# Supplementary material for: Geometric and energetic data from quantum chemical calculations of halobenzenes and xylenes
Source: Data Brief. 2020 Mar 5;30:105386. doi: 10.1016/j.dib.2020.105386 (PMC7114895; doi:10.1016/j.dib.2020.105386)
Supplement: Supplementary file 1 [file mmc1.zip]

Archive with 9,248 entries (9,235 files):
- halobenzene/
- halobenzene/B3LYP/
- halobenzene/B3LYP/0_file_list.txt
- halobenzene/B3LYP/1_final_energy.csv
- halobenzene/B3LYP/2/
- halobenzene/B3LYP/2/m-C6H4Br2.out
- halobenzene/B3LYP/2/m-C6H4BrCl.out
- halobenzene/B3LYP/2/m-C6H4BrF.out
- halobenzene/B3LYP/2/m-C6H4BrI.out
- halobenzene/B3LYP/2/m-C6H4Cl2.out
- halobenzene/B3LYP/2/m-C6H4ClF.out
- halobenzene/B3LYP/2/m-C6H4ClI.out
- halobenzene/B3LYP/2/m-C6H4F2.out
- halobenzene/B3LYP/2/m-C6H4FI.out
- halobenzene/B3LYP/2/m-C6H4I2.out
- halobenzene/B3LYP/2/o-C6H4Br2.out
- halobenzene/B3LYP/2/o-C6H4BrCl.out
- halobenzene/B3LYP/2/o-C6H4BrF.out
- halobenzene/B3LYP/2/o-C6H4BrI.out
- halobenzene/B3LYP/2/o-C6H4Cl2.out
- halobenzene/B3LYP/2/o-C6H4ClF.out
- halobenzene/B3LYP/2/o-C6H4ClI.out
- halobenzene/B3LYP/2/o-C6H4F2.out
- halobenzene/B3LYP/2/o-C6H4FI.out
- halobenzene/B3LYP/2/o-C6H4I2.out
- halobenzene/B3LYP/2/p-C6H4Br2.out
- halobenzene/B3LYP/2/p-C6H4BrCl.out
- halobenzene/B3LYP/2/p-C6H4BrF.out
- halobenzene/B3LYP/2/p-C6H4BrI.out
- halobenzene/B3LYP/2/p-C6H4Cl2.out
- halobenzene/B3LYP/2/p-C6H4ClF.out
- halobenzene/B3LYP/2/p-C6H4ClI.out
- halobenzene/B3LYP/2/p-C6H4F2.out
- halobenzene/B3LYP/2/p-C6H4FI.out
- halobenzene/B3LYP/2/p-C6H4I2.out
- halobenzene/B3LYP/3_zero_point.csv
- halobenzene/B3LYP/4_enthalpy.csv
- halobenzene/B3LYP/5_entropy.csv
- halobenzene/B3LYP/BrBrBrBrBrBr.out
- halobenzene/B3LYP/BrBrBrBrBrI.out
- halobenzene/B3LYP/BrBrBrBrII.out
- halobenzene/B3LYP/BrBrBrIBrI.out
- halobenzene/B3LYP/BrBrBrIII.out
- halobenzene/B3LYP/BrBrIBrBrI.out
- halobenzene/B3LYP/BrBrIBrII.out
- halobenzene/B3LYP/BrBrIIII.out
- halobenzene/B3LYP/BrIBrIBrI.out
- halobenzene/B3LYP/BrIBrIII.out
- halobenzene/B3LYP/BrIIBrII.out
- halobenzene/B3LYP/BrIIIII.out
- halobenzene/B3LYP/ClBrBrBrBrBr.out
- halobenzene/B3LYP/ClBrBrBrBrI.out
- halobenzene/B3LYP/ClBrBrBrClI.out
- halobenzene/B3LYP/ClBrBrBrIBr.out
- halobenzene/B3LYP/ClBrBrBrII.out
- halobenzene/B3LYP/ClBrBrClBrBr.out
- halobenzene/B3LYP/ClBrBrClBrI.out
- halobenzene/B3LYP/ClBrBrClII.out
- halobenzene/B3LYP/ClBrBrIBrBr.out
- halobenzene/B3LYP/ClBrBrIBrI.out
- halobenzene/B3LYP/ClBrBrIClI.out
- halobenzene/B3LYP/ClBrBrIIBr.out
- halobenzene/B3LYP/ClBrBrIII.out
- halobenzene/B3LYP/ClBrClBrBrBr.out
- halobenzene/B3LYP/ClBrClBrBrI.out
- halobenzene/B3LYP/ClBrClBrClBr.out
- halobenzene/B3LYP/ClBrClBrClI.out
- halobenzene/B3LYP/ClBrClBrIBr.out
- halobenzene/B3LYP/ClBrClBrII.out
- halobenzene/B3LYP/ClBrClIBrI.out
- halobenzene/B3LYP/ClBrClIClI.out
- halobenzene/B3LYP/ClBrClIII.out
- halobenzene/B3LYP/ClBrIBrBrI.out
- halobenzene/B3LYP/ClBrIBrClI.out
- halobenzene/B3LYP/ClBrIBrIBr.out
- halobenzene/B3LYP/ClBrIBrII.out
- halobenzene/B3LYP/ClBrIClBrI.out
- halobenzene/B3LYP/ClBrIClIBr.out
- halobenzene/B3LYP/ClBrIClII.out
- halobenzene/B3LYP/ClBrIIBrI.out
- halobenzene/B3LYP/ClBrIIClI.out
- halobenzene/B3LYP/ClBrIIIBr.out
- halobenzene/B3LYP/ClBrIIII.out
- halobenzene/B3LYP/ClClBrBrBrBr.out
- halobenzene/B3LYP/ClClBrBrBrI.out
- halobenzene/B3LYP/ClClBrBrClI.out
- halobenzene/B3LYP/ClClBrBrIBr.out
- halobenzene/B3LYP/ClClBrBrII.out
- halobenzene/B3LYP/ClClBrClBrBr.out
- halobenzene/B3LYP/ClClBrClBrI.out
- halobenzene/B3LYP/ClClBrClClBr.out
- halobenzene/B3LYP/ClClBrClClI.out
- halobenzene/B3LYP/ClClBrClIBr.out
- halobenzene/B3LYP/ClClBrClII.out
- halobenzene/B3LYP/ClClBrIBrI.out
- halobenzene/B3LYP/ClClBrIClI.out
- halobenzene/B3LYP/ClClBrIIBr.out
- halobenzene/B3LYP/ClClBrIII.out
- halobenzene/B3LYP/ClClClBrBrBr.out
- halobenzene/B3LYP/ClClClBrBrI.out
- halobenzene/B3LYP/ClClClBrClBr.out
- halobenzene/B3LYP/ClClClBrClI.out
- halobenzene/B3LYP/ClClClBrIBr.out
- halobenzene/B3LYP/ClClClBrII.out
- halobenzene/B3LYP/ClClClClBrBr.out
- halobenzene/B3LYP/ClClClClBrI.out
- halobenzene/B3LYP/ClClClClClBr.out
- halobenzene/B3LYP/ClClClClClCl.out
- halobenzene/B3LYP/ClClClClClI.out
- halobenzene/B3LYP/ClClClClII.out
- halobenzene/B3LYP/ClClClIBrI.out
- halobenzene/B3LYP/ClClClIClI.out
- halobenzene/B3LYP/ClClClIII.out
- halobenzene/B3LYP/ClClIBrBrI.out
- halobenzene/B3LYP/ClClIBrII.out
- halobenzene/B3LYP/ClClIClBrI.out
- halobenzene/B3LYP/ClClIClClI.out
- halobenzene/B3LYP/ClClIClII.out
- halobenzene/B3LYP/ClClIIII.out
- halobenzene/B3LYP/ClIBrBrBrI.out
- halobenzene/B3LYP/ClIBrBrII.out
- halobenzene/B3LYP/ClIBrIBrI.out
- halobenzene/B3LYP/ClIBrIII.out
- halobenzene/B3LYP/ClIClIBrI.out
- halobenzene/B3LYP/ClIClIClI.out
- halobenzene/B3LYP/ClIClIII.out
- halobenzene/B3LYP/ClIIBrII.out
- halobenzene/B3LYP/ClIIClII.out
- halobenzene/B3LYP/ClIIIII.out
- halobenzene/B3LYP/FBrBrBrBrBr.out
- halobenzene/B3LYP/FBrBrBrBrI.out
- halobenzene/B3LYP/FBrBrBrClI.out
- halobenzene/B3LYP/FBrBrBrFI.out
- halobenzene/B3LYP/FBrBrBrIBr.out
- halobenzene/B3LYP/FBrBrBrII.out
- halobenzene/B3LYP/FBrBrClBrBr.out
- halobenzene/B3LYP/FBrBrClBrI.out
- halobenzene/B3LYP/FBrBrClClI.out
- halobenzene/B3LYP/FBrBrClIBr.out
- halobenzene/B3LYP/FBrBrClII.out
- halobenzene/B3LYP/FBrBrFBrBr.out
- halobenzene/B3LYP/FBrBrFBrI.out
- halobenzene/B3LYP/FBrBrFII.out
- halobenzene/B3LYP/FBrBrIBrBr.out
- halobenzene/B3LYP/FBrBrIBrI.out
- halobenzene/B3LYP/FBrBrIClI.out
- halobenzene/B3LYP/FBrBrIFI.out
- halobenzene/B3LYP/FBrBrIIBr.out
- halobenzene/B3LYP/FBrBrIII.out
- halobenzene/B3LYP/FBrClBrBrBr.out
- halobenzene/B3LYP/FBrClBrBrI.out
- halobenzene/B3LYP/FBrClBrClBr.out
- halobenzene/B3LYP/FBrClBrClI.out
- halobenzene/B3LYP/FBrClBrFI.out
- halobenzene/B3LYP/FBrClBrIBr.out
- halobenzene/B3LYP/FBrClBrII.out
- halobenzene/B3LYP/FBrClClBrBr.out
- halobenzene/B3LYP/FBrClClBrI.out
- halobenzene/B3LYP/FBrClClClBr.out
- halobenzene/B3LYP/FBrClClClI.out
- halobenzene/B3LYP/FBrClClIBr.out
- halobenzene/B3LYP/FBrClClII.out
- halobenzene/B3LYP/FBrClIBrBr.out
- halobenzene/B3LYP/FBrClIBrI.out
- halobenzene/B3LYP/FBrClIClBr.out
- halobenzene/B3LYP/FBrClIClI.out
- halobenzene/B3LYP/FBrClIFI.out
- halobenzene/B3LYP/FBrClIIBr.out
- halobenzene/B3LYP/FBrClIII.out
- halobenzene/B3LYP/FBrFBrBrBr.out
- halobenzene/B3LYP/FBrFBrBrI.out
- halobenzene/B3LYP/FBrFBrClBr.out
- halobenzene/B3LYP/FBrFBrClI.out
- halobenzene/B3LYP/FBrFBrFBr.out
- halobenzene/B3LYP/FBrFBrFI.out
- halobenzene/B3LYP/FBrFBrIBr.out
- halobenzene/B3LYP/FBrFBrII.out
- halobenzene/B3LYP/FBrFIBrI.out
- halobenzene/B3LYP/FBrFIClI.out
- halobenzene/B3LYP/FBrFIFI.out
- halobenzene/B3LYP/FBrFIII.out
- halobenzene/B3LYP/FBrIBrBrI.out
- halobenzene/B3LYP/FBrIBrClI.out
- halobenzene/B3LYP/FBrIBrFI.out
- halobenzene/B3LYP/FBrIBrIBr.out
- halobenzene/B3LYP/FBrIBrII.out
- halobenzene/B3LYP/FBrIClBrI.out
- halobenzene/B3LYP/FBrIClClI.out
- halobenzene/B3LYP/FBrIClIBr.out
- halobenzene/B3LYP/FBrIClII.out
- halobenzene/B3LYP/FBrIFBrI.out
- halobenzene/B3LYP/FBrIFIBr.out
- halobenzene/B3LYP/FBrIFII.out
- halobenzene/B3LYP/FBrIIBrI.out
- halobenzene/B3LYP/FBrIIClI.out
- halobenzene/B3LYP/FBrIIFI.out
- halobenzene/B3LYP/FBrIIIBr.out
- halobenzene/B3LYP/FBrIIII.out
- halobenzene/B3LYP/FClBrBrBrBr.out
- halobenzene/B3LYP/FClBrBrBrCl.out
- halobenzene/B3LYP/FClBrBrBrI.out
- halobenzene/B3LYP/FClBrBrClBr.out
- halobenzene/B3LYP/FClBrBrClI.out
- halobenzene/B3LYP/FClBrBrFBr.out
- halobenzene/B3LYP/FClBrBrFI.out
- halobenzene/B3LYP/FClBrBrIBr.out
- halobenzene/B3LYP/FClBrBrICl.out
- halobenzene/B3LYP/FClBrBrII.out
- halobenzene/B3LYP/FClBrClBrBr.out
- halobenzene/B3LYP/FClBrClBrCl.out
- halobenzene/B3LYP/FClBrClBrI.out
- halobenzene/B3LYP/FClBrClClBr.out
- halobenzene/B3LYP/FClBrClClI.out
- halobenzene/B3LYP/FClBrClFBr.out
- halobenzene/B3LYP/FClBrClFI.out
- halobenzene/B3LYP/FClBrClIBr.out
- halobenzene/B3LYP/FClBrClICl.out
- halobenzene/B3LYP/FClBrClII.out
- halobenzene/B3LYP/FClBrFBrBr.out
- halobenzene/B3LYP/FClBrFBrCl.out
- halobenzene/B3LYP/FClBrFBrI.out
- halobenzene/B3LYP/FClBrFClBr.out
- halobenzene/B3LYP/FClBrFClI.out
- halobenzene/B3LYP/FClBrFIBr.out
- halobenzene/B3LYP/FClBrFICl.out
- halobenzene/B3LYP/FClBrFII.out
- halobenzene/B3LYP/FClBrIBrBr.out
- halobenzene/B3LYP/FClBrIBrCl.out
- halobenzene/B3LYP/FClBrIBrI.out
- halobenzene/B3LYP/FClBrIClBr.out
- halobenzene/B3LYP/FClBrIClI.out
- halobenzene/B3LYP/FClBrIFBr.out
- halobenzene/B3LYP/FClBrIFI.out
- halobenzene/B3LYP/FClBrIIBr.out
- halobenzene/B3LYP/FClBrIICl.out
- halobenzene/B3LYP/FClBrIII.out
- halobenzene/B3LYP/FClClBrBrBr.out
- halobenzene/B3LYP/FClClBrBrCl.out
- halobenzene/B3LYP/FClClBrBrI.out
- halobenzene/B3LYP/FClClBrClBr.out
- halobenzene/B3LYP/FClClBrClCl.out
- halobenzene/B3LYP/FClClBrClI.out
- halobenzene/B3LYP/FClClBrFBr.out
- halobenzene/B3LYP/FClClBrFI.out
- halobenzene/B3LYP/FClClBrIBr.out
- halobenzene/B3LYP/FClClBrICl.out
- halobenzene/B3LYP/FClClBrII.out
- halobenzene/B3LYP/FClClClBrBr.out
- halobenzene/B3LYP/FClClClBrCl.out
- halobenzene/B3LYP/FClClClBrI.out
- halobenzene/B3LYP/FClClClClBr.out
- halobenzene/B3LYP/FClClClClCl.out
- halobenzene/B3LYP/FClClClClI.out
- halobenzene/B3LYP/FClClClFBr.out
- halobenzene/B3LYP/FClClClFI.out
- halobenzene/B3LYP/FClClClIBr.out
- halobenzene/B3LYP/FClClClICl.out
- halobenzene/B3LYP/FClClClII.out
- halobenzene/B3LYP/FClClFBrBr.out
- halobenzene/B3LYP/FClClFBrI.out
- halobenzene/B3LYP/FClClFClBr.out
- halobenzene/B3LYP/FClClFClCl.out
- halobenzene/B3LYP/FClClFClI.out
- halobenzene/B3LYP/FClClFII.out
- halobenzene/B3LYP/FClClIBrBr.out
- halobenzene/B3LYP/FClClIBrCl.out
- halobenzene/B3LYP/FClClIBrI.out
- halobenzene/B3LYP/FClClIClBr.out
- halobenzene/B3LYP/FClClIClCl.out
- halobenzene/B3LYP/FClClIClI.out
- halobenzene/B3LYP/FClClIFBr.out
- halobenzene/B3LYP/FClClIFI.out
- halobenzene/B3LYP/FClClIIBr.out
- halobenzene/B3LYP/FClClIICl.out
- halobenzene/B3LYP/FClClIII.out
- halobenzene/B3LYP/FClFBrBrBr.out
- halobenzene/B3LYP/FClFBrBrI.out
- halobenzene/B3LYP/FClFBrClBr.out
- halobenzene/B3LYP/FClFBrClI.out
- halobenzene/B3LYP/FClFBrFBr.out
- halobenzene/B3LYP/FClFBrFI.out
- halobenzene/B3LYP/FClFBrIBr.out
- halobenzene/B3LYP/FClFBrII.out
- halobenzene/B3LYP/FClFClBrBr.out
- halobenzene/B3LYP/FClFClBrCl.out
- halobenzene/B3LYP/FClFClBrI.out
- halobenzene/B3LYP/FClFClClBr.out
- halobenzene/B3LYP/FClFClClCl.out
- halobenzene/B3LYP/FClFClClI.out
- halobenzene/B3LYP/FClFClFBr.out
- halobenzene/B3LYP/FClFClFCl.out
- halobenzene/B3LYP/FClFClFI.out
- halobenzene/B3LYP/FClFClIBr.out
- halobenzene/B3LYP/FClFClICl.out
- halobenzene/B3LYP/FClFClII.out
- halobenzene/B3LYP/FClFIBrI.out
- halobenzene/B3LYP/FClFIClI.out
- halobenzene/B3LYP/FClFIFI.out
- halobenzene/B3LYP/FClFIII.out
- halobenzene/B3LYP/FClIBrBrBr.out
[truncated: 8,948 more entries]
