# Supplementary material for: Geometric and energetic data from quantum chemical calculations of halobenzenes and xylenes
Source: Data Brief. 2020 Mar 5;30:105386. doi: 10.1016/j.dib.2020.105386 (PMC7114895; doi:10.1016/j.dib.2020.105386)
Supplement: Supplementary file 1 [file mmc1.zip › halobenzene/B3LYP/0_file_list.txt]

BrBrBrBrBrBr.out
BrBrBrBrBrI.out
BrBrBrBrII.out
BrBrBrIBrI.out
BrBrBrIII.out
BrBrIBrBrI.out
BrBrIBrII.out
BrBrIIII.out
BrIBrIBrI.out
BrIBrIII.out
BrIIBrII.out
BrIIIII.out
ClBrBrBrBrBr.out
ClBrBrBrBrI.out
ClBrBrBrClI.out
ClBrBrBrIBr.out
ClBrBrBrII.out
ClBrBrClBrBr.out
ClBrBrClBrI.out
ClBrBrClII.out
ClBrBrIBrBr.out
ClBrBrIBrI.out
ClBrBrIClI.out
ClBrBrIIBr.out
ClBrBrIII.out
ClBrClBrBrBr.out
ClBrClBrBrI.out
ClBrClBrClBr.out
ClBrClBrClI.out
ClBrClBrIBr.out
ClBrClBrII.out
ClBrClIBrI.out
ClBrClIClI.out
ClBrClIII.out
ClBrIBrBrI.out
ClBrIBrClI.out
ClBrIBrIBr.out
ClBrIBrII.out
ClBrIClBrI.out
ClBrIClIBr.out
ClBrIClII.out
ClBrIIBrI.out
ClBrIIClI.out
ClBrIIIBr.out
ClBrIIII.out
ClClBrBrBrBr.out
ClClBrBrBrI.out
ClClBrBrClI.out
ClClBrBrIBr.out
ClClBrBrII.out
ClClBrClBrBr.out
ClClBrClBrI.out
ClClBrClClBr.out
ClClBrClClI.out
ClClBrClIBr.out
ClClBrClII.out
ClClBrIBrI.out
ClClBrIClI.out
ClClBrIIBr.out
ClClBrIII.out
ClClClBrBrBr.out
ClClClBrBrI.out
ClClClBrClBr.out
ClClClBrClI.out
ClClClBrIBr.out
ClClClBrII.out
ClClClClBrBr.out
ClClClClBrI.out
ClClClClClBr.out
ClClClClClCl.out
ClClClClClI.out
ClClClClII.out
ClClClIBrI.out
ClClClIClI.out
ClClClIII.out
ClClIBrBrI.out
ClClIBrII.out
ClClIClBrI.out
ClClIClClI.out
ClClIClII.out
ClClIIII.out
ClIBrBrBrI.out
ClIBrBrII.out
ClIBrIBrI.out
ClIBrIII.out
ClIClIBrI.out
ClIClIClI.out
ClIClIII.out
ClIIBrII.out
ClIIClII.out
ClIIIII.out
FBrBrBrBrBr.out
FBrBrBrBrI.out
FBrBrBrClI.out
FBrBrBrFI.out
FBrBrBrIBr.out
FBrBrBrII.out
FBrBrClBrBr.out
FBrBrClBrI.out
FBrBrClClI.out
FBrBrClIBr.out
FBrBrClII.out
FBrBrFBrBr.out
FBrBrFBrI.out
FBrBrFII.out
FBrBrIBrBr.out
FBrBrIBrI.out
FBrBrIClI.out
FBrBrIFI.out
FBrBrIIBr.out
FBrBrIII.out
FBrClBrBrBr.out
FBrClBrBrI.out
FBrClBrClBr.out
FBrClBrClI.out
FBrClBrFI.out
FBrClBrIBr.out
FBrClBrII.out
FBrClClBrBr.out
FBrClClBrI.out
FBrClClClBr.out
FBrClClClI.out
FBrClClIBr.out
FBrClClII.out
FBrClIBrBr.out
FBrClIBrI.out
FBrClIClBr.out
FBrClIClI.out
FBrClIFI.out
FBrClIIBr.out
FBrClIII.out
FBrFBrBrBr.out
FBrFBrBrI.out
FBrFBrClBr.out
FBrFBrClI.out
FBrFBrFBr.out
FBrFBrFI.out
FBrFBrIBr.out
FBrFBrII.out
FBrFIBrI.out
FBrFIClI.out
FBrFIFI.out
FBrFIII.out
FBrIBrBrI.out
FBrIBrClI.out
FBrIBrFI.out
FBrIBrIBr.out
FBrIBrII.out
FBrIClBrI.out
FBrIClClI.out
FBrIClIBr.out
FBrIClII.out
FBrIFBrI.out
FBrIFIBr.out
FBrIFII.out
FBrIIBrI.out
FBrIIClI.out
FBrIIFI.out
FBrIIIBr.out
FBrIIII.out
FClBrBrBrBr.out
FClBrBrBrCl.out
FClBrBrBrI.out
FClBrBrClBr.out
FClBrBrClI.out
FClBrBrFBr.out
FClBrBrFI.out
FClBrBrIBr.out
FClBrBrICl.out
FClBrBrII.out
FClBrClBrBr.out
FClBrClBrCl.out
FClBrClBrI.out
FClBrClClBr.out
FClBrClClI.out
FClBrClFBr.out
FClBrClFI.out
FClBrClIBr.out
FClBrClICl.out
FClBrClII.out
FClBrFBrBr.out
FClBrFBrCl.out
FClBrFBrI.out
FClBrFClBr.out
FClBrFClI.out
FClBrFIBr.out
FClBrFICl.out
FClBrFII.out
FClBrIBrBr.out
FClBrIBrCl.out
FClBrIBrI.out
FClBrIClBr.out
FClBrIClI.out
FClBrIFBr.out
FClBrIFI.out
FClBrIIBr.out
FClBrIICl.out
FClBrIII.out
FClClBrBrBr.out
FClClBrBrCl.out
FClClBrBrI.out
FClClBrClBr.out
FClClBrClCl.out
FClClBrClI.out
FClClBrFBr.out
FClClBrFI.out
FClClBrIBr.out
FClClBrICl.out
FClClBrII.out
FClClClBrBr.out
FClClClBrCl.out
FClClClBrI.out
FClClClClBr.out
FClClClClCl.out
FClClClClI.out
FClClClFBr.out
FClClClFI.out
FClClClIBr.out
FClClClICl.out
FClClClII.out
FClClFBrBr.out
FClClFBrI.out
FClClFClBr.out
FClClFClCl.out
FClClFClI.out
FClClFII.out
FClClIBrBr.out
FClClIBrCl.out
FClClIBrI.out
FClClIClBr.out
FClClIClCl.out
FClClIClI.out
FClClIFBr.out
FClClIFI.out
FClClIIBr.out
FClClIICl.out
FClClIII.out
FClFBrBrBr.out
FClFBrBrI.out
FClFBrClBr.out
FClFBrClI.out
FClFBrFBr.out
FClFBrFI.out
FClFBrIBr.out
FClFBrII.out
FClFClBrBr.out
FClFClBrCl.out
FClFClBrI.out
FClFClClBr.out
FClFClClCl.out
FClFClClI.out
FClFClFBr.out
FClFClFCl.out
FClFClFI.out
FClFClIBr.out
FClFClICl.out
FClFClII.out
FClFIBrI.out
FClFIClI.out
FClFIFI.out
FClFIII.out
FClIBrBrBr.out
FClIBrBrI.out
FClIBrClBr.out
FClIBrClI.out
FClIBrFBr.out
FClIBrFI.out
FClIBrIBr.out
FClIBrICl.out
FClIBrII.out
FClIClBrBr.out
FClIClBrI.out
FClIClClBr.out
FClIClClI.out
FClIClFBr.out
FClIClFI.out
FClIClIBr.out
FClIClICl.out
FClIClII.out
FClIFBrBr.out
FClIFBrI.out
FClIFClI.out
FClIFIBr.out
FClIFICl.out
FClIFII.out
FClIIBrBr.out
FClIIBrI.out
FClIIClBr.out
FClIIClI.out
FClIIFBr.out
FClIIFI.out
FClIIIBr.out
FClIIICl.out
FClIIII.out
FFBrBrBrBr.out
FFBrBrBrI.out
FFBrBrClI.out
FFBrBrFI.out
FFBrBrIBr.out
FFBrBrII.out
FFBrClBrBr.out
FFBrClBrI.out
FFBrClClBr.out
FFBrClClI.out
FFBrClFI.out
FFBrClIBr.out
FFBrClII.out
FFBrFBrBr.out
FFBrFBrI.out
FFBrFClBr.out
FFBrFClI.out
FFBrFFBr.out
FFBrFFI.out
FFBrFIBr.out
FFBrFII.out
FFBrIBrI.out
FFBrIClI.out
FFBrIFI.out
FFBrIIBr.out
FFBrIII.out
FFClBrBrBr.out
FFClBrBrCl.out
FFClBrBrI.out
FFClBrClBr.out
FFClBrClI.out
FFClBrFBr.out
FFClBrFI.out
FFClBrIBr.out
FFClBrICl.out
FFClBrII.out
FFClClBrBr.out
FFClClBrCl.out
FFClClBrI.out
FFClClClBr.out
FFClClClCl.out
FFClClClI.out
FFClClFBr.out
FFClClFI.out
FFClClIBr.out
FFClClICl.out
FFClClII.out
FFClFBrBr.out
FFClFBrCl.out
FFClFBrI.out
FFClFClBr.out
FFClFClCl.out
FFClFClI.out
FFClFFBr.out
FFClFFCl.out
FFClFFI.out
FFClFIBr.out
FFClFICl.out
FFClFII.out
FFClIBrBr.out
FFClIBrI.out
FFClIClBr.out
FFClIClI.out
FFClIFBr.out
FFClIFI.out
FFClIIBr.out
FFClIICl.out
FFClIII.out
FFFBrBrBr.out
FFFBrBrI.out
FFFBrClBr.out
FFFBrClI.out
FFFBrFBr.out
FFFBrFI.out
FFFBrIBr.out
FFFBrII.out
FFFClBrBr.out
FFFClBrCl.out
FFFClBrI.out
FFFClClBr.out
FFFClClCl.out
FFFClClI.out
FFFClFBr.out
FFFClFCl.out
FFFClFI.out
FFFClIBr.out
FFFClICl.out
FFFClII.out
FFFFBrBr.out
FFFFBrI.out
FFFFClBr.out
FFFFClCl.out
FFFFClI.out
FFFFFBr.out
FFFFFCl.out
FFFFFF.out
FFFFFI.out
FFFFII.out
FFFIBrI.out
FFFIClI.out
FFFIFI.out
FFFIII.out
FFIBrBrI.out
FFIBrII.out
FFIClBrI.out
FFIClClI.out
FFIClII.out
FFIFBrI.out
FFIFClI.out
FFIFFI.out
FFIFII.out
FFIIII.out
FIBrBrBrI.out
FIBrBrII.out
FIBrClBrI.out
FIBrClII.out
FIBrIBrI.out
FIBrIII.out
FIClBrBrI.out
FIClBrClI.out
FIClBrII.out
FIClClBrI.out
FIClClClI.out
FIClClII.out
FIClIBrI.out
FIClIClI.out
FIClIII.out
FIFIBrI.out
FIFIClI.out
FIFIFI.out
FIFIII.out
FIIBrII.out
FIIClII.out
FIIFII.out
FIIIII.out
HBrBrBrBrBr.out
HBrBrBrBrI.out
HBrBrBrClI.out
HBrBrBrFI.out
HBrBrBrHI.out
HBrBrBrIBr.out
HBrBrBrII.out
HBrBrClBrBr.out
HBrBrClBrI.out
HBrBrClClI.out
HBrBrClFI.out
HBrBrClIBr.out
HBrBrClII.out
HBrBrFBrBr.out
HBrBrFBrI.out
HBrBrFClI.out
HBrBrFFI.out
HBrBrFIBr.out
HBrBrFII.out
HBrBrHBrBr.out
HBrBrHBrI.out
HBrBrHII.out
HBrBrIBrBr.out
HBrBrIBrI.out
HBrBrIClI.out
HBrBrIFI.out
HBrBrIHI.out
HBrBrIIBr.out
HBrBrIII.out
HBrClBrBrBr.out
HBrClBrBrI.out
HBrClBrClBr.out
HBrClBrClI.out
HBrClBrFI.out
HBrClBrHI.out
HBrClBrIBr.out
HBrClBrII.out
HBrClClBrBr.out
HBrClClBrI.out
HBrClClClBr.out
HBrClClClI.out
HBrClClFI.out
HBrClClIBr.out
HBrClClII.out
HBrClFBrBr.out
HBrClFBrI.out
HBrClFClBr.out
HBrClFClI.out
HBrClFFI.out
HBrClFIBr.out
HBrClFII.out
HBrClIBrBr.out
HBrClIBrI.out
HBrClIClBr.out
HBrClIClI.out
HBrClIFI.out
HBrClIHI.out
HBrClIIBr.out
HBrClIII.out
HBrFBrBrBr.out
HBrFBrBrI.out
HBrFBrClBr.out
HBrFBrClI.out
HBrFBrFBr.out
HBrFBrFI.out
HBrFBrHI.out
HBrFBrIBr.out
HBrFBrII.out
HBrFClBrBr.out
HBrFClBrI.out
HBrFClClBr.out
HBrFClClI.out
HBrFClFBr.out
HBrFClFI.out
HBrFClIBr.out
HBrFClII.out
HBrFFBrBr.out
HBrFFBrI.out
HBrFFClBr.out
HBrFFClI.out
HBrFFFBr.out
HBrFFFI.out
HBrFFIBr.out
HBrFFII.out
HBrFIBrBr.out
HBrFIBrI.out
HBrFIClBr.out
HBrFIClI.out
HBrFIFBr.out
HBrFIFI.out
HBrFIHI.out
HBrFIIBr.out
HBrFIII.out
HBrHBrBrBr.out
HBrHBrBrI.out
HBrHBrClBr.out
HBrHBrClI.out
HBrHBrFBr.out
HBrHBrFI.out
HBrHBrHBr.out
HBrHBrHI.out
HBrHBrIBr.out
HBrHBrII.out
HBrHIBrI.out
HBrHIClI.out
HBrHIFI.out
HBrHIHI.out
HBrHIII.out
HBrIBrBrI.out
HBrIBrClI.out
HBrIBrFI.out
HBrIBrHI.out
HBrIBrIBr.out
HBrIBrII.out
HBrIClBrI.out
HBrIClClI.out
HBrIClFI.out
HBrIClIBr.out
HBrIClII.out
HBrIFBrI.out
HBrIFClI.out
HBrIFFI.out
HBrIFIBr.out
HBrIFII.out
HBrIHBrI.out
HBrIHIBr.out
HBrIHII.out
HBrIIBrI.out
HBrIIClI.out
HBrIIFI.out
HBrIIHI.out
HBrIIIBr.out
HBrIIII.out
HClBrBrBrBr.out
HClBrBrBrCl.out
HClBrBrBrI.out
HClBrBrClBr.out
HClBrBrClI.out
HClBrBrFBr.out
HClBrBrFI.out
HClBrBrHBr.out
HClBrBrHI.out
HClBrBrIBr.out
HClBrBrICl.out
HClBrBrII.out
HClBrClBrBr.out
HClBrClBrCl.out
HClBrClBrI.out
HClBrClClBr.out
HClBrClClI.out
HClBrClFBr.out
HClBrClFI.out
HClBrClHBr.out
HClBrClHI.out
HClBrClIBr.out
HClBrClICl.out
HClBrClII.out
HClBrFBrBr.out
HClBrFBrCl.out
HClBrFBrI.out
HClBrFClBr.out
HClBrFClI.out
HClBrFFBr.out
HClBrFFI.out
HClBrFIBr.out
HClBrFICl.out
HClBrFII.out
HClBrHBrBr.out
HClBrHBrCl.out
HClBrHBrI.out
HClBrHClBr.out
HClBrHClI.out
HClBrHIBr.out
HClBrHICl.out
HClBrHII.out
HClBrIBrBr.out
HClBrIBrCl.out
HClBrIBrI.out
HClBrIClBr.out
HClBrIClI.out
HClBrIFBr.out
HClBrIFI.out
HClBrIHBr.out
HClBrIHI.out
HClBrIIBr.out
HClBrIICl.out
HClBrIII.out
HClClBrBrBr.out
HClClBrBrCl.out
HClClBrBrI.out
HClClBrClBr.out
HClClBrClCl.out
HClClBrClI.out
HClClBrFBr.out
HClClBrFI.out
HClClBrHBr.out
HClClBrHI.out
HClClBrIBr.out
HClClBrICl.out
HClClBrII.out
HClClClBrBr.out
HClClClBrCl.out
HClClClBrI.out
HClClClClBr.out
HClClClClCl.out
HClClClClI.out
HClClClFBr.out
HClClClFI.out
HClClClHBr.out
HClClClHI.out
HClClClIBr.out
HClClClICl.out
HClClClII.out
HClClFBrBr.out
HClClFBrCl.out
HClClFBrI.out
HClClFClBr.out
HClClFClCl.out
HClClFClI.out
HClClFFBr.out
HClClFFI.out
HClClFIBr.out
HClClFICl.out
HClClFII.out
HClClHBrBr.out
HClClHBrI.out
HClClHClBr.out
HClClHClCl.out
HClClHClI.out
HClClHII.out
HClClIBrBr.out
HClClIBrCl.out
HClClIBrI.out
HClClIClBr.out
HClClIClCl.out
HClClIClI.out
HClClIFBr.out
HClClIFI.out
HClClIHBr.out
HClClIHI.out
HClClIIBr.out
HClClIICl.out
HClClIII.out
HClFBrBrBr.out
HClFBrBrCl.out
HClFBrBrI.out
HClFBrClBr.out
HClFBrClCl.out
HClFBrClI.out
HClFBrFBr.out
HClFBrFCl.out
HClFBrFI.out
HClFBrHBr.out
HClFBrHI.out
HClFBrIBr.out
HClFBrICl.out
HClFBrII.out
HClFClBrBr.out
HClFClBrCl.out
HClFClBrI.out
HClFClClBr.out
HClFClClCl.out
HClFClClI.out
HClFClFBr.out
HClFClFCl.out
HClFClFI.out
HClFClHBr.out
HClFClHI.out
HClFClIBr.out
HClFClICl.out
HClFClII.out
HClFFBrBr.out
HClFFBrCl.out
HClFFBrI.out
HClFFClBr.out
HClFFClCl.out
HClFFClI.out
HClFFFBr.out
HClFFFCl.out
HClFFFI.out
HClFFIBr.out
HClFFICl.out
HClFFII.out
HClFIBrBr.out
HClFIBrCl.out
HClFIBrI.out
HClFIClBr.out
HClFIClCl.out
HClFIClI.out
HClFIFBr.out
HClFIFCl.out
HClFIFI.out
HClFIHBr.out
HClFIHI.out
HClFIIBr.out
HClFIICl.out
HClFIII.out
HClHBrBrBr.out
HClHBrBrI.out
HClHBrClBr.out
HClHBrClI.out
HClHBrFBr.out
HClHBrFI.out
HClHBrHBr.out
HClHBrHI.out
HClHBrIBr.out
HClHBrII.out
HClHClBrBr.out
HClHClBrCl.out
HClHClBrI.out
HClHClClBr.out
HClHClClCl.out
HClHClClI.out
HClHClFBr.out
HClHClFCl.out
HClHClFI.out
HClHClHBr.out
HClHClHCl.out
HClHClHI.out
HClHClIBr.out
HClHClICl.out
HClHClII.out
HClHIBrI.out
HClHIClI.out
HClHIFI.out
HClHIHI.out
HClHIII.out
HClIBrBrBr.out
HClIBrBrI.out
HClIBrClBr.out
HClIBrClI.out
HClIBrFBr.out
HClIBrFI.out
HClIBrHBr.out
HClIBrHI.out
HClIBrIBr.out
HClIBrICl.out
HClIBrII.out
HClIClBrBr.out
HClIClBrI.out
HClIClClBr.out
HClIClClI.out
HClIClFBr.out
HClIClFI.out
HClIClHBr.out
HClIClHI.out
HClIClIBr.out
HClIClICl.out
HClIClII.out
HClIFBrBr.out
HClIFBrI.out
HClIFClBr.out
HClIFClI.out
HClIFFBr.out
HClIFFI.out
HClIFIBr.out
HClIFICl.out
HClIFII.out
HClIHBrBr.out
HClIHBrI.out
HClIHClI.out
HClIHIBr.out
HClIHICl.out
HClIHII.out
HClIIBrBr.out
HClIIBrI.out
HClIIClBr.out
HClIIClI.out
HClIIFBr.out
HClIIFI.out
HClIIHBr.out
HClIIHI.out
HClIIIBr.out
HClIIICl.out
HClIIII.out
HFBrBrBrBr.out
HFBrBrBrCl.out
HFBrBrBrF.out
HFBrBrBrI.out
HFBrBrClBr.out
HFBrBrClCl.out
HFBrBrClI.out
HFBrBrFBr.out
HFBrBrFCl.out
HFBrBrFI.out
HFBrBrHBr.out
HFBrBrHCl.out
HFBrBrHI.out
HFBrBrIBr.out
HFBrBrICl.out
HFBrBrIF.out
HFBrBrII.out
HFBrClBrBr.out
HFBrClBrCl.out
HFBrClBrF.out
HFBrClBrI.out
HFBrClClBr.out
HFBrClClCl.out
HFBrClClI.out
HFBrClFBr.out
HFBrClFCl.out
HFBrClFI.out
HFBrClHBr.out
HFBrClHCl.out
HFBrClHI.out
HFBrClIBr.out
HFBrClICl.out
HFBrClIF.out
HFBrClII.out
HFBrFBrBr.out
HFBrFBrCl.out
HFBrFBrF.out
HFBrFBrI.out
HFBrFClBr.out
HFBrFClCl.out
HFBrFClI.out
HFBrFFBr.out
HFBrFFCl.out
HFBrFFI.out
HFBrFHBr.out
HFBrFHCl.out
HFBrFHI.out
HFBrFIBr.out
HFBrFICl.out
HFBrFIF.out
HFBrFII.out
HFBrHBrBr.out
HFBrHBrCl.out
HFBrHBrF.out
HFBrHBrI.out
HFBrHClBr.out
HFBrHClCl.out
HFBrHClI.out
HFBrHFBr.out
HFBrHFI.out
HFBrHIBr.out
HFBrHICl.out
HFBrHIF.out
HFBrHII.out
HFBrIBrBr.out
HFBrIBrCl.out
HFBrIBrF.out
HFBrIBrI.out
HFBrIClBr.out
HFBrIClCl.out
HFBrIClI.out
HFBrIFBr.out
HFBrIFCl.out
HFBrIFI.out
HFBrIHBr.out
HFBrIHCl.out
HFBrIHI.out
HFBrIIBr.out
HFBrIICl.out
HFBrIIF.out
HFBrIII.out
HFClBrBrBr.out
HFClBrBrCl.out
HFClBrBrF.out
HFClBrBrI.out
HFClBrClBr.out
HFClBrClCl.out
HFClBrClF.out
HFClBrClI.out
HFClBrFBr.out
HFClBrFCl.out
HFClBrFI.out
HFClBrHBr.out
HFClBrHCl.out
HFClBrHI.out
HFClBrIBr.out
HFClBrICl.out
HFClBrIF.out
HFClBrII.out
HFClClBrBr.out
HFClClBrCl.out
HFClClBrF.out
HFClClBrI.out
HFClClClBr.out
HFClClClCl.out
HFClClClF.out
HFClClClI.out
HFClClFBr.out
HFClClFCl.out
HFClClFI.out
HFClClHBr.out
HFClClHCl.out
HFClClHI.out
HFClClIBr.out
HFClClICl.out
HFClClIF.out
HFClClII.out
HFClFBrBr.out
HFClFBrCl.out
HFClFBrF.out
HFClFBrI.out
HFClFClBr.out
HFClFClCl.out
HFClFClF.out
HFClFClI.out
HFClFFBr.out
HFClFFCl.out
HFClFFI.out
HFClFHBr.out
HFClFHCl.out
HFClFHI.out
HFClFIBr.out
HFClFICl.out
HFClFIF.out
HFClFII.out
HFClHBrBr.out
HFClHBrCl.out
HFClHBrF.out
HFClHBrI.out
HFClHClBr.out
HFClHClCl.out
HFClHClF.out
HFClHClI.out
HFClHFBr.out
HFClHFCl.out
HFClHFI.out
HFClHIBr.out
HFClHICl.out
HFClHIF.out
HFClHII.out
HFClIBrBr.out
HFClIBrCl.out
HFClIBrF.out
HFClIBrI.out
HFClIClBr.out
HFClIClCl.out
HFClIClF.out
HFClIClI.out
HFClIFBr.out
HFClIFCl.out
HFClIFI.out
HFClIHBr.out
HFClIHCl.out
HFClIHI.out
HFClIIBr.out
HFClIICl.out
HFClIIF.out
HFClIII.out
HFFBrBrBr.out
HFFBrBrCl.out
HFFBrBrF.out
HFFBrBrI.out
HFFBrClBr.out
HFFBrClCl.out
HFFBrClF.out
HFFBrClI.out
HFFBrFBr.out
HFFBrFCl.out
HFFBrFF.out
HFFBrFI.out
HFFBrHBr.out
HFFBrHCl.out
HFFBrHI.out
HFFBrIBr.out
HFFBrICl.out
HFFBrIF.out
HFFBrII.out
HFFClBrBr.out
HFFClBrCl.out
HFFClBrF.out
HFFClBrI.out
HFFClClBr.out
HFFClClCl.out
HFFClClF.out
HFFClClI.out
HFFClFBr.out
HFFClFCl.out
HFFClFF.out
HFFClFI.out
HFFClHBr.out
HFFClHCl.out
HFFClHI.out
HFFClIBr.out
HFFClICl.out
HFFClIF.out
HFFClII.out
HFFFBrBr.out
HFFFBrCl.out
HFFFBrF.out
HFFFBrI.out
HFFFClBr.out
HFFFClCl.out
HFFFClF.out
HFFFClI.out
HFFFFBr.out
HFFFFCl.out
HFFFFF.out
HFFFFI.out
HFFFHBr.out
HFFFHCl.out
HFFFHI.out
HFFFIBr.out
HFFFICl.out
HFFFIF.out
HFFFII.out
HFFHBrBr.out
HFFHBrI.out
HFFHClBr.out
HFFHClCl.out
HFFHClI.out
HFFHFBr.out
HFFHFCl.out
HFFHFF.out
HFFHFI.out
HFFHII.out
HFFIBrBr.out
HFFIBrCl.out
HFFIBrF.out
HFFIBrI.out
HFFIClBr.out
HFFIClCl.out
HFFIClF.out
HFFIClI.out
HFFIFBr.out
HFFIFCl.out
HFFIFF.out
HFFIFI.out
HFFIHBr.out
HFFIHCl.out
HFFIHI.out
HFFIIBr.out
HFFIICl.out
HFFIIF.out
HFFIII.out
HFHBrBrBr.out
HFHBrBrI.out
HFHBrClBr.out
HFHBrClI.out
HFHBrFBr.out
HFHBrFI.out
HFHBrHBr.out
HFHBrHI.out
HFHBrIBr.out
HFHBrII.out
HFHClBrBr.out
HFHClBrCl.out
HFHClBrI.out
HFHClClBr.out
HFHClClCl.out
HFHClClI.out
HFHClFBr.out
HFHClFCl.out
HFHClFI.out
HFHClHBr.out
HFHClHCl.out
HFHClHI.out
HFHClIBr.out
HFHClICl.out
HFHClII.out
HFHFBrBr.out
HFHFBrCl.out
HFHFBrF.out
HFHFBrI.out
HFHFClBr.out
HFHFClCl.out
HFHFClF.out
HFHFClI.out
HFHFFBr.out
HFHFFCl.out
HFHFFF.out
HFHFFI.out
HFHFHBr.out
HFHFHCl.out
HFHFHF.out
HFHFHI.out
HFHFIBr.out
HFHFICl.out
HFHFIF.out
HFHFII.out
HFHIBrI.out
HFHIClI.out
HFHIFI.out
HFHIHI.out
HFHIII.out
HFIBrBrBr.out
HFIBrBrCl.out
HFIBrBrI.out
HFIBrClBr.out
HFIBrClCl.out
HFIBrClI.out
HFIBrFBr.out
HFIBrFCl.out
HFIBrFI.out
HFIBrHBr.out
HFIBrHCl.out
HFIBrHI.out
HFIBrIBr.out
HFIBrICl.out
HFIBrIF.out
HFIBrII.out
HFIClBrBr.out
HFIClBrCl.out
HFIClBrI.out
HFIClClBr.out
HFIClClCl.out
HFIClClI.out
HFIClFBr.out
HFIClFCl.out
HFIClFI.out
HFIClHBr.out
HFIClHCl.out
HFIClHI.out
HFIClIBr.out
HFIClICl.out
HFIClIF.out
HFIClII.out
HFIFBrBr.out
HFIFBrCl.out
HFIFBrI.out
HFIFClBr.out
HFIFClCl.out
HFIFClI.out
HFIFFBr.out
HFIFFCl.out
HFIFFI.out
HFIFHBr.out
HFIFHCl.out
HFIFHI.out
HFIFIBr.out
HFIFICl.out
HFIFIF.out
HFIFII.out
HFIHBrBr.out
HFIHBrCl.out
HFIHBrI.out
HFIHClBr.out
HFIHClCl.out
HFIHClI.out
HFIHFI.out
HFIHIBr.out
HFIHICl.out
HFIHIF.out
HFIHII.out
HFIIBrBr.out
HFIIBrCl.out
HFIIBrI.out
HFIIClBr.out
HFIIClCl.out
HFIIClI.out
HFIIFBr.out
HFIIFCl.out
HFIIFI.out
HFIIHBr.out
HFIIHCl.out
HFIIHI.out
HFIIIBr.out
HFIIICl.out
HFIIIF.out
HFIIII.out
HHBrBrBrBr.out
HHBrBrBrI.out
HHBrBrClI.out
HHBrBrFI.out
HHBrBrHI.out
HHBrBrIBr.out
HHBrBrII.out
HHBrClBrBr.out
HHBrClBrI.out
HHBrClClBr.out
HHBrClClI.out
HHBrClFI.out
HHBrClHI.out
HHBrClIBr.out
HHBrClII.out
HHBrFBrBr.out
HHBrFBrI.out
HHBrFClBr.out
HHBrFClI.out
HHBrFFBr.out
HHBrFFI.out
HHBrFHI.out
HHBrFIBr.out
HHBrFII.out
HHBrHBrBr.out
HHBrHBrI.out
HHBrHClBr.out
HHBrHClI.out
HHBrHFBr.out
HHBrHFI.out
HHBrHHBr.out
HHBrHHI.out
HHBrHIBr.out
HHBrHII.out
HHBrIBrI.out
HHBrIClI.out
HHBrIFI.out
HHBrIHI.out
HHBrIIBr.out
HHBrIII.out
HHClBrBrBr.out
HHClBrBrCl.out
HHClBrBrI.out
HHClBrClBr.out
HHClBrClI.out
HHClBrFBr.out
HHClBrFI.out
HHClBrHBr.out
HHClBrHI.out
HHClBrIBr.out
HHClBrICl.out
HHClBrII.out
HHClClBrBr.out
HHClClBrCl.out
HHClClBrI.out
HHClClClBr.out
HHClClClCl.out
HHClClClI.out
HHClClFBr.out
HHClClFI.out
HHClClHBr.out
HHClClHI.out
HHClClIBr.out
HHClClICl.out
HHClClII.out
HHClFBrBr.out
HHClFBrCl.out
HHClFBrI.out
HHClFClBr.out
HHClFClCl.out
HHClFClI.out
HHClFFBr.out
HHClFFCl.out
HHClFFI.out
HHClFHBr.out
HHClFHI.out
HHClFIBr.out
HHClFICl.out
HHClFII.out
HHClHBrBr.out
HHClHBrCl.out
HHClHBrI.out
HHClHClBr.out
HHClHClCl.out
HHClHClI.out
HHClHFBr.out
HHClHFCl.out
HHClHFI.out
HHClHHBr.out
HHClHHCl.out
HHClHHI.out
HHClHIBr.out
HHClHICl.out
HHClHII.out
HHClIBrBr.out
HHClIBrI.out
HHClIClBr.out
HHClIClI.out
HHClIFBr.out
HHClIFI.out
HHClIHBr.out
HHClIHI.out
HHClIIBr.out
HHClIICl.out
HHClIII.out
HHFBrBrBr.out
HHFBrBrCl.out
HHFBrBrF.out
HHFBrBrI.out
HHFBrClBr.out
HHFBrClCl.out
HHFBrClI.out
HHFBrFBr.out
HHFBrFCl.out
HHFBrFI.out
HHFBrHBr.out
HHFBrHCl.out
HHFBrHI.out
HHFBrIBr.out
HHFBrICl.out
HHFBrIF.out
HHFBrII.out
HHFClBrBr.out
HHFClBrCl.out
HHFClBrF.out
HHFClBrI.out
HHFClClBr.out
HHFClClCl.out
HHFClClF.out
HHFClClI.out
HHFClFBr.out
HHFClFCl.out
HHFClFI.out
HHFClHBr.out
HHFClHCl.out
HHFClHI.out
HHFClIBr.out
HHFClICl.out
HHFClIF.out
HHFClII.out
HHFFBrBr.out
HHFFBrCl.out
HHFFBrF.out
HHFFBrI.out
HHFFClBr.out
HHFFClCl.out
HHFFClF.out
HHFFClI.out
HHFFFBr.out
HHFFFCl.out
HHFFFF.out
HHFFFI.out
HHFFHBr.out
HHFFHCl.out
HHFFHI.out
HHFFIBr.out
HHFFICl.out
HHFFIF.out
HHFFII.out
HHFHBrBr.out
HHFHBrCl.out
HHFHBrF.out
HHFHBrI.out
HHFHClBr.out
HHFHClCl.out
HHFHClF.out
HHFHClI.out
HHFHFBr.out
HHFHFCl.out
HHFHFF.out
HHFHFI.out
HHFHHBr.out
HHFHHCl.out
HHFHHF.out
HHFHHI.out
HHFHIBr.out
HHFHICl.out
HHFHIF.out
HHFHII.out
HHFIBrBr.out
HHFIBrCl.out
HHFIBrI.out
HHFIClBr.out
HHFIClCl.out
HHFIClI.out
HHFIFBr.out
HHFIFCl.out
HHFIFI.out
HHFIHBr.out
HHFIHCl.out
HHFIHI.out
HHFIIBr.out
HHFIICl.out
HHFIIF.out
HHFIII.out
HHHBrBrBr.out
HHHBrBrI.out
HHHBrClBr.out
HHHBrClI.out
HHHBrFBr.out
HHHBrFI.out
HHHBrHBr.out
HHHBrHI.out
HHHBrIBr.out
HHHBrII.out
HHHClBrBr.out
HHHClBrCl.out
HHHClBrI.out
HHHClClBr.out
HHHClClCl.out
HHHClClI.out
HHHClFBr.out
HHHClFCl.out
HHHClFI.out
HHHClHBr.out
HHHClHCl.out
HHHClHI.out
HHHClIBr.out
HHHClICl.out
HHHClII.out
HHHFBrBr.out
HHHFBrCl.out
HHHFBrF.out
HHHFBrI.out
HHHFClBr.out
HHHFClCl.out
HHHFClF.out
HHHFClI.out
HHHFFBr.out
HHHFFCl.out
HHHFFF.out
HHHFFI.out
HHHFHBr.out
HHHFHCl.out
HHHFHF.out
HHHFHI.out
HHHFIBr.out
HHHFICl.out
HHHFIF.out
HHHFII.out
HHHHBrBr.out
HHHHBrI.out
HHHHClBr.out
HHHHClCl.out
HHHHClI.out
HHHHFBr.out
HHHHFCl.out
HHHHFF.out
HHHHFI.out
HHHHHBr.out
HHHHHCl.out
HHHHHF.out
HHHHHH.out
HHHHHI.out
HHHHII.out
HHHIBrI.out
HHHIClI.out
HHHIFI.out
HHHIHI.out
HHHIII.out
HHIBrBrI.out
HHIBrII.out
HHIClBrI.out
HHIClClI.out
HHIClII.out
HHIFBrI.out
HHIFClI.out
HHIFFI.out
HHIFII.out
HHIHBrI.out
HHIHClI.out
HHIHFI.out
HHIHHI.out
HHIHII.out
HHIIII.out
HIBrBrBrI.out
HIBrBrII.out
HIBrClBrI.out
HIBrClII.out
HIBrFBrI.out
HIBrFII.out
HIBrIBrI.out
HIBrIII.out
HIClBrBrI.out
HIClBrClI.out
HIClBrII.out
HIClClBrI.out
HIClClClI.out
HIClClII.out
HIClFBrI.out
HIClFClI.out
HIClFII.out
HIClIBrI.out
HIClIClI.out
HIClIII.out
HIFBrBrI.out
HIFBrClI.out
HIFBrFI.out
HIFBrII.out
HIFClBrI.out
HIFClClI.out
HIFClFI.out
HIFClII.out
HIFFBrI.out
HIFFClI.out
HIFFFI.out
HIFFII.out
HIFIBrI.out
HIFIClI.out
HIFIFI.out
HIFIII.out
HIHIBrI.out
HIHIClI.out
HIHIFI.out
HIHIHI.out
HIHIII.out
HIIBrII.out
HIIClII.out
HIIFII.out
HIIHII.out
HIIIII.out
IIIIII.out
