# Supplementary material for: Geometric and energetic data from quantum chemical calculations of halobenzenes and xylenes
Source: Data Brief. 2020 Mar 5;30:105386. doi: 10.1016/j.dib.2020.105386 (PMC7114895; doi:10.1016/j.dib.2020.105386)
Supplement: Supplementary file 1 [file mmc1.zip › halobenzene/B3LYP/1_final_energy.csv]

BrBrBrBrBrBr.out	-15673.508076302174
BrBrBrBrBrI.out	-20018.880317107843
BrBrBrBrII.out	-24364.251778550981
BrBrBrIBrI.out	-24364.252618429691
BrBrBrIII.out	-28709.623204249707
BrBrIBrBrI.out	-24364.252512364503
BrBrIBrII.out	-28709.623844416143
BrBrIIII.out	-33054.994235879974
BrIBrIBrI.out	-28709.624749709557
BrIBrIII.out	-33054.995276419642
BrIIBrII.out	-33054.995078382613
BrIIIII.out	-37400.365257584133
ClBrBrBrBrBr.out	-13559.591777045633
ClBrBrBrBrI.out	-17904.964416109415
ClBrBrBrClI.out	-15791.048431634244
ClBrBrBrIBr.out	-17904.964251432353
ClBrBrBrII.out	-22250.335979758882
ClBrBrClBrBr.out	-11445.675437623142
ClBrBrClBrI.out	-15791.048166426706
ClBrBrClII.out	-20136.420106504731
ClBrBrIBrBr.out	-17904.964233464951
ClBrBrIBrI.out	-22250.336748296337
ClBrBrIClI.out	-20136.421161622169
ClBrBrIIBr.out	-22250.335932375885
ClBrBrIII.out	-26595.707313713592
ClBrClBrBrBr.out	-11445.675255361093
ClBrClBrBrI.out	-15791.047964510652
ClBrClBrClBr.out	-9331.7588590551968
ClBrClBrClI.out	-13677.131923988391
ClBrClBrIBr.out	-15791.047815170909
ClBrClBrII.out	-20136.419627804749
ClBrClIBrI.out	-20136.420870408754
ClBrClIClI.out	-18022.505186805480
ClBrClIII.out	-24481.791737442756
ClBrIBrBrI.out	-22250.336714908215
ClBrIBrClI.out	-20136.420830987918
ClBrIBrIBr.out	-22250.336503000210
ClBrIBrII.out	-26595.708242956356
ClBrIClBrI.out	-20136.420870682097
ClBrIClIBr.out	-20136.420923578014
ClBrIClII.out	-24481.792676524681
ClBrIIBrI.out	-26595.708126724759
ClBrIIClI.out	-24481.792617243082
ClBrIIIBr.out	-26595.707175746364
ClBrIIII.out	-30941.078819877588
ClClBrBrBrBr.out	-11445.674989158852
ClClBrBrBrI.out	-15791.047705264731
ClClBrBrClI.out	-13677.131674986400
ClClBrBrIBr.out	-15791.047520595201
ClClBrBrII.out	-20136.419337302439
ClClBrClBrBr.out	-9331.7586087353175
ClClBrClBrI.out	-13677.131421651133
ClClBrClClBr.out	-7217.8417422327811
ClClBrClClI.out	-11563.214893229569
ClClBrClIBr.out	-13677.131509310744
ClClBrClII.out	-18022.503427369658
ClClBrIBrI.out	-20136.420115797377
ClClBrIClI.out	-18022.504489154609
ClClBrIIBr.out	-20136.419284756121
ClClBrIII.out	-24481.790732880985
ClClClBrBrBr.out	-9331.7581444863226
ClClClBrBrI.out	-13677.130919785186
ClClClBrClBr.out	-7217.8417118584393
ClClClBrClI.out	-11563.214835729919
ClClClBrIBr.out	-13677.130752205572
ClClClBrII.out	-18022.502638849710
ClClClClBrBr.out	-7217.8414028681809
ClClClClBrI.out	-11563.214266324027
ClClClClClBr.out	-5103.9245151549849
ClClClClClCl.out	-2990.0072161783414
ClClClClClI.out	-9449.2976936143586
ClClClClII.out	-15908.586324200207
ClClClIBrI.out	-18022.503887304887
ClClClIClI.out	-15908.588149501011
ClClClIII.out	-22367.874814556053
ClClIBrBrI.out	-20136.420355524180
ClClIBrII.out	-24481.791863914779
ClClIClBrI.out	-18022.504425199997
ClClIClClI.out	-15908.587969269924
ClClIClII.out	-22367.876329398034
ClClIIII.out	-28827.162498695914
ClIBrBrBrI.out	-22250.337136608556
ClIBrBrII.out	-26595.708440011189
ClIBrIBrI.out	-26595.709346007035
ClIBrIII.out	-30941.079712742729
ClIClIBrI.out	-24481.794056388375
ClIClIClI.out	-22367.878441680306
ClIClIII.out	-28827.164748036055
ClIIBrII.out	-30941.079781634224
ClIIClII.out	-28827.164443766604
ClIIIII.out	-35286.450099713707
FBrBrBrBrBr.out	-13199.242618549177
FBrBrBrBrI.out	-17544.616949627987
FBrBrBrClI.out	-15430.700561500107
FBrBrBrFI.out	-15070.351330535961
FBrBrBrIBr.out	-17544.615531858286
FBrBrBrII.out	-21889.989096540841
FBrBrClBrBr.out	-11085.326026070145
FBrBrClBrI.out	-15430.700438772505
FBrBrClClI.out	-13316.783587337004
FBrBrClIBr.out	-15430.699292481082
FBrBrClII.out	-19776.072937173241
FBrBrFBrBr.out	-10724.975773615237
FBrBrFBrI.out	-15070.350456991622
FBrBrFII.out	-19415.724484608218
FBrBrIBrBr.out	-17544.615345134425
FBrBrIBrI.out	-21889.989550551676
FBrBrIClI.out	-19776.073572068821
FBrBrIFI.out	-19415.725801386026
FBrBrIIBr.out	-21889.987509627208
FBrBrIII.out	-26235.360949158428
FBrClBrBrBr.out	-11085.325749915743
FBrClBrBrI.out	-15430.700130880708
FBrClBrClBr.out	-8971.4090406935775
FBrClBrClI.out	-13316.783707245959
FBrClBrFI.out	-12956.434172352208
FBrClBrIBr.out	-15430.698730579654
FBrClBrII.out	-19776.072345123728
FBrClClBrBr.out	-8971.4088310889711
FBrClClBrI.out	-13316.783245280070
FBrClClClBr.out	-6857.4916800681158
FBrClClClI.out	-11202.866414946553
FBrClClIBr.out	-13316.782100193754
FBrClClII.out	-17662.155790098550
FBrClIBrBr.out	-15430.699012366225
FBrClIBrI.out	-19776.073269971937
FBrClIClBr.out	-13316.782603872372
FBrClIClI.out	-17662.157218140110
FBrClIFI.out	-17301.809075924706
FBrClIIBr.out	-19776.071262817513
FBrClIII.out	-24121.444758261467
FBrFBrBrBr.out	-10724.975392504648
FBrFBrBrI.out	-15070.349890897574
FBrFBrClBr.out	-8611.0583783916718
FBrFBrClI.out	-12956.433180915757
FBrFBrFBr.out	-8250.7064097006860
FBrFBrFI.out	-12596.082721771458
FBrFBrIBr.out	-15070.348728769884
FBrFBrII.out	-19415.722514271783
FBrFIBrI.out	-19415.724523168461
FBrFIClI.out	-17301.808160211513
FBrFIFI.out	-16941.458826027971
FBrFIII.out	-23761.096433984661
FBrIBrBrI.out	-21889.989610788238
FBrIBrClI.out	-19776.073340643394
FBrIBrFI.out	-19415.724508321175
FBrIBrIBr.out	-21889.988137648696
FBrIBrII.out	-26235.361646222267
FBrIClBrI.out	-19776.073477116341
FBrIClClI.out	-17662.156748783673
FBrIClIBr.out	-19776.072311925294
FBrIClII.out	-24121.445905765133
FBrIFBrI.out	-19415.725176604603
FBrIFIBr.out	-19415.725169481950
FBrIFII.out	-23761.099185902807
FBrIIBrI.out	-26235.361325864949
FBrIIClI.out	-24121.445443066092
FBrIIFI.out	-23761.098270833088
FBrIIIBr.out	-26235.359189766641
FBrIIII.out	-30580.732773387641
FClBrBrBrBr.out	-11085.324636535501
FClBrBrBrCl.out	-8971.4065394498866
FClBrBrBrI.out	-15430.698954151332
FClBrBrClBr.out	-8971.4079413042073
FClBrBrClI.out	-13316.782573789227
FClBrBrFBr.out	-8611.0570105523693
FClBrBrFI.out	-12956.433208399791
FClBrBrIBr.out	-15430.697590544485
FClBrBrICl.out	-13316.779963342873
FClBrBrII.out	-19776.071178740793
FClBrClBrBr.out	-8971.4080261565759
FClBrClBrCl.out	-6857.4898915083222
FClBrClBrI.out	-13316.782459550383
FClBrClClBr.out	-6857.4908728240316
FClBrClClI.out	-11202.865585111762
FClBrClFBr.out	-6497.1388507287083
FClBrClFI.out	-10842.515066926240
FClBrClIBr.out	-13316.781331193364
FClBrClICl.out	-11202.863636550879
FClBrClII.out	-17662.154998105569
FClBrFBrBr.out	-8611.0575662586125
FClBrFBrCl.out	-6497.1392189769158
FClBrFBrI.out	-12956.432263419836
FClBrFClBr.out	-6497.1393388727574
FClBrFClI.out	-10842.514313319487
FClBrFIBr.out	-12956.432264848045
FClBrFICl.out	-10842.514308405167
FClBrFII.out	-17301.806325869758
FClBrIBrBr.out	-15430.697424212252
FClBrIBrCl.out	-13316.779388449982
FClBrIBrI.out	-19776.071646607797
FClBrIClBr.out	-13316.781072582162
FClBrIClI.out	-17662.155649128639
FClBrIFBr.out	-12956.431555744104
FClBrIFI.out	-17301.807724649305
FClBrIIBr.out	-19776.069633224426
FClBrIICl.out	-17662.152081940731
FClBrIII.out	-24121.443093608694
FClClBrBrBr.out	-8971.4075240437887
FClClBrBrCl.out	-6857.4893976362637
FClClBrBrI.out	-13316.781884994298
FClClBrClBr.out	-6857.4907888436883
FClClBrClCl.out	-4743.5723680908268
FClClBrClI.out	-11202.865464275123
FClClBrFBr.out	-6497.1395849429673
FClClBrFI.out	-10842.515817514166
FClClBrIBr.out	-13316.780546995837
FClClBrICl.out	-11202.862892324207
FClClBrII.out	-17662.154137770489
FClClClBrBr.out	-6857.4905987184520
FClClClBrCl.out	-4743.5724383818542
FClClClBrI.out	-11202.865034599228
FClClClClBr.out	-4743.5734080117927
FClClClClCl.out	-2629.6549824745871
FClClClClI.out	-9088.9481570359894
FClClClFBr.out	-4383.2212132117902
FClClClFI.out	-8728.5974714951572
FClClClIBr.out	-11202.863900331937
FClClClICl.out	-9088.9461739281051
FClClClII.out	-15548.237609371388
FClClFBrBr.out	-6497.1390125060079
FClClFBrI.out	-10842.513740223607
FClClFClBr.out	-4383.2207847037225
FClClFClCl.out	-2269.3022082583429
FClClFClI.out	-8728.5957889258661
FClClFII.out	-15187.887813443062
FClClIBrBr.out	-13316.780861918089
FClClIBrCl.out	-11202.862797707656
FClClIBrI.out	-17662.155136052690
FClClIClBr.out	-11202.864430952061
FClClIClCl.out	-9088.9459960836557
FClClIClI.out	-15548.239052048215
FClClIFBr.out	-10842.514581536292
FClClIFI.out	-15187.890788793820
FClClIIBr.out	-17662.153156790730
FClClIICl.out	-15548.235569044717
FClClIII.out	-22007.526670999840
FClFBrBrBr.out	-8611.0562121379244
FClFBrBrI.out	-12956.430723911733
FClFBrClBr.out	-6497.1391852520792
FClFBrClI.out	-10842.513999019300
FClFBrFBr.out	-6136.7871100529710
FClFBrFI.out	-10482.163445223017
FClFBrIBr.out	-12956.429572008305
FClFBrII.out	-17301.803379782923
FClFClBrBr.out	-6497.1381086033498
FClFClBrCl.out	-4383.2198063707629
FClFClBrI.out	-10842.512683023084
FClFClClBr.out	-4383.2207179899960
FClFClClCl.out	-2269.3021887543673
FClFClClI.out	-8728.5956106971389
FClFClFBr.out	-4022.8678187293699
FClFClFCl.out	-1908.9484045617978
FClFClFI.out	-8368.2441768491426
FClFClIBr.out	-10842.511736125027
FClFClICl.out	-8728.5938844595985
FClFClII.out	-15187.885609864681
FClFIBrI.out	-17301.805377725439
FClFIClI.out	-15187.888997854263
FClFIFI.out	-14827.539571477499
FClFIII.out	-21647.177326418299
FClIBrBrBr.out	-15430.697701454006
FClIBrBrI.out	-19776.071972573598
FClIBrClBr.out	-13316.781086630897
FClIBrClI.out	-17662.155676778028
FClIBrFBr.out	-12956.430526251905
FClIBrFI.out	-17301.806696621570
FClIBrIBr.out	-19776.070520359903
FClIBrICl.out	-17662.152946195358
FClIBrII.out	-24121.444057702221
FClIClBrBr.out	-13316.781432601370
FClIClBrI.out	-17662.155788249558
FClIClClBr.out	-11202.864297682789
FClIClClI.out	-15548.238957743108
FClIClFBr.out	-10842.512657810130
FClIClFI.out	-15187.888853290338
FClIClIBr.out	-17662.154641038680
FClIClICl.out	-15548.236998545628
FClIClII.out	-22007.528261354586
FClIFBrBr.out	-12956.432525656446
FClIFBrI.out	-17301.807269320787
FClIFClI.out	-15187.889249254622
FClIFIBr.out	-17301.807195574809
FClIFICl.out	-15187.889272476536
FClIFII.out	-21647.181218902064
FClIIBrBr.out	-19776.069597777259
FClIIBrI.out	-24121.443768439844
FClIIClBr.out	-17662.153329698573
FClIIClI.out	-22007.527853675478
FClIIFBr.out	-17301.804374980595
FClIIFI.out	-21647.180523511986
FClIIIBr.out	-24121.441658749191
FClIIICl.out	-22007.524163994432
FClIIII.out	-28466.815066127143
FFBrBrBrBr.out	-10724.970110986440
FFBrBrBrI.out	-15070.344512345126
FFBrBrClI.out	-12956.427966544401
FFBrBrFI.out	-12596.078036895306
FFBrBrIBr.out	-15070.343188141038
FFBrBrII.out	-19415.716875737111
FFBrClBrBr.out	-8611.0532553020221
FFBrClBrI.out	-12956.427728803428
FFBrClClBr.out	-6497.1359147634403
FFBrClClI.out	-10842.510753888944
FFBrClFI.out	-10482.159804818661
FFBrClIBr.out	-12956.426660909116
FFBrClII.out	-17301.800418172883
FFBrFBrBr.out	-8250.7017755009038
FFBrFBrI.out	-12596.076615849372
FFBrFClBr.out	-6136.7835157733134
FFBrFClI.out	-10482.158562250397
FFBrFFBr.out	-5776.4273203761913
FFBrFFI.out	-10121.803678682027
FFBrFIBr.out	-12596.076652719961
FFBrFII.out	-16941.450791428088
FFBrIBrI.out	-19415.717492391690
FFBrIClI.out	-17301.801307067697
FFBrIFI.out	-16941.452896875602
FFBrIIBr.out	-19415.715575323018
FFBrIII.out	-23761.089141338780
FFClBrBrBr.out	-8611.0518737606217
FFClBrBrCl.out	-6497.1336434178174
FFClBrBrI.out	-12956.426353906223
FFClBrClBr.out	-6497.1350257969307
FFClBrClI.out	-10842.509780930619
FFClBrFBr.out	-6136.7834096969191
FFClBrFI.out	-10482.159707345825
FFClBrIBr.out	-12956.425035518281
FFClBrICl.out	-10842.507257584626
FFClBrII.out	-17301.798767108045
FFClClBrBr.out	-6497.1347255412857
FFClClBrCl.out	-4383.2164662898158
FFClClBrI.out	-10842.509281374299
FFClClClBr.out	-4383.2174186388957
FFClClClCl.out	-2269.2988726700210
FFClClClI.out	-8728.5922293734056
FFClClFBr.out	-4022.8648806760220
FFClClFI.out	-8368.2411109998866
FFClClIBr.out	-10842.508222146367
FFClClICl.out	-8728.5903889905185
FFClClII.out	-15187.882020710247
FFClFBrBr.out	-6136.7824113868955
FFClFBrCl.out	-4022.8640090935369
FFClFBrI.out	-10482.157276229476
FFClFClBr.out	-4022.8641567306795
FFClFClCl.out	-1908.9454143738544
FFClFClI.out	-8368.2392348916674
FFClFFBr.out	-3662.5078915719860
FFClFFCl.out	-1548.5884112983235
FFClFFI.out	-8007.8842744239582
FFClFIBr.out	-10482.157305419212
FFClFICl.out	-8368.2392230121641
FFClFII.out	-14827.531472744084
FFClIBrBr.out	-12956.425434629142
FFClIBrI.out	-17301.799790794932
FFClIClBr.out	-10842.508855130100
FFClIClI.out	-15187.883549321741
FFClIFBr.out	-10482.158604035369
FFClIFI.out	-14827.534873773435
FFClIIBr.out	-17301.797890057140
FFClIICl.out	-15187.880173567770
FFClIII.out	-21647.171501757584
FFFBrBrBr.out	-8250.6970488787920
FFFBrBrI.out	-12596.071626279423
FFFBrClBr.out	-6136.7799128630095
FFFBrClI.out	-10482.154792898487
FFFBrFBr.out	-5776.4275250541095
FFFBrFI.out	-10121.803921293211
FFFBrIBr.out	-12596.070501456170
FFFBrII.out	-16941.444374878425
FFFClBrBr.out	-6136.7788700196434
FFFClBrCl.out	-4022.8604975453613
FFFClBrI.out	-10482.153506696828
FFFClClBr.out	-4022.8613712576766
FFFClClCl.out	-1908.9427627861608
FFFClClI.out	-8368.2363255761411
FFFClFBr.out	-3662.5081655070976
FFFClFCl.out	-1548.5886928848165
FFFClFI.out	-8007.8845866936545
FFFClIBr.out	-10482.152573565791
FFFClICl.out	-8368.2346347166676
FFFClII.out	-14827.526511194108
FFFFBrBr.out	-5776.4231425258022
FFFFBrI.out	-10121.798091047905
FFFFClBr.out	-3662.5047710152839
FFFFClCl.out	-1548.5860209540253
FFFFClI.out	-8007.8799491061491
FFFFFBr.out	-3302.1483257544628
FFFFFCl.out	-1188.2287741957559
FFFFFF.out	-827.86884434149431
FFFFFI.out	-7647.5248137539902
FFFFII.out	-14467.172353470716
FFFIBrI.out	-16941.446323109994
FFFIClI.out	-14827.529831420776
FFFIFI.out	-14467.180111221031
FFFIII.out	-21286.818390091947
FFIBrBrI.out	-19415.718864194587
FFIBrII.out	-23761.091126529718
FFIClBrI.out	-17301.802391518999
FFIClClI.out	-15187.885491297313
FFIClII.out	-21647.175011136664
FFIFBrI.out	-16941.452842395189
FFIFClI.out	-14827.534808644885
FFIFFI.out	-14467.179986810977
FFIFII.out	-21286.826993608734
FFIIII.out	-28106.462658701486
FIBrBrBrI.out	-21889.991224434907
FIBrBrII.out	-26235.363316947165
FIBrClBrI.out	-19776.074777153670
FIBrClII.out	-24121.447225236716
FIBrIBrI.out	-26235.363719892306
FIBrIII.out	-30580.735059834074
FIClBrBrI.out	-19776.074849802499
FIClBrClI.out	-17662.158457704158
FIClBrII.out	-24121.447012636439
FIClClBrI.out	-17662.158023926699
FIClClClI.out	-15548.241223705101
FIClClII.out	-22007.530514096150
FIClIBrI.out	-24121.447929636819
FIClIClI.out	-22007.531919589434
FIClIII.out	-28466.819360016667
FIFIBrI.out	-23761.100475129577
FIFIClI.out	-21647.184141395501
FIFIFI.out	-21286.834905210839
FIFIII.out	-28106.472345193521
FIIBrII.out	-30580.735138046446
FIIClII.out	-28466.819477454657
FIIFII.out	-28106.473154967709
FIIIII.out	-34926.105919408161
HBrBrBrBrBr.out	-13099.984303464207
HBrBrBrBrI.out	-17445.357426761322
HBrBrBrClI.out	-15331.441076862138
HBrBrBrFI.out	-14971.091858492509
HBrBrBrHI.out	-14871.831642220584
HBrBrBrIBr.out	-17445.357093479179
HBrBrBrII.out	-21790.729476587079
HBrBrClBrBr.out	-10986.067844988927
HBrBrClBrI.out	-15331.441030176913
HBrBrClClI.out	-13217.524221298459
HBrBrClFI.out	-12857.173857592410
HBrBrClIBr.out	-15331.440982124926
HBrBrClII.out	-19676.813416586087
HBrBrFBrBr.out	-10625.718105825688
HBrBrFBrI.out	-14971.091537167598
HBrBrFClI.out	-12857.173655528868
HBrBrFFI.out	-12496.819225922605
HBrBrFIBr.out	-14971.092631525556
HBrBrFII.out	-19316.465430310393
HBrBrHBrBr.out	-10526.459130861054
HBrBrHBrI.out	-14871.832447466966
HBrBrHII.out	-19217.205327882966
HBrBrIBrBr.out	-17445.356882775443
HBrBrIBrI.out	-21790.729895649634
HBrBrIClI.out	-19676.813942145745
HBrBrIFI.out	-19316.466160430784
HBrBrIHI.out	-19217.204996661181
HBrBrIIBr.out	-21790.728926026957
HBrBrIII.out	-26136.101202721693
HBrClBrBrBr.out	-10986.067485045964
HBrClBrBrI.out	-15331.440615456046
HBrClBrClBr.out	-8872.1508442631875
HBrClBrClI.out	-13217.524263236133
HBrClBrFI.out	-12857.174760930950
HBrClBrHI.out	-12757.914568621316
HBrClBrIBr.out	-15331.440335045771
HBrClBrII.out	-19676.812758018616
HBrClClBrBr.out	-8872.1507037042775
HBrClClBrI.out	-13217.523884816559
HBrClClClBr.out	-6758.2336256627841
HBrClClClI.out	-11103.607094107820
HBrClClFI.out	-10743.256526575738
HBrClClIBr.out	-13217.523842260178
HBrClClII.out	-17562.896312801869
HBrClFBrBr.out	-8511.7998157454622
HBrClFBrI.out	-12857.173270629182
HBrClFClBr.out	-6397.8816801164548
HBrClFClI.out	-10743.255395631904
HBrClFFI.out	-10382.900943382105
HBrClFIBr.out	-12857.174346106214
HBrClFII.out	-17202.547175037715
HBrClIBrBr.out	-15331.440595911896
HBrClIBrI.out	-19676.813649047846
HBrClIClBr.out	-13217.524258584781
HBrClIClI.out	-17562.897624639481
HBrClIFI.out	-17202.549487845768
HBrClIHI.out	-17103.288341084397
HBrClIIBr.out	-19676.812722601921
HBrClIII.out	-24022.185041295124
HBrFBrBrBr.out	-10625.717095411354
HBrFBrBrI.out	-14971.090358203995
HBrFBrClBr.out	-8511.8001728751151
HBrFBrClI.out	-12857.173703274599
HBrFBrFBr.out	-8151.4482630135026
HBrFBrFI.out	-12496.823264193727
HBrFBrHI.out	-12397.562979852131
HBrFBrIBr.out	-14971.090248618993
HBrFBrII.out	-19316.462811136553
HBrFClBrBr.out	-8511.7991305747364
HBrFClBrI.out	-12857.172441694094
HBrFClClBr.out	-6397.8818400525834
HBrFClClI.out	-10743.255434651423
HBrFClFBr.out	-6037.5290927151154
HBrFClFI.out	-10382.904112432487
HBrFClIBr.out	-12857.172523035963
HBrFClII.out	-17202.545132275143
HBrFFBrBr.out	-8151.4442456604811
HBrFFBrI.out	-12496.817828189585
HBrFFClBr.out	-6037.5260900058456
HBrFFClI.out	-10382.899876939971
HBrFFFBr.out	-5677.1701317827465
HBrFFFI.out	-10022.545187486783
HBrFFIBr.out	-12496.818882363095
HBrFFII.out	-16842.191792063622
HBrFIBrBr.out	-14971.091538340817
HBrFIBrI.out	-19316.464783850879
HBrFIClBr.out	-12857.174920933507
HBrFIClI.out	-17202.548469638121
HBrFIFBr.out	-12496.824180852906
HBrFIFI.out	-16842.199169987623
HBrFIHI.out	-16742.937903840291
HBrFIIBr.out	-19316.464099487843
HBrFIII.out	-23661.836568473034
HBrHBrBrBr.out	-10526.457783609976
HBrHBrBrI.out	-14871.830887350370
HBrHBrClBr.out	-8412.5409056254139
HBrHBrClI.out	-12757.914280964329
HBrHBrFBr.out	-8052.1889964611364
HBrHBrFI.out	-12397.563818357094
HBrHBrHBr.out	-7952.9297615739324
HBrHBrHI.out	-12298.303245603258
HBrHBrIBr.out	-14871.830863832329
HBrHBrII.out	-19217.203262204283
HBrHIBrI.out	-19217.204453294697
HBrHIClI.out	-17103.288119889155
HBrHIFI.out	-16742.938665760543
HBrHIHI.out	-16643.677065948468
HBrHIII.out	-23562.576214039404
HBrIBrBrI.out	-21790.729992680859
HBrIBrClI.out	-19676.813752105714
HBrIBrFI.out	-19316.464874858295
HBrIBrHI.out	-19217.204595809497
HBrIBrIBr.out	-21790.729605197626
HBrIBrII.out	-26136.101943056536
HBrIClBrI.out	-19676.813976976573
HBrIClClI.out	-17562.897277293971
HBrIClFI.out	-17202.547181139551
HBrIClIBr.out	-19676.813911239813
HBrIClII.out	-24022.186308198277
HBrIFBrI.out	-19316.466062687006
HBrIFClI.out	-17202.548190191334
HBrIFFI.out	-16842.193853391582
HBrIFIBr.out	-19316.467238490564
HBrIFII.out	-23661.840012605851
HBrIHBrI.out	-19217.205743417675
HBrIHIBr.out	-19217.205980634222
HBrIHII.out	-23562.578614796468
HBrIIBrI.out	-26136.101584779761
HBrIIClI.out	-24022.185721209786
HBrIIFI.out	-23661.838471562671
HBrIIHI.out	-23562.577221075258
HBrIIIBr.out	-26136.100519602362
HBrIIII.out	-30481.472986313402
HClBrBrBrBr.out	-10986.066728688762
HClBrBrBrCl.out	-8872.1492175598760
HClBrBrBrI.out	-15331.439815958096
HClBrBrClBr.out	-8872.1501124365714
HClBrBrClI.out	-13217.523489563639
HClBrBrFBr.out	-8511.7992590980830
HClBrBrFI.out	-12857.174153103531
HClBrBrHBr.out	-8412.5404989485887
HClBrBrHI.out	-12757.914055580581
HClBrBrIBr.out	-15331.439550376455
HClBrBrICl.out	-13217.522499668212
HClBrBrII.out	-19676.811924204500
HClBrClBrBr.out	-8872.1502878989231
HClBrClBrCl.out	-6758.2327476212686
HClBrClBrI.out	-13217.523446157125
HClBrClClBr.out	-6758.2331819228375
HClBrClClI.out	-11103.606625461445
HClBrClFBr.out	-6397.8812446857501
HClBrClFI.out	-10743.256148124838
HClBrClHBr.out	-6298.6229309504888
HClBrClHI.out	-10643.996474146590
HClBrClIBr.out	-13217.523424744963
HClBrClICl.out	-11103.606313522620
HClBrClII.out	-17562.895858018361
HClBrFBrBr.out	-8511.8003531397462
HClBrFBrCl.out	-6397.8826109925594
HClBrFBrI.out	-12857.173772261232
HClBrFClBr.out	-6397.8822115747007
HClBrFClI.out	-10743.255890735354
HClBrFFBr.out	-6037.5264277258739
HClBrFFI.out	-10382.901424123962
HClBrFIBr.out	-12857.174900115459
HClBrFICl.out	-10743.257549136251
HClBrFII.out	-17202.547685949103
HClBrHBrBr.out	-8412.5414428839522
HClBrHBrCl.out	-6298.6237518090902
HClBrHBrI.out	-12757.914744550044
HClBrHClBr.out	-6298.6237521983230
HClBrHClI.out	-10643.997297907415
HClBrHIBr.out	-12757.914998153306
HClBrHICl.out	-10643.997679646611
HClBrHII.out	-17103.287639901064
HClBrIBrBr.out	-15331.439355267417
HClBrIBrCl.out	-13217.521895533324
HClBrIBrI.out	-19676.812360935062
HClBrIClBr.out	-13217.523080780018
HClBrIClI.out	-17562.896405694206
HClBrIFBr.out	-12857.173614831354
HClBrIFI.out	-17202.548488748878
HClBrIHBr.out	-12757.913897483526
HClBrIHI.out	-17103.287488547270
HClBrIIBr.out	-19676.811430671107
HClBrIICl.out	-17562.894445354825
HClBrIII.out	-24022.183698442561
HClClBrBrBr.out	-8872.1496848280003
HClClBrBrCl.out	-6758.2321481543422
HClClBrBrI.out	-13217.522805263754
HClClBrClBr.out	-6758.2330292641618
HClClBrClCl.out	-4644.3152011358679
HClClBrClI.out	-11103.606438979974
HClClBrFBr.out	-6397.8819159427057
HClClBrFI.out	-10743.256827647641
HClClBrHBr.out	-6298.6231879873658
HClClBrHI.out	-10643.996758391200
HClClBrIBr.out	-13217.522565216155
HClClBrICl.out	-11103.605498835552
HClClBrII.out	-17562.894939896556
HClClClBrBr.out	-6758.2328991984668
HClClClBrCl.out	-4644.3153352706568
HClClClBrI.out	-11103.606077841207
HClClClClBr.out	-4644.3157891853216
HClClClClCl.out	-2530.3979506715823
HClClClClI.out	-8989.6892507676857
HClClClFBr.out	-4283.9636868419866
HClClClFI.out	-8629.3386089582546
HClClClHBr.out	-4184.7054131664572
HClClClHI.out	-8530.0789623007568
HClClClIBr.out	-11103.606063647629
HClClClICl.out	-8989.6889167500121
HClClClII.out	-15448.978520349949
HClClFBrBr.out	-6397.8818663522288
HClClFBrCl.out	-4283.9641151641763
HClClFBrI.out	-10743.255302598487
HClClFClBr.out	-4283.9637255060779
HClClFClCl.out	-2170.0457587087121
HClClFClI.out	-8629.3374236565724
HClClFFBr.out	-3923.6079227378423
HClClFFI.out	-8268.9828254637978
HClClFIBr.out	-10743.256417301589
HClClFICl.out	-8629.3390507009171
HClClFII.out	-15088.629223233898
HClClHBrBr.out	-6298.6235268278515
HClClHBrI.out	-10643.996835798685
HClClHClBr.out	-4184.7058483467436
HClClHClCl.out	-2070.7879382584683
HClClHClI.out	-8530.0794063275680
HClClHII.out	-14989.369716191708
HClClIBrBr.out	-13217.522846847096
HClClIBrCl.out	-11103.605364562176
HClClIBrI.out	-17562.895888311759
HClClIClBr.out	-11103.606494474125
HClClIClCl.out	-8989.6886357936819
HClClIClI.out	-15448.979848824349
HClClIFBr.out	-10743.256704060266
HClClIFI.out	-15088.631599332897
HClClIHBr.out	-10643.997008806280
HClClIHI.out	-14989.370574225963
HClClIIBr.out	-17562.895003961268
HClClIICl.out	-15448.977983825236
HClClIII.out	-21908.267308124228
HClFBrBrBr.out	-8511.7984472258722
HClFBrBrCl.out	-6397.8807839865804
HClFBrBrI.out	-12857.171695331233
HClFBrClBr.out	-6397.8815188915978
HClFBrClCl.out	-4283.9635848939824
HClFBrClI.out	-10743.255042830282
HClFBrFBr.out	-6037.5295127084919
HClFBrFCl.out	-3923.6107348433325
HClFBrFI.out	-10382.904516114186
HClFBrHBr.out	-5938.2706967136373
HClFBrHI.out	-10283.644339539767
HClFBrIBr.out	-12857.171564549028
HClFBrICl.out	-10743.254351350201
HClFBrII.out	-17202.544164390929
HClFClBrBr.out	-6397.8804836159870
HClFClBrCl.out	-4283.9627983250739
HClFClBrI.out	-10743.253786351632
HClFClClBr.out	-4283.9631877143693
HClFClClCl.out	-2170.0452624622521
HClFClClI.out	-8629.3367755772360
HClFClFBr.out	-3923.6103691834678
HClFClFCl.out	-1809.6916018681852
HClFClFI.out	-8268.9853895079359
HClFClHBr.out	-3824.3520898507982
HClFClHI.out	-8169.7257296064663
HClFClIBr.out	-10743.253857522193
HClFClICl.out	-8629.3365978657366
HClFClII.out	-15088.626509524991
HClFFBrBr.out	-6037.5255495464098
HClFFBrCl.out	-3923.6077119318352
HClFFBrI.out	-10382.899122614697
HClFFClBr.out	-3923.6073293145755
HClFFClCl.out	-1809.6892693389022
HClFFClI.out	-8268.9811549221195
HClFFFBr.out	-3563.2513451401078
HClFFFCl.out	-1449.3325262085759
HClFFFI.out	-7908.6264027957723
HClFFIBr.out	-10382.900196679519
HClFFICl.out	-8268.9827446407398
HClFFII.out	-14728.273100615412
HClFIBrBr.out	-12857.172894906649
HClFIBrCl.out	-10743.255276319389
HClFIBrI.out	-17202.546133268574
HClFIClBr.out	-10743.256270399150
HClFIClCl.out	-8629.3383741340149
HClFIClI.out	-15088.629814514779
HClFIFBr.out	-10382.905444912281
HClFIFCl.out	-8268.9866818429728
HClFIFI.out	-14728.280437612051
HClFIHBr.out	-10283.645624331304
HClFIHI.out	-14629.019276255796
HClFIIBr.out	-17202.545423245763
HClFIICl.out	-15088.628260465235
HClFIII.out	-21547.917936469104
HClHBrBrBr.out	-8412.5397783916815
HClHBrBrI.out	-12757.912862104949
HClHBrClBr.out	-6298.6229080049143
HClHBrClI.out	-10643.996265634310
HClHBrFBr.out	-5938.2709005621273
HClHBrFI.out	-10283.645712260863
HClHBrHBr.out	-5839.0117798809051
HClHBrHI.out	-10184.385243215173
HClHBrIBr.out	-12757.912820211495
HClHBrII.out	-17103.285201756175
HClHClBrBr.out	-6298.6224362503517
HClHClBrCl.out	-4184.7048996019048
HClHClBrI.out	-10643.995565993810
HClHClClBr.out	-4184.7052057865003
HClHClClCl.out	-2070.7874176999489
HClHClClI.out	-8530.0786147454492
HClHClFBr.out	-3824.3524315895720
HClHClFCl.out	-1710.4337998327142
HClHClFI.out	-8169.7272564318791
HClHClHBr.out	-3725.0938130677064
HClHClHCl.out	-1611.1757855721573
HClHClHI.out	-8070.4672725351520
HClHClIBr.out	-10643.995722632357
HClHClICl.out	-8530.0786078067413
HClHClII.out	-14989.368134894772
HClHIBrI.out	-17103.286408294764
HClHIClI.out	-14989.370084776245
HClHIFI.out	-14629.020553038634
HClHIHI.out	-14529.759050571945
HClHIII.out	-21448.658180188835
HClIBrBrBr.out	-15331.439671397871
HClIBrBrI.out	-19676.812713396121
HClIBrClBr.out	-13217.523134374193
HClIBrClI.out	-17562.896474818830
HClIBrFBr.out	-12857.172586543755
HClIBrFI.out	-17202.547459185447
HClIBrHBr.out	-12757.913717525993
HClIBrHI.out	-17103.287296850063
HClIBrIBr.out	-19676.812365434547
HClIBrICl.out	-17562.895359655049
HClIBrII.out	-24022.184697981593
HClIClBrBr.out	-13217.523538403997
HClIClBrI.out	-17562.896655426957
HClIClClBr.out	-11103.606539068855
HClIClClI.out	-15448.979944594506
HClIClFBr.out	-10743.254852592976
HClIClFI.out	-15088.629741411574
HClIClHBr.out	-10643.996406326070
HClIClHI.out	-14989.369968211355
HClIClIBr.out	-17562.896618887200
HClIClICl.out	-15448.979546134156
HClIClII.out	-21908.269010177002
HClIFBrBr.out	-12857.175163937765
HClIFBrI.out	-17202.548559220366
HClIFClBr.out	-10743.257032745683
HClIFClI.out	-15088.630683847414
HClIFFBr.out	-10382.901332893387
HClIFFI.out	-14728.276256392435
HClIFIBr.out	-17202.549695733360
HClIFICl.out	-15088.632364092831
HClIFII.out	-21547.922455787520
HClIHBrBr.out	-12757.914991721866
HClIHBrI.out	-17103.288271476969
HClIHClI.out	-14989.370819403908
HClIHIBr.out	-17103.288539720103
HClIHICl.out	-14989.371243478327
HClIHII.out	-21448.661164283509
HClIIBrBr.out	-19676.811403880965
HClIIBrI.out	-24022.184363982626
HClIIClBr.out	-17562.895209412458
HClIIClI.out	-21908.268486349003
HClIIFBr.out	-17202.546244401201
HClIIFI.out	-21547.921099035153
HClIIHBr.out	-17103.286388654185
HClIIHI.out	-21448.659963303217
HClIIIBr.out	-24022.183341707623
HClIIICl.out	-21908.266395362567
HClIIII.out	-28367.555557261305
HFBrBrBrBr.out	-10625.714465762103
HFBrBrBrCl.out	-8511.7969319068379
HFBrBrBrF.out	-8151.4447266272437
HFBrBrBrI.out	-14971.087568978233
HFBrBrClBr.out	-8511.7977229755124
HFBrBrClCl.out	-6397.8799001405250
HFBrBrClI.out	-12857.171108485505
HFBrBrFBr.out	-8151.4464635346467
HFBrBrFCl.out	-6037.5277287364843
HFBrBrFI.out	-12496.821355609642
HFBrBrHBr.out	-8052.1882063058629
HFBrBrHCl.out	-5938.2701246845763
HFBrBrHI.out	-12397.561747364427
HFBrBrIBr.out	-14971.087369792893
HFBrBrICl.out	-12857.170289260768
HFBrBrIF.out	-12496.819255708220
HFBrBrII.out	-19316.459757588389
HFBrClBrBr.out	-8511.7977728392580
HFBrClBrCl.out	-6397.8802201435356
HFBrClBrF.out	-6037.5278251487352
HFBrClBrI.out	-12857.170933261261
HFBrClClBr.out	-6397.8805509288777
HFBrClClCl.out	-4283.9627267439319
HFBrClClI.out	-10743.254039715606
HFBrClFBr.out	-6037.5282947415017
HFBrClFCl.out	-3923.6096195473910
HFBrClFI.out	-10382.903202305011
HFBrClHBr.out	-5938.2705390039564
HFBrClHCl.out	-3824.3524736457448
HFBrClHI.out	-10283.644062900015
HFBrClIBr.out	-12857.171004323571
HFBrClICl.out	-10743.253872607715
HFBrClIF.out	-10382.902668363546
HFBrClII.out	-17202.543443063460
HFBrFBrBr.out	-8151.4469161278121
HFBrFBrCl.out	-6037.5292319368436
HFBrFBrF.out	-5677.1760290984748
HFBrFBrI.out	-12496.820405593227
HFBrFClBr.out	-6037.5287758443628
HFBrFClCl.out	-3923.6108183789729
HFBrFClI.out	-10382.902454028139
HFBrFFBr.out	-5677.1727572799809
HFBrFFCl.out	-3563.2540174413994
HFBrFFI.out	-10022.547711015233
HFBrFHBr.out	-5577.9174014148048
HFBrFHCl.out	-3463.9993394479347
HFBrFHI.out	-9923.2909036670662
HFBrFIBr.out	-12496.821602659811
HFBrFICl.out	-10382.904242735389
HFBrFIF.out	-10022.552051540679
HFBrFII.out	-16842.194389053970
HFBrHBrBr.out	-8052.1880255019623
HFBrHBrCl.out	-5938.2703819086346
HFBrHBrF.out	-5577.9171617852353
HFBrHBrI.out	-12397.561350002057
HFBrHClBr.out	-5938.2703101323323
HFBrHClCl.out	-3824.3524179294081
HFBrHClI.out	-10283.643836965712
HFBrHFBr.out	-5577.9166741306544
HFBrHFI.out	-9923.2914662189614
HFBrHIBr.out	-12397.561683333781
HFBrHICl.out	-10283.644373486472
HFBrHIF.out	-9923.2921528472561
HFBrHII.out	-16742.934309911478
HFBrIBrBr.out	-14971.087348117620
HFBrIBrCl.out	-12857.169861427776
HFBrIBrF.out	-12496.817946897110
HFBrIBrI.out	-19316.460420990803
HFBrIClBr.out	-12857.170933173164
HFBrIClCl.out	-10743.253150553581
HFBrIClI.out	-17202.544263700191
HFBrIFBr.out	-12496.821048943728
HFBrIFCl.out	-10382.902369392907
HFBrIFI.out	-16842.195930876449
HFBrIHBr.out	-12397.561860460435
HFBrIHCl.out	-10283.643748333934
HFBrIHI.out	-16742.935401929095
HFBrIIBr.out	-19316.459620954996
HFBrIICl.out	-17202.542603222249
HFBrIIF.out	-16842.191890458038
HFBrIII.out	-23661.831907360920
HFClBrBrBr.out	-8511.7963544852555
HFClBrBrCl.out	-6397.8788057432639
HFClBrBrF.out	-6037.5265216544476
HFClBrBrI.out	-12857.169526715435
HFClBrClBr.out	-6397.8796122842514
HFClBrClCl.out	-4283.9617445699942
HFClBrClF.out	-3923.6085311741558
HFClBrClI.out	-10743.253044148689
HFClBrFBr.out	-6037.5281666578976
HFClBrFCl.out	-3923.6094565221370
HFClBrFI.out	-10382.903086895230
HFClBrHBr.out	-5938.2699920047789
HFClBrHCl.out	-3824.3518575215348
HFClBrHI.out	-10283.643550965764
HFClBrIBr.out	-12857.169335244533
HFClBrICl.out	-10743.252247728149
HFClBrIF.out	-10382.901172266522
HFClBrII.out	-17202.541767969415
HFClClBrBr.out	-6397.8793710584860
HFClClBrCl.out	-4283.9617959125089
HFClClBrF.out	-3923.6093704410855
HFClClBrI.out	-10743.252602030429
HFClClClBr.out	-4283.9621791625077
HFClClClCl.out	-2170.0443178770051
HFClClClF.out	-1809.6909133297318
HFClClClI.out	-8629.3356468637339
HFClClFBr.out	-3923.6097985243509
HFClClFCl.out	-1809.6911019087029
HFClClFI.out	-8268.9847270860264
HFClClHBr.out	-3824.3520860959325
HFClClHCl.out	-1710.4339614687774
HFClClHI.out	-8169.7256235557479
HFClClIBr.out	-10743.252686721422
HFClClICl.out	-8629.3355362814218
HFClClIF.out	-8268.9842640679399
HFClClII.out	-15088.625160249736
HFClFBrBr.out	-6037.5276616232823
HFClFBrCl.out	-3923.6099672558312
HFClFBrF.out	-3563.2566975690129
HFClFBrI.out	-10382.901181452555
HFClFClBr.out	-3923.6095324863791
HFClFClCl.out	-1809.6915637605675
HFClFClF.out	-1449.3374958855675
HFClFClI.out	-8268.9832434226755
HFClFFBr.out	-3563.2534622186731
HFClFFCl.out	-1449.3346938526117
HFClFFI.out	-7908.6284417753186
HFClFHBr.out	-3463.9981875411395
HFClFHCl.out	-1350.0801174988696
HFClFHI.out	-7809.3717173857221
HFClFIBr.out	-10382.902364987671
HFClFICl.out	-8268.9849923974871
HFClFIF.out	-7908.6327383892076
HFClFII.out	-14728.275182435495
HFClHBrBr.out	-5938.2693726494645
HFClHBrCl.out	-3824.3516862623383
HFClHBrF.out	-3463.9984395006923
HFClHBrI.out	-10283.642712507462
HFClHClBr.out	-3824.3516280017129
HFClHClCl.out	-1710.4337200078849
HFClHClF.out	-1350.0797857775194
HFClHClI.out	-8169.7252266948881
HFClHFBr.out	-3463.9980443613904
HFClHFCl.out	-1350.0793969132133
HFClHFI.out	-7809.3728513554206
HFClHIBr.out	-10283.643020572095
HFClHICl.out	-8169.7257111246254
HFClHIF.out	-7809.3734266203501
HFClHII.out	-14629.015668226519
HFClIBrBr.out	-12857.169716768154
HFClIBrCl.out	-10743.252213619378
HFClIBrF.out	-10382.900188172254
HFClIBrI.out	-17202.542780723517
HFClIClBr.out	-10743.253247667222
HFClIClCl.out	-8629.3354469222286
HFClIClF.out	-8268.9823682597344
HFClIClI.out	-15088.626621359836
HFClIFBr.out	-10382.903129833183
HFClIFCl.out	-8268.9844296311749
HFClIFI.out	-14728.278032646012
HFClIHBr.out	-10283.643963612962
HFClIHCl.out	-8169.7258509684552
HFClIHI.out	-14629.017526485102
HFClIIBr.out	-17202.541997791512
HFClIICl.out	-15088.624954727369
HFClIIF.out	-14728.274197712697
HFClIII.out	-21547.914389370722
HFFBrBrBr.out	-8151.4417548688825
HFFBrBrCl.out	-6037.5240889468532
HFFBrBrF.out	-5677.1714008910494
HFFBrBrI.out	-12496.815009095724
HFFBrClBr.out	-6037.5247397364055
HFFBrClCl.out	-3923.6068005535453
HFFBrClF.out	-3563.2531832503164
HFFBrClI.out	-10382.898325846289
HFFBrFBr.out	-5677.1725205843777
HFFBrFCl.out	-3563.2537258533180
HFFBrFF.out	-3202.8968606271942
HFFBrFI.out	-10022.547521809644
HFFBrHBr.out	-5577.9142819787739
HFFBrHCl.out	-3463.9961071721673
HFFBrHI.out	-9923.2879031002958
HFFBrIBr.out	-12496.814995877532
HFFBrICl.out	-10382.897771060470
HFFBrIF.out	-10022.546195238581
HFFBrII.out	-16842.187541483137
HFFClBrBr.out	-6037.5237313762909
HFFClBrCl.out	-3923.6060489765232
HFFClBrF.out	-3563.2531992867080
HFFClBrI.out	-10382.897081357314
HFFClClBr.out	-3923.6063521042433
HFFClClCl.out	-1809.6884209631892
HFFClClF.out	-1449.3346762606402
HFFClClI.out	-8268.9800080824589
HFFClFBr.out	-3563.2533209275571
HFFClFCl.out	-1449.3345499268048
HFFClFF.out	-1088.9776210002378
HFFClFI.out	-7908.6283429019177
HFFClHBr.out	-3463.9956233222383
HFFClHCl.out	-1350.0774805458698
HFFClHI.out	-7809.3692342444083
HFFClIBr.out	-10382.897216898213
HFFClICl.out	-8268.9799562098633
HFFClIF.out	-7908.6282278820718
HFFClII.out	-14728.269807643952
HFFFBrBr.out	-5677.1686050681137
HFFFBrCl.out	-3563.2508022049715
HFFFBrF.out	-3202.8972884407622
HFFFBrI.out	-10022.542178771528
HFFFClBr.out	-3563.2503765439865
HFFFClCl.out	-1449.3323228958902
HFFFClF.out	-1088.9780299240779
HFFFClI.out	-7908.6241591901644
HFFFFBr.out	-3202.8941544739419
HFFFFCl.out	-1088.9753160075616
HFFFFF.out	-728.61823977296672
HFFFFI.out	-7548.2692134256331
HFFFHBr.out	-3103.6389982980122
HFFFHCl.out	-989.72085092788461
HFFFHI.out	-7449.0125844090217
HFFFIBr.out	-10022.543326044244
HFFFICl.out	-7908.6258626746339
HFFFIF.out	-7548.2733751380383
HFFFII.out	-14367.916220657306
HFFHBrBr.out	-5577.9126531785378
HFFHBrI.out	-9923.2860527866760
HFFHClBr.out	-3463.9949538979872
HFFHClCl.out	-1350.0769886604826
HFFHClI.out	-7809.3685601952029
HFFHFBr.out	-3103.6414476060745
HFFHFCl.out	-989.72273952460353
HFFHFF.out	-629.36585051633597
HFFHFI.out	-7449.0163241292294
HFFHII.out	-14268.658968559188
HFFIBrBr.out	-12496.816261919119
HFFIBrCl.out	-10382.898687208197
HFFIBrF.out	-10022.546155615017
HFFIBrI.out	-16842.189488868935
HFFIClBr.out	-10382.899612071280
HFFIClCl.out	-8268.9817196455188
HFFIClF.out	-7908.6281749670334
HFFIClI.out	-14728.273087010983
HFFIFBr.out	-10022.548499516655
HFFIFCl.out	-7908.6297211388546
HFFIFF.out	-7548.2729028441927
HFFIFI.out	-14367.923487342066
HFFIHBr.out	-9923.2892533082813
HFFIHCl.out	-7809.3710622791696
HFFIHI.out	-14268.662877647044
HFFIIBr.out	-16842.188918934728
HFFIICl.out	-14728.271746355405
HFFIIF.out	-14367.920433342695
HFFIII.out	-21187.561367625134
HFHBrBrBr.out	-8052.1854131005139
HFHBrBrI.out	-12397.558481676957
HFHBrClBr.out	-5938.2684732452453
HFHBrClI.out	-10283.641885109602
HFHBrFBr.out	-5577.9163426115238
HFHBrFI.out	-9923.2911340396058
HFHBrHBr.out	-5478.6577275332047
HFHBrHI.out	-9824.0311787166975
HFHBrIBr.out	-12397.558553793157
HFHBrII.out	-16742.930916566416
HFHClBrBr.out	-5938.2680760652183
HFHClBrCl.out	-3824.3505507867794
HFHClBrI.out	-10283.641227299935
HFHClClBr.out	-3824.3507813876449
HFHClClCl.out	-1710.4330704580607
HFHClClI.out	-8169.7242376129707
HFHClFBr.out	-3463.9978700722568
HFHClFCl.out	-1350.0792480148652
HFHClFI.out	-7809.3726748224490
HFHClHBr.out	-3364.7397660648003
HFHClHCl.out	-1250.8217386688373
HFHClHI.out	-7710.1131963202024
HFHClIBr.out	-10283.641453234462
HFHClICl.out	-8169.7243385474794
HFHClII.out	-14629.013843795226
HFHFBrBr.out	-5577.9158234511578
HFHFBrCl.out	-3463.9981288970985
HFHFBrF.out	-3103.6452129902391
HFHFBrI.out	-9923.2891425105026
HFHFClBr.out	-3463.9976645029328
HFHFClCl.out	-1350.0797648147138
HFHFClF.out	-989.72607251303668
HFHFClI.out	-7809.3712330649596
HFHFFBr.out	-3103.6415752056441
HFHFFCl.out	-989.72289407124833
HFHFFF.out	-629.36643940278032
HFHFFI.out	-7449.0164092016730
HFHFHBr.out	-3004.3858180315874
HFHFHCl.out	-890.46779306848612
HFHFHF.out	-530.11388807097308
HFHFHI.out	-7349.7592194640001
HFHFIBr.out	-9923.2903869979527
HFHFICl.out	-7809.3730761499919
HFHFIF.out	-7449.0211608335940
HFHFII.out	-14268.663075239265
HFHIBrI.out	-16742.932010850185
HFHIClI.out	-14629.015629328500
HFHIFI.out	-14268.665943060765
HFHIHI.out	-14169.404961095252
HFHIII.out	-21088.303827102678
HFIBrBrBr.out	-14971.088719433872
HFIBrBrCl.out	-12857.171225260458
HFIBrBrI.out	-19316.461775174161
HFIBrClBr.out	-12857.172040330017
HFIBrClCl.out	-10743.254255837383
HFIBrClI.out	-17202.545387232247
HFIBrFBr.out	-12496.821069255853
HFIBrFCl.out	-10382.902393191065
HFIBrFI.out	-16842.195931145812
HFIBrHBr.out	-12397.562776484181
HFIBrHCl.out	-10283.644693797311
HFIBrHI.out	-16742.936292605242
HFIBrIBr.out	-19316.461602649568
HFIBrICl.out	-17202.544497093899
HFIBrIF.out	-16842.193648829125
HFIBrII.out	-23661.833940333439
HFIClBrBr.out	-12857.172331770749
HFIClBrCl.out	-10743.254818387795
HFIClBrI.out	-17202.545452088332
HFIClClBr.out	-10743.255223877557
HFIClClCl.out	-8629.3373737423462
HFIClClI.out	-15088.628628674538
HFIClFBr.out	-10382.903170365533
HFIClFCl.out	-8268.9845178664855
HFIClFI.out	-14728.278047442776
HFIClHBr.out	-10283.645316444001
HFIClHCl.out	-8169.7272648848148
HFIClHI.out	-14629.018817497872
HFIClIBr.out	-17202.545580567254
HFIClICl.out	-15088.628418568580
HFIClIF.out	-14728.277329107274
HFIClII.out	-21547.917969281636
HFIFBrBr.out	-12496.823007866980
HFIFBrCl.out	-10382.905353382394
HFIFBrI.out	-16842.196476686200
HFIFClBr.out	-10382.904890492362
HFIFClCl.out	-8268.9869547045346
HFIFClI.out	-14728.278541367165
HFIFFBr.out	-10022.548917353266
HFIFFCl.out	-7908.6301929263973
HFIFFI.out	-14367.923836636250
HFIFHBr.out	-9923.2934501006876
HFIFHCl.out	-7809.3753955939710
HFIFHI.out	-14268.666927036951
HFIFIBr.out	-16842.197693671009
HFIFICl.out	-14728.280350777117
HFIFIF.out	-14367.928230867732
HFIFII.out	-21187.570448100530
HFIHBrBr.out	-12397.562833941411
HFIHBrCl.out	-10283.645204547143
HFIHBrI.out	-16742.936134653057
HFIHClBr.out	-10283.645118294091
HFIHClCl.out	-8169.7272377662230
HFIHClI.out	-14629.018617532112
HFIHFI.out	-14268.666223437827
HFIHIBr.out	-16742.936497877432
HFIHICl.out	-14629.019201131594
HFIHIF.out	-14268.667041536421
HFIHII.out	-21088.309098151210
HFIIBrBr.out	-19316.460868854258
HFIIBrCl.out	-17202.543421401133
HFIIBrI.out	-23661.833898278735
HFIIClBr.out	-17202.544522979693
HFIIClCl.out	-15088.626774045526
HFIIClI.out	-21547.917806953243
HFIIFBr.out	-16842.195020872026
HFIIFCl.out	-14728.276359371219
HFIIFI.out	-21187.569865675803
HFIIHBr.out	-16742.935739158875
HFIIHCl.out	-14629.017635680375
HFIIHI.out	-21088.309258191068
HFIIIBr.out	-23661.833043971397
HFIIICl.out	-21547.916060726169
HFIIIF.out	-21187.565484767663
HFIIII.out	-28007.205278454232
HHBrBrBrBr.out	-10526.452726698320
HHBrBrBrI.out	-14871.825719274724
HHBrBrClI.out	-12757.909403533935
HHBrBrFI.out	-12397.560184149461
HHBrBrHI.out	-12298.299237282645
HHBrBrIBr.out	-14871.825457210391
HHBrBrII.out	-19217.197722563033
HHBrClBrBr.out	-8412.5361231124716
HHBrClBrI.out	-12757.909173923099
HHBrClClBr.out	-6298.6190528295165
HHBrClClI.out	-10643.992425711294
HHBrClFI.out	-10283.642164462161
HHBrClHI.out	-10184.381598425774
HHBrClIBr.out	-12757.909185849421
HHBrClII.out	-17103.281505506307
HHBrFBrBr.out	-8052.1854166842622
HHBrFBrI.out	-12397.558768141182
HHBrFClBr.out	-5938.2673420519750
HHBrFClI.out	-10283.640946934092
HHBrFFBr.out	-5577.9119781369682
HHBrFFI.out	-9923.2867956743175
HHBrFHI.out	-9824.0285430718523
HHBrFIBr.out	-12397.559838523677
HHBrFII.out	-16742.932557005857
HHBrHBrBr.out	-7952.9257983165498
HHBrHBrI.out	-12298.299058274853
HHBrHClBr.out	-5839.0081804612155
HHBrHClI.out	-10184.381633617317
HHBrHFBr.out	-5478.6551365780724
HHBrHFI.out	-9824.0298494625767
HHBrHHBr.out	-5379.3919237851424
HHBrHHI.out	-9724.7652732505594
HHBrHIBr.out	-12298.299236774625
HHBrHII.out	-16643.671827648850
HHBrIBrI.out	-19217.198370489070
HHBrIClI.out	-17103.282417221868
HHBrIFI.out	-16742.934652869179
HHBrIHI.out	-16643.672703823173
HHBrIIBr.out	-19217.197496716231
HHBrIII.out	-23562.569659341931
HHClBrBrBr.out	-8412.5352467767552
HHClBrBrCl.out	-6298.6177382381329
HHClBrBrI.out	-12757.908279902818
HHClBrClBr.out	-6298.6186248351478
HHClBrClI.out	-10643.991943785606
HHClBrFBr.out	-5938.2677656784654
HHClBrFI.out	-10283.642556687839
HHClBrHBr.out	-5839.0081328444376
HHClBrHI.out	-10184.381627383837
HHClBrIBr.out	-12757.908023559055
HHClBrICl.out	-10643.990998589881
HHClBrII.out	-17103.280331200145
HHClClBrBr.out	-6298.6183359723536
HHClClBrCl.out	-4184.7008223689600
HHClClBrI.out	-10643.991440909038
HHClClClBr.out	-4184.7012899091915
HHClClClCl.out	-2070.7834875713697
HHClClClI.out	-8530.0746838489831
HHClClFBr.out	-3824.3494373873859
HHClClFI.out	-8169.7242799084570
HHClClHBr.out	-3725.0903013972529
HHClClHI.out	-8070.4637764584386
HHClClIBr.out	-10643.991461827443
HHClClICl.out	-8530.0743694532848
HHClClII.out	-14989.363808033058
HHClFBrBr.out	-5938.2667743699476
HHClFBrCl.out	-3824.3490888928818
HHClFBrI.out	-10283.640145834368
HHClFClBr.out	-3824.3487050838785
HHClFClCl.out	-1710.4308017394610
HHClFClI.out	-8169.7223455480980
HHClFFBr.out	-3463.9933016571158
HHClFFCl.out	-1350.0746103409019
HHClFFI.out	-7809.3681337345333
HHClFHBr.out	-3364.7365355343472
HHClFHI.out	-7710.1099602960812
HHClFIBr.out	-10283.641256765031
HHClFICl.out	-8169.7239438442293
HHClFII.out	-14629.013948563257
HHClHBrBr.out	-5839.0077504708306
HHClHBrCl.out	-3725.0900981894938
HHClHBrI.out	-10184.380991731652
HHClHClBr.out	-3725.0901463131040
HHClHClCl.out	-1611.1722690628117
HHClHClI.out	-8070.4636225082286
HHClHFBr.out	-3364.7371123982030
HHClHFCl.out	-1250.8185061730969
HHClHFI.out	-7710.1118317040145
HHClHHBr.out	-3265.4739373827451
HHClHHCl.out	-1151.5559298021913
HHClHHI.out	-7610.8472811019801
HHClHIBr.out	-10184.381194431589
HHClHICl.out	-8070.4639161202213
HHClHII.out	-14529.753771544996
HHClIBrBr.out	-12757.908436308247
HHClIBrI.out	-17103.281391447650
HHClIClBr.out	-10643.992113557442
HHClIClI.out	-14989.365375180834
HHClIFBr.out	-10283.642580905813
HHClIFI.out	-14629.017360811358
HHClIHBr.out	-10184.381980627026
HHClIHI.out	-14529.755435464876
HHClIIBr.out	-17103.280534797792
HHClIICl.out	-14989.363552300911
HHClIII.out	-21448.652732639566
HHFBrBrBr.out	-8052.1830768366863
HHFBrBrCl.out	-5938.2654780087614
HHFBrBrF.out	-5577.9128065566456
HHFBrBrI.out	-12397.556210793999
HHFBrClBr.out	-5938.2662155946464
HHFBrClCl.out	-3824.3483487059257
HHFBrClI.out	-10283.639675471521
HHFBrFBr.out	-5577.9146020217086
HHFBrFCl.out	-3463.9958857475922
HHFBrFI.out	-9923.2894619355047
HHFBrHBr.out	-5478.6548804357790
HHFBrHCl.out	-3364.7367551875850
HHFBrHI.out	-9824.0284026756326
HHFBrIBr.out	-12397.556113329343
HHFBrICl.out	-10283.638959999585
HHFBrIF.out	-9923.2873864412177
HHFBrII.out	-16742.928546431267
HHFClBrBr.out	-5938.2651800806671
HHFClBrCl.out	-3824.3475652196839
HHFClBrF.out	-3463.9947385828605
HHFClBrI.out	-10283.638410097978
HHFClClBr.out	-3824.3479548442874
HHFClClCl.out	-1710.4300993917354
HHFClClF.out	-1350.0763677025416
HHFClClI.out	-8169.7214841654841
HHFClFBr.out	-3463.9955270397895
HHFClFCl.out	-1350.0768339846754
HHFClFI.out	-7809.3704045249870
HHFClHBr.out	-3364.7363309967905
HHFClHCl.out	-1250.8182346430044
HHFClHI.out	-7710.1098465481728
HHFClIBr.out	-10283.638464615657
HHFClICl.out	-8169.7212762458876
HHFClIF.out	-7809.3695519564935
HHFClII.out	-14629.010944165966
HHFFBrBr.out	-5577.9102728246653
HHFFBrCl.out	-3463.9925375289149
HHFFBrF.out	-3103.6390617272550
HHFFBrI.out	-9923.2837061417540
HHFFClBr.out	-3463.9921768149843
HHFFClCl.out	-1350.0742019017775
HHFFClF.out	-989.71996069047839
HHFFClI.out	-7809.3658275695534
HHFFFBr.out	-3103.6365716662112
HHFFFCl.out	-989.71782805496491
HHFFFF.out	-629.36083238291542
HHFFFI.out	-7449.0114691909139
HHFFHBr.out	-3004.3798716076822
HHFFHCl.out	-890.46177247657033
HHFFHI.out	-7349.7533544327798
HHFFIBr.out	-9923.2847766668456
HHFFICl.out	-7809.3673850170335
HHFFIF.out	-7449.0149172907104
HHFFII.out	-14268.657545498583
HHFHBrBr.out	-5478.6533936721444
HHFHBrCl.out	-3364.7357122659528
HHFHBrF.out	-3004.3821633585521
HHFHBrI.out	-9824.0267274627895
HHFHClBr.out	-3364.7358269039191
HHFHClCl.out	-1250.8179039324336
HHFHClF.out	-890.46364604851146
HHFHClI.out	-7710.1093667926189
HHFHFBr.out	-3004.3829015942802
HHFHFCl.out	-890.46424378274082
HHFHFF.out	-530.10730462985350
HHFHFI.out	-7349.7576804062155
HHFHHBr.out	-2905.1195953342140
HHFHHCl.out	-791.20152289246221
HHFHHF.out	-430.84688965542529
HHFHHI.out	-7250.4930120026884
HHFHIBr.out	-9824.0268141959077
HHFHICl.out	-7710.1094725961239
HHFHIF.out	-7349.7569159354953
HHFHII.out	-14169.399451826221
HHFIBrBr.out	-12397.557427709182
HHFIBrCl.out	-10283.639916678963
HHFIBrI.out	-16742.930546667405
HHFIClBr.out	-10283.640866715979
HHFIClCl.out	-8169.7230326499384
HHFIClI.out	-14629.014289395023
HHFIFBr.out	-9923.2904153440541
HHFIFCl.out	-7809.3717147793777
HHFIFI.out	-14268.665271330759
HHFIHBr.out	-9824.0296809376214
HHFIHCl.out	-7710.1115460520614
HHFIHI.out	-14169.403206274681
HHFIIBr.out	-16742.929876877857
HHFIICl.out	-14629.012777924110
HHFIIF.out	-14268.661453261213
HHFIII.out	-21088.302224097137
HHHBrBrBr.out	-7952.9202613094531
HHHBrBrI.out	-12298.293233827149
HHHBrClBr.out	-5839.0034656863609
HHHBrClI.out	-10184.376715080036
HHHBrFBr.out	-5478.6519134681366
HHHBrFI.out	-9824.0265886608195
HHHBrHBr.out	-5379.3916839853418
HHHBrHI.out	-9724.7650186027495
HHHBrIBr.out	-12298.293157627259
HHHBrII.out	-16643.665457494037
HHHClBrBr.out	-5839.0029737155464
HHHClBrCl.out	-3725.0854941440080
HHHClBrI.out	-10184.375982874073
HHHClClBr.out	-3725.0858241302803
HHHClClCl.out	-1611.1680951328963
HHHClClI.out	-8070.4591168603429
HHHClFBr.out	-3364.7334934844512
HHHClFCl.out	-1250.8149177858022
HHHClFI.out	-7710.1081797719135
HHHClHBr.out	-3265.4737572331028
HHHClHCl.out	-1151.5557654572196
HHHClHI.out	-7610.8470785596628
HHHClIBr.out	-10184.376114413006
HHHClICl.out	-8070.4590503727131
HHHClII.out	-14529.748434874246
HHHFBrBr.out	-5478.6506492260432
HHHFBrCl.out	-3364.7330389675903
HHHFBrF.out	-3004.3801235908568
HHHFBrI.out	-9824.0238967675978
HHHFClBr.out	-3364.7326602429357
HHHFClCl.out	-1250.8148076854841
HHHFClF.out	-890.46112262415693
HHHFClI.out	-7710.1061208629062
HHHFFBr.out	-3004.3771894051620
HHHFFCl.out	-890.45856165624377
HHHFFF.out	-530.10211897968566
HHHFFI.out	-7349.7518927653382
HHHFHBr.out	-2905.1197466567769
HHHFHCl.out	-791.20174819806152
HHHFHF.out	-430.84776812188011
HHHFHI.out	-7250.4930423856913
HHHFIBr.out	-9824.0250569719719
HHHFICl.out	-7710.1077888402433
HHHFIF.out	-7349.7558627323915
HHHFII.out	-14169.397631184072
HHHHBrBr.out	-5379.3871896607361
HHHHBrI.out	-9724.7603091434194
HHHHClBr.out	-3265.4696149985207
HHHHClCl.out	-1151.5517996012381
HHHHClI.out	-7610.8429724572552
HHHHFBr.out	-2905.1166099640500
HHHHFCl.out	-791.19806760572965
HHHHFF.out	-430.84169153665590
HHHHFI.out	-7250.4911865076519
HHHHHBr.out	-2805.8523521431366
HHHHHCl.out	-691.93436660249631
HHHHHF.out	-331.58022430280658
HHHHHH.out	-232.31132565534077
HHHHHI.out	-7151.2255635080501
HHHHII.out	-14070.132983751431
HHHIBrI.out	-16643.666672319476
HHHIClI.out	-14529.750421345034
HHHIFI.out	-14169.401307019030
HHHIHI.out	-14070.138696316120
HHHIII.out	-20989.038288238873
HHIBrBrI.out	-19217.198671105318
HHIBrII.out	-23562.570594012388
HHIClBrI.out	-17103.282419806226
HHIClClI.out	-14989.365727561104
HHIClII.out	-21448.654690771240
HHIFBrI.out	-16742.933518136360
HHIFClI.out	-14629.015707873734
HHIFFI.out	-14268.661588414168
HHIFII.out	-21088.307296788476
HHIHBrI.out	-16643.672473132428
HHIHClI.out	-14529.755072787408
HHIHFI.out	-14169.403227934645
HHIHHI.out	-14070.138572951113
HHIHII.out	-20989.045241920176
HHIIII.out	-27907.941779222707
HIBrBrBrI.out	-21790.730739135317
HIBrBrII.out	-26136.102737312121
HIBrClBrI.out	-19676.814401952077
HIBrClII.out	-24022.186746160314
HIBrFBrI.out	-19316.465255049006
HIBrFII.out	-23661.839132210269
HIBrIBrI.out	-26136.103113444740
HIBrIII.out	-30481.474362383196
HIClBrBrI.out	-19676.814390810658
HIClBrClI.out	-17562.898085880592
HIClBrII.out	-24022.186462554804
HIClClBrI.out	-17562.897688283952
HIClClClI.out	-15448.980920562506
HIClClII.out	-21908.270126058585
HIClFBrI.out	-17202.547301236180
HIClFClI.out	-15088.629455217995
HIClFII.out	-21547.921185147341
HIClIBrI.out	-24022.187338509095
HIClIClI.out	-21908.271350515970
HIClIII.out	-28367.558676569810
HIFBrBrI.out	-19316.465333016895
HIFBrClI.out	-17202.548704578614
HIFBrFI.out	-16842.198352213021
HIFBrII.out	-23661.837761697345
HIFClBrI.out	-17202.547488182317
HIFClClI.out	-15088.630438642182
HIFClFI.out	-14728.279220769573
HIFClII.out	-21547.920099970430
HIFFBrI.out	-16842.192878336777
HIFFClI.out	-14728.274944934803
HIFFFI.out	-14367.920335860606
HIFFII.out	-21187.566816622908
HIFIBrI.out	-23661.839754051907
HIFIClI.out	-21547.923457754267
HIFIFI.out	-21187.574246468175
HIFIII.out	-28007.211505138763
HIHIBrI.out	-23562.578370917377
HIHIClI.out	-21448.662054163207
HIHIFI.out	-21088.312662834687
HIHIHI.out	-20989.050889445112
HIHIII.out	-27907.950103829142
HIIBrII.out	-30481.474455234278
HIIClII.out	-28367.558891942725
HIIFII.out	-28007.213006735863
HIIHII.out	-27907.951467293646
HIIIII.out	-34826.845106364679
IIIIII.out	-41745.735341260202
