# Supplementary material for: Geometric and energetic data from quantum chemical calculations of halobenzenes and xylenes
Source: Data Brief. 2020 Mar 5;30:105386. doi: 10.1016/j.dib.2020.105386 (PMC7114895; doi:10.1016/j.dib.2020.105386)
Supplement: Supplementary file 1 [file mmc1.zip › halobenzene/B3LYP/2/m-C6H4Br2.out]

                  Welcome to Q-Chem
     A Quantum Leap Into The Future Of Chemistry


 Q-Chem 5.2 (devel), Q-Chem, Inc., Pleasanton, CA (2019)

 Yihan Shao,  Zhengting Gan,  E. Epifanovsky,  A. T. B. Gilbert,  M. Wormit,  
 J. Kussmann,  A. W. Lange,  A. Behn,  Jia Deng,  Xintian Feng,  D. Ghosh,  
 M. Goldey,  P. R. Horn,  L. D. Jacobson,  I. Kaliman,  T. Kus,  A. Landau,  
 Jie Liu,  E. I. Proynov,  R. M. Richard,  R. P. Steele,  E. J. Sundstrom,  
 H. L. Woodcock III,  P. M. Zimmerman,  D. Zuev,  B. Albrecht,  E. Alguire,  
 S. A. Baeppler,  D. Barton,  Z. Benda,  Y. A. Bernard,  E. J. Berquist,  
 K. B. Bravaya,  H. Burton,  D. Casanova,  Chun-Min Chang,  Yunqing Chen,  
 A. Chien,  K. D. Closser,  M. P. Coons,  S. Coriani,  S. Dasgupta,  
 A. L. Dempwolff,  M. Diedenhofen,  Hainam Do,  R. G. Edgar,  Po-Tung Fang,  
 S. Faraji,  S. Fatehi,  Qingguo Feng,  K. D. Fenk,  J. Fosso-Tande,  
 J. Gayvert,  Qinghui Ge,  A. Ghysels,  G. Gidofalvi,  J. Gomes,  
 J. Gonthier,  A. Gunina,  D. Hait,  M. W. D. Hanson-Heine,  
 P. H. P. Harbach,  A. W. Hauser,  M. F. Herbst,  J. E. Herr,  
 E. G. Hohenstein,  Z. C. Holden,  Kerwin Hui,  B. C. Huynh,  T.-C. Jagau,  
 Hyunjun Ji,  B. Kaduk,  K. Khistyaev,  Jaehoon Kim,  P. Klunzinger,  K. Koh,  
 D. Kosenkov,  L. Koulias,  T. Kowalczyk,  C. M. Krauter,  A. Kunitsa,  
 Ka Un Lao,  A. Laurent,  K. V. Lawler,  Joonho Lee,  D. Lefrancois,  
 S. Lehtola,  D. S. Levine,  Yi-Pei Li,  You-Sheng Lin,  Fenglai Liu,  
 E. Livshits,  A. Luenser,  P. Manohar,  E. Mansoor,  S. F. Manzer,  
 Shan-Ping Mao,  Yuezhi Mao,  N. Mardirossian,  A. V. Marenich,  
 T. Markovich,  L. A. Martinez-Martinez,  S. A. Maurer,  N. J. Mayhall,  
 S. C. McKenzie,  J.-M. Mewes,  P. Morgante,  A. F. Morrison,  
 J. W. Mullinax,  K. Nanda,  T. S. Nguyen-Beck,  R. Olivares-Amaya,  
 J. A. Parkhill,  Zheng Pei,  T. M. Perrine,  F. Plasser,  P. Pokhilko,  
 S. Prager,  A. Prociuk,  E. Ramos,  D. R. Rehn,  F. Rob,  M. Scheurer,  
 M. Schneider,  N. Sergueev,  S. M. Sharada,  S. Sharma,  D. W. Small,  
 T. Stauch,  T. Stein,  Yu-Chuan Su,  A. J. W. Thom,  A. Tkatchenko,  
 T. Tsuchimochi,  N. M. Tubman,  L. Vogt,  M. L. Vidal,  O. Vydrov,  
 M. A. Watson,  J. Wenzel,  M. de Wergifosse,  T. A. Wesolowski,  A. White,  
 J. Witte,  A. Yamada,  Jun Yang,  K. Yao,  S. Yeganeh,  S. R. Yost,  
 Zhi-Qiang You,  A. Zech,  Igor Ying Zhang,  Xing Zhang,  Yan Zhao,  
 Ying Zhu,  B. R. Brooks,  G. K. L. Chan,  C. J. Cramer,  M. S. Gordon,  
 W. J. Hehre,  A. Klamt,  M. W. Schmidt,  C. D. Sherrill,  D. G. Truhlar,  
 A. Aspuru-Guzik,  R. Baer,  A. T. Bell,  N. A. Besley,  Jeng-Da Chai,  
 A. E. DePrince, III,  R. A. DiStasio Jr.,  A. Dreuw,  B. D. Dunietz,  
 T. R. Furlani,  Chao-Ping Hsu,  Yousung Jung,  Jing Kong,  D. S. Lambrecht,  
 WanZhen Liang,  C. Ochsenfeld,  V. A. Rassolov,  L. V. Slipchenko,  
 J. E. Subotnik,  T. Van Voorhis,  J. M. Herbert,  A. I. Krylov,  
 P. M. W. Gill,  M. Head-Gordon

 Contributors to earlier versions of Q-Chem not listed above: 
 R. D. Adamson,  B. Austin,  J. Baker,  G. J. O. Beran,  K. Brandhorst,  
 S. T. Brown,  E. F. C. Byrd,  A. K. Chakraborty,  C.-L. Cheng,  
 Siu Hung Chien,  D. M. Chipman,  D. L. Crittenden,  H. Dachsel,  
 R. J. Doerksen,  A. D. Dutoi,  L. Fusti-Molnar,  W. A. Goddard III,  
 A. Golubeva-Zadorozhnaya,  S. R. Gwaltney,  G. Hawkins,  A. Heyden,  
 S. Hirata,  G. Kedziora,  F. J. Keil,  C. Kelley,  Jihan Kim,  R. A. King,  
 R. Z. Khaliullin,  P. P. Korambath,  W. Kurlancheek,  A. M. Lee,  M. S. Lee,  
 S. V. Levchenko,  Ching Yeh Lin,  D. Liotard,  R. C. Lochan,  I. Lotan,  
 P. E. Maslen,  N. Nair,  D. P. O'Neill,  D. Neuhauser,  E. Neuscamman,  
 C. M. Oana,  R. Olson,  B. Peters,  R. Peverati,  P. A. Pieniazek,  
 Y. M. Rhee,  J. Ritchie,  M. A. Rohrdanz,  E. Rosta,  N. J. Russ,  
 H. F. Schaefer III,  N. E. Schultz,  N. Shenvi,  A. C. Simmonett,  A. Sodt,  
 D. Stuck,  K. S. Thanthiriwatte,  V. Vanovschi,  Tao Wang,  A. Warshel,  
 C. F. Williams,  Q. Wu,  X. Xu,  W. Zhang

 Please cite Q-Chem as follows:
 Y. Shao et al., Mol. Phys. 113, 184-215 (2015)
 DOI: 10.1080/00268976.2014.952696

 Q-Chem 5.2.1 for Intel X86 EM64T Linux

 Parts of Q-Chem use Armadillo 8.300.2 (Tropical Shenanigans).
 http://arma.sourceforge.net/

 Q-Chem begins on Fri Nov 29 18:43:42 2019  

Host: 
0

     Scratch files written to /scratch/taweetham/qchem1695//
NAlpha2: 110
NElect   110
Mult     1

Checking the input file for inconsistencies... 	...done.

--------------------------------------------------------------
User input:
--------------------------------------------------------------
$MOLECULE
0 1
C   
C	1	CC
C	2	CC	1	120.0		
C	3	CC	2	120.0	1	0.0
C	4	CC	3	120.0	2	0.0	
C	5 	CC	4	120.0	3	0.0
H	1	CH	2	120.0	3	180.0
H	2	CH	3	120.0	4	180.0
H	3	CH	4	120.0	5	180.0
Br	4	CBr	5	120.0	6	180.0
H	5	CH	6	120.0	1	180.0
Br	6	CBr	1	120.0	2	180.0

CC=1.39483
CH=1.08673
CF=1.33960
CCl=1.72090
CBr=1.89068
CI=2.07886
$END

$REM
   JOB_TYPE	OPTIMIZATION
   BASIS	6-311++G**
   METHOD	B3LYP
   MEM_TOTAL	64000
   SYM_IGNORE	TRUE
$END

--------------------------------------------------------------
 ----------------------------------------------------------------
             Standard Nuclear Orientation (Angstroms)
    I     Atom           X                Y                Z
 ----------------------------------------------------------------
    1      C       0.0000000000     0.0000000000     0.0000000000
    2      C       0.0000000000     0.0000000000     1.3948300000
    3      C       1.2079582140     0.0000000000     2.0922450000
    4      C       2.4159164279     0.0000000000     1.3948300000
    5      C       2.4159164279     0.0000000000    -0.0000000000
    6      C       1.2079582140     0.0000000000    -0.6974150000
    7      H      -0.9411357871    -0.0000000000    -0.5433650000
    8      H      -0.9411357871    -0.0000000000     1.9381950000
    9      H       1.2079582140    -0.0000000000     3.1789750000
   10      Br      4.0532933383    -0.0000000000     2.3401700000
   11      H       3.3570522150    -0.0000000000    -0.5433650000
   12      Br      1.2079582140    -0.0000000000    -2.5880950000
 ----------------------------------------------------------------
 Nuclear Repulsion Energy =         765.04659311 hartrees
 There are       55 alpha and       55 beta electrons
 Requested basis set is 6-311++G(d,p)
 There are 94 shells and 256 basis functions

 Total QAlloc Memory Limit  64000 MB
 Mega-Array Size       188 MB
 MEM_STATIC part       192 MB
 A cutoff of  1.0D-11 yielded   3605 shell pairs
 There are     28134 function pairs (     30699 Cartesian)
 Smallest overlap matrix eigenvalue = 1.12E-06

 Q-Chem warning in module stvman/mkSTV.C, line 318:

 Overlap eigenvalue is smaller than square root of threshold
 Use THRESH >= 12 to get rid of this warning


 Scale SEOQF with 1.000000e-01/1.000000e-01/1.000000e-01

 Standard Electronic Orientation quadrupole field applied
 Nucleus-field energy     =    -0.0000000268 hartrees
 Guess from superposition of atomic densities
 Warning:  Energy on first SCF cycle will be non-variational
 SAD guess density has 110.000000 electrons

 -----------------------------------------------------------------------
  General SCF calculation program by
  Eric Jon Sundstrom, Paul Horn, Yuezhi Mao, Dmitri Zuev, Alec White,
  David Stuck, Shaama M.S., Shane Yost, Joonho Lee, David Small,
  Daniel Levine, Susi Lehtola, Hugh Burton, Evgeny Epifanovsky,
  Bang C. Huynh
 -----------------------------------------------------------------------
 Exchange:     0.2000 Hartree-Fock + 0.0800 Slater + 0.7200 B88
 Correlation:  0.1900 VWN1RPA + 0.8100 LYP
 Using SG-1 standard quadrature grid
 using 6 threads for integral computing
 -------------------------------------------------------
 OpenMP Integral computing Module                
 Release: version 2.0, May 2017, Q-Chem Inc. Pleasanton 
 -------------------------------------------------------
 A restricted SCF calculation will be
 performed using DIIS
 SCF converges when DIIS error is below 1.0e-08
 ---------------------------------------
  Cycle       Energy         DIIS error
 ---------------------------------------
    1   -5381.0172355680      3.80e-02  
    2   -5379.2801558619      3.87e-03  
    3   -5379.1822883172      5.07e-03  
    4   -5379.3882838191      5.02e-04  
    5   -5379.3902113475      2.59e-04  
    6   -5379.3907168860      9.05e-05  
    7   -5379.3907782272      3.80e-05  
    8   -5379.3907886024      5.44e-06  
    9   -5379.3907888399      2.49e-06  
   10   -5379.3907888787      4.38e-07  
   11   -5379.3907888801      1.71e-07  
   12   -5379.3907888812      6.76e-08  
   13   -5379.3907888824      1.09e-08  
   14   -5379.3907888835      8.72e-09  Convergence criterion met
 ---------------------------------------
 SCF time:   CPU 96.69s  wall 17.00s 
 SCF   energy in the final basis set =    -5379.3907888835
 Total energy in the final basis set =    -5379.3907888835

 --------------------------------------------------------------

                    Orbital Energies (a.u.)
 --------------------------------------------------------------

 Alpha MOs
 -- Occupied --
********-482.8429 -62.4959 -62.4958 -56.3164 -56.3163 -56.3125 -56.3124
-56.3123 -56.3123 -10.2513 -10.2513 -10.2090 -10.2061 -10.2042 -10.2041
 -8.7048  -8.7048  -6.5364  -6.5364  -6.5233  -6.5232  -6.5230  -6.5229
 -2.6473  -2.6472  -2.6437  -2.6435  -2.6434  -2.6433  -2.6329  -2.6328
 -2.6328  -2.6328  -0.9042  -0.8433  -0.8120  -0.7596  -0.7402  -0.6350
 -0.6133  -0.5382  -0.4971  -0.4738  -0.4454  -0.4398  -0.4169  -0.3825
 -0.3778  -0.3508  -0.3185  -0.3079  -0.3027  -0.2711  -0.2579
 -- Virtual --
 -0.0436  -0.0435  -0.0365  -0.0068  -0.0043   0.0078   0.0100   0.0352
  0.0405   0.0421   0.0478   0.0646   0.0694   0.0744   0.0757   0.0858
  0.0913   0.1044   0.1050   0.1088   0.1088   0.1143   0.1155   0.1232
  0.1297   0.1315   0.1340   0.1473   0.1494   0.1649   0.1696   0.1722
  0.1774   0.1990   0.2079   0.2111   0.2301   0.2352   0.2471   0.2548
  0.2607   0.2616   0.2729   0.2743   0.2845   0.2977   0.3214   0.3355
  0.3462   0.4037   0.4055   0.4198   0.4312   0.4364   0.4626   0.4679
  0.5026   0.5122   0.5147   0.5277   0.5290   0.5385   0.5396   0.5549
  0.5567   0.5579   0.5671   0.5822   0.5876   0.5895   0.5985   0.6202
  0.6648   0.6655   0.7100   0.7107   0.7118   0.7149   0.7203   0.7397
  0.7470   0.8054   0.8292   0.8396   0.8489   0.8539   0.8617   0.8712
  0.8916   0.9029   0.9472   0.9726   0.9789   0.9967   0.9988   1.0361
  1.0858   1.0869   1.0970   1.1003   1.2005   1.2746   1.2938   1.3924
  1.4643   1.5001   1.5226   1.5317   1.5419   1.5987   1.5991   1.6444
  1.6574   1.6726   1.7333   1.7386   1.8564   1.8884   1.8892   1.8925
  1.9271   1.9431   1.9566   1.9652   2.0004   2.0271   2.0276   2.0325
  2.0445   2.1002   2.1338   2.2203   2.2512   2.2858   2.3069   2.3083
  2.3783   2.4199   2.4790   2.4955   2.6198   2.6258   2.6848   2.6881
  2.7200   2.7273   2.7477   2.7629   2.7658   2.7727   2.8127   2.8543
  2.8577   3.0518   3.0612   3.1062   3.1323   3.3147   3.3359   3.4673
  3.5646   3.6707   3.7800   3.9925   3.9971   4.0031   4.0416   4.0452
  4.0775   4.0834   4.0918   4.1059   4.2162   4.2568   4.4112   4.4207
  4.8108   6.7242   6.7769   7.5553   7.5581   7.6717   7.6720   7.7444
  7.7569  23.4576  23.8618  23.9203  24.0363  24.0479  24.1478  47.9838
 48.0288 289.7522 289.7551 289.8694 289.8724 289.9710 289.97881020.7927
********
 --------------------------------------------------------------

          Ground-State Mulliken Net Atomic Charges

     Atom                 Charge (a.u.)
  ----------------------------------------
      1 C                    -0.733916
      2 C                     0.219994
      3 C                    -0.742352
      4 C                     1.019973
      5 C                    -1.147557
      6 C                     0.996110
      7 H                     0.205301
      8 H                     0.176083
      9 H                     0.205157
     10 Br                   -0.219783
     11 H                     0.239215
     12 Br                   -0.218224
  ----------------------------------------
  Sum of atomic charges =     0.000000

 -----------------------------------------------------------------
                    Cartesian Multipole Moments
 -----------------------------------------------------------------
    Charge (ESU x 10^10)
                -0.0000
    Dipole Moment (Debye)
         X      -1.3725      Y      -0.0000      Z       0.7914
       Tot       1.5843
    Quadrupole Moments (Debye-Ang)
        XX     -72.3679     XY      -0.0000     YY     -75.1857
        XZ      -2.1581     YZ      -0.0000     ZZ     -70.4317
    Octopole Moments (Debye-Ang^2)
       XXX    -413.7947    XXY      -0.0000    XYY    -142.5419
       YYY      -0.0000    XXZ     -25.2206    XYZ      -0.0000
       YYZ     -22.5703    XZZ    -141.2608    YZZ      -0.0000
       ZZZ     -56.6015
    Hexadecapole Moments (Debye-Ang^3)
      XXXX   -2544.1899   XXXY       0.0000   XXYY    -462.7090
      XYYY       0.0000   YYYY     -91.2146   XXXZ    -428.0322
      XXYZ      -0.0000   XYYZ    -149.7853   YYYZ      -0.0000
      XXZZ    -721.2389   XYZZ      -0.0000   YYZZ    -322.8041
      XZZZ    -435.1361   YZZZ       0.0000   ZZZZ   -1686.5356
 -----------------------------------------------------------------
 Calculating analytic gradient of the SCF energy
 Gradient of SCF Energy
            1           2           3           4           5           6
    1   0.0072349  -0.0055443   0.0004017   0.0154428  -0.0098246   0.0013305
    2   0.0000000   0.0000000   0.0000000   0.0000000  -0.0000000  -0.0000000
    3   0.0037003   0.0032797  -0.0080855   0.0074890   0.0055528  -0.0177509
            7           8           9          10          11          12
    1  -0.0024106  -0.0020966  -0.0003670  -0.0063963   0.0027651  -0.0005355
    2   0.0000000  -0.0000000  -0.0000000  -0.0000000  -0.0000000   0.0000000
    3  -0.0009803   0.0012120   0.0025405  -0.0027358  -0.0015958   0.0073738
 Max gradient component =       1.775E-02
 RMS gradient           =       5.386E-03
 Gradient time:  CPU 27.45 s  wall 4.74 s
 Geometry Optimization Parameters
   NAtoms,    NIC,     NZ,  NCons,   NDum,   NFix, NCnnct, MaxDiis
       12      78      12       0       0       0       0       0


** GEOMETRY OPTIMIZATION IN DELOCALIZED INTERNAL COORDINATES **
   Searching for a Minimum

   Optimization Cycle:   1

                       Coordinates (Angstroms)
     ATOM                X               Y               Z
      1  C         0.0000000000    0.0000000000    0.0000000000
      2  C         0.0000000000    0.0000000000    1.3948300000
      3  C         1.2079582140    0.0000000000    2.0922450000
      4  C         2.4159164279    0.0000000000    1.3948300000
      5  C         2.4159164279    0.0000000000    0.0000000000
      6  C         1.2079582140    0.0000000000   -0.6974150000
      7  H        -0.9411357871    0.0000000000   -0.5433650000
      8  H        -0.9411357871    0.0000000000    1.9381950000
      9  H         1.2079582140    0.0000000000    3.1789750000
     10  Br        4.0532933383    0.0000000000    2.3401700000
     11  H         3.3570522150    0.0000000000   -0.5433650000
     12  Br        1.2079582140    0.0000000000   -2.5880950000
   Point Group: c1    Number of degrees of freedom:    30


   Energy is  -5379.390788884


 Attempting to generate delocalized internal coordinates
 Initial Hessian constructed with Jon Baker's OPTIMIZE code

 21 Hessian modes will be used to form the next step
  Hessian Eigenvalues:
     0.160000    0.160000    0.160000    0.160000    0.201019    0.201019
     0.220000    0.234789    0.234929    0.250000    0.250000    0.351933
     0.351933    0.351933    0.351933    0.422359    0.424274    0.464882
     0.464882    0.464882    0.464882

 Minimum search - taking simple RFO step
 Searching for Lamda that Minimizes Along All modes
 Value Taken    Lamda =  -0.00131651
 Step Taken.  Stepsize is  0.076023

                             Maximum     Tolerance    Cnvgd?
         Gradient           0.014746      0.000300      NO
         Displacement       0.063638      0.001200      NO
         Energy change     *********      0.000001      NO


 New Cartesian Coordinates Obtained by Inverse Iteration

 Displacement from previous Coordinates is:  0.048114
 ----------------------------------------------------------------
             Standard Nuclear Orientation (Angstroms)
    I     Atom           X                Y                Z
 ----------------------------------------------------------------
    1      C      -0.0068509943     0.0000000000    -0.0000402116
    2      C       0.0035411060     0.0000000000     1.3926986690
    3      C       1.2045072891     0.0000000000     2.0984812870
    4      C       2.4048759756     0.0000000000     1.3914209991
    5      C       2.4189023030     0.0000000000    -0.0011970606
    6      C       1.2056853893     0.0000000000    -0.6854426351
    7      H      -0.9428287637     0.0000000000    -0.5446064752
    8      H      -0.9346612828     0.0000000000     1.9338886562
    9      H       1.2073141829     0.0000000000     3.1814005085
   10      Br      4.0625121015     0.0000000000     2.3377512215
   11      H       3.3560221073     0.0000000000    -0.5419528736
   12      Br      1.2127202769     0.0000000000    -2.5953970853
 ----------------------------------------------------------------
 Nuclear Repulsion Energy =         763.39103763 hartrees
 There are       55 alpha and       55 beta electrons
 Applying Cartesian multipole field
    Component          Value
    ---------          -----
     (2,0,0)        1.00000E-11
     (0,2,0)        2.00000E-11
     (0,0,2)       -3.00000E-11
 Nucleus-field energy     =    -0.0000000268 hartrees
 Requested basis set is 6-311++G(d,p)
 There are 94 shells and 256 basis functions
 A cutoff of  1.0D-11 yielded   3602 shell pairs
 There are     28125 function pairs (     30690 Cartesian)
 Smallest overlap matrix eigenvalue = 1.26E-06

 Q-Chem warning in module stvman/mkSTV.C, line 318:

 Overlap eigenvalue is smaller than square root of threshold
 Use THRESH >= 12 to get rid of this warning

 Guess MOs from SCF MO coefficient file

 -----------------------------------------------------------------------
  General SCF calculation program by
  Eric Jon Sundstrom, Paul Horn, Yuezhi Mao, Dmitri Zuev, Alec White,
  David Stuck, Shaama M.S., Shane Yost, Joonho Lee, David Small,
  Daniel Levine, Susi Lehtola, Hugh Burton, Evgeny Epifanovsky,
  Bang C. Huynh
 -----------------------------------------------------------------------
 Exchange:     0.2000 Hartree-Fock + 0.0800 Slater + 0.7200 B88
 Correlation:  0.1900 VWN1RPA + 0.8100 LYP
 Using SG-1 standard quadrature grid
 using 6 threads for integral computing
 -------------------------------------------------------
 OpenMP Integral computing Module                
 Release: version 2.0, May 2017, Q-Chem Inc. Pleasanton 
 -------------------------------------------------------
 A restricted SCF calculation will be
 performed using DIIS
 SCF converges when DIIS error is below 1.0e-08
 ---------------------------------------
  Cycle       Energy         DIIS error
 ---------------------------------------
    1   -5379.3911128901      3.50e-04  
    2   -5379.3915500058      8.49e-05  
    3   -5379.3914587408      1.36e-04  
    4   -5379.3916057174      1.43e-05  
    5   -5379.3916074505      5.07e-06  
    6   -5379.3916076522      1.16e-06  
    7   -5379.3916076615      3.97e-07  
    8   -5379.3916076631      1.13e-07  
    9   -5379.3916076633      3.35e-08  
   10   -5379.3916076628      1.87e-08  
   11   -5379.3916076624      6.92e-09  Convergence criterion met
 ---------------------------------------
 SCF time:   CPU 77.17s  wall 14.00s 
 SCF   energy in the final basis set =    -5379.3916076624
 Total energy in the final basis set =    -5379.3916076624

 --------------------------------------------------------------

                    Orbital Energies (a.u.)
 --------------------------------------------------------------

 Alpha MOs
 -- Occupied --
********-482.8418 -62.4949 -62.4947 -56.3154 -56.3153 -56.3115 -56.3113
-56.3113 -56.3112 -10.2527 -10.2527 -10.2097 -10.2065 -10.2050 -10.2049
 -8.7037  -8.7035  -6.5352  -6.5352  -6.5221  -6.5220  -6.5218  -6.5217
 -2.6460  -2.6460  -2.6425  -2.6423  -2.6422  -2.6421  -2.6318  -2.6316
 -2.6316  -2.6315  -0.9051  -0.8401  -0.8111  -0.7606  -0.7417  -0.6365
 -0.6141  -0.5410  -0.4981  -0.4741  -0.4465  -0.4412  -0.4176  -0.3830
 -0.3772  -0.3489  -0.3183  -0.3071  -0.3021  -0.2723  -0.2595
 -- Virtual --
 -0.0443  -0.0440  -0.0401  -0.0074  -0.0068   0.0077   0.0098   0.0351
  0.0404   0.0419   0.0472   0.0647   0.0697   0.0743   0.0758   0.0849
  0.0913   0.1036   0.1050   0.1084   0.1086   0.1138   0.1153   0.1229
  0.1289   0.1311   0.1334   0.1467   0.1488   0.1644   0.1694   0.1723
  0.1767   0.1988   0.2079   0.2112   0.2301   0.2372   0.2483   0.2519
  0.2603   0.2612   0.2728   0.2736   0.2842   0.2999   0.3223   0.3343
  0.3453   0.4043   0.4064   0.4202   0.4323   0.4354   0.4621   0.4644
  0.5029   0.5108   0.5137   0.5266   0.5275   0.5369   0.5417   0.5535
  0.5556   0.5577   0.5669   0.5819   0.5864   0.5897   0.6044   0.6198
  0.6667   0.6668   0.7094   0.7105   0.7106   0.7124   0.7168   0.7382
  0.7445   0.7998   0.8270   0.8384   0.8485   0.8542   0.8620   0.8709
  0.8908   0.9039   0.9420   0.9685   0.9782   0.9974   0.9978   1.0297
  1.0814   1.0826   1.0994   1.1004   1.2019   1.2759   1.3024   1.3806
  1.4657   1.5011   1.5190   1.5258   1.5427   1.5953   1.5957   1.6448
  1.6598   1.6731   1.7347   1.7422   1.8560   1.8865   1.8913   1.8947
  1.9314   1.9423   1.9559   1.9671   1.9986   2.0238   2.0287   2.0339
  2.0385   2.1009   2.1275   2.2238   2.2453   2.2824   2.3105   2.3131
  2.3832   2.4213   2.4810   2.5006   2.6257   2.6283   2.6833   2.6891
  2.7176   2.7268   2.7456   2.7628   2.7646   2.7840   2.8118   2.8540
  2.8574   3.0522   3.0568   3.1109   3.1265   3.3172   3.3381   3.4722
  3.5843   3.6657   3.7721   3.9979   3.9981   4.0040   4.0423   4.0475
  4.0757   4.0805   4.0959   4.1105   4.2105   4.2552   4.4083   4.4219
  4.8135   6.7192   6.7731   7.5556   7.5589   7.6680   7.6720   7.7343
  7.7537  23.4636  23.8668  23.9256  24.0424  24.0550  24.1557  47.9807
 48.0264 289.7522 289.7556 289.8683 289.8694 289.9604 289.97551020.7884
********
 --------------------------------------------------------------

          Ground-State Mulliken Net Atomic Charges

     Atom                 Charge (a.u.)
  ----------------------------------------
      1 C                    -0.801078
      2 C                     0.272912
      3 C                    -0.807530
      4 C                     1.113617
      5 C                    -1.251740
      6 C                     1.093506
      7 H                     0.202605
      8 H                     0.177607
      9 H                     0.202626
     10 Br                   -0.219408
     11 H                     0.234830
     12 Br                   -0.217948
  ----------------------------------------
  Sum of atomic charges =     0.000000

 -----------------------------------------------------------------
                    Cartesian Multipole Moments
 -----------------------------------------------------------------
    Charge (ESU x 10^10)
                -0.0000
    Dipole Moment (Debye)
         X      -1.4426      Y      -0.0000      Z       0.8365
       Tot       1.6676
    Quadrupole Moments (Debye-Ang)
        XX     -72.6651     XY      -0.0000     YY     -75.2128
        XZ      -2.2964     YZ       0.0000     ZZ     -70.6868
    Octopole Moments (Debye-Ang^2)
       XXX    -415.7729    XXY      -0.0000    XYY    -142.8829
       YYY      -0.0000    XXZ     -26.2283    XYZ      -0.0000
       YYZ     -22.3812    XZZ    -142.2325    YZZ      -0.0000
       ZZZ     -55.5930
    Hexadecapole Moments (Debye-Ang^3)
      XXXX   -2558.2340   XXXY      -0.0000   XXYY    -464.6077
      XYYY      -0.0000   YYYY     -91.3128   XXXZ    -432.5241
      XXYZ      -0.0000   XYYZ    -149.8335   YYYZ       0.0000
      XXZZ    -726.6817   XYZZ      -0.0000   YYZZ    -323.6571
      XZZZ    -436.0557   YZZZ       0.0000   ZZZZ   -1691.3633
 -----------------------------------------------------------------
 Calculating analytic gradient of the SCF energy
 Gradient of SCF Energy
            1           2           3           4           5           6
    1   0.0013477  -0.0014521  -0.0011871   0.0048537  -0.0034198   0.0007849
    2   0.0000000   0.0000000  -0.0000000   0.0000000  -0.0000000   0.0000000
    3   0.0021889   0.0007682  -0.0021838   0.0017560   0.0021189  -0.0050716
            7           8           9          10          11          12
    1  -0.0004103   0.0003991  -0.0001090  -0.0012001   0.0004908  -0.0000978
    2  -0.0000000  -0.0000000  -0.0000000  -0.0000000   0.0000000   0.0000000
    3  -0.0001972  -0.0002799   0.0004331  -0.0003531  -0.0002553   0.0010759
 Max gradient component =       5.072E-03
 RMS gradient           =       1.566E-03
 Gradient time:  CPU 27.34 s  wall 4.64 s
 Geometry Optimization Parameters
   NAtoms,    NIC,     NZ,  NCons,   NDum,   NFix, NCnnct, MaxDiis
       12      78      12       0       0       0       0       0

 Cartesian Hessian Update
 Hessian updated using BFGS update


** GEOMETRY OPTIMIZATION IN DELOCALIZED INTERNAL COORDINATES **
   Searching for a Minimum

   Optimization Cycle:   2

                       Coordinates (Angstroms)
     ATOM                X               Y               Z
      1  C        -0.0068509943    0.0000000000   -0.0000402116
      2  C         0.0035411060    0.0000000000    1.3926986690
      3  C         1.2045072891    0.0000000000    2.0984812870
      4  C         2.4048759756    0.0000000000    1.3914209991
      5  C         2.4189023030    0.0000000000   -0.0011970606
      6  C         1.2056853893    0.0000000000   -0.6854426351
      7  H        -0.9428287637    0.0000000000   -0.5446064752
      8  H        -0.9346612828    0.0000000000    1.9338886562
      9  H         1.2073141829    0.0000000000    3.1814005085
     10  Br        4.0625121015    0.0000000000    2.3377512215
     11  H         3.3560221073    0.0000000000   -0.5419528736
     12  Br        1.2127202769    0.0000000000   -2.5953970853
   Point Group: c1    Number of degrees of freedom:    30


   Energy is  -5379.391607662

 Hessian updated using BFGS update

 15 Hessian modes will be used to form the next step
  Hessian Eigenvalues:
     0.157853    0.160002    0.162197    0.201108    0.212463    0.227778
     0.234789    0.249733    0.250009    0.350070    0.357355    0.423017
     0.424273    0.462356    0.468099

 Minimum search - taking simple RFO step
 Searching for Lamda that Minimizes Along All modes
 Value Taken    Lamda =  -0.00014952
 Step Taken.  Stepsize is  0.030025

                             Maximum     Tolerance    Cnvgd?
         Gradient           0.004231      0.000300      NO
         Displacement       0.025558      0.001200      NO
         Energy change     -0.000819      0.000001      NO


 New Cartesian Coordinates Obtained by Inverse Iteration

 Displacement from previous Coordinates is:  0.021080
 ----------------------------------------------------------------
             Standard Nuclear Orientation (Angstroms)
    I     Atom           X                Y                Z
 ----------------------------------------------------------------
    1      C      -0.0090612830     0.0000000000    -0.0005434765
    2      C       0.0035134628     0.0000000000     1.3926275046
    3      C       1.2036160652     0.0000000000     2.1006911664
    4      C       2.3997135458     0.0000000000     1.3887578273
    5      C       2.4221833544     0.0000000000    -0.0030170884
    6      C       1.2056322613     0.0000000000    -0.6794903072
    7      H      -0.9428616915     0.0000000000    -0.5468191909
    8      H      -0.9354983870     0.0000000000     1.9341481933
    9      H       1.2086226419     0.0000000000     3.1826220218
   10      Br      4.0630280342     0.0000000000     2.3347642849
   11      H       3.3583229846     0.0000000000    -0.5429770008
   12      Br      1.2145287021     0.0000000000    -2.5937589345
 ----------------------------------------------------------------
 Nuclear Repulsion Energy =         763.41398187 hartrees
 There are       55 alpha and       55 beta electrons
 Applying Cartesian multipole field
    Component          Value
    ---------          -----
     (2,0,0)        1.00000E-11
     (0,2,0)        2.00000E-11
     (0,0,2)       -3.00000E-11
 Nucleus-field energy     =    -0.0000000267 hartrees
 Requested basis set is 6-311++G(d,p)
 There are 94 shells and 256 basis functions
 A cutoff of  1.0D-11 yielded   3604 shell pairs
 There are     28140 function pairs (     30705 Cartesian)
 Smallest overlap matrix eigenvalue = 1.33E-06

 Q-Chem warning in module stvman/mkSTV.C, line 318:

 Overlap eigenvalue is smaller than square root of threshold
 Use THRESH >= 12 to get rid of this warning

 Guess MOs from SCF MO coefficient file

 -----------------------------------------------------------------------
  General SCF calculation program by
  Eric Jon Sundstrom, Paul Horn, Yuezhi Mao, Dmitri Zuev, Alec White,
  David Stuck, Shaama M.S., Shane Yost, Joonho Lee, David Small,
  Daniel Levine, Susi Lehtola, Hugh Burton, Evgeny Epifanovsky,
  Bang C. Huynh
 -----------------------------------------------------------------------
 Exchange:     0.2000 Hartree-Fock + 0.0800 Slater + 0.7200 B88
 Correlation:  0.1900 VWN1RPA + 0.8100 LYP
 Using SG-1 standard quadrature grid
 using 6 threads for integral computing
 -------------------------------------------------------
 OpenMP Integral computing Module                
 Release: version 2.0, May 2017, Q-Chem Inc. Pleasanton 
 -------------------------------------------------------
 A restricted SCF calculation will be
 performed using DIIS
 SCF converges when DIIS error is below 1.0e-08
 ---------------------------------------
  Cycle       Energy         DIIS error
 ---------------------------------------
    1   -5379.3915818281      1.70e-04  
    2   -5379.3916778490      2.53e-05  
    3   -5379.3916703236      4.08e-05  
    4   -5379.3916830426      4.36e-06  
    5   -5379.3916831804      2.18e-06  
    6   -5379.3916832181      5.39e-07  
    7   -5379.3916832204      2.33e-07  
    8   -5379.3916832205      4.53e-08  
    9   -5379.3916832203      2.21e-08  
   10   -5379.3916832194      1.07e-08  
   11   -5379.3916832189      2.41e-09  Convergence criterion met
 ---------------------------------------
 SCF time:   CPU 75.87s  wall 14.00s 
 SCF   energy in the final basis set =    -5379.3916832189
 Total energy in the final basis set =    -5379.3916832189

 --------------------------------------------------------------

                    Orbital Energies (a.u.)
 --------------------------------------------------------------

 Alpha MOs
 -- Occupied --
********-482.8413 -62.4943 -62.4942 -56.3148 -56.3147 -56.3109 -56.3108
-56.3108 -56.3107 -10.2531 -10.2530 -10.2100 -10.2072 -10.2054 -10.2052
 -8.7031  -8.7030  -6.5346  -6.5346  -6.5216  -6.5214  -6.5213  -6.5211
 -2.6454  -2.6454  -2.6419  -2.6417  -2.6416  -2.6415  -2.6312  -2.6311
 -2.6311  -2.6310  -0.9057  -0.8394  -0.8108  -0.7609  -0.7421  -0.6372
 -0.6140  -0.5419  -0.4986  -0.4743  -0.4470  -0.4419  -0.4181  -0.3833
 -0.3765  -0.3485  -0.3182  -0.3067  -0.3018  -0.2727  -0.2598
 -- Virtual --
 -0.0448  -0.0440  -0.0408  -0.0075  -0.0071   0.0076   0.0098   0.0350
  0.0404   0.0418   0.0469   0.0648   0.0699   0.0743   0.0758   0.0848
  0.0914   0.1033   0.1050   0.1083   0.1085   0.1136   0.1152   0.1226
  0.1287   0.1309   0.1330   0.1464   0.1486   0.1642   0.1693   0.1721
  0.1763   0.1988   0.2078   0.2112   0.2296   0.2378   0.2486   0.2511
  0.2601   0.2609   0.2726   0.2732   0.2841   0.3007   0.3224   0.3337
  0.3449   0.4050   0.4067   0.4202   0.4326   0.4353   0.4613   0.4627
  0.5028   0.5106   0.5132   0.5263   0.5271   0.5361   0.5427   0.5515
  0.5556   0.5580   0.5665   0.5821   0.5862   0.5901   0.6073   0.6197
  0.6673   0.6680   0.7078   0.7090   0.7102   0.7132   0.7164   0.7372
  0.7442   0.7971   0.8264   0.8382   0.8486   0.8541   0.8621   0.8709
  0.8901   0.9044   0.9406   0.9677   0.9780   0.9954   0.9983   1.0266
  1.0793   1.0808   1.1005   1.1007   1.2035   1.2779   1.3026   1.3793
  1.4662   1.5005   1.5175   1.5241   1.5425   1.5926   1.5939   1.6444
  1.6610   1.6732   1.7343   1.7431   1.8564   1.8854   1.8925   1.8939
  1.9334   1.9425   1.9556   1.9682   1.9970   2.0227   2.0294   2.0344
  2.0362   2.1017   2.1247   2.2242   2.2422   2.2821   2.3108   2.3165
  2.3845   2.4202   2.4807   2.5017   2.6257   2.6311   2.6832   2.6896
  2.7169   2.7275   2.7458   2.7628   2.7638   2.7852   2.8110   2.8538
  2.8574   3.0520   3.0551   3.1127   3.1250   3.3180   3.3373   3.4716
  3.5909   3.6637   3.7665   3.9981   3.9983   4.0045   4.0431   4.0485
  4.0756   4.0797   4.0977   4.1120   4.2086   4.2560   4.4062   4.4228
  4.8118   6.7192   6.7727   7.5558   7.5594   7.6667   7.6727   7.7297
  7.7536  23.4661  23.8684  23.9277  24.0448  24.0564  24.1565  47.9810
 48.0264 289.7525 289.7561 289.8670 289.8701 289.9557 289.97531020.7888
********
 --------------------------------------------------------------

          Ground-State Mulliken Net Atomic Charges

     Atom                 Charge (a.u.)
  ----------------------------------------
      1 C                    -0.817853
      2 C                     0.285614
      3 C                    -0.824542
      4 C                     1.140093
      5 C                    -1.280512
      6 C                     1.120137
      7 H                     0.201741
      8 H                     0.178713
      9 H                     0.201743
     10 Br                   -0.220136
     11 H                     0.233758
     12 Br                   -0.218756
  ----------------------------------------
  Sum of atomic charges =     0.000000

 -----------------------------------------------------------------
                    Cartesian Multipole Moments
 -----------------------------------------------------------------
    Charge (ESU x 10^10)
                -0.0000
    Dipole Moment (Debye)
         X      -1.4684      Y      -0.0000      Z       0.8508
       Tot       1.6971
    Quadrupole Moments (Debye-Ang)
        XX     -72.7738     XY      -0.0000     YY     -75.2219
        XZ      -2.3717     YZ       0.0000     ZZ     -70.7998
    Octopole Moments (Debye-Ang^2)
       XXX    -416.4097    XXY       0.0000    XYY    -142.9472
       YYY      -0.0000    XXZ     -26.7681    XYZ       0.0000
       YYZ     -22.3608    XZZ    -142.6193    YZZ      -0.0000
       ZZZ     -55.2767
    Hexadecapole Moments (Debye-Ang^3)
      XXXX   -2561.6915   XXXY       0.0000   XXYY    -464.9137
      XYYY       0.0000   YYYY     -91.3439   XXXZ    -434.2402
      XXYZ       0.0000   XYYZ    -149.6101   YYYZ       0.0000
      XXZZ    -728.0281   XYZZ      -0.0000   YYZZ    -323.3626
      XZZZ    -435.7606   YZZZ       0.0000   ZZZZ   -1690.0145
 -----------------------------------------------------------------
 Calculating analytic gradient of the SCF energy
 Gradient of SCF Energy
            1           2           3           4           5           6
    1  -0.0002664   0.0003217  -0.0003315   0.0003172  -0.0001726   0.0002492
    2   0.0000000  -0.0000000   0.0000000  -0.0000000   0.0000000  -0.0000000
    3   0.0000869  -0.0002031   0.0001877  -0.0001380   0.0001386  -0.0001541
            7           8           9          10          11          12
    1   0.0000562  -0.0000012  -0.0000527  -0.0002491   0.0000412   0.0000879
    2  -0.0000000   0.0000000  -0.0000000  -0.0000000   0.0000000   0.0000000
    3  -0.0000209  -0.0000574  -0.0000452  -0.0000987   0.0000194   0.0002848
 Max gradient component =       3.315E-04
 RMS gradient           =       1.488E-04
 Gradient time:  CPU 27.40 s  wall 4.65 s
 Geometry Optimization Parameters
   NAtoms,    NIC,     NZ,  NCons,   NDum,   NFix, NCnnct, MaxDiis
       12      78      12       0       0       0       0       0

 Cartesian Hessian Update
 Hessian updated using BFGS update


** GEOMETRY OPTIMIZATION IN DELOCALIZED INTERNAL COORDINATES **
   Searching for a Minimum

   Optimization Cycle:   3

                       Coordinates (Angstroms)
     ATOM                X               Y               Z
      1  C        -0.0090612830    0.0000000000   -0.0005434765
      2  C         0.0035134628    0.0000000000    1.3926275046
      3  C         1.2036160652    0.0000000000    2.1006911664
      4  C         2.3997135458    0.0000000000    1.3887578273
      5  C         2.4221833544    0.0000000000   -0.0030170884
      6  C         1.2056322613    0.0000000000   -0.6794903072
      7  H        -0.9428616915    0.0000000000   -0.5468191909
      8  H        -0.9354983870    0.0000000000    1.9341481933
      9  H         1.2086226419    0.0000000000    3.1826220218
     10  Br        4.0630280342    0.0000000000    2.3347642849
     11  H         3.3583229846    0.0000000000   -0.5429770008
     12  Br        1.2145287021    0.0000000000   -2.5937589345
   Point Group: c1    Number of degrees of freedom:    30


   Energy is  -5379.391683219

 Hessian updated using BFGS update

 18 Hessian modes will be used to form the next step
  Hessian Eigenvalues:
     0.150064    0.160000    0.160005    0.160518    0.201103    0.221405
     0.228720    0.234849    0.249955    0.250127    0.350202    0.352015
     0.357329    0.423694    0.424374    0.461636    0.464913    0.468856

 Minimum search - taking simple RFO step
 Searching for Lamda that Minimizes Along All modes
 Value Taken    Lamda =  -0.00000150
 Step Taken.  Stepsize is  0.002594

                             Maximum     Tolerance    Cnvgd?
         Gradient           0.000364      0.000300      NO
         Displacement       0.001348      0.001200      NO
         Energy change     -0.000076      0.000001      NO


 New Cartesian Coordinates Obtained by Inverse Iteration

 Displacement from previous Coordinates is:  0.003149
 ----------------------------------------------------------------
             Standard Nuclear Orientation (Angstroms)
    I     Atom           X                Y                Z
 ----------------------------------------------------------------
    1      C      -0.0089248124     0.0000000000    -0.0005338123
    2      C       0.0031861137     0.0000000000     1.3928297855
    3      C       1.2036743438     0.0000000000     2.1006126060
    4      C       2.3996453428     0.0000000000     1.3888265093
    5      C       2.4224211769     0.0000000000    -0.0031684897
    6      C       1.2056005287     0.0000000000    -0.6795818177
    7      H      -0.9426999740     0.0000000000    -0.5469450179
    8      H      -0.9358717884     0.0000000000     1.9343873770
    9      H       1.2088742381     0.0000000000     3.1825972031
   10      Br      4.0633698664     0.0000000000     2.3356602085
   11      H       3.3585640307     0.0000000000    -0.5430114447
   12      Br      1.2139006246     0.0000000000    -2.5946681069
 ----------------------------------------------------------------
 Nuclear Repulsion Energy =         763.23706524 hartrees
 There are       55 alpha and       55 beta electrons
 Applying Cartesian multipole field
    Component          Value
    ---------          -----
     (2,0,0)        1.00000E-11
     (0,2,0)        2.00000E-11
     (0,0,2)       -3.00000E-11
 Nucleus-field energy     =    -0.0000000268 hartrees
 Requested basis set is 6-311++G(d,p)
 There are 94 shells and 256 basis functions
 A cutoff of  1.0D-11 yielded   3603 shell pairs
 There are     28128 function pairs (     30693 Cartesian)
 Smallest overlap matrix eigenvalue = 1.33E-06

 Q-Chem warning in module stvman/mkSTV.C, line 318:

 Overlap eigenvalue is smaller than square root of threshold
 Use THRESH >= 12 to get rid of this warning

 Guess MOs from SCF MO coefficient file

 -----------------------------------------------------------------------
  General SCF calculation program by
  Eric Jon Sundstrom, Paul Horn, Yuezhi Mao, Dmitri Zuev, Alec White,
  David Stuck, Shaama M.S., Shane Yost, Joonho Lee, David Small,
  Daniel Levine, Susi Lehtola, Hugh Burton, Evgeny Epifanovsky,
  Bang C. Huynh
 -----------------------------------------------------------------------
 Exchange:     0.2000 Hartree-Fock + 0.0800 Slater + 0.7200 B88
 Correlation:  0.1900 VWN1RPA + 0.8100 LYP
 Using SG-1 standard quadrature grid
 using 6 threads for integral computing
 -------------------------------------------------------
 OpenMP Integral computing Module                
 Release: version 2.0, May 2017, Q-Chem Inc. Pleasanton 
 -------------------------------------------------------
 A restricted SCF calculation will be
 performed using DIIS
 SCF converges when DIIS error is below 1.0e-08
 ---------------------------------------
  Cycle       Energy         DIIS error
 ---------------------------------------
    1   -5379.3916832783      1.06e-05  
    2   -5379.3916839105      2.92e-06  
    3   -5379.3916837931      4.71e-06  
    4   -5379.3916839828      5.02e-07  
    5   -5379.3916839847      1.95e-07  
    6   -5379.3916839847      4.42e-08  
    7   -5379.3916839854      1.62e-08  
    8   -5379.3916839853      6.22e-09  Convergence criterion met
 ---------------------------------------
 SCF time:   CPU 56.20s  wall 10.00s 
 SCF   energy in the final basis set =    -5379.3916839853
 Total energy in the final basis set =    -5379.3916839853

 --------------------------------------------------------------

                    Orbital Energies (a.u.)
 --------------------------------------------------------------

 Alpha MOs
 -- Occupied --
********-482.8413 -62.4943 -62.4942 -56.3148 -56.3147 -56.3109 -56.3108
-56.3108 -56.3107 -10.2531 -10.2531 -10.2101 -10.2073 -10.2054 -10.2053
 -8.7031  -8.7030  -6.5346  -6.5346  -6.5216  -6.5214  -6.5213  -6.5211
 -2.6454  -2.6454  -2.6419  -2.6417  -2.6416  -2.6415  -2.6312  -2.6311
 -2.6311  -2.6310  -0.9056  -0.8393  -0.8107  -0.7609  -0.7421  -0.6372
 -0.6140  -0.5419  -0.4986  -0.4744  -0.4470  -0.4418  -0.4180  -0.3834
 -0.3764  -0.3484  -0.3181  -0.3067  -0.3018  -0.2727  -0.2599
 -- Virtual --
 -0.0449  -0.0440  -0.0410  -0.0075  -0.0073   0.0076   0.0098   0.0350
  0.0404   0.0418   0.0469   0.0648   0.0699   0.0743   0.0758   0.0847
  0.0913   0.1033   0.1050   0.1083   0.1085   0.1135   0.1152   0.1226
  0.1287   0.1309   0.1330   0.1464   0.1486   0.1642   0.1693   0.1721
  0.1763   0.1988   0.2078   0.2112   0.2296   0.2378   0.2486   0.2511
  0.2601   0.2609   0.2726   0.2731   0.2841   0.3006   0.3224   0.3336
  0.3449   0.4049   0.4067   0.4203   0.4327   0.4351   0.4613   0.4627
  0.5027   0.5105   0.5132   0.5263   0.5271   0.5361   0.5426   0.5515
  0.5556   0.5580   0.5664   0.5820   0.5862   0.5900   0.6072   0.6196
  0.6672   0.6679   0.7079   0.7088   0.7099   0.7132   0.7164   0.7371
  0.7441   0.7971   0.8263   0.8381   0.8484   0.8540   0.8621   0.8709
  0.8901   0.9044   0.9405   0.9675   0.9779   0.9953   0.9982   1.0265
  1.0792   1.0808   1.1004   1.1006   1.2032   1.2777   1.3025   1.3792
  1.4661   1.5003   1.5174   1.5241   1.5424   1.5926   1.5938   1.6443
  1.6608   1.6732   1.7342   1.7427   1.8562   1.8853   1.8926   1.8936
  1.9333   1.9424   1.9555   1.9682   1.9968   2.0227   2.0293   2.0344
  2.0359   2.1015   2.1247   2.2240   2.2422   2.2818   2.3106   2.3162
  2.3844   2.4201   2.4807   2.5013   2.6256   2.6309   2.6831   2.6895
  2.7168   2.7274   2.7458   2.7628   2.7637   2.7847   2.8109   2.8537
  2.8573   3.0519   3.0548   3.1125   3.1247   3.3179   3.3369   3.4713
  3.5907   3.6635   3.7662   3.9980   3.9983   4.0045   4.0431   4.0483
  4.0755   4.0796   4.0976   4.1120   4.2084   4.2557   4.4062   4.4227
  4.8117   6.7188   6.7725   7.5558   7.5593   7.6667   7.6726   7.7297
  7.7534  23.4660  23.8678  23.9279  24.0448  24.0556  24.1560  47.9807
 48.0262 289.7524 289.7560 289.8670 289.8699 289.9556 289.97511020.7884
********
 --------------------------------------------------------------

          Ground-State Mulliken Net Atomic Charges

     Atom                 Charge (a.u.)
  ----------------------------------------
      1 C                    -0.818946
      2 C                     0.285836
      3 C                    -0.825723
      4 C                     1.142474
      5 C                    -1.282985
      6 C                     1.122236
      7 H                     0.201719
      8 H                     0.178805
      9 H                     0.201721
     10 Br                   -0.220098
     11 H                     0.233655
     12 Br                   -0.218691
  ----------------------------------------
  Sum of atomic charges =     0.000000

 -----------------------------------------------------------------
                    Cartesian Multipole Moments
 -----------------------------------------------------------------
    Charge (ESU x 10^10)
                -0.0000
    Dipole Moment (Debye)
         X      -1.4700      Y       0.0000      Z       0.8517
       Tot       1.6989
    Quadrupole Moments (Debye-Ang)
        XX     -72.7800     XY       0.0000     YY     -75.2262
        XZ      -2.3767     YZ      -0.0000     ZZ     -70.8050
    Octopole Moments (Debye-Ang^2)
       XXX    -416.4281    XXY       0.0000    XYY    -142.9514
       YYY       0.0000    XXZ     -26.7827    XYZ      -0.0000
       YYZ     -22.3607    XZZ    -142.6354    YZZ       0.0000
       ZZZ     -55.2772
    Hexadecapole Moments (Debye-Ang^3)
      XXXX   -2562.0295   XXXY       0.0000   XXYY    -464.9733
      XYYY       0.0000   YYYY     -91.3550   XXXZ    -434.5787
      XXYZ      -0.0000   XYYZ    -149.7079   YYYZ      -0.0000
      XXZZ    -728.2639   XYZZ       0.0000   YYZZ    -323.5506
      XZZZ    -436.0173   YZZZ      -0.0000   ZZZZ   -1691.0252
 -----------------------------------------------------------------
 Calculating analytic gradient of the SCF energy
 Gradient of SCF Energy
            1           2           3           4           5           6
    1  -0.0000728   0.0000797  -0.0001058   0.0000391   0.0000107   0.0000394
    2   0.0000000  -0.0000000   0.0000000  -0.0000000   0.0000000  -0.0000000
    3  -0.0000162  -0.0000583   0.0000623   0.0000066   0.0000360  -0.0000206
            7           8           9          10          11          12
    1   0.0000389  -0.0000499  -0.0000436  -0.0000171   0.0000164   0.0000650
    2   0.0000000  -0.0000000  -0.0000000   0.0000000  -0.0000000   0.0000000
    3  -0.0000363  -0.0000246  -0.0000144   0.0000575   0.0000384  -0.0000303
 Max gradient component =       1.058E-04
 RMS gradient           =       3.868E-05
 Gradient time:  CPU 27.39 s  wall 4.65 s
 Geometry Optimization Parameters
   NAtoms,    NIC,     NZ,  NCons,   NDum,   NFix, NCnnct, MaxDiis
       12      78      12       0       0       0       0       0

 Cartesian Hessian Update
 Hessian updated using BFGS update


** GEOMETRY OPTIMIZATION IN DELOCALIZED INTERNAL COORDINATES **
   Searching for a Minimum

   Optimization Cycle:   4

                       Coordinates (Angstroms)
     ATOM                X               Y               Z
      1  C        -0.0089248124    0.0000000000   -0.0005338123
      2  C         0.0031861137    0.0000000000    1.3928297855
      3  C         1.2036743438    0.0000000000    2.1006126060
      4  C         2.3996453428    0.0000000000    1.3888265093
      5  C         2.4224211769    0.0000000000   -0.0031684897
      6  C         1.2056005287    0.0000000000   -0.6795818177
      7  H        -0.9426999740    0.0000000000   -0.5469450179
      8  H        -0.9358717884    0.0000000000    1.9343873770
      9  H         1.2088742381    0.0000000000    3.1825972031
     10  Br        4.0633698664    0.0000000000    2.3356602085
     11  H         3.3585640307    0.0000000000   -0.5430114447
     12  Br        1.2139006246    0.0000000000   -2.5946681069
   Point Group: c1    Number of degrees of freedom:    30


   Energy is  -5379.391683985

 Hessian updated using BFGS update

 21 Hessian modes will be used to form the next step
  Hessian Eigenvalues:
     0.150015    0.159835    0.160000    0.160012    0.160331    0.198146
     0.201629    0.234641    0.247338    0.249667    0.250271    0.349923
     0.351589    0.351951    0.358042    0.423689    0.426123    0.448388
     0.464737    0.464903    0.487861

 Minimum search - taking simple RFO step
 Searching for Lamda that Minimizes Along All modes
 Value Taken    Lamda =   0.00000000
 Step Taken.  Stepsize is  0.000434

                             Maximum     Tolerance    Cnvgd?
         Gradient           0.000071      0.000300     YES
         Displacement       0.000282      0.001200     YES
         Energy change     -0.000001      0.000001     YES


                       Distance Matrix (Angstroms)
             C (  1)   C (  2)   C (  3)   C (  4)   C (  5)   C (  6)
   C (  2)  1.393416
   C (  3)  2.425946  1.393603
   C (  4)  2.780563  2.396463  1.391756
   C (  5)  2.431347  2.793118  2.431304  1.392181
   C (  6)  1.391466  2.395974  2.780195  2.388317  1.392188
   H (  7)  1.081897  2.158107  3.408296  3.862445  3.408773  2.152391
   H (  8)  2.145495  1.084027  2.145994  3.379839  3.877145  3.379162
   H (  9)  3.408131  2.157997  1.081997  2.153033  3.409076  3.862180
   Br( 10)  4.694825  4.168216  2.869339  1.914281  2.857067  4.154339
   H ( 11)  3.410904  3.873763  3.410615  2.156739  1.080645  2.157291
   Br( 12)  2.867897  4.167250  4.695292  4.156227  2.859439  1.915104
             H (  7)   H (  8)   H (  9)   Br( 10)   H ( 11)
   H (  8)  2.481342
   H (  9)  4.305666  2.481524
   Br( 10)  5.776690  5.015320  2.977490
   H ( 11)  4.301266  4.957790  4.301317  2.963697
   Br( 12)  2.973902  5.013369  5.777267  5.694525  2.967975

 Final energy is   -5379.3916839853418     


 ******************************
 **  OPTIMIZATION CONVERGED  **
 ******************************

                       Coordinates (Angstroms)
     ATOM                X               Y               Z
      1  C        -0.0089248124    0.0000000000   -0.0005338123
      2  C         0.0031861137    0.0000000000    1.3928297855
      3  C         1.2036743438    0.0000000000    2.1006126060
      4  C         2.3996453428    0.0000000000    1.3888265093
      5  C         2.4224211769    0.0000000000   -0.0031684897
      6  C         1.2056005287    0.0000000000   -0.6795818177
      7  H        -0.9426999740    0.0000000000   -0.5469450179
      8  H        -0.9358717884    0.0000000000    1.9343873770
      9  H         1.2088742381    0.0000000000    3.1825972031
     10  Br        4.0633698664    0.0000000000    2.3356602085
     11  H         3.3585640307    0.0000000000   -0.5430114447
     12  Br        1.2139006246    0.0000000000   -2.5946681069

Z-matrix Print:
$molecule
0 1
Br
C  1 1.914281
C  2 1.391756 1 119.596453
H  3 1.081997 2 120.483778 1 -0.000000 0
C  2 1.392181 1 118.707024 3 -180.000000 0
H  5 1.080645 2 120.908032 1 -0.000000 0
C  5 1.392188 2 118.131671 1 -180.000000 0
C  7 1.391466 5 121.721135 2 -0.000000 0
H  8 1.081897 7 120.455581 5 -180.000000 0
C  8 1.393416 7 118.711809 5 -0.000000 0
H  10 1.084027 8 119.474187 7 -180.000000 0
Br 7 1.915104 5 118.820740 2 -180.000000 0
$end


 --------------------------------------------------------------

                    Orbital Energies (a.u.)
 --------------------------------------------------------------

 Alpha MOs
 -- Occupied --
********-482.8413 -62.4943 -62.4942 -56.3148 -56.3147 -56.3109 -56.3108
-56.3108 -56.3107 -10.2531 -10.2531 -10.2101 -10.2073 -10.2054 -10.2053
 -8.7031  -8.7030  -6.5346  -6.5346  -6.5216  -6.5214  -6.5213  -6.5211
 -2.6454  -2.6454  -2.6419  -2.6417  -2.6416  -2.6415  -2.6312  -2.6311
 -2.6311  -2.6310  -0.9056  -0.8393  -0.8107  -0.7609  -0.7421  -0.6372
 -0.6140  -0.5419  -0.4986  -0.4744  -0.4470  -0.4418  -0.4180  -0.3834
 -0.3764  -0.3484  -0.3181  -0.3067  -0.3018  -0.2727  -0.2599
 -- Virtual --
 -0.0449  -0.0440  -0.0410  -0.0075  -0.0073   0.0076   0.0098   0.0350
  0.0404   0.0418   0.0469   0.0648   0.0699   0.0743   0.0758   0.0847
  0.0913   0.1033   0.1050   0.1083   0.1085   0.1135   0.1152   0.1226
  0.1287   0.1309   0.1330   0.1464   0.1486   0.1642   0.1693   0.1721
  0.1763   0.1988   0.2078   0.2112   0.2296   0.2378   0.2486   0.2511
  0.2601   0.2609   0.2726   0.2731   0.2841   0.3006   0.3224   0.3336
  0.3449   0.4049   0.4067   0.4203   0.4327   0.4351   0.4613   0.4627
  0.5027   0.5105   0.5132   0.5263   0.5271   0.5361   0.5426   0.5515
  0.5556   0.5580   0.5664   0.5820   0.5862   0.5900   0.6072   0.6196
  0.6672   0.6679   0.7079   0.7088   0.7099   0.7132   0.7164   0.7371
  0.7441   0.7971   0.8263   0.8381   0.8484   0.8540   0.8621   0.8709
  0.8901   0.9044   0.9405   0.9675   0.9779   0.9953   0.9982   1.0265
  1.0792   1.0808   1.1004   1.1006   1.2032   1.2777   1.3025   1.3792
  1.4661   1.5003   1.5174   1.5241   1.5424   1.5926   1.5938   1.6443
  1.6608   1.6732   1.7342   1.7427   1.8562   1.8853   1.8926   1.8936
  1.9333   1.9424   1.9555   1.9682   1.9968   2.0227   2.0293   2.0344
  2.0359   2.1015   2.1247   2.2240   2.2422   2.2818   2.3106   2.3162
  2.3844   2.4201   2.4807   2.5013   2.6256   2.6309   2.6831   2.6895
  2.7168   2.7274   2.7458   2.7628   2.7637   2.7847   2.8109   2.8537
  2.8573   3.0519   3.0548   3.1125   3.1247   3.3179   3.3369   3.4713
  3.5907   3.6635   3.7662   3.9980   3.9983   4.0045   4.0431   4.0483
  4.0755   4.0796   4.0976   4.1120   4.2084   4.2557   4.4062   4.4227
  4.8117   6.7188   6.7725   7.5558   7.5593   7.6667   7.6726   7.7297
  7.7534  23.4660  23.8678  23.9279  24.0448  24.0556  24.1560  47.9807
 48.0262 289.7524 289.7560 289.8670 289.8699 289.9556 289.97511020.7884
********
 --------------------------------------------------------------

          Ground-State Mulliken Net Atomic Charges

     Atom                 Charge (a.u.)
  ----------------------------------------
      1 C                    -0.818946
      2 C                     0.285836
      3 C                    -0.825723
      4 C                     1.142474
      5 C                    -1.282985
      6 C                     1.122236
      7 H                     0.201719
      8 H                     0.178805
      9 H                     0.201721
     10 Br                   -0.220098
     11 H                     0.233655
     12 Br                   -0.218691
  ----------------------------------------
  Sum of atomic charges =     0.000000

 -----------------------------------------------------------------
                    Cartesian Multipole Moments
 -----------------------------------------------------------------
    Charge (ESU x 10^10)
                -0.0000
    Dipole Moment (Debye)
         X      -1.4700      Y       0.0000      Z       0.8517
       Tot       1.6989
    Quadrupole Moments (Debye-Ang)
        XX     -72.7800     XY       0.0000     YY     -75.2262
        XZ      -2.3767     YZ      -0.0000     ZZ     -70.8050
    Octopole Moments (Debye-Ang^2)
       XXX    -416.4281    XXY       0.0000    XYY    -142.9514
       YYY       0.0000    XXZ     -26.7827    XYZ      -0.0000
       YYZ     -22.3607    XZZ    -142.6354    YZZ       0.0000
       ZZZ     -55.2772
    Hexadecapole Moments (Debye-Ang^3)
      XXXX   -2562.0295   XXXY       0.0000   XXYY    -464.9733
      XYYY       0.0000   YYYY     -91.3550   XXXZ    -434.5787
      XXYZ      -0.0000   XYYZ    -149.7079   YYYZ      -0.0000
      XXZZ    -728.2639   XYZZ       0.0000   YYZZ    -323.5506
      XZZZ    -436.0173   YZZZ      -0.0000   ZZZZ   -1691.0252
 -----------------------------------------------------------------
Archival summary:
1\1\december\OPT\ProcedureUnspecified\BasisUnspecified\r264\taweetha\FriNov2918:44:552019FriNov2918:44:552019\0\\#,OPT,ProcedureUnspecified,BasisUnspecified,\\0,1\Br\C,1,1.91428\C,2,1.39176,1,119.596\H,3,1.082,2,120.484,1,-0,0\C,2,1.39218,1,118.707,3,-180,0\H,5,1.08065,2,120.908,1,-0,0\C,5,1.39219,2,118.132,1,-180,0\C,7,1.39147,5,121.721,2,-0,0\H,8,1.0819,7,120.456,5,-180,0\C,8,1.39342,7,118.712,5,-0,0\H,10,1.08403,8,119.474,7,-180,0\Br,7,1.9151,5,118.821,2,-180,0\\\@

 Total job time:  73.60s(wall), 416.93s(cpu) 
 Fri Nov 29 18:44:55 2019

        *************************************************************
        *                                                           *
        *  Thank you very much for using Q-Chem.  Have a nice day.  *
        *                                                           *
        *************************************************************


 
User input: 2 of 2 
 
                  Welcome to Q-Chem
     A Quantum Leap Into The Future Of Chemistry


 Q-Chem 5.2 (devel), Q-Chem, Inc., Pleasanton, CA (2019)

 Yihan Shao,  Zhengting Gan,  E. Epifanovsky,  A. T. B. Gilbert,  M. Wormit,  
 J. Kussmann,  A. W. Lange,  A. Behn,  Jia Deng,  Xintian Feng,  D. Ghosh,  
 M. Goldey,  P. R. Horn,  L. D. Jacobson,  I. Kaliman,  T. Kus,  A. Landau,  
 Jie Liu,  E. I. Proynov,  R. M. Richard,  R. P. Steele,  E. J. Sundstrom,  
 H. L. Woodcock III,  P. M. Zimmerman,  D. Zuev,  B. Albrecht,  E. Alguire,  
 S. A. Baeppler,  D. Barton,  Z. Benda,  Y. A. Bernard,  E. J. Berquist,  
 K. B. Bravaya,  H. Burton,  D. Casanova,  Chun-Min Chang,  Yunqing Chen,  
 A. Chien,  K. D. Closser,  M. P. Coons,  S. Coriani,  S. Dasgupta,  
 A. L. Dempwolff,  M. Diedenhofen,  Hainam Do,  R. G. Edgar,  Po-Tung Fang,  
 S. Faraji,  S. Fatehi,  Qingguo Feng,  K. D. Fenk,  J. Fosso-Tande,  
 J. Gayvert,  Qinghui Ge,  A. Ghysels,  G. Gidofalvi,  J. Gomes,  
 J. Gonthier,  A. Gunina,  D. Hait,  M. W. D. Hanson-Heine,  
 P. H. P. Harbach,  A. W. Hauser,  M. F. Herbst,  J. E. Herr,  
 E. G. Hohenstein,  Z. C. Holden,  Kerwin Hui,  B. C. Huynh,  T.-C. Jagau,  
 Hyunjun Ji,  B. Kaduk,  K. Khistyaev,  Jaehoon Kim,  P. Klunzinger,  K. Koh,  
 D. Kosenkov,  L. Koulias,  T. Kowalczyk,  C. M. Krauter,  A. Kunitsa,  
 Ka Un Lao,  A. Laurent,  K. V. Lawler,  Joonho Lee,  D. Lefrancois,  
 S. Lehtola,  D. S. Levine,  Yi-Pei Li,  You-Sheng Lin,  Fenglai Liu,  
 E. Livshits,  A. Luenser,  P. Manohar,  E. Mansoor,  S. F. Manzer,  
 Shan-Ping Mao,  Yuezhi Mao,  N. Mardirossian,  A. V. Marenich,  
 T. Markovich,  L. A. Martinez-Martinez,  S. A. Maurer,  N. J. Mayhall,  
 S. C. McKenzie,  J.-M. Mewes,  P. Morgante,  A. F. Morrison,  
 J. W. Mullinax,  K. Nanda,  T. S. Nguyen-Beck,  R. Olivares-Amaya,  
 J. A. Parkhill,  Zheng Pei,  T. M. Perrine,  F. Plasser,  P. Pokhilko,  
 S. Prager,  A. Prociuk,  E. Ramos,  D. R. Rehn,  F. Rob,  M. Scheurer,  
 M. Schneider,  N. Sergueev,  S. M. Sharada,  S. Sharma,  D. W. Small,  
 T. Stauch,  T. Stein,  Yu-Chuan Su,  A. J. W. Thom,  A. Tkatchenko,  
 T. Tsuchimochi,  N. M. Tubman,  L. Vogt,  M. L. Vidal,  O. Vydrov,  
 M. A. Watson,  J. Wenzel,  M. de Wergifosse,  T. A. Wesolowski,  A. White,  
 J. Witte,  A. Yamada,  Jun Yang,  K. Yao,  S. Yeganeh,  S. R. Yost,  
 Zhi-Qiang You,  A. Zech,  Igor Ying Zhang,  Xing Zhang,  Yan Zhao,  
 Ying Zhu,  B. R. Brooks,  G. K. L. Chan,  C. J. Cramer,  M. S. Gordon,  
 W. J. Hehre,  A. Klamt,  M. W. Schmidt,  C. D. Sherrill,  D. G. Truhlar,  
 A. Aspuru-Guzik,  R. Baer,  A. T. Bell,  N. A. Besley,  Jeng-Da Chai,  
 A. E. DePrince, III,  R. A. DiStasio Jr.,  A. Dreuw,  B. D. Dunietz,  
 T. R. Furlani,  Chao-Ping Hsu,  Yousung Jung,  Jing Kong,  D. S. Lambrecht,  
 WanZhen Liang,  C. Ochsenfeld,  V. A. Rassolov,  L. V. Slipchenko,  
 J. E. Subotnik,  T. Van Voorhis,  J. M. Herbert,  A. I. Krylov,  
 P. M. W. Gill,  M. Head-Gordon

 Contributors to earlier versions of Q-Chem not listed above: 
 R. D. Adamson,  B. Austin,  J. Baker,  G. J. O. Beran,  K. Brandhorst,  
 S. T. Brown,  E. F. C. Byrd,  A. K. Chakraborty,  C.-L. Cheng,  
 Siu Hung Chien,  D. M. Chipman,  D. L. Crittenden,  H. Dachsel,  
 R. J. Doerksen,  A. D. Dutoi,  L. Fusti-Molnar,  W. A. Goddard III,  
 A. Golubeva-Zadorozhnaya,  S. R. Gwaltney,  G. Hawkins,  A. Heyden,  
 S. Hirata,  G. Kedziora,  F. J. Keil,  C. Kelley,  Jihan Kim,  R. A. King,  
 R. Z. Khaliullin,  P. P. Korambath,  W. Kurlancheek,  A. M. Lee,  M. S. Lee,  
 S. V. Levchenko,  Ching Yeh Lin,  D. Liotard,  R. C. Lochan,  I. Lotan,  
 P. E. Maslen,  N. Nair,  D. P. O'Neill,  D. Neuhauser,  E. Neuscamman,  
 C. M. Oana,  R. Olson,  B. Peters,  R. Peverati,  P. A. Pieniazek,  
 Y. M. Rhee,  J. Ritchie,  M. A. Rohrdanz,  E. Rosta,  N. J. Russ,  
 H. F. Schaefer III,  N. E. Schultz,  N. Shenvi,  A. C. Simmonett,  A. Sodt,  
 D. Stuck,  K. S. Thanthiriwatte,  V. Vanovschi,  Tao Wang,  A. Warshel,  
 C. F. Williams,  Q. Wu,  X. Xu,  W. Zhang

 Please cite Q-Chem as follows:
 Y. Shao et al., Mol. Phys. 113, 184-215 (2015)
 DOI: 10.1080/00268976.2014.952696

 Q-Chem 5.2.1 for Intel X86 EM64T Linux

 Parts of Q-Chem use Armadillo 8.300.2 (Tropical Shenanigans).
 http://arma.sourceforge.net/

 Q-Chem begins on Fri Nov 29 18:44:55 2019  

Host: 
0

     Scratch files written to /scratch/taweetham/qchem1695//
NAlpha2: 110
NElect   110
Mult     1
The previous job contains 0 fragments, simply inherited here

Checking the input file for inconsistencies... 	...done.

--------------------------------------------------------------
User input:
--------------------------------------------------------------

$MOLECULE
READ
$END

$REM
   JOB_TYPE 	FREQUENCY
   BASIS 	6-311++G**
   METHOD	B3LYP	
$END


--------------------------------------------------------------
 ----------------------------------------------------------------
             Standard Nuclear Orientation (Angstroms)
    I     Atom           X                Y                Z
 ----------------------------------------------------------------
    1      C       1.2132286005    -1.7319679226     0.0000000000
    2      C       0.0007897902    -2.4186999818     0.0000000000
    3      C      -1.2127167219    -1.7334770568     0.0000000000
    4      C      -1.1948955418    -0.3418346878     0.0000000000
    5      C      -0.0010984675     0.3744176150    -0.0000000000
    6      C       1.1934207280    -0.3406427823    -0.0000000000
    7      H       2.1535599268    -2.2670176912     0.0000000000
    8      H       0.0017976312    -3.5027264357     0.0000000000
    9      H      -2.1521044168    -2.2703834414     0.0000000000
   10      Br     -2.8471693987     0.6248423245     0.0000000000
   11      H      -0.0021322010     1.4550622329    -0.0000000000
   12      Br      2.8473553626     0.6248232250    -0.0000000000
 ----------------------------------------------------------------
 Molecular Point Group                 Cs    NOp =  2
 Largest Abelian Subgroup              Cs    NOp =  2
 Nuclear Repulsion Energy =         763.23706524 hartrees
 There are       55 alpha and       55 beta electrons
 Requested basis set is 6-311++G(d,p)
 There are 94 shells and 256 basis functions

 Total QAlloc Memory Limit   2000 MB
 Mega-Array Size       188 MB
 MEM_STATIC part       192 MB

                       Distance Matrix (Angstroms)
             C (  1)   C (  2)   C (  3)   C (  4)   C (  5)   C (  6)
   C (  2)  1.393416
   C (  3)  2.425946  1.393603
   C (  4)  2.780563  2.396463  1.391756
   C (  5)  2.431347  2.793118  2.431304  1.392181
   C (  6)  1.391466  2.395974  2.780195  2.388317  1.392188
   H (  7)  1.081897  2.158107  3.408296  3.862445  3.408773  2.152391
   H (  8)  2.145495  1.084027  2.145994  3.379839  3.877145  3.379162
   H (  9)  3.408131  2.157997  1.081997  2.153033  3.409076  3.862180
   Br( 10)  4.694825  4.168216  2.869339  1.914281  2.857067  4.154339
   H ( 11)  3.410904  3.873763  3.410615  2.156739  1.080645  2.157291
   Br( 12)  2.867897  4.167250  4.695292  4.156227  2.859439  1.915104
             H (  7)   H (  8)   H (  9)   Br( 10)   H ( 11)
   H (  8)  2.481342
   H (  9)  4.305666  2.481524
   Br( 10)  5.776690  5.015320  2.977490
   H ( 11)  4.301266  4.957790  4.301317  2.963697
   Br( 12)  2.973902  5.013369  5.777267  5.694525  2.967975

 A cutoff of  1.0D-11 yielded   3603 shell pairs
 There are     28128 function pairs (     30693 Cartesian)
 Smallest overlap matrix eigenvalue = 1.33E-06

 Q-Chem warning in module stvman/mkSTV.C, line 318:

 Overlap eigenvalue is smaller than square root of threshold
 Use THRESH >= 12 to get rid of this warning

 Guess from superposition of atomic densities
 Warning:  Energy on first SCF cycle will be non-variational
 SAD guess density has 110.000000 electrons

 -----------------------------------------------------------------------
  General SCF calculation program by
  Eric Jon Sundstrom, Paul Horn, Yuezhi Mao, Dmitri Zuev, Alec White,
  David Stuck, Shaama M.S., Shane Yost, Joonho Lee, David Small,
  Daniel Levine, Susi Lehtola, Hugh Burton, Evgeny Epifanovsky,
  Bang C. Huynh
 -----------------------------------------------------------------------
 Exchange:     0.2000 Hartree-Fock + 0.0800 Slater + 0.7200 B88
 Correlation:  0.1900 VWN1RPA + 0.8100 LYP
 Using SG-1 standard quadrature grid
 using 6 threads for integral computing
 -------------------------------------------------------
 OpenMP Integral computing Module                
 Release: version 2.0, May 2017, Q-Chem Inc. Pleasanton 
 -------------------------------------------------------
 A restricted SCF calculation will be
 performed using DIIS
 SCF converges when DIIS error is below 1.0e-08
 ---------------------------------------
  Cycle       Energy         DIIS error
 ---------------------------------------
    1   -5380.9975151668      3.77e-02  
    2   -5379.2835992217      3.83e-03  
    3   -5379.1929968682      4.95e-03  
    4   -5379.3886341131      5.34e-04  
    5   -5379.3908321337      2.75e-04  
    6   -5379.3914010030      8.33e-05  
    7   -5379.3914508984      3.82e-05  
    8   -5379.3914613863      6.09e-06  
    9   -5379.3914616868      2.57e-06  
   10   -5379.3914617290      4.58e-07  
   11   -5379.3914617303      1.98e-07  
   12   -5379.3914617307      6.80e-08  
   13   -5379.3914617319      1.87e-08  
   14   -5379.3914617335      9.81e-09  Convergence criterion met
 ---------------------------------------
 SCF time:   CPU 99.78s  wall 18.00s 
 SCF   energy in the final basis set =    -5379.3914617335
 Total energy in the final basis set =    -5379.3914617335

 --------------------------------------------------------------
             Orbital Energies (a.u.) and Symmetries
 --------------------------------------------------------------

 Alpha MOs, Restricted
 -- Occupied --                  
-482.84 -482.84  -62.49  -62.49  -56.31  -56.31  -56.31  -56.31
  1 A'    2 A'    3 A'    4 A'    5 A'    6 A'    1 A"    2 A"                 
-56.311 -56.311 -10.253 -10.253 -10.210 -10.207 -10.205 -10.205
  7 A'    8 A'    9 A'   10 A'   11 A'   12 A'   13 A'   14 A'                 
 -8.703  -8.703  -6.535  -6.535  -6.522  -6.521  -6.521  -6.521
 15 A'   16 A'   17 A'   18 A'    3 A"    4 A"   19 A'   20 A'                 
 -2.645  -2.645  -2.642  -2.642  -2.642  -2.642  -2.631  -2.631
 21 A'   22 A'    5 A"    6 A"   23 A'   24 A'   25 A'   26 A'                 
 -2.631  -2.631  -0.906  -0.839  -0.811  -0.761  -0.742  -0.637
  7 A"    8 A"   27 A'   28 A'   29 A'   30 A'   31 A'   32 A'                 
 -0.614  -0.542  -0.499  -0.474  -0.447  -0.442  -0.418  -0.383
 33 A'   34 A'   35 A'   36 A'   37 A'   38 A'    9 A"   39 A'                 
 -0.376  -0.348  -0.318  -0.307  -0.302  -0.273  -0.260
 40 A'   10 A"   11 A"   41 A'   42 A'   12 A"   13 A"                         
 -- Virtual --                   
 -0.045  -0.044  -0.041  -0.008  -0.007   0.008   0.010   0.035
 14 A"   15 A"   43 A'   44 A'   45 A'   46 A'   47 A'   48 A'                 
  0.040   0.042   0.047   0.065   0.070   0.074   0.076   0.085
 16 A"   49 A'   50 A'   17 A"   51 A'   18 A"   52 A'   53 A'                 
  0.091   0.103   0.105   0.108   0.108   0.114   0.115   0.123
 54 A'   55 A'   19 A"   20 A"   56 A'   21 A"   57 A'   58 A'                 
  0.129   0.131   0.133   0.146   0.148   0.164   0.169   0.172
 59 A'   60 A'   22 A"   61 A'   62 A'   63 A'   23 A"   64 A'                 
  0.176   0.199   0.208   0.211   0.230   0.238   0.249   0.251
 24 A"   65 A'   66 A'   67 A'   68 A'   69 A'   70 A'   71 A'                 
  0.260   0.261   0.272   0.273   0.284   0.301   0.322   0.334
 72 A'   73 A'   74 A'   75 A'   76 A'   77 A'   78 A'   79 A'                 
  0.345   0.405   0.406   0.420   0.432   0.435   0.461   0.463
 80 A'   81 A'   82 A'   25 A"   26 A"   83 A'   84 A'   85 A'                 
  0.503   0.510   0.513   0.526   0.527   0.536   0.542   0.552
 86 A'   27 A"   87 A'   28 A"   29 A"   88 A'   89 A'   90 A'                 
  0.556   0.558   0.567   0.582   0.586   0.590   0.607   0.620
 30 A"   31 A"   91 A'   92 A'   32 A"   33 A"   93 A'   34 A"                 
  0.667   0.668   0.708   0.709   0.710   0.713   0.716   0.737
 94 A'   95 A'   35 A"   96 A'   97 A'   36 A"   98 A'   99 A'                 
  0.744   0.797   0.826   0.838   0.848   0.854   0.862   0.871
100 A'  101 A'  102 A'  103 A'  104 A'  105 A'  106 A'  107 A'                 
  0.890   0.904   0.940   0.967   0.978   0.996   0.998   1.027
108 A'  109 A'  110 A'  111 A'   37 A"  112 A'   38 A"  113 A'                 
  1.079   1.081   1.100   1.101   1.203   1.278   1.302   1.379
 39 A"   40 A"  114 A'  115 A'   41 A"   42 A"  116 A'  117 A'                 
  1.466   1.500   1.517   1.524   1.542   1.593   1.594   1.644
118 A'  119 A'  120 A'  121 A'   43 A"   44 A"   45 A"  122 A'                 
  1.661   1.673   1.734   1.743   1.856   1.885   1.893   1.894
123 A'  124 A'   46 A"  125 A'  126 A'  127 A'   47 A"   48 A"                 
  1.933   1.942   1.955   1.968   1.997   2.023   2.029   2.034
128 A'   49 A"  129 A'   50 A"  130 A'  131 A'   51 A"   52 A"                 
  2.036   2.102   2.125   2.224   2.242   2.282   2.311   2.316
132 A'  133 A'  134 A'   53 A"  135 A'  136 A'   54 A"  137 A'                 
  2.384   2.420   2.481   2.501   2.626   2.631   2.683   2.689
138 A'  139 A'  140 A'  141 A'   55 A"  142 A'  143 A'  144 A'                 
  2.717   2.727   2.746   2.763   2.764   2.785   2.811   2.854
145 A'  146 A'  147 A'   56 A"   57 A"  148 A'  149 A'   58 A"                 
  2.857   3.052   3.055   3.112   3.125   3.318   3.337   3.471
 59 A"   60 A"  150 A'  151 A'  152 A'  153 A'  154 A'  155 A'                 
  3.591   3.664   3.766   3.998   3.998   4.004   4.043   4.049
156 A'  157 A'  158 A'  159 A'   61 A"   62 A"  160 A'  161 A'                 
  4.076   4.080   4.098   4.112   4.209   4.256   4.406   4.423
 63 A"   64 A"  162 A'  163 A'  164 A'  165 A'  166 A'  167 A'                 
  4.812   6.719   6.772   7.556   7.559   7.666   7.672   7.730
168 A'  169 A'  170 A'   65 A"   66 A"  171 A'  172 A'  173 A'                 
  7.753  23.466  23.868  23.928  24.045  24.056  24.156  47.981
174 A'  175 A'  176 A'  177 A'  178 A'  179 A'  180 A'  181 A'                 
 48.026 289.752 289.756 289.867 289.870 289.956 289.9751020.788
182 A'   67 A"   68 A"  183 A'  184 A'  185 A'  186 A'  187 A'                 
*******
188 A'                                                                         

 Beta MOs, Restricted
 -- Occupied --                  
-482.84 -482.84  -62.49  -62.49  -56.31  -56.31  -56.31  -56.31
  1 A'    2 A'    3 A'    4 A'    5 A'    6 A'    1 A"    2 A"                 
-56.311 -56.311 -10.253 -10.253 -10.210 -10.207 -10.205 -10.205
  7 A'    8 A'    9 A'   10 A'   11 A'   12 A'   13 A'   14 A'                 
 -8.703  -8.703  -6.535  -6.535  -6.522  -6.521  -6.521  -6.521
 15 A'   16 A'   17 A'   18 A'    3 A"    4 A"   19 A'   20 A'                 
 -2.645  -2.645  -2.642  -2.642  -2.642  -2.642  -2.631  -2.631
 21 A'   22 A'    5 A"    6 A"   23 A'   24 A'   25 A'   26 A'                 
 -2.631  -2.631  -0.906  -0.839  -0.811  -0.761  -0.742  -0.637
  7 A"    8 A"   27 A'   28 A'   29 A'   30 A'   31 A'   32 A'                 
 -0.614  -0.542  -0.499  -0.474  -0.447  -0.442  -0.418  -0.383
 33 A'   34 A'   35 A'   36 A'   37 A'   38 A'    9 A"   39 A'                 
 -0.376  -0.348  -0.318  -0.307  -0.302  -0.273  -0.260
 40 A'   10 A"   11 A"   41 A'   42 A'   12 A"   13 A"                         
 -- Virtual --                   
 -0.045  -0.044  -0.041  -0.008  -0.007   0.008   0.010   0.035
 14 A"   15 A"   43 A'   44 A'   45 A'   46 A'   47 A'   48 A'                 
  0.040   0.042   0.047   0.065   0.070   0.074   0.076   0.085
 16 A"   49 A'   50 A'   17 A"   51 A'   18 A"   52 A'   53 A'                 
  0.091   0.103   0.105   0.108   0.108   0.114   0.115   0.123
 54 A'   55 A'   19 A"   20 A"   56 A'   21 A"   57 A'   58 A'                 
  0.129   0.131   0.133   0.146   0.148   0.164   0.169   0.172
 59 A'   60 A'   22 A"   61 A'   62 A'   63 A'   23 A"   64 A'                 
  0.176   0.199   0.208   0.211   0.230   0.238   0.249   0.251
 24 A"   65 A'   66 A'   67 A'   68 A'   69 A'   70 A'   71 A'                 
  0.260   0.261   0.272   0.273   0.284   0.301   0.322   0.334
 72 A'   73 A'   74 A'   75 A'   76 A'   77 A'   78 A'   79 A'                 
  0.345   0.405   0.406   0.420   0.432   0.435   0.461   0.463
 80 A'   81 A'   82 A'   25 A"   26 A"   83 A'   84 A'   85 A'                 
  0.503   0.510   0.513   0.526   0.527   0.536   0.542   0.552
 86 A'   27 A"   87 A'   28 A"   29 A"   88 A'   89 A'   90 A'                 
  0.556   0.558   0.567   0.582   0.586   0.590   0.607   0.620
 30 A"   31 A"   91 A'   92 A'   32 A"   33 A"   93 A'   34 A"                 
  0.667   0.668   0.708   0.709   0.710   0.713   0.716   0.737
 94 A'   95 A'   35 A"   96 A'   97 A'   36 A"   98 A'   99 A'                 
  0.744   0.797   0.826   0.838   0.848   0.854   0.862   0.871
100 A'  101 A'  102 A'  103 A'  104 A'  105 A'  106 A'  107 A'                 
  0.890   0.904   0.940   0.967   0.978   0.996   0.998   1.027
108 A'  109 A'  110 A'  111 A'   37 A"  112 A'   38 A"  113 A'                 
  1.079   1.081   1.100   1.101   1.203   1.278   1.302   1.379
 39 A"   40 A"  114 A'  115 A'   41 A"   42 A"  116 A'  117 A'                 
  1.466   1.500   1.517   1.524   1.542   1.593   1.594   1.644
118 A'  119 A'  120 A'  121 A'   43 A"   44 A"   45 A"  122 A'                 
  1.661   1.673   1.734   1.743   1.856   1.885   1.893   1.894
123 A'  124 A'   46 A"  125 A'  126 A'  127 A'   47 A"   48 A"                 
  1.933   1.942   1.955   1.968   1.997   2.023   2.029   2.034
128 A'   49 A"  129 A'   50 A"  130 A'  131 A'   51 A"   52 A"                 
  2.036   2.102   2.125   2.224   2.242   2.282   2.311   2.316
132 A'  133 A'  134 A'   53 A"  135 A'  136 A'   54 A"  137 A'                 
  2.384   2.420   2.481   2.501   2.626   2.631   2.683   2.689
138 A'  139 A'  140 A'  141 A'   55 A"  142 A'  143 A'  144 A'                 
  2.717   2.727   2.746   2.763   2.764   2.785   2.811   2.854
145 A'  146 A'  147 A'   56 A"   57 A"  148 A'  149 A'   58 A"                 
  2.857   3.052   3.055   3.112   3.125   3.318   3.337   3.471
 59 A"   60 A"  150 A'  151 A'  152 A'  153 A'  154 A'  155 A'                 
  3.591   3.664   3.766   3.998   3.998   4.004   4.043   4.049
156 A'  157 A'  158 A'  159 A'   61 A"   62 A"  160 A'  161 A'                 
  4.076   4.080   4.098   4.112   4.209   4.256   4.406   4.423
 63 A"   64 A"  162 A'  163 A'  164 A'  165 A'  166 A'  167 A'                 
  4.812   6.719   6.772   7.556   7.559   7.666   7.672   7.730
168 A'  169 A'  170 A'   65 A"   66 A"  171 A'  172 A'  173 A'                 
  7.753  23.466  23.868  23.928  24.045  24.056  24.156  47.981
174 A'  175 A'  176 A'  177 A'  178 A'  179 A'  180 A'  181 A'                 
 48.026 289.752 289.756 289.867 289.870 289.956 289.9751020.788
182 A'   67 A"   68 A"  183 A'  184 A'  185 A'  186 A'  187 A'                 
*******
188 A'                                                                         
 --------------------------------------------------------------

          Ground-State Mulliken Net Atomic Charges

     Atom                 Charge (a.u.)
  ----------------------------------------
      1 C                    -0.827127
      2 C                     0.281737
      3 C                    -0.826144
      4 C                     1.140352
      5 C                    -1.287576
      6 C                     1.142988
      7 H                     0.201815
      8 H                     0.178906
      9 H                     0.201939
     10 Br                   -0.220092
     11 H                     0.233385
     12 Br                   -0.220182
  ----------------------------------------
  Sum of atomic charges =     0.000000

 -----------------------------------------------------------------
                    Cartesian Multipole Moments
 -----------------------------------------------------------------
    Charge (ESU x 10^10)
                -0.0000
    Dipole Moment (Debye)
         X      -0.0027      Y      -1.6975      Z       0.0000
       Tot       1.6975
    Quadrupole Moments (Debye-Ang)
        XX     -73.3764     XY      -0.0099     YY     -64.3685
        XZ       0.0000     YZ       0.0000     ZZ     -75.2240
    Octopole Moments (Debye-Ang^2)
       XXX       0.0176    XXY      11.9688    XYY      -0.0178
       YYY      22.1951    XXZ       0.0000    XYZ       0.0000
       YYZ       0.0000    XZZ      -0.0017    YZZ      17.1493
       ZZZ       0.0000
    Hexadecapole Moments (Debye-Ang^3)
      XXXX   -2043.4342   XXXY      -0.0776   XXYY    -426.4072
      XYYY      -0.0479   YYYY    -581.8275   XXXZ      -0.0000
      XXYZ       0.0000   XYYZ      -0.0000   YYYZ      -0.0000
      XXZZ    -378.8437   XYZZ      -0.0078   YYZZ    -135.2829
      XZZZ      -0.0000   YZZZ       0.0000   ZZZZ     -91.3383
 -----------------------------------------------------------------
 Calculating MO derivatives via CPSCF
    1     0    39    0.0340981  
    2     0    39    0.0131572  
    3     0    39    0.0007359  
    4     0    39    0.0000645  
    5    27    12    0.0000050  
    6    39     0    0.0000002  Converged
 Time for AOints: 78.6 s (CPU) 13.2 s (wall)
 ------------------------------------------------------------------------------
                     AOints        : Timing summary (seconds)
 ------------------------------------------------------------------------------
     job step          cpu (% of tot)      sys (% of tot)     wall (% of tot)
 ------------------------------------------------------------------------------
  AOints            0.7858E+02 ( 6.7)   0.4000E-05 ( 5.6)   0.1322E+02 ( 6.6)
 ------------------------------------------------------------------------------
   Grand Totals     0.1173E+04          0.7100E-04          0.2002E+03
 ------------------------------------------------------------------------------
 Polarizability Matrix (a.u.)
            1           2           3
    1-152.2779591   0.0000845  -0.0000000
    2   0.0000845-112.6244902   0.0000000
    3  -0.0000000   0.0000000 -62.6999225
 Calculating analytic Hessian of the SCF energy

 Direct stationary perturbation theory relativistic correction:

 rels  =      33.637611605697
 relv  =    -114.163917124877
 rel2e =      18.274715555584
 E_rel =     -62.251589963595

 Hessian of the SCF Energy
            1           2           3           4           5           6
    1   0.7276150  -0.0458454   0.0000000  -0.2822889  -0.1207685  -0.0000000
    2  -0.0458454   0.6651092   0.0000000  -0.0520813  -0.1753187  -0.0000000
    3   0.0000000   0.0000000   0.1244541  -0.0000000  -0.0000000  -0.0592729
    4  -0.2822889  -0.0520813  -0.0000000   0.6547145   0.0001120   0.0000000
    5  -0.1207685  -0.1753187  -0.0000000   0.0001120   0.7309129   0.0000000
    6  -0.0000000  -0.0000000  -0.0592729   0.0000000   0.0000000   0.1309983
    7  -0.0566883  -0.0236279   0.0000000  -0.2821913   0.1204269   0.0000000
    8   0.0234586   0.0632090   0.0000000   0.0517728  -0.1749831   0.0000000
    9   0.0000000   0.0000000   0.0063754  -0.0000000  -0.0000000  -0.0592748
   10  -0.0159125  -0.0307397  -0.0000000   0.0315202   0.0263888   0.0000000
   11  -0.0312126  -0.0547885  -0.0000000   0.0842656  -0.0299780  -0.0000000
   12  -0.0000000  -0.0000000  -0.0031972   0.0000000   0.0000000   0.0060494
   13   0.0303207   0.0718690   0.0000000  -0.0658036  -0.0000460  -0.0000000
   14   0.0274318  -0.0242895  -0.0000000  -0.0000340  -0.0008705   0.0000000
   15   0.0000000  -0.0000000   0.0055504   0.0000000  -0.0000000  -0.0016869
   16  -0.1104055  -0.0133712  -0.0000000   0.0316322  -0.0263138   0.0000000
   17   0.0470938  -0.3209368  -0.0000000  -0.0842344  -0.0301361   0.0000000
   18  -0.0000000  -0.0000000  -0.0579329   0.0000000   0.0000000   0.0060718
   19  -0.2721539   0.1254452   0.0000000  -0.0176117   0.0146955  -0.0000000
   20   0.1225677  -0.1264971   0.0000000  -0.0152107   0.0118130  -0.0000000
   21   0.0000000   0.0000000  -0.0344718  -0.0000000  -0.0000000   0.0030030
   22   0.0035781  -0.0284456   0.0000000  -0.0580325   0.0002633  -0.0000000
   23   0.0022808  -0.0111800  -0.0000000   0.0002432  -0.3374151   0.0000000
   24  -0.0000000  -0.0000000   0.0034391   0.0000000   0.0000000  -0.0360379
   25  -0.0025673   0.0035727  -0.0000000  -0.0176383  -0.0147504   0.0000000
   26   0.0032340  -0.0009257   0.0000000   0.0151673   0.0118113  -0.0000000
   27   0.0000000  -0.0000000   0.0069320  -0.0000000   0.0000000   0.0030040
   28  -0.0016292   0.0013546  -0.0000000   0.0033822   0.0012940   0.0000000
   29   0.0017689   0.0008057   0.0000000  -0.0047756  -0.0033011  -0.0000000
   30  -0.0000000   0.0000000  -0.0009407   0.0000000   0.0000000   0.0041615
   31  -0.0046668   0.0021411   0.0000000  -0.0010920  -0.0000021  -0.0000000
   32   0.0024361   0.0007986  -0.0000000  -0.0000022   0.0007645   0.0000000
   33   0.0000000   0.0000000   0.0059679  -0.0000000  -0.0000000  -0.0011773
   34  -0.0152055  -0.0102676  -0.0000000   0.0034101  -0.0013051   0.0000000
   35  -0.0324445  -0.0159868   0.0000000   0.0047781  -0.0032974  -0.0000000
   36   0.0000000  -0.0000000   0.0030966   0.0000000   0.0000000   0.0041618
            7           8           9          10          11          12
    1  -0.0566883   0.0234586   0.0000000  -0.0159125  -0.0312126  -0.0000000
    2  -0.0236279   0.0632090   0.0000000  -0.0307397  -0.0547885  -0.0000000
    3   0.0000000   0.0000000   0.0063754  -0.0000000  -0.0000000  -0.0031972
    4  -0.2821913   0.0517728  -0.0000000   0.0315202   0.0842656   0.0000000
    5   0.1204269  -0.1749831  -0.0000000   0.0263888  -0.0299780   0.0000000
    6   0.0000000   0.0000000  -0.0592748   0.0000000  -0.0000000   0.0060494
    7   0.7268780   0.0461667  -0.0000000  -0.1104953  -0.0467521   0.0000000
    8   0.0461667   0.6644896  -0.0000000   0.0136440  -0.3203025   0.0000000
    9  -0.0000000  -0.0000000   0.1245286   0.0000000   0.0000000  -0.0579464
   10  -0.1104953   0.0136440   0.0000000   0.5146332   0.0689980   0.0000000
   11  -0.0467521  -0.3203025   0.0000000   0.0689980   0.5979827  -0.0000000
   12   0.0000000   0.0000000  -0.0579464   0.0000000  -0.0000000   0.1097452
   13   0.0304464  -0.0717883   0.0000000  -0.2513176  -0.0690560  -0.0000000
   14  -0.0273615  -0.0244233  -0.0000000  -0.1311428  -0.1779832   0.0000000
   15   0.0000000   0.0000000   0.0055474  -0.0000000   0.0000000  -0.0562285
   16  -0.0159929   0.0307609  -0.0000000  -0.0657248  -0.0320487   0.0000000
   17   0.0312603  -0.0547251   0.0000000   0.0319389   0.0656477  -0.0000000
   18  -0.0000000  -0.0000000  -0.0031918   0.0000000   0.0000000   0.0052212
   19  -0.0025524  -0.0035722   0.0000000   0.0001787  -0.0009616  -0.0000000
   20  -0.0032365  -0.0009356   0.0000000  -0.0010109  -0.0009136  -0.0000000
   21   0.0000000   0.0000000   0.0069307  -0.0000000  -0.0000000  -0.0007979
   22   0.0035409   0.0284377   0.0000000  -0.0032190   0.0021890  -0.0000000
   23  -0.0022621  -0.0111109  -0.0000000   0.0023984   0.0007425   0.0000000
   24   0.0000000   0.0000000   0.0034219  -0.0000000  -0.0000000   0.0069017
   25  -0.2715357  -0.1255855  -0.0000000   0.0022385   0.0032756   0.0000000
   26  -0.1227710  -0.1269451   0.0000000  -0.0279581  -0.0121359  -0.0000000
   27   0.0000000  -0.0000000  -0.0344819  -0.0000000   0.0000000   0.0018657
   28  -0.0151140   0.0101943  -0.0000000  -0.1055801   0.0439281   0.0000000
   29   0.0323788  -0.0158720   0.0000000   0.0440057  -0.0571571  -0.0000000
   30  -0.0000000   0.0000000   0.0030690   0.0000000  -0.0000000  -0.0183639
   31  -0.0046605  -0.0021489  -0.0000000   0.0023955  -0.0273896  -0.0000000
   32  -0.0024505   0.0007875  -0.0000000   0.0023795  -0.0107812   0.0000000
   33   0.0000000   0.0000000   0.0059610  -0.0000000  -0.0000000   0.0023522
   34  -0.0016332  -0.0013373  -0.0000000   0.0012805   0.0047661   0.0000000
   35  -0.0017711   0.0008100   0.0000000   0.0010979  -0.0003332  -0.0000000
   36  -0.0000000  -0.0000000  -0.0009391   0.0000000   0.0000000   0.0043985
           13          14          15          16          17          18
    1   0.0303207   0.0274318   0.0000000  -0.1104055   0.0470938  -0.0000000
    2   0.0718690  -0.0242895  -0.0000000  -0.0133712  -0.3209368  -0.0000000
    3   0.0000000  -0.0000000   0.0055504  -0.0000000  -0.0000000  -0.0579329
    4  -0.0658036  -0.0000340   0.0000000   0.0316322  -0.0842344   0.0000000
    5  -0.0000460  -0.0008705  -0.0000000  -0.0263138  -0.0301361   0.0000000
    6  -0.0000000   0.0000000  -0.0016869   0.0000000   0.0000000   0.0060718
    7   0.0304464  -0.0273615   0.0000000  -0.0159929   0.0312603  -0.0000000
    8  -0.0717883  -0.0244233   0.0000000   0.0307609  -0.0547251  -0.0000000
    9   0.0000000  -0.0000000   0.0055474  -0.0000000   0.0000000  -0.0031918
   10  -0.2513176  -0.1311428  -0.0000000  -0.0657248   0.0319389   0.0000000
   11  -0.0690560  -0.1779832   0.0000000  -0.0320487   0.0656477   0.0000000
   12  -0.0000000   0.0000000  -0.0562285   0.0000000  -0.0000000   0.0052212
   13   0.6293954  -0.0002123   0.0000000  -0.2514501   0.0689635  -0.0000000
   14  -0.0002123   0.7562945  -0.0000000   0.1309728  -0.1778616  -0.0000000
   15   0.0000000  -0.0000000   0.1205706  -0.0000000   0.0000000  -0.0562068
   16  -0.2514501   0.1309728  -0.0000000   0.5141658  -0.0695997   0.0000000
   17   0.0689635  -0.1778616   0.0000000  -0.0695997   0.5982608   0.0000000
   18  -0.0000000  -0.0000000  -0.0562068   0.0000000   0.0000000   0.1097217
   19   0.0014291  -0.0008598   0.0000000   0.0021854  -0.0032618  -0.0000000
   20  -0.0011947  -0.0054324   0.0000000   0.0280048  -0.0121328  -0.0000000
   21   0.0000000   0.0000000   0.0057537  -0.0000000  -0.0000000   0.0018774
   22  -0.0012255  -0.0000013   0.0000000  -0.0032099  -0.0021953  -0.0000000
   23  -0.0000026   0.0005956  -0.0000000  -0.0024075   0.0007338   0.0000000
   24  -0.0000000   0.0000000  -0.0010758   0.0000000  -0.0000000   0.0069062
   25   0.0014269   0.0008733  -0.0000000   0.0001757   0.0009649  -0.0000000
   26   0.0012040  -0.0054286   0.0000000   0.0010138  -0.0009110  -0.0000000
   27   0.0000000  -0.0000000   0.0057570  -0.0000000   0.0000000  -0.0007972
   28  -0.0351556   0.0203975  -0.0000000   0.0012788  -0.0047731   0.0000000
   29  -0.0004312   0.0029673   0.0000000  -0.0011019  -0.0003205  -0.0000000
   30  -0.0000000   0.0000000   0.0031559   0.0000000  -0.0000000   0.0043990
   31  -0.0531193   0.0003009   0.0000000   0.0023854   0.0273875  -0.0000000
   32   0.0002490  -0.3465504  -0.0000000  -0.0023573  -0.0107085   0.0000000
   33   0.0000000   0.0000000  -0.0342519  -0.0000000  -0.0000000   0.0023337
   34  -0.0349470  -0.0203685  -0.0000000  -0.1050359  -0.0435441   0.0000000
   35   0.0004450   0.0029824   0.0000000  -0.0435528  -0.0569092  -0.0000000
   36  -0.0000000  -0.0000000   0.0031150   0.0000000   0.0000000  -0.0184022
           19          20          21          22          23          24
    1  -0.2721539   0.1225677   0.0000000   0.0035781   0.0022808  -0.0000000
    2   0.1254452  -0.1264971   0.0000000  -0.0284456  -0.0111800  -0.0000000
    3   0.0000000   0.0000000  -0.0344718   0.0000000  -0.0000000   0.0034391
    4  -0.0176117  -0.0152107  -0.0000000  -0.0580325   0.0002432   0.0000000
    5   0.0146955   0.0118130  -0.0000000   0.0002633  -0.3374151   0.0000000
    6  -0.0000000  -0.0000000   0.0030030  -0.0000000   0.0000000  -0.0360379
    7  -0.0025524  -0.0032365   0.0000000   0.0035409  -0.0022621   0.0000000
    8  -0.0035722  -0.0009356   0.0000000   0.0284377  -0.0111109   0.0000000
    9   0.0000000   0.0000000   0.0069307   0.0000000  -0.0000000   0.0034219
   10   0.0001787  -0.0010109  -0.0000000  -0.0032190   0.0023984  -0.0000000
   11  -0.0009616  -0.0009136  -0.0000000   0.0021890   0.0007425  -0.0000000
   12  -0.0000000  -0.0000000  -0.0007979  -0.0000000   0.0000000   0.0069017
   13   0.0014291  -0.0011947   0.0000000  -0.0012255  -0.0000026  -0.0000000
   14  -0.0008598  -0.0054324   0.0000000  -0.0000013   0.0005956   0.0000000
   15   0.0000000   0.0000000   0.0057537   0.0000000  -0.0000000  -0.0010758
   16   0.0021854   0.0280048  -0.0000000  -0.0032099  -0.0024075   0.0000000
   17  -0.0032618  -0.0121328  -0.0000000  -0.0021953   0.0007338  -0.0000000
   18  -0.0000000  -0.0000000   0.0018774  -0.0000000   0.0000000   0.0069062
   19   0.2870857  -0.1313158   0.0000000   0.0008858  -0.0001361  -0.0000000
   20  -0.1313158   0.1323474   0.0000000   0.0004137   0.0007408  -0.0000000
   21   0.0000000   0.0000000   0.0240819   0.0000000  -0.0000000  -0.0040780
   22   0.0008858   0.0004137   0.0000000   0.0582644  -0.0002490  -0.0000000
   23  -0.0001361   0.0007408  -0.0000000  -0.0002490   0.3570868   0.0000000
   24  -0.0000000  -0.0000000  -0.0040780  -0.0000000   0.0000000   0.0250127
   25  -0.0007967  -0.0007209   0.0000000   0.0008896   0.0001377   0.0000000
   26   0.0007185   0.0004096   0.0000000  -0.0004139   0.0007390  -0.0000000
   27   0.0000000   0.0000000   0.0001627   0.0000000  -0.0000000  -0.0040776
   28   0.0000173   0.0000790  -0.0000000  -0.0007768   0.0001332   0.0000000
   29   0.0001144   0.0001654   0.0000000   0.0011984  -0.0004349  -0.0000000
   30  -0.0000000  -0.0000000  -0.0005598   0.0000000   0.0000000   0.0000825
   31   0.0002558   0.0013448   0.0000000   0.0000847   0.0000002   0.0000000
   32  -0.0000923  -0.0003824  -0.0000000   0.0000001  -0.0000594   0.0000000
   33   0.0000000   0.0000000   0.0003220   0.0000000  -0.0000000  -0.0005749
   34   0.0010767   0.0002796   0.0000000  -0.0007796  -0.0001364   0.0000000
   35  -0.0007740   0.0008175  -0.0000000  -0.0011971  -0.0004383  -0.0000000
   36   0.0000000  -0.0000000  -0.0022238  -0.0000000   0.0000000   0.0000801
           25          26          27          28          29          30
    1  -0.0025673   0.0032340   0.0000000  -0.0016292   0.0017689  -0.0000000
    2   0.0035727  -0.0009257  -0.0000000   0.0013546   0.0008057   0.0000000
    3  -0.0000000   0.0000000   0.0069320  -0.0000000   0.0000000  -0.0009407
    4  -0.0176383   0.0151673  -0.0000000   0.0033822  -0.0047756   0.0000000
    5  -0.0147504   0.0118113   0.0000000   0.0012940  -0.0033011   0.0000000
    6   0.0000000  -0.0000000   0.0030040   0.0000000  -0.0000000   0.0041615
    7  -0.2715357  -0.1227710   0.0000000  -0.0151140   0.0323788  -0.0000000
    8  -0.1255855  -0.1269451  -0.0000000   0.0101943  -0.0158720   0.0000000
    9  -0.0000000   0.0000000  -0.0344819  -0.0000000   0.0000000   0.0030690
   10   0.0022385  -0.0279581  -0.0000000  -0.1055801   0.0440057   0.0000000
   11   0.0032756  -0.0121359   0.0000000   0.0439281  -0.0571571  -0.0000000
   12   0.0000000  -0.0000000   0.0018657   0.0000000  -0.0000000  -0.0183639
   13   0.0014269   0.0012040   0.0000000  -0.0351556  -0.0004312  -0.0000000
   14   0.0008733  -0.0054286  -0.0000000   0.0203975   0.0029673   0.0000000
   15  -0.0000000   0.0000000   0.0057570  -0.0000000   0.0000000   0.0031559
   16   0.0001757   0.0010138  -0.0000000   0.0012788  -0.0011019   0.0000000
   17   0.0009649  -0.0009110   0.0000000  -0.0047731  -0.0003205  -0.0000000
   18  -0.0000000  -0.0000000  -0.0007972   0.0000000  -0.0000000   0.0043990
   19  -0.0007967   0.0007185   0.0000000   0.0000173   0.0001144  -0.0000000
   20  -0.0007209   0.0004096   0.0000000   0.0000790   0.0001654  -0.0000000
   21   0.0000000   0.0000000   0.0001627  -0.0000000   0.0000000  -0.0005598
   22   0.0008896  -0.0004139   0.0000000  -0.0007768   0.0011984   0.0000000
   23   0.0001377   0.0007390  -0.0000000   0.0001332  -0.0004349   0.0000000
   24   0.0000000  -0.0000000  -0.0040776   0.0000000  -0.0000000   0.0000825
   25   0.2864552   0.1315086  -0.0000000   0.0010768   0.0007460   0.0000000
   26   0.1315086   0.1327692  -0.0000000  -0.0002800   0.0008379  -0.0000000
   27  -0.0000000  -0.0000000   0.0240968   0.0000000   0.0000000  -0.0022236
   28   0.0010768  -0.0002800   0.0000000   0.1533740  -0.0731817  -0.0000000
   29   0.0007460   0.0008379   0.0000000  -0.0731817   0.0708707  -0.0000000
   30   0.0000000  -0.0000000  -0.0022236  -0.0000000  -0.0000000   0.0094466
   31   0.0002584  -0.0013440  -0.0000000   0.0004983  -0.0007292   0.0000000
   32   0.0000935  -0.0003858  -0.0000000   0.0008602   0.0013516   0.0000000
   33  -0.0000000   0.0000000   0.0003220  -0.0000000   0.0000000  -0.0022770
   34   0.0000171  -0.0000791  -0.0000000  -0.0013718   0.0000076  -0.0000000
   35  -0.0001154   0.0001650   0.0000000  -0.0000063   0.0000872   0.0000000
   36  -0.0000000  -0.0000000  -0.0005600  -0.0000000   0.0000000   0.0000503
           31          32          33          34          35          36
    1  -0.0046668   0.0024361   0.0000000  -0.0152055  -0.0324445   0.0000000
    2   0.0021411   0.0007986   0.0000000  -0.0102676  -0.0159868  -0.0000000
    3   0.0000000  -0.0000000   0.0059679  -0.0000000   0.0000000   0.0030966
    4  -0.0010920  -0.0000022  -0.0000000   0.0034101   0.0047781   0.0000000
    5  -0.0000021   0.0007645  -0.0000000  -0.0013051  -0.0032974   0.0000000
    6  -0.0000000   0.0000000  -0.0011773   0.0000000  -0.0000000   0.0041618
    7  -0.0046605  -0.0024505   0.0000000  -0.0016332  -0.0017711  -0.0000000
    8  -0.0021489   0.0007875   0.0000000  -0.0013373   0.0008100  -0.0000000
    9  -0.0000000  -0.0000000   0.0059610  -0.0000000   0.0000000  -0.0009391
   10   0.0023955   0.0023795  -0.0000000   0.0012805   0.0010979   0.0000000
   11  -0.0273896  -0.0107812  -0.0000000   0.0047661  -0.0003332   0.0000000
   12  -0.0000000   0.0000000   0.0023522   0.0000000  -0.0000000   0.0043985
   13  -0.0531193   0.0002490   0.0000000  -0.0349470   0.0004450  -0.0000000
   14   0.0003009  -0.3465504   0.0000000  -0.0203685   0.0029824  -0.0000000
   15   0.0000000  -0.0000000  -0.0342519  -0.0000000   0.0000000   0.0031150
   16   0.0023854  -0.0023573  -0.0000000  -0.1050359  -0.0435528   0.0000000
   17   0.0273875  -0.0107085  -0.0000000  -0.0435441  -0.0569092   0.0000000
   18  -0.0000000   0.0000000   0.0023337   0.0000000  -0.0000000  -0.0184022
   19   0.0002558  -0.0000923   0.0000000   0.0010767  -0.0007740   0.0000000
   20   0.0013448  -0.0003824   0.0000000   0.0002796   0.0008175  -0.0000000
   21   0.0000000  -0.0000000   0.0003220   0.0000000  -0.0000000  -0.0022238
   22   0.0000847   0.0000001   0.0000000  -0.0007796  -0.0011971  -0.0000000
   23   0.0000002  -0.0000594  -0.0000000  -0.0001364  -0.0004383   0.0000000
   24   0.0000000   0.0000000  -0.0005749   0.0000000  -0.0000000   0.0000801
   25   0.0002584   0.0000935  -0.0000000   0.0000171  -0.0001154  -0.0000000
   26  -0.0013440  -0.0003858   0.0000000  -0.0000791   0.0001650  -0.0000000
   27  -0.0000000  -0.0000000   0.0003220  -0.0000000   0.0000000  -0.0005600
   28   0.0004983   0.0008602  -0.0000000  -0.0013718  -0.0000063  -0.0000000
   29  -0.0007292   0.0013516   0.0000000   0.0000076   0.0000872   0.0000000
   30   0.0000000   0.0000000  -0.0022770  -0.0000000   0.0000000   0.0000503
   31   0.0571393  -0.0002738   0.0000000   0.0005213   0.0007130  -0.0000000
   32  -0.0002738   0.3638268  -0.0000000  -0.0008425   0.0013387   0.0000000
   33   0.0000000  -0.0000000   0.0232999  -0.0000000   0.0000000  -0.0022776
   34   0.0005213  -0.0008425  -0.0000000   0.1526675   0.0728273  -0.0000000
   35   0.0007130   0.0013387   0.0000000   0.0728273   0.0707641   0.0000000
   36  -0.0000000   0.0000000  -0.0022776  -0.0000000   0.0000000   0.0095003
 **********************************************************************
 **                                                                  **
 **                       VIBRATIONAL ANALYSIS                       **
 **                       --------------------                       **
 **                                                                  **
 **        VIBRATIONAL FREQUENCIES (CM**-1) AND NORMAL MODES         **
 **     FORCE CONSTANTS (mDYN/ANGSTROM) AND REDUCED MASSES (AMU)     **
 **                  INFRARED INTENSITIES (KM/MOL)                   **
 **                                                                  **
 **********************************************************************


 Mode:                 1                      2                      3
 Frequency:       128.65                 140.82                 185.46
 Force Cnst:      0.2219                 0.0672                 0.0904
 Red. Mass:      22.7553                 5.7548                 4.4587
 IR Active:          YES                    YES                    YES
 IR Intens:        0.043                  0.400                  0.000
 Raman Active:       YES                    YES                    YES
               X      Y      Z        X      Y      Z        X      Y      Z
 C         -0.019  0.273 -0.000   -0.000 -0.000 -0.010    0.000  0.000  0.338
 C         -0.000  0.264 -0.000   -0.000  0.000 -0.102    0.000  0.000 -0.000
 C          0.019  0.273  0.000   -0.000 -0.000 -0.010    0.000 -0.000 -0.337
 C         -0.011  0.271  0.000    0.000 -0.000  0.255   -0.000 -0.000 -0.180
 C         -0.000  0.311  0.000    0.000 -0.000  0.480   -0.000  0.000  0.000
 C          0.011  0.271 -0.000    0.000 -0.000  0.255   -0.000  0.000  0.180
 H         -0.017  0.278 -0.000   -0.000 -0.000 -0.201    0.000  0.000  0.594
 H         -0.000  0.264 -0.000   -0.000  0.000 -0.323    0.000  0.000 -0.000
 H          0.017  0.278  0.000   -0.000  0.000 -0.200    0.000 -0.000 -0.593
 Br        -0.298 -0.134 -0.000    0.000 -0.000 -0.066   -0.000  0.000  0.039
 H         -0.000  0.314  0.000    0.000 -0.000  0.660   -0.000  0.000  0.000
 Br         0.299 -0.134 -0.000    0.000  0.000 -0.066    0.000 -0.000 -0.039
 TransDip  -0.000  0.007 -0.000    0.000 -0.000 -0.020    0.000 -0.000 -0.000

 Mode:                 4                      5                      6
 Frequency:       289.47                 312.67                 358.06
 Force Cnst:      0.6907                 0.3012                 0.5942
 Red. Mass:      13.9903                 5.2291                 7.8660
 IR Active:          YES                    YES                    YES
 IR Intens:        1.275                  1.636                  1.869
 Raman Active:       YES                    YES                    YES
               X      Y      Z        X      Y      Z        X      Y      Z
 C          0.065 -0.270  0.000    0.178  0.172 -0.000    0.242 -0.189  0.000
 C         -0.001 -0.225  0.000    0.304  0.000  0.000    0.150 -0.000 -0.000
 C         -0.066 -0.271 -0.000    0.178 -0.172  0.000    0.241  0.188  0.000
 C         -0.112 -0.247  0.000   -0.061 -0.148  0.000    0.195  0.198  0.000
 C         -0.001 -0.352 -0.000   -0.143 -0.000  0.000    0.296 -0.001 -0.000
 C          0.110 -0.246 -0.000   -0.061  0.148  0.000    0.196 -0.198  0.000
 H          0.021 -0.353  0.000    0.279  0.353 -0.000    0.220 -0.229  0.000
 H         -0.000 -0.227  0.000    0.463  0.000 -0.000   -0.065 -0.001 -0.000
 H         -0.022 -0.354 -0.000    0.280 -0.353  0.000    0.219  0.228 -0.000
 Br        -0.180  0.130  0.000   -0.035  0.075 -0.000   -0.107  0.029 -0.000
 H         -0.001 -0.351 -0.000   -0.283 -0.000  0.000    0.565 -0.000 -0.000
 Br         0.181  0.131  0.000   -0.035 -0.075  0.000   -0.106 -0.029 -0.000
 TransDip  -0.000 -0.036 -0.000    0.041 -0.000 -0.000    0.044  0.000 -0.000

 Mode:                 7                      8                      9
 Frequency:       433.82                 517.42                 659.42
 Force Cnst:      0.3380                 0.8613                 1.8106
 Red. Mass:       3.0478                 5.4606                 7.0674
 IR Active:          YES                    YES                    YES
 IR Intens:        4.566                  0.000                  1.337
 Raman Active:       YES                    YES                    YES
               X      Y      Z        X      Y      Z        X      Y      Z
 C          0.000 -0.000 -0.131   -0.000 -0.000 -0.153    0.219  0.077  0.000
 C          0.000  0.000  0.256   -0.000 -0.000  0.000   -0.000  0.479 -0.000
 C          0.000  0.000 -0.131    0.000  0.000  0.153   -0.219  0.076  0.000
 C          0.000  0.000 -0.160   -0.000 -0.000 -0.422   -0.207 -0.020 -0.000
 C          0.000 -0.000  0.185   -0.000  0.000 -0.000    0.001 -0.344  0.000
 C          0.000 -0.000 -0.160   -0.000 -0.000  0.422    0.208 -0.019 -0.000
 H          0.000 -0.000 -0.164   -0.000  0.000 -0.546    0.047 -0.223  0.000
 H         -0.000  0.000  0.646   -0.000 -0.000 -0.000   -0.000  0.482 -0.000
 H         -0.000  0.000 -0.165    0.000  0.000  0.546   -0.047 -0.223  0.000
 Br        -0.000  0.000  0.005    0.000  0.000  0.012    0.017 -0.017  0.000
 H          0.000 -0.000  0.586    0.000  0.000  0.000    0.000 -0.347  0.000
 Br        -0.000 -0.000  0.005    0.000  0.000 -0.012   -0.017 -0.017  0.000
 TransDip   0.000 -0.000  0.068   -0.000 -0.000  0.000    0.001  0.037  0.000

 Mode:                10                     11                     12
 Frequency:       674.59                 737.07                 777.41
 Force Cnst:      0.7695                 2.7414                 0.4722
 Red. Mass:       2.8701                 8.5646                 1.3262
 IR Active:          YES                    YES                    YES
 IR Intens:       10.153                 72.195                 47.597
 Raman Active:       YES                    YES                    YES
               X      Y      Z        X      Y      Z        X      Y      Z
 C          0.000  0.000 -0.152   -0.195  0.245 -0.000    0.000  0.000 -0.085
 C         -0.000  0.000  0.193   -0.092 -0.001  0.000    0.000 -0.000 -0.069
 C         -0.000  0.000 -0.152   -0.194 -0.246 -0.000    0.000  0.000 -0.085
 C         -0.000  0.000  0.184    0.361 -0.214  0.000   -0.000  0.000  0.069
 C         -0.000 -0.000 -0.134    0.318  0.000 -0.000   -0.000 -0.000 -0.019
 C          0.000 -0.000  0.184    0.361  0.215  0.000   -0.000 -0.000  0.069
 H          0.000  0.000 -0.531   -0.311  0.040 -0.000    0.000  0.000  0.515
 H         -0.000  0.000  0.091    0.375 -0.001  0.000   -0.000 -0.000  0.664
 H         -0.000 -0.000 -0.531   -0.310 -0.042 -0.000    0.000  0.000  0.514
 Br         0.000 -0.000  0.000   -0.041  0.018  0.000    0.000 -0.000 -0.002
 H          0.000 -0.000 -0.507    0.015  0.000 -0.000    0.000 -0.000 -0.012
 Br         0.000 -0.000  0.000   -0.041 -0.018  0.000    0.000  0.000 -0.002
 TransDip  -0.000  0.000 -0.102    0.272  0.000 -0.000   -0.000  0.000  0.221

 Mode:                13                     14                     15
 Frequency:       878.68                 904.75                 980.66
 Force Cnst:      0.6204                 0.6507                 0.7422
 Red. Mass:       1.3637                 1.3493                 1.3099
 IR Active:          YES                    YES                    YES
 IR Intens:       10.630                  0.000                  0.187
 Raman Active:       YES                    YES                    YES
               X      Y      Z        X      Y      Z        X      Y      Z
 C         -0.000  0.000 -0.000    0.000 -0.000  0.120   -0.000 -0.000  0.074
 C         -0.000 -0.000  0.022   -0.000  0.000 -0.000    0.000  0.000 -0.126
 C         -0.000 -0.000 -0.000   -0.000 -0.000 -0.120    0.000 -0.000  0.074
 C          0.000 -0.000  0.046    0.000 -0.000  0.032    0.000 -0.000  0.004
 C          0.000 -0.000 -0.166    0.000  0.000 -0.000   -0.000  0.000 -0.027
 C          0.000  0.000  0.046   -0.000  0.000 -0.032    0.000  0.000  0.004
 H          0.000  0.000  0.010    0.000 -0.000 -0.696   -0.000 -0.000 -0.449
 H          0.000 -0.000 -0.142   -0.000  0.000  0.001   -0.000  0.000  0.748
 H         -0.000  0.000  0.010   -0.000  0.000  0.696    0.000 -0.000 -0.450
 Br        -0.000 -0.000 -0.001   -0.000 -0.000 -0.001   -0.000  0.000  0.000
 H          0.000 -0.000  0.973   -0.000  0.000  0.000   -0.000  0.000  0.094
 Br        -0.000 -0.000 -0.001    0.000  0.000  0.001   -0.000 -0.000  0.000
 TransDip   0.000  0.000  0.104    0.000 -0.000  0.000    0.000  0.000 -0.014

 Mode:                16                     17                     18
 Frequency:      1007.51                1078.98                1095.36
 Force Cnst:      3.9153                 3.4391                 1.1732
 Red. Mass:       6.5467                 5.0138                 1.6596
 IR Active:          YES                    YES                    YES
 IR Intens:        8.234                 28.729                 18.214
 Raman Active:       YES                    YES                    YES
               X      Y      Z        X      Y      Z        X      Y      Z
 C          0.333 -0.197 -0.000   -0.177 -0.012 -0.000   -0.063  0.069  0.000
 C          0.000  0.126  0.000   -0.000  0.323  0.000    0.055 -0.000 -0.000
 C         -0.333 -0.198  0.000    0.177 -0.013 -0.000   -0.064 -0.068  0.000
 C          0.114 -0.071  0.000    0.252 -0.183  0.000   -0.086  0.086 -0.000
 C          0.000  0.390 -0.000    0.001 -0.007 -0.000    0.094 -0.001  0.000
 C         -0.114 -0.072  0.000   -0.252 -0.183  0.000   -0.086 -0.086 -0.000
 H          0.346 -0.199  0.000   -0.386 -0.328  0.000    0.010  0.215 -0.000
 H          0.001  0.114 -0.000    0.001  0.349 -0.000    0.518 -0.000  0.000
 H         -0.346 -0.201 -0.000    0.387 -0.330  0.000    0.007 -0.211 -0.000
 Br        -0.002  0.001 -0.000   -0.011  0.008 -0.000    0.003 -0.003  0.000
 H          0.001  0.404  0.000    0.003 -0.023  0.000    0.762 -0.000 -0.000
 Br         0.002  0.001 -0.000    0.011  0.008 -0.000    0.003  0.003 -0.000
 TransDip  -0.000 -0.092  0.000   -0.000 -0.172  0.000   -0.137  0.000 -0.000

 Mode:                19                     20                     21
 Frequency:      1117.74                1190.97                1291.26
 Force Cnst:      1.3141                 0.9382                 2.0139
 Red. Mass:       1.7853                 1.1226                 2.0500
 IR Active:          YES                    YES                    YES
 IR Intens:        3.037                  0.424                  1.278
 Raman Active:       YES                    YES                    YES
               X      Y      Z        X      Y      Z        X      Y      Z
 C          0.063  0.064  0.000   -0.019 -0.041 -0.000   -0.005 -0.063 -0.000
 C          0.000 -0.019 -0.000    0.073  0.000  0.000    0.091  0.000  0.000
 C         -0.063  0.065  0.000   -0.019  0.041 -0.000   -0.005  0.063 -0.000
 C          0.132 -0.047 -0.000   -0.004 -0.004  0.000   -0.072 -0.178 -0.000
 C         -0.000 -0.121  0.000   -0.031  0.000 -0.000    0.069  0.000  0.000
 C         -0.131 -0.046 -0.000   -0.004  0.004  0.000   -0.072  0.178  0.000
 H          0.351  0.574  0.000   -0.246 -0.439 -0.000   -0.122 -0.276  0.000
 H         -0.001 -0.021  0.000    0.674  0.001 -0.000   -0.472 -0.000  0.000
 H         -0.353  0.576 -0.000   -0.246  0.437  0.000   -0.122  0.275  0.000
 Br        -0.005  0.002  0.000    0.000 -0.000 -0.000   -0.000  0.001 -0.000
 H         -0.003 -0.137 -0.000   -0.175  0.000 -0.000    0.708  0.001 -0.000
 Br         0.005  0.002 -0.000    0.000  0.000 -0.000   -0.000 -0.001 -0.000
 TransDip   0.001 -0.056 -0.000    0.021 -0.000  0.000    0.036 -0.000  0.000

 Mode:                22                     23                     24
 Frequency:      1321.58                1432.13                1484.63
 Force Cnst:      2.4247                 3.2507                 2.7355
 Red. Mass:       2.3563                 2.6901                 2.1065
 IR Active:          YES                    YES                    YES
 IR Intens:        2.322                 15.498                 72.275
 Raman Active:       YES                    YES                    YES
               X      Y      Z        X      Y      Z        X      Y      Z
 C         -0.100 -0.147 -0.000   -0.110 -0.050  0.000    0.021 -0.117 -0.000
 C          0.112  0.000  0.000   -0.001  0.108  0.000   -0.157 -0.000  0.000
 C         -0.100  0.147 -0.000    0.110 -0.049 -0.000    0.020  0.117 -0.000
 C         -0.051 -0.054 -0.000   -0.161 -0.143  0.000    0.069 -0.090  0.000
 C          0.190  0.000  0.000   -0.000  0.141 -0.000   -0.145 -0.000 -0.000
 C         -0.051  0.053  0.000    0.161 -0.142 -0.000    0.068  0.090  0.000
 H          0.219  0.415  0.000    0.242  0.587  0.000    0.257  0.259 -0.000
 H          0.204  0.000 -0.000    0.002  0.128 -0.000    0.621  0.000 -0.000
 H          0.221 -0.416  0.000   -0.242  0.584  0.000    0.259 -0.262 -0.000
 Br        -0.000 -0.001 -0.000    0.002  0.001  0.000   -0.001  0.001 -0.000
 H         -0.628 -0.000 -0.000    0.001  0.167  0.000    0.496  0.000 -0.000
 Br        -0.000  0.001 -0.000   -0.002  0.001  0.000   -0.001 -0.001  0.000
 TransDip  -0.049 -0.000 -0.000    0.000  0.126  0.000    0.272 -0.000  0.000

 Mode:                25                     26                     27
 Frequency:      1601.70                1603.69                3179.87
 Force Cnst:      9.0323                 9.7228                 6.4839
 Red. Mass:       5.9757                 6.4166                 1.0884
 IR Active:          YES                    YES                    YES
 IR Intens:       88.175                 23.543                  4.964
 Raman Active:       YES                    YES                    YES
               X      Y      Z        X      Y      Z        X      Y      Z
 C         -0.210 -0.055 -0.000    0.120  0.343  0.000   -0.016  0.012  0.000
 C          0.393 -0.006  0.000   -0.015 -0.182 -0.000    0.000 -0.081 -0.000
 C         -0.217  0.078 -0.000   -0.104  0.336 -0.000    0.017  0.012 -0.000
 C          0.189  0.073  0.000   -0.072 -0.297  0.000    0.000 -0.000 -0.000
 C         -0.330  0.005 -0.000    0.012  0.145  0.000   -0.000 -0.001  0.000
 C          0.194 -0.094  0.000    0.058 -0.292 -0.000   -0.000 -0.000 -0.000
 H         -0.073  0.224 -0.000   -0.298 -0.369  0.000    0.211 -0.124 -0.000
 H         -0.528 -0.007  0.000    0.019 -0.206 -0.000   -0.001  0.932  0.000
 H         -0.052 -0.248 -0.000    0.302 -0.350 -0.000   -0.218 -0.129  0.000
 Br         0.000 -0.001  0.000    0.001  0.001  0.000   -0.000 -0.000  0.000
 H          0.386  0.006 -0.000   -0.015  0.162  0.000   -0.000  0.013  0.000
 Br         0.000  0.001  0.000   -0.001  0.001  0.000    0.000 -0.000 -0.000
 TransDip   0.301 -0.006  0.000   -0.011 -0.155  0.000    0.000 -0.071  0.000

 Mode:                28                     29                     30
 Frequency:      3206.49                3210.51                3215.88
 Force Cnst:      6.6158                 6.6538                 6.6618
 Red. Mass:       1.0921                 1.0957                 1.0933
 IR Active:          YES                    YES                    YES
 IR Intens:        0.112                  1.458                  1.565
 Raman Active:       YES                    YES                    YES
               X      Y      Z        X      Y      Z        X      Y      Z
 C         -0.048  0.028 -0.000   -0.057  0.031  0.000   -0.005  0.003 -0.000
 C          0.004 -0.004  0.000    0.000  0.032  0.000    0.000  0.004 -0.000
 C         -0.058 -0.034 -0.000    0.045  0.025 -0.000    0.005  0.003  0.000
 C         -0.001  0.003  0.000    0.000 -0.003  0.000    0.003  0.001 -0.000
 C          0.001 -0.001 -0.000    0.000  0.008 -0.000    0.000 -0.088  0.000
 C         -0.001 -0.002  0.000   -0.000 -0.003 -0.000   -0.003  0.001  0.000
 H          0.548 -0.314 -0.000    0.633 -0.360 -0.000    0.056 -0.032 -0.000
 H         -0.005  0.043  0.000   -0.000 -0.344 -0.000    0.000 -0.046 -0.000
 H          0.667  0.383 -0.000   -0.502 -0.286  0.000   -0.051 -0.029  0.000
 Br         0.000 -0.000  0.000   -0.000  0.000  0.000   -0.000  0.000  0.000
 H         -0.001  0.006 -0.000    0.000 -0.098  0.000   -0.001  0.991 -0.000
 Br         0.000  0.000  0.000    0.000  0.000  0.000    0.000  0.000 -0.000
 TransDip  -0.010 -0.005 -0.000   -0.001  0.039 -0.000    0.000  0.040 -0.000

 STANDARD THERMODYNAMIC QUANTITIES AT   298.15 K  AND     1.00 ATM

   This Molecule has  0 Imaginary Frequencies
   Zero point vibrational energy:       50.060 kcal/mol

   Atom    1 Element C  Has Mass   12.00000
   Atom    2 Element C  Has Mass   12.00000
   Atom    3 Element C  Has Mass   12.00000
   Atom    4 Element C  Has Mass   12.00000
   Atom    5 Element C  Has Mass   12.00000
   Atom    6 Element C  Has Mass   12.00000
   Atom    7 Element H  Has Mass    1.00783
   Atom    8 Element H  Has Mass    1.00783
   Atom    9 Element H  Has Mass    1.00783
   Atom   10 Element Br Has Mass   78.91830
   Atom   11 Element H  Has Mass    1.00783
   Atom   12 Element Br Has Mass   78.91830
   Molecular Mass:   233.867920 amu
   Principal axes and moments of inertia in amu*Bohr^2:
                             1           2           3
    Eigenvalues --      828.10587  4851.09018  5679.19605
          X               1.00000    -0.00001     0.00000
          Y               0.00001     1.00000     0.00000
          Z              -0.00000    -0.00000     1.00000
   Rotational Symmetry Number is   1
   The Molecule is an Asymmetric Top
   Translational Enthalpy:        0.889 kcal/mol
   Rotational Enthalpy:           0.889 kcal/mol
   Vibrational Enthalpy:         52.797 kcal/mol
   gas constant (RT):             0.592 kcal/mol
   Translational Entropy:        42.250  cal/mol.K
   Rotational Entropy:           31.501  cal/mol.K
   Vibrational Entropy:          15.446  cal/mol.K

   Total Enthalpy:               55.167 kcal/mol
   Total Entropy:                89.197  cal/mol.K

 ======================================================================

 STANDARD THERMODYNAMIC QUANTITIES FOR ANHARMONIC VIBRATION -- TOSH

   Zero point vibrational energy: ************ kcal/mol

   Vibrational Enthalpy:       Infinity kcal/mol
   Vibrational Entropy:             NaN  cal/mol.K

   Total Enthalpy:             Infinity kcal/mol
   Total Entropy:                   NaN  cal/mol.K

 ======================================================================

 STANDARD THERMODYNAMIC QUANTITIES FOR ANHARMONIC VIBRATION -- VPT2

   Zero point vibrational energy: ************ kcal/mol

   Vibrational Enthalpy:       Infinity kcal/mol
   Vibrational Entropy:             NaN  cal/mol.K

   Total Enthalpy:             Infinity kcal/mol
   Total Entropy:                   NaN  cal/mol.K

 ======================================================================

Archival summary:
1\1\december\FREQ\ProcedureUnspecified\BasisUnspecified\r264\taweetha\FriNov2918:49:372019FriNov2918:49:372019\0\\#,FREQ,ProcedureUnspecified,BasisUnspecified,\\0,1\Br\C,1,1.91428\C,2,1.39176,1,119.596\H,3,1.082,2,120.484,1,-0,0\C,2,1.39218,1,118.707,3,-180,0\H,5,1.08065,2,120.908,1,-0,0\C,5,1.39219,2,118.132,1,180,0\C,7,1.39147,5,121.721,2,-0,0\H,8,1.0819,7,120.456,5,180,0\C,8,1.39342,7,118.712,5,-0,0\H,10,1.08403,8,119.474,7,-180,0\Br,7,1.9151,5,118.821,2,180,0\\\@

 Total job time:  281.48s(wall), 1626.23s(cpu) 
 Fri Nov 29 18:49:37 2019

        *************************************************************
        *                                                           *
        *  Thank you very much for using Q-Chem.  Have a nice day.  *
        *                                                           *
        *************************************************************
