# Supplementary material for: Geometric and energetic data from quantum chemical calculations of halobenzenes and xylenes
Source: Data Brief. 2020 Mar 5;30:105386. doi: 10.1016/j.dib.2020.105386 (PMC7114895; doi:10.1016/j.dib.2020.105386)
Supplement: Supplementary file 1 [file mmc1.zip › halobenzene/B3LYP/2/m-C6H4BrCl.out]

                  Welcome to Q-Chem
     A Quantum Leap Into The Future Of Chemistry


 Q-Chem 5.2 (devel), Q-Chem, Inc., Pleasanton, CA (2019)

 Yihan Shao,  Zhengting Gan,  E. Epifanovsky,  A. T. B. Gilbert,  M. Wormit,  
 J. Kussmann,  A. W. Lange,  A. Behn,  Jia Deng,  Xintian Feng,  D. Ghosh,  
 M. Goldey,  P. R. Horn,  L. D. Jacobson,  I. Kaliman,  T. Kus,  A. Landau,  
 Jie Liu,  E. I. Proynov,  R. M. Richard,  R. P. Steele,  E. J. Sundstrom,  
 H. L. Woodcock III,  P. M. Zimmerman,  D. Zuev,  B. Albrecht,  E. Alguire,  
 S. A. Baeppler,  D. Barton,  Z. Benda,  Y. A. Bernard,  E. J. Berquist,  
 K. B. Bravaya,  H. Burton,  D. Casanova,  Chun-Min Chang,  Yunqing Chen,  
 A. Chien,  K. D. Closser,  M. P. Coons,  S. Coriani,  S. Dasgupta,  
 A. L. Dempwolff,  M. Diedenhofen,  Hainam Do,  R. G. Edgar,  Po-Tung Fang,  
 S. Faraji,  S. Fatehi,  Qingguo Feng,  K. D. Fenk,  J. Fosso-Tande,  
 J. Gayvert,  Qinghui Ge,  A. Ghysels,  G. Gidofalvi,  J. Gomes,  
 J. Gonthier,  A. Gunina,  D. Hait,  M. W. D. Hanson-Heine,  
 P. H. P. Harbach,  A. W. Hauser,  M. F. Herbst,  J. E. Herr,  
 E. G. Hohenstein,  Z. C. Holden,  Kerwin Hui,  B. C. Huynh,  T.-C. Jagau,  
 Hyunjun Ji,  B. Kaduk,  K. Khistyaev,  Jaehoon Kim,  P. Klunzinger,  K. Koh,  
 D. Kosenkov,  L. Koulias,  T. Kowalczyk,  C. M. Krauter,  A. Kunitsa,  
 Ka Un Lao,  A. Laurent,  K. V. Lawler,  Joonho Lee,  D. Lefrancois,  
 S. Lehtola,  D. S. Levine,  Yi-Pei Li,  You-Sheng Lin,  Fenglai Liu,  
 E. Livshits,  A. Luenser,  P. Manohar,  E. Mansoor,  S. F. Manzer,  
 Shan-Ping Mao,  Yuezhi Mao,  N. Mardirossian,  A. V. Marenich,  
 T. Markovich,  L. A. Martinez-Martinez,  S. A. Maurer,  N. J. Mayhall,  
 S. C. McKenzie,  J.-M. Mewes,  P. Morgante,  A. F. Morrison,  
 J. W. Mullinax,  K. Nanda,  T. S. Nguyen-Beck,  R. Olivares-Amaya,  
 J. A. Parkhill,  Zheng Pei,  T. M. Perrine,  F. Plasser,  P. Pokhilko,  
 S. Prager,  A. Prociuk,  E. Ramos,  D. R. Rehn,  F. Rob,  M. Scheurer,  
 M. Schneider,  N. Sergueev,  S. M. Sharada,  S. Sharma,  D. W. Small,  
 T. Stauch,  T. Stein,  Yu-Chuan Su,  A. J. W. Thom,  A. Tkatchenko,  
 T. Tsuchimochi,  N. M. Tubman,  L. Vogt,  M. L. Vidal,  O. Vydrov,  
 M. A. Watson,  J. Wenzel,  M. de Wergifosse,  T. A. Wesolowski,  A. White,  
 J. Witte,  A. Yamada,  Jun Yang,  K. Yao,  S. Yeganeh,  S. R. Yost,  
 Zhi-Qiang You,  A. Zech,  Igor Ying Zhang,  Xing Zhang,  Yan Zhao,  
 Ying Zhu,  B. R. Brooks,  G. K. L. Chan,  C. J. Cramer,  M. S. Gordon,  
 W. J. Hehre,  A. Klamt,  M. W. Schmidt,  C. D. Sherrill,  D. G. Truhlar,  
 A. Aspuru-Guzik,  R. Baer,  A. T. Bell,  N. A. Besley,  Jeng-Da Chai,  
 A. E. DePrince, III,  R. A. DiStasio Jr.,  A. Dreuw,  B. D. Dunietz,  
 T. R. Furlani,  Chao-Ping Hsu,  Yousung Jung,  Jing Kong,  D. S. Lambrecht,  
 WanZhen Liang,  C. Ochsenfeld,  V. A. Rassolov,  L. V. Slipchenko,  
 J. E. Subotnik,  T. Van Voorhis,  J. M. Herbert,  A. I. Krylov,  
 P. M. W. Gill,  M. Head-Gordon

 Contributors to earlier versions of Q-Chem not listed above: 
 R. D. Adamson,  B. Austin,  J. Baker,  G. J. O. Beran,  K. Brandhorst,  
 S. T. Brown,  E. F. C. Byrd,  A. K. Chakraborty,  C.-L. Cheng,  
 Siu Hung Chien,  D. M. Chipman,  D. L. Crittenden,  H. Dachsel,  
 R. J. Doerksen,  A. D. Dutoi,  L. Fusti-Molnar,  W. A. Goddard III,  
 A. Golubeva-Zadorozhnaya,  S. R. Gwaltney,  G. Hawkins,  A. Heyden,  
 S. Hirata,  G. Kedziora,  F. J. Keil,  C. Kelley,  Jihan Kim,  R. A. King,  
 R. Z. Khaliullin,  P. P. Korambath,  W. Kurlancheek,  A. M. Lee,  M. S. Lee,  
 S. V. Levchenko,  Ching Yeh Lin,  D. Liotard,  R. C. Lochan,  I. Lotan,  
 P. E. Maslen,  N. Nair,  D. P. O'Neill,  D. Neuhauser,  E. Neuscamman,  
 C. M. Oana,  R. Olson,  B. Peters,  R. Peverati,  P. A. Pieniazek,  
 Y. M. Rhee,  J. Ritchie,  M. A. Rohrdanz,  E. Rosta,  N. J. Russ,  
 H. F. Schaefer III,  N. E. Schultz,  N. Shenvi,  A. C. Simmonett,  A. Sodt,  
 D. Stuck,  K. S. Thanthiriwatte,  V. Vanovschi,  Tao Wang,  A. Warshel,  
 C. F. Williams,  Q. Wu,  X. Xu,  W. Zhang

 Please cite Q-Chem as follows:
 Y. Shao et al., Mol. Phys. 113, 184-215 (2015)
 DOI: 10.1080/00268976.2014.952696

 Q-Chem 5.2.1 for Intel X86 EM64T Linux

 Parts of Q-Chem use Armadillo 8.300.2 (Tropical Shenanigans).
 http://arma.sourceforge.net/

 Q-Chem begins on Fri Nov 29 18:49:37 2019  

Host: 
0

     Scratch files written to /scratch/taweetham/qchem1878//
NAlpha2: 92
NElect   92
Mult     1

Checking the input file for inconsistencies... 	...done.

--------------------------------------------------------------
User input:
--------------------------------------------------------------
$MOLECULE
0 1
C   
C	1	CC
C	2	CC	1	120.0		
C	3	CC	2	120.0	1	0.0
C	4	CC	3	120.0	2	0.0	
C	5 	CC	4	120.0	3	0.0
H	1	CH	2	120.0	3	180.0
H	2	CH	3	120.0	4	180.0
H	3	CH	4	120.0	5	180.0
Cl	4	CCl	5	120.0	6	180.0
H	5	CH	6	120.0	1	180.0
Br	6	CBr	1	120.0	2	180.0

CC=1.39483
CH=1.08673
CF=1.33960
CCl=1.72090
CBr=1.89068
CI=2.07886
$END

$REM
   JOB_TYPE	OPTIMIZATION
   BASIS	6-311++G**
   METHOD	B3LYP
   MEM_TOTAL	64000
   SYM_IGNORE	TRUE
$END

--------------------------------------------------------------
 ----------------------------------------------------------------
             Standard Nuclear Orientation (Angstroms)
    I     Atom           X                Y                Z
 ----------------------------------------------------------------
    1      C       0.0000000000     0.0000000000     0.0000000000
    2      C       0.0000000000     0.0000000000     1.3948300000
    3      C       1.2079582140     0.0000000000     2.0922450000
    4      C       2.4159164279     0.0000000000     1.3948300000
    5      C       2.4159164279     0.0000000000    -0.0000000000
    6      C       1.2079582140     0.0000000000    -0.6974150000
    7      H      -0.9411357871    -0.0000000000    -0.5433650000
    8      H      -0.9411357871    -0.0000000000     1.9381950000
    9      H       1.2079582140    -0.0000000000     3.1789750000
   10      Cl      3.9062595453    -0.0000000000     2.2552800000
   11      H       3.3570522150    -0.0000000000    -0.5433650000
   12      Br      1.2079582140    -0.0000000000    -2.5880950000
 ----------------------------------------------------------------
 Nuclear Repulsion Energy =         594.81410225 hartrees
 There are       46 alpha and       46 beta electrons
 Requested basis set is 6-311++G(d,p)
 There are 88 shells and 238 basis functions

 Total QAlloc Memory Limit  64000 MB
 Mega-Array Size       188 MB
 MEM_STATIC part       192 MB
 A cutoff of  1.0D-11 yielded   3274 shell pairs
 There are     25288 function pairs (     27409 Cartesian)
 Smallest overlap matrix eigenvalue = 9.40E-07

 Q-Chem warning in module stvman/mkSTV.C, line 318:

 Overlap eigenvalue is smaller than square root of threshold
 Use THRESH >= 12 to get rid of this warning

 Linear dependence detected in AO basis
 Tighter screening thresholds may be required for diffuse basis sets
 Use S2THRESH > 14 and THRESH = 14 in case of SCF convergence issues
 Number of orthogonalized atomic orbitals = 237
 Maximum deviation from orthogonality = 1.093E-10

 Scale SEOQF with 1.000000e-01/1.000000e-01/1.000000e-01

 Standard Electronic Orientation quadrupole field applied
 Nucleus-field energy     =    -0.0000000268 hartrees
 Guess from superposition of atomic densities
 Warning:  Energy on first SCF cycle will be non-variational
 SAD guess density has 92.000000 electrons

 -----------------------------------------------------------------------
  General SCF calculation program by
  Eric Jon Sundstrom, Paul Horn, Yuezhi Mao, Dmitri Zuev, Alec White,
  David Stuck, Shaama M.S., Shane Yost, Joonho Lee, David Small,
  Daniel Levine, Susi Lehtola, Hugh Burton, Evgeny Epifanovsky,
  Bang C. Huynh
 -----------------------------------------------------------------------
 Exchange:     0.2000 Hartree-Fock + 0.0800 Slater + 0.7200 B88
 Correlation:  0.1900 VWN1RPA + 0.8100 LYP
 Using SG-1 standard quadrature grid
 using 6 threads for integral computing
 -------------------------------------------------------
 OpenMP Integral computing Module                
 Release: version 2.0, May 2017, Q-Chem Inc. Pleasanton 
 -------------------------------------------------------
 A restricted SCF calculation will be
 performed using DIIS
 SCF converges when DIIS error is below 1.0e-08
 ---------------------------------------
  Cycle       Energy         DIIS error
 ---------------------------------------
    1   -3267.1726126248      3.97e-02  
    2   -3265.3672954868      3.92e-03  
    3   -3265.2867521294      5.07e-03  
    4   -3265.4698557901      5.77e-04  
    5   -3265.4717397812      3.22e-04  
    6   -3265.4724426232      1.22e-04  
    7   -3265.4725478982      3.33e-05  
    8   -3265.4725535660      7.76e-06  
    9   -3265.4725539681      2.63e-06  
   10   -3265.4725540055      1.22e-06  
   11   -3265.4725540156      2.47e-07  
   12   -3265.4725540163      7.51e-08  
   13   -3265.4725540168      3.25e-08  
   14   -3265.4725540174      5.37e-09  Convergence criterion met
 ---------------------------------------
 SCF time:   CPU 80.39s  wall 14.00s 
 SCF   energy in the final basis set =    -3265.4725540174
 Total energy in the final basis set =    -3265.4725540174

 --------------------------------------------------------------

                    Orbital Energies (a.u.)
 --------------------------------------------------------------

 Alpha MOs
 -- Occupied --
********-101.5677 -62.4955 -56.3160 -56.3121 -56.3120 -10.2560 -10.2508
-10.2078 -10.2056 -10.2030 -10.2029  -9.4829  -8.7045  -7.2475  -7.2378
 -7.2373  -6.5361  -6.5229  -6.5226  -2.6470  -2.6432  -2.6430  -2.6325
 -2.6325  -0.9184  -0.8717  -0.8200  -0.7645  -0.7431  -0.6359  -0.6151
 -0.5392  -0.4999  -0.4813  -0.4546  -0.4417  -0.4228  -0.3891  -0.3822
 -0.3674  -0.3306  -0.3245  -0.3047  -0.2729  -0.2589
 -- Virtual --
 -0.0431  -0.0415  -0.0277  -0.0064   0.0080   0.0109   0.0173   0.0358
  0.0427   0.0480   0.0501   0.0703   0.0733   0.0769   0.0788   0.0924
  0.1053   0.1071   0.1092   0.1110   0.1185   0.1203   0.1220   0.1301
  0.1332   0.1348   0.1357   0.1515   0.1555   0.1715   0.1721   0.1783
  0.1910   0.2069   0.2108   0.2152   0.2199   0.2433   0.2504   0.2629
  0.2662   0.2680   0.2770   0.2805   0.3011   0.3188   0.3353   0.3425
  0.4065   0.4195   0.4256   0.4452   0.4542   0.4630   0.4771   0.5021
  0.5194   0.5212   0.5283   0.5388   0.5405   0.5542   0.5570   0.5729
  0.5815   0.5858   0.5898   0.6008   0.6312   0.6508   0.6754   0.6911
  0.7098   0.7137   0.7223   0.7249   0.7563   0.8169   0.8209   0.8291
  0.8358   0.8495   0.8529   0.8627   0.8642   0.8740   0.8934   0.9229
  0.9469   0.9683   0.9804   0.9996   1.0061   1.0441   1.0771   1.0874
  1.0916   1.1890   1.1915   1.2189   1.2910   1.3036   1.3995   1.4667
  1.4997   1.5259   1.5420   1.5529   1.5991   1.6064   1.6470   1.6681
  1.6784   1.7340   1.7443   1.8696   1.8888   1.8913   1.8934   1.9206
  1.9476   1.9598   1.9843   2.0044   2.0313   2.0317   2.0634   2.1181
  2.1984   2.2397   2.2643   2.2825   2.3081   2.3538   2.4132   2.4176
  2.4803   2.5125   2.5480   2.6201   2.6252   2.6894   2.6982   2.7123
  2.7251   2.7365   2.7638   2.7696   2.7830   2.8308   2.8559   2.8587
  3.0514   3.0852   3.1081   3.2047   3.3142   3.3391   3.4662   3.5635
  3.6890   3.8045   3.9949   4.0006   4.0436   4.0808   4.0901   4.1085
  4.2359   4.4140   4.8101   6.7560   7.5573   7.6735   7.7349   9.7775
 23.4629  23.8561  23.9178  24.0338  24.0463  24.1415  25.8185  26.1358
 26.5860  48.0103 215.7682 289.7540 289.8725 289.95961020.8260
 --------------------------------------------------------------

          Ground-State Mulliken Net Atomic Charges

     Atom                 Charge (a.u.)
  ----------------------------------------
      1 C                    -0.189572
      2 C                    -0.317371
      3 C                    -0.628141
      4 C                     0.747170
      5 C                    -0.591300
      6 C                     0.137119
      7 H                     0.198071
      8 H                     0.178939
      9 H                     0.162982
     10 Cl                    0.318939
     11 H                     0.217404
     12 Br                   -0.234240
  ----------------------------------------
  Sum of atomic charges =     0.000000

 -----------------------------------------------------------------
                    Cartesian Multipole Moments
 -----------------------------------------------------------------
    Charge (ESU x 10^10)
                 0.0000
    Dipole Moment (Debye)
         X      -1.3659      Y       0.0000      Z       0.7991
       Tot       1.5824
    Quadrupole Moments (Debye-Ang)
        XX     -67.1412     XY       0.0000     YY     -69.2520
        XZ      -2.5407     YZ       0.0000     ZZ     -64.7811
    Octopole Moments (Debye-Ang^2)
       XXX    -343.9302    XXY       0.0000    XYY    -116.4322
       YYY      -0.0000    XXZ     -14.8802    XYZ       0.0000
       YYZ      -7.4877    XZZ    -118.0358    YZZ       0.0000
       ZZZ     -13.1193
    Hexadecapole Moments (Debye-Ang^3)
      XXXX   -1926.4289   XXXY       0.0000   XXYY    -346.7384
      XYYY      -0.0000   YYYY     -82.9245   XXXZ    -271.6219
      XXYZ       0.0000   XYYZ     -84.3853   YYYZ       0.0000
      XXZZ    -590.7714   XYZZ       0.0000   YYZZ    -282.3561
      XZZZ    -252.7179   YZZZ       0.0000   ZZZZ   -1460.5165
 -----------------------------------------------------------------
 Calculating analytic gradient of the SCF energy
 Gradient of SCF Energy
            1           2           3           4           5           6
    1   0.0074193  -0.0059024   0.0019757   0.0201038  -0.0082005   0.0010039
    2   0.0000000  -0.0000000  -0.0000000   0.0000000  -0.0000000  -0.0000000
    3   0.0038738   0.0030202  -0.0070282   0.0100249   0.0064567  -0.0180372
            7           8           9          10          11          12
    1  -0.0024082  -0.0021347  -0.0009385  -0.0126843   0.0022990  -0.0005330
    2  -0.0000000   0.0000000   0.0000000  -0.0000000   0.0000000   0.0000000
    3  -0.0009808   0.0012866   0.0024339  -0.0064067  -0.0019782   0.0073350
 Max gradient component =       2.010E-02
 RMS gradient           =       6.219E-03
 Gradient time:  CPU 22.11 s  wall 3.76 s
 Geometry Optimization Parameters
   NAtoms,    NIC,     NZ,  NCons,   NDum,   NFix, NCnnct, MaxDiis
       12      78      12       0       0       0       0       0


** GEOMETRY OPTIMIZATION IN DELOCALIZED INTERNAL COORDINATES **
   Searching for a Minimum

   Optimization Cycle:   1

                       Coordinates (Angstroms)
     ATOM                X               Y               Z
      1  C         0.0000000000    0.0000000000    0.0000000000
      2  C         0.0000000000    0.0000000000    1.3948300000
      3  C         1.2079582140    0.0000000000    2.0922450000
      4  C         2.4159164279    0.0000000000    1.3948300000
      5  C         2.4159164279    0.0000000000    0.0000000000
      6  C         1.2079582140    0.0000000000   -0.6974150000
      7  H        -0.9411357871    0.0000000000   -0.5433650000
      8  H        -0.9411357871    0.0000000000    1.9381950000
      9  H         1.2079582140    0.0000000000    3.1789750000
     10  Cl        3.9062595453    0.0000000000    2.2552800000
     11  H         3.3570522150    0.0000000000   -0.5433650000
     12  Br        1.2079582140    0.0000000000   -2.5880950000
   Point Group: c1    Number of degrees of freedom:    30


   Energy is  -3265.472554017


 Attempting to generate delocalized internal coordinates
 Initial Hessian constructed with Jon Baker's OPTIMIZE code

 21 Hessian modes will be used to form the next step
  Hessian Eigenvalues:
     0.160000    0.160000    0.160000    0.160000    0.201019    0.220000
     0.234789    0.234929    0.250000    0.250000    0.334879    0.351933
     0.351933    0.351933    0.351933    0.422359    0.424274    0.464882
     0.464882    0.464882    0.464882

 Minimum search - taking simple RFO step
 Searching for Lamda that Minimizes Along All modes
 Value Taken    Lamda =  -0.00160849
 Step Taken.  Stepsize is  0.078217

                             Maximum     Tolerance    Cnvgd?
         Gradient           0.015982      0.000300      NO
         Displacement       0.062984      0.001200      NO
         Energy change     *********      0.000001      NO


 New Cartesian Coordinates Obtained by Inverse Iteration

 Displacement from previous Coordinates is:  0.050661
 ----------------------------------------------------------------
             Standard Nuclear Orientation (Angstroms)
    I     Atom           X                Y                Z
 ----------------------------------------------------------------
    1      C      -0.0082081793     0.0000000000    -0.0007698170
    2      C       0.0029439819     0.0000000000     1.3919243752
    3      C       1.2039575718     0.0000000000     2.0967863907
    4      C       2.4057751485     0.0000000000     1.3916551185
    5      C       2.4174886458     0.0000000000    -0.0014408385
    6      C       1.2045879857     0.0000000000    -0.6856680214
    7      H      -0.9443056353     0.0000000000    -0.5451408097
    8      H      -0.9349505690     0.0000000000     1.9334436621
    9      H       1.2102160016     0.0000000000     3.1798546812
   10      Cl      3.9191518447     0.0000000000     2.2568029531
   11      H       3.3563345924     0.0000000000    -0.5398412392
   12      Br      1.2117145089     0.0000000000    -2.5954914548
 ----------------------------------------------------------------
 Nuclear Repulsion Energy =         593.33764394 hartrees
 There are       46 alpha and       46 beta electrons
 Applying Cartesian multipole field
    Component          Value
    ---------          -----
     (2,0,0)        1.00000E-11
     (0,2,0)        2.00000E-11
     (0,0,2)       -3.00000E-11
 Nucleus-field energy     =    -0.0000000269 hartrees
 Requested basis set is 6-311++G(d,p)
 There are 88 shells and 238 basis functions
 A cutoff of  1.0D-11 yielded   3269 shell pairs
 There are     25250 function pairs (     27360 Cartesian)
 Smallest overlap matrix eigenvalue = 9.83E-07

 Q-Chem warning in module stvman/mkSTV.C, line 318:

 Overlap eigenvalue is smaller than square root of threshold
 Use THRESH >= 12 to get rid of this warning

 Linear dependence detected in AO basis
 Tighter screening thresholds may be required for diffuse basis sets
 Use S2THRESH > 14 and THRESH = 14 in case of SCF convergence issues
 Number of orthogonalized atomic orbitals = 237
 Maximum deviation from orthogonality = 5.608E-11
 Guess MOs from SCF MO coefficient file

 -----------------------------------------------------------------------
  General SCF calculation program by
  Eric Jon Sundstrom, Paul Horn, Yuezhi Mao, Dmitri Zuev, Alec White,
  David Stuck, Shaama M.S., Shane Yost, Joonho Lee, David Small,
  Daniel Levine, Susi Lehtola, Hugh Burton, Evgeny Epifanovsky,
  Bang C. Huynh
 -----------------------------------------------------------------------
 Exchange:     0.2000 Hartree-Fock + 0.0800 Slater + 0.7200 B88
 Correlation:  0.1900 VWN1RPA + 0.8100 LYP
 Using SG-1 standard quadrature grid
 using 6 threads for integral computing
 -------------------------------------------------------
 OpenMP Integral computing Module                
 Release: version 2.0, May 2017, Q-Chem Inc. Pleasanton 
 -------------------------------------------------------
 A restricted SCF calculation will be
 performed using DIIS
 SCF converges when DIIS error is below 1.0e-08
 ---------------------------------------
  Cycle       Energy         DIIS error
 ---------------------------------------
    1   -3265.4731293364      2.70e-04  
    2   -3265.4735404838      9.05e-05  
    3   -3265.4735066423      1.15e-04  
    4   -3265.4735916417      2.12e-05  
    5   -3265.4735949863      5.01e-06  
    6   -3265.4735951440      1.87e-06  
    7   -3265.4735951675      5.25e-07  
    8   -3265.4735951692      2.94e-07  
    9   -3265.4735951699      4.95e-08  
   10   -3265.4735951699      2.48e-08  
   11   -3265.4735951699      5.21e-09  Convergence criterion met
 ---------------------------------------
 SCF time:   CPU 64.27s  wall 11.00s 
 SCF   energy in the final basis set =    -3265.4735951699
 Total energy in the final basis set =    -3265.4735951699

 --------------------------------------------------------------

                    Orbital Energies (a.u.)
 --------------------------------------------------------------

 Alpha MOs
 -- Occupied --
********-101.5668 -62.4945 -56.3150 -56.3111 -56.3110 -10.2577 -10.2524
-10.2087 -10.2061 -10.2041 -10.2039  -9.4816  -8.7033  -7.2462  -7.2365
 -7.2360  -6.5349  -6.5218  -6.5215  -2.6458  -2.6420  -2.6419  -2.6314
 -2.6313  -0.9167  -0.8690  -0.8187  -0.7663  -0.7448  -0.6375  -0.6160
 -0.5418  -0.5007  -0.4805  -0.4556  -0.4426  -0.4227  -0.3906  -0.3818
 -0.3653  -0.3300  -0.3242  -0.3041  -0.2745  -0.2607
 -- Virtual --
 -0.0437  -0.0423  -0.0314  -0.0070   0.0078   0.0106   0.0143   0.0356
  0.0426   0.0479   0.0492   0.0702   0.0735   0.0768   0.0780   0.0917
  0.1050   0.1070   0.1086   0.1106   0.1184   0.1199   0.1216   0.1295
  0.1323   0.1342   0.1350   0.1510   0.1551   0.1714   0.1718   0.1778
  0.1906   0.2071   0.2106   0.2157   0.2200   0.2454   0.2506   0.2624
  0.2648   0.2684   0.2766   0.2807   0.3037   0.3199   0.3345   0.3420
  0.4068   0.4218   0.4262   0.4439   0.4553   0.4605   0.4740   0.5022
  0.5180   0.5206   0.5269   0.5380   0.5409   0.5548   0.5555   0.5722
  0.5804   0.5858   0.5933   0.5997   0.6308   0.6499   0.6740   0.6916
  0.7081   0.7116   0.7189   0.7244   0.7529   0.8211   0.8212   0.8301
  0.8343   0.8519   0.8528   0.8621   0.8638   0.8734   0.8928   0.9242
  0.9430   0.9639   0.9794   0.9959   1.0071   1.0422   1.0718   1.0834
  1.0872   1.1898   1.1916   1.2193   1.2875   1.3014   1.3974   1.4677
  1.5002   1.5209   1.5425   1.5462   1.5952   1.6027   1.6471   1.6702
  1.6782   1.7351   1.7474   1.8692   1.8898   1.8903   1.8957   1.9239
  1.9470   1.9589   1.9858   2.0034   2.0280   2.0325   2.0551   2.1160
  2.2017   2.2384   2.2637   2.2823   2.3102   2.3585   2.4125   2.4191
  2.4833   2.5116   2.5419   2.6249   2.6279   2.6892   2.6954   2.7116
  2.7232   2.7339   2.7634   2.7681   2.7934   2.8318   2.8553   2.8582
  3.0516   3.0801   3.1127   3.1936   3.3161   3.3407   3.4710   3.5815
  3.6822   3.7953   3.9999   4.0014   4.0451   4.0783   4.0940   4.1125
  4.2321   4.4132   4.8127   6.7502   7.5578   7.6718   7.7302   9.7693
 23.4672  23.8614  23.9228  24.0400  24.0534  24.1501  25.8172  26.1292
 26.5652  48.0064 215.7593 289.7543 289.8707 289.95471020.8209
 --------------------------------------------------------------

          Ground-State Mulliken Net Atomic Charges

     Atom                 Charge (a.u.)
  ----------------------------------------
      1 C                    -0.176452
      2 C                    -0.330074
      3 C                    -0.627506
      4 C                     0.773583
      5 C                    -0.600347
      6 C                     0.121800
      7 H                     0.198455
      8 H                     0.179354
      9 H                     0.161926
     10 Cl                    0.319118
     11 H                     0.218669
     12 Br                   -0.238526
  ----------------------------------------
  Sum of atomic charges =     0.000000

 -----------------------------------------------------------------
                    Cartesian Multipole Moments
 -----------------------------------------------------------------
    Charge (ESU x 10^10)
                 0.0000
    Dipole Moment (Debye)
         X      -1.4531      Y       0.0000      Z       0.8333
       Tot       1.6751
    Quadrupole Moments (Debye-Ang)
        XX     -67.5056     XY       0.0000     YY     -69.2831
        XZ      -2.7076     YZ       0.0000     ZZ     -65.0592
    Octopole Moments (Debye-Ang^2)
       XXX    -346.1080    XXY       0.0000    XYY    -116.7539
       YYY       0.0000    XXZ     -16.0333    XYZ       0.0000
       YYZ      -7.3584    XZZ    -118.9920    YZZ      -0.0000
       ZZZ     -12.3177
    Hexadecapole Moments (Debye-Ang^3)
      XXXX   -1940.9130   XXXY       0.0000   XXYY    -348.5415
      XYYY       0.0000   YYYY     -83.0019   XXXZ    -277.2992
      XXYZ       0.0000   XYYZ     -84.7634   YYYZ       0.0000
      XXZZ    -596.2524   XYZZ      -0.0000   YYZZ    -283.4737
      XZZZ    -254.3001   YZZZ       0.0000   ZZZZ   -1466.8451
 -----------------------------------------------------------------
 Calculating analytic gradient of the SCF energy
 Gradient of SCF Energy
            1           2           3           4           5           6
    1   0.0013423  -0.0016225  -0.0009843   0.0082712  -0.0032123   0.0005410
    2  -0.0000000  -0.0000000   0.0000000  -0.0000000  -0.0000000   0.0000000
    3   0.0022179   0.0006410  -0.0021889   0.0038159   0.0023142  -0.0051878
            7           8           9          10          11          12
    1  -0.0004394   0.0003855  -0.0001947  -0.0043597   0.0004017  -0.0001288
    2  -0.0000000   0.0000000   0.0000000  -0.0000000   0.0000000  -0.0000000
    3  -0.0001907  -0.0002784   0.0003847  -0.0022921  -0.0003379   0.0011023
 Max gradient component =       8.271E-03
 RMS gradient           =       2.159E-03
 Gradient time:  CPU 22.05 s  wall 3.74 s
 Geometry Optimization Parameters
   NAtoms,    NIC,     NZ,  NCons,   NDum,   NFix, NCnnct, MaxDiis
       12      78      12       0       0       0       0       0

 Cartesian Hessian Update
 Hessian updated using BFGS update


** GEOMETRY OPTIMIZATION IN DELOCALIZED INTERNAL COORDINATES **
   Searching for a Minimum

   Optimization Cycle:   2

                       Coordinates (Angstroms)
     ATOM                X               Y               Z
      1  C        -0.0082081793    0.0000000000   -0.0007698170
      2  C         0.0029439819    0.0000000000    1.3919243752
      3  C         1.2039575718    0.0000000000    2.0967863907
      4  C         2.4057751485    0.0000000000    1.3916551185
      5  C         2.4174886458    0.0000000000   -0.0014408385
      6  C         1.2045879857    0.0000000000   -0.6856680214
      7  H        -0.9443056353    0.0000000000   -0.5451408097
      8  H        -0.9349505690    0.0000000000    1.9334436621
      9  H         1.2102160016    0.0000000000    3.1798546812
     10  Cl        3.9191518447    0.0000000000    2.2568029531
     11  H         3.3563345924    0.0000000000   -0.5398412392
     12  Br        1.2117145089    0.0000000000   -2.5954914548
   Point Group: c1    Number of degrees of freedom:    30


   Energy is  -3265.473595170

 Hessian updated using BFGS update

 15 Hessian modes will be used to form the next step
  Hessian Eigenvalues:
     0.157766    0.160016    0.168718    0.208542    0.226149    0.235926
     0.249946    0.250227    0.303537    0.351521    0.357609    0.423520
     0.424846    0.463020    0.467407

 Minimum search - taking simple RFO step
 Searching for Lamda that Minimizes Along All modes
 Value Taken    Lamda =  -0.00027062
 Step Taken.  Stepsize is  0.039040

                             Maximum     Tolerance    Cnvgd?
         Gradient           0.005278      0.000300      NO
         Displacement       0.031442      0.001200      NO
         Energy change     -0.001041      0.000001      NO


 New Cartesian Coordinates Obtained by Inverse Iteration

 Displacement from previous Coordinates is:  0.024585
 ----------------------------------------------------------------
             Standard Nuclear Orientation (Angstroms)
    I     Atom           X                Y                Z
 ----------------------------------------------------------------
    1      C      -0.0108551793     0.0000000000    -0.0015086046
    2      C       0.0025596564     0.0000000000     1.3918017886
    3      C       1.2023162280     0.0000000000     2.0988052595
    4      C       2.3989681983     0.0000000000     1.3877706364
    5      C       2.4203780737     0.0000000000    -0.0043502625
    6      C       1.2041904511     0.0000000000    -0.6798550381
    7      H      -0.9446184932     0.0000000000    -0.5475796234
    8      H      -0.9360308324     0.0000000000     1.9338843812
    9      H       1.2125248479     0.0000000000     3.1808869314
   10      Cl      3.9234085365     0.0000000000     2.2575849567
   11      H       3.3588507401     0.0000000000    -0.5408449335
   12      Br      1.2130136708     0.0000000000    -2.5944804917
 ----------------------------------------------------------------
 Nuclear Repulsion Energy =         593.02359788 hartrees
 There are       46 alpha and       46 beta electrons
 Applying Cartesian multipole field
    Component          Value
    ---------          -----
     (2,0,0)        1.00000E-11
     (0,2,0)        2.00000E-11
     (0,0,2)       -3.00000E-11
 Nucleus-field energy     =    -0.0000000269 hartrees
 Requested basis set is 6-311++G(d,p)
 There are 88 shells and 238 basis functions
 A cutoff of  1.0D-11 yielded   3269 shell pairs
 There are     25249 function pairs (     27359 Cartesian)
 Smallest overlap matrix eigenvalue = 1.01E-06

 Q-Chem warning in module stvman/mkSTV.C, line 318:

 Overlap eigenvalue is smaller than square root of threshold
 Use THRESH >= 12 to get rid of this warning

 Guess MOs from SCF MO coefficient file

 -----------------------------------------------------------------------
  General SCF calculation program by
  Eric Jon Sundstrom, Paul Horn, Yuezhi Mao, Dmitri Zuev, Alec White,
  David Stuck, Shaama M.S., Shane Yost, Joonho Lee, David Small,
  Daniel Levine, Susi Lehtola, Hugh Burton, Evgeny Epifanovsky,
  Bang C. Huynh
 -----------------------------------------------------------------------
 Exchange:     0.2000 Hartree-Fock + 0.0800 Slater + 0.7200 B88
 Correlation:  0.1900 VWN1RPA + 0.8100 LYP
 Using SG-1 standard quadrature grid
 Size of previous SCF MO coefficient file: 113764 (expected); 113286 (actual). 

 Q-Chem warning in module libgscf/gen_scfman/rhf.C, line 618:

 Inconsistent size for SCF MO coefficient file.  Please check basis and PURECART setting.

 using 6 threads for integral computing
 -------------------------------------------------------
 OpenMP Integral computing Module                
 Release: version 2.0, May 2017, Q-Chem Inc. Pleasanton 
 -------------------------------------------------------
 A restricted SCF calculation will be
 performed using DIIS
 SCF converges when DIIS error is below 1.0e-08
 ---------------------------------------
  Cycle       Energy         DIIS error
 ---------------------------------------
    1   -3265.4736054668      1.63e-04  
    2   -3265.4737414231      4.30e-05  
    3   -3265.4737386939      4.88e-05  
    4   -3265.4737539301      8.58e-06  
    5   -3265.4737544459      1.81e-06  
    6   -3265.4737544594      1.28e-06  
    7   -3265.4737544716      2.28e-07  
    8   -3265.4737544719      9.69e-08  
    9   -3265.4737544718      2.47e-08  
   10   -3265.4737544713      1.69e-08  
   11   -3265.4737544710      3.04e-09  Convergence criterion met
 ---------------------------------------
 SCF time:   CPU 63.59s  wall 11.00s 
 SCF   energy in the final basis set =    -3265.4737544710
 Total energy in the final basis set =    -3265.4737544710

 --------------------------------------------------------------

                    Orbital Energies (a.u.)
 --------------------------------------------------------------

 Alpha MOs
 -- Occupied --
********-101.5660 -62.4941 -56.3146 -56.3107 -56.3105 -10.2585 -10.2530
-10.2093 -10.2070 -10.2047 -10.2046  -9.4806  -8.7028  -7.2452  -7.2355
 -7.2350  -6.5344  -6.5213  -6.5210  -2.6453  -2.6415  -2.6414  -2.6309
 -2.6309  -0.9161  -0.8676  -0.8185  -0.7672  -0.7454  -0.6382  -0.6161
 -0.5429  -0.5011  -0.4801  -0.4559  -0.4434  -0.4229  -0.3910  -0.3814
 -0.3642  -0.3295  -0.3241  -0.3039  -0.2753  -0.2614
 -- Virtual --
 -0.0443  -0.0426  -0.0327  -0.0074   0.0074   0.0105   0.0128   0.0352
  0.0424   0.0473   0.0486   0.0701   0.0734   0.0768   0.0770   0.0907
  0.1046   0.1069   0.1080   0.1104   0.1183   0.1196   0.1213   0.1233
  0.1292   0.1319   0.1338   0.1505   0.1527   0.1697   0.1717   0.1775
  0.1898   0.2061   0.2102   0.2128   0.2199   0.2459   0.2503   0.2621
  0.2632   0.2653   0.2752   0.2802   0.2870   0.3049   0.3227   0.3364
  0.3422   0.4089   0.4246   0.4263   0.4438   0.4559   0.4591   0.4723
  0.5028   0.5175   0.5211   0.5264   0.5375   0.5420   0.5547   0.5600
  0.5719   0.5800   0.5862   0.5992   0.6015   0.6307   0.6660   0.6735
  0.6958   0.7098   0.7169   0.7241   0.7374   0.7840   0.8235   0.8269
  0.8333   0.8421   0.8534   0.8585   0.8635   0.8696   0.8756   0.8991
  0.9256   0.9488   0.9627   0.9789   0.9946   1.0074   1.0417   1.0694
  1.0811   1.0850   1.1898   1.1915   1.2204   1.3014   1.3080   1.3990
  1.4682   1.4995   1.5187   1.5422   1.5441   1.5925   1.5996   1.6467
  1.6710   1.6788   1.7345   1.7481   1.8696   1.8885   1.8917   1.8946
  1.9273   1.9471   1.9589   1.9870   2.0040   2.0269   2.0331   2.0516
  2.1152   2.2023   2.2444   2.2703   2.2819   2.3107   2.3620   2.4111
  2.4200   2.4832   2.5153   2.5442   2.6246   2.6311   2.6896   2.7022
  2.7192   2.7333   2.7632   2.7646   2.7669   2.7943   2.8324   2.8548
  2.8579   3.0513   3.0787   3.1148   3.1900   3.3168   3.3397   3.4706
  3.5891   3.6821   3.7888   4.0005   4.0018   4.0460   4.0777   4.0957
  4.1146   4.2314   4.4147   4.8110   6.7494   7.5581   7.6716   7.7436
  9.7680  23.4691  23.8650  23.9254  24.0426  24.0559  24.1534  25.8168
 26.1268  26.6170  48.0060 215.7589 289.7545 289.8705 289.96861020.8204
 --------------------------------------------------------------

          Ground-State Mulliken Net Atomic Charges

     Atom                 Charge (a.u.)
  ----------------------------------------
      1 C                    -0.225672
      2 C                    -0.384721
      3 C                    -0.454594
      4 C                     0.384906
      5 C                    -0.377103
      6 C                     0.106788
      7 H                     0.204874
      8 H                     0.174647
      9 H                     0.183718
     10 Cl                    0.391438
     11 H                     0.237914
     12 Br                   -0.242194
  ----------------------------------------
  Sum of atomic charges =     0.000000

 -----------------------------------------------------------------
                    Cartesian Multipole Moments
 -----------------------------------------------------------------
    Charge (ESU x 10^10)
                 0.0000
    Dipole Moment (Debye)
         X      -1.5040      Y       0.0000      Z       0.8334
       Tot       1.7195
    Quadrupole Moments (Debye-Ang)
        XX     -67.7372     XY       0.0000     YY     -69.2997
        XZ      -2.8628     YZ       0.0000     ZZ     -65.1972
    Octopole Moments (Debye-Ang^2)
       XXX    -347.3741    XXY       0.0000    XYY    -116.8824
       YYY      -0.0000    XXZ     -16.9431    XYZ       0.0000
       YYZ      -7.4027    XZZ    -119.5509    YZZ       0.0000
       ZZZ     -12.1874
    Hexadecapole Moments (Debye-Ang^3)
      XXXX   -1948.5614   XXXY       0.0000   XXYY    -349.3038
      XYYY       0.0000   YYYY     -83.0287   XXXZ    -281.3097
      XXYZ       0.0000   XYYZ     -84.9853   YYYZ       0.0000
      XXZZ    -598.7870   XYZZ       0.0000   YYZZ    -283.5707
      XZZZ    -255.3136   YZZZ      -0.0000   ZZZZ   -1467.5566
 -----------------------------------------------------------------
 Calculating analytic gradient of the SCF energy
 Gradient of SCF Energy
            1           2           3           4           5           6
    1  -0.0004051   0.0005209  -0.0007133   0.0011066  -0.0004315   0.0003529
    2  -0.0000000  -0.0000000  -0.0000000   0.0000000  -0.0000000   0.0000000
    3  -0.0000769  -0.0001103   0.0000149   0.0004698  -0.0002992   0.0002367
            7           8           9          10          11          12
    1   0.0000857   0.0000140  -0.0000059  -0.0006353   0.0000281   0.0000828
    2   0.0000000  -0.0000000  -0.0000000  -0.0000000   0.0000000  -0.0000000
    3   0.0000180  -0.0000197  -0.0000372  -0.0003974   0.0000192   0.0001821
 Max gradient component =       1.107E-03
 RMS gradient           =       3.108E-04
 Gradient time:  CPU 22.07 s  wall 3.75 s
 Geometry Optimization Parameters
   NAtoms,    NIC,     NZ,  NCons,   NDum,   NFix, NCnnct, MaxDiis
       12      78      12       0       0       0       0       0

 Cartesian Hessian Update
 Hessian updated using BFGS update


** GEOMETRY OPTIMIZATION IN DELOCALIZED INTERNAL COORDINATES **
   Searching for a Minimum

   Optimization Cycle:   3

                       Coordinates (Angstroms)
     ATOM                X               Y               Z
      1  C        -0.0108551793    0.0000000000   -0.0015086046
      2  C         0.0025596564    0.0000000000    1.3918017886
      3  C         1.2023162280    0.0000000000    2.0988052595
      4  C         2.3989681983    0.0000000000    1.3877706364
      5  C         2.4203780737    0.0000000000   -0.0043502625
      6  C         1.2041904511    0.0000000000   -0.6798550381
      7  H        -0.9446184932    0.0000000000   -0.5475796234
      8  H        -0.9360308324    0.0000000000    1.9338843812
      9  H         1.2125248479    0.0000000000    3.1808869314
     10  Cl        3.9234085365    0.0000000000    2.2575849567
     11  H         3.3588507401    0.0000000000   -0.5408449335
     12  Br        1.2130136708    0.0000000000   -2.5944804917
   Point Group: c1    Number of degrees of freedom:    30


   Energy is  -3265.473754471

 Hessian updated using BFGS update

 18 Hessian modes will be used to form the next step
  Hessian Eigenvalues:
     0.154691    0.160003    0.160014    0.162809    0.211787    0.225144
     0.236784    0.250021    0.250735    0.293774    0.351792    0.352074
     0.357563    0.424011    0.424768    0.462908    0.465990    0.468427

 Minimum search - taking simple RFO step
 Searching for Lamda that Minimizes Along All modes
 Value Taken    Lamda =  -0.00000477
 Step Taken.  Stepsize is  0.004561

                             Maximum     Tolerance    Cnvgd?
         Gradient           0.000544      0.000300      NO
         Displacement       0.002165      0.001200      NO
         Energy change     -0.000159      0.000001      NO


 New Cartesian Coordinates Obtained by Inverse Iteration

 Displacement from previous Coordinates is:  0.004684
 ----------------------------------------------------------------
             Standard Nuclear Orientation (Angstroms)
    I     Atom           X                Y                Z
 ----------------------------------------------------------------
    1      C      -0.0105386477     0.0000000000    -0.0014263744
    2      C       0.0021703781     0.0000000000     1.3920643879
    3      C       1.2024300110     0.0000000000     2.0989009657
    4      C       2.3983092420     0.0000000000     1.3874259323
    5      C       2.4208119710     0.0000000000    -0.0045835612
    6      C       1.2042101923     0.0000000000    -0.6801901704
    7      H      -0.9443300795     0.0000000000    -0.5476191895
    8      H      -0.9365749917     0.0000000000     1.9339742089
    9      H       1.2130301468     0.0000000000     3.1809957621
   10      Cl      3.9238030641     0.0000000000     2.2588234389
   11      H       3.3594079903     0.0000000000    -0.5407043485
   12      Br      1.2119766212     0.0000000000    -2.5955460519
 ----------------------------------------------------------------
 Nuclear Repulsion Energy =         592.86605794 hartrees
 There are       46 alpha and       46 beta electrons
 Applying Cartesian multipole field
    Component          Value
    ---------          -----
     (2,0,0)        1.00000E-11
     (0,2,0)        2.00000E-11
     (0,0,2)       -3.00000E-11
 Nucleus-field energy     =    -0.0000000269 hartrees
 Requested basis set is 6-311++G(d,p)
 There are 88 shells and 238 basis functions
 A cutoff of  1.0D-11 yielded   3269 shell pairs
 There are     25249 function pairs (     27359 Cartesian)
 Smallest overlap matrix eigenvalue = 1.01E-06

 Q-Chem warning in module stvman/mkSTV.C, line 318:

 Overlap eigenvalue is smaller than square root of threshold
 Use THRESH >= 12 to get rid of this warning

 Guess MOs from SCF MO coefficient file

 -----------------------------------------------------------------------
  General SCF calculation program by
  Eric Jon Sundstrom, Paul Horn, Yuezhi Mao, Dmitri Zuev, Alec White,
  David Stuck, Shaama M.S., Shane Yost, Joonho Lee, David Small,
  Daniel Levine, Susi Lehtola, Hugh Burton, Evgeny Epifanovsky,
  Bang C. Huynh
 -----------------------------------------------------------------------
 Exchange:     0.2000 Hartree-Fock + 0.0800 Slater + 0.7200 B88
 Correlation:  0.1900 VWN1RPA + 0.8100 LYP
 Using SG-1 standard quadrature grid
 using 6 threads for integral computing
 -------------------------------------------------------
 OpenMP Integral computing Module                
 Release: version 2.0, May 2017, Q-Chem Inc. Pleasanton 
 -------------------------------------------------------
 A restricted SCF calculation will be
 performed using DIIS
 SCF converges when DIIS error is below 1.0e-08
 ---------------------------------------
  Cycle       Energy         DIIS error
 ---------------------------------------
    1   -3265.4737548443      2.05e-05  
    2   -3265.4737570683      4.54e-06  
    3   -3265.4737569045      6.63e-06  
    4   -3265.4737572221      1.17e-06  
    5   -3265.4737572317      3.62e-07  
    6   -3265.4737572327      1.21e-07  
    7   -3265.4737572329      3.74e-08  
    8   -3265.4737572328      1.43e-08  
    9   -3265.4737572331      5.34e-09  Convergence criterion met
 ---------------------------------------
 SCF time:   CPU 52.11s  wall 9.00s 
 SCF   energy in the final basis set =    -3265.4737572331
 Total energy in the final basis set =    -3265.4737572331

 --------------------------------------------------------------

                    Orbital Energies (a.u.)
 --------------------------------------------------------------

 Alpha MOs
 -- Occupied --
********-101.5658 -62.4941 -56.3146 -56.3107 -56.3106 -10.2586 -10.2531
-10.2095 -10.2072 -10.2048 -10.2047  -9.4804  -8.7029  -7.2450  -7.2353
 -7.2348  -6.5345  -6.5213  -6.5210  -2.6453  -2.6416  -2.6414  -2.6310
 -2.6309  -0.9160  -0.8673  -0.8184  -0.7672  -0.7455  -0.6383  -0.6160
 -0.5429  -0.5011  -0.4801  -0.4559  -0.4434  -0.4228  -0.3910  -0.3815
 -0.3641  -0.3294  -0.3241  -0.3039  -0.2754  -0.2615
 -- Virtual --
 -0.0445  -0.0426  -0.0329  -0.0074   0.0073   0.0105   0.0125   0.0352
  0.0424   0.0472   0.0486   0.0701   0.0734   0.0768   0.0769   0.0907
  0.1046   0.1069   0.1080   0.1104   0.1182   0.1196   0.1213   0.1233
  0.1291   0.1319   0.1338   0.1504   0.1526   0.1696   0.1717   0.1775
  0.1898   0.2060   0.2101   0.2128   0.2199   0.2459   0.2503   0.2620
  0.2631   0.2653   0.2752   0.2802   0.2870   0.3049   0.3227   0.3364
  0.3422   0.4089   0.4247   0.4263   0.4437   0.4560   0.4591   0.4723
  0.5028   0.5175   0.5209   0.5264   0.5375   0.5419   0.5547   0.5600
  0.5719   0.5800   0.5861   0.5991   0.6015   0.6306   0.6659   0.6734
  0.6956   0.7098   0.7167   0.7240   0.7373   0.7840   0.8238   0.8268
  0.8332   0.8420   0.8536   0.8583   0.8634   0.8694   0.8755   0.8990
  0.9257   0.9485   0.9625   0.9788   0.9943   1.0073   1.0416   1.0693
  1.0810   1.0849   1.1895   1.1915   1.2201   1.3011   1.3078   1.3989
  1.4681   1.4993   1.5185   1.5421   1.5440   1.5925   1.5993   1.6465
  1.6708   1.6787   1.7343   1.7477   1.8695   1.8884   1.8920   1.8941
  1.9273   1.9469   1.9587   1.9869   2.0038   2.0269   2.0331   2.0510
  2.1151   2.2022   2.2444   2.2702   2.2819   2.3105   2.3618   2.4109
  2.4198   2.4830   2.5150   2.5436   2.6245   2.6311   2.6895   2.7021
  2.7191   2.7333   2.7632   2.7646   2.7667   2.7936   2.8323   2.8547
  2.8578   3.0512   3.0783   3.1146   3.1893   3.3168   3.3391   3.4702
  3.5891   3.6818   3.7881   4.0003   4.0017   4.0458   4.0776   4.0956
  4.1147   4.2312   4.4146   4.8109   6.7491   7.5580   7.6714   7.7435
  9.7675  23.4690  23.8645  23.9258  24.0428  24.0551  24.1528  25.8168
 26.1265  26.6157  48.0058 215.7583 289.7545 289.8703 289.96841020.8201
 --------------------------------------------------------------

          Ground-State Mulliken Net Atomic Charges

     Atom                 Charge (a.u.)
  ----------------------------------------
      1 C                    -0.226565
      2 C                    -0.384330
      3 C                    -0.458759
      4 C                     0.390569
      5 C                    -0.378999
      6 C                     0.108148
      7 H                     0.204854
      8 H                     0.174802
      9 H                     0.183692
     10 Cl                    0.390785
     11 H                     0.237805
     12 Br                   -0.242000
  ----------------------------------------
  Sum of atomic charges =     0.000000

 -----------------------------------------------------------------
                    Cartesian Multipole Moments
 -----------------------------------------------------------------
    Charge (ESU x 10^10)
                 0.0000
    Dipole Moment (Debye)
         X      -1.5108      Y       0.0000      Z       0.8297
       Tot       1.7236
    Quadrupole Moments (Debye-Ang)
        XX     -67.7724     XY       0.0000     YY     -69.3047
        XZ      -2.8902     YZ      -0.0000     ZZ     -65.2043
    Octopole Moments (Debye-Ang^2)
       XXX    -347.5058    XXY       0.0000    XYY    -116.8844
       YYY       0.0000    XXZ     -17.0474    XYZ      -0.0000
       YYZ      -7.4027    XZZ    -119.6037    YZZ       0.0000
       ZZZ     -12.2054
    Hexadecapole Moments (Debye-Ang^3)
      XXXX   -1949.3504   XXXY       0.0000   XXYY    -349.3606
      XYYY      -0.0000   YYYY     -83.0397   XXXZ    -282.0669
      XXYZ       0.0000   XYYZ     -85.1039   YYYZ      -0.0000
      XXZZ    -599.2220   XYZZ       0.0000   YYZZ    -283.7719
      XZZZ    -255.7060   YZZZ      -0.0000   ZZZZ   -1468.5878
 -----------------------------------------------------------------
 Calculating analytic gradient of the SCF energy
 Gradient of SCF Energy
            1           2           3           4           5           6
    1  -0.0001593   0.0001717  -0.0001858   0.0002205  -0.0000226   0.0000583
    2  -0.0000000   0.0000000   0.0000000   0.0000000  -0.0000000   0.0000000
    3  -0.0001096  -0.0000272   0.0000293   0.0001750  -0.0001545   0.0002453
            7           8           9          10          11          12
    1   0.0000509  -0.0000346  -0.0000080  -0.0001338  -0.0000006   0.0000433
    2  -0.0000000   0.0000000   0.0000000  -0.0000000   0.0000000  -0.0000000
    3  -0.0000064   0.0000040  -0.0000145  -0.0000511   0.0000402  -0.0001307
 Max gradient component =       2.453E-04
 RMS gradient           =       9.361E-05
 Gradient time:  CPU 22.10 s  wall 3.75 s
 Geometry Optimization Parameters
   NAtoms,    NIC,     NZ,  NCons,   NDum,   NFix, NCnnct, MaxDiis
       12      78      12       0       0       0       0       0

 Cartesian Hessian Update
 Hessian updated using BFGS update


** GEOMETRY OPTIMIZATION IN DELOCALIZED INTERNAL COORDINATES **
   Searching for a Minimum

   Optimization Cycle:   4

                       Coordinates (Angstroms)
     ATOM                X               Y               Z
      1  C        -0.0105386477    0.0000000000   -0.0014263744
      2  C         0.0021703781    0.0000000000    1.3920643879
      3  C         1.2024300110    0.0000000000    2.0989009657
      4  C         2.3983092420    0.0000000000    1.3874259323
      5  C         2.4208119710    0.0000000000   -0.0045835612
      6  C         1.2042101923    0.0000000000   -0.6801901704
      7  H        -0.9443300795    0.0000000000   -0.5476191895
      8  H        -0.9365749917    0.0000000000    1.9339742089
      9  H         1.2130301468    0.0000000000    3.1809957621
     10  Cl        3.9238030641    0.0000000000    2.2588234389
     11  H         3.3594079903    0.0000000000   -0.5407043485
     12  Br        1.2119766212    0.0000000000   -2.5955460519
   Point Group: c1    Number of degrees of freedom:    30


   Energy is  -3265.473757233

 Hessian updated using BFGS update

 21 Hessian modes will be used to form the next step
  Hessian Eigenvalues:
     0.155628    0.159513    0.160000    0.160007    0.161623    0.199176
     0.220637    0.231126    0.249910    0.250474    0.279315    0.350380
     0.351912    0.352093    0.357694    0.420620    0.425352    0.456484
     0.463913    0.464891    0.477088

 Minimum search - taking simple RFO step
 Searching for Lamda that Minimizes Along All modes
 Value Taken    Lamda =   0.00000000
 Step Taken.  Stepsize is  0.001461

                             Maximum     Tolerance    Cnvgd?
         Gradient           0.000189      0.000300     YES
         Displacement       0.000852      0.001200     YES
         Energy change     -0.000003      0.000001      NO


                       Distance Matrix (Angstroms)
             C (  1)   C (  2)   C (  3)   C (  4)   C (  5)   C (  6)
   C (  2)  1.393549
   C (  3)  2.425421  1.392925
   C (  4)  2.780550  2.396143  1.391519
   C (  5)  2.431353  2.792929  2.430864  1.392191
   C (  6)  1.391523  2.395650  2.779092  2.387658  1.391605
   H (  7)  1.081801  2.158295  3.407734  3.862336  3.408676  2.152626
   H (  8)  2.145535  1.083932  2.145354  3.379374  3.876861  3.378878
   H (  9)  3.409535  2.160198  1.082147  2.149832  3.406854  3.861196
   Cl( 10)  4.537375  4.016276  2.726068  1.756834  2.716982  4.004246
   H ( 11)  3.412823  3.873840  3.408822  2.154390  1.080920  2.159707
   Br( 12)  2.867752  4.167093  4.694457  4.155894  2.859085  1.915372
             H (  7)   H (  8)   H (  9)   Cl( 10)   H ( 11)
   H (  8)  2.481606
   H (  9)  4.307757  2.485129
   Cl( 10)  5.619149  4.871222  2.863336
   H ( 11)  4.303744  4.957772  4.296276  2.855853
   Br( 12)  2.973830  5.013265  5.776542  5.560477  2.972177

 Final energy is   -3265.4737572331028     


 ******************************
 **  OPTIMIZATION CONVERGED  **
 ******************************

                       Coordinates (Angstroms)
     ATOM                X               Y               Z
      1  C        -0.0105386477    0.0000000000   -0.0014263744
      2  C         0.0021703781    0.0000000000    1.3920643879
      3  C         1.2024300110    0.0000000000    2.0989009657
      4  C         2.3983092420    0.0000000000    1.3874259323
      5  C         2.4208119710    0.0000000000   -0.0045835612
      6  C         1.2042101923    0.0000000000   -0.6801901704
      7  H        -0.9443300795    0.0000000000   -0.5476191895
      8  H        -0.9365749917    0.0000000000    1.9339742089
      9  H         1.2130301468    0.0000000000    3.1809957621
     10  Cl        3.9238030641    0.0000000000    2.2588234389
     11  H         3.3594079903    0.0000000000   -0.5407043485
     12  Br        1.2119766212    0.0000000000   -2.5955460519

Z-matrix Print:
$molecule
0 1
Br
C  1 1.915372
C  2 1.391523 1 119.427421
H  3 1.081801 2 120.480704 1 -0.000000 0
C  2 1.391605 1 118.812086 3 -180.000000 0
H  5 1.080920 2 121.220825 1 -0.000000 0
C  5 1.392191 2 118.118266 1 -180.000000 0
C  7 1.391519 5 121.676201 2 -0.000000 0
H  8 1.082147 7 120.188811 5 -180.000000 0
C  8 1.392925 7 118.755980 5 -0.000000 0
H  10 1.083932 8 119.509475 7 -180.000000 0
Cl 7 1.756834 5 118.809869 2 -180.000000 0
$end


 --------------------------------------------------------------

                    Orbital Energies (a.u.)
 --------------------------------------------------------------

 Alpha MOs
 -- Occupied --
********-101.5658 -62.4941 -56.3146 -56.3107 -56.3106 -10.2586 -10.2531
-10.2095 -10.2072 -10.2048 -10.2047  -9.4804  -8.7029  -7.2450  -7.2353
 -7.2348  -6.5345  -6.5213  -6.5210  -2.6453  -2.6416  -2.6414  -2.6310
 -2.6309  -0.9160  -0.8673  -0.8184  -0.7672  -0.7455  -0.6383  -0.6160
 -0.5429  -0.5011  -0.4801  -0.4559  -0.4434  -0.4228  -0.3910  -0.3815
 -0.3641  -0.3294  -0.3241  -0.3039  -0.2754  -0.2615
 -- Virtual --
 -0.0445  -0.0426  -0.0329  -0.0074   0.0073   0.0105   0.0125   0.0352
  0.0424   0.0472   0.0486   0.0701   0.0734   0.0768   0.0769   0.0907
  0.1046   0.1069   0.1080   0.1104   0.1182   0.1196   0.1213   0.1233
  0.1291   0.1319   0.1338   0.1504   0.1526   0.1696   0.1717   0.1775
  0.1898   0.2060   0.2101   0.2128   0.2199   0.2459   0.2503   0.2620
  0.2631   0.2653   0.2752   0.2802   0.2870   0.3049   0.3227   0.3364
  0.3422   0.4089   0.4247   0.4263   0.4437   0.4560   0.4591   0.4723
  0.5028   0.5175   0.5209   0.5264   0.5375   0.5419   0.5547   0.5600
  0.5719   0.5800   0.5861   0.5991   0.6015   0.6306   0.6659   0.6734
  0.6956   0.7098   0.7167   0.7240   0.7373   0.7840   0.8238   0.8268
  0.8332   0.8420   0.8536   0.8583   0.8634   0.8694   0.8755   0.8990
  0.9257   0.9485   0.9625   0.9788   0.9943   1.0073   1.0416   1.0693
  1.0810   1.0849   1.1895   1.1915   1.2201   1.3011   1.3078   1.3989
  1.4681   1.4993   1.5185   1.5421   1.5440   1.5925   1.5993   1.6465
  1.6708   1.6787   1.7343   1.7477   1.8695   1.8884   1.8920   1.8941
  1.9273   1.9469   1.9587   1.9869   2.0038   2.0269   2.0331   2.0510
  2.1151   2.2022   2.2444   2.2702   2.2819   2.3105   2.3618   2.4109
  2.4198   2.4830   2.5150   2.5436   2.6245   2.6311   2.6895   2.7021
  2.7191   2.7333   2.7632   2.7646   2.7667   2.7936   2.8323   2.8547
  2.8578   3.0512   3.0783   3.1146   3.1893   3.3168   3.3391   3.4702
  3.5891   3.6818   3.7881   4.0003   4.0017   4.0458   4.0776   4.0956
  4.1147   4.2312   4.4146   4.8109   6.7491   7.5580   7.6714   7.7435
  9.7675  23.4690  23.8645  23.9258  24.0428  24.0551  24.1528  25.8168
 26.1265  26.6157  48.0058 215.7583 289.7545 289.8703 289.96841020.8201
 --------------------------------------------------------------

          Ground-State Mulliken Net Atomic Charges

     Atom                 Charge (a.u.)
  ----------------------------------------
      1 C                    -0.226565
      2 C                    -0.384330
      3 C                    -0.458759
      4 C                     0.390569
      5 C                    -0.378999
      6 C                     0.108148
      7 H                     0.204854
      8 H                     0.174802
      9 H                     0.183692
     10 Cl                    0.390785
     11 H                     0.237805
     12 Br                   -0.242000
  ----------------------------------------
  Sum of atomic charges =     0.000000

 -----------------------------------------------------------------
                    Cartesian Multipole Moments
 -----------------------------------------------------------------
    Charge (ESU x 10^10)
                 0.0000
    Dipole Moment (Debye)
         X      -1.5108      Y       0.0000      Z       0.8297
       Tot       1.7236
    Quadrupole Moments (Debye-Ang)
        XX     -67.7724     XY       0.0000     YY     -69.3047
        XZ      -2.8902     YZ      -0.0000     ZZ     -65.2043
    Octopole Moments (Debye-Ang^2)
       XXX    -347.5058    XXY       0.0000    XYY    -116.8844
       YYY       0.0000    XXZ     -17.0474    XYZ      -0.0000
       YYZ      -7.4027    XZZ    -119.6037    YZZ       0.0000
       ZZZ     -12.2054
    Hexadecapole Moments (Debye-Ang^3)
      XXXX   -1949.3504   XXXY       0.0000   XXYY    -349.3606
      XYYY      -0.0000   YYYY     -83.0397   XXXZ    -282.0669
      XXYZ       0.0000   XYYZ     -85.1039   YYYZ      -0.0000
      XXZZ    -599.2220   XYZZ       0.0000   YYZZ    -283.7719
      XZZZ    -255.7060   YZZZ      -0.0000   ZZZZ   -1468.5878
 -----------------------------------------------------------------
Archival summary:
1\1\december\OPT\ProcedureUnspecified\BasisUnspecified\r1l164\taweetha\FriNov2918:50:382019FriNov2918:50:382019\0\\#,OPT,ProcedureUnspecified,BasisUnspecified,\\0,1\Br\C,1,1.91537\C,2,1.39152,1,119.427\H,3,1.0818,2,120.481,1,-0,0\C,2,1.3916,1,118.812,3,-180,0\H,5,1.08092,2,121.221,1,-0,0\C,5,1.39219,2,118.118,1,-180,0\C,7,1.39152,5,121.676,2,-0,0\H,8,1.08215,7,120.189,5,-180,0\C,8,1.39293,7,118.756,5,-0,0\H,10,1.08393,8,119.509,7,-180,0\Cl,7,1.75683,5,118.81,2,-180,0\\\@

 Total job time:  61.42s(wall), 350.07s(cpu) 
 Fri Nov 29 18:50:38 2019

        *************************************************************
        *                                                           *
        *  Thank you very much for using Q-Chem.  Have a nice day.  *
        *                                                           *
        *************************************************************


 
User input: 2 of 2 
 
                  Welcome to Q-Chem
     A Quantum Leap Into The Future Of Chemistry


 Q-Chem 5.2 (devel), Q-Chem, Inc., Pleasanton, CA (2019)

 Yihan Shao,  Zhengting Gan,  E. Epifanovsky,  A. T. B. Gilbert,  M. Wormit,  
 J. Kussmann,  A. W. Lange,  A. Behn,  Jia Deng,  Xintian Feng,  D. Ghosh,  
 M. Goldey,  P. R. Horn,  L. D. Jacobson,  I. Kaliman,  T. Kus,  A. Landau,  
 Jie Liu,  E. I. Proynov,  R. M. Richard,  R. P. Steele,  E. J. Sundstrom,  
 H. L. Woodcock III,  P. M. Zimmerman,  D. Zuev,  B. Albrecht,  E. Alguire,  
 S. A. Baeppler,  D. Barton,  Z. Benda,  Y. A. Bernard,  E. J. Berquist,  
 K. B. Bravaya,  H. Burton,  D. Casanova,  Chun-Min Chang,  Yunqing Chen,  
 A. Chien,  K. D. Closser,  M. P. Coons,  S. Coriani,  S. Dasgupta,  
 A. L. Dempwolff,  M. Diedenhofen,  Hainam Do,  R. G. Edgar,  Po-Tung Fang,  
 S. Faraji,  S. Fatehi,  Qingguo Feng,  K. D. Fenk,  J. Fosso-Tande,  
 J. Gayvert,  Qinghui Ge,  A. Ghysels,  G. Gidofalvi,  J. Gomes,  
 J. Gonthier,  A. Gunina,  D. Hait,  M. W. D. Hanson-Heine,  
 P. H. P. Harbach,  A. W. Hauser,  M. F. Herbst,  J. E. Herr,  
 E. G. Hohenstein,  Z. C. Holden,  Kerwin Hui,  B. C. Huynh,  T.-C. Jagau,  
 Hyunjun Ji,  B. Kaduk,  K. Khistyaev,  Jaehoon Kim,  P. Klunzinger,  K. Koh,  
 D. Kosenkov,  L. Koulias,  T. Kowalczyk,  C. M. Krauter,  A. Kunitsa,  
 Ka Un Lao,  A. Laurent,  K. V. Lawler,  Joonho Lee,  D. Lefrancois,  
 S. Lehtola,  D. S. Levine,  Yi-Pei Li,  You-Sheng Lin,  Fenglai Liu,  
 E. Livshits,  A. Luenser,  P. Manohar,  E. Mansoor,  S. F. Manzer,  
 Shan-Ping Mao,  Yuezhi Mao,  N. Mardirossian,  A. V. Marenich,  
 T. Markovich,  L. A. Martinez-Martinez,  S. A. Maurer,  N. J. Mayhall,  
 S. C. McKenzie,  J.-M. Mewes,  P. Morgante,  A. F. Morrison,  
 J. W. Mullinax,  K. Nanda,  T. S. Nguyen-Beck,  R. Olivares-Amaya,  
 J. A. Parkhill,  Zheng Pei,  T. M. Perrine,  F. Plasser,  P. Pokhilko,  
 S. Prager,  A. Prociuk,  E. Ramos,  D. R. Rehn,  F. Rob,  M. Scheurer,  
 M. Schneider,  N. Sergueev,  S. M. Sharada,  S. Sharma,  D. W. Small,  
 T. Stauch,  T. Stein,  Yu-Chuan Su,  A. J. W. Thom,  A. Tkatchenko,  
 T. Tsuchimochi,  N. M. Tubman,  L. Vogt,  M. L. Vidal,  O. Vydrov,  
 M. A. Watson,  J. Wenzel,  M. de Wergifosse,  T. A. Wesolowski,  A. White,  
 J. Witte,  A. Yamada,  Jun Yang,  K. Yao,  S. Yeganeh,  S. R. Yost,  
 Zhi-Qiang You,  A. Zech,  Igor Ying Zhang,  Xing Zhang,  Yan Zhao,  
 Ying Zhu,  B. R. Brooks,  G. K. L. Chan,  C. J. Cramer,  M. S. Gordon,  
 W. J. Hehre,  A. Klamt,  M. W. Schmidt,  C. D. Sherrill,  D. G. Truhlar,  
 A. Aspuru-Guzik,  R. Baer,  A. T. Bell,  N. A. Besley,  Jeng-Da Chai,  
 A. E. DePrince, III,  R. A. DiStasio Jr.,  A. Dreuw,  B. D. Dunietz,  
 T. R. Furlani,  Chao-Ping Hsu,  Yousung Jung,  Jing Kong,  D. S. Lambrecht,  
 WanZhen Liang,  C. Ochsenfeld,  V. A. Rassolov,  L. V. Slipchenko,  
 J. E. Subotnik,  T. Van Voorhis,  J. M. Herbert,  A. I. Krylov,  
 P. M. W. Gill,  M. Head-Gordon

 Contributors to earlier versions of Q-Chem not listed above: 
 R. D. Adamson,  B. Austin,  J. Baker,  G. J. O. Beran,  K. Brandhorst,  
 S. T. Brown,  E. F. C. Byrd,  A. K. Chakraborty,  C.-L. Cheng,  
 Siu Hung Chien,  D. M. Chipman,  D. L. Crittenden,  H. Dachsel,  
 R. J. Doerksen,  A. D. Dutoi,  L. Fusti-Molnar,  W. A. Goddard III,  
 A. Golubeva-Zadorozhnaya,  S. R. Gwaltney,  G. Hawkins,  A. Heyden,  
 S. Hirata,  G. Kedziora,  F. J. Keil,  C. Kelley,  Jihan Kim,  R. A. King,  
 R. Z. Khaliullin,  P. P. Korambath,  W. Kurlancheek,  A. M. Lee,  M. S. Lee,  
 S. V. Levchenko,  Ching Yeh Lin,  D. Liotard,  R. C. Lochan,  I. Lotan,  
 P. E. Maslen,  N. Nair,  D. P. O'Neill,  D. Neuhauser,  E. Neuscamman,  
 C. M. Oana,  R. Olson,  B. Peters,  R. Peverati,  P. A. Pieniazek,  
 Y. M. Rhee,  J. Ritchie,  M. A. Rohrdanz,  E. Rosta,  N. J. Russ,  
 H. F. Schaefer III,  N. E. Schultz,  N. Shenvi,  A. C. Simmonett,  A. Sodt,  
 D. Stuck,  K. S. Thanthiriwatte,  V. Vanovschi,  Tao Wang,  A. Warshel,  
 C. F. Williams,  Q. Wu,  X. Xu,  W. Zhang

 Please cite Q-Chem as follows:
 Y. Shao et al., Mol. Phys. 113, 184-215 (2015)
 DOI: 10.1080/00268976.2014.952696

 Q-Chem 5.2.1 for Intel X86 EM64T Linux

 Parts of Q-Chem use Armadillo 8.300.2 (Tropical Shenanigans).
 http://arma.sourceforge.net/

 Q-Chem begins on Fri Nov 29 18:50:38 2019  

Host: 
0

     Scratch files written to /scratch/taweetham/qchem1878//
NAlpha2: 92
NElect   92
Mult     1
The previous job contains 0 fragments, simply inherited here

Checking the input file for inconsistencies... 	...done.

--------------------------------------------------------------
User input:
--------------------------------------------------------------

$MOLECULE
READ
$END

$REM
   JOB_TYPE 	FREQUENCY
   BASIS 	6-311++G**
   METHOD	B3LYP	
$END


--------------------------------------------------------------
 ----------------------------------------------------------------
             Standard Nuclear Orientation (Angstroms)
    I     Atom           X                Y                Z
 ----------------------------------------------------------------
    1      C       0.4005141160    -1.6677356493    -0.0000000000
    2      C      -0.8968538886    -2.1764735823    -0.0000000000
    3      C      -2.0008720424    -1.3271296884    -0.0000000000
    4      C      -1.7876091293     0.0479495051    -0.0000000000
    5      C      -0.5047682303     0.5887970166     0.0000000000
    6      C       0.5763850612    -0.2873717678     0.0000000000
    7      H       1.2559799673    -2.3299072333    -0.0000000000
    8      H      -1.0488760805    -3.2496922817    -0.0000000000
    9      H      -3.0085972294    -1.7215044580    -0.0000000000
   10      Cl     -3.1657647519     1.1375145998    -0.0000000000
   11      H      -0.3580602348     1.6597147305     0.0000000000
   12      Br      2.3501936869     0.4352978869     0.0000000000
 ----------------------------------------------------------------
 Molecular Point Group                 Cs    NOp =  2
 Largest Abelian Subgroup              Cs    NOp =  2
 Nuclear Repulsion Energy =         592.86605794 hartrees
 There are       46 alpha and       46 beta electrons
 Requested basis set is 6-311++G(d,p)
 There are 88 shells and 238 basis functions

 Total QAlloc Memory Limit   2000 MB
 Mega-Array Size       188 MB
 MEM_STATIC part       192 MB

                       Distance Matrix (Angstroms)
             C (  1)   C (  2)   C (  3)   C (  4)   C (  5)   C (  6)
   C (  2)  1.393549
   C (  3)  2.425421  1.392925
   C (  4)  2.780550  2.396143  1.391519
   C (  5)  2.431353  2.792929  2.430864  1.392191
   C (  6)  1.391523  2.395650  2.779092  2.387658  1.391605
   H (  7)  1.081801  2.158295  3.407734  3.862336  3.408676  2.152626
   H (  8)  2.145535  1.083932  2.145354  3.379374  3.876861  3.378878
   H (  9)  3.409535  2.160198  1.082147  2.149832  3.406854  3.861196
   Cl( 10)  4.537375  4.016276  2.726068  1.756834  2.716982  4.004246
   H ( 11)  3.412823  3.873840  3.408822  2.154390  1.080920  2.159707
   Br( 12)  2.867752  4.167093  4.694457  4.155894  2.859085  1.915372
             H (  7)   H (  8)   H (  9)   Cl( 10)   H ( 11)
   H (  8)  2.481606
   H (  9)  4.307757  2.485129
   Cl( 10)  5.619149  4.871222  2.863336
   H ( 11)  4.303744  4.957772  4.296276  2.855853
   Br( 12)  2.973830  5.013265  5.776542  5.560477  2.972177

 A cutoff of  1.0D-11 yielded   3269 shell pairs
 There are     25249 function pairs (     27359 Cartesian)
 Smallest overlap matrix eigenvalue = 1.01E-06

 Q-Chem warning in module stvman/mkSTV.C, line 318:

 Overlap eigenvalue is smaller than square root of threshold
 Use THRESH >= 12 to get rid of this warning

 Guess from superposition of atomic densities
 Warning:  Energy on first SCF cycle will be non-variational
 SAD guess density has 92.000000 electrons

 -----------------------------------------------------------------------
  General SCF calculation program by
  Eric Jon Sundstrom, Paul Horn, Yuezhi Mao, Dmitri Zuev, Alec White,
  David Stuck, Shaama M.S., Shane Yost, Joonho Lee, David Small,
  Daniel Levine, Susi Lehtola, Hugh Burton, Evgeny Epifanovsky,
  Bang C. Huynh
 -----------------------------------------------------------------------
 Exchange:     0.2000 Hartree-Fock + 0.0800 Slater + 0.7200 B88
 Correlation:  0.1900 VWN1RPA + 0.8100 LYP
 Using SG-1 standard quadrature grid
 using 6 threads for integral computing
 -------------------------------------------------------
 OpenMP Integral computing Module                
 Release: version 2.0, May 2017, Q-Chem Inc. Pleasanton 
 -------------------------------------------------------
 A restricted SCF calculation will be
 performed using DIIS
 SCF converges when DIIS error is below 1.0e-08
 ---------------------------------------
  Cycle       Energy         DIIS error
 ---------------------------------------
    1   -3267.1381321975      3.92e-02  
    2   -3265.3714511048      3.86e-03  
    3   -3265.2986764086      4.91e-03  
    4   -3265.4706524924      6.06e-04  
    5   -3265.4728490309      3.24e-04  
    6   -3265.4735615215      1.19e-04  
    7   -3265.4736610703      3.61e-05  
    8   -3265.4736680898      8.55e-06  
    9   -3265.4736685930      2.53e-06  
   10   -3265.4736686254      1.24e-06  
   11   -3265.4736686359      2.57e-07  
   12   -3265.4736686365      8.46e-08  
   13   -3265.4736686367      3.58e-08  
   14   -3265.4736686370      5.66e-09  Convergence criterion met
 ---------------------------------------
 SCF time:   CPU 83.04s  wall 15.00s 
 SCF   energy in the final basis set =    -3265.4736686370
 Total energy in the final basis set =    -3265.4736686370

 --------------------------------------------------------------
             Orbital Energies (a.u.) and Symmetries
 --------------------------------------------------------------

 Alpha MOs, Restricted
 -- Occupied --                  
-482.84 -101.57  -62.49  -56.31  -56.31  -56.31  -10.26  -10.25
  1 A'    2 A'    3 A'    4 A'    1 A"    5 A'    6 A'    7 A'                 
-10.209 -10.207 -10.205 -10.205  -9.480  -8.703  -7.245  -7.235
  8 A'    9 A'   10 A'   11 A'   12 A'   13 A'   14 A'    2 A"                 
 -7.235  -6.535  -6.521  -6.521  -2.646  -2.641  -2.641  -2.631
 15 A'   16 A'    3 A"   17 A'   18 A'    4 A"   19 A'    5 A"                 
 -2.631  -0.916  -0.867  -0.818  -0.767  -0.745  -0.638  -0.616
 20 A'   21 A'   22 A'   23 A'   24 A'   25 A'   26 A'   27 A'                 
 -0.543  -0.501  -0.480  -0.456  -0.443  -0.423  -0.391  -0.381
 28 A'   29 A'   30 A'   31 A'   32 A'    6 A"   33 A'   34 A'                 
 -0.364  -0.329  -0.324  -0.304  -0.275  -0.262
  7 A"   35 A'    8 A"   36 A'    9 A"   10 A"                                 
 -- Virtual --                   
 -0.044  -0.043  -0.033  -0.007   0.007   0.010   0.013   0.035
 11 A"   12 A"   37 A'   38 A'   39 A'   40 A'   41 A'   42 A'                 
  0.042   0.047   0.049   0.070   0.073   0.077   0.077   0.091
 13 A"   43 A'   44 A'   14 A"   45 A'   15 A"   46 A'   47 A'                 
  0.105   0.107   0.108   0.111   0.118   0.119   0.121   0.123
 48 A'   16 A"   49 A'   17 A"   50 A'   51 A'   18 A"   52 A'                 
  0.129   0.132   0.134   0.150   0.153   0.170   0.172   0.178
 53 A'   54 A'   19 A"   55 A'   56 A'   57 A'   20 A"   21 A"                 
  0.190   0.206   0.211   0.213   0.220   0.246   0.250   0.262
 58 A'   59 A'   60 A'   61 A'   62 A'   63 A'   64 A'   65 A'                 
  0.263   0.265   0.275   0.280   0.287   0.305   0.323   0.336
 66 A'   67 A'   68 A'   69 A'   70 A'   71 A'   72 A'   73 A'                 
  0.342   0.409   0.425   0.426   0.444   0.456   0.459   0.472
 74 A'   75 A'   76 A'   22 A"   77 A'   23 A"   78 A'   79 A'                 
  0.503   0.518   0.521   0.526   0.537   0.542   0.555   0.560
 80 A'   24 A"   81 A'   25 A"   82 A'   83 A'   26 A"   84 A'                 
  0.572   0.580   0.586   0.599   0.602   0.631   0.666   0.674
 27 A"   28 A"   85 A'   29 A"   86 A'   30 A"   87 A'   88 A'                 
  0.696   0.710   0.717   0.724   0.737   0.784   0.824   0.827
 89 A'   31 A"   90 A'   91 A'   92 A'   93 A'   32 A"   94 A'                 
  0.833   0.842   0.854   0.858   0.863   0.869   0.876   0.899
 95 A'   96 A'   33 A"   97 A'   98 A'   99 A'  100 A'  101 A'                 
  0.926   0.948   0.962   0.979   0.994   1.007   1.042   1.069
102 A'  103 A'  104 A'   34 A"  105 A'   35 A"  106 A'  107 A'                 
  1.081   1.085   1.190   1.191   1.220   1.301   1.308   1.399
 36 A"   37 A"  108 A'  109 A'   38 A"   39 A"  110 A'  111 A'                 
  1.468   1.500   1.519   1.542   1.544   1.592   1.599   1.646
112 A'  113 A'  114 A'   40 A"  115 A'   41 A"   42 A"  116 A'                 
  1.671   1.679   1.734   1.748   1.869   1.888   1.892   1.894
117 A'  118 A'   43 A"  119 A'  120 A'  121 A'   44 A"   45 A"                 
  1.927   1.947   1.959   1.987   2.004   2.027   2.033   2.051
122 A'   46 A"  123 A'   47 A"  124 A'  125 A'   48 A"  126 A'                 
  2.115   2.202   2.244   2.270   2.282   2.311   2.362   2.411
127 A'   49 A"  128 A'  129 A'   50 A"   51 A"  130 A'  131 A'                 
  2.420   2.483   2.515   2.544   2.625   2.631   2.689   2.702
132 A'  133 A'  134 A'  135 A'   52 A"  136 A'  137 A'  138 A'                 
  2.719   2.733   2.763   2.765   2.767   2.794   2.832   2.855
139 A'  140 A'   53 A"  141 A'   54 A"  142 A'  143 A'   55 A"                 
  2.858   3.051   3.078   3.115   3.189   3.317   3.339   3.470
 56 A"   57 A"  144 A'  145 A'  146 A'  147 A'  148 A'  149 A'                 
  3.589   3.682   3.788   4.000   4.002   4.046   4.077   4.096
150 A'  151 A'  152 A'  153 A'   58 A"  154 A'   59 A"  155 A'                 
  4.115   4.231   4.415   4.811   6.749   7.558   7.671   7.744
156 A'  157 A'  158 A'  159 A'  160 A'   60 A"  161 A'  162 A'                 
  9.768  23.469  23.865  23.926  24.043  24.055  24.153  25.817
163 A'  164 A'  165 A'  166 A'  167 A'  168 A'  169 A'   61 A"                 
 26.127  26.616  48.006 215.758 289.754 289.870 289.9681020.820
170 A'  171 A'  172 A'  173 A'   62 A"  174 A'  175 A'  176 A'                 

 Beta MOs, Restricted
 -- Occupied --                  
-482.84 -101.57  -62.49  -56.31  -56.31  -56.31  -10.26  -10.25
  1 A'    2 A'    3 A'    4 A'    1 A"    5 A'    6 A'    7 A'                 
-10.209 -10.207 -10.205 -10.205  -9.480  -8.703  -7.245  -7.235
  8 A'    9 A'   10 A'   11 A'   12 A'   13 A'   14 A'    2 A"                 
 -7.235  -6.535  -6.521  -6.521  -2.646  -2.641  -2.641  -2.631
 15 A'   16 A'    3 A"   17 A'   18 A'    4 A"   19 A'    5 A"                 
 -2.631  -0.916  -0.867  -0.818  -0.767  -0.745  -0.638  -0.616
 20 A'   21 A'   22 A'   23 A'   24 A'   25 A'   26 A'   27 A'                 
 -0.543  -0.501  -0.480  -0.456  -0.443  -0.423  -0.391  -0.381
 28 A'   29 A'   30 A'   31 A'   32 A'    6 A"   33 A'   34 A'                 
 -0.364  -0.329  -0.324  -0.304  -0.275  -0.262
  7 A"   35 A'    8 A"   36 A'    9 A"   10 A"                                 
 -- Virtual --                   
 -0.044  -0.043  -0.033  -0.007   0.007   0.010   0.013   0.035
 11 A"   12 A"   37 A'   38 A'   39 A'   40 A'   41 A'   42 A'                 
  0.042   0.047   0.049   0.070   0.073   0.077   0.077   0.091
 13 A"   43 A'   44 A'   14 A"   45 A'   15 A"   46 A'   47 A'                 
  0.105   0.107   0.108   0.111   0.118   0.119   0.121   0.123
 48 A'   16 A"   49 A'   17 A"   50 A'   51 A'   18 A"   52 A'                 
  0.129   0.132   0.134   0.150   0.153   0.170   0.172   0.178
 53 A'   54 A'   19 A"   55 A'   56 A'   57 A'   20 A"   21 A"                 
  0.190   0.206   0.211   0.213   0.220   0.246   0.250   0.262
 58 A'   59 A'   60 A'   61 A'   62 A'   63 A'   64 A'   65 A'                 
  0.263   0.265   0.275   0.280   0.287   0.305   0.323   0.336
 66 A'   67 A'   68 A'   69 A'   70 A'   71 A'   72 A'   73 A'                 
  0.342   0.409   0.425   0.426   0.444   0.456   0.459   0.472
 74 A'   75 A'   76 A'   22 A"   77 A'   23 A"   78 A'   79 A'                 
  0.503   0.518   0.521   0.526   0.537   0.542   0.555   0.560
 80 A'   24 A"   81 A'   25 A"   82 A'   83 A'   26 A"   84 A'                 
  0.572   0.580   0.586   0.599   0.602   0.631   0.666   0.674
 27 A"   28 A"   85 A'   29 A"   86 A'   30 A"   87 A'   88 A'                 
  0.696   0.710   0.717   0.724   0.737   0.784   0.824   0.827
 89 A'   31 A"   90 A'   91 A'   92 A'   93 A'   32 A"   94 A'                 
  0.833   0.842   0.854   0.858   0.863   0.869   0.876   0.899
 95 A'   96 A'   33 A"   97 A'   98 A'   99 A'  100 A'  101 A'                 
  0.926   0.948   0.962   0.979   0.994   1.007   1.042   1.069
102 A'  103 A'  104 A'   34 A"  105 A'   35 A"  106 A'  107 A'                 
  1.081   1.085   1.190   1.191   1.220   1.301   1.308   1.399
 36 A"   37 A"  108 A'  109 A'   38 A"   39 A"  110 A'  111 A'                 
  1.468   1.500   1.519   1.542   1.544   1.592   1.599   1.646
112 A'  113 A'  114 A'   40 A"  115 A'   41 A"   42 A"  116 A'                 
  1.671   1.679   1.734   1.748   1.869   1.888   1.892   1.894
117 A'  118 A'   43 A"  119 A'  120 A'  121 A'   44 A"   45 A"                 
  1.927   1.947   1.959   1.987   2.004   2.027   2.033   2.051
122 A'   46 A"  123 A'   47 A"  124 A'  125 A'   48 A"  126 A'                 
  2.115   2.202   2.244   2.270   2.282   2.311   2.362   2.411
127 A'   49 A"  128 A'  129 A'   50 A"   51 A"  130 A'  131 A'                 
  2.420   2.483   2.515   2.544   2.625   2.631   2.689   2.702
132 A'  133 A'  134 A'  135 A'   52 A"  136 A'  137 A'  138 A'                 
  2.719   2.733   2.763   2.765   2.767   2.794   2.832   2.855
139 A'  140 A'   53 A"  141 A'   54 A"  142 A'  143 A'   55 A"                 
  2.858   3.051   3.078   3.115   3.189   3.317   3.339   3.470
 56 A"   57 A"  144 A'  145 A'  146 A'  147 A'  148 A'  149 A'                 
  3.589   3.682   3.788   4.000   4.002   4.046   4.077   4.096
150 A'  151 A'  152 A'  153 A'   58 A"  154 A'   59 A"  155 A'                 
  4.115   4.231   4.415   4.811   6.749   7.558   7.671   7.744
156 A'  157 A'  158 A'  159 A'  160 A'   60 A"  161 A'  162 A'                 
  9.768  23.469  23.865  23.926  24.043  24.055  24.153  25.817
163 A'  164 A'  165 A'  166 A'  167 A'  168 A'  169 A'   61 A"                 
 26.127  26.616  48.006 215.758 289.754 289.870 289.9681020.820
170 A'  171 A'  172 A'  173 A'   62 A"  174 A'  175 A'  176 A'                 
 --------------------------------------------------------------

          Ground-State Mulliken Net Atomic Charges

     Atom                 Charge (a.u.)
  ----------------------------------------
      1 C                    -0.224028
      2 C                    -0.389111
      3 C                    -0.456278
      4 C                     0.382611
      5 C                    -0.371067
      6 C                     0.108597
      7 H                     0.204731
      8 H                     0.174920
      9 H                     0.183457
     10 Cl                    0.390953
     11 H                     0.238132
     12 Br                   -0.242918
  ----------------------------------------
  Sum of atomic charges =     0.000000

 -----------------------------------------------------------------
                    Cartesian Multipole Moments
 -----------------------------------------------------------------
    Charge (ESU x 10^10)
                 0.0000
    Dipole Moment (Debye)
         X      -0.2057      Y      -1.7109      Z      -0.0000
       Tot       1.7232
    Quadrupole Moments (Debye-Ang)
        XX     -67.7285     XY       2.6369     YY     -59.7382
        XZ      -0.0000     YZ       0.0000     ZZ     -69.3036
    Octopole Moments (Debye-Ang^2)
       XXX      69.5755    XXY      -1.2213    XYY      17.7785
       YYY       4.6028    XXZ       0.0000    XYZ      -0.0000
       YYZ      -0.0000    XZZ      23.1381    YZZ       9.2840
       ZZZ       0.0000
    Hexadecapole Moments (Debye-Ang^3)
      XXXX   -1743.0088   XXXY      47.5352   XXYY    -370.0162
      XYYY      24.9717   YYYY    -531.1463   XXXZ      -0.0000
      XXYZ       0.0000   XYYZ      -0.0000   YYYZ       0.0000
      XXZZ    -322.7801   XYZZ       3.9516   YYZZ    -121.4000
      XZZZ      -0.0000   YZZZ      -0.0000   ZZZZ     -83.0339
 -----------------------------------------------------------------
 Calculating MO derivatives via CPSCF
    1     0    39    0.0340480  
    2     0    39    0.0104074  
    3     0    39    0.0007913  
    4     0    39    0.0000643  
    5    30     9    0.0000045  
    6    39     0    0.0000003  Converged
 Time for AOints: 62.8 s (CPU) 10.6 s (wall)
 ------------------------------------------------------------------------------
                     AOints        : Timing summary (seconds)
 ------------------------------------------------------------------------------
     job step          cpu (% of tot)      sys (% of tot)     wall (% of tot)
 ------------------------------------------------------------------------------
  AOints            0.6283E+02 ( 6.4)   0.1000E-05 ( 1.7)   0.1056E+02 ( 6.3)
 ------------------------------------------------------------------------------
   Grand Totals     0.9856E+03          0.5900E-04          0.1680E+03
 ------------------------------------------------------------------------------
 Polarizability Matrix (a.u.)
            1           2           3
    1-139.7020176   0.5078574  -0.0000000
    2   0.5078574-105.7354364  -0.0000000
    3  -0.0000000  -0.0000000 -57.3470526
 Calculating analytic Hessian of the SCF energy

 Direct stationary perturbation theory relativistic correction:

 rels  =      17.621002892098
 relv  =     -59.943347411680
 rel2e =       9.758230298979
 E_rel =     -32.564114220602

 Hessian of the SCF Energy
            1           2           3           4           5           6
    1   0.7125668  -0.0540158   0.0000000  -0.3042874  -0.1017772   0.0000000
    2  -0.0540158   0.6779853  -0.0000000  -0.0336056  -0.1524275   0.0000000
    3   0.0000000  -0.0000000   0.1241394   0.0000000   0.0000000  -0.0590962
    4  -0.3042874  -0.0336056   0.0000000   0.6571506   0.0094195  -0.0000000
    5  -0.1017772  -0.1524275   0.0000000   0.0094195   0.7304437  -0.0000000
    6   0.0000000   0.0000000  -0.0590962  -0.0000000  -0.0000000   0.1313325
    7  -0.0540450  -0.0062980  -0.0000000  -0.2575064   0.1323406   0.0000000
    8   0.0400606   0.0609968  -0.0000000   0.0652776  -0.2029370   0.0000000
    9   0.0000000  -0.0000000   0.0066544   0.0000000   0.0000000  -0.0595439
   10  -0.0253193  -0.0357883   0.0000000   0.0467526   0.0172382  -0.0000000
   11  -0.0362404  -0.0459020   0.0000000   0.0738624  -0.0432631  -0.0000000
   12   0.0000000  -0.0000000  -0.0037856  -0.0000000   0.0000000   0.0060758
   13   0.0430825   0.0621529  -0.0000000  -0.0645177   0.0086925  -0.0000000
   14   0.0182058  -0.0368319  -0.0000000   0.0090117  -0.0025780   0.0000000
   15  -0.0000000  -0.0000000   0.0064933   0.0000000   0.0000000  -0.0025327
   16  -0.1085623  -0.0423120  -0.0000000   0.0148130  -0.0332665   0.0000000
   17   0.0176392  -0.3209276   0.0000000  -0.0907208  -0.0134020  -0.0000000
   18  -0.0000000   0.0000000  -0.0583406  -0.0000000  -0.0000000   0.0066832
   19  -0.2351247   0.1407458   0.0000000  -0.0171060   0.0188412  -0.0000000
   20   0.1380619  -0.1643310   0.0000000  -0.0111797   0.0113091  -0.0000000
   21  -0.0000000  -0.0000000  -0.0343487   0.0000000   0.0000000   0.0028095
   22  -0.0003054  -0.0299036   0.0000000  -0.0635088  -0.0389109  -0.0000000
   23   0.0008035  -0.0071890   0.0000000  -0.0387572  -0.3324506  -0.0000000
   24  -0.0000000   0.0000000   0.0034041   0.0000000  -0.0000000  -0.0360980
   25  -0.0015165   0.0037112  -0.0000000  -0.0167796  -0.0106547   0.0000000
   26   0.0033344  -0.0019343   0.0000000   0.0192872   0.0113417  -0.0000000
   27  -0.0000000  -0.0000000   0.0069788  -0.0000000   0.0000000   0.0026914
   28  -0.0012856   0.0020922  -0.0000000   0.0023700   0.0002143   0.0000000
   29   0.0026240   0.0006209  -0.0000000  -0.0065424  -0.0030427   0.0000000
   30   0.0000000   0.0000000  -0.0010819  -0.0000000  -0.0000000   0.0047403
   31  -0.0039543   0.0027870   0.0000000  -0.0010744   0.0002749  -0.0000000
   32   0.0030821   0.0000836  -0.0000000   0.0002113   0.0006987   0.0000000
   33  -0.0000000  -0.0000000   0.0059071   0.0000000  -0.0000000  -0.0011522
   34  -0.0212502  -0.0095667  -0.0000000   0.0036953  -0.0024103   0.0000000
   35  -0.0317783  -0.0101438   0.0000000   0.0037372  -0.0036925  -0.0000000
   36   0.0000000   0.0000000   0.0030760  -0.0000000  -0.0000000   0.0040904
            7           8           9          10          11          12
    1  -0.0540450   0.0400606   0.0000000  -0.0253193  -0.0362404   0.0000000
    2  -0.0062980   0.0609968  -0.0000000  -0.0357883  -0.0459020  -0.0000000
    3  -0.0000000  -0.0000000   0.0066544   0.0000000   0.0000000  -0.0037856
    4  -0.2575064   0.0652776   0.0000000   0.0467526   0.0738624  -0.0000000
    5   0.1323406  -0.2029370   0.0000000   0.0172382  -0.0432631   0.0000000
    6   0.0000000   0.0000000  -0.0595439  -0.0000000  -0.0000000   0.0060758
    7   0.7421615   0.0319383   0.0000000  -0.1219094  -0.0783232   0.0000000
    8   0.0319383   0.6590319  -0.0000000  -0.0142153  -0.3108608   0.0000000
    9   0.0000000  -0.0000000   0.1257920   0.0000000   0.0000000  -0.0622943
   10  -0.1219094  -0.0142153   0.0000000   0.5528094   0.0722002  -0.0000000
   11  -0.0783232  -0.3108608   0.0000000   0.0722002   0.5897045   0.0000000
   12   0.0000000   0.0000000  -0.0622943  -0.0000000   0.0000000   0.1228227
   13   0.0157906  -0.0776840  -0.0000000  -0.2772354  -0.0526139   0.0000000
   14  -0.0330139  -0.0090870  -0.0000000  -0.1181151  -0.1547315  -0.0000000
   15  -0.0000000  -0.0000000   0.0078598   0.0000000  -0.0000000  -0.0605782
   16  -0.0083352   0.0237612  -0.0000000  -0.0625630  -0.0124659  -0.0000000
   17   0.0244084  -0.0629447   0.0000000   0.0502029   0.0647136   0.0000000
   18   0.0000000   0.0000000  -0.0036629  -0.0000000  -0.0000000   0.0051385
   19  -0.0034567  -0.0032419   0.0000000  -0.0001500  -0.0010839   0.0000000
   20  -0.0028247  -0.0000405   0.0000000  -0.0011465  -0.0006333   0.0000000
   21  -0.0000000  -0.0000000   0.0069726   0.0000000   0.0000000  -0.0007592
   22   0.0070648   0.0259015   0.0000000  -0.0026288   0.0025542   0.0000000
   23  -0.0048585  -0.0144340   0.0000000   0.0028649   0.0002377   0.0000000
   24   0.0000000   0.0000000   0.0032901  -0.0000000  -0.0000000   0.0070574
   25  -0.3038480  -0.0998159  -0.0000000  -0.0017204   0.0017872  -0.0000000
   26  -0.0972837  -0.0961923   0.0000000  -0.0292698  -0.0075707   0.0000000
   27   0.0000000  -0.0000000  -0.0343280  -0.0000000   0.0000000   0.0020782
   28  -0.0087940   0.0101628  -0.0000000  -0.1096947   0.0544063  -0.0000000
   29   0.0369001  -0.0259755  -0.0000000   0.0538214  -0.0828387  -0.0000000
   30   0.0000000   0.0000000   0.0043880  -0.0000000  -0.0000000  -0.0230525
   31  -0.0052041  -0.0011970   0.0000000  -0.0007065  -0.0285373   0.0000000
   32  -0.0016696   0.0012440  -0.0000000   0.0014083  -0.0076217  -0.0000000
   33  -0.0000000   0.0000000   0.0057710   0.0000000  -0.0000000   0.0028523
   34  -0.0019192  -0.0009487  -0.0000000   0.0023673   0.0044546  -0.0000000
   35  -0.0013181   0.0012002   0.0000000   0.0008023  -0.0012350   0.0000000
   36   0.0000000   0.0000000  -0.0008989  -0.0000000  -0.0000000   0.0044450
           13          14          15          16          17          18
    1   0.0430825   0.0182058  -0.0000000  -0.1085623   0.0176392  -0.0000000
    2   0.0621529  -0.0368319  -0.0000000  -0.0423120  -0.3209276   0.0000000
    3  -0.0000000  -0.0000000   0.0064933  -0.0000000   0.0000000  -0.0583406
    4  -0.0645177   0.0090117   0.0000000   0.0148130  -0.0907208  -0.0000000
    5   0.0086925  -0.0025780   0.0000000  -0.0332665  -0.0134020  -0.0000000
    6  -0.0000000   0.0000000  -0.0025327   0.0000000  -0.0000000   0.0066832
    7   0.0157906  -0.0330139  -0.0000000  -0.0083352   0.0244084   0.0000000
    8  -0.0776840  -0.0090870  -0.0000000   0.0237612  -0.0629447   0.0000000
    9  -0.0000000  -0.0000000   0.0078598  -0.0000000   0.0000000  -0.0036629
   10  -0.2772354  -0.1181151   0.0000000  -0.0625630   0.0502029  -0.0000000
   11  -0.0526139  -0.1547315  -0.0000000  -0.0124659   0.0647136  -0.0000000
   12   0.0000000  -0.0000000  -0.0605782  -0.0000000   0.0000000   0.0051385
   13   0.6394622   0.0137104  -0.0000000  -0.2240480   0.0773396   0.0000000
   14   0.0137104   0.7570949   0.0000000   0.1375864  -0.2088859   0.0000000
   15  -0.0000000   0.0000000   0.1221894   0.0000000  -0.0000000  -0.0571765
   16  -0.2240480   0.1375864   0.0000000   0.5058452  -0.0505619  -0.0000000
   17   0.0773396  -0.2088859  -0.0000000  -0.0505619   0.6189358  -0.0000000
   18   0.0000000   0.0000000  -0.0571765  -0.0000000  -0.0000000   0.1102057
   19   0.0009687  -0.0017349  -0.0000000   0.0053759  -0.0056389   0.0000000
   20  -0.0021410  -0.0050035  -0.0000000   0.0253670  -0.0149813   0.0000000
   21  -0.0000000  -0.0000000   0.0056937   0.0000000   0.0000000   0.0016120
   22  -0.0011676   0.0002556  -0.0000000  -0.0037838  -0.0015613  -0.0000000
   23   0.0002264   0.0005528  -0.0000000  -0.0018113   0.0012729  -0.0000000
   24   0.0000000   0.0000000  -0.0010603   0.0000000  -0.0000000   0.0068615
   25   0.0015087  -0.0002378   0.0000000   0.0004283   0.0007425   0.0000000
   26   0.0003560  -0.0055947  -0.0000000   0.0008418  -0.0011833  -0.0000000
   27   0.0000000  -0.0000000   0.0055998  -0.0000000   0.0000000  -0.0008153
   28  -0.0370271   0.0290648  -0.0000000   0.0006752  -0.0054368   0.0000000
   29   0.0038035   0.0011692   0.0000000  -0.0014155  -0.0002951   0.0000000
   30   0.0000000   0.0000000   0.0043079   0.0000000  -0.0000000   0.0051101
   31  -0.0597490  -0.0400570  -0.0000000   0.0059106   0.0246540   0.0000000
   32  -0.0401686  -0.3411920   0.0000000  -0.0048956  -0.0139896   0.0000000
   33  -0.0000000   0.0000000  -0.0339138   0.0000000  -0.0000000   0.0020092
   34  -0.0370694  -0.0146768  -0.0000000  -0.1257549  -0.0410660   0.0000000
   35   0.0063242   0.0050889  -0.0000000  -0.0408268  -0.0483133  -0.0000000
   36   0.0000000   0.0000000   0.0031176  -0.0000000  -0.0000000  -0.0176250
           19          20          21          22          23          24
    1  -0.2351247   0.1380619  -0.0000000  -0.0003054   0.0008035  -0.0000000
    2   0.1407458  -0.1643310  -0.0000000  -0.0299036  -0.0071890   0.0000000
    3   0.0000000   0.0000000  -0.0343487   0.0000000   0.0000000   0.0034041
    4  -0.0171060  -0.0111797   0.0000000  -0.0635088  -0.0387572   0.0000000
    5   0.0188412   0.0113091   0.0000000  -0.0389109  -0.3324506  -0.0000000
    6  -0.0000000  -0.0000000   0.0028095  -0.0000000  -0.0000000  -0.0360980
    7  -0.0034567  -0.0028247  -0.0000000   0.0070648  -0.0048585   0.0000000
    8  -0.0032419  -0.0000405  -0.0000000   0.0259015  -0.0144340   0.0000000
    9   0.0000000   0.0000000   0.0069726   0.0000000   0.0000000   0.0032901
   10  -0.0001500  -0.0011465   0.0000000  -0.0026288   0.0028649  -0.0000000
   11  -0.0010839  -0.0006333   0.0000000   0.0025542   0.0002377  -0.0000000
   12   0.0000000   0.0000000  -0.0007592   0.0000000   0.0000000   0.0070574
   13   0.0009687  -0.0021410  -0.0000000  -0.0011676   0.0002264   0.0000000
   14  -0.0017349  -0.0050035  -0.0000000   0.0002556   0.0005528   0.0000000
   15  -0.0000000  -0.0000000   0.0056937  -0.0000000  -0.0000000  -0.0010603
   16   0.0053759   0.0253670   0.0000000  -0.0037838  -0.0018113   0.0000000
   17  -0.0056389  -0.0149813   0.0000000  -0.0015613   0.0012729  -0.0000000
   18   0.0000000   0.0000000   0.0016120  -0.0000000  -0.0000000   0.0068615
   19   0.2480282  -0.1478997  -0.0000000   0.0009070  -0.0002002  -0.0000000
   20  -0.1478997   0.1725343   0.0000000   0.0004270   0.0007140  -0.0000000
   21  -0.0000000   0.0000000   0.0242542   0.0000000   0.0000000  -0.0040489
   22   0.0009070   0.0004270   0.0000000   0.0640010   0.0414747  -0.0000000
   23  -0.0002002   0.0007140   0.0000000   0.0414747   0.3516136  -0.0000000
   24  -0.0000000  -0.0000000  -0.0040489  -0.0000000  -0.0000000   0.0250887
   25  -0.0007629  -0.0005573  -0.0000000   0.0008894   0.0001595   0.0000000
   26   0.0008958   0.0003935   0.0000000  -0.0005053   0.0008081  -0.0000000
   27   0.0000000   0.0000000   0.0001862   0.0000000   0.0000000  -0.0040478
   28   0.0000664   0.0001133  -0.0000000  -0.0005894   0.0002010   0.0000000
   29   0.0001510   0.0001627  -0.0000000   0.0014090  -0.0007942   0.0000000
   30   0.0000000  -0.0000000  -0.0006047  -0.0000000  -0.0000000   0.0000293
   31   0.0004226   0.0012222   0.0000000   0.0000768  -0.0000176  -0.0000000
   32  -0.0002263  -0.0005546  -0.0000000  -0.0000213  -0.0000643   0.0000000
   33  -0.0000000  -0.0000000   0.0003570  -0.0000000  -0.0000000  -0.0005544
   34   0.0008315   0.0005575  -0.0000000  -0.0009551  -0.0000852   0.0000000
   35  -0.0006079   0.0004305   0.0000000  -0.0011195  -0.0002669  -0.0000000
   36  -0.0000000   0.0000000  -0.0021235  -0.0000000  -0.0000000   0.0000783
           25          26          27          28          29          30
    1  -0.0015165   0.0033344  -0.0000000  -0.0012856   0.0026240   0.0000000
    2   0.0037112  -0.0019343  -0.0000000   0.0020922   0.0006209   0.0000000
    3  -0.0000000   0.0000000   0.0069788  -0.0000000  -0.0000000  -0.0010819
    4  -0.0167796   0.0192872  -0.0000000   0.0023700  -0.0065424  -0.0000000
    5  -0.0106547   0.0113417   0.0000000   0.0002143  -0.0030427  -0.0000000
    6   0.0000000  -0.0000000   0.0026914   0.0000000   0.0000000   0.0047403
    7  -0.3038480  -0.0972837   0.0000000  -0.0087940   0.0369001   0.0000000
    8  -0.0998159  -0.0961923  -0.0000000   0.0101628  -0.0259755   0.0000000
    9  -0.0000000   0.0000000  -0.0343280  -0.0000000  -0.0000000   0.0043880
   10  -0.0017204  -0.0292698  -0.0000000  -0.1096947   0.0538214  -0.0000000
   11   0.0017872  -0.0075707   0.0000000   0.0544063  -0.0828387  -0.0000000
   12  -0.0000000   0.0000000   0.0020782  -0.0000000  -0.0000000  -0.0230525
   13   0.0015087   0.0003560   0.0000000  -0.0370271   0.0038035   0.0000000
   14  -0.0002378  -0.0055947  -0.0000000   0.0290648   0.0011692   0.0000000
   15   0.0000000  -0.0000000   0.0055998  -0.0000000   0.0000000   0.0043079
   16   0.0004283   0.0008418  -0.0000000   0.0006752  -0.0014155   0.0000000
   17   0.0007425  -0.0011833   0.0000000  -0.0054368  -0.0002951  -0.0000000
   18   0.0000000  -0.0000000  -0.0008153   0.0000000   0.0000000   0.0051101
   19  -0.0007629   0.0008958   0.0000000   0.0000664   0.0001510   0.0000000
   20  -0.0005573   0.0003935   0.0000000   0.0001133   0.0001627  -0.0000000
   21  -0.0000000   0.0000000   0.0001862  -0.0000000  -0.0000000  -0.0006047
   22   0.0008894  -0.0005053   0.0000000  -0.0005894   0.0014090  -0.0000000
   23   0.0001595   0.0008081   0.0000000   0.0002010  -0.0007942  -0.0000000
   24   0.0000000  -0.0000000  -0.0040478   0.0000000   0.0000000   0.0000293
   25   0.3205643   0.1042666  -0.0000000   0.0011983   0.0006401   0.0000000
   26   0.1042666   0.0988370  -0.0000000  -0.0004802   0.0011342  -0.0000000
   27  -0.0000000  -0.0000000   0.0243799  -0.0000000  -0.0000000  -0.0024760
   28   0.0011983  -0.0004802  -0.0000000   0.1538014  -0.0912289   0.0000000
   29   0.0006401   0.0011342  -0.0000000  -0.0912289   0.1083830   0.0000000
   30   0.0000000  -0.0000000  -0.0024760   0.0000000   0.0000000   0.0112826
   31   0.0000604  -0.0013954   0.0000000   0.0009830  -0.0004343   0.0000000
   32   0.0000501  -0.0002307   0.0000000   0.0007181   0.0013492   0.0000000
   33   0.0000000  -0.0000000   0.0002975  -0.0000000   0.0000000  -0.0026505
   34  -0.0000219  -0.0000474  -0.0000000  -0.0017034   0.0002721   0.0000000
   35  -0.0000915   0.0001914   0.0000000   0.0001730   0.0001270  -0.0000000
   36   0.0000000   0.0000000  -0.0005447   0.0000000   0.0000000   0.0000075
           31          32          33          34          35          36
    1  -0.0039543   0.0030821  -0.0000000  -0.0212502  -0.0317783   0.0000000
    2   0.0027870   0.0000836  -0.0000000  -0.0095667  -0.0101438   0.0000000
    3   0.0000000  -0.0000000   0.0059071  -0.0000000   0.0000000   0.0030760
    4  -0.0010744   0.0002113   0.0000000   0.0036953   0.0037372  -0.0000000
    5   0.0002749   0.0006987  -0.0000000  -0.0024103  -0.0036925  -0.0000000
    6  -0.0000000   0.0000000  -0.0011522   0.0000000  -0.0000000   0.0040904
    7  -0.0052041  -0.0016696  -0.0000000  -0.0019192  -0.0013181   0.0000000
    8  -0.0011970   0.0012440   0.0000000  -0.0009487   0.0012002   0.0000000
    9   0.0000000  -0.0000000   0.0057710  -0.0000000   0.0000000  -0.0008989
   10  -0.0007065   0.0014083   0.0000000   0.0023673   0.0008023  -0.0000000
   11  -0.0285373  -0.0076217  -0.0000000   0.0044546  -0.0012350  -0.0000000
   12   0.0000000  -0.0000000   0.0028523  -0.0000000   0.0000000   0.0044450
   13  -0.0597490  -0.0401686  -0.0000000  -0.0370694   0.0063242   0.0000000
   14  -0.0400570  -0.3411920   0.0000000  -0.0146768   0.0050889   0.0000000
   15  -0.0000000   0.0000000  -0.0339138  -0.0000000  -0.0000000   0.0031176
   16   0.0059106  -0.0048956   0.0000000  -0.1257549  -0.0408268  -0.0000000
   17   0.0246540  -0.0139896  -0.0000000  -0.0410660  -0.0483133  -0.0000000
   18   0.0000000   0.0000000   0.0020092   0.0000000  -0.0000000  -0.0176250
   19   0.0004226  -0.0002263  -0.0000000   0.0008315  -0.0006079  -0.0000000
   20   0.0012222  -0.0005546  -0.0000000   0.0005575   0.0004305   0.0000000
   21   0.0000000  -0.0000000   0.0003570  -0.0000000   0.0000000  -0.0021235
   22   0.0000768  -0.0000213  -0.0000000  -0.0009551  -0.0011195  -0.0000000
   23  -0.0000176  -0.0000643  -0.0000000  -0.0000852  -0.0002669  -0.0000000
   24  -0.0000000   0.0000000  -0.0005544   0.0000000  -0.0000000   0.0000783
   25   0.0000604   0.0000501   0.0000000  -0.0000219  -0.0000915   0.0000000
   26  -0.0013954  -0.0002307  -0.0000000  -0.0000474   0.0001914   0.0000000
   27   0.0000000   0.0000000   0.0002975  -0.0000000   0.0000000  -0.0005447
   28   0.0009830   0.0007181  -0.0000000  -0.0017034   0.0001730   0.0000000
   29  -0.0004343   0.0013492   0.0000000   0.0002721   0.0001270   0.0000000
   30   0.0000000   0.0000000  -0.0026505   0.0000000  -0.0000000   0.0000075
   31   0.0627970   0.0419442  -0.0000000   0.0004378   0.0007564   0.0000000
   32   0.0419442   0.3597585   0.0000000  -0.0004325   0.0005188  -0.0000000
   33  -0.0000000   0.0000000   0.0233961  -0.0000000  -0.0000000  -0.0023192
   34   0.0004378  -0.0004325  -0.0000000   0.1813421   0.0639489   0.0000000
   35   0.0007564   0.0005188  -0.0000000   0.0639489   0.0560947  -0.0000000
   36   0.0000000  -0.0000000  -0.0023192   0.0000000  -0.0000000   0.0086964
 **********************************************************************
 **                                                                  **
 **                       VIBRATIONAL ANALYSIS                       **
 **                       --------------------                       **
 **                                                                  **
 **        VIBRATIONAL FREQUENCIES (CM**-1) AND NORMAL MODES         **
 **     FORCE CONSTANTS (mDYN/ANGSTROM) AND REDUCED MASSES (AMU)     **
 **                  INFRARED INTENSITIES (KM/MOL)                   **
 **                                                                  **
 **********************************************************************


 Mode:                 1                      2                      3
 Frequency:       150.36                 162.54                 195.01
 Force Cnst:      0.0801                 0.2735                 0.1044
 Red. Mass:       6.0171                17.5733                 4.6571
 IR Active:          YES                    YES                    YES
 IR Intens:        0.250                  0.120                  0.002
 Raman Active:       YES                    YES                    YES
               X      Y      Z        X      Y      Z        X      Y      Z
 C          0.000 -0.000  0.082    0.001 -0.308 -0.000    0.000 -0.000  0.335
 C          0.000 -0.000 -0.092   -0.049 -0.222  0.000   -0.000 -0.000  0.006
 C          0.000  0.000 -0.097   -0.025 -0.166  0.000    0.000  0.000 -0.332
 C         -0.000  0.000  0.179    0.077 -0.178 -0.000    0.000  0.000 -0.200
 C         -0.000 -0.000  0.468    0.088 -0.295  0.000    0.000 -0.000 -0.089
 C         -0.000 -0.000  0.308    0.037 -0.309 -0.000    0.000 -0.000  0.126
 H          0.000  0.000 -0.038   -0.037 -0.358 -0.000   -0.000 -0.000  0.626
 H          0.000 -0.000 -0.305   -0.112 -0.213  0.000   -0.000 -0.000  0.039
 H          0.000 -0.000 -0.347   -0.043 -0.121  0.000    0.000  0.000 -0.541
 Cl        -0.000  0.000 -0.122    0.414  0.208 -0.000    0.000 -0.000  0.114
 H          0.000 -0.000  0.628    0.148 -0.305  0.000    0.000 -0.000 -0.117
 Br        -0.000 -0.000 -0.074   -0.202  0.145  0.000   -0.000  0.000 -0.027
 TransDip  -0.000  0.000 -0.016   -0.005 -0.010  0.000   -0.000  0.000 -0.001

 Mode:                 4                      5                      6
 Frequency:       312.22                 355.88                 419.21
 Force Cnst:      0.5508                 0.4243                 1.0975
 Red. Mass:       9.5909                 5.6864                10.6000
 IR Active:          YES                    YES                    YES
 IR Intens:        1.432                  0.849                  4.941
 Raman Active:       YES                    YES                    YES
               X      Y      Z        X      Y      Z        X      Y      Z
 C         -0.207 -0.219 -0.000    0.066  0.127  0.000   -0.301  0.254  0.000
 C         -0.311 -0.079  0.000    0.147 -0.069  0.000   -0.237  0.060 -0.000
 C         -0.269 -0.026 -0.000   -0.049 -0.268 -0.000   -0.244 -0.034  0.000
 C         -0.107 -0.056 -0.000   -0.214 -0.218 -0.000   -0.006 -0.105  0.000
 C         -0.008 -0.210  0.000   -0.253 -0.073 -0.000   -0.135  0.151 -0.000
 C          0.035 -0.212  0.000   -0.084  0.139  0.000   -0.132  0.242  0.000
 H         -0.339 -0.393 -0.000    0.152  0.239  0.000   -0.300  0.257  0.000
 H         -0.385 -0.070  0.000    0.351 -0.099  0.000   -0.054  0.036 -0.000
 H         -0.301  0.054 -0.000    0.029 -0.473 -0.000   -0.297  0.105  0.000
 Cl        -0.112  0.020 -0.000    0.004  0.172  0.000    0.315 -0.224 -0.000
 H          0.037 -0.215  0.000   -0.466 -0.044 -0.000   -0.390  0.185 -0.000
 Br         0.194  0.121 -0.000    0.056 -0.016 -0.000    0.034  0.005 -0.000
 TransDip  -0.030 -0.024  0.000    0.007 -0.029  0.000   -0.059  0.040 -0.000

 Mode:                 7                      8                      9
 Frequency:       438.23                 532.65                 666.94
 Force Cnst:      0.3459                 0.9141                 1.8783
 Red. Mass:       3.0572                 5.4682                 7.1671
 IR Active:          YES                    YES                    YES
 IR Intens:        4.415                  0.008                  1.696
 Raman Active:       YES                    YES                    YES
               X      Y      Z        X      Y      Z        X      Y      Z
 C         -0.000  0.000 -0.124    0.000  0.000 -0.170    0.206  0.073 -0.000
 C         -0.000  0.000  0.258    0.000  0.000  0.029    0.051  0.490  0.000
 C         -0.000  0.000 -0.147   -0.000  0.000  0.123   -0.229  0.096 -0.000
 C         -0.000 -0.000 -0.141   -0.000  0.000 -0.422   -0.164 -0.020  0.000
 C         -0.000  0.000  0.182   -0.000 -0.000 -0.013   -0.020 -0.334 -0.000
 C         -0.000  0.000 -0.172    0.000  0.000  0.423    0.223 -0.032  0.000
 H         -0.000  0.000 -0.139   -0.000 -0.000 -0.558   -0.018 -0.214 -0.000
 H          0.000  0.000  0.652    0.000  0.000  0.082    0.087  0.488 -0.000
 H         -0.000  0.000 -0.188   -0.000 -0.000  0.527   -0.114 -0.191 -0.000
 Cl         0.000 -0.000  0.012    0.000 -0.000  0.032    0.036 -0.051 -0.000
 H         -0.000  0.000  0.578   -0.000 -0.000  0.031   -0.055 -0.330 -0.000
 Br         0.000 -0.000  0.005   -0.000 -0.000 -0.011   -0.025 -0.016  0.000
 TransDip  -0.000  0.000  0.067   -0.000  0.000  0.003    0.014  0.039 -0.000

 Mode:                10                     11                     12
 Frequency:       685.75                 765.31                 782.78
 Force Cnst:      0.7472                 2.9852                 0.4843
 Red. Mass:       2.6967                 8.6508                 1.3415
 IR Active:          YES                    YES                    YES
 IR Intens:       12.127                 83.559                 47.079
 Raman Active:       YES                    YES                    YES
               X      Y      Z        X      Y      Z        X      Y      Z
 C         -0.000 -0.000 -0.140   -0.161  0.256  0.000   -0.000  0.000 -0.087
 C         -0.000 -0.000  0.184   -0.076 -0.048  0.000   -0.000 -0.000 -0.069
 C          0.000 -0.000 -0.145   -0.195 -0.227  0.000   -0.000 -0.000 -0.085
 C          0.000  0.000  0.191    0.318 -0.235 -0.000    0.000 -0.000  0.077
 C          0.000  0.000 -0.126    0.333 -0.019  0.000    0.000  0.000 -0.018
 C         -0.000  0.000  0.165    0.387  0.151  0.000    0.000  0.000  0.067
 H          0.000  0.000 -0.504   -0.282  0.098 -0.000   -0.000 -0.000  0.526
 H         -0.000 -0.000  0.056    0.403 -0.116 -0.000    0.000 -0.000  0.670
 H          0.000  0.000 -0.554   -0.282 -0.009 -0.000   -0.000  0.000  0.491
 Cl        -0.000  0.000 -0.001   -0.109  0.070  0.000   -0.000  0.000 -0.004
 H          0.000  0.000 -0.531    0.084  0.017  0.000    0.000  0.000 -0.052
 Br         0.000  0.000  0.000   -0.043 -0.012 -0.000   -0.000 -0.000 -0.001
 TransDip  -0.000 -0.000 -0.112    0.289 -0.050 -0.000    0.000 -0.000  0.220

 Mode:                13                     14                     15
 Frequency:       880.71                 907.23                 980.71
 Force Cnst:      0.6351                 0.6551                 0.7394
 Red. Mass:       1.3896                 1.3510                 1.3049
 IR Active:          YES                    YES                    YES
 IR Intens:       12.713                  0.106                  0.281
 Raman Active:       YES                    YES                    YES
               X      Y      Z        X      Y      Z        X      Y      Z
 C          0.000 -0.000 -0.009   -0.000  0.000  0.118    0.000  0.000  0.073
 C          0.000  0.000  0.021   -0.000 -0.000 -0.000   -0.000  0.000 -0.125
 C         -0.000 -0.000  0.002    0.000  0.000 -0.122    0.000  0.000  0.074
 C          0.000  0.000  0.055   -0.000  0.000  0.039   -0.000 -0.000  0.002
 C         -0.000  0.000 -0.170   -0.000 -0.000 -0.010   -0.000 -0.000 -0.025
 C         -0.000 -0.000  0.049    0.000 -0.000 -0.027    0.000 -0.000  0.003
 H          0.000 -0.000  0.053   -0.000  0.000 -0.691   -0.000 -0.000 -0.447
 H         -0.000  0.000 -0.117   -0.000 -0.000  0.008   -0.000  0.000  0.748
 H         -0.000 -0.000 -0.030    0.000  0.000  0.700    0.000 -0.000 -0.454
 Cl         0.000 -0.000 -0.004   -0.000 -0.000 -0.003    0.000 -0.000  0.001
 H         -0.000  0.000  0.974    0.000 -0.000  0.045   -0.000 -0.000  0.086
 Br         0.000  0.000 -0.001   -0.000 -0.000  0.001   -0.000 -0.000  0.000
 TransDip  -0.000 -0.000  0.114   -0.000  0.000  0.010    0.000  0.000 -0.017

 Mode:                16                     17                     18
 Frequency:      1010.67                1089.50                1098.90
 Force Cnst:      3.8872                 2.1620                 1.2262
 Red. Mass:       6.4592                 3.0914                 1.7235
 IR Active:          YES                    YES                    YES
 IR Intens:        5.869                 24.649                 24.267
 Raman Active:       YES                    YES                    YES
               X      Y      Z        X      Y      Z        X      Y      Z
 C          0.300 -0.239  0.000   -0.168  0.023  0.000   -0.012  0.081 -0.000
 C          0.016  0.103 -0.000    0.060  0.231 -0.000    0.041 -0.068 -0.000
 C         -0.364 -0.155  0.000    0.099 -0.079  0.000   -0.100 -0.033  0.000
 C          0.083 -0.067 -0.000    0.102 -0.099 -0.000   -0.102  0.128  0.000
 C          0.064  0.390  0.000    0.050  0.027  0.000    0.080 -0.034 -0.000
 C         -0.107 -0.047 -0.000   -0.212 -0.133 -0.000   -0.061 -0.046  0.000
 H          0.318 -0.238 -0.000   -0.390 -0.228  0.000    0.165  0.316 -0.000
 H          0.034  0.088 -0.000    0.272  0.220 -0.000    0.468 -0.133  0.000
 H         -0.374 -0.170  0.000    0.291 -0.527  0.000   -0.106 -0.053 -0.000
 Cl        -0.002  0.002  0.000   -0.013  0.013 -0.000    0.012 -0.013 -0.000
 H          0.097  0.399 -0.000    0.349 -0.022 -0.000    0.736 -0.124 -0.000
 Br         0.001  0.001  0.000    0.010  0.006 -0.000    0.002  0.001 -0.000
 TransDip  -0.028 -0.073 -0.000   -0.054 -0.150 -0.000   -0.137  0.078  0.000

 Mode:                19                     20                     21
 Frequency:      1125.51                1190.31                1289.88
 Force Cnst:      1.6211                 0.9387                 1.9680
 Red. Mass:       2.1720                 1.1245                 2.0076
 IR Active:          YES                    YES                    YES
 IR Intens:       11.910                  0.541                  1.498
 Raman Active:       YES                    YES                    YES
               X      Y      Z        X      Y      Z        X      Y      Z
 C          0.058  0.052  0.000   -0.026 -0.040  0.000   -0.012 -0.060  0.000
 C          0.001  0.024 -0.000    0.072 -0.010 -0.000    0.087 -0.012 -0.000
 C         -0.034  0.070  0.000   -0.014  0.043  0.000    0.007  0.059 -0.000
 C          0.174 -0.111 -0.000   -0.008 -0.002 -0.000   -0.093 -0.165  0.000
 C         -0.018 -0.119  0.000   -0.029  0.007  0.000    0.063 -0.009 -0.000
 C         -0.179 -0.048 -0.000   -0.002  0.005 -0.000   -0.043  0.184  0.000
 H          0.394  0.494  0.000   -0.305 -0.400  0.000   -0.164 -0.262  0.000
 H         -0.010  0.027  0.000    0.675 -0.096 -0.000   -0.468  0.067  0.000
 H         -0.253  0.640 -0.000   -0.178  0.458  0.000   -0.084  0.298 -0.000
 Cl        -0.019  0.011 -0.000    0.001 -0.001  0.000   -0.001  0.003  0.000
 H         -0.071 -0.131 -0.000   -0.171  0.027  0.000    0.697 -0.097  0.000
 Br         0.007  0.002 -0.000    0.000  0.000  0.000   -0.001 -0.001 -0.000
 TransDip   0.020 -0.109 -0.000    0.024 -0.001 -0.000    0.038 -0.009  0.000

 Mode:                22                     23                     24
 Frequency:      1327.17                1435.97                1488.64
 Force Cnst:      2.5217                 3.2964                 2.7821
 Red. Mass:       2.4299                 2.7133                 2.1308
 IR Active:          YES                    YES                    YES
 IR Intens:        2.072                 14.112                 73.194
 Raman Active:       YES                    YES                    YES
               X      Y      Z        X      Y      Z        X      Y      Z
 C         -0.125 -0.136  0.000    0.114  0.032  0.000    0.008 -0.121  0.000
 C          0.115 -0.015 -0.000   -0.015 -0.105 -0.000   -0.164  0.025 -0.000
 C         -0.078  0.162 -0.000   -0.103  0.069  0.000    0.042  0.107  0.000
 C         -0.064 -0.050  0.000    0.180  0.116  0.000    0.056 -0.099 -0.000
 C          0.192 -0.025 -0.000   -0.011 -0.143  0.000   -0.142  0.018  0.000
 C         -0.041  0.063  0.000   -0.143  0.165 -0.000    0.078  0.085 -0.000
 H          0.294  0.406  0.000   -0.319 -0.543  0.000    0.298  0.222  0.000
 H          0.192 -0.025  0.000   -0.010 -0.127  0.000    0.618 -0.085 -0.000
 H          0.157 -0.434  0.000    0.157 -0.615 -0.000    0.220 -0.290  0.000
 Cl        -0.001 -0.003  0.000   -0.006 -0.002  0.000   -0.002  0.004  0.000
 H         -0.601  0.085  0.000   -0.039 -0.165 -0.000    0.484 -0.069  0.000
 Br        -0.000  0.001 -0.000    0.002 -0.001 -0.000   -0.001 -0.001  0.000
 TransDip  -0.042  0.018  0.000   -0.006 -0.120 -0.000    0.270 -0.046 -0.000

 Mode:                25                     26                     27
 Frequency:      1606.07                1609.51                3181.52
 Force Cnst:      9.2808                 9.5209                 6.4908
 Red. Mass:       6.1067                 6.2380                 1.0884
 IR Active:          YES                    YES                    YES
 IR Intens:       73.359                 41.197                  4.870
 Raman Active:       YES                    YES                    YES
               X      Y      Z        X      Y      Z        X      Y      Z
 C         -0.266 -0.191  0.000    0.019  0.245 -0.000   -0.014  0.013 -0.000
 C          0.345  0.041 -0.000    0.176 -0.180  0.000   -0.011 -0.080  0.000
 C         -0.145 -0.090  0.000   -0.158  0.354 -0.000    0.020  0.010 -0.000
 C          0.234  0.191 -0.000    0.021 -0.216 -0.000    0.000 -0.000 -0.000
 C         -0.299 -0.034  0.000   -0.161  0.148  0.000   -0.000 -0.001 -0.000
 C          0.144  0.058 -0.000    0.113 -0.307  0.000   -0.000 -0.000  0.000
 H          0.152  0.365  0.000   -0.300 -0.138 -0.000    0.185 -0.147 -0.000
 H         -0.427  0.162 -0.000   -0.270 -0.138  0.000    0.130  0.919 -0.000
 H         -0.206  0.001  0.000    0.171 -0.476 -0.000   -0.254 -0.104  0.000
 Cl        -0.001 -0.004  0.000    0.001  0.001 -0.000   -0.000  0.000 -0.000
 H          0.334 -0.130  0.000    0.237  0.106  0.000    0.002  0.013 -0.000
 Br         0.000  0.000 -0.000   -0.000  0.001  0.000    0.000 -0.000 -0.000
 TransDip   0.269  0.054 -0.000    0.134 -0.156  0.000   -0.009 -0.070 -0.000

 Mode:                28                     29                     30
 Frequency:      3207.51                3213.05                3222.59
 Force Cnst:      6.6239                 6.6613                 6.6855
 Red. Mass:       1.0928                 1.0951                 1.0926
 IR Active:          YES                    YES                    YES
 IR Intens:        0.477                  1.319                  1.040
 Raman Active:       YES                    YES                    YES
               X      Y      Z        X      Y      Z        X      Y      Z
 C         -0.028  0.023 -0.000   -0.062  0.047 -0.000   -0.002  0.002  0.000
 C          0.002 -0.015  0.000    0.006  0.030  0.000    0.000  0.003 -0.000
 C         -0.073 -0.029 -0.000    0.030  0.011 -0.000    0.002  0.001  0.000
 C         -0.000  0.004 -0.000   -0.000 -0.002 -0.000    0.004  0.001  0.000
 C          0.001 -0.001  0.000    0.001  0.004  0.000   -0.012 -0.087 -0.000
 C         -0.001 -0.001  0.000   -0.001 -0.003  0.000   -0.003  0.002 -0.000
 H          0.331 -0.258 -0.000    0.690 -0.534 -0.000    0.027 -0.021  0.000
 H          0.017  0.154  0.000   -0.047 -0.319  0.000   -0.004 -0.028 -0.000
 H          0.827  0.328 -0.000   -0.329 -0.129  0.000   -0.019 -0.008  0.000
 Cl         0.000 -0.000 -0.000   -0.000  0.000 -0.000   -0.000  0.000 -0.000
 H          0.001  0.009  0.000   -0.007 -0.046 -0.000    0.137  0.986  0.000
 Br         0.000  0.000 -0.000    0.000  0.000 -0.000    0.000  0.000 -0.000
 TransDip  -0.019 -0.011  0.000    0.005  0.036  0.000    0.011  0.031  0.000

 STANDARD THERMODYNAMIC QUANTITIES AT   298.15 K  AND     1.00 ATM

   This Molecule has  0 Imaginary Frequencies
   Zero point vibrational energy:       50.510 kcal/mol

   Atom    1 Element C  Has Mass   12.00000
   Atom    2 Element C  Has Mass   12.00000
   Atom    3 Element C  Has Mass   12.00000
   Atom    4 Element C  Has Mass   12.00000
   Atom    5 Element C  Has Mass   12.00000
   Atom    6 Element C  Has Mass   12.00000
   Atom    7 Element H  Has Mass    1.00783
   Atom    8 Element H  Has Mass    1.00783
   Atom    9 Element H  Has Mass    1.00783
   Atom   10 Element Cl Has Mass   34.96885
   Atom   11 Element H  Has Mass    1.00783
   Atom   12 Element Br Has Mass   78.91830
   Molecular Mass:   189.918470 amu
   Principal axes and moments of inertia in amu*Bohr^2:
                             1           2           3
    Eigenvalues --      707.15336  3217.49593  3924.64929
          X               1.00000     0.00080    -0.00000
          Y              -0.00080     1.00000    -0.00000
          Z               0.00000     0.00000     1.00000
   Rotational Symmetry Number is   1
   The Molecule is an Asymmetric Top
   Translational Enthalpy:        0.889 kcal/mol
   Rotational Enthalpy:           0.889 kcal/mol
   Vibrational Enthalpy:         53.078 kcal/mol
   gas constant (RT):             0.592 kcal/mol
   Translational Entropy:        41.630  cal/mol.K
   Rotational Entropy:           30.569  cal/mol.K
   Vibrational Entropy:          14.096  cal/mol.K

   Total Enthalpy:               55.448 kcal/mol
   Total Entropy:                86.294  cal/mol.K

 ======================================================================

 STANDARD THERMODYNAMIC QUANTITIES FOR ANHARMONIC VIBRATION -- TOSH

   Zero point vibrational energy: ************ kcal/mol

   Vibrational Enthalpy:       Infinity kcal/mol
   Vibrational Entropy:             NaN  cal/mol.K

   Total Enthalpy:             Infinity kcal/mol
   Total Entropy:                   NaN  cal/mol.K

 ======================================================================

 STANDARD THERMODYNAMIC QUANTITIES FOR ANHARMONIC VIBRATION -- VPT2

   Zero point vibrational energy: ************ kcal/mol

   Vibrational Enthalpy:       Infinity kcal/mol
   Vibrational Entropy:             NaN  cal/mol.K

   Total Enthalpy:             Infinity kcal/mol
   Total Entropy:                   NaN  cal/mol.K

 ======================================================================

Archival summary:
1\1\december\FREQ\ProcedureUnspecified\BasisUnspecified\r1l164\taweetha\FriNov2918:54:332019FriNov2918:54:332019\0\\#,FREQ,ProcedureUnspecified,BasisUnspecified,\\0,1\Br\C,1,1.91537\C,2,1.39152,1,119.427\H,3,1.0818,2,120.481,1,0,0\C,2,1.3916,1,118.812,3,-180,0\H,5,1.08092,2,121.221,1,0,0\C,5,1.39219,2,118.118,1,180,0\C,7,1.39152,5,121.676,2,-0,0\H,8,1.08215,7,120.189,5,-180,0\C,8,1.39293,7,118.756,5,0,0\H,10,1.08393,8,119.509,7,180,0\Cl,7,1.75683,5,118.81,2,-180,0\\\@

 Total job time:  234.76s(wall), 1361.27s(cpu) 
 Fri Nov 29 18:54:33 2019

        *************************************************************
        *                                                           *
        *  Thank you very much for using Q-Chem.  Have a nice day.  *
        *                                                           *
        *************************************************************
