# Supplementary material for: Geometric and energetic data from quantum chemical calculations of halobenzenes and xylenes
Source: Data Brief. 2020 Mar 5;30:105386. doi: 10.1016/j.dib.2020.105386 (PMC7114895; doi:10.1016/j.dib.2020.105386)
Supplement: Supplementary file 1 [file mmc1.zip › halobenzene/B3LYP/2/m-C6H4BrF.out]

                  Welcome to Q-Chem
     A Quantum Leap Into The Future Of Chemistry


 Q-Chem 5.2 (devel), Q-Chem, Inc., Pleasanton, CA (2019)

 Yihan Shao,  Zhengting Gan,  E. Epifanovsky,  A. T. B. Gilbert,  M. Wormit,  
 J. Kussmann,  A. W. Lange,  A. Behn,  Jia Deng,  Xintian Feng,  D. Ghosh,  
 M. Goldey,  P. R. Horn,  L. D. Jacobson,  I. Kaliman,  T. Kus,  A. Landau,  
 Jie Liu,  E. I. Proynov,  R. M. Richard,  R. P. Steele,  E. J. Sundstrom,  
 H. L. Woodcock III,  P. M. Zimmerman,  D. Zuev,  B. Albrecht,  E. Alguire,  
 S. A. Baeppler,  D. Barton,  Z. Benda,  Y. A. Bernard,  E. J. Berquist,  
 K. B. Bravaya,  H. Burton,  D. Casanova,  Chun-Min Chang,  Yunqing Chen,  
 A. Chien,  K. D. Closser,  M. P. Coons,  S. Coriani,  S. Dasgupta,  
 A. L. Dempwolff,  M. Diedenhofen,  Hainam Do,  R. G. Edgar,  Po-Tung Fang,  
 S. Faraji,  S. Fatehi,  Qingguo Feng,  K. D. Fenk,  J. Fosso-Tande,  
 J. Gayvert,  Qinghui Ge,  A. Ghysels,  G. Gidofalvi,  J. Gomes,  
 J. Gonthier,  A. Gunina,  D. Hait,  M. W. D. Hanson-Heine,  
 P. H. P. Harbach,  A. W. Hauser,  M. F. Herbst,  J. E. Herr,  
 E. G. Hohenstein,  Z. C. Holden,  Kerwin Hui,  B. C. Huynh,  T.-C. Jagau,  
 Hyunjun Ji,  B. Kaduk,  K. Khistyaev,  Jaehoon Kim,  P. Klunzinger,  K. Koh,  
 D. Kosenkov,  L. Koulias,  T. Kowalczyk,  C. M. Krauter,  A. Kunitsa,  
 Ka Un Lao,  A. Laurent,  K. V. Lawler,  Joonho Lee,  D. Lefrancois,  
 S. Lehtola,  D. S. Levine,  Yi-Pei Li,  You-Sheng Lin,  Fenglai Liu,  
 E. Livshits,  A. Luenser,  P. Manohar,  E. Mansoor,  S. F. Manzer,  
 Shan-Ping Mao,  Yuezhi Mao,  N. Mardirossian,  A. V. Marenich,  
 T. Markovich,  L. A. Martinez-Martinez,  S. A. Maurer,  N. J. Mayhall,  
 S. C. McKenzie,  J.-M. Mewes,  P. Morgante,  A. F. Morrison,  
 J. W. Mullinax,  K. Nanda,  T. S. Nguyen-Beck,  R. Olivares-Amaya,  
 J. A. Parkhill,  Zheng Pei,  T. M. Perrine,  F. Plasser,  P. Pokhilko,  
 S. Prager,  A. Prociuk,  E. Ramos,  D. R. Rehn,  F. Rob,  M. Scheurer,  
 M. Schneider,  N. Sergueev,  S. M. Sharada,  S. Sharma,  D. W. Small,  
 T. Stauch,  T. Stein,  Yu-Chuan Su,  A. J. W. Thom,  A. Tkatchenko,  
 T. Tsuchimochi,  N. M. Tubman,  L. Vogt,  M. L. Vidal,  O. Vydrov,  
 M. A. Watson,  J. Wenzel,  M. de Wergifosse,  T. A. Wesolowski,  A. White,  
 J. Witte,  A. Yamada,  Jun Yang,  K. Yao,  S. Yeganeh,  S. R. Yost,  
 Zhi-Qiang You,  A. Zech,  Igor Ying Zhang,  Xing Zhang,  Yan Zhao,  
 Ying Zhu,  B. R. Brooks,  G. K. L. Chan,  C. J. Cramer,  M. S. Gordon,  
 W. J. Hehre,  A. Klamt,  M. W. Schmidt,  C. D. Sherrill,  D. G. Truhlar,  
 A. Aspuru-Guzik,  R. Baer,  A. T. Bell,  N. A. Besley,  Jeng-Da Chai,  
 A. E. DePrince, III,  R. A. DiStasio Jr.,  A. Dreuw,  B. D. Dunietz,  
 T. R. Furlani,  Chao-Ping Hsu,  Yousung Jung,  Jing Kong,  D. S. Lambrecht,  
 WanZhen Liang,  C. Ochsenfeld,  V. A. Rassolov,  L. V. Slipchenko,  
 J. E. Subotnik,  T. Van Voorhis,  J. M. Herbert,  A. I. Krylov,  
 P. M. W. Gill,  M. Head-Gordon

 Contributors to earlier versions of Q-Chem not listed above: 
 R. D. Adamson,  B. Austin,  J. Baker,  G. J. O. Beran,  K. Brandhorst,  
 S. T. Brown,  E. F. C. Byrd,  A. K. Chakraborty,  C.-L. Cheng,  
 Siu Hung Chien,  D. M. Chipman,  D. L. Crittenden,  H. Dachsel,  
 R. J. Doerksen,  A. D. Dutoi,  L. Fusti-Molnar,  W. A. Goddard III,  
 A. Golubeva-Zadorozhnaya,  S. R. Gwaltney,  G. Hawkins,  A. Heyden,  
 S. Hirata,  G. Kedziora,  F. J. Keil,  C. Kelley,  Jihan Kim,  R. A. King,  
 R. Z. Khaliullin,  P. P. Korambath,  W. Kurlancheek,  A. M. Lee,  M. S. Lee,  
 S. V. Levchenko,  Ching Yeh Lin,  D. Liotard,  R. C. Lochan,  I. Lotan,  
 P. E. Maslen,  N. Nair,  D. P. O'Neill,  D. Neuhauser,  E. Neuscamman,  
 C. M. Oana,  R. Olson,  B. Peters,  R. Peverati,  P. A. Pieniazek,  
 Y. M. Rhee,  J. Ritchie,  M. A. Rohrdanz,  E. Rosta,  N. J. Russ,  
 H. F. Schaefer III,  N. E. Schultz,  N. Shenvi,  A. C. Simmonett,  A. Sodt,  
 D. Stuck,  K. S. Thanthiriwatte,  V. Vanovschi,  Tao Wang,  A. Warshel,  
 C. F. Williams,  Q. Wu,  X. Xu,  W. Zhang

 Please cite Q-Chem as follows:
 Y. Shao et al., Mol. Phys. 113, 184-215 (2015)
 DOI: 10.1080/00268976.2014.952696

 Q-Chem 5.2.1 for Intel X86 EM64T Linux

 Parts of Q-Chem use Armadillo 8.300.2 (Tropical Shenanigans).
 http://arma.sourceforge.net/

 Q-Chem begins on Fri Nov 29 18:54:33 2019  

Host: 
0

     Scratch files written to /scratch/taweetham/qchem2058//
NAlpha2: 84
NElect   84
Mult     1

Checking the input file for inconsistencies... 	...done.

--------------------------------------------------------------
User input:
--------------------------------------------------------------
$MOLECULE
0 1
C   
C	1	CC
C	2	CC	1	120.0		
C	3	CC	2	120.0	1	0.0
C	4	CC	3	120.0	2	0.0	
C	5 	CC	4	120.0	3	0.0
H	1	CH	2	120.0	3	180.0
H	2	CH	3	120.0	4	180.0
H	3	CH	4	120.0	5	180.0
F	4	CF	5	120.0	6	180.0
H	5	CH	6	120.0	1	180.0
Br	6	CBr	1	120.0	2	180.0

CC=1.39483
CH=1.08673
CF=1.33960
CCl=1.72090
CBr=1.89068
CI=2.07886
$END

$REM
   JOB_TYPE	OPTIMIZATION
   BASIS	6-311++G**
   METHOD	B3LYP
   MEM_TOTAL	64000
   SYM_IGNORE	TRUE
$END

--------------------------------------------------------------
 ----------------------------------------------------------------
             Standard Nuclear Orientation (Angstroms)
    I     Atom           X                Y                Z
 ----------------------------------------------------------------
    1      C       0.0000000000     0.0000000000     0.0000000000
    2      C       0.0000000000     0.0000000000     1.3948300000
    3      C       1.2079582140     0.0000000000     2.0922450000
    4      C       2.4159164279     0.0000000000     1.3948300000
    5      C       2.4159164279     0.0000000000    -0.0000000000
    6      C       1.2079582140     0.0000000000    -0.6974150000
    7      H      -0.9411357871    -0.0000000000    -0.5433650000
    8      H      -0.9411357871    -0.0000000000     1.9381950000
    9      H       1.2079582140    -0.0000000000     3.1789750000
   10      F       3.5760440588    -0.0000000000     2.0646300000
   11      H       3.3570522150    -0.0000000000    -0.5433650000
   12      Br      1.2079582140    -0.0000000000    -2.5880950000
 ----------------------------------------------------------------
 Nuclear Repulsion Energy =         523.62925894 hartrees
 There are       42 alpha and       42 beta electrons
 Requested basis set is 6-311++G(d,p)
 There are 81 shells and 230 basis functions

 Total QAlloc Memory Limit  64000 MB
 Mega-Array Size       188 MB
 MEM_STATIC part       192 MB
 A cutoff of  1.0D-11 yielded   2864 shell pairs
 There are     23957 function pairs (     26026 Cartesian)
 Smallest overlap matrix eigenvalue = 1.48E-06

 Q-Chem warning in module stvman/mkSTV.C, line 318:

 Overlap eigenvalue is smaller than square root of threshold
 Use THRESH >= 12 to get rid of this warning


 Scale SEOQF with 1.000000e-01/1.000000e-01/1.000000e-01

 Standard Electronic Orientation quadrupole field applied
 Nucleus-field energy     =    -0.0000000268 hartrees
 Guess from superposition of atomic densities
 Warning:  Energy on first SCF cycle will be non-variational
 SAD guess density has 84.000000 electrons

 -----------------------------------------------------------------------
  General SCF calculation program by
  Eric Jon Sundstrom, Paul Horn, Yuezhi Mao, Dmitri Zuev, Alec White,
  David Stuck, Shaama M.S., Shane Yost, Joonho Lee, David Small,
  Daniel Levine, Susi Lehtola, Hugh Burton, Evgeny Epifanovsky,
  Bang C. Huynh
 -----------------------------------------------------------------------
 Exchange:     0.2000 Hartree-Fock + 0.0800 Slater + 0.7200 B88
 Correlation:  0.1900 VWN1RPA + 0.8100 LYP
 Using SG-1 standard quadrature grid
 using 6 threads for integral computing
 -------------------------------------------------------
 OpenMP Integral computing Module                
 Release: version 2.0, May 2017, Q-Chem Inc. Pleasanton 
 -------------------------------------------------------
 A restricted SCF calculation will be
 performed using DIIS
 SCF converges when DIIS error is below 1.0e-08
 ---------------------------------------
  Cycle       Energy         DIIS error
 ---------------------------------------
    1   -2906.7703575962      4.10e-02  
    2   -2905.0057712595      4.30e-03  
    3   -2904.9269073566      5.41e-03  
    4   -2905.1126511311      9.00e-04  
    5   -2905.1171599430      4.17e-04  
    6   -2905.1182841891      9.31e-05  
    7   -2905.1183324330      4.60e-05  
    8   -2905.1183424405      1.13e-05  
    9   -2905.1183431443      2.66e-06  
   10   -2905.1183431714      1.66e-06  
   11   -2905.1183431885      3.23e-07  
   12   -2905.1183431894      8.73e-08  
   13   -2905.1183431897      3.47e-08  
   14   -2905.1183431902      6.70e-09  Convergence criterion met
 ---------------------------------------
 SCF time:   CPU 72.56s  wall 13.00s 
 SCF   energy in the final basis set =    -2905.1183431902
 Total energy in the final basis set =    -2905.1183431902

 --------------------------------------------------------------

                    Orbital Energies (a.u.)
 --------------------------------------------------------------

 Alpha MOs
 -- Occupied --
******** -62.4956 -56.3161 -56.3122 -56.3120 -24.7093 -10.2832 -10.2514
-10.2061 -10.2056 -10.2009 -10.2008  -8.7045  -6.5361  -6.5230  -6.5226
 -2.6470  -2.6432  -2.6430  -2.6326  -2.6325  -1.2517  -0.8964  -0.8265
 -0.7767  -0.7480  -0.6439  -0.6312  -0.5604  -0.5213  -0.5181  -0.4909
 -0.4645  -0.4423  -0.4277  -0.3994  -0.3974  -0.3711  -0.3297  -0.3050
 -0.2764  -0.2603
 -- Virtual --
 -0.0427  -0.0326  -0.0245  -0.0057   0.0079   0.0120   0.0324   0.0368
  0.0446   0.0543   0.0727   0.0733   0.0784   0.0837   0.0960   0.1055
  0.1098   0.1149   0.1169   0.1171   0.1217   0.1296   0.1299   0.1370
  0.1375   0.1499   0.1560   0.1667   0.1706   0.1817   0.1827   0.2059
  0.2110   0.2294   0.2353   0.2504   0.2580   0.2655   0.2674   0.2797
  0.2821   0.3140   0.3180   0.3266   0.3344   0.3452   0.3778   0.3937
  0.4141   0.4282   0.4358   0.4579   0.4734   0.4915   0.5134   0.5207
  0.5311   0.5355   0.5512   0.5539   0.5650   0.5670   0.5820   0.5861
  0.5988   0.6068   0.6453   0.6503   0.6786   0.7131   0.7131   0.7269
  0.7507   0.7582   0.7821   0.8207   0.8375   0.8516   0.8568   0.8672
  0.8946   0.9039   0.9195   0.9683   0.9757   0.9876   0.9920   1.0661
  1.0710   1.0789   1.0856   1.1469   1.2457   1.2774   1.3557   1.4115
  1.4359   1.4534   1.5004   1.5111   1.5268   1.5416   1.5426   1.5955
  1.5993   1.6354   1.6537   1.6764   1.7334   1.7482   1.8624   1.8830
  1.8891   1.8925   1.9283   1.9424   1.9567   1.9792   2.0036   2.0274
  2.0305   2.0558   2.0664   2.1176   2.2105   2.2369   2.2730   2.3027
  2.3636   2.4141   2.4709   2.4771   2.6133   2.6138   2.6863   2.7001
  2.7157   2.7206   2.7367   2.7435   2.7623   2.7703   2.8327   2.8470
  2.8566   3.0486   3.0855   3.1042   3.1609   3.3099   3.3340   3.4621
  3.5658   3.6413   3.7646   3.7710   3.8358   3.9803   3.9939   4.0006
  4.0435   4.0807   4.0817   4.1145   4.1328   4.2356   4.4162   4.8174
  4.8638   6.3016   6.4269   6.7224   6.7570   7.5573   7.6696   7.7497
 23.4912  23.8569  23.9200  24.0383  24.0498  24.1497  47.9976  66.7902
289.7541 289.8683 289.97401020.8102
 --------------------------------------------------------------

          Ground-State Mulliken Net Atomic Charges

     Atom                 Charge (a.u.)
  ----------------------------------------
      1 C                    -0.501085
      2 C                    -0.096363
      3 C                     0.123138
      4 C                    -0.478663
      5 C                    -0.063342
      6 C                     0.579898
      7 H                     0.203219
      8 H                     0.177300
      9 H                     0.197162
     10 F                    -0.159709
     11 H                     0.234471
     12 Br                   -0.216026
  ----------------------------------------
  Sum of atomic charges =     0.000000

 -----------------------------------------------------------------
                    Cartesian Multipole Moments
 -----------------------------------------------------------------
    Charge (ESU x 10^10)
                 0.0000
    Dipole Moment (Debye)
         X      -1.4311      Y       0.0000      Z       0.7563
       Tot       1.6187
    Quadrupole Moments (Debye-Ang)
        XX     -60.6115     XY       0.0000     YY     -61.1649
        XZ      -3.4392     YZ      -0.0000     ZZ     -57.2190
    Octopole Moments (Debye-Ang^2)
       XXX    -257.8578    XXY       0.0000    XYY     -82.8694
       YYY       0.0000    XXZ      -3.8648    XYZ      -0.0000
       YYZ      11.8902    XZZ     -89.4330    YZZ       0.0000
       ZZZ      41.9862
    Hexadecapole Moments (Debye-Ang^3)
      XXXX   -1196.2482   XXXY       0.0000   XXYY    -205.5584
      XYYY       0.0000   YYYY     -70.9222   XXXZ     -95.2788
      XXYZ      -0.0000   XYYZ      -5.0882   YYYZ      -0.0000
      XXZZ    -439.1967   XYZZ       0.0000   YYZZ    -232.6904
      XZZZ     -35.6910   YZZZ      -0.0000   ZZZZ   -1184.9140
 -----------------------------------------------------------------
 Calculating analytic gradient of the SCF energy
 Gradient of SCF Energy
            1           2           3           4           5           6
    1   0.0079669  -0.0068529  -0.0029415   0.0237805  -0.0123691   0.0014500
    2   0.0000000  -0.0000000   0.0000000   0.0000000  -0.0000000   0.0000000
    3   0.0043353   0.0040747  -0.0092811   0.0113435   0.0033920  -0.0191845
            7           8           9          10          11          12
    1  -0.0024833  -0.0023684  -0.0019631  -0.0048567   0.0012716  -0.0006340
    2  -0.0000000   0.0000000  -0.0000000   0.0000000  -0.0000000  -0.0000000
    3  -0.0010238   0.0012605   0.0020682  -0.0014231  -0.0026570   0.0070954
 Max gradient component =       2.378E-02
 RMS gradient           =       6.619E-03
 Gradient time:  CPU 19.18 s  wall 3.29 s
 Geometry Optimization Parameters
   NAtoms,    NIC,     NZ,  NCons,   NDum,   NFix, NCnnct, MaxDiis
       12      78      12       0       0       0       0       0


** GEOMETRY OPTIMIZATION IN DELOCALIZED INTERNAL COORDINATES **
   Searching for a Minimum

   Optimization Cycle:   1

                       Coordinates (Angstroms)
     ATOM                X               Y               Z
      1  C         0.0000000000    0.0000000000    0.0000000000
      2  C         0.0000000000    0.0000000000    1.3948300000
      3  C         1.2079582140    0.0000000000    2.0922450000
      4  C         2.4159164279    0.0000000000    1.3948300000
      5  C         2.4159164279    0.0000000000    0.0000000000
      6  C         1.2079582140    0.0000000000   -0.6974150000
      7  H        -0.9411357871    0.0000000000   -0.5433650000
      8  H        -0.9411357871    0.0000000000    1.9381950000
      9  H         1.2079582140    0.0000000000    3.1789750000
     10  F         3.5760440588    0.0000000000    2.0646300000
     11  H         3.3570522150    0.0000000000   -0.5433650000
     12  Br        1.2079582140    0.0000000000   -2.5880950000
   Point Group: c1    Number of degrees of freedom:    30


   Energy is  -2905.118343190


 Attempting to generate delocalized internal coordinates
 Initial Hessian constructed with Jon Baker's OPTIMIZE code

 21 Hessian modes will be used to form the next step
  Hessian Eigenvalues:
     0.160000    0.160000    0.160000    0.160000    0.201019    0.220000
     0.234789    0.234929    0.250000    0.250000    0.351933    0.351933
     0.351933    0.351933    0.422359    0.424274    0.464882    0.464882
     0.464882    0.464882    0.572947

 Minimum search - taking simple RFO step
 Searching for Lamda that Minimizes Along All modes
 Value Taken    Lamda =  -0.00210926
 Step Taken.  Stepsize is  0.092618

                             Maximum     Tolerance    Cnvgd?
         Gradient           0.017499      0.000300      NO
         Displacement       0.071082      0.001200      NO
         Energy change     *********      0.000001      NO


 New Cartesian Coordinates Obtained by Inverse Iteration

 Displacement from previous Coordinates is:  0.085907
 ----------------------------------------------------------------
             Standard Nuclear Orientation (Angstroms)
    I     Atom           X                Y                Z
 ----------------------------------------------------------------
    1      C      -0.0061536296     0.0000000000     0.0002579216
    2      C       0.0049592185     0.0000000000     1.3938436942
    3      C       1.2051336710     0.0000000000     2.0998488778
    4      C       2.3932307938     0.0000000000     1.3844459654
    5      C       2.4200469861     0.0000000000    -0.0022114206
    6      C       1.2068803534     0.0000000000    -0.6856107842
    7      H      -0.9423195275     0.0000000000    -0.5437479200
    8      H      -0.9324588642     0.0000000000     1.9356325884
    9      H       1.2241111995     0.0000000000     3.1833213208
   10      F       3.5609500649     0.0000000000     2.0501064265
   11      H       3.3660384157     0.0000000000    -0.5296596350
   12      Br      1.2140717297     0.0000000000    -2.5947620349
 ----------------------------------------------------------------
 Nuclear Repulsion Energy =         523.62614454 hartrees
 There are       42 alpha and       42 beta electrons
 Applying Cartesian multipole field
    Component          Value
    ---------          -----
     (2,0,0)        1.00000E-11
     (0,2,0)        2.00000E-11
     (0,0,2)       -3.00000E-11
 Nucleus-field energy     =    -0.0000000269 hartrees
 Requested basis set is 6-311++G(d,p)
 There are 81 shells and 230 basis functions
 A cutoff of  1.0D-11 yielded   2867 shell pairs
 There are     23994 function pairs (     26063 Cartesian)
 Smallest overlap matrix eigenvalue = 1.56E-06

 Q-Chem warning in module stvman/mkSTV.C, line 318:

 Overlap eigenvalue is smaller than square root of threshold
 Use THRESH >= 12 to get rid of this warning

 Guess MOs from SCF MO coefficient file

 -----------------------------------------------------------------------
  General SCF calculation program by
  Eric Jon Sundstrom, Paul Horn, Yuezhi Mao, Dmitri Zuev, Alec White,
  David Stuck, Shaama M.S., Shane Yost, Joonho Lee, David Small,
  Daniel Levine, Susi Lehtola, Hugh Burton, Evgeny Epifanovsky,
  Bang C. Huynh
 -----------------------------------------------------------------------
 Exchange:     0.2000 Hartree-Fock + 0.0800 Slater + 0.7200 B88
 Correlation:  0.1900 VWN1RPA + 0.8100 LYP
 Using SG-1 standard quadrature grid
 using 6 threads for integral computing
 -------------------------------------------------------
 OpenMP Integral computing Module                
 Release: version 2.0, May 2017, Q-Chem Inc. Pleasanton 
 -------------------------------------------------------
 A restricted SCF calculation will be
 performed using DIIS
 SCF converges when DIIS error is below 1.0e-08
 ---------------------------------------
  Cycle       Energy         DIIS error
 ---------------------------------------
    1   -2905.1187530397      4.93e-04  
    2   -2905.1194777687      1.84e-04  
    3   -2905.1193874824      2.29e-04  
    4   -2905.1196162235      2.26e-05  
    5   -2905.1196197966      6.47e-06  
    6   -2905.1196200361      1.93e-06  
    7   -2905.1196200602      6.83e-07  
    8   -2905.1196200618      1.25e-07  
    9   -2905.1196200618      6.14e-08  
   10   -2905.1196200617      1.78e-08  
   11   -2905.1196200615      9.67e-09  Convergence criterion met
 ---------------------------------------
 SCF time:   CPU 57.83s  wall 11.00s 
 SCF   energy in the final basis set =    -2905.1196200615
 Total energy in the final basis set =    -2905.1196200615

 --------------------------------------------------------------

                    Orbital Energies (a.u.)
 --------------------------------------------------------------

 Alpha MOs
 -- Occupied --
******** -62.4941 -56.3146 -56.3107 -56.3106 -24.7058 -10.2812 -10.2526
-10.2062 -10.2052 -10.2014 -10.2005  -8.7029  -6.5345  -6.5214  -6.5211
 -2.6454  -2.6416  -2.6415  -2.6310  -2.6309  -1.2479  -0.8981  -0.8247
 -0.7787  -0.7495  -0.6449  -0.6319  -0.5594  -0.5223  -0.5181  -0.4889
 -0.4653  -0.4439  -0.4262  -0.4001  -0.3997  -0.3713  -0.3290  -0.3040
 -0.2776  -0.2615
 -- Virtual --
 -0.0432  -0.0321  -0.0270  -0.0063   0.0079   0.0120   0.0325   0.0368
  0.0443   0.0544   0.0728   0.0734   0.0783   0.0835   0.0956   0.1053
  0.1096   0.1150   0.1163   0.1174   0.1215   0.1294   0.1297   0.1367
  0.1375   0.1500   0.1565   0.1665   0.1707   0.1811   0.1828   0.2060
  0.2117   0.2302   0.2358   0.2507   0.2561   0.2623   0.2676   0.2779
  0.2844   0.3131   0.3213   0.3264   0.3349   0.3478   0.3793   0.3938
  0.4125   0.4293   0.4369   0.4615   0.4722   0.4887   0.5123   0.5196
  0.5318   0.5341   0.5512   0.5525   0.5649   0.5657   0.5809   0.5911
  0.6032   0.6062   0.6463   0.6535   0.6807   0.7100   0.7104   0.7255
  0.7493   0.7595   0.7813   0.8184   0.8363   0.8520   0.8564   0.8680
  0.8938   0.9037   0.9187   0.9630   0.9761   0.9849   0.9943   1.0676
  1.0719   1.0748   1.0809   1.1536   1.2492   1.2808   1.3564   1.4150
  1.4385   1.4554   1.4991   1.5106   1.5248   1.5427   1.5430   1.5915
  1.5948   1.6377   1.6553   1.6808   1.7346   1.7539   1.8648   1.8884
  1.8898   1.8927   1.9352   1.9438   1.9553   1.9849   2.0045   2.0219
  2.0331   2.0486   2.0630   2.1142   2.2165   2.2449   2.2744   2.3082
  2.3742   2.4161   2.4717   2.4841   2.6155   2.6216   2.6883   2.6948
  2.7148   2.7210   2.7342   2.7438   2.7636   2.7853   2.8377   2.8481
  2.8574   3.0511   3.0827   3.1147   3.1605   3.3170   3.3372   3.4684
  3.5920   3.6377   3.7580   3.7740   3.8400   3.9785   4.0003   4.0018
  4.0453   4.0789   4.0936   4.1206   4.1343   4.2332   4.4162   4.8165
  4.8650   6.3036   6.4301   6.7210   6.7523   7.5583   7.6672   7.7425
 23.4964  23.8676  23.9309  24.0509  24.0651  24.1642  47.9936  66.7904
289.7547 289.8657 289.96641020.8048
 --------------------------------------------------------------

          Ground-State Mulliken Net Atomic Charges

     Atom                 Charge (a.u.)
  ----------------------------------------
      1 C                    -0.622153
      2 C                    -0.019120
      3 C                     0.056744
      4 C                    -0.385979
      5 C                    -0.175040
      6 C                     0.710401
      7 H                     0.199890
      8 H                     0.177672
      9 H                     0.198883
     10 F                    -0.160857
     11 H                     0.233582
     12 Br                   -0.214022
  ----------------------------------------
  Sum of atomic charges =     0.000000

 -----------------------------------------------------------------
                    Cartesian Multipole Moments
 -----------------------------------------------------------------
    Charge (ESU x 10^10)
                 0.0000
    Dipole Moment (Debye)
         X      -1.4561      Y       0.0000      Z       0.8381
       Tot       1.6801
    Quadrupole Moments (Debye-Ang)
        XX     -60.6844     XY       0.0000     YY     -61.1289
        XZ      -3.4153     YZ      -0.0000     ZZ     -57.3658
    Octopole Moments (Debye-Ang^2)
       XXX    -257.8642    XXY      -0.0000    XYY     -82.7718
       YYY       0.0000    XXZ      -4.1929    XYZ      -0.0000
       YYZ      12.2322    XZZ     -89.5335    YZZ       0.0000
       ZZZ      43.9061
    Hexadecapole Moments (Debye-Ang^3)
      XXXX   -1191.9097   XXXY      -0.0000   XXYY    -204.7398
      XYYY       0.0000   YYYY     -70.8293   XXXZ     -94.4650
      XXYZ      -0.0000   XYYZ      -3.9978   YYYZ      -0.0000
      XXZZ    -439.8331   XYZZ       0.0000   YYZZ    -233.0779
      XZZZ     -31.2643   YZZZ      -0.0000   ZZZZ   -1186.2178
 -----------------------------------------------------------------
 Calculating analytic gradient of the SCF energy
 Gradient of SCF Energy
            1           2           3           4           5           6
    1   0.0013492  -0.0012947  -0.0002918   0.0077423  -0.0033110   0.0009089
    2  -0.0000000  -0.0000000   0.0000000  -0.0000000   0.0000000   0.0000000
    3   0.0020853   0.0009912  -0.0029501   0.0033890   0.0035725  -0.0051797
            7           8           9          10          11          12
    1  -0.0004919   0.0006055  -0.0005885  -0.0049814   0.0004027  -0.0000493
    2  -0.0000000  -0.0000000   0.0000000   0.0000000  -0.0000000   0.0000000
    3  -0.0002132  -0.0000995   0.0006906  -0.0026146  -0.0009107   0.0012392
 Max gradient component =       7.742E-03
 RMS gradient           =       2.212E-03
 Gradient time:  CPU 19.18 s  wall 3.27 s
 Geometry Optimization Parameters
   NAtoms,    NIC,     NZ,  NCons,   NDum,   NFix, NCnnct, MaxDiis
       12      78      12       0       0       0       0       0

 Cartesian Hessian Update
 Hessian updated using BFGS update


** GEOMETRY OPTIMIZATION IN DELOCALIZED INTERNAL COORDINATES **
   Searching for a Minimum

   Optimization Cycle:   2

                       Coordinates (Angstroms)
     ATOM                X               Y               Z
      1  C        -0.0061536296    0.0000000000    0.0002579216
      2  C         0.0049592185    0.0000000000    1.3938436942
      3  C         1.2051336710    0.0000000000    2.0998488778
      4  C         2.3932307938    0.0000000000    1.3844459654
      5  C         2.4200469861    0.0000000000   -0.0022114206
      6  C         1.2068803534    0.0000000000   -0.6856107842
      7  H        -0.9423195275    0.0000000000   -0.5437479200
      8  H        -0.9324588642    0.0000000000    1.9356325884
      9  H         1.2241111995    0.0000000000    3.1833213208
     10  F         3.5609500649    0.0000000000    2.0501064265
     11  H         3.3660384157    0.0000000000   -0.5296596350
     12  Br        1.2140717297    0.0000000000   -2.5947620349
   Point Group: c1    Number of degrees of freedom:    30


   Energy is  -2905.119620061

 Hessian updated using BFGS update

 15 Hessian modes will be used to form the next step
  Hessian Eigenvalues:
     0.150653    0.160168    0.182877    0.207344    0.222597    0.236123
     0.249970    0.250109    0.349626    0.354338    0.421213    0.430171
     0.463253    0.472456    0.578032

 Minimum search - taking simple RFO step
 Searching for Lamda that Minimizes Along All modes
 Value Taken    Lamda =  -0.00022525
 Step Taken.  Stepsize is  0.033768

                             Maximum     Tolerance    Cnvgd?
         Gradient           0.005488      0.000300      NO
         Displacement       0.027507      0.001200      NO
         Energy change     -0.001277      0.000001      NO


 New Cartesian Coordinates Obtained by Inverse Iteration

 Displacement from previous Coordinates is:  0.025531
 ----------------------------------------------------------------
             Standard Nuclear Orientation (Angstroms)
    I     Atom           X                Y                Z
 ----------------------------------------------------------------
    1      C      -0.0085345988     0.0000000000    -0.0002678820
    2      C       0.0042199065     0.0000000000     1.3936225352
    3      C       1.2037412621     0.0000000000     2.1024662708
    4      C       2.3878018989     0.0000000000     1.3813552784
    5      C       2.4232170270     0.0000000000    -0.0052628760
    6      C       1.2062772336     0.0000000000    -0.6806151125
    7      H      -0.9424802435     0.0000000000    -0.5456874173
    8      H      -0.9351836954     0.0000000000     1.9337644047
    9      H       1.2301176973     0.0000000000     3.1843375533
   10      F       3.5620135372     0.0000000000     2.0493533614
   11      H       3.3705368693     0.0000000000    -0.5268246155
   12      Br      1.2127635172     0.0000000000    -2.5947765005
 ----------------------------------------------------------------
 Nuclear Repulsion Energy =         523.39095432 hartrees
 There are       42 alpha and       42 beta electrons
 Applying Cartesian multipole field
    Component          Value
    ---------          -----
     (2,0,0)        1.00000E-11
     (0,2,0)        2.00000E-11
     (0,0,2)       -3.00000E-11
 Nucleus-field energy     =    -0.0000000269 hartrees
 Requested basis set is 6-311++G(d,p)
 There are 81 shells and 230 basis functions
 A cutoff of  1.0D-11 yielded   2867 shell pairs
 There are     23994 function pairs (     26063 Cartesian)
 Smallest overlap matrix eigenvalue = 1.60E-06

 Q-Chem warning in module stvman/mkSTV.C, line 318:

 Overlap eigenvalue is smaller than square root of threshold
 Use THRESH >= 12 to get rid of this warning

 Guess MOs from SCF MO coefficient file

 -----------------------------------------------------------------------
  General SCF calculation program by
  Eric Jon Sundstrom, Paul Horn, Yuezhi Mao, Dmitri Zuev, Alec White,
  David Stuck, Shaama M.S., Shane Yost, Joonho Lee, David Small,
  Daniel Levine, Susi Lehtola, Hugh Burton, Evgeny Epifanovsky,
  Bang C. Huynh
 -----------------------------------------------------------------------
 Exchange:     0.2000 Hartree-Fock + 0.0800 Slater + 0.7200 B88
 Correlation:  0.1900 VWN1RPA + 0.8100 LYP
 Using SG-1 standard quadrature grid
 using 6 threads for integral computing
 -------------------------------------------------------
 OpenMP Integral computing Module                
 Release: version 2.0, May 2017, Q-Chem Inc. Pleasanton 
 -------------------------------------------------------
 A restricted SCF calculation will be
 performed using DIIS
 SCF converges when DIIS error is below 1.0e-08
 ---------------------------------------
  Cycle       Energy         DIIS error
 ---------------------------------------
    1   -2905.1196052044      1.85e-04  
    2   -2905.1197293391      5.73e-05  
    3   -2905.1197222504      7.02e-05  
    4   -2905.1197423702      5.65e-06  
    5   -2905.1197425198      2.73e-06  
    6   -2905.1197425697      7.03e-07  
    7   -2905.1197425726      3.91e-07  
    8   -2905.1197425733      6.73e-08  
    9   -2905.1197425732      2.44e-08  
   10   -2905.1197425731      9.26e-09  Convergence criterion met
 ---------------------------------------
 SCF time:   CPU 52.73s  wall 9.00s 
 SCF   energy in the final basis set =    -2905.1197425731
 Total energy in the final basis set =    -2905.1197425731

 --------------------------------------------------------------

                    Orbital Energies (a.u.)
 --------------------------------------------------------------

 Alpha MOs
 -- Occupied --
******** -62.4936 -56.3141 -56.3102 -56.3101 -24.7042 -10.2814 -10.2532
-10.2071 -10.2058 -10.2019 -10.2011  -8.7024  -6.5340  -6.5209  -6.5206
 -2.6449  -2.6411  -2.6409  -2.6305  -2.6304  -1.2443  -0.8987  -0.8242
 -0.7793  -0.7498  -0.6451  -0.6315  -0.5585  -0.5224  -0.5176  -0.4867
 -0.4659  -0.4447  -0.4256  -0.4011  -0.3999  -0.3713  -0.3287  -0.3036
 -0.2782  -0.2621
 -- Virtual --
 -0.0438  -0.0326  -0.0277  -0.0064   0.0078   0.0119   0.0325   0.0367
  0.0441   0.0543   0.0728   0.0733   0.0781   0.0835   0.0955   0.1049
  0.1095   0.1147   0.1160   0.1168   0.1212   0.1292   0.1297   0.1363
  0.1374   0.1499   0.1558   0.1663   0.1701   0.1806   0.1826   0.2059
  0.2117   0.2301   0.2357   0.2505   0.2554   0.2610   0.2670   0.2769
  0.2840   0.3130   0.3212   0.3261   0.3349   0.3480   0.3796   0.3940
  0.4122   0.4296   0.4372   0.4616   0.4712   0.4874   0.5121   0.5192
  0.5308   0.5334   0.5510   0.5517   0.5639   0.5659   0.5805   0.5927
  0.6038   0.6059   0.6464   0.6535   0.6814   0.7084   0.7091   0.7250
  0.7481   0.7594   0.7805   0.8171   0.8357   0.8515   0.8562   0.8680
  0.8930   0.9033   0.9178   0.9615   0.9758   0.9833   0.9946   1.0674
  1.0718   1.0726   1.0789   1.1544   1.2508   1.2768   1.3616   1.4163
  1.4400   1.4558   1.4966   1.5096   1.5238   1.5416   1.5421   1.5896
  1.5925   1.6368   1.6556   1.6816   1.7341   1.7546   1.8644   1.8872
  1.8893   1.8918   1.9365   1.9447   1.9547   1.9867   2.0033   2.0198
  2.0339   2.0442   2.0626   2.1127   2.2169   2.2448   2.2759   2.3081
  2.3763   2.4146   2.4706   2.4852   2.6154   2.6231   2.6883   2.6921
  2.7139   2.7212   2.7328   2.7445   2.7636   2.7869   2.8359   2.8479
  2.8571   3.0505   3.0799   3.1155   3.1539   3.3168   3.3355   3.4677
  3.5971   3.6351   3.7514   3.7753   3.8396   3.9734   4.0002   4.0022
  4.0460   4.0783   4.0948   4.1193   4.1326   4.2327   4.4159   4.8113
  4.8610   6.3048   6.4310   6.7167   6.7479   7.5586   7.6665   7.7399
 23.4972  23.8674  23.9320  24.0525  24.0650  24.1639  47.9927  66.7903
289.7550 289.8650 289.96361020.8035
 --------------------------------------------------------------

          Ground-State Mulliken Net Atomic Charges

     Atom                 Charge (a.u.)
  ----------------------------------------
      1 C                    -0.659944
      2 C                     0.005899
      3 C                     0.031874
      4 C                    -0.352814
      5 C                    -0.212783
      6 C                     0.754326
      7 H                     0.198809
      8 H                     0.178657
      9 H                     0.199789
     10 F                    -0.163863
     11 H                     0.233619
     12 Br                   -0.213569
  ----------------------------------------
  Sum of atomic charges =     0.000000

 -----------------------------------------------------------------
                    Cartesian Multipole Moments
 -----------------------------------------------------------------
    Charge (ESU x 10^10)
                 0.0000
    Dipole Moment (Debye)
         X      -1.4896      Y       0.0000      Z       0.8476
       Tot       1.7139
    Quadrupole Moments (Debye-Ang)
        XX     -60.8028     XY       0.0000     YY     -61.1360
        XZ      -3.4946     YZ      -0.0000     ZZ     -57.4755
    Octopole Moments (Debye-Ang^2)
       XXX    -258.2547    XXY       0.0000    XYY     -82.7559
       YYY       0.0000    XXZ      -4.7072    XYZ      -0.0000
       YYZ      12.2492    XZZ     -89.7802    YZZ       0.0000
       ZZZ      44.2533
    Hexadecapole Moments (Debye-Ang^3)
      XXXX   -1193.5676   XXXY       0.0000   XXYY    -204.8003
      XYYY       0.0000   YYYY     -70.8323   XXXZ     -96.7082
      XXYZ      -0.0000   XYYZ      -4.0491   YYYZ      -0.0000
      XXZZ    -440.9506   XYZZ       0.0000   YYZZ    -233.1534
      XZZZ     -31.1443   YZZZ      -0.0000   ZZZZ   -1186.6147
 -----------------------------------------------------------------
 Calculating analytic gradient of the SCF energy
 Gradient of SCF Energy
            1           2           3           4           5           6
    1  -0.0004659   0.0002319  -0.0001704   0.0014586   0.0000936   0.0000431
    2  -0.0000000   0.0000000  -0.0000000   0.0000000   0.0000000   0.0000000
    3   0.0000744  -0.0003170   0.0002731   0.0006098   0.0003492  -0.0001343
            7           8           9          10          11          12
    1   0.0000911   0.0000762  -0.0000414  -0.0013197  -0.0000403   0.0000432
    2  -0.0000000   0.0000000  -0.0000000  -0.0000000   0.0000000   0.0000000
    3   0.0000381  -0.0000443  -0.0000982  -0.0008735  -0.0000076   0.0001304
 Max gradient component =       1.459E-03
 RMS gradient           =       3.974E-04
 Gradient time:  CPU 19.25 s  wall 3.28 s
 Geometry Optimization Parameters
   NAtoms,    NIC,     NZ,  NCons,   NDum,   NFix, NCnnct, MaxDiis
       12      78      12       0       0       0       0       0

 Cartesian Hessian Update
 Hessian updated using BFGS update


** GEOMETRY OPTIMIZATION IN DELOCALIZED INTERNAL COORDINATES **
   Searching for a Minimum

   Optimization Cycle:   3

                       Coordinates (Angstroms)
     ATOM                X               Y               Z
      1  C        -0.0085345988    0.0000000000   -0.0002678820
      2  C         0.0042199065    0.0000000000    1.3936225352
      3  C         1.2037412621    0.0000000000    2.1024662708
      4  C         2.3878018989    0.0000000000    1.3813552784
      5  C         2.4232170270    0.0000000000   -0.0052628760
      6  C         1.2062772336    0.0000000000   -0.6806151125
      7  H        -0.9424802435    0.0000000000   -0.5456874173
      8  H        -0.9351836954    0.0000000000    1.9337644047
      9  H         1.2301176973    0.0000000000    3.1843375533
     10  F         3.5620135372    0.0000000000    2.0493533614
     11  H         3.3705368693    0.0000000000   -0.5268246155
     12  Br        1.2127635172    0.0000000000   -2.5947765005
   Point Group: c1    Number of degrees of freedom:    30


   Energy is  -2905.119742573

 Hessian updated using BFGS update

 18 Hessian modes will be used to form the next step
  Hessian Eigenvalues:
     0.148126    0.160002    0.160174    0.180609    0.210320    0.223168
     0.236801    0.250053    0.250952    0.350631    0.352052    0.354257
     0.420465    0.430562    0.459511    0.465270    0.471818    0.532276

 Minimum search - taking simple RFO step
 Searching for Lamda that Minimizes Along All modes
 Value Taken    Lamda =  -0.00000701
 Step Taken.  Stepsize is  0.004625

                             Maximum     Tolerance    Cnvgd?
         Gradient           0.000739      0.000300      NO
         Displacement       0.001870      0.001200      NO
         Energy change     -0.000123      0.000001      NO


 New Cartesian Coordinates Obtained by Inverse Iteration

 Displacement from previous Coordinates is:  0.004652
 ----------------------------------------------------------------
             Standard Nuclear Orientation (Angstroms)
    I     Atom           X                Y                Z
 ----------------------------------------------------------------
    1      C      -0.0081824354     0.0000000000    -0.0001619915
    2      C       0.0037909496     0.0000000000     1.3939662214
    3      C       1.2035405908     0.0000000000     2.1023850033
    4      C       2.3871482207     0.0000000000     1.3809697597
    5      C       2.4234573348     0.0000000000    -0.0058802294
    6      C       1.2063741637     0.0000000000    -0.6806401217
    7      H      -0.9420867298     0.0000000000    -0.5458378365
    8      H      -0.9358480473     0.0000000000     1.9339590196
    9      H       1.2307816791     0.0000000000     3.1843322651
   10      F       3.5624617721     0.0000000000     2.0507110319
   11      H       3.3710733064     0.0000000000    -0.5268508267
   12      Br      1.2119796067     0.0000000000    -2.5954872953
 ----------------------------------------------------------------
 Nuclear Repulsion Energy =         523.28200172 hartrees
 There are       42 alpha and       42 beta electrons
 Applying Cartesian multipole field
    Component          Value
    ---------          -----
     (2,0,0)        1.00000E-11
     (0,2,0)        2.00000E-11
     (0,0,2)       -3.00000E-11
 Nucleus-field energy     =    -0.0000000269 hartrees
 Requested basis set is 6-311++G(d,p)
 There are 81 shells and 230 basis functions
 A cutoff of  1.0D-11 yielded   2867 shell pairs
 There are     23994 function pairs (     26063 Cartesian)
 Smallest overlap matrix eigenvalue = 1.60E-06

 Q-Chem warning in module stvman/mkSTV.C, line 318:

 Overlap eigenvalue is smaller than square root of threshold
 Use THRESH >= 12 to get rid of this warning

 Guess MOs from SCF MO coefficient file

 -----------------------------------------------------------------------
  General SCF calculation program by
  Eric Jon Sundstrom, Paul Horn, Yuezhi Mao, Dmitri Zuev, Alec White,
  David Stuck, Shaama M.S., Shane Yost, Joonho Lee, David Small,
  Daniel Levine, Susi Lehtola, Hugh Burton, Evgeny Epifanovsky,
  Bang C. Huynh
 -----------------------------------------------------------------------
 Exchange:     0.2000 Hartree-Fock + 0.0800 Slater + 0.7200 B88
 Correlation:  0.1900 VWN1RPA + 0.8100 LYP
 Using SG-1 standard quadrature grid
 using 6 threads for integral computing
 -------------------------------------------------------
 OpenMP Integral computing Module                
 Release: version 2.0, May 2017, Q-Chem Inc. Pleasanton 
 -------------------------------------------------------
 A restricted SCF calculation will be
 performed using DIIS
 SCF converges when DIIS error is below 1.0e-08
 ---------------------------------------
  Cycle       Energy         DIIS error
 ---------------------------------------
    1   -2905.1197431944      2.56e-05  
    2   -2905.1197464396      7.55e-06  
    3   -2905.1197463517      8.62e-06  
    4   -2905.1197466501      1.12e-06  
    5   -2905.1197466553      3.63e-07  
    6   -2905.1197466563      1.08e-07  
    7   -2905.1197466565      4.95e-08  
    8   -2905.1197466568      1.31e-08  
    9   -2905.1197466568      3.63e-09  Convergence criterion met
 ---------------------------------------
 SCF time:   CPU 46.76s  wall 8.00s 
 SCF   energy in the final basis set =    -2905.1197466568
 Total energy in the final basis set =    -2905.1197466568

 --------------------------------------------------------------

                    Orbital Energies (a.u.)
 --------------------------------------------------------------

 Alpha MOs
 -- Occupied --
******** -62.4937 -56.3142 -56.3103 -56.3101 -24.7039 -10.2815 -10.2533
-10.2073 -10.2060 -10.2021 -10.2012  -8.7024  -6.5340  -6.5209  -6.5206
 -2.6449  -2.6412  -2.6410  -2.6305  -2.6305  -1.2434  -0.8988  -0.8241
 -0.7794  -0.7499  -0.6451  -0.6313  -0.5583  -0.5223  -0.5175  -0.4861
 -0.4661  -0.4447  -0.4255  -0.4011  -0.3999  -0.3714  -0.3288  -0.3037
 -0.2783  -0.2622
 -- Virtual --
 -0.0439  -0.0327  -0.0279  -0.0065   0.0078   0.0119   0.0324   0.0366
  0.0441   0.0543   0.0728   0.0733   0.0781   0.0835   0.0954   0.1049
  0.1095   0.1146   0.1160   0.1168   0.1212   0.1292   0.1297   0.1362
  0.1374   0.1498   0.1555   0.1662   0.1700   0.1806   0.1825   0.2059
  0.2116   0.2301   0.2357   0.2505   0.2553   0.2610   0.2669   0.2768
  0.2838   0.3130   0.3210   0.3260   0.3348   0.3479   0.3795   0.3942
  0.4122   0.4296   0.4373   0.4615   0.4711   0.4873   0.5120   0.5191
  0.5308   0.5333   0.5509   0.5516   0.5639   0.5659   0.5804   0.5926
  0.6037   0.6059   0.6463   0.6533   0.6813   0.7084   0.7088   0.7250
  0.7479   0.7593   0.7805   0.8170   0.8355   0.8514   0.8561   0.8680
  0.8929   0.9034   0.9178   0.9613   0.9757   0.9831   0.9944   1.0674
  1.0716   1.0724   1.0789   1.1542   1.2506   1.2768   1.3616   1.4166
  1.4402   1.4557   1.4962   1.5094   1.5239   1.5415   1.5420   1.5895
  1.5924   1.6366   1.6556   1.6815   1.7339   1.7543   1.8643   1.8871
  1.8891   1.8919   1.9365   1.9446   1.9547   1.9867   2.0031   2.0197
  2.0339   2.0435   2.0629   2.1125   2.2168   2.2447   2.2759   2.3081
  2.3764   2.4143   2.4705   2.4850   2.6153   2.6231   2.6881   2.6919
  2.7138   2.7212   2.7326   2.7446   2.7636   2.7862   2.8355   2.8478
  2.8571   3.0504   3.0793   3.1153   3.1521   3.3168   3.3351   3.4674
  3.5971   3.6347   3.7509   3.7755   3.8394   3.9720   3.9999   4.0021
  4.0459   4.0782   4.0942   4.1186   4.1318   4.2325   4.4158   4.8110
  4.8597   6.3051   6.4312   6.7152   6.7469   7.5585   7.6664   7.7397
 23.4966  23.8670  23.9321  24.0526  24.0645  24.1637  47.9924  66.7903
289.7550 289.8649 289.96341020.8032
 --------------------------------------------------------------

          Ground-State Mulliken Net Atomic Charges

     Atom                 Charge (a.u.)
  ----------------------------------------
      1 C                    -0.660583
      2 C                     0.005619
      3 C                     0.032025
      4 C                    -0.352312
      5 C                    -0.213812
      6 C                     0.755995
      7 H                     0.198824
      8 H                     0.178807
      9 H                     0.199988
     10 F                    -0.164809
     11 H                     0.233742
     12 Br                   -0.213484
  ----------------------------------------
  Sum of atomic charges =     0.000000

 -----------------------------------------------------------------
                    Cartesian Multipole Moments
 -----------------------------------------------------------------
    Charge (ESU x 10^10)
                 0.0000
    Dipole Moment (Debye)
         X      -1.4986      Y       0.0000      Z       0.8429
       Tot       1.7193
    Quadrupole Moments (Debye-Ang)
        XX     -60.8427     XY       0.0000     YY     -61.1379
        XZ      -3.5300     YZ      -0.0000     ZZ     -57.4897
    Octopole Moments (Debye-Ang^2)
       XXX    -258.3872    XXY       0.0000    XYY     -82.7515
       YYY       0.0000    XXZ      -4.8355    XYZ      -0.0000
       YYZ      12.2572    XZZ     -89.8546    YZZ       0.0000
       ZZZ      44.2496
    Hexadecapole Moments (Debye-Ang^3)
      XXXX   -1194.1327   XXXY       0.0000   XXYY    -204.8146
      XYYY      -0.0000   YYYY     -70.8312   XXXZ     -97.3670
      XXYZ      -0.0000   XYYZ      -4.0991   YYYZ      -0.0000
      XXZZ    -441.3531   XYZZ       0.0000   YYZZ    -233.2602
      XZZZ     -31.4062   YZZZ      -0.0000   ZZZZ   -1187.2159
 -----------------------------------------------------------------
 Calculating analytic gradient of the SCF energy
 Gradient of SCF Energy
            1           2           3           4           5           6
    1  -0.0001428   0.0001625  -0.0001148   0.0002954   0.0000361   0.0000214
    2   0.0000000  -0.0000000   0.0000000  -0.0000000   0.0000000  -0.0000000
    3  -0.0000587  -0.0000804   0.0001199   0.0002031  -0.0001258   0.0002046
            7           8           9          10          11          12
    1   0.0000470  -0.0000171  -0.0000094  -0.0002891  -0.0000168   0.0000277
    2  -0.0000000   0.0000000  -0.0000000  -0.0000000  -0.0000000   0.0000000
    3   0.0000070   0.0000110  -0.0000295  -0.0001701   0.0000287  -0.0001098
 Max gradient component =       2.954E-04
 RMS gradient           =       1.057E-04
 Gradient time:  CPU 19.21 s  wall 3.27 s
 Geometry Optimization Parameters
   NAtoms,    NIC,     NZ,  NCons,   NDum,   NFix, NCnnct, MaxDiis
       12      78      12       0       0       0       0       0

 Cartesian Hessian Update
 Hessian updated using BFGS update


** GEOMETRY OPTIMIZATION IN DELOCALIZED INTERNAL COORDINATES **
   Searching for a Minimum

   Optimization Cycle:   4

                       Coordinates (Angstroms)
     ATOM                X               Y               Z
      1  C        -0.0081824354    0.0000000000   -0.0001619915
      2  C         0.0037909496    0.0000000000    1.3939662214
      3  C         1.2035405908    0.0000000000    2.1023850033
      4  C         2.3871482207    0.0000000000    1.3809697597
      5  C         2.4234573348    0.0000000000   -0.0058802294
      6  C         1.2063741637    0.0000000000   -0.6806401217
      7  H        -0.9420867298    0.0000000000   -0.5458378365
      8  H        -0.9358480473    0.0000000000    1.9339590196
      9  H         1.2307816791    0.0000000000    3.1843322651
     10  F         3.5624617721    0.0000000000    2.0507110319
     11  H         3.3710733064    0.0000000000   -0.5268508267
     12  Br        1.2119796067    0.0000000000   -2.5954872953
   Point Group: c1    Number of degrees of freedom:    30


   Energy is  -2905.119746657

 Hessian updated using BFGS update

 21 Hessian modes will be used to form the next step
  Hessian Eigenvalues:
     0.150907    0.159988    0.160029    0.160180    0.189553    0.204925
     0.214883    0.235943    0.249328    0.250621    0.350092    0.351500
     0.352063    0.354626    0.396377    0.425396    0.440298    0.464880
     0.467721    0.472277    0.497139

 Minimum search - taking simple RFO step
 Searching for Lamda that Minimizes Along All modes
 Value Taken    Lamda =   0.00000000
 Step Taken.  Stepsize is  0.001348

                             Maximum     Tolerance    Cnvgd?
         Gradient           0.000151      0.000300     YES
         Displacement       0.000566      0.001200     YES
         Energy change     -0.000004      0.000001      NO


                       Distance Matrix (Angstroms)
             C (  1)   C (  2)   C (  3)   C (  4)   C (  5)   C (  6)
   C (  2)  1.394180
   C (  3)  2.426721  1.393290
   C (  4)  2.764984  2.383393  1.386134
   C (  5)  2.431646  2.795417  2.435771  1.387325
   C (  6)  1.392192  2.397957  2.783027  2.375808  1.391615
   H (  7)  1.081637  2.158130  3.408343  3.846608  3.408583  2.152686
   H (  8)  2.145085  1.083750  2.146008  3.368694  3.879163  3.380125
   H (  9)  3.417021  2.170465  1.082290  2.142265  3.405867  3.865049
   F ( 10)  4.117715  3.618764  2.359487  1.352744  2.350936  3.607136
   H ( 11)  3.420054  3.876613  3.407503  2.146599  1.081382  2.170155
   Br( 12)  2.867840  4.168388  4.697880  4.146472  2.858976  1.914855
             H (  7)   H (  8)   H (  9)   F ( 10)   H ( 11)
   H (  8)  2.479805
   H (  9)  4.316888  2.501543
   F ( 10)  5.199329  4.499825  2.592649
   H ( 11)  4.313202  4.960359  4.284125  2.584658
   Br( 12)  2.973393  5.012888  5.779850  5.206911  2.990141

 Final energy is   -2905.1197466567769     


 ******************************
 **  OPTIMIZATION CONVERGED  **
 ******************************

                       Coordinates (Angstroms)
     ATOM                X               Y               Z
      1  C        -0.0081824354    0.0000000000   -0.0001619915
      2  C         0.0037909496    0.0000000000    1.3939662214
      3  C         1.2035405908    0.0000000000    2.1023850033
      4  C         2.3871482207    0.0000000000    1.3809697597
      5  C         2.4234573348    0.0000000000   -0.0058802294
      6  C         1.2063741637    0.0000000000   -0.6806401217
      7  H        -0.9420867298    0.0000000000   -0.5458378365
      8  H        -0.9358480473    0.0000000000    1.9339590196
      9  H         1.2307816791    0.0000000000    3.1843322651
     10  F         3.5624617721    0.0000000000    2.0507110319
     11  H         3.3710733064    0.0000000000   -0.5268508267
     12  Br        1.2119796067    0.0000000000   -2.5954872953

Z-matrix Print:
$molecule
0 1
Br
C  1 1.914855
C  2 1.391615 1 118.836585
H  3 1.081382 2 122.195026 1 -0.000000 0
C  3 1.387325 2 117.504591 1 -180.000000 0
F  5 1.352744 3 118.176524 2 -180.000000 0
C  5 1.386134 3 122.862251 2 -0.000000 0
H  7 1.082290 5 119.920254 3 -180.000000 0
C  2 1.392192 1 119.428273 3 -180.000000 0
H  9 1.081637 2 120.441911 1 -0.000000 0
C  7 1.393290 5 118.076798 3 -0.000000 0
H  11 1.083750 7 119.554162 5 -180.000000 0
$end


 --------------------------------------------------------------

                    Orbital Energies (a.u.)
 --------------------------------------------------------------

 Alpha MOs
 -- Occupied --
******** -62.4937 -56.3142 -56.3103 -56.3101 -24.7039 -10.2815 -10.2533
-10.2073 -10.2060 -10.2021 -10.2012  -8.7024  -6.5340  -6.5209  -6.5206
 -2.6449  -2.6412  -2.6410  -2.6305  -2.6305  -1.2434  -0.8988  -0.8241
 -0.7794  -0.7499  -0.6451  -0.6313  -0.5583  -0.5223  -0.5175  -0.4861
 -0.4661  -0.4447  -0.4255  -0.4011  -0.3999  -0.3714  -0.3288  -0.3037
 -0.2783  -0.2622
 -- Virtual --
 -0.0439  -0.0327  -0.0279  -0.0065   0.0078   0.0119   0.0324   0.0366
  0.0441   0.0543   0.0728   0.0733   0.0781   0.0835   0.0954   0.1049
  0.1095   0.1146   0.1160   0.1168   0.1212   0.1292   0.1297   0.1362
  0.1374   0.1498   0.1555   0.1662   0.1700   0.1806   0.1825   0.2059
  0.2116   0.2301   0.2357   0.2505   0.2553   0.2610   0.2669   0.2768
  0.2838   0.3130   0.3210   0.3260   0.3348   0.3479   0.3795   0.3942
  0.4122   0.4296   0.4373   0.4615   0.4711   0.4873   0.5120   0.5191
  0.5308   0.5333   0.5509   0.5516   0.5639   0.5659   0.5804   0.5926
  0.6037   0.6059   0.6463   0.6533   0.6813   0.7084   0.7088   0.7250
  0.7479   0.7593   0.7805   0.8170   0.8355   0.8514   0.8561   0.8680
  0.8929   0.9034   0.9178   0.9613   0.9757   0.9831   0.9944   1.0674
  1.0716   1.0724   1.0789   1.1542   1.2506   1.2768   1.3616   1.4166
  1.4402   1.4557   1.4962   1.5094   1.5239   1.5415   1.5420   1.5895
  1.5924   1.6366   1.6556   1.6815   1.7339   1.7543   1.8643   1.8871
  1.8891   1.8919   1.9365   1.9446   1.9547   1.9867   2.0031   2.0197
  2.0339   2.0435   2.0629   2.1125   2.2168   2.2447   2.2759   2.3081
  2.3764   2.4143   2.4705   2.4850   2.6153   2.6231   2.6881   2.6919
  2.7138   2.7212   2.7326   2.7446   2.7636   2.7862   2.8355   2.8478
  2.8571   3.0504   3.0793   3.1153   3.1521   3.3168   3.3351   3.4674
  3.5971   3.6347   3.7509   3.7755   3.8394   3.9720   3.9999   4.0021
  4.0459   4.0782   4.0942   4.1186   4.1318   4.2325   4.4158   4.8110
  4.8597   6.3051   6.4312   6.7152   6.7469   7.5585   7.6664   7.7397
 23.4966  23.8670  23.9321  24.0526  24.0645  24.1637  47.9924  66.7903
289.7550 289.8649 289.96341020.8032
 --------------------------------------------------------------

          Ground-State Mulliken Net Atomic Charges

     Atom                 Charge (a.u.)
  ----------------------------------------
      1 C                    -0.660583
      2 C                     0.005619
      3 C                     0.032025
      4 C                    -0.352312
      5 C                    -0.213812
      6 C                     0.755995
      7 H                     0.198824
      8 H                     0.178807
      9 H                     0.199988
     10 F                    -0.164809
     11 H                     0.233742
     12 Br                   -0.213484
  ----------------------------------------
  Sum of atomic charges =     0.000000

 -----------------------------------------------------------------
                    Cartesian Multipole Moments
 -----------------------------------------------------------------
    Charge (ESU x 10^10)
                 0.0000
    Dipole Moment (Debye)
         X      -1.4986      Y       0.0000      Z       0.8429
       Tot       1.7193
    Quadrupole Moments (Debye-Ang)
        XX     -60.8427     XY       0.0000     YY     -61.1379
        XZ      -3.5300     YZ      -0.0000     ZZ     -57.4897
    Octopole Moments (Debye-Ang^2)
       XXX    -258.3872    XXY       0.0000    XYY     -82.7515
       YYY       0.0000    XXZ      -4.8355    XYZ      -0.0000
       YYZ      12.2572    XZZ     -89.8546    YZZ       0.0000
       ZZZ      44.2496
    Hexadecapole Moments (Debye-Ang^3)
      XXXX   -1194.1327   XXXY       0.0000   XXYY    -204.8146
      XYYY      -0.0000   YYYY     -70.8312   XXXZ     -97.3670
      XXYZ      -0.0000   XYYZ      -4.0991   YYYZ      -0.0000
      XXZZ    -441.3531   XYZZ       0.0000   YYZZ    -233.2602
      XZZZ     -31.4062   YZZZ      -0.0000   ZZZZ   -1187.2159
 -----------------------------------------------------------------
Archival summary:
1\1\december\OPT\ProcedureUnspecified\BasisUnspecified\r1164\taweetha\FriNov2918:55:272019FriNov2918:55:272019\0\\#,OPT,ProcedureUnspecified,BasisUnspecified,\\0,1\Br\C,1,1.91486\C,2,1.39162,1,118.837\H,3,1.08138,2,122.195,1,-0,0\C,3,1.38733,2,117.505,1,-180,0\F,5,1.35274,3,118.177,2,-180,0\C,5,1.38613,3,122.862,2,-0,0\H,7,1.08229,5,119.92,3,-180,0\C,2,1.39219,1,119.428,3,-180,0\H,9,1.08164,2,120.442,1,-0,0\C,7,1.39329,5,118.077,3,-0,0\H,11,1.08375,7,119.554,5,-180,0\\\@

 Total job time:  54.03s(wall), 307.95s(cpu) 
 Fri Nov 29 18:55:27 2019

        *************************************************************
        *                                                           *
        *  Thank you very much for using Q-Chem.  Have a nice day.  *
        *                                                           *
        *************************************************************


 
User input: 2 of 2 
 
                  Welcome to Q-Chem
     A Quantum Leap Into The Future Of Chemistry


 Q-Chem 5.2 (devel), Q-Chem, Inc., Pleasanton, CA (2019)

 Yihan Shao,  Zhengting Gan,  E. Epifanovsky,  A. T. B. Gilbert,  M. Wormit,  
 J. Kussmann,  A. W. Lange,  A. Behn,  Jia Deng,  Xintian Feng,  D. Ghosh,  
 M. Goldey,  P. R. Horn,  L. D. Jacobson,  I. Kaliman,  T. Kus,  A. Landau,  
 Jie Liu,  E. I. Proynov,  R. M. Richard,  R. P. Steele,  E. J. Sundstrom,  
 H. L. Woodcock III,  P. M. Zimmerman,  D. Zuev,  B. Albrecht,  E. Alguire,  
 S. A. Baeppler,  D. Barton,  Z. Benda,  Y. A. Bernard,  E. J. Berquist,  
 K. B. Bravaya,  H. Burton,  D. Casanova,  Chun-Min Chang,  Yunqing Chen,  
 A. Chien,  K. D. Closser,  M. P. Coons,  S. Coriani,  S. Dasgupta,  
 A. L. Dempwolff,  M. Diedenhofen,  Hainam Do,  R. G. Edgar,  Po-Tung Fang,  
 S. Faraji,  S. Fatehi,  Qingguo Feng,  K. D. Fenk,  J. Fosso-Tande,  
 J. Gayvert,  Qinghui Ge,  A. Ghysels,  G. Gidofalvi,  J. Gomes,  
 J. Gonthier,  A. Gunina,  D. Hait,  M. W. D. Hanson-Heine,  
 P. H. P. Harbach,  A. W. Hauser,  M. F. Herbst,  J. E. Herr,  
 E. G. Hohenstein,  Z. C. Holden,  Kerwin Hui,  B. C. Huynh,  T.-C. Jagau,  
 Hyunjun Ji,  B. Kaduk,  K. Khistyaev,  Jaehoon Kim,  P. Klunzinger,  K. Koh,  
 D. Kosenkov,  L. Koulias,  T. Kowalczyk,  C. M. Krauter,  A. Kunitsa,  
 Ka Un Lao,  A. Laurent,  K. V. Lawler,  Joonho Lee,  D. Lefrancois,  
 S. Lehtola,  D. S. Levine,  Yi-Pei Li,  You-Sheng Lin,  Fenglai Liu,  
 E. Livshits,  A. Luenser,  P. Manohar,  E. Mansoor,  S. F. Manzer,  
 Shan-Ping Mao,  Yuezhi Mao,  N. Mardirossian,  A. V. Marenich,  
 T. Markovich,  L. A. Martinez-Martinez,  S. A. Maurer,  N. J. Mayhall,  
 S. C. McKenzie,  J.-M. Mewes,  P. Morgante,  A. F. Morrison,  
 J. W. Mullinax,  K. Nanda,  T. S. Nguyen-Beck,  R. Olivares-Amaya,  
 J. A. Parkhill,  Zheng Pei,  T. M. Perrine,  F. Plasser,  P. Pokhilko,  
 S. Prager,  A. Prociuk,  E. Ramos,  D. R. Rehn,  F. Rob,  M. Scheurer,  
 M. Schneider,  N. Sergueev,  S. M. Sharada,  S. Sharma,  D. W. Small,  
 T. Stauch,  T. Stein,  Yu-Chuan Su,  A. J. W. Thom,  A. Tkatchenko,  
 T. Tsuchimochi,  N. M. Tubman,  L. Vogt,  M. L. Vidal,  O. Vydrov,  
 M. A. Watson,  J. Wenzel,  M. de Wergifosse,  T. A. Wesolowski,  A. White,  
 J. Witte,  A. Yamada,  Jun Yang,  K. Yao,  S. Yeganeh,  S. R. Yost,  
 Zhi-Qiang You,  A. Zech,  Igor Ying Zhang,  Xing Zhang,  Yan Zhao,  
 Ying Zhu,  B. R. Brooks,  G. K. L. Chan,  C. J. Cramer,  M. S. Gordon,  
 W. J. Hehre,  A. Klamt,  M. W. Schmidt,  C. D. Sherrill,  D. G. Truhlar,  
 A. Aspuru-Guzik,  R. Baer,  A. T. Bell,  N. A. Besley,  Jeng-Da Chai,  
 A. E. DePrince, III,  R. A. DiStasio Jr.,  A. Dreuw,  B. D. Dunietz,  
 T. R. Furlani,  Chao-Ping Hsu,  Yousung Jung,  Jing Kong,  D. S. Lambrecht,  
 WanZhen Liang,  C. Ochsenfeld,  V. A. Rassolov,  L. V. Slipchenko,  
 J. E. Subotnik,  T. Van Voorhis,  J. M. Herbert,  A. I. Krylov,  
 P. M. W. Gill,  M. Head-Gordon

 Contributors to earlier versions of Q-Chem not listed above: 
 R. D. Adamson,  B. Austin,  J. Baker,  G. J. O. Beran,  K. Brandhorst,  
 S. T. Brown,  E. F. C. Byrd,  A. K. Chakraborty,  C.-L. Cheng,  
 Siu Hung Chien,  D. M. Chipman,  D. L. Crittenden,  H. Dachsel,  
 R. J. Doerksen,  A. D. Dutoi,  L. Fusti-Molnar,  W. A. Goddard III,  
 A. Golubeva-Zadorozhnaya,  S. R. Gwaltney,  G. Hawkins,  A. Heyden,  
 S. Hirata,  G. Kedziora,  F. J. Keil,  C. Kelley,  Jihan Kim,  R. A. King,  
 R. Z. Khaliullin,  P. P. Korambath,  W. Kurlancheek,  A. M. Lee,  M. S. Lee,  
 S. V. Levchenko,  Ching Yeh Lin,  D. Liotard,  R. C. Lochan,  I. Lotan,  
 P. E. Maslen,  N. Nair,  D. P. O'Neill,  D. Neuhauser,  E. Neuscamman,  
 C. M. Oana,  R. Olson,  B. Peters,  R. Peverati,  P. A. Pieniazek,  
 Y. M. Rhee,  J. Ritchie,  M. A. Rohrdanz,  E. Rosta,  N. J. Russ,  
 H. F. Schaefer III,  N. E. Schultz,  N. Shenvi,  A. C. Simmonett,  A. Sodt,  
 D. Stuck,  K. S. Thanthiriwatte,  V. Vanovschi,  Tao Wang,  A. Warshel,  
 C. F. Williams,  Q. Wu,  X. Xu,  W. Zhang

 Please cite Q-Chem as follows:
 Y. Shao et al., Mol. Phys. 113, 184-215 (2015)
 DOI: 10.1080/00268976.2014.952696

 Q-Chem 5.2.1 for Intel X86 EM64T Linux

 Parts of Q-Chem use Armadillo 8.300.2 (Tropical Shenanigans).
 http://arma.sourceforge.net/

 Q-Chem begins on Fri Nov 29 18:55:27 2019  

Host: 
0

     Scratch files written to /scratch/taweetham/qchem2058//
NAlpha2: 84
NElect   84
Mult     1
The previous job contains 0 fragments, simply inherited here

Checking the input file for inconsistencies... 	...done.

--------------------------------------------------------------
User input:
--------------------------------------------------------------

$MOLECULE
READ
$END

$REM
   JOB_TYPE 	FREQUENCY
   BASIS 	6-311++G**
   METHOD	B3LYP	
$END


--------------------------------------------------------------
 ----------------------------------------------------------------
             Standard Nuclear Orientation (Angstroms)
    I     Atom           X                Y                Z
 ----------------------------------------------------------------
    1      C      -0.2109561237    -1.5169868574    -0.0000000000
    2      C      -1.5785688502    -1.7878600123    -0.0000000000
    3      C      -2.5154769160    -0.7566182132     0.0000000000
    4      C      -2.0489627021     0.5486524344     0.0000000000
    5      C      -0.6982642469     0.8653303892     0.0000000000
    6      C       0.2091973072    -0.1897079444    -0.0000000000
    7      H       0.5126991908    -2.3208912950    -0.0000000000
    8      H      -1.9168808819    -2.8174515021    -0.0000000000
    9      H      -3.5804845241    -0.9492597169     0.0000000000
   10      F      -2.9430428773     1.5638056032     0.0000000000
   11      H      -0.3801964885     1.8988773373     0.0000000000
   12      Br      2.0831553654     0.2039318848    -0.0000000000
 ----------------------------------------------------------------
 Molecular Point Group                 Cs    NOp =  2
 Largest Abelian Subgroup              Cs    NOp =  2
 Nuclear Repulsion Energy =         523.28200172 hartrees
 There are       42 alpha and       42 beta electrons
 Requested basis set is 6-311++G(d,p)
 There are 81 shells and 230 basis functions

 Total QAlloc Memory Limit   2000 MB
 Mega-Array Size       188 MB
 MEM_STATIC part       192 MB

                       Distance Matrix (Angstroms)
             C (  1)   C (  2)   C (  3)   C (  4)   C (  5)   C (  6)
   C (  2)  1.394180
   C (  3)  2.426721  1.393290
   C (  4)  2.764984  2.383393  1.386134
   C (  5)  2.431646  2.795417  2.435771  1.387325
   C (  6)  1.392192  2.397957  2.783027  2.375808  1.391615
   H (  7)  1.081637  2.158130  3.408343  3.846608  3.408583  2.152686
   H (  8)  2.145085  1.083750  2.146008  3.368694  3.879163  3.380125
   H (  9)  3.417021  2.170465  1.082290  2.142265  3.405867  3.865049
   F ( 10)  4.117715  3.618764  2.359487  1.352744  2.350936  3.607136
   H ( 11)  3.420054  3.876613  3.407503  2.146599  1.081382  2.170155
   Br( 12)  2.867840  4.168388  4.697880  4.146472  2.858976  1.914855
             H (  7)   H (  8)   H (  9)   F ( 10)   H ( 11)
   H (  8)  2.479805
   H (  9)  4.316888  2.501543
   F ( 10)  5.199329  4.499825  2.592649
   H ( 11)  4.313202  4.960359  4.284125  2.584658
   Br( 12)  2.973393  5.012888  5.779850  5.206911  2.990141

 A cutoff of  1.0D-11 yielded   2867 shell pairs
 There are     23994 function pairs (     26063 Cartesian)
 Smallest overlap matrix eigenvalue = 1.60E-06

 Q-Chem warning in module stvman/mkSTV.C, line 318:

 Overlap eigenvalue is smaller than square root of threshold
 Use THRESH >= 12 to get rid of this warning

 Guess from superposition of atomic densities
 Warning:  Energy on first SCF cycle will be non-variational
 SAD guess density has 84.000000 electrons

 -----------------------------------------------------------------------
  General SCF calculation program by
  Eric Jon Sundstrom, Paul Horn, Yuezhi Mao, Dmitri Zuev, Alec White,
  David Stuck, Shaama M.S., Shane Yost, Joonho Lee, David Small,
  Daniel Levine, Susi Lehtola, Hugh Burton, Evgeny Epifanovsky,
  Bang C. Huynh
 -----------------------------------------------------------------------
 Exchange:     0.2000 Hartree-Fock + 0.0800 Slater + 0.7200 B88
 Correlation:  0.1900 VWN1RPA + 0.8100 LYP
 Using SG-1 standard quadrature grid
 using 6 threads for integral computing
 -------------------------------------------------------
 OpenMP Integral computing Module                
 Release: version 2.0, May 2017, Q-Chem Inc. Pleasanton 
 -------------------------------------------------------
 A restricted SCF calculation will be
 performed using DIIS
 SCF converges when DIIS error is below 1.0e-08
 ---------------------------------------
  Cycle       Energy         DIIS error
 ---------------------------------------
    1   -2906.7679495347      4.09e-02  
    2   -2905.0099422586      4.26e-03  
    3   -2904.9427057843      5.22e-03  
    4   -2905.1142046242      8.67e-04  
    5   -2905.1184488295      4.08e-04  
    6   -2905.1195311440      8.69e-05  
    7   -2905.1195745133      4.28e-05  
    8   -2905.1195826227      1.07e-05  
    9   -2905.1195832498      2.60e-06  
   10   -2905.1195832771      1.51e-06  
   11   -2905.1195832912      3.32e-07  
   12   -2905.1195832922      7.88e-08  
   13   -2905.1195832925      3.61e-08  
   14   -2905.1195832931      6.30e-09  Convergence criterion met
 ---------------------------------------
 SCF time:   CPU 75.04s  wall 13.00s 
 SCF   energy in the final basis set =    -2905.1195832931
 Total energy in the final basis set =    -2905.1195832931

 --------------------------------------------------------------
             Orbital Energies (a.u.) and Symmetries
 --------------------------------------------------------------

 Alpha MOs, Restricted
 -- Occupied --                  
-482.84  -62.49  -56.31  -56.31  -56.31  -24.70  -10.28  -10.25
  1 A'    2 A'    3 A'    1 A"    4 A'    5 A'    6 A'    7 A'                 
-10.207 -10.206 -10.202 -10.201  -8.703  -6.534  -6.521  -6.521
  8 A'    9 A'   10 A'   11 A'   12 A'   13 A'    2 A"   14 A'                 
 -2.645  -2.641  -2.641  -2.631  -2.631  -1.243  -0.899  -0.824
 15 A'    3 A"   16 A'   17 A'    4 A"   18 A'   19 A'   20 A'                 
 -0.779  -0.750  -0.645  -0.631  -0.558  -0.522  -0.517  -0.486
 21 A'   22 A'   23 A'   24 A'   25 A'   26 A'   27 A'    5 A"                 
 -0.466  -0.445  -0.426  -0.401  -0.400  -0.371  -0.329  -0.304
 28 A'   29 A'   30 A'   31 A'    6 A"   32 A'    7 A"   33 A'                 
 -0.278  -0.262
  8 A"    9 A"                                                                 
 -- Virtual --                   
 -0.044  -0.033  -0.028  -0.007   0.008   0.012   0.032   0.037
 10 A"   11 A"   34 A'   35 A'   36 A'   37 A'   38 A'   39 A'                 
  0.044   0.054   0.073   0.073   0.078   0.083   0.095   0.105
 12 A"   40 A'   41 A'   13 A"   42 A'   14 A"   43 A'   44 A'                 
  0.109   0.115   0.116   0.117   0.121   0.129   0.130   0.136
 15 A"   45 A'   46 A'   16 A"   47 A'   17 A"   48 A'   49 A'                 
  0.137   0.150   0.155   0.166   0.170   0.181   0.182   0.206
 50 A'   18 A"   51 A'   52 A'   53 A'   19 A"   54 A'   55 A'                 
  0.212   0.230   0.236   0.250   0.255   0.261   0.267   0.277
 56 A'   57 A'   58 A'   59 A'   60 A'   61 A'   62 A'   63 A'                 
  0.284   0.313   0.321   0.326   0.335   0.348   0.380   0.394
 64 A'   20 A"   65 A'   66 A'   67 A'   68 A'   69 A'   70 A'                 
  0.412   0.429   0.437   0.461   0.471   0.487   0.512   0.519
 71 A'   21 A"   72 A'   73 A'   74 A'   75 A'   22 A"   23 A"                 
  0.531   0.533   0.551   0.552   0.564   0.566   0.580   0.593
 76 A'   77 A'   24 A"   78 A'   79 A'   25 A"   26 A"   80 A'                 
  0.604   0.606   0.646   0.653   0.681   0.708   0.709   0.725
 81 A'   27 A"   28 A"   82 A'   83 A'   29 A"   84 A'   85 A'                 
  0.748   0.759   0.780   0.817   0.836   0.851   0.856   0.868
 86 A'   87 A'   88 A'   89 A'   90 A'   91 A'   92 A'   93 A'                 
  0.893   0.903   0.918   0.961   0.976   0.983   0.994   1.067
 94 A'   95 A'   96 A'   97 A'   30 A"   98 A'   31 A"   99 A'                 
  1.072   1.072   1.079   1.154   1.251   1.277   1.362   1.417
100 A'   32 A"   33 A"   34 A"   35 A"  101 A'  102 A'   36 A"                 
  1.440   1.456   1.496   1.510   1.524   1.542   1.542   1.589
103 A'  104 A'  105 A'  106 A'  107 A'  108 A'   37 A"   38 A"                 
  1.592   1.637   1.656   1.682   1.734   1.754   1.864   1.887
 39 A"  109 A'  110 A'  111 A'   40 A"  112 A'  113 A'  114 A'                 
  1.889   1.892   1.936   1.945   1.955   1.987   2.003   2.020
 41 A"   42 A"  115 A'   43 A"  116 A'   44 A"  117 A'  118 A'                 
  2.034   2.044   2.063   2.113   2.217   2.245   2.276   2.308
 45 A"  119 A'  120 A'  121 A'   46 A"  122 A'  123 A'   47 A"                 
  2.376   2.414   2.471   2.485   2.615   2.623   2.688   2.692
124 A'  125 A'  126 A'  127 A'   48 A"  128 A'  129 A'  130 A'                 
  2.714   2.721   2.733   2.745   2.764   2.786   2.835   2.848
131 A'  132 A'   49 A"  133 A'   50 A"  134 A'  135 A'   51 A"                 
  2.857   3.050   3.079   3.115   3.152   3.317   3.335   3.467
 52 A"   53 A"  136 A'  137 A'  138 A'  139 A'  140 A'  141 A'                 
  3.597   3.635   3.751   3.776   3.839   3.972   4.000   4.002
142 A'  143 A'  144 A'   54 A"  145 A'   55 A"  146 A'   56 A"                 
  4.046   4.078   4.094   4.119   4.132   4.233   4.416   4.811
147 A'   57 A"  148 A'  149 A'  150 A'  151 A'  152 A'  153 A'                 
  4.860   6.305   6.431   6.715   6.747   7.559   7.667   7.740
154 A'   58 A"  155 A'  156 A'  157 A'   59 A"  158 A'  159 A'                 
 23.497  23.867  23.932  24.053  24.065  24.164  47.992  66.790
160 A'  161 A'  162 A'  163 A'  164 A'  165 A'  166 A'  167 A'                 
289.755 289.865 289.9631020.803
 60 A"  168 A'  169 A'  170 A'                                                 

 Beta MOs, Restricted
 -- Occupied --                  
-482.84  -62.49  -56.31  -56.31  -56.31  -24.70  -10.28  -10.25
  1 A'    2 A'    3 A'    1 A"    4 A'    5 A'    6 A'    7 A'                 
-10.207 -10.206 -10.202 -10.201  -8.703  -6.534  -6.521  -6.521
  8 A'    9 A'   10 A'   11 A'   12 A'   13 A'    2 A"   14 A'                 
 -2.645  -2.641  -2.641  -2.631  -2.631  -1.243  -0.899  -0.824
 15 A'    3 A"   16 A'   17 A'    4 A"   18 A'   19 A'   20 A'                 
 -0.779  -0.750  -0.645  -0.631  -0.558  -0.522  -0.517  -0.486
 21 A'   22 A'   23 A'   24 A'   25 A'   26 A'   27 A'    5 A"                 
 -0.466  -0.445  -0.426  -0.401  -0.400  -0.371  -0.329  -0.304
 28 A'   29 A'   30 A'   31 A'    6 A"   32 A'    7 A"   33 A'                 
 -0.278  -0.262
  8 A"    9 A"                                                                 
 -- Virtual --                   
 -0.044  -0.033  -0.028  -0.007   0.008   0.012   0.032   0.037
 10 A"   11 A"   34 A'   35 A'   36 A'   37 A'   38 A'   39 A'                 
  0.044   0.054   0.073   0.073   0.078   0.083   0.095   0.105
 12 A"   40 A'   41 A'   13 A"   42 A'   14 A"   43 A'   44 A'                 
  0.109   0.115   0.116   0.117   0.121   0.129   0.130   0.136
 15 A"   45 A'   46 A'   16 A"   47 A'   17 A"   48 A'   49 A'                 
  0.137   0.150   0.155   0.166   0.170   0.181   0.182   0.206
 50 A'   18 A"   51 A'   52 A'   53 A'   19 A"   54 A'   55 A'                 
  0.212   0.230   0.236   0.250   0.255   0.261   0.267   0.277
 56 A'   57 A'   58 A'   59 A'   60 A'   61 A'   62 A'   63 A'                 
  0.284   0.313   0.321   0.326   0.335   0.348   0.380   0.394
 64 A'   20 A"   65 A'   66 A'   67 A'   68 A'   69 A'   70 A'                 
  0.412   0.429   0.437   0.461   0.471   0.487   0.512   0.519
 71 A'   21 A"   72 A'   73 A'   74 A'   75 A'   22 A"   23 A"                 
  0.531   0.533   0.551   0.552   0.564   0.566   0.580   0.593
 76 A'   77 A'   24 A"   78 A'   79 A'   25 A"   26 A"   80 A'                 
  0.604   0.606   0.646   0.653   0.681   0.708   0.709   0.725
 81 A'   27 A"   28 A"   82 A'   83 A'   29 A"   84 A'   85 A'                 
  0.748   0.759   0.780   0.817   0.836   0.851   0.856   0.868
 86 A'   87 A'   88 A'   89 A'   90 A'   91 A'   92 A'   93 A'                 
  0.893   0.903   0.918   0.961   0.976   0.983   0.994   1.067
 94 A'   95 A'   96 A'   97 A'   30 A"   98 A'   31 A"   99 A'                 
  1.072   1.072   1.079   1.154   1.251   1.277   1.362   1.417
100 A'   32 A"   33 A"   34 A"   35 A"  101 A'  102 A'   36 A"                 
  1.440   1.456   1.496   1.510   1.524   1.542   1.542   1.589
103 A'  104 A'  105 A'  106 A'  107 A'  108 A'   37 A"   38 A"                 
  1.592   1.637   1.656   1.682   1.734   1.754   1.864   1.887
 39 A"  109 A'  110 A'  111 A'   40 A"  112 A'  113 A'  114 A'                 
  1.889   1.892   1.936   1.945   1.955   1.987   2.003   2.020
 41 A"   42 A"  115 A'   43 A"  116 A'   44 A"  117 A'  118 A'                 
  2.034   2.044   2.063   2.113   2.217   2.245   2.276   2.308
 45 A"  119 A'  120 A'  121 A'   46 A"  122 A'  123 A'   47 A"                 
  2.376   2.414   2.471   2.485   2.615   2.623   2.688   2.692
124 A'  125 A'  126 A'  127 A'   48 A"  128 A'  129 A'  130 A'                 
  2.714   2.721   2.733   2.745   2.764   2.786   2.835   2.848
131 A'  132 A'   49 A"  133 A'   50 A"  134 A'  135 A'   51 A"                 
  2.857   3.050   3.079   3.115   3.152   3.317   3.335   3.467
 52 A"   53 A"  136 A'  137 A'  138 A'  139 A'  140 A'  141 A'                 
  3.597   3.635   3.751   3.776   3.839   3.972   4.000   4.002
142 A'  143 A'  144 A'   54 A"  145 A'   55 A"  146 A'   56 A"                 
  4.046   4.078   4.094   4.119   4.132   4.233   4.416   4.811
147 A'   57 A"  148 A'  149 A'  150 A'  151 A'  152 A'  153 A'                 
  4.860   6.305   6.431   6.715   6.747   7.559   7.667   7.740
154 A'   58 A"  155 A'  156 A'  157 A'   59 A"  158 A'  159 A'                 
 23.497  23.867  23.932  24.053  24.065  24.164  47.992  66.790
160 A'  161 A'  162 A'  163 A'  164 A'  165 A'  166 A'  167 A'                 
289.755 289.865 289.9631020.803
 60 A"  168 A'  169 A'  170 A'                                                 
 --------------------------------------------------------------

          Ground-State Mulliken Net Atomic Charges

     Atom                 Charge (a.u.)
  ----------------------------------------
      1 C                    -0.666641
      2 C                     0.000020
      3 C                     0.035960
      4 C                    -0.360444
      5 C                    -0.215278
      6 C                     0.775320
      7 H                     0.198632
      8 H                     0.178744
      9 H                     0.200017
     10 F                    -0.164789
     11 H                     0.233708
     12 Br                   -0.215249
  ----------------------------------------
  Sum of atomic charges =     0.000000

 -----------------------------------------------------------------
                    Cartesian Multipole Moments
 -----------------------------------------------------------------
    Charge (ESU x 10^10)
                 0.0000
    Dipole Moment (Debye)
         X      -0.5240      Y      -1.6389      Z      -0.0000
       Tot       1.7206
    Quadrupole Moments (Debye-Ang)
        XX     -58.8149     XY       5.0401     YY     -54.3637
        XZ      -0.0000     YZ      -0.0000     ZZ     -61.1393
    Octopole Moments (Debye-Ang^2)
       XXX      51.1489    XXY     -10.9807    XYY      16.9934
       YYY       6.2529    XXZ      -0.0000    XYZ      -0.0000
       YYZ       0.0000    XZZ      17.7795    YZZ       8.7394
       ZZZ      -0.0000
    Hexadecapole Moments (Debye-Ang^3)
      XXXX   -1252.8163   XXXY      47.3380   XXYY    -298.3886
      XYYY       1.8441   YYYY    -401.7750   XXXZ      -0.0000
      XXYZ      -0.0000   XYYZ      -0.0000   YYYZ      -0.0000
      XXZZ    -238.5255   XYZZ     -10.9463   YYZZ     -91.5200
      XZZZ      -0.0000   YZZZ      -0.0000   ZZZZ     -70.8309
 -----------------------------------------------------------------
 Calculating MO derivatives via CPSCF
    1     0    39    0.0291777  
    2     0    39    0.0105996  
    3     0    39    0.0007646  
    4     0    39    0.0000581  
    5    31     8    0.0000048  
    6    39     0    0.0000003  Converged
 Time for AOints: 55.9 s (CPU) 9.5 s (wall)
 ------------------------------------------------------------------------------
                     AOints        : Timing summary (seconds)
 ------------------------------------------------------------------------------
     job step          cpu (% of tot)      sys (% of tot)     wall (% of tot)
 ------------------------------------------------------------------------------
  AOints            0.5590E+02 ( 6.1)   0.2000E-05 ( 2.9)   0.9467E+01 ( 6.1)
 ------------------------------------------------------------------------------
   Grand Totals     0.9139E+03          0.6800E-04          0.1557E+03
 ------------------------------------------------------------------------------
 Polarizability Matrix (a.u.)
            1           2           3
    1-120.5623731  -5.2159077  -0.0000000
    2  -5.2159077 -89.9293692  -0.0000000
    3  -0.0000000  -0.0000000 -51.0929559
 Calculating analytic Hessian of the SCF energy

 Direct stationary perturbation theory relativistic correction:

 rels  =      16.894512318098
 relv  =     -57.270668134293
 rel2e =       9.122009321606
 E_rel =     -31.254146494589

 Hessian of the SCF Energy
            1           2           3           4           5           6
    1   0.6911224  -0.0569377   0.0000000  -0.3218030  -0.0709935  -0.0000000
    2  -0.0569377   0.6994420   0.0000000  -0.0035182  -0.1342375   0.0000000
    3   0.0000000   0.0000000   0.1196862  -0.0000000   0.0000000  -0.0558354
    4  -0.3218030  -0.0035182  -0.0000000   0.6623327   0.0205677   0.0000000
    5  -0.0709935  -0.1342375   0.0000000   0.0205677   0.7282990  -0.0000000
    6  -0.0000000   0.0000000  -0.0558354   0.0000000  -0.0000000   0.1289774
    7  -0.0439053   0.0131221   0.0000000  -0.2228766   0.1355491  -0.0000000
    8   0.0584594   0.0506402   0.0000000   0.0714712  -0.2414860   0.0000000
    9   0.0000000  -0.0000000   0.0039629  -0.0000000   0.0000000  -0.0551785
   10  -0.0397090  -0.0387133  -0.0000000   0.0648868   0.0000448   0.0000000
   11  -0.0392994  -0.0349939   0.0000000   0.0576432  -0.0558946  -0.0000000
   12  -0.0000000   0.0000000  -0.0006649   0.0000000  -0.0000000  -0.0003207
   13   0.0534980   0.0451547   0.0000000  -0.0593254   0.0175739  -0.0000000
   14   0.0023481  -0.0474751  -0.0000000   0.0187184  -0.0069778   0.0000000
   15   0.0000000  -0.0000000   0.0034382  -0.0000000  -0.0000000   0.0012950
   16  -0.1196932  -0.0782183   0.0000000  -0.0082756  -0.0326828   0.0000000
   17  -0.0191931  -0.3086342  -0.0000000  -0.0915728   0.0083926  -0.0000000
   18  -0.0000000  -0.0000000  -0.0554215   0.0000000   0.0000000   0.0035629
   19  -0.1832332   0.1445741  -0.0000000  -0.0151696   0.0234721   0.0000000
   20   0.1417491  -0.2161997  -0.0000000  -0.0066031   0.0090496   0.0000000
   21   0.0000000   0.0000000  -0.0331294  -0.0000000  -0.0000000   0.0021195
   22  -0.0054579  -0.0300864   0.0000000  -0.0859134  -0.0832565   0.0000000
   23   0.0004182  -0.0019553   0.0000000  -0.0829631  -0.3112322  -0.0000000
   24  -0.0000000   0.0000000   0.0030432   0.0000000  -0.0000000  -0.0358647
   25  -0.0001721   0.0033608   0.0000000  -0.0138659  -0.0058222   0.0000000
   26   0.0030761  -0.0031638   0.0000000   0.0238085   0.0095257  -0.0000000
   27   0.0000000  -0.0000000   0.0070924  -0.0000000   0.0000000   0.0016503
   28   0.0001952   0.0041369  -0.0000000  -0.0023990  -0.0012208   0.0000000
   29   0.0050616   0.0004309  -0.0000000  -0.0102770  -0.0023170   0.0000000
   30   0.0000000  -0.0000000  -0.0011669  -0.0000000   0.0000000   0.0068347
   31  -0.0027414   0.0033792   0.0000000  -0.0010655   0.0007393  -0.0000000
   32   0.0036475  -0.0008699  -0.0000000   0.0004223   0.0005900   0.0000000
   33   0.0000000  -0.0000000   0.0059541  -0.0000000   0.0000000  -0.0014174
   34  -0.0281002  -0.0062538  -0.0000000   0.0034742  -0.0039712   0.0000000
   35  -0.0283360  -0.0029845  -0.0000000   0.0023030  -0.0037114   0.0000000
   36  -0.0000000  -0.0000000   0.0030411   0.0000000   0.0000000   0.0041769
            7           8           9          10          11          12
    1  -0.0439053   0.0584594   0.0000000  -0.0397090  -0.0392994  -0.0000000
    2   0.0131221   0.0506402  -0.0000000  -0.0387133  -0.0349939   0.0000000
    3   0.0000000   0.0000000   0.0039629  -0.0000000   0.0000000  -0.0006649
    4  -0.2228766   0.0714712  -0.0000000   0.0648868   0.0576432   0.0000000
    5   0.1355491  -0.2414860   0.0000000   0.0000448  -0.0558946  -0.0000000
    6  -0.0000000   0.0000000  -0.0551785   0.0000000  -0.0000000  -0.0003207
    7   0.7569093   0.0118595   0.0000000  -0.1588206  -0.1205941  -0.0000000
    8   0.0118595   0.6683893  -0.0000000  -0.0437515  -0.2917301   0.0000000
    9   0.0000000  -0.0000000   0.1200719  -0.0000000   0.0000000  -0.0638169
   10  -0.1588206  -0.0437515  -0.0000000   0.6732510   0.0319303   0.0000000
   11  -0.1205941  -0.2917301   0.0000000   0.0319303   0.6711969  -0.0000000
   12  -0.0000000   0.0000000  -0.0638169   0.0000000  -0.0000000   0.1488965
   13  -0.0030062  -0.0769141   0.0000000  -0.3059948  -0.0262977  -0.0000000
   14  -0.0316725   0.0118511  -0.0000000  -0.1038486  -0.1420605   0.0000000
   15   0.0000000  -0.0000000   0.0065365  -0.0000000   0.0000000  -0.0619082
   16  -0.0011257   0.0116989  -0.0000000  -0.0522339   0.0100281  -0.0000000
   17   0.0128045  -0.0692251   0.0000000   0.0734249   0.0592281   0.0000000
   18  -0.0000000  -0.0000000  -0.0002919   0.0000000  -0.0000000  -0.0007591
   19  -0.0042958  -0.0024186  -0.0000000  -0.0007407  -0.0011842   0.0000000
   20  -0.0020338   0.0008603  -0.0000000  -0.0012245  -0.0003374   0.0000000
   21   0.0000000   0.0000000   0.0070568  -0.0000000   0.0000000  -0.0006544
   22   0.0101580   0.0214691  -0.0000000  -0.0020620   0.0025700   0.0000000
   23  -0.0090502  -0.0174439   0.0000000   0.0034646  -0.0002363  -0.0000000
   24  -0.0000000   0.0000000   0.0028618  -0.0000000  -0.0000000   0.0074120
   25  -0.3327587  -0.0539231  -0.0000000  -0.0080388   0.0018783   0.0000000
   26  -0.0522585  -0.0679888   0.0000000  -0.0305419  -0.0001852  -0.0000000
   27  -0.0000000  -0.0000000  -0.0325552   0.0000000  -0.0000000   0.0044244
   28   0.0073992   0.0027304   0.0000000  -0.1711671   0.1096419  -0.0000000
   29   0.0434813  -0.0466659  -0.0000000   0.1087357  -0.1988468  -0.0000000
   30   0.0000000  -0.0000000   0.0072941  -0.0000000  -0.0000000  -0.0424079
   31  -0.0056288  -0.0002007   0.0000000  -0.0033353  -0.0301664  -0.0000000
   32  -0.0006209   0.0013078  -0.0000000   0.0007184  -0.0037021   0.0000000
   33   0.0000000   0.0000000   0.0051312  -0.0000000   0.0000000   0.0051501
   34  -0.0020482  -0.0004807  -0.0000000   0.0039636   0.0038508   0.0000000
   35  -0.0005870   0.0014908  -0.0000000  -0.0002385  -0.0024377   0.0000000
   36  -0.0000000  -0.0000000  -0.0010727   0.0000000  -0.0000000   0.0046492
           13          14          15          16          17          18
    1   0.0534980   0.0023481   0.0000000  -0.1196932  -0.0191931  -0.0000000
    2   0.0451547  -0.0474751  -0.0000000  -0.0782183  -0.3086342  -0.0000000
    3   0.0000000  -0.0000000   0.0034382   0.0000000  -0.0000000  -0.0554215
    4  -0.0593254   0.0187184  -0.0000000  -0.0082756  -0.0915728   0.0000000
    5   0.0175739  -0.0069778  -0.0000000  -0.0326828   0.0083926   0.0000000
    6  -0.0000000   0.0000000   0.0012950   0.0000000  -0.0000000   0.0035629
    7  -0.0030062  -0.0316725   0.0000000  -0.0011257   0.0128045  -0.0000000
    8  -0.0769141   0.0118511  -0.0000000   0.0116989  -0.0692251  -0.0000000
    9   0.0000000  -0.0000000   0.0065365  -0.0000000   0.0000000  -0.0002919
   10  -0.3059948  -0.1038486  -0.0000000  -0.0522339   0.0734249   0.0000000
   11  -0.0262977  -0.1420605   0.0000000   0.0100281   0.0592281  -0.0000000
   12  -0.0000000   0.0000000  -0.0619082  -0.0000000   0.0000000  -0.0007591
   13   0.6660986   0.0271014   0.0000000  -0.1898414   0.0771547  -0.0000000
   14   0.0271014   0.7550684  -0.0000000   0.1339875  -0.2488131   0.0000000
   15   0.0000000  -0.0000000   0.1163989  -0.0000000   0.0000000  -0.0530264
   16  -0.1898414   0.1339875  -0.0000000   0.4878961  -0.0341838   0.0000000
   17   0.0771547  -0.2488131   0.0000000  -0.0341838   0.6325940   0.0000000
   18  -0.0000000   0.0000000  -0.0530264   0.0000000   0.0000000   0.1096277
   19   0.0001139  -0.0026219  -0.0000000   0.0081745  -0.0102461   0.0000000
   20  -0.0030496  -0.0040282   0.0000000   0.0207965  -0.0180777  -0.0000000
   21   0.0000000  -0.0000000   0.0058197  -0.0000000  -0.0000000   0.0007698
   22  -0.0009214   0.0005931  -0.0000000  -0.0042588  -0.0006282  -0.0000000
   23   0.0004226   0.0003942   0.0000000  -0.0008201   0.0016851  -0.0000000
   24  -0.0000000   0.0000000  -0.0014396  -0.0000000  -0.0000000   0.0069556
   25   0.0010205  -0.0015953  -0.0000000   0.0007281   0.0002954  -0.0000000
   26  -0.0010791  -0.0054678   0.0000000   0.0006487  -0.0015388   0.0000000
   27  -0.0000000   0.0000000   0.0050774  -0.0000000   0.0000000  -0.0010181
   28  -0.0427249   0.0480800  -0.0000000  -0.0004370  -0.0082470   0.0000000
   29   0.0091478   0.0013457  -0.0000000  -0.0025722  -0.0025870   0.0000000
   30  -0.0000000  -0.0000000   0.0073251   0.0000000  -0.0000000   0.0071751
   31  -0.0821183  -0.0841010   0.0000000   0.0089547   0.0207201  -0.0000000
   32  -0.0830030  -0.3193993  -0.0000000  -0.0085450  -0.0162208   0.0000000
   33   0.0000000  -0.0000000  -0.0324387   0.0000000   0.0000000   0.0009646
   34  -0.0367983  -0.0069903   0.0000000  -0.1298877  -0.0203280   0.0000000
   35   0.0137885   0.0055621  -0.0000000  -0.0201378  -0.0368025   0.0000000
   36  -0.0000000  -0.0000000   0.0029222   0.0000000   0.0000000  -0.0185388
           19          20          21          22          23          24
    1  -0.1832332   0.1417491   0.0000000  -0.0054579   0.0004182  -0.0000000
    2   0.1445741  -0.2161997   0.0000000  -0.0300864  -0.0019553   0.0000000
    3  -0.0000000  -0.0000000  -0.0331294   0.0000000   0.0000000   0.0030432
    4  -0.0151696  -0.0066031  -0.0000000  -0.0859134  -0.0829631   0.0000000
    5   0.0234721   0.0090496  -0.0000000  -0.0832565  -0.3112322  -0.0000000
    6   0.0000000   0.0000000   0.0021195   0.0000000  -0.0000000  -0.0358647
    7  -0.0042958  -0.0020338   0.0000000   0.0101580  -0.0090502  -0.0000000
    8  -0.0024186   0.0008603   0.0000000   0.0214691  -0.0174439   0.0000000
    9  -0.0000000  -0.0000000   0.0070568  -0.0000000   0.0000000   0.0028618
   10  -0.0007407  -0.0012245  -0.0000000  -0.0020620   0.0034646  -0.0000000
   11  -0.0011842  -0.0003374   0.0000000   0.0025700  -0.0002363  -0.0000000
   12   0.0000000   0.0000000  -0.0006544   0.0000000  -0.0000000   0.0074120
   13   0.0001139  -0.0030496   0.0000000  -0.0009214   0.0004226  -0.0000000
   14  -0.0026219  -0.0040282  -0.0000000   0.0005931   0.0003942   0.0000000
   15  -0.0000000   0.0000000   0.0058197  -0.0000000   0.0000000  -0.0014396
   16   0.0081745   0.0207965  -0.0000000  -0.0042588  -0.0008201  -0.0000000
   17  -0.0102461  -0.0180777  -0.0000000  -0.0006282   0.0016851  -0.0000000
   18   0.0000000  -0.0000000   0.0007698  -0.0000000  -0.0000000   0.0069556
   19   0.1928957  -0.1512131  -0.0000000   0.0010259  -0.0002177   0.0000000
   20  -0.1512131   0.2269008   0.0000000   0.0003912   0.0006796   0.0000000
   21  -0.0000000   0.0000000   0.0241868   0.0000000  -0.0000000  -0.0040807
   22   0.0010259   0.0003912   0.0000000   0.0878039   0.0887033   0.0000000
   23  -0.0002177   0.0006796  -0.0000000   0.0887033   0.3289103  -0.0000000
   24   0.0000000   0.0000000  -0.0040807   0.0000000  -0.0000000   0.0254258
   25  -0.0006463  -0.0003621   0.0000000   0.0007874   0.0000955   0.0000000
   26   0.0010904   0.0003167  -0.0000000  -0.0005616   0.0009410  -0.0000000
   27   0.0000000  -0.0000000   0.0002921  -0.0000000  -0.0000000  -0.0039726
   28   0.0001990   0.0001655  -0.0000000  -0.0000756  -0.0000359  -0.0000000
   29   0.0001908   0.0001741  -0.0000000   0.0018051  -0.0016077  -0.0000000
   30  -0.0000000  -0.0000000  -0.0007964  -0.0000000  -0.0000000  -0.0000200
   31   0.0005804   0.0010104   0.0000000   0.0000596  -0.0000333  -0.0000000
   32  -0.0004193  -0.0006579  -0.0000000  -0.0000388  -0.0000431   0.0000000
   33  -0.0000000  -0.0000000   0.0004805  -0.0000000   0.0000000  -0.0003592
   34   0.0010962   0.0003734   0.0000000  -0.0011457   0.0000160   0.0000000
   35  -0.0010065   0.0013196  -0.0000000  -0.0009603  -0.0000918   0.0000000
   36   0.0000000  -0.0000000  -0.0020644  -0.0000000  -0.0000000   0.0000384
           25          26          27          28          29          30
    1  -0.0001721   0.0030761   0.0000000   0.0001952   0.0050616   0.0000000
    2   0.0033608  -0.0031638  -0.0000000   0.0041369   0.0004309  -0.0000000
    3   0.0000000   0.0000000   0.0070924  -0.0000000  -0.0000000  -0.0011669
    4  -0.0138659   0.0238085  -0.0000000  -0.0023990  -0.0102770  -0.0000000
    5  -0.0058222   0.0095257   0.0000000  -0.0012208  -0.0023170   0.0000000
    6   0.0000000  -0.0000000   0.0016503   0.0000000   0.0000000   0.0068347
    7  -0.3327587  -0.0522585  -0.0000000   0.0073992   0.0434813   0.0000000
    8  -0.0539231  -0.0679888  -0.0000000   0.0027304  -0.0466659  -0.0000000
    9  -0.0000000   0.0000000  -0.0325552   0.0000000  -0.0000000   0.0072941
   10  -0.0080388  -0.0305419   0.0000000  -0.1711671   0.1087357  -0.0000000
   11   0.0018783  -0.0001852  -0.0000000   0.1096419  -0.1988468  -0.0000000
   12   0.0000000  -0.0000000   0.0044244  -0.0000000  -0.0000000  -0.0424079
   13   0.0010205  -0.0010791  -0.0000000  -0.0427249   0.0091478  -0.0000000
   14  -0.0015953  -0.0054678   0.0000000   0.0480800   0.0013457  -0.0000000
   15  -0.0000000   0.0000000   0.0050774  -0.0000000  -0.0000000   0.0073251
   16   0.0007281   0.0006487  -0.0000000  -0.0004370  -0.0025722   0.0000000
   17   0.0002954  -0.0015388   0.0000000  -0.0082470  -0.0025870  -0.0000000
   18  -0.0000000   0.0000000  -0.0010181   0.0000000   0.0000000   0.0071751
   19  -0.0006463   0.0010904   0.0000000   0.0001990   0.0001908  -0.0000000
   20  -0.0003621   0.0003167  -0.0000000   0.0001655   0.0001741  -0.0000000
   21   0.0000000  -0.0000000   0.0002921  -0.0000000  -0.0000000  -0.0007964
   22   0.0007874  -0.0005616  -0.0000000  -0.0000756   0.0018051  -0.0000000
   23   0.0000955   0.0009410  -0.0000000  -0.0000359  -0.0016077  -0.0000000
   24   0.0000000  -0.0000000  -0.0039726  -0.0000000  -0.0000000  -0.0000200
   25   0.3517395   0.0561248   0.0000000   0.0015023  -0.0001057  -0.0000000
   26   0.0561248   0.0646441  -0.0000000   0.0010534   0.0027742   0.0000000
   27   0.0000000  -0.0000000   0.0233684  -0.0000000  -0.0000000  -0.0041165
   28   0.0015023   0.0010534  -0.0000000   0.2072613  -0.1569418   0.0000000
   29  -0.0001057   0.0027742  -0.0000000  -0.1569418   0.2459465   0.0000000
   30  -0.0000000   0.0000000  -0.0041165   0.0000000   0.0000000   0.0242884
   31  -0.0002432  -0.0013533  -0.0000000   0.0028271   0.0007431   0.0000000
   32   0.0001031  -0.0000594   0.0000000  -0.0000767   0.0010982  -0.0000000
   33  -0.0000000   0.0000000   0.0002082   0.0000000   0.0000000  -0.0044004
   34  -0.0000527  -0.0000075   0.0000000  -0.0025806   0.0007315   0.0000000
   35  -0.0000495   0.0002021   0.0000000   0.0007141   0.0002548   0.0000000
   36  -0.0000000   0.0000000  -0.0004510  -0.0000000  -0.0000000  -0.0000093
           31          32          33          34          35          36
    1  -0.0027414   0.0036475   0.0000000  -0.0281002  -0.0283360  -0.0000000
    2   0.0033792  -0.0008699  -0.0000000  -0.0062538  -0.0029845  -0.0000000
    3   0.0000000  -0.0000000   0.0059541  -0.0000000  -0.0000000   0.0030411
    4  -0.0010655   0.0004223  -0.0000000   0.0034742   0.0023030   0.0000000
    5   0.0007393   0.0005900   0.0000000  -0.0039712  -0.0037114   0.0000000
    6  -0.0000000   0.0000000  -0.0014174   0.0000000   0.0000000   0.0041769
    7  -0.0056288  -0.0006209   0.0000000  -0.0020482  -0.0005870  -0.0000000
    8  -0.0002007   0.0013078   0.0000000  -0.0004807   0.0014908  -0.0000000
    9   0.0000000  -0.0000000   0.0051312  -0.0000000  -0.0000000  -0.0010727
   10  -0.0033353   0.0007184  -0.0000000   0.0039636  -0.0002385   0.0000000
   11  -0.0301664  -0.0037021   0.0000000   0.0038508  -0.0024377  -0.0000000
   12  -0.0000000   0.0000000   0.0051501   0.0000000   0.0000000   0.0046492
   13  -0.0821183  -0.0830030   0.0000000  -0.0367983   0.0137885  -0.0000000
   14  -0.0841010  -0.3193993  -0.0000000  -0.0069903   0.0055621  -0.0000000
   15   0.0000000  -0.0000000  -0.0324387   0.0000000  -0.0000000   0.0029222
   16   0.0089547  -0.0085450   0.0000000  -0.1298877  -0.0201378   0.0000000
   17   0.0207201  -0.0162208   0.0000000  -0.0203280  -0.0368025   0.0000000
   18  -0.0000000   0.0000000   0.0009646   0.0000000   0.0000000  -0.0185388
   19   0.0005804  -0.0004193  -0.0000000   0.0010962  -0.0010065   0.0000000
   20   0.0010104  -0.0006579  -0.0000000   0.0003734   0.0013196  -0.0000000
   21   0.0000000  -0.0000000   0.0004805   0.0000000  -0.0000000  -0.0020644
   22   0.0000596  -0.0000388  -0.0000000  -0.0011457  -0.0009603  -0.0000000
   23  -0.0000333  -0.0000431   0.0000000   0.0000160  -0.0000918  -0.0000000
   24  -0.0000000   0.0000000  -0.0003592   0.0000000   0.0000000   0.0000384
   25  -0.0002432   0.0001031  -0.0000000  -0.0000527  -0.0000495  -0.0000000
   26  -0.0013533  -0.0000594   0.0000000  -0.0000075   0.0002021   0.0000000
   27  -0.0000000   0.0000000   0.0002082   0.0000000   0.0000000  -0.0004510
   28   0.0028271  -0.0000767   0.0000000  -0.0025806   0.0007141  -0.0000000
   29   0.0007431   0.0010982   0.0000000   0.0007315   0.0002548  -0.0000000
   30   0.0000000  -0.0000000  -0.0044004   0.0000000   0.0000000  -0.0000093
   31   0.0819259   0.0885053   0.0000000   0.0007849   0.0007572  -0.0000000
   32   0.0885053   0.3364815  -0.0000000  -0.0006929   0.0014751   0.0000000
   33   0.0000000  -0.0000000   0.0229934  -0.0000000  -0.0000000  -0.0022664
   34   0.0007849  -0.0006929  -0.0000000   0.1912946   0.0337528   0.0000000
   35   0.0007572   0.0014751  -0.0000000   0.0337528   0.0357233   0.0000000
   36  -0.0000000   0.0000000  -0.0022664   0.0000000   0.0000000   0.0095747
 **********************************************************************
 **                                                                  **
 **                       VIBRATIONAL ANALYSIS                       **
 **                       --------------------                       **
 **                                                                  **
 **        VIBRATIONAL FREQUENCIES (CM**-1) AND NORMAL MODES         **
 **     FORCE CONSTANTS (mDYN/ANGSTROM) AND REDUCED MASSES (AMU)     **
 **                  INFRARED INTENSITIES (KM/MOL)                   **
 **                                                                  **
 **********************************************************************


 Mode:                 1                      2                      3
 Frequency:       164.53                 203.83                 240.18
 Force Cnst:      0.0888                 0.2567                 0.1771
 Red. Mass:       5.5646                10.4875                 5.2103
 IR Active:          YES                    YES                    YES
 IR Intens:        0.146                  0.429                  0.241
 Raman Active:       YES                    YES                    YES
               X      Y      Z        X      Y      Z        X      Y      Z
 C         -0.000 -0.000  0.217   -0.078 -0.298 -0.000    0.000 -0.000  0.295
 C         -0.000  0.000 -0.067   -0.132 -0.116  0.000    0.000 -0.000 -0.003
 C         -0.000 -0.000 -0.222   -0.030 -0.007  0.000    0.000 -0.000 -0.297
 C         -0.000 -0.000  0.050    0.137 -0.064  0.000    0.000 -0.000 -0.155
 C         -0.000 -0.000  0.376    0.148 -0.264  0.000    0.000 -0.000 -0.246
 C          0.000 -0.000  0.329    0.033 -0.325 -0.000   -0.000 -0.000  0.000
 H         -0.000 -0.000  0.226   -0.176 -0.389 -0.000    0.000 -0.000  0.634
 H         -0.000  0.000 -0.229   -0.261 -0.074  0.000   -0.000 -0.000  0.065
 H         -0.000 -0.000 -0.539   -0.050  0.100  0.000    0.000  0.000 -0.404
 F          0.000  0.000 -0.112    0.404  0.159 -0.000    0.000  0.000  0.273
 H         -0.000 -0.000  0.484    0.271 -0.305  0.000    0.000 -0.000 -0.309
 Br         0.000  0.000 -0.076   -0.106  0.134  0.000   -0.000  0.000 -0.004
 TransDip   0.000 -0.000 -0.012   -0.016 -0.013  0.000   -0.000 -0.000 -0.016

 Mode:                 4                      5                      6
 Frequency:       310.80                 437.94                 450.37
 Force Cnst:      0.6085                 0.6282                 0.3741
 Red. Mass:      10.6909                 5.5591                 3.1307
 IR Active:          YES                    YES                    YES
 IR Intens:        2.015                  2.351                  4.181
 Raman Active:       YES                    YES                    YES
               X      Y      Z        X      Y      Z        X      Y      Z
 C         -0.267 -0.112  0.000    0.065  0.132  0.000    0.000  0.000 -0.108
 C         -0.334 -0.006  0.000    0.108 -0.051 -0.000    0.000  0.000  0.260
 C         -0.321  0.003 -0.000   -0.143 -0.218  0.000   -0.000 -0.000 -0.174
 C         -0.182 -0.053 -0.000   -0.203 -0.162  0.000   -0.000 -0.000 -0.114
 C         -0.117 -0.169 -0.000   -0.232 -0.056 -0.000   -0.000 -0.000  0.169
 C         -0.041 -0.146 -0.000   -0.043  0.154  0.000   -0.000  0.000 -0.200
 H         -0.412 -0.245  0.000    0.152  0.211  0.000    0.000  0.000 -0.078
 H         -0.360  0.001  0.000    0.310 -0.119 -0.000    0.000 -0.000  0.662
 H         -0.333  0.066 -0.000   -0.100 -0.463  0.000   -0.000 -0.000 -0.207
 F         -0.136  0.007  0.000    0.217  0.220 -0.000    0.000  0.000  0.030
 H         -0.128 -0.164 -0.000   -0.498  0.026 -0.000   -0.000  0.000  0.566
 Br         0.240  0.076  0.000    0.018 -0.018 -0.000    0.000 -0.000  0.006
 TransDip  -0.043 -0.015  0.000   -0.028 -0.040 -0.000   -0.000 -0.000  0.065

 Mode:                 7                      8                      9
 Frequency:       524.20                 564.97                 672.55
 Force Cnst:      1.4189                 0.9724                 0.7429
 Red. Mass:       8.7643                 5.1707                 2.7877
 IR Active:          YES                    YES                    YES
 IR Intens:        6.628                  0.033                 12.411
 Raman Active:       YES                    YES                    YES
               X      Y      Z        X      Y      Z        X      Y      Z
 C          0.268 -0.277  0.000    0.000  0.000 -0.175    0.000  0.000 -0.150
 C          0.225  0.008 -0.000    0.000 -0.000  0.062    0.000  0.000  0.184
 C          0.148  0.037 -0.000    0.000 -0.000  0.043   -0.000  0.000 -0.139
 C         -0.212  0.199  0.000   -0.000  0.000 -0.400   -0.000 -0.000  0.213
 C         -0.082 -0.188 -0.000    0.000 -0.000 -0.049   -0.000 -0.000 -0.124
 C          0.009 -0.215  0.000   -0.000 -0.000  0.409    0.000  0.000  0.159
 H          0.255 -0.292  0.000    0.000  0.000 -0.482   -0.000 -0.000 -0.444
 H          0.034  0.068 -0.000    0.000 -0.000  0.229    0.000  0.000  0.029
 H          0.210 -0.316 -0.000    0.000 -0.000  0.568   -0.000 -0.000 -0.591
 F         -0.285  0.329 -0.000   -0.000  0.000  0.086    0.000 -0.000 -0.010
 H          0.201 -0.273 -0.000    0.000 -0.000  0.142   -0.000 -0.000 -0.539
 Br         0.006 -0.002 -0.000    0.000  0.000 -0.010   -0.000 -0.000  0.000
 TransDip   0.038 -0.073 -0.000   -0.000 -0.000  0.006    0.000  0.000 -0.113

 Mode:                10                     11                     12
 Frequency:       677.67                 784.95                 870.83
 Force Cnst:      2.0218                 0.4852                 0.6130
 Red. Mass:       7.4722                 1.3366                 1.3720
 IR Active:          YES                    YES                    YES
 IR Intens:        5.705                 51.310                 20.738
 Raman Active:       YES                    YES                    YES
               X      Y      Z        X      Y      Z        X      Y      Z
 C          0.155  0.114  0.000   -0.000  0.000 -0.084    0.000 -0.000 -0.033
 C          0.084  0.479 -0.000   -0.000 -0.000 -0.071    0.000  0.000  0.014
 C         -0.256  0.112  0.000    0.000 -0.000 -0.083    0.000  0.000  0.020
 C         -0.054 -0.082 -0.000   -0.000  0.000  0.090   -0.000  0.000  0.064
 C          0.024 -0.312  0.000   -0.000  0.000 -0.001   -0.000  0.000 -0.158
 C          0.302 -0.041 -0.000   -0.000  0.000  0.050   -0.000 -0.000  0.046
 H         -0.159 -0.165  0.000    0.000  0.000  0.572    0.000 -0.000  0.243
 H          0.202  0.445  0.000   -0.000 -0.000  0.619   -0.000  0.000 -0.094
 H         -0.217 -0.080  0.000    0.000 -0.000  0.494    0.000  0.000 -0.130
 F          0.009 -0.123  0.000    0.000  0.000 -0.015    0.000 -0.000 -0.013
 H         -0.082 -0.282  0.000   -0.000  0.000 -0.128   -0.000  0.000  0.939
 Br        -0.038 -0.010 -0.000    0.000 -0.000 -0.001    0.000  0.000 -0.002
 TransDip   0.070  0.031  0.000   -0.000 -0.000  0.229   -0.000  0.000  0.146

 Mode:                13                     14                     15
 Frequency:       871.06                 898.88                 973.97
 Force Cnst:      3.3014                 0.6709                 0.7135
 Red. Mass:       7.3851                 1.4093                 1.2766
 IR Active:          YES                    YES                    YES
 IR Intens:       96.290                  2.939                  0.036
 Raman Active:       YES                    YES                    YES
               X      Y      Z        X      Y      Z        X      Y      Z
 C         -0.115  0.210 -0.000   -0.000  0.000  0.109    0.000 -0.000  0.071
 C         -0.075 -0.239  0.000   -0.000 -0.000  0.012    0.000  0.000 -0.122
 C         -0.129 -0.193  0.000   -0.000 -0.000 -0.130   -0.000 -0.000  0.058
 C          0.091 -0.053  0.000    0.000 -0.000  0.071    0.000 -0.000  0.011
 C          0.297 -0.045 -0.000    0.000 -0.000 -0.041    0.000  0.000 -0.031
 C          0.411  0.051  0.000    0.000  0.000 -0.021    0.000  0.000  0.009
 H         -0.179  0.146  0.000   -0.000  0.000 -0.635    0.000 -0.000 -0.469
 H          0.368 -0.391 -0.000    0.000 -0.000 -0.069   -0.000  0.000  0.774
 H         -0.164 -0.058 -0.000   -0.000 -0.000  0.718   -0.000 -0.000 -0.382
 F         -0.198  0.196 -0.000   -0.000  0.000 -0.014   -0.000  0.000  0.000
 H          0.318 -0.043  0.000    0.000 -0.000  0.202    0.000  0.000  0.106
 Br        -0.030 -0.002 -0.000   -0.000 -0.000  0.001   -0.000  0.000  0.000
 TransDip   0.302 -0.087  0.000    0.000 -0.000  0.055    0.000 -0.000 -0.006

 Mode:                16                     17                     18
 Frequency:      1014.38                1075.38                1105.41
 Force Cnst:      3.6520                 1.2538                 1.0724
 Red. Mass:       6.0238                 1.8401                 1.4896
 IR Active:          YES                    YES                    YES
 IR Intens:        3.186                 15.844                  5.329
 Raman Active:       YES                    YES                    YES
               X      Y      Z        X      Y      Z        X      Y      Z
 C         -0.236  0.256  0.000   -0.116  0.080  0.000    0.064  0.065  0.000
 C         -0.024 -0.054 -0.000    0.068  0.101 -0.000    0.011 -0.068 -0.000
 C          0.396  0.105  0.000    0.012 -0.082 -0.000   -0.083  0.054 -0.000
 C         -0.034  0.034 -0.000   -0.006  0.014  0.000    0.001  0.027  0.000
 C         -0.161 -0.361  0.000    0.076  0.001  0.000    0.007 -0.094  0.000
 C          0.061  0.021 -0.000   -0.151 -0.070 -0.000   -0.105 -0.009 -0.000
 H         -0.255  0.260 -0.000   -0.215  0.012 -0.000    0.432  0.398  0.000
 H         -0.110 -0.011  0.000    0.337  0.023  0.000    0.239 -0.148  0.000
 H          0.401  0.178 -0.000    0.107 -0.573  0.000   -0.180  0.534  0.000
 F          0.008 -0.005  0.000    0.002 -0.001  0.000    0.002 -0.014  0.000
 H         -0.310 -0.333  0.000    0.628 -0.174  0.000    0.404 -0.227  0.000
 Br         0.002 -0.000  0.000    0.006  0.003  0.000    0.004  0.000  0.000
 TransDip   0.052  0.023 -0.000   -0.116 -0.054  0.000   -0.060  0.044  0.000

 Mode:                19                     20                     21
 Frequency:      1180.38                1232.51                1293.01
 Force Cnst:      0.9583                 2.9540                 1.7384
 Red. Mass:       1.1674                 3.3005                 1.7648
 IR Active:          YES                    YES                    YES
 IR Intens:        7.402                 66.762                 16.435
 Raman Active:       YES                    YES                    YES
               X      Y      Z        X      Y      Z        X      Y      Z
 C         -0.045 -0.030 -0.000   -0.003  0.041 -0.000    0.005  0.035  0.000
 C          0.081  0.012  0.000   -0.008  0.136  0.000   -0.064 -0.013 -0.000
 C          0.004  0.020 -0.000    0.028 -0.069 -0.000   -0.038  0.009 -0.000
 C          0.023 -0.040  0.000    0.248 -0.216  0.000    0.048  0.178  0.000
 C         -0.017  0.015 -0.000    0.056 -0.039 -0.000   -0.028  0.012 -0.000
 C         -0.031 -0.012  0.000   -0.154 -0.108 -0.000    0.027 -0.154 -0.000
 H         -0.396 -0.340 -0.000    0.361  0.384  0.000    0.232  0.240 -0.000
 H          0.630 -0.165  0.000   -0.241  0.226 -0.000    0.546 -0.217  0.000
 H         -0.080  0.485 -0.000    0.008  0.123  0.000    0.027 -0.375  0.000
 F         -0.013  0.017 -0.000   -0.099  0.107  0.000    0.018 -0.036  0.000
 H         -0.204  0.073 -0.000   -0.616  0.155 -0.000   -0.550  0.179 -0.000
 Br         0.001  0.000  0.000    0.005  0.002  0.000    0.000  0.001  0.000
 TransDip   0.049 -0.072  0.000    0.104 -0.240 -0.000   -0.079  0.103  0.000

 Mode:                22                     23                     24
 Frequency:      1334.07                1453.96                1502.84
 Force Cnst:      3.9618                 3.6869                 3.2024
 Red. Mass:       3.7782                 2.9601                 2.4066
 IR Active:          YES                    YES                    YES
 IR Intens:        2.242                 16.670                100.881
 Raman Active:       YES                    YES                    YES
               X      Y      Z        X      Y      Z        X      Y      Z
 C         -0.189 -0.160 -0.000    0.150  0.035 -0.000   -0.014 -0.142 -0.000
 C          0.163 -0.058  0.000   -0.054 -0.100 -0.000   -0.174  0.079 -0.000
 C         -0.061  0.236 -0.000   -0.083  0.090  0.000    0.073  0.070  0.000
 C         -0.109 -0.070  0.000    0.217  0.058 -0.000    0.075 -0.133 -0.000
 C          0.232 -0.082  0.000   -0.008 -0.150  0.000   -0.135  0.026 -0.000
 C         -0.040  0.149  0.000   -0.139  0.179  0.000    0.077  0.101  0.000
 H          0.378  0.347  0.000   -0.448 -0.513  0.000    0.352  0.158 -0.000
 H          0.142 -0.052  0.000   -0.024 -0.133  0.000    0.626 -0.181  0.000
 H          0.070 -0.459  0.000    0.029 -0.552  0.000    0.159 -0.261 -0.000
 F         -0.004 -0.012 -0.000   -0.031  0.007 -0.000   -0.017  0.028 -0.000
 H         -0.476  0.140 -0.000   -0.113 -0.148 -0.000    0.426 -0.155  0.000
 Br         0.000  0.001 -0.000    0.002 -0.001 -0.000   -0.001 -0.001 -0.000
 TransDip  -0.005  0.048  0.000    0.015 -0.130 -0.000    0.285 -0.149  0.000

 Mode:                25                     26                     27
 Frequency:      1623.75                1628.62                3183.93
 Force Cnst:      9.6854                10.9716                 6.5006
 Red. Mass:       6.2349                 7.0207                 1.0884
 IR Active:          YES                    YES                    YES
 IR Intens:      118.312                 43.604                  4.721
 Raman Active:       YES                    YES                    YES
               X      Y      Z        X      Y      Z        X      Y      Z
 C          0.196 -0.003  0.000    0.205  0.260  0.000   -0.014  0.019  0.000
 C         -0.343  0.125 -0.000   -0.086 -0.152 -0.000   -0.025 -0.076  0.000
 C          0.185 -0.162  0.000    0.035  0.380 -0.000    0.021  0.006 -0.000
 C         -0.273  0.017 -0.000   -0.177 -0.343  0.000    0.000 -0.000  0.000
 C          0.346 -0.097  0.000    0.044  0.160 -0.000   -0.000 -0.001  0.000
 C         -0.149  0.128 -0.000   -0.018 -0.290 -0.000   -0.001 -0.000 -0.000
 H         -0.001 -0.201  0.000   -0.325 -0.202 -0.000    0.184 -0.210 -0.000
 H          0.441 -0.129  0.000    0.035 -0.214  0.000    0.287  0.873  0.000
 H          0.120  0.279 -0.000    0.208 -0.423 -0.000   -0.260 -0.052 -0.000
 F          0.018 -0.007 -0.000    0.000  0.022  0.000   -0.000  0.000  0.000
 H         -0.401  0.144 -0.000    0.110  0.161  0.000    0.005  0.016  0.000
 Br        -0.001 -0.001 -0.000   -0.001  0.001  0.000    0.000 -0.000  0.000
 TransDip  -0.333  0.103 -0.000   -0.051 -0.205  0.000   -0.021 -0.066  0.000

 Mode:                28                     29                     30
 Frequency:      3207.52                3211.89                3217.15
 Force Cnst:      6.6213                 6.6632                 6.6660
 Red. Mass:       1.0923                 1.0963                 1.0931
 IR Active:          YES                    YES                    YES
 IR Intens:        0.882                  1.001                  1.732
 Raman Active:       YES                    YES                    YES
               X      Y      Z        X      Y      Z        X      Y      Z
 C         -0.043  0.049  0.000    0.037 -0.039 -0.000   -0.002  0.003 -0.000
 C          0.005  0.002  0.000   -0.011 -0.034  0.000    0.001  0.003 -0.000
 C         -0.057 -0.012 -0.000   -0.061 -0.010 -0.000    0.000  0.000  0.000
 C          0.000  0.003  0.000    0.000  0.003  0.000    0.004  0.000 -0.000
 C          0.002  0.002 -0.000   -0.001 -0.003  0.000   -0.026 -0.084 -0.000
 C         -0.001 -0.002  0.000    0.001  0.002 -0.000   -0.003  0.002  0.000
 H          0.494 -0.553 -0.000   -0.403  0.449  0.000    0.028 -0.032 -0.000
 H         -0.015 -0.030  0.000    0.118  0.361  0.000   -0.010 -0.030  0.000
 H          0.652  0.124 -0.000    0.683  0.127  0.000    0.000 -0.000  0.000
 F          0.000 -0.000  0.000    0.000 -0.000 -0.000   -0.000  0.000  0.000
 H         -0.010 -0.031  0.000    0.011  0.036 -0.000    0.298  0.949 -0.000
 Br         0.000  0.000  0.000   -0.000 -0.000 -0.000    0.000  0.000  0.000
 TransDip  -0.019  0.024 -0.000   -0.024 -0.021  0.000    0.034  0.025 -0.000

 STANDARD THERMODYNAMIC QUANTITIES AT   298.15 K  AND     1.00 ATM

   This Molecule has  0 Imaginary Frequencies
   Zero point vibrational energy:       51.338 kcal/mol

   Atom    1 Element C  Has Mass   12.00000
   Atom    2 Element C  Has Mass   12.00000
   Atom    3 Element C  Has Mass   12.00000
   Atom    4 Element C  Has Mass   12.00000
   Atom    5 Element C  Has Mass   12.00000
   Atom    6 Element C  Has Mass   12.00000
   Atom    7 Element H  Has Mass    1.00783
   Atom    8 Element H  Has Mass    1.00783
   Atom    9 Element H  Has Mass    1.00783
   Atom   10 Element F  Has Mass   18.99840
   Atom   11 Element H  Has Mass    1.00783
   Atom   12 Element Br Has Mass   78.91830
   Molecular Mass:   173.948020 amu
   Principal axes and moments of inertia in amu*Bohr^2:
                             1           2           3
    Eigenvalues --      546.80545  2445.43613  2992.24158
          X               0.99987     0.01608     0.00000
          Y              -0.01608     0.99987     0.00000
          Z               0.00000    -0.00000     1.00000
   Rotational Symmetry Number is   1
   The Molecule is an Asymmetric Top
   Translational Enthalpy:        0.889 kcal/mol
   Rotational Enthalpy:           0.889 kcal/mol
   Vibrational Enthalpy:         53.664 kcal/mol
   gas constant (RT):             0.592 kcal/mol
   Translational Entropy:        41.368  cal/mol.K
   Rotational Entropy:           29.771  cal/mol.K
   Vibrational Entropy:          12.339  cal/mol.K

   Total Enthalpy:               56.034 kcal/mol
   Total Entropy:                83.478  cal/mol.K

 ======================================================================

 STANDARD THERMODYNAMIC QUANTITIES FOR ANHARMONIC VIBRATION -- TOSH

   Zero point vibrational energy: ************ kcal/mol

   Vibrational Enthalpy:       Infinity kcal/mol
   Vibrational Entropy:             NaN  cal/mol.K

   Total Enthalpy:             Infinity kcal/mol
   Total Entropy:                   NaN  cal/mol.K

 ======================================================================

 STANDARD THERMODYNAMIC QUANTITIES FOR ANHARMONIC VIBRATION -- VPT2

   Zero point vibrational energy: ************ kcal/mol

   Vibrational Enthalpy:       Infinity kcal/mol
   Vibrational Entropy:             NaN  cal/mol.K

   Total Enthalpy:             Infinity kcal/mol
   Total Entropy:                   NaN  cal/mol.K

 ======================================================================

Archival summary:
1\1\december\FREQ\ProcedureUnspecified\BasisUnspecified\r1164\taweetha\FriNov2918:59:042019FriNov2918:59:042019\0\\#,FREQ,ProcedureUnspecified,BasisUnspecified,\\0,1\Br\C,1,1.91486\C,2,1.39162,1,118.837\H,3,1.08138,2,122.195,1,0,0\C,3,1.38733,2,117.505,1,180,0\F,5,1.35274,3,118.177,2,-180,0\C,5,1.38613,3,122.862,2,0,0\H,7,1.08229,5,119.92,3,180,0\C,2,1.39219,1,119.428,3,-180,0\H,9,1.08164,2,120.442,1,-0,0\C,7,1.39329,5,118.077,3,-0,0\H,11,1.08375,7,119.554,5,180,0\\\@

 Total job time:  216.58s(wall), 1256.95s(cpu) 
 Fri Nov 29 18:59:04 2019

        *************************************************************
        *                                                           *
        *  Thank you very much for using Q-Chem.  Have a nice day.  *
        *                                                           *
        *************************************************************
