# Supplementary material for: Geometric and energetic data from quantum chemical calculations of halobenzenes and xylenes
Source: Data Brief. 2020 Mar 5;30:105386. doi: 10.1016/j.dib.2020.105386 (PMC7114895; doi:10.1016/j.dib.2020.105386)
Supplement: Supplementary file 1 [file mmc1.zip › halobenzene/B3LYP/2/m-C6H4BrI.out]

                  Welcome to Q-Chem
     A Quantum Leap Into The Future Of Chemistry


 Q-Chem 5.2 (devel), Q-Chem, Inc., Pleasanton, CA (2019)

 Yihan Shao,  Zhengting Gan,  E. Epifanovsky,  A. T. B. Gilbert,  M. Wormit,  
 J. Kussmann,  A. W. Lange,  A. Behn,  Jia Deng,  Xintian Feng,  D. Ghosh,  
 M. Goldey,  P. R. Horn,  L. D. Jacobson,  I. Kaliman,  T. Kus,  A. Landau,  
 Jie Liu,  E. I. Proynov,  R. M. Richard,  R. P. Steele,  E. J. Sundstrom,  
 H. L. Woodcock III,  P. M. Zimmerman,  D. Zuev,  B. Albrecht,  E. Alguire,  
 S. A. Baeppler,  D. Barton,  Z. Benda,  Y. A. Bernard,  E. J. Berquist,  
 K. B. Bravaya,  H. Burton,  D. Casanova,  Chun-Min Chang,  Yunqing Chen,  
 A. Chien,  K. D. Closser,  M. P. Coons,  S. Coriani,  S. Dasgupta,  
 A. L. Dempwolff,  M. Diedenhofen,  Hainam Do,  R. G. Edgar,  Po-Tung Fang,  
 S. Faraji,  S. Fatehi,  Qingguo Feng,  K. D. Fenk,  J. Fosso-Tande,  
 J. Gayvert,  Qinghui Ge,  A. Ghysels,  G. Gidofalvi,  J. Gomes,  
 J. Gonthier,  A. Gunina,  D. Hait,  M. W. D. Hanson-Heine,  
 P. H. P. Harbach,  A. W. Hauser,  M. F. Herbst,  J. E. Herr,  
 E. G. Hohenstein,  Z. C. Holden,  Kerwin Hui,  B. C. Huynh,  T.-C. Jagau,  
 Hyunjun Ji,  B. Kaduk,  K. Khistyaev,  Jaehoon Kim,  P. Klunzinger,  K. Koh,  
 D. Kosenkov,  L. Koulias,  T. Kowalczyk,  C. M. Krauter,  A. Kunitsa,  
 Ka Un Lao,  A. Laurent,  K. V. Lawler,  Joonho Lee,  D. Lefrancois,  
 S. Lehtola,  D. S. Levine,  Yi-Pei Li,  You-Sheng Lin,  Fenglai Liu,  
 E. Livshits,  A. Luenser,  P. Manohar,  E. Mansoor,  S. F. Manzer,  
 Shan-Ping Mao,  Yuezhi Mao,  N. Mardirossian,  A. V. Marenich,  
 T. Markovich,  L. A. Martinez-Martinez,  S. A. Maurer,  N. J. Mayhall,  
 S. C. McKenzie,  J.-M. Mewes,  P. Morgante,  A. F. Morrison,  
 J. W. Mullinax,  K. Nanda,  T. S. Nguyen-Beck,  R. Olivares-Amaya,  
 J. A. Parkhill,  Zheng Pei,  T. M. Perrine,  F. Plasser,  P. Pokhilko,  
 S. Prager,  A. Prociuk,  E. Ramos,  D. R. Rehn,  F. Rob,  M. Scheurer,  
 M. Schneider,  N. Sergueev,  S. M. Sharada,  S. Sharma,  D. W. Small,  
 T. Stauch,  T. Stein,  Yu-Chuan Su,  A. J. W. Thom,  A. Tkatchenko,  
 T. Tsuchimochi,  N. M. Tubman,  L. Vogt,  M. L. Vidal,  O. Vydrov,  
 M. A. Watson,  J. Wenzel,  M. de Wergifosse,  T. A. Wesolowski,  A. White,  
 J. Witte,  A. Yamada,  Jun Yang,  K. Yao,  S. Yeganeh,  S. R. Yost,  
 Zhi-Qiang You,  A. Zech,  Igor Ying Zhang,  Xing Zhang,  Yan Zhao,  
 Ying Zhu,  B. R. Brooks,  G. K. L. Chan,  C. J. Cramer,  M. S. Gordon,  
 W. J. Hehre,  A. Klamt,  M. W. Schmidt,  C. D. Sherrill,  D. G. Truhlar,  
 A. Aspuru-Guzik,  R. Baer,  A. T. Bell,  N. A. Besley,  Jeng-Da Chai,  
 A. E. DePrince, III,  R. A. DiStasio Jr.,  A. Dreuw,  B. D. Dunietz,  
 T. R. Furlani,  Chao-Ping Hsu,  Yousung Jung,  Jing Kong,  D. S. Lambrecht,  
 WanZhen Liang,  C. Ochsenfeld,  V. A. Rassolov,  L. V. Slipchenko,  
 J. E. Subotnik,  T. Van Voorhis,  J. M. Herbert,  A. I. Krylov,  
 P. M. W. Gill,  M. Head-Gordon

 Contributors to earlier versions of Q-Chem not listed above: 
 R. D. Adamson,  B. Austin,  J. Baker,  G. J. O. Beran,  K. Brandhorst,  
 S. T. Brown,  E. F. C. Byrd,  A. K. Chakraborty,  C.-L. Cheng,  
 Siu Hung Chien,  D. M. Chipman,  D. L. Crittenden,  H. Dachsel,  
 R. J. Doerksen,  A. D. Dutoi,  L. Fusti-Molnar,  W. A. Goddard III,  
 A. Golubeva-Zadorozhnaya,  S. R. Gwaltney,  G. Hawkins,  A. Heyden,  
 S. Hirata,  G. Kedziora,  F. J. Keil,  C. Kelley,  Jihan Kim,  R. A. King,  
 R. Z. Khaliullin,  P. P. Korambath,  W. Kurlancheek,  A. M. Lee,  M. S. Lee,  
 S. V. Levchenko,  Ching Yeh Lin,  D. Liotard,  R. C. Lochan,  I. Lotan,  
 P. E. Maslen,  N. Nair,  D. P. O'Neill,  D. Neuhauser,  E. Neuscamman,  
 C. M. Oana,  R. Olson,  B. Peters,  R. Peverati,  P. A. Pieniazek,  
 Y. M. Rhee,  J. Ritchie,  M. A. Rohrdanz,  E. Rosta,  N. J. Russ,  
 H. F. Schaefer III,  N. E. Schultz,  N. Shenvi,  A. C. Simmonett,  A. Sodt,  
 D. Stuck,  K. S. Thanthiriwatte,  V. Vanovschi,  Tao Wang,  A. Warshel,  
 C. F. Williams,  Q. Wu,  X. Xu,  W. Zhang

 Please cite Q-Chem as follows:
 Y. Shao et al., Mol. Phys. 113, 184-215 (2015)
 DOI: 10.1080/00268976.2014.952696

 Q-Chem 5.2.1 for Intel X86 EM64T Linux

 Parts of Q-Chem use Armadillo 8.300.2 (Tropical Shenanigans).
 http://arma.sourceforge.net/

 Q-Chem begins on Fri Nov 29 18:59:04 2019  

Host: 
0

     Scratch files written to /scratch/taweetham/qchem2293//
NAlpha2: 128
NElect   128
Mult     1

Checking the input file for inconsistencies... 	...done.

--------------------------------------------------------------
User input:
--------------------------------------------------------------
$MOLECULE
0 1
C   
C	1	CC
C	2	CC	1	120.0		
C	3	CC	2	120.0	1	0.0
C	4	CC	3	120.0	2	0.0	
C	5 	CC	4	120.0	3	0.0
H	1	CH	2	120.0	3	180.0
H	2	CH	3	120.0	4	180.0
H	3	CH	4	120.0	5	180.0
Br	4	CBr	5	120.0	6	180.0
H	5	CH	6	120.0	1	180.0
I	6	CI	1	120.0	2	180.0

CC=1.39483
CH=1.08673
CF=1.33960
CCl=1.72090
CBr=1.89068
CI=2.07886
$END

$REM
   JOB_TYPE	OPTIMIZATION
   BASIS	6-311++G**
   METHOD	B3LYP
   MEM_TOTAL	64000
   SYM_IGNORE	TRUE
$END

--------------------------------------------------------------
 ----------------------------------------------------------------
             Standard Nuclear Orientation (Angstroms)
    I     Atom           X                Y                Z
 ----------------------------------------------------------------
    1      C       0.0000000000     0.0000000000     0.0000000000
    2      C       0.0000000000     0.0000000000     1.3948300000
    3      C       1.2079582140     0.0000000000     2.0922450000
    4      C       2.4159164279     0.0000000000     1.3948300000
    5      C       2.4159164279     0.0000000000    -0.0000000000
    6      C       1.2079582140     0.0000000000    -0.6974150000
    7      H      -0.9411357871    -0.0000000000    -0.5433650000
    8      H      -0.9411357871    -0.0000000000     1.9381950000
    9      H       1.2079582140    -0.0000000000     3.1789750000
   10      Br      4.0532933383    -0.0000000000     2.3401700000
   11      H       3.3570522150    -0.0000000000    -0.5433650000
   12      I       1.2079582140    -0.0000000000    -2.7762750000
 ----------------------------------------------------------------
 Nuclear Repulsion Energy =         918.07156564 hartrees
 There are       64 alpha and       64 beta electrons
 Requested basis set is 6-311++G(d,p)
 There are 99 shells and 270 basis functions

 Total QAlloc Memory Limit  64000 MB
 Mega-Array Size       188 MB
 MEM_STATIC part       192 MB
 A cutoff of  1.0D-11 yielded   3863 shell pairs
 There are     30103 function pairs (     33105 Cartesian)
 Smallest overlap matrix eigenvalue = 1.27E-06

 Q-Chem warning in module stvman/mkSTV.C, line 318:

 Overlap eigenvalue is smaller than square root of threshold
 Use THRESH >= 12 to get rid of this warning


 Scale SEOQF with 1.000000e-01/1.000000e-01/1.000000e-01

 Standard Electronic Orientation quadrupole field applied
 Nucleus-field energy     =    -0.0000000445 hartrees
 Guess from superposition of atomic densities
 Warning:  Energy on first SCF cycle will be non-variational
 SAD guess density has 128.000000 electrons

 -----------------------------------------------------------------------
  General SCF calculation program by
  Eric Jon Sundstrom, Paul Horn, Yuezhi Mao, Dmitri Zuev, Alec White,
  David Stuck, Shaama M.S., Shane Yost, Joonho Lee, David Small,
  Daniel Levine, Susi Lehtola, Hugh Burton, Evgeny Epifanovsky,
  Bang C. Huynh
 -----------------------------------------------------------------------
 Exchange:     0.2000 Hartree-Fock + 0.0800 Slater + 0.7200 B88
 Correlation:  0.1900 VWN1RPA + 0.8100 LYP
 Using SG-1 standard quadrature grid
 using 6 threads for integral computing
 -------------------------------------------------------
 OpenMP Integral computing Module                
 Release: version 2.0, May 2017, Q-Chem Inc. Pleasanton 
 -------------------------------------------------------
 A restricted SCF calculation will be
 performed using DIIS
 SCF converges when DIIS error is below 1.0e-08
 ---------------------------------------
  Cycle       Energy         DIIS error
 ---------------------------------------
    1   -9726.3695608762      3.65e-02  
    2   -9724.6494282776      3.59e-03  
    3   -9724.5340942368      4.90e-03  
    4   -9724.7609318184      5.15e-04  
    5   -9724.7626472482      3.44e-04  
    6   -9724.7636444871      1.06e-04  
    7   -9724.7637375465      4.82e-05  
    8   -9724.7637571541      6.48e-06  
    9   -9724.7637574773      2.03e-06  
   10   -9724.7637575014      5.34e-07  
   11   -9724.7637575027      1.85e-07  
   12   -9724.7637575030      7.72e-08  
   13   -9724.7637575048      1.92e-08  
   14   -9724.7637575057      1.25e-08  
   15   -9724.7637575049      1.95e-09  Convergence criterion met
 ---------------------------------------
 SCF time:   CPU 103.60s  wall 18.00s 
 SCF   energy in the final basis set =    -9724.7637575049
 Total energy in the final basis set =    -9724.7637575049

 --------------------------------------------------------------

                    Orbital Energies (a.u.)
 --------------------------------------------------------------

 Alpha MOs
 -- Occupied --
********-482.8425-176.3076-165.7113-165.7092-165.7092 -62.4955 -56.3159
-56.3121 -56.3119 -35.8042 -31.2972 -31.2915 -31.2914 -22.9477 -22.9463
-22.9463 -22.9423 -22.9423 -10.2506 -10.2412 -10.2087 -10.2054 -10.2043
-10.2039  -8.7044  -6.5359  -6.5229  -6.5225  -6.3538  -4.7659  -4.7516
 -4.7515  -2.6468  -2.6432  -2.6429  -2.6325  -2.6324  -2.0321  -2.0273
 -2.0272  -2.0150  -2.0148  -0.8995  -0.8296  -0.7868  -0.7490  -0.6769
 -0.6316  -0.5996  -0.5345  -0.4949  -0.4701  -0.4427  -0.4281  -0.4140
 -0.3798  -0.3626  -0.3419  -0.3078  -0.3049  -0.2777  -0.2672  -0.2514
 -- Virtual --
 -0.0507  -0.0445  -0.0436  -0.0116  -0.0058   0.0085   0.0116   0.0362
  0.0432   0.0456   0.0545   0.0726   0.0742   0.0811   0.0878   0.0959
  0.1031   0.1068   0.1097   0.1115   0.1166   0.1259   0.1274   0.1300
  0.1384   0.1413   0.1537   0.1595   0.1652   0.1767   0.1874   0.1935
  0.2030   0.2114   0.2194   0.2382   0.2468   0.2536   0.2558   0.2588
  0.2649   0.2671   0.2759   0.3048   0.3229   0.3297   0.3418   0.3608
  0.4083   0.4106   0.4183   0.4378   0.4401   0.4413   0.4732   0.4842
  0.5027   0.5073   0.5200   0.5231   0.5335   0.5368   0.5514   0.5601
  0.5635   0.5750   0.5806   0.5912   0.6126   0.6412   0.6485   0.6539
  0.6753   0.6935   0.7126   0.7164   0.7315   0.7528   0.7978   0.8078
  0.8381   0.8463   0.8554   0.8592   0.8692   0.8898   0.9036   0.9384
  0.9792   0.9870   0.9901   0.9986   1.0736   1.0819   1.0827   1.0867
  1.1708   1.2537   1.2785   1.3546   1.3585   1.4226   1.4772   1.4876
  1.5002   1.5179   1.5274   1.5424   1.5979   1.5998   1.6502   1.6656
  1.6995   1.7334   1.7381   1.8390   1.8892   1.8901   1.8943   1.9229
  1.9453   1.9545   1.9824   1.9948   2.0245   2.0308   2.0490   2.1122
  2.2144   2.2588   2.2797   2.3086   2.3701   2.4159   2.4774   2.4885
  2.6102   2.6201   2.6584   2.6871   2.7152   2.7207   2.7430   2.7496
  2.7584   2.7637   2.7986   2.8536   2.8578   3.0136   3.0544   3.1050
  3.1138   3.3145   3.3351   3.4649   3.5626   3.6582   3.7680   3.9666
  3.9909   4.0005   4.0110   4.0288   4.0447   4.0797   4.0809   4.1020
  4.1503   4.2412   4.2953   4.4152   4.5355   4.8098   6.0128   6.1108
  6.1701   6.7491   7.5569   7.6706   7.7498  23.4581  23.8627  23.9203
 24.0367  24.0484  24.1471  27.9476  28.3527  28.4286  28.4357  28.5375
 28.5573  28.5643  28.6213  28.7254  48.0030 127.8947 127.9535 127.9830
151.7337 289.7540 289.8695 289.97481020.81691901.8997
 --------------------------------------------------------------

          Ground-State Mulliken Net Atomic Charges

     Atom                 Charge (a.u.)
  ----------------------------------------
      1 C                    -0.675746
      2 C                     0.096838
      3 C                    -0.622154
      4 C                     0.791833
      5 C                    -0.855553
      6 C                     0.731747
      7 H                     0.155395
      8 H                     0.177982
      9 H                     0.205810
     10 Br                   -0.219041
     11 H                     0.190419
     12 I                     0.022470
  ----------------------------------------
  Sum of atomic charges =     0.000000

 -----------------------------------------------------------------
                    Cartesian Multipole Moments
 -----------------------------------------------------------------
    Charge (ESU x 10^10)
                 0.0000
    Dipole Moment (Debye)
         X      -1.3781      Y      -0.0000      Z       0.6446
       Tot       1.5214
    Quadrupole Moments (Debye-Ang)
        XX     -82.8515     XY      -0.0000     YY     -85.5398
        XZ      -2.3595     YZ       0.0000     ZZ     -79.3638
    Octopole Moments (Debye-Ang^2)
       XXX    -451.8623    XXY      -0.0000    XYY    -155.0554
       YYY       0.0000    XXZ       6.8496    XYZ       0.0000
       YYZ       9.7531    XZZ    -152.1300    YZZ      -0.0000
       ZZZ      29.4657
    Hexadecapole Moments (Debye-Ang^3)
      XXXX   -2656.5149   XXXY      -0.0000   XXYY    -484.0668
      XYYY      -0.0000   YYYY    -109.6106   XXXZ    -311.4967
      XXYZ       0.0000   XYYZ    -110.7740   YYYZ      -0.0000
      XXZZ    -840.0415   XYZZ      -0.0000   YYZZ    -427.2563
      XZZZ    -331.3585   YZZZ       0.0000   ZZZZ   -2229.2161
 -----------------------------------------------------------------
 Calculating analytic gradient of the SCF energy
 Gradient of SCF Energy
            1           2           3           4           5           6
    1   0.0072423  -0.0048399   0.0004129   0.0149657  -0.0099136   0.0011254
    2  -0.0000000   0.0000000   0.0000000   0.0000000  -0.0000000   0.0000000
    3   0.0015850   0.0030093  -0.0078577   0.0073093   0.0035314  -0.0179502
            7           8           9          10          11          12
    1  -0.0018602  -0.0020485  -0.0003646  -0.0065262   0.0022096  -0.0004030
    2  -0.0000000  -0.0000000   0.0000000   0.0000000  -0.0000000   0.0000000
    3  -0.0015991   0.0010446   0.0025123  -0.0028994  -0.0022591   0.0135736
 Max gradient component =       1.795E-02
 RMS gradient           =       5.588E-03
 Gradient time:  CPU 28.21 s  wall 4.78 s
 Geometry Optimization Parameters
   NAtoms,    NIC,     NZ,  NCons,   NDum,   NFix, NCnnct, MaxDiis
       12      78      12       0       0       0       0       0


** GEOMETRY OPTIMIZATION IN DELOCALIZED INTERNAL COORDINATES **
   Searching for a Minimum

   Optimization Cycle:   1

                       Coordinates (Angstroms)
     ATOM                X               Y               Z
      1  C         0.0000000000    0.0000000000    0.0000000000
      2  C         0.0000000000    0.0000000000    1.3948300000
      3  C         1.2079582140    0.0000000000    2.0922450000
      4  C         2.4159164279    0.0000000000    1.3948300000
      5  C         2.4159164279    0.0000000000    0.0000000000
      6  C         1.2079582140    0.0000000000   -0.6974150000
      7  H        -0.9411357871    0.0000000000   -0.5433650000
      8  H        -0.9411357871    0.0000000000    1.9381950000
      9  H         1.2079582140    0.0000000000    3.1789750000
     10  Br        4.0532933383    0.0000000000    2.3401700000
     11  H         3.3570522150    0.0000000000   -0.5433650000
     12  I         1.2079582140    0.0000000000   -2.7762750000
   Point Group: c1    Number of degrees of freedom:    30


   Energy is  -9724.763757505


 Attempting to generate delocalized internal coordinates
 Initial Hessian constructed with Jon Baker's OPTIMIZE code

 21 Hessian modes will be used to form the next step
  Hessian Eigenvalues:
     0.124424    0.160000    0.160000    0.160000    0.160000    0.201019
     0.220000    0.234789    0.234929    0.250000    0.250000    0.351933
     0.351933    0.351933    0.351933    0.422359    0.424274    0.464882
     0.464882    0.464882    0.464882

 Minimum search - taking simple RFO step
 Searching for Lamda that Minimizes Along All modes
 Value Taken    Lamda =  -0.00229185
 Step Taken.  Stepsize is  0.122772

                             Maximum     Tolerance    Cnvgd?
         Gradient           0.014521      0.000300      NO
         Displacement       0.074204      0.001200      NO
         Energy change     *********      0.000001      NO


 New Cartesian Coordinates Obtained by Inverse Iteration

 Displacement from previous Coordinates is:  0.107546
 ----------------------------------------------------------------
             Standard Nuclear Orientation (Angstroms)
    I     Atom           X                Y                Z
 ----------------------------------------------------------------
    1      C      -0.0060450551     0.0000000000     0.0031184884
    2      C       0.0038703165     0.0000000000     1.3961814609
    3      C       1.2045064819     0.0000000000     2.1016762510
    4      C       2.4043890923     0.0000000000     1.3944808094
    5      C       2.4184228298     0.0000000000     0.0015159194
    6      C       1.2057682634     0.0000000000    -0.6903144411
    7      H      -0.9463667508     0.0000000000    -0.5344379666
    8      H      -0.9341639485     0.0000000000     1.9380580846
    9      H       1.2074583113     0.0000000000     3.1846477046
   10      Br      4.0619801174     0.0000000000     2.3417337177
   11      H       3.3599651010     0.0000000000    -0.5319814583
   12      I       1.2119549316     0.0000000000    -2.8258535700
 ----------------------------------------------------------------
 Nuclear Repulsion Energy =         910.48372212 hartrees
 There are       64 alpha and       64 beta electrons
 Applying Cartesian multipole field
    Component          Value
    ---------          -----
     (2,0,0)        1.00000E-11
     (0,2,0)        2.00000E-11
     (0,0,2)       -3.00000E-11
 Nucleus-field energy     =    -0.0000000461 hartrees
 Requested basis set is 6-311++G(d,p)
 There are 99 shells and 270 basis functions
 A cutoff of  1.0D-11 yielded   3851 shell pairs
 There are     30044 function pairs (     33043 Cartesian)
 Smallest overlap matrix eigenvalue = 1.35E-06

 Q-Chem warning in module stvman/mkSTV.C, line 318:

 Overlap eigenvalue is smaller than square root of threshold
 Use THRESH >= 12 to get rid of this warning

 Guess MOs from SCF MO coefficient file

 -----------------------------------------------------------------------
  General SCF calculation program by
  Eric Jon Sundstrom, Paul Horn, Yuezhi Mao, Dmitri Zuev, Alec White,
  David Stuck, Shaama M.S., Shane Yost, Joonho Lee, David Small,
  Daniel Levine, Susi Lehtola, Hugh Burton, Evgeny Epifanovsky,
  Bang C. Huynh
 -----------------------------------------------------------------------
 Exchange:     0.2000 Hartree-Fock + 0.0800 Slater + 0.7200 B88
 Correlation:  0.1900 VWN1RPA + 0.8100 LYP
 Using SG-1 standard quadrature grid
 using 6 threads for integral computing
 -------------------------------------------------------
 OpenMP Integral computing Module                
 Release: version 2.0, May 2017, Q-Chem Inc. Pleasanton 
 -------------------------------------------------------
 A restricted SCF calculation will be
 performed using DIIS
 SCF converges when DIIS error is below 1.0e-08
 ---------------------------------------
  Cycle       Energy         DIIS error
 ---------------------------------------
    1   -9724.7641008058      4.27e-04  
    2   -9724.7646014235      1.79e-04  
    3   -9724.7642468841      2.61e-04  
    4   -9724.7648925409      3.07e-05  
    5   -9724.7649015028      6.71e-06  
    6   -9724.7649018662      2.31e-06  
    7   -9724.7649019005      1.15e-06  
    8   -9724.7649019134      3.03e-07  
    9   -9724.7649019140      8.05e-08  
   10   -9724.7649019149      2.58e-08  
   11   -9724.7649019149      3.79e-09  Convergence criterion met
 ---------------------------------------
 SCF time:   CPU 78.78s  wall 14.00s 
 SCF   energy in the final basis set =    -9724.7649019149
 Total energy in the final basis set =    -9724.7649019149

 --------------------------------------------------------------

                    Orbital Energies (a.u.)
 --------------------------------------------------------------

 Alpha MOs
 -- Occupied --
********-482.8417-176.3074-165.7112-165.7091-165.7090 -62.4947 -56.3152
-56.3112 -56.3111 -35.8039 -31.2970 -31.2911 -31.2910 -22.9475 -22.9461
-22.9460 -22.9419 -22.9419 -10.2522 -10.2455 -10.2103 -10.2062 -10.2055
-10.2053  -8.7034  -6.5350  -6.5219  -6.5216  -6.3532  -4.7653  -4.7509
 -4.7509  -2.6458  -2.6423  -2.6420  -2.6315  -2.6314  -2.0311  -2.0266
 -2.0265  -2.0142  -2.0140  -0.9002  -0.8269  -0.7866  -0.7496  -0.6732
 -0.6325  -0.6013  -0.5376  -0.4955  -0.4708  -0.4432  -0.4302  -0.4142
 -0.3798  -0.3599  -0.3395  -0.3069  -0.3044  -0.2774  -0.2685  -0.2538
 -- Virtual --
 -0.0596  -0.0454  -0.0441  -0.0158  -0.0067   0.0083   0.0112   0.0361
  0.0431   0.0454   0.0547   0.0724   0.0744   0.0807   0.0875   0.0958
  0.1033   0.1062   0.1092   0.1111   0.1163   0.1244   0.1269   0.1295
  0.1377   0.1408   0.1536   0.1591   0.1652   0.1768   0.1882   0.1942
  0.2039   0.2118   0.2194   0.2403   0.2445   0.2532   0.2539   0.2583
  0.2631   0.2653   0.2739   0.3025   0.3236   0.3278   0.3406   0.3583
  0.4094   0.4101   0.4169   0.4372   0.4394   0.4394   0.4727   0.4802
  0.5009   0.5082   0.5188   0.5214   0.5310   0.5357   0.5516   0.5570
  0.5619   0.5748   0.5795   0.5946   0.6119   0.6310   0.6463   0.6536
  0.6756   0.6926   0.7102   0.7131   0.7292   0.7490   0.7910   0.8031
  0.8360   0.8458   0.8537   0.8589   0.8687   0.8900   0.9080   0.9356
  0.9782   0.9841   0.9893   0.9951   1.0727   1.0771   1.0794   1.0826
  1.1679   1.2535   1.2869   1.3416   1.3511   1.4160   1.4717   1.4846
  1.4988   1.5141   1.5232   1.5430   1.5955   1.5977   1.6506   1.6677
  1.6988   1.7347   1.7400   1.8345   1.8863   1.8901   1.8961   1.9252
  1.9451   1.9532   1.9849   1.9920   2.0216   2.0312   2.0452   2.1097
  2.2173   2.2540   2.2815   2.3094   2.3730   2.4185   2.4789   2.4918
  2.6185   2.6197   2.6564   2.6875   2.7117   2.7188   2.7398   2.7494
  2.7624   2.7651   2.7995   2.8532   2.8570   3.0131   3.0533   3.1035
  3.1110   3.3146   3.3358   3.4688   3.5767   3.6533   3.7604   3.9667
  3.9956   4.0010   4.0090   4.0236   4.0462   4.0783   4.0828   4.1043
  4.1440   4.2367   4.2907   4.4138   4.5116   4.8108   6.0109   6.1022
  6.1510   6.7420   7.5571   7.6687   7.7425  23.4626  23.8629  23.9220
 24.0387  24.0505  24.1520  27.9311  28.3510  28.4221  28.4259  28.5377
 28.5561  28.5614  28.6166  28.7182  47.9980 127.8933 127.9482 127.9744
151.7191 289.7540 289.8673 289.96721020.81041901.8842
 --------------------------------------------------------------

          Ground-State Mulliken Net Atomic Charges

     Atom                 Charge (a.u.)
  ----------------------------------------
      1 C                    -0.793022
      2 C                     0.178047
      3 C                    -0.718663
      4 C                     0.929426
      5 C                    -1.026407
      6 C                     0.908918
      7 H                     0.153750
      8 H                     0.179025
      9 H                     0.203570
     10 Br                   -0.217670
     11 H                     0.188046
     12 I                     0.014980
  ----------------------------------------
  Sum of atomic charges =     0.000000

 -----------------------------------------------------------------
                    Cartesian Multipole Moments
 -----------------------------------------------------------------
    Charge (ESU x 10^10)
                -0.0000
    Dipole Moment (Debye)
         X      -1.4443      Y      -0.0000      Z       0.7141
       Tot       1.6112
    Quadrupole Moments (Debye-Ang)
        XX     -83.1440     XY      -0.0000     YY     -85.6531
        XZ      -2.4731     YZ       0.0000     ZZ     -79.5247
    Octopole Moments (Debye-Ang^2)
       XXX    -453.8444    XXY       0.0000    XYY    -155.5187
       YYY      -0.0000    XXZ       7.2283    XYZ       0.0000
       YYZ      11.2233    XZZ    -152.9705    YZZ      -0.0000
       ZZZ      33.3854
    Hexadecapole Moments (Debye-Ang^3)
      XXXX   -2669.9105   XXXY       0.0000   XXYY    -486.1504
      XYYY       0.0000   YYYY    -109.9828   XXXZ    -311.1553
      XXYZ       0.0000   XYYZ    -109.3544   YYYZ      -0.0000
      XXZZ    -853.0982   XYZZ      -0.0000   YYZZ    -436.2808
      XZZZ    -329.0463   YZZZ       0.0000   ZZZZ   -2274.9735
 -----------------------------------------------------------------
 Calculating analytic gradient of the SCF energy
 Gradient of SCF Energy
            1           2           3           4           5           6
    1   0.0008572  -0.0016136  -0.0012527   0.0050178  -0.0028483   0.0006779
    2   0.0000000   0.0000000  -0.0000000  -0.0000000  -0.0000000   0.0000000
    3   0.0036695   0.0008390  -0.0022666   0.0018319   0.0036825  -0.0054591
            7           8           9          10          11          12
    1  -0.0002194   0.0004231  -0.0001110  -0.0012262   0.0002994  -0.0000041
    2   0.0000000  -0.0000000  -0.0000000  -0.0000000   0.0000000   0.0000000
    3  -0.0002880  -0.0001101   0.0004171  -0.0003021  -0.0003779  -0.0016362
 Max gradient component =       5.459E-03
 RMS gradient           =       1.746E-03
 Gradient time:  CPU 27.96 s  wall 4.74 s
 Geometry Optimization Parameters
   NAtoms,    NIC,     NZ,  NCons,   NDum,   NFix, NCnnct, MaxDiis
       12      78      12       0       0       0       0       0

 Cartesian Hessian Update
 Hessian updated using BFGS update


** GEOMETRY OPTIMIZATION IN DELOCALIZED INTERNAL COORDINATES **
   Searching for a Minimum

   Optimization Cycle:   2

                       Coordinates (Angstroms)
     ATOM                X               Y               Z
      1  C        -0.0060450551    0.0000000000    0.0031184884
      2  C         0.0038703165    0.0000000000    1.3961814609
      3  C         1.2045064819    0.0000000000    2.1016762510
      4  C         2.4043890923    0.0000000000    1.3944808094
      5  C         2.4184228298    0.0000000000    0.0015159194
      6  C         1.2057682634    0.0000000000   -0.6903144411
      7  H        -0.9463667508    0.0000000000   -0.5344379666
      8  H        -0.9341639485    0.0000000000    1.9380580846
      9  H         1.2074583113    0.0000000000    3.1846477046
     10  Br        4.0619801174    0.0000000000    2.3417337177
     11  H         3.3599651010    0.0000000000   -0.5319814583
     12  I         1.2119549316    0.0000000000   -2.8258535700
   Point Group: c1    Number of degrees of freedom:    30


   Energy is  -9724.764901915

 Hessian updated using BFGS update

 15 Hessian modes will be used to form the next step
  Hessian Eigenvalues:
     0.133196    0.159520    0.160163    0.184350    0.213574    0.228718
     0.241428    0.249763    0.250173    0.350354    0.353167    0.422928
     0.432729    0.463577    0.468941

 Minimum search - taking simple RFO step
 Searching for Lamda that Minimizes Along All modes
 Value Taken    Lamda =  -0.00021246
 Step Taken.  Stepsize is  0.032088

                             Maximum     Tolerance    Cnvgd?
         Gradient           0.004313      0.000300      NO
         Displacement       0.023891      0.001200      NO
         Energy change     -0.001144      0.000001      NO


 New Cartesian Coordinates Obtained by Inverse Iteration

 Displacement from previous Coordinates is:  0.029602
 ----------------------------------------------------------------
             Standard Nuclear Orientation (Angstroms)
    I     Atom           X                Y                Z
 ----------------------------------------------------------------
    1      C      -0.0083693974     0.0000000000     0.0017012387
    2      C       0.0040361461     0.0000000000     1.3947578432
    3      C       1.2036206708     0.0000000000     2.1027808719
    4      C       2.3997833853     0.0000000000     1.3911191053
    5      C       2.4215713959     0.0000000000    -0.0009727624
    6      C       1.2057036663     0.0000000000    -0.6828799809
    7      H      -0.9471932436     0.0000000000    -0.5367639312
    8      H      -0.9349128425     0.0000000000     1.9357376797
    9      H       1.2083961597     0.0000000000     3.1847489106
   10      Br      4.0634622250     0.0000000000     2.3377973473
   11      H       3.3627584005     0.0000000000    -0.5328348988
   12      I       1.2128831249     0.0000000000    -2.8163664234
 ----------------------------------------------------------------
 Nuclear Repulsion Energy =         911.53956208 hartrees
 There are       64 alpha and       64 beta electrons
 Applying Cartesian multipole field
    Component          Value
    ---------          -----
     (2,0,0)        1.00000E-11
     (0,2,0)        2.00000E-11
     (0,0,2)       -3.00000E-11
 Nucleus-field energy     =    -0.0000000457 hartrees
 Requested basis set is 6-311++G(d,p)
 There are 99 shells and 270 basis functions
 A cutoff of  1.0D-11 yielded   3854 shell pairs
 There are     30064 function pairs (     33064 Cartesian)
 Smallest overlap matrix eigenvalue = 1.40E-06

 Q-Chem warning in module stvman/mkSTV.C, line 318:

 Overlap eigenvalue is smaller than square root of threshold
 Use THRESH >= 12 to get rid of this warning

 Guess MOs from SCF MO coefficient file

 -----------------------------------------------------------------------
  General SCF calculation program by
  Eric Jon Sundstrom, Paul Horn, Yuezhi Mao, Dmitri Zuev, Alec White,
  David Stuck, Shaama M.S., Shane Yost, Joonho Lee, David Small,
  Daniel Levine, Susi Lehtola, Hugh Burton, Evgeny Epifanovsky,
  Bang C. Huynh
 -----------------------------------------------------------------------
 Exchange:     0.2000 Hartree-Fock + 0.0800 Slater + 0.7200 B88
 Correlation:  0.1900 VWN1RPA + 0.8100 LYP
 Using SG-1 standard quadrature grid
 using 6 threads for integral computing
 -------------------------------------------------------
 OpenMP Integral computing Module                
 Release: version 2.0, May 2017, Q-Chem Inc. Pleasanton 
 -------------------------------------------------------
 A restricted SCF calculation will be
 performed using DIIS
 SCF converges when DIIS error is below 1.0e-08
 ---------------------------------------
  Cycle       Energy         DIIS error
 ---------------------------------------
    1   -9724.7649143440      2.21e-04  
    2   -9724.7650103353      2.54e-05  
    3   -9724.7649951959      4.76e-05  
    4   -9724.7650160565      5.85e-06  
    5   -9724.7650163585      1.66e-06  
    6   -9724.7650163779      5.69e-07  
    7   -9724.7650163794      2.59e-07  
    8   -9724.7650163803      9.51e-08  
    9   -9724.7650163803      2.48e-08  
   10   -9724.7650163809      1.28e-08  
   11   -9724.7650163806      2.21e-09  Convergence criterion met
 ---------------------------------------
 SCF time:   CPU 76.69s  wall 14.00s 
 SCF   energy in the final basis set =    -9724.7650163806
 Total energy in the final basis set =    -9724.7650163806

 --------------------------------------------------------------

                    Orbital Energies (a.u.)
 --------------------------------------------------------------

 Alpha MOs
 -- Occupied --
********-482.8412-176.3069-165.7106-165.7085-165.7085 -62.4941 -56.3146
-56.3107 -56.3106 -35.8033 -31.2964 -31.2905 -31.2904 -22.9469 -22.9455
-22.9455 -22.9414 -22.9414 -10.2526 -10.2454 -10.2105 -10.2067 -10.2057
-10.2055  -8.7029  -6.5344  -6.5214  -6.5211  -6.3526  -4.7647  -4.7504
 -4.7504  -2.6452  -2.6417  -2.6414  -2.6310  -2.6309  -2.0306  -2.0261
 -2.0260  -2.0137  -2.0135  -0.9011  -0.8265  -0.7873  -0.7500  -0.6734
 -0.6332  -0.6010  -0.5385  -0.4961  -0.4712  -0.4439  -0.4313  -0.4149
 -0.3802  -0.3590  -0.3394  -0.3071  -0.3041  -0.2771  -0.2688  -0.2538
 -- Virtual --
 -0.0591  -0.0455  -0.0444  -0.0159  -0.0068   0.0082   0.0112   0.0360
  0.0431   0.0453   0.0546   0.0724   0.0744   0.0806   0.0874   0.0957
  0.1032   0.1060   0.1091   0.1111   0.1162   0.1239   0.1267   0.1292
  0.1376   0.1406   0.1537   0.1590   0.1651   0.1762   0.1885   0.1941
  0.2040   0.2120   0.2198   0.2414   0.2447   0.2515   0.2538   0.2582
  0.2626   0.2648   0.2734   0.3025   0.3235   0.3276   0.3405   0.3589
  0.4097   0.4104   0.4168   0.4375   0.4390   0.4399   0.4729   0.4784
  0.5011   0.5096   0.5185   0.5211   0.5303   0.5354   0.5515   0.5561
  0.5619   0.5751   0.5792   0.5977   0.6116   0.6310   0.6479   0.6537
  0.6758   0.6936   0.7080   0.7120   0.7288   0.7490   0.7923   0.8018
  0.8357   0.8457   0.8533   0.8588   0.8684   0.8895   0.9074   0.9339
  0.9781   0.9824   0.9903   0.9932   1.0733   1.0752   1.0798   1.0808
  1.1705   1.2556   1.2941   1.3310   1.3521   1.4162   1.4721   1.4863
  1.4996   1.5141   1.5213   1.5431   1.5938   1.5946   1.6507   1.6684
  1.7000   1.7345   1.7410   1.8354   1.8853   1.8918   1.8955   1.9279
  1.9454   1.9531   1.9870   1.9906   2.0205   2.0318   2.0430   2.1090
  2.2182   2.2530   2.2852   2.3104   2.3753   2.4179   2.4790   2.4929
  2.6200   2.6228   2.6570   2.6885   2.7121   2.7190   2.7398   2.7487
  2.7624   2.7673   2.7997   2.8531   2.8571   3.0127   3.0536   3.1035
  3.1131   3.3162   3.3357   3.4687   3.5850   3.6520   3.7561   3.9672
  3.9963   4.0014   4.0100   4.0241   4.0470   4.0778   4.0847   4.1060
  4.1444   4.2368   4.2905   4.4141   4.5114   4.8107   6.0113   6.1027
  6.1510   6.7411   7.5575   7.6682   7.7399  23.4653  23.8658  23.9253
 24.0424  24.0537  24.1542  27.9324  28.3515  28.4227  28.4262  28.5383
 28.5569  28.5620  28.6173  28.7179  47.9976 127.8938 127.9488 127.9746
151.7202 289.7544 289.8668 289.96451020.80971901.8854
 --------------------------------------------------------------

          Ground-State Mulliken Net Atomic Charges

     Atom                 Charge (a.u.)
  ----------------------------------------
      1 C                    -0.804567
      2 C                     0.193444
      3 C                    -0.743510
      4 C                     0.956206
      5 C                    -1.047047
      6 C                     0.925407
      7 H                     0.154231
      8 H                     0.179417
      9 H                     0.202597
     10 Br                   -0.218075
     11 H                     0.188406
     12 I                     0.013492
  ----------------------------------------
  Sum of atomic charges =     0.000000

 -----------------------------------------------------------------
                    Cartesian Multipole Moments
 -----------------------------------------------------------------
    Charge (ESU x 10^10)
                -0.0000
    Dipole Moment (Debye)
         X      -1.4705      Y      -0.0000      Z       0.7271
       Tot       1.6404
    Quadrupole Moments (Debye-Ang)
        XX     -83.2407     XY      -0.0000     YY     -85.6479
        XZ      -2.5426     YZ       0.0000     ZZ     -79.6858
    Octopole Moments (Debye-Ang^2)
       XXX    -454.4805    XXY       0.0000    XYY    -155.5828
       YYY       0.0000    XXZ       6.4930    XYZ       0.0000
       YYZ      11.0254    XZZ    -153.4148    YZZ       0.0000
       ZZZ      33.2773
    Hexadecapole Moments (Debye-Ang^3)
      XXXX   -2673.9725   XXXY       0.0000   XXYY    -486.5774
      XYYY      -0.0000   YYYY    -109.9841   XXXZ    -313.6086
      XXYZ       0.0000   XYYZ    -109.4178   YYYZ      -0.0000
      XXZZ    -853.1442   XYZZ       0.0000   YYZZ    -434.4277
      XZZZ    -329.2728   YZZZ       0.0000   ZZZZ   -2266.2300
 -----------------------------------------------------------------
 Calculating analytic gradient of the SCF energy
 Gradient of SCF Energy
            1           2           3           4           5           6
    1  -0.0003124   0.0001582  -0.0006479   0.0007252  -0.0004183   0.0002678
    2  -0.0000000   0.0000000   0.0000000  -0.0000000  -0.0000000   0.0000000
    3   0.0007142  -0.0003051   0.0000042  -0.0002373   0.0006804  -0.0004042
            7           8           9          10          11          12
    1   0.0000226   0.0002614  -0.0000544  -0.0001350   0.0000414   0.0000914
    2  -0.0000000  -0.0000000  -0.0000000   0.0000000  -0.0000000   0.0000000
    3  -0.0000290  -0.0002304  -0.0000780  -0.0000112   0.0000351  -0.0001387
 Max gradient component =       7.252E-04
 RMS gradient           =       2.780E-04
 Gradient time:  CPU 27.98 s  wall 4.74 s
 Geometry Optimization Parameters
   NAtoms,    NIC,     NZ,  NCons,   NDum,   NFix, NCnnct, MaxDiis
       12      78      12       0       0       0       0       0

 Cartesian Hessian Update
 Hessian updated using BFGS update


** GEOMETRY OPTIMIZATION IN DELOCALIZED INTERNAL COORDINATES **
   Searching for a Minimum

   Optimization Cycle:   3

                       Coordinates (Angstroms)
     ATOM                X               Y               Z
      1  C        -0.0083693974    0.0000000000    0.0017012387
      2  C         0.0040361461    0.0000000000    1.3947578432
      3  C         1.2036206708    0.0000000000    2.1027808719
      4  C         2.3997833853    0.0000000000    1.3911191053
      5  C         2.4215713959    0.0000000000   -0.0009727624
      6  C         1.2057036663    0.0000000000   -0.6828799809
      7  H        -0.9471932436    0.0000000000   -0.5367639312
      8  H        -0.9349128425    0.0000000000    1.9357376797
      9  H         1.2083961597    0.0000000000    3.1847489106
     10  Br        4.0634622250    0.0000000000    2.3377973473
     11  H         3.3627584005    0.0000000000   -0.5328348988
     12  I         1.2128831249    0.0000000000   -2.8163664234
   Point Group: c1    Number of degrees of freedom:    30


   Energy is  -9724.765016381

 Hessian updated using BFGS update

 18 Hessian modes will be used to form the next step
  Hessian Eigenvalues:
     0.131945    0.159415    0.160003    0.160273    0.177112    0.215535
     0.221971    0.240866    0.250002    0.250035    0.350225    0.352008
     0.352782    0.421683    0.429974    0.461159    0.464926    0.472443

 Minimum search - taking simple RFO step
 Searching for Lamda that Minimizes Along All modes
 Value Taken    Lamda =  -0.00000423
 Step Taken.  Stepsize is  0.004196

                             Maximum     Tolerance    Cnvgd?
         Gradient           0.000608      0.000300      NO
         Displacement       0.002232      0.001200      NO
         Energy change     -0.000114      0.000001      NO


 New Cartesian Coordinates Obtained by Inverse Iteration

 Displacement from previous Coordinates is:  0.004798
 ----------------------------------------------------------------
             Standard Nuclear Orientation (Angstroms)
    I     Atom           X                Y                Z
 ----------------------------------------------------------------
    1      C      -0.0081442313     0.0000000000     0.0014291424
    2      C       0.0035465586     0.0000000000     1.3951192237
    3      C       1.2036759825     0.0000000000     2.1029211676
    4      C       2.3991640070     0.0000000000     1.3907915790
    5      C       2.4222694108     0.0000000000    -0.0016873554
    6      C       1.2059031467     0.0000000000    -0.6824763414
    7      H      -0.9466514743     0.0000000000    -0.5375317166
    8      H      -0.9358563145     0.0000000000     1.9363794495
    9      H       1.2089600940     0.0000000000     3.1849704375
   10      Br      4.0631168295     0.0000000000     2.3381047653
   11      H       3.3634368245     0.0000000000    -0.5334208794
   12      I       1.2123188573     0.0000000000    -2.8157744721
 ----------------------------------------------------------------
 Nuclear Repulsion Energy =         911.57354364 hartrees
 There are       64 alpha and       64 beta electrons
 Applying Cartesian multipole field
    Component          Value
    ---------          -----
     (2,0,0)        1.00000E-11
     (0,2,0)        2.00000E-11
     (0,0,2)       -3.00000E-11
 Nucleus-field energy     =    -0.0000000457 hartrees
 Requested basis set is 6-311++G(d,p)
 There are 99 shells and 270 basis functions
 A cutoff of  1.0D-11 yielded   3854 shell pairs
 There are     30064 function pairs (     33064 Cartesian)
 Smallest overlap matrix eigenvalue = 1.40E-06

 Q-Chem warning in module stvman/mkSTV.C, line 318:

 Overlap eigenvalue is smaller than square root of threshold
 Use THRESH >= 12 to get rid of this warning

 Guess MOs from SCF MO coefficient file

 -----------------------------------------------------------------------
  General SCF calculation program by
  Eric Jon Sundstrom, Paul Horn, Yuezhi Mao, Dmitri Zuev, Alec White,
  David Stuck, Shaama M.S., Shane Yost, Joonho Lee, David Small,
  Daniel Levine, Susi Lehtola, Hugh Burton, Evgeny Epifanovsky,
  Bang C. Huynh
 -----------------------------------------------------------------------
 Exchange:     0.2000 Hartree-Fock + 0.0800 Slater + 0.7200 B88
 Correlation:  0.1900 VWN1RPA + 0.8100 LYP
 Using SG-1 standard quadrature grid
 using 6 threads for integral computing
 -------------------------------------------------------
 OpenMP Integral computing Module                
 Release: version 2.0, May 2017, Q-Chem Inc. Pleasanton 
 -------------------------------------------------------
 A restricted SCF calculation will be
 performed using DIIS
 SCF converges when DIIS error is below 1.0e-08
 ---------------------------------------
  Cycle       Energy         DIIS error
 ---------------------------------------
    1   -9724.7650159871      3.67e-05  
    2   -9724.7650184099      4.55e-06  
    3   -9724.7650180867      7.54e-06  
    4   -9724.7650185902      1.10e-06  
    5   -9724.7650186017      2.40e-07  
    6   -9724.7650186025      6.12e-08  
    7   -9724.7650186029      3.23e-08  
    8   -9724.7650186027      5.74e-09  Convergence criterion met
 ---------------------------------------
 SCF time:   CPU 57.44s  wall 10.00s 
 SCF   energy in the final basis set =    -9724.7650186027
 Total energy in the final basis set =    -9724.7650186027

 --------------------------------------------------------------

                    Orbital Energies (a.u.)
 --------------------------------------------------------------

 Alpha MOs
 -- Occupied --
********-482.8411-176.3068-165.7105-165.7084-165.7084 -62.4940 -56.3146
-56.3106 -56.3105 -35.8033 -31.2963 -31.2905 -31.2904 -22.9469 -22.9455
-22.9454 -22.9413 -22.9413 -10.2526 -10.2454 -10.2106 -10.2069 -10.2058
-10.2056  -8.7028  -6.5344  -6.5213  -6.5210  -6.3526  -4.7647  -4.7503
 -4.7503  -2.6452  -2.6416  -2.6414  -2.6309  -2.6308  -2.0305  -2.0260
 -2.0259  -2.0136  -2.0135  -0.9011  -0.8264  -0.7874  -0.7500  -0.6734
 -0.6333  -0.6009  -0.5385  -0.4961  -0.4713  -0.4439  -0.4314  -0.4149
 -0.3803  -0.3589  -0.3393  -0.3071  -0.3040  -0.2770  -0.2688  -0.2538
 -- Virtual --
 -0.0590  -0.0455  -0.0445  -0.0160  -0.0068   0.0082   0.0112   0.0360
  0.0431   0.0453   0.0545   0.0724   0.0744   0.0806   0.0874   0.0957
  0.1032   0.1060   0.1091   0.1111   0.1162   0.1239   0.1267   0.1291
  0.1375   0.1406   0.1537   0.1589   0.1651   0.1762   0.1885   0.1940
  0.2039   0.2120   0.2198   0.2414   0.2447   0.2513   0.2537   0.2581
  0.2625   0.2647   0.2733   0.3025   0.3234   0.3275   0.3404   0.3588
  0.4097   0.4105   0.4168   0.4374   0.4389   0.4399   0.4729   0.4783
  0.5010   0.5096   0.5185   0.5211   0.5302   0.5353   0.5515   0.5558
  0.5619   0.5751   0.5791   0.5979   0.6116   0.6310   0.6480   0.6537
  0.6758   0.6937   0.7078   0.7118   0.7287   0.7490   0.7922   0.8017
  0.8356   0.8456   0.8533   0.8588   0.8684   0.8893   0.9073   0.9338
  0.9780   0.9822   0.9903   0.9929   1.0731   1.0750   1.0797   1.0806
  1.1706   1.2558   1.2944   1.3305   1.3521   1.4161   1.4718   1.4865
  1.4997   1.5140   1.5211   1.5429   1.5935   1.5943   1.6505   1.6682
  1.7001   1.7343   1.7406   1.8354   1.8851   1.8921   1.8949   1.9278
  1.9454   1.9531   1.9871   1.9903   2.0204   2.0318   2.0427   2.1089
  2.2179   2.2528   2.2854   2.3101   2.3753   2.4175   2.4789   2.4925
  2.6200   2.6230   2.6570   2.6885   2.7121   2.7190   2.7400   2.7486
  2.7624   2.7666   2.7995   2.8530   2.8571   3.0124   3.0535   3.1033
  3.1128   3.3161   3.3350   3.4679   3.5852   3.6518   3.7551   3.9672
  3.9959   4.0015   4.0101   4.0241   4.0470   4.0777   4.0847   4.1060
  4.1444   4.2368   4.2905   4.4140   4.5114   4.8103   6.0114   6.1027
  6.1510   6.7409   7.5575   7.6682   7.7396  23.4654  23.8652  23.9258
 24.0427  24.0527  24.1533  27.9324  28.3515  28.4228  28.4262  28.5383
 28.5570  28.5621  28.6174  28.7179  47.9975 127.8938 127.9488 127.9747
151.7202 289.7544 289.8668 289.96411020.80961901.8854
 --------------------------------------------------------------

          Ground-State Mulliken Net Atomic Charges

     Atom                 Charge (a.u.)
  ----------------------------------------
      1 C                    -0.805584
      2 C                     0.194066
      3 C                    -0.745934
      4 C                     0.959425
      5 C                    -1.049511
      6 C                     0.927357
      7 H                     0.154274
      8 H                     0.179659
      9 H                     0.202520
     10 Br                   -0.218142
     11 H                     0.188503
     12 I                     0.013369
  ----------------------------------------
  Sum of atomic charges =     0.000000

 -----------------------------------------------------------------
                    Cartesian Multipole Moments
 -----------------------------------------------------------------
    Charge (ESU x 10^10)
                -0.0000
    Dipole Moment (Debye)
         X      -1.4730      Y       0.0000      Z       0.7273
       Tot       1.6428
    Quadrupole Moments (Debye-Ang)
        XX     -83.2535     XY       0.0000     YY     -85.6513
        XZ      -2.5560     YZ      -0.0000     ZZ     -79.6982
    Octopole Moments (Debye-Ang^2)
       XXX    -454.4884    XXY       0.0000    XYY    -155.5673
       YYY       0.0000    XXZ       6.4035    XYZ      -0.0000
       YYZ      11.0001    XZZ    -153.4474    YZZ      -0.0000
       ZZZ      33.2519
    Hexadecapole Moments (Debye-Ang^3)
      XXXX   -2673.9041   XXXY       0.0000   XXYY    -486.5265
      XYYY       0.0000   YYYY    -109.9934   XXXZ    -314.1322
      XXYZ      -0.0000   XYYZ    -109.4883   YYYZ      -0.0000
      XXZZ    -853.1842   XYZZ      -0.0000   YYZZ    -434.3858
      XZZZ    -329.4371   YZZZ      -0.0000   ZZZZ   -2266.0724
 -----------------------------------------------------------------
 Calculating analytic gradient of the SCF energy
 Gradient of SCF Energy
            1           2           3           4           5           6
    1  -0.0000812   0.0001313  -0.0001535   0.0000697  -0.0000245   0.0000783
    2   0.0000000  -0.0000000   0.0000000   0.0000000  -0.0000000  -0.0000000
    3  -0.0000315  -0.0000714   0.0000939  -0.0000254   0.0000476  -0.0000178
            7           8           9          10          11          12
    1   0.0000422  -0.0000569  -0.0000531  -0.0000484   0.0000259   0.0000702
    2   0.0000000  -0.0000000   0.0000000  -0.0000000  -0.0000000  -0.0000000
    3  -0.0000431  -0.0000207  -0.0000094   0.0000470   0.0000299   0.0000010
 Max gradient component =       1.535E-04
 RMS gradient           =       5.227E-05
 Gradient time:  CPU 28.05 s  wall 4.76 s
 Geometry Optimization Parameters
   NAtoms,    NIC,     NZ,  NCons,   NDum,   NFix, NCnnct, MaxDiis
       12      78      12       0       0       0       0       0

 Cartesian Hessian Update
 Hessian updated using BFGS update


** GEOMETRY OPTIMIZATION IN DELOCALIZED INTERNAL COORDINATES **
   Searching for a Minimum

   Optimization Cycle:   4

                       Coordinates (Angstroms)
     ATOM                X               Y               Z
      1  C        -0.0081442313    0.0000000000    0.0014291424
      2  C         0.0035465586    0.0000000000    1.3951192237
      3  C         1.2036759825    0.0000000000    2.1029211676
      4  C         2.3991640070    0.0000000000    1.3907915790
      5  C         2.4222694108    0.0000000000   -0.0016873554
      6  C         1.2059031467    0.0000000000   -0.6824763414
      7  H        -0.9466514743    0.0000000000   -0.5375317166
      8  H        -0.9358563145    0.0000000000    1.9363794495
      9  H         1.2089600940    0.0000000000    3.1849704375
     10  Br        4.0631168295    0.0000000000    2.3381047653
     11  H         3.3634368245    0.0000000000   -0.5334208794
     12  I         1.2123188573    0.0000000000   -2.8157744721
   Point Group: c1    Number of degrees of freedom:    30


   Energy is  -9724.765018603

 Hessian updated using BFGS update

 21 Hessian modes will be used to form the next step
  Hessian Eigenvalues:
     0.131432    0.158622    0.159998    0.160023    0.160405    0.175518
     0.206737    0.220536    0.240820    0.249951    0.250146    0.350444
     0.351517    0.351989    0.360120    0.418987    0.432413    0.447793
     0.464875    0.467265    0.480566

 Minimum search - taking simple RFO step
 Searching for Lamda that Minimizes Along All modes
 Value Taken    Lamda =   0.00000000
 Step Taken.  Stepsize is  0.000592

                             Maximum     Tolerance    Cnvgd?
         Gradient           0.000112      0.000300     YES
         Displacement       0.000437      0.001200     YES
         Energy change     -0.000002      0.000001      NO


                       Distance Matrix (Angstroms)
             C (  1)   C (  2)   C (  3)   C (  4)   C (  5)   C (  6)
   C (  2)  1.393739
   C (  3)  2.425856  1.393303
   C (  4)  2.779471  2.395621  1.391517
   C (  5)  2.430416  2.793079  2.431943  1.392671
   C (  6)  1.393427  2.400430  2.785398  2.392135  1.393923
   H (  7)  1.082254  2.153605  3.405275  3.861724  3.411269  2.157429
   H (  8)  2.145852  1.084177  2.146004  3.379353  3.877256  3.383126
   H (  9)  3.408266  2.157913  1.082062  2.153059  3.409825  3.867448
   Br( 10)  4.694169  4.167653  2.869096  1.914717  2.857798  4.157834
   H ( 11)  3.413740  3.874033  3.408059  2.152305  1.080989  2.162676
   I ( 12)  3.070206  4.380954  4.918703  4.370789  3.063179  2.133308
             H (  7)   H (  8)   H (  9)   Br( 10)   H ( 11)
   H (  8)  2.473935
   H (  9)  4.301591  2.481777
   Br( 10)  5.776423  5.015089  2.977145
   H ( 11)  4.310090  4.958209  4.297465  2.955539
   I ( 12)  3.138717  5.215134  6.000746  5.889781  3.136311

 Final energy is   -9724.7650186027495     


 ******************************
 **  OPTIMIZATION CONVERGED  **
 ******************************

                       Coordinates (Angstroms)
     ATOM                X               Y               Z
      1  C        -0.0081442313    0.0000000000    0.0014291424
      2  C         0.0035465586    0.0000000000    1.3951192237
      3  C         1.2036759825    0.0000000000    2.1029211676
      4  C         2.3991640070    0.0000000000    1.3907915790
      5  C         2.4222694108    0.0000000000   -0.0016873554
      6  C         1.2059031467    0.0000000000   -0.6824763414
      7  H        -0.9466514743    0.0000000000   -0.5375317166
      8  H        -0.9358563145    0.0000000000    1.9363794495
      9  H         1.2089600940    0.0000000000    3.1849704375
     10  Br        4.0631168295    0.0000000000    2.3381047653
     11  H         3.3634368245    0.0000000000   -0.5334208794
     12  I         1.2123188573    0.0000000000   -2.8157744721

Z-matrix Print:
$molecule
0 1
I 
C  1 2.133308
C  2 1.393427 1 119.566041
H  3 1.082254 2 120.738615 1 -0.000000 0
C  3 1.393739 2 118.913122 1 -180.000000 0
H  5 1.084177 3 119.468854 2 -180.000000 0
C  5 1.393303 3 121.011493 2 -0.000000 0
H  7 1.082062 5 120.810683 3 -180.000000 0
C  7 1.391517 5 118.687658 3 -0.000000 0
C  9 1.392671 7 121.732078 5 -0.000000 0
H  10 1.080989 9 120.415867 7 -180.000000 0
Br 9 1.914717 7 119.565038 5 -180.000000 0
$end


 --------------------------------------------------------------

                    Orbital Energies (a.u.)
 --------------------------------------------------------------

 Alpha MOs
 -- Occupied --
********-482.8411-176.3068-165.7105-165.7084-165.7084 -62.4940 -56.3146
-56.3106 -56.3105 -35.8033 -31.2963 -31.2905 -31.2904 -22.9469 -22.9455
-22.9454 -22.9413 -22.9413 -10.2526 -10.2454 -10.2106 -10.2069 -10.2058
-10.2056  -8.7028  -6.5344  -6.5213  -6.5210  -6.3526  -4.7647  -4.7503
 -4.7503  -2.6452  -2.6416  -2.6414  -2.6309  -2.6308  -2.0305  -2.0260
 -2.0259  -2.0136  -2.0135  -0.9011  -0.8264  -0.7874  -0.7500  -0.6734
 -0.6333  -0.6009  -0.5385  -0.4961  -0.4713  -0.4439  -0.4314  -0.4149
 -0.3803  -0.3589  -0.3393  -0.3071  -0.3040  -0.2770  -0.2688  -0.2538
 -- Virtual --
 -0.0590  -0.0455  -0.0445  -0.0160  -0.0068   0.0082   0.0112   0.0360
  0.0431   0.0453   0.0545   0.0724   0.0744   0.0806   0.0874   0.0957
  0.1032   0.1060   0.1091   0.1111   0.1162   0.1239   0.1267   0.1291
  0.1375   0.1406   0.1537   0.1589   0.1651   0.1762   0.1885   0.1940
  0.2039   0.2120   0.2198   0.2414   0.2447   0.2513   0.2537   0.2581
  0.2625   0.2647   0.2733   0.3025   0.3234   0.3275   0.3404   0.3588
  0.4097   0.4105   0.4168   0.4374   0.4389   0.4399   0.4729   0.4783
  0.5010   0.5096   0.5185   0.5211   0.5302   0.5353   0.5515   0.5558
  0.5619   0.5751   0.5791   0.5979   0.6116   0.6310   0.6480   0.6537
  0.6758   0.6937   0.7078   0.7118   0.7287   0.7490   0.7922   0.8017
  0.8356   0.8456   0.8533   0.8588   0.8684   0.8893   0.9073   0.9338
  0.9780   0.9822   0.9903   0.9929   1.0731   1.0750   1.0797   1.0806
  1.1706   1.2558   1.2944   1.3305   1.3521   1.4161   1.4718   1.4865
  1.4997   1.5140   1.5211   1.5429   1.5935   1.5943   1.6505   1.6682
  1.7001   1.7343   1.7406   1.8354   1.8851   1.8921   1.8949   1.9278
  1.9454   1.9531   1.9871   1.9903   2.0204   2.0318   2.0427   2.1089
  2.2179   2.2528   2.2854   2.3101   2.3753   2.4175   2.4789   2.4925
  2.6200   2.6230   2.6570   2.6885   2.7121   2.7190   2.7400   2.7486
  2.7624   2.7666   2.7995   2.8530   2.8571   3.0124   3.0535   3.1033
  3.1128   3.3161   3.3350   3.4679   3.5852   3.6518   3.7551   3.9672
  3.9959   4.0015   4.0101   4.0241   4.0470   4.0777   4.0847   4.1060
  4.1444   4.2368   4.2905   4.4140   4.5114   4.8103   6.0114   6.1027
  6.1510   6.7409   7.5575   7.6682   7.7396  23.4654  23.8652  23.9258
 24.0427  24.0527  24.1533  27.9324  28.3515  28.4228  28.4262  28.5383
 28.5570  28.5621  28.6174  28.7179  47.9975 127.8938 127.9488 127.9747
151.7202 289.7544 289.8668 289.96411020.80961901.8854
 --------------------------------------------------------------

          Ground-State Mulliken Net Atomic Charges

     Atom                 Charge (a.u.)
  ----------------------------------------
      1 C                    -0.805584
      2 C                     0.194066
      3 C                    -0.745934
      4 C                     0.959425
      5 C                    -1.049511
      6 C                     0.927357
      7 H                     0.154274
      8 H                     0.179659
      9 H                     0.202520
     10 Br                   -0.218142
     11 H                     0.188503
     12 I                     0.013369
  ----------------------------------------
  Sum of atomic charges =     0.000000

 -----------------------------------------------------------------
                    Cartesian Multipole Moments
 -----------------------------------------------------------------
    Charge (ESU x 10^10)
                -0.0000
    Dipole Moment (Debye)
         X      -1.4730      Y       0.0000      Z       0.7273
       Tot       1.6428
    Quadrupole Moments (Debye-Ang)
        XX     -83.2535     XY       0.0000     YY     -85.6513
        XZ      -2.5560     YZ      -0.0000     ZZ     -79.6982
    Octopole Moments (Debye-Ang^2)
       XXX    -454.4884    XXY       0.0000    XYY    -155.5673
       YYY       0.0000    XXZ       6.4035    XYZ      -0.0000
       YYZ      11.0001    XZZ    -153.4474    YZZ      -0.0000
       ZZZ      33.2519
    Hexadecapole Moments (Debye-Ang^3)
      XXXX   -2673.9041   XXXY       0.0000   XXYY    -486.5265
      XYYY       0.0000   YYYY    -109.9934   XXXZ    -314.1322
      XXYZ      -0.0000   XYYZ    -109.4883   YYYZ      -0.0000
      XXZZ    -853.1842   XYZZ      -0.0000   YYZZ    -434.3858
      XZZZ    -329.4371   YZZZ      -0.0000   ZZZZ   -2266.0724
 -----------------------------------------------------------------
Archival summary:
1\1\december\OPT\ProcedureUnspecified\BasisUnspecified\1r164\taweetha\FriNov2919:00:202019FriNov2919:00:202019\0\\#,OPT,ProcedureUnspecified,BasisUnspecified,\\0,1\I\C,1,2.13331\C,2,1.39343,1,119.566\H,3,1.08225,2,120.739,1,-0,0\C,3,1.39374,2,118.913,1,-180,0\H,5,1.08418,3,119.469,2,-180,0\C,5,1.3933,3,121.011,2,-0,0\H,7,1.08206,5,120.811,3,-180,0\C,7,1.39152,5,118.688,3,-0,0\C,9,1.39267,7,121.732,5,-0,0\H,10,1.08099,9,120.416,7,-180,0\Br,9,1.91472,7,119.565,5,-180,0\\\@

 Total job time:  76.15s(wall), 430.19s(cpu) 
 Fri Nov 29 19:00:20 2019

        *************************************************************
        *                                                           *
        *  Thank you very much for using Q-Chem.  Have a nice day.  *
        *                                                           *
        *************************************************************


 
User input: 2 of 2 
 
                  Welcome to Q-Chem
     A Quantum Leap Into The Future Of Chemistry


 Q-Chem 5.2 (devel), Q-Chem, Inc., Pleasanton, CA (2019)

 Yihan Shao,  Zhengting Gan,  E. Epifanovsky,  A. T. B. Gilbert,  M. Wormit,  
 J. Kussmann,  A. W. Lange,  A. Behn,  Jia Deng,  Xintian Feng,  D. Ghosh,  
 M. Goldey,  P. R. Horn,  L. D. Jacobson,  I. Kaliman,  T. Kus,  A. Landau,  
 Jie Liu,  E. I. Proynov,  R. M. Richard,  R. P. Steele,  E. J. Sundstrom,  
 H. L. Woodcock III,  P. M. Zimmerman,  D. Zuev,  B. Albrecht,  E. Alguire,  
 S. A. Baeppler,  D. Barton,  Z. Benda,  Y. A. Bernard,  E. J. Berquist,  
 K. B. Bravaya,  H. Burton,  D. Casanova,  Chun-Min Chang,  Yunqing Chen,  
 A. Chien,  K. D. Closser,  M. P. Coons,  S. Coriani,  S. Dasgupta,  
 A. L. Dempwolff,  M. Diedenhofen,  Hainam Do,  R. G. Edgar,  Po-Tung Fang,  
 S. Faraji,  S. Fatehi,  Qingguo Feng,  K. D. Fenk,  J. Fosso-Tande,  
 J. Gayvert,  Qinghui Ge,  A. Ghysels,  G. Gidofalvi,  J. Gomes,  
 J. Gonthier,  A. Gunina,  D. Hait,  M. W. D. Hanson-Heine,  
 P. H. P. Harbach,  A. W. Hauser,  M. F. Herbst,  J. E. Herr,  
 E. G. Hohenstein,  Z. C. Holden,  Kerwin Hui,  B. C. Huynh,  T.-C. Jagau,  
 Hyunjun Ji,  B. Kaduk,  K. Khistyaev,  Jaehoon Kim,  P. Klunzinger,  K. Koh,  
 D. Kosenkov,  L. Koulias,  T. Kowalczyk,  C. M. Krauter,  A. Kunitsa,  
 Ka Un Lao,  A. Laurent,  K. V. Lawler,  Joonho Lee,  D. Lefrancois,  
 S. Lehtola,  D. S. Levine,  Yi-Pei Li,  You-Sheng Lin,  Fenglai Liu,  
 E. Livshits,  A. Luenser,  P. Manohar,  E. Mansoor,  S. F. Manzer,  
 Shan-Ping Mao,  Yuezhi Mao,  N. Mardirossian,  A. V. Marenich,  
 T. Markovich,  L. A. Martinez-Martinez,  S. A. Maurer,  N. J. Mayhall,  
 S. C. McKenzie,  J.-M. Mewes,  P. Morgante,  A. F. Morrison,  
 J. W. Mullinax,  K. Nanda,  T. S. Nguyen-Beck,  R. Olivares-Amaya,  
 J. A. Parkhill,  Zheng Pei,  T. M. Perrine,  F. Plasser,  P. Pokhilko,  
 S. Prager,  A. Prociuk,  E. Ramos,  D. R. Rehn,  F. Rob,  M. Scheurer,  
 M. Schneider,  N. Sergueev,  S. M. Sharada,  S. Sharma,  D. W. Small,  
 T. Stauch,  T. Stein,  Yu-Chuan Su,  A. J. W. Thom,  A. Tkatchenko,  
 T. Tsuchimochi,  N. M. Tubman,  L. Vogt,  M. L. Vidal,  O. Vydrov,  
 M. A. Watson,  J. Wenzel,  M. de Wergifosse,  T. A. Wesolowski,  A. White,  
 J. Witte,  A. Yamada,  Jun Yang,  K. Yao,  S. Yeganeh,  S. R. Yost,  
 Zhi-Qiang You,  A. Zech,  Igor Ying Zhang,  Xing Zhang,  Yan Zhao,  
 Ying Zhu,  B. R. Brooks,  G. K. L. Chan,  C. J. Cramer,  M. S. Gordon,  
 W. J. Hehre,  A. Klamt,  M. W. Schmidt,  C. D. Sherrill,  D. G. Truhlar,  
 A. Aspuru-Guzik,  R. Baer,  A. T. Bell,  N. A. Besley,  Jeng-Da Chai,  
 A. E. DePrince, III,  R. A. DiStasio Jr.,  A. Dreuw,  B. D. Dunietz,  
 T. R. Furlani,  Chao-Ping Hsu,  Yousung Jung,  Jing Kong,  D. S. Lambrecht,  
 WanZhen Liang,  C. Ochsenfeld,  V. A. Rassolov,  L. V. Slipchenko,  
 J. E. Subotnik,  T. Van Voorhis,  J. M. Herbert,  A. I. Krylov,  
 P. M. W. Gill,  M. Head-Gordon

 Contributors to earlier versions of Q-Chem not listed above: 
 R. D. Adamson,  B. Austin,  J. Baker,  G. J. O. Beran,  K. Brandhorst,  
 S. T. Brown,  E. F. C. Byrd,  A. K. Chakraborty,  C.-L. Cheng,  
 Siu Hung Chien,  D. M. Chipman,  D. L. Crittenden,  H. Dachsel,  
 R. J. Doerksen,  A. D. Dutoi,  L. Fusti-Molnar,  W. A. Goddard III,  
 A. Golubeva-Zadorozhnaya,  S. R. Gwaltney,  G. Hawkins,  A. Heyden,  
 S. Hirata,  G. Kedziora,  F. J. Keil,  C. Kelley,  Jihan Kim,  R. A. King,  
 R. Z. Khaliullin,  P. P. Korambath,  W. Kurlancheek,  A. M. Lee,  M. S. Lee,  
 S. V. Levchenko,  Ching Yeh Lin,  D. Liotard,  R. C. Lochan,  I. Lotan,  
 P. E. Maslen,  N. Nair,  D. P. O'Neill,  D. Neuhauser,  E. Neuscamman,  
 C. M. Oana,  R. Olson,  B. Peters,  R. Peverati,  P. A. Pieniazek,  
 Y. M. Rhee,  J. Ritchie,  M. A. Rohrdanz,  E. Rosta,  N. J. Russ,  
 H. F. Schaefer III,  N. E. Schultz,  N. Shenvi,  A. C. Simmonett,  A. Sodt,  
 D. Stuck,  K. S. Thanthiriwatte,  V. Vanovschi,  Tao Wang,  A. Warshel,  
 C. F. Williams,  Q. Wu,  X. Xu,  W. Zhang

 Please cite Q-Chem as follows:
 Y. Shao et al., Mol. Phys. 113, 184-215 (2015)
 DOI: 10.1080/00268976.2014.952696

 Q-Chem 5.2.1 for Intel X86 EM64T Linux

 Parts of Q-Chem use Armadillo 8.300.2 (Tropical Shenanigans).
 http://arma.sourceforge.net/

 Q-Chem begins on Fri Nov 29 19:00:20 2019  

Host: 
0

     Scratch files written to /scratch/taweetham/qchem2293//
NAlpha2: 128
NElect   128
Mult     1
The previous job contains 0 fragments, simply inherited here

Checking the input file for inconsistencies... 	...done.

--------------------------------------------------------------
User input:
--------------------------------------------------------------

$MOLECULE
READ
$END

$REM
   JOB_TYPE 	FREQUENCY
   BASIS 	6-311++G**
   METHOD	B3LYP	
$END


--------------------------------------------------------------
 ----------------------------------------------------------------
             Standard Nuclear Orientation (Angstroms)
    I     Atom           X                Y                Z
 ----------------------------------------------------------------
    1      C       0.5935036388    -1.9134181154    -0.0000000000
    2      C      -0.6661183892    -2.5099590310    -0.0000000000
    3      C      -1.8259992234    -1.7379676603    -0.0000000000
    4      C      -1.7057073724    -0.3516596000    -0.0000000000
    5      C      -0.4623321052     0.2756755477    -0.0000000000
    6      C       0.6803054751    -0.5226977309    -0.0000000000
    7      H       1.4874446672    -2.5234542541    -0.0000000000
    8      H      -0.7441479566    -3.5913247307    -0.0000000000
    9      H      -2.8023072351    -2.2045308507    -0.0000000000
   10      Br     -3.2832166654     0.7335158231    -0.0000000000
   11      H      -0.3936465955     1.3544799516     0.0000000000
   12      I       2.5977986466     0.4123006720     0.0000000000
 ----------------------------------------------------------------
 Molecular Point Group                 Cs    NOp =  2
 Largest Abelian Subgroup              Cs    NOp =  2
 Nuclear Repulsion Energy =         911.57354364 hartrees
 There are       64 alpha and       64 beta electrons
 Requested basis set is 6-311++G(d,p)
 There are 99 shells and 270 basis functions

 Total QAlloc Memory Limit   2000 MB
 Mega-Array Size       188 MB
 MEM_STATIC part       192 MB

                       Distance Matrix (Angstroms)
             C (  1)   C (  2)   C (  3)   C (  4)   C (  5)   C (  6)
   C (  2)  1.393739
   C (  3)  2.425856  1.393303
   C (  4)  2.779471  2.395621  1.391517
   C (  5)  2.430416  2.793079  2.431943  1.392671
   C (  6)  1.393427  2.400430  2.785398  2.392135  1.393923
   H (  7)  1.082254  2.153605  3.405275  3.861724  3.411269  2.157429
   H (  8)  2.145852  1.084177  2.146004  3.379353  3.877256  3.383126
   H (  9)  3.408266  2.157913  1.082062  2.153059  3.409825  3.867448
   Br( 10)  4.694169  4.167653  2.869096  1.914717  2.857798  4.157834
   H ( 11)  3.413740  3.874033  3.408059  2.152305  1.080989  2.162676
   I ( 12)  3.070206  4.380954  4.918703  4.370789  3.063179  2.133308
             H (  7)   H (  8)   H (  9)   Br( 10)   H ( 11)
   H (  8)  2.473935
   H (  9)  4.301591  2.481777
   Br( 10)  5.776423  5.015089  2.977145
   H ( 11)  4.310090  4.958209  4.297465  2.955539
   I ( 12)  3.138717  5.215134  6.000746  5.889781  3.136311

 A cutoff of  1.0D-11 yielded   3854 shell pairs
 There are     30064 function pairs (     33064 Cartesian)
 Smallest overlap matrix eigenvalue = 1.40E-06

 Q-Chem warning in module stvman/mkSTV.C, line 318:

 Overlap eigenvalue is smaller than square root of threshold
 Use THRESH >= 12 to get rid of this warning

 Guess from superposition of atomic densities
 Warning:  Energy on first SCF cycle will be non-variational
 SAD guess density has 128.000000 electrons

 -----------------------------------------------------------------------
  General SCF calculation program by
  Eric Jon Sundstrom, Paul Horn, Yuezhi Mao, Dmitri Zuev, Alec White,
  David Stuck, Shaama M.S., Shane Yost, Joonho Lee, David Small,
  Daniel Levine, Susi Lehtola, Hugh Burton, Evgeny Epifanovsky,
  Bang C. Huynh
 -----------------------------------------------------------------------
 Exchange:     0.2000 Hartree-Fock + 0.0800 Slater + 0.7200 B88
 Correlation:  0.1900 VWN1RPA + 0.8100 LYP
 Using SG-1 standard quadrature grid
 using 6 threads for integral computing
 -------------------------------------------------------
 OpenMP Integral computing Module                
 Release: version 2.0, May 2017, Q-Chem Inc. Pleasanton 
 -------------------------------------------------------
 A restricted SCF calculation will be
 performed using DIIS
 SCF converges when DIIS error is below 1.0e-08
 ---------------------------------------
  Cycle       Energy         DIIS error
 ---------------------------------------
    1   -9726.3200503241      3.61e-02  
    2   -9724.6540701217      3.54e-03  
    3   -9724.5462401382      4.78e-03  
    4   -9724.7614749843      5.55e-04  
    5   -9724.7636113146      3.53e-04  
    6   -9724.7646516798      1.05e-04  
    7   -9724.7647399885      5.17e-05  
    8   -9724.7647633056      7.21e-06  
    9   -9724.7647636919      2.03e-06  
   10   -9724.7647637160      5.85e-07  
   11   -9724.7647637179      2.04e-07  
   12   -9724.7647637181      7.99e-08  
   13   -9724.7647637200      2.24e-08  
   14   -9724.7647637223      1.31e-08  
   15   -9724.7647637219      1.98e-09  Convergence criterion met
 ---------------------------------------
 SCF time:   CPU 106.74s  wall 19.00s 
 SCF   energy in the final basis set =    -9724.7647637219
 Total energy in the final basis set =    -9724.7647637219

 --------------------------------------------------------------
             Orbital Energies (a.u.) and Symmetries
 --------------------------------------------------------------

 Alpha MOs, Restricted
 -- Occupied --                  
******* -482.84 -176.31 -165.71 -165.71 -165.71  -62.49  -56.31
  1 A'    2 A'    3 A'    4 A'    1 A"    5 A'    6 A'    7 A'                 
-56.311 -56.311 -35.803 -31.296 -31.291 -31.290 -22.947 -22.946
  2 A"    8 A'    9 A'   10 A'    3 A"   11 A'   12 A'    4 A"                 
-22.945 -22.941 -22.941 -10.253 -10.245 -10.211 -10.207 -10.206
 13 A'   14 A'    5 A"   15 A'   16 A'   17 A'   18 A'   19 A'                 
-10.206  -8.703  -6.534  -6.521  -6.521  -6.353  -4.765  -4.750
 20 A'   21 A'   22 A'    6 A"   23 A'   24 A'   25 A'    7 A"                 
 -4.750  -2.645  -2.642  -2.641  -2.631  -2.631  -2.031  -2.026
 26 A'   27 A'    8 A"   28 A'   29 A'    9 A"   30 A'   31 A'                 
 -2.026  -2.014  -2.014  -0.901  -0.826  -0.787  -0.750  -0.673
 10 A"   11 A"   32 A'   33 A'   34 A'   35 A'   36 A'   37 A'                 
 -0.633  -0.601  -0.539  -0.496  -0.471  -0.444  -0.431  -0.415
 38 A'   39 A'   40 A'   41 A'   42 A'   43 A'   44 A'   12 A"                 
 -0.380  -0.359  -0.339  -0.307  -0.304  -0.277  -0.269  -0.254
 45 A'   46 A'   13 A"   14 A"   47 A'   48 A'   15 A"   16 A"                 
 -- Virtual --                   
 -0.059  -0.046  -0.044  -0.016  -0.007   0.008   0.011   0.036
 49 A'   17 A"   18 A"   50 A'   51 A'   52 A'   53 A'   54 A'                 
  0.043   0.045   0.054   0.072   0.074   0.081   0.088   0.096
 55 A'   19 A"   56 A'   20 A"   57 A'   58 A'   21 A"   59 A'                 
  0.103   0.106   0.109   0.111   0.116   0.124   0.127   0.129
 22 A"   60 A'   23 A"   61 A'   62 A'   63 A'   64 A'   24 A"                 
  0.138   0.140   0.154   0.159   0.165   0.176   0.189   0.194
 65 A'   66 A'   25 A"   67 A'   68 A'   26 A"   69 A'   70 A'                 
  0.204   0.212   0.220   0.241   0.245   0.251   0.254   0.258
 71 A'   72 A'   73 A'   74 A'   27 A"   75 A'   76 A'   77 A'                 
  0.262   0.265   0.273   0.303   0.323   0.327   0.340   0.359
 78 A'   79 A'   80 A'   81 A'   82 A'   83 A'   84 A'   85 A'                 
  0.410   0.410   0.417   0.437   0.439   0.440   0.473   0.478
 28 A"   86 A'   29 A"   87 A'   88 A'   30 A"   89 A'   90 A'                 
  0.501   0.510   0.519   0.521   0.530   0.535   0.551   0.556
 91 A'   92 A'   31 A"   32 A"   93 A'   94 A'   33 A"   95 A'                 
  0.562   0.575   0.579   0.598   0.612   0.631   0.648   0.654
 96 A'   34 A"   35 A"   97 A'   36 A"   98 A'   99 A'  100 A'                 
  0.676   0.694   0.708   0.712   0.729   0.749   0.792   0.802
 37 A"  101 A'   38 A"  102 A'  103 A'  104 A'  105 A'  106 A'                 
  0.835   0.846   0.853   0.859   0.868   0.889   0.907   0.934
107 A'  108 A'  109 A'  110 A'  111 A'  112 A'  113 A'  114 A'                 
  0.978   0.982   0.990   0.993   1.073   1.075   1.080   1.081
 39 A"  115 A'   40 A"  116 A'  117 A'   41 A"  118 A'   42 A"                 
  1.171   1.256   1.294   1.331   1.352   1.416   1.472   1.487
 43 A"   44 A"  119 A'  120 A'   45 A"  121 A'  122 A'  123 A'                 
  1.500   1.514   1.521   1.543   1.593   1.594   1.650   1.668
124 A'  125 A'  126 A'   46 A"   47 A"   48 A"  127 A'  128 A'                 
  1.700   1.734   1.741   1.835   1.885   1.892   1.895   1.928
129 A'   49 A"  130 A'  131 A'  132 A'   50 A"   51 A"  133 A'                 
  1.945   1.953   1.987   1.990   2.020   2.032   2.043   2.109
 52 A"  134 A'   53 A"  135 A'  136 A'   54 A"  137 A'  138 A'                 
  2.218   2.253   2.285   2.310   2.375   2.417   2.479   2.493
 55 A"  139 A'  140 A'   56 A"  141 A'  142 A'  143 A'  144 A'                 
  2.620   2.623   2.657   2.688   2.712   2.719   2.740   2.749
 57 A"  145 A'  146 A'  147 A'  148 A'  149 A'  150 A'   58 A"                 
  2.762   2.767   2.799   2.853   2.857   3.012   3.053   3.103
 59 A"  151 A'  152 A'   60 A"   61 A"  153 A'   62 A"  154 A'                 
  3.113   3.316   3.335   3.468   3.585   3.652   3.755   3.967
155 A'  156 A'  157 A'  158 A'  159 A'  160 A'  161 A'   63 A"                 
  3.996   4.002   4.010   4.024   4.047   4.078   4.085   4.106
162 A'   64 A"  163 A'   65 A"  164 A'   66 A"  165 A'  166 A'                 
  4.144   4.237   4.291   4.414   4.511   4.810   6.011   6.103
167 A'  168 A'  169 A'  170 A'  171 A'  172 A'   67 A"  173 A'                 
  6.151   6.741   7.558   7.668   7.739  23.465  23.865  23.926
174 A'  175 A'   68 A"  176 A'  177 A'  178 A'  179 A'  180 A'                 
 24.043  24.053  24.153  27.932  28.352  28.423  28.426  28.538
181 A'  182 A'  183 A'  184 A'   69 A"  185 A'  186 A'   70 A"                 
 28.557  28.562  28.617  28.718  47.997 127.894 127.949 127.975
187 A'   71 A"  188 A'  189 A'  190 A'   72 A"  191 A'  192 A'                 
151.720 289.754 289.867 289.9641020.8101901.885
193 A'   73 A"  194 A'  195 A'  196 A'  197 A'                                 

 Beta MOs, Restricted
 -- Occupied --                  
******* -482.84 -176.31 -165.71 -165.71 -165.71  -62.49  -56.31
  1 A'    2 A'    3 A'    4 A'    1 A"    5 A'    6 A'    7 A'                 
-56.311 -56.311 -35.803 -31.296 -31.291 -31.290 -22.947 -22.946
  2 A"    8 A'    9 A'   10 A'    3 A"   11 A'   12 A'    4 A"                 
-22.945 -22.941 -22.941 -10.253 -10.245 -10.211 -10.207 -10.206
 13 A'   14 A'    5 A"   15 A'   16 A'   17 A'   18 A'   19 A'                 
-10.206  -8.703  -6.534  -6.521  -6.521  -6.353  -4.765  -4.750
 20 A'   21 A'   22 A'    6 A"   23 A'   24 A'   25 A'    7 A"                 
 -4.750  -2.645  -2.642  -2.641  -2.631  -2.631  -2.031  -2.026
 26 A'   27 A'    8 A"   28 A'   29 A'    9 A"   30 A'   31 A'                 
 -2.026  -2.014  -2.014  -0.901  -0.826  -0.787  -0.750  -0.673
 10 A"   11 A"   32 A'   33 A'   34 A'   35 A'   36 A'   37 A'                 
 -0.633  -0.601  -0.539  -0.496  -0.471  -0.444  -0.431  -0.415
 38 A'   39 A'   40 A'   41 A'   42 A'   43 A'   44 A'   12 A"                 
 -0.380  -0.359  -0.339  -0.307  -0.304  -0.277  -0.269  -0.254
 45 A'   46 A'   13 A"   14 A"   47 A'   48 A'   15 A"   16 A"                 
 -- Virtual --                   
 -0.059  -0.046  -0.044  -0.016  -0.007   0.008   0.011   0.036
 49 A'   17 A"   18 A"   50 A'   51 A'   52 A'   53 A'   54 A'                 
  0.043   0.045   0.054   0.072   0.074   0.081   0.088   0.096
 55 A'   19 A"   56 A'   20 A"   57 A'   58 A'   21 A"   59 A'                 
  0.103   0.106   0.109   0.111   0.116   0.124   0.127   0.129
 22 A"   60 A'   23 A"   61 A'   62 A'   63 A'   64 A'   24 A"                 
  0.138   0.140   0.154   0.159   0.165   0.176   0.189   0.194
 65 A'   66 A'   25 A"   67 A'   68 A'   26 A"   69 A'   70 A'                 
  0.204   0.212   0.220   0.241   0.245   0.251   0.254   0.258
 71 A'   72 A'   73 A'   74 A'   27 A"   75 A'   76 A'   77 A'                 
  0.262   0.265   0.273   0.303   0.323   0.327   0.340   0.359
 78 A'   79 A'   80 A'   81 A'   82 A'   83 A'   84 A'   85 A'                 
  0.410   0.410   0.417   0.437   0.439   0.440   0.473   0.478
 28 A"   86 A'   29 A"   87 A'   88 A'   30 A"   89 A'   90 A'                 
  0.501   0.510   0.519   0.521   0.530   0.535   0.551   0.556
 91 A'   92 A'   31 A"   32 A"   93 A'   94 A'   33 A"   95 A'                 
  0.562   0.575   0.579   0.598   0.612   0.631   0.648   0.654
 96 A'   34 A"   35 A"   97 A'   36 A"   98 A'   99 A'  100 A'                 
  0.676   0.694   0.708   0.712   0.729   0.749   0.792   0.802
 37 A"  101 A'   38 A"  102 A'  103 A'  104 A'  105 A'  106 A'                 
  0.835   0.846   0.853   0.859   0.868   0.889   0.907   0.934
107 A'  108 A'  109 A'  110 A'  111 A'  112 A'  113 A'  114 A'                 
  0.978   0.982   0.990   0.993   1.073   1.075   1.080   1.081
 39 A"  115 A'   40 A"  116 A'  117 A'   41 A"  118 A'   42 A"                 
  1.171   1.256   1.294   1.331   1.352   1.416   1.472   1.487
 43 A"   44 A"  119 A'  120 A'   45 A"  121 A'  122 A'  123 A'                 
  1.500   1.514   1.521   1.543   1.593   1.594   1.650   1.668
124 A'  125 A'  126 A'   46 A"   47 A"   48 A"  127 A'  128 A'                 
  1.700   1.734   1.741   1.835   1.885   1.892   1.895   1.928
129 A'   49 A"  130 A'  131 A'  132 A'   50 A"   51 A"  133 A'                 
  1.945   1.953   1.987   1.990   2.020   2.032   2.043   2.109
 52 A"  134 A'   53 A"  135 A'  136 A'   54 A"  137 A'  138 A'                 
  2.218   2.253   2.285   2.310   2.375   2.417   2.479   2.493
 55 A"  139 A'  140 A'   56 A"  141 A'  142 A'  143 A'  144 A'                 
  2.620   2.623   2.657   2.688   2.712   2.719   2.740   2.749
 57 A"  145 A'  146 A'  147 A'  148 A'  149 A'  150 A'   58 A"                 
  2.762   2.767   2.799   2.853   2.857   3.012   3.053   3.103
 59 A"  151 A'  152 A'   60 A"   61 A"  153 A'   62 A"  154 A'                 
  3.113   3.316   3.335   3.468   3.585   3.652   3.755   3.967
155 A'  156 A'  157 A'  158 A'  159 A'  160 A'  161 A'   63 A"                 
  3.996   4.002   4.010   4.024   4.047   4.078   4.085   4.106
162 A'   64 A"  163 A'   65 A"  164 A'   66 A"  165 A'  166 A'                 
  4.144   4.237   4.291   4.414   4.511   4.810   6.011   6.103
167 A'  168 A'  169 A'  170 A'  171 A'  172 A'   67 A"  173 A'                 
  6.151   6.741   7.558   7.668   7.739  23.465  23.865  23.926
174 A'  175 A'   68 A"  176 A'  177 A'  178 A'  179 A'  180 A'                 
 24.043  24.053  24.153  27.932  28.352  28.423  28.426  28.538
181 A'  182 A'  183 A'  184 A'   69 A"  185 A'  186 A'   70 A"                 
 28.557  28.562  28.617  28.718  47.997 127.894 127.949 127.975
187 A'   71 A"  188 A'  189 A'  190 A'   72 A"  191 A'  192 A'                 
151.720 289.754 289.867 289.9641020.8101901.885
193 A'   73 A"  194 A'  195 A'  196 A'  197 A'                                 
 --------------------------------------------------------------

          Ground-State Mulliken Net Atomic Charges

     Atom                 Charge (a.u.)
  ----------------------------------------
      1 C                    -0.799183
      2 C                     0.188281
      3 C                    -0.742686
      4 C                     0.954745
      5 C                    -1.049691
      6 C                     0.930069
      7 H                     0.153919
      8 H                     0.179747
      9 H                     0.202514
     10 Br                   -0.218509
     11 H                     0.188569
     12 I                     0.012225
  ----------------------------------------
  Sum of atomic charges =     0.000000

 -----------------------------------------------------------------
                    Cartesian Multipole Moments
 -----------------------------------------------------------------
    Charge (ESU x 10^10)
                -0.0000
    Dipole Moment (Debye)
         X      -0.0144      Y      -1.6422      Z       0.0000
       Tot       1.6423
    Quadrupole Moments (Debye-Ang)
        XX     -82.4047     XY       2.0322     YY     -74.3175
        XZ       0.0000     YZ      -0.0000     ZZ     -85.6491
    Octopole Moments (Debye-Ang^2)
       XXX      26.3604    XXY      15.0715    XYY       1.2648
       YYY      23.0707    XXZ       0.0000    XYZ       0.0000
       YYZ       0.0000    XZZ       7.2229    YZZ      18.3773
       ZZZ       0.0000
    Hexadecapole Moments (Debye-Ang^3)
      XXXX   -2648.1616   XXXY      -4.7843   XXYY    -537.7390
      XYYY     -17.8385   YYYY    -638.3349   XXXZ       0.0000
      XXYZ      -0.0000   XYYZ       0.0000   YYYZ      -0.0000
      XXZZ    -491.6488   XYZZ     -11.0035   YYZZ    -149.8459
      XZZZ       0.0000   YZZZ      -0.0000   ZZZZ    -109.9772
 -----------------------------------------------------------------
 Calculating MO derivatives via CPSCF
    1     0    39    0.0469381  
    2     0    39    0.0139645  
    3     0    39    0.0012726  
    4     0    39    0.0001477  
    5    30     9    0.0000109  
    6    39     0    0.0000006  Converged
 Time for AOints: 92.0 s (CPU) 15.5 s (wall)
 ------------------------------------------------------------------------------
                     AOints        : Timing summary (seconds)
 ------------------------------------------------------------------------------
     job step          cpu (% of tot)      sys (% of tot)     wall (% of tot)
 ------------------------------------------------------------------------------
  AOints            0.9202E+02 ( 7.3)   0.4000E-05 ( 5.1)   0.1548E+02 ( 7.2)
 ------------------------------------------------------------------------------
   Grand Totals     0.1260E+04          0.7800E-04          0.2155E+03
 ------------------------------------------------------------------------------
 Polarizability Matrix (a.u.)
            1           2           3
    1-170.6694933  -1.3379853  -0.0000000
    2  -1.3379853-121.9770713  -0.0000000
    3  -0.0000000  -0.0000000 -71.1374168
 Calculating analytic Hessian of the SCF energy

 Direct stationary perturbation theory relativistic correction:

 rels  =     113.794449116241
 relv  =    -378.885630247672
 rel2e =      51.223277091347
 E_rel =    -213.867904040085

 Hessian of the SCF Energy
            1           2           3           4           5           6
    1   0.7124702  -0.0533862   0.0000000  -0.2925483  -0.1117057   0.0000000
    2  -0.0533862   0.6669308   0.0000000  -0.0421379  -0.1621077   0.0000000
    3   0.0000000   0.0000000   0.1233187   0.0000000   0.0000000  -0.0581822
    4  -0.2925483  -0.0421379   0.0000000   0.6547821   0.0044688  -0.0000000
    5  -0.1117057  -0.1621077   0.0000000   0.0044688   0.7290910   0.0000000
    6   0.0000000   0.0000000  -0.0581822  -0.0000000   0.0000000   0.1292803
    7  -0.0561684  -0.0146490  -0.0000000  -0.2694791   0.1276364  -0.0000000
    8   0.0324760   0.0626152  -0.0000000   0.0590790  -0.1880443   0.0000000
    9  -0.0000000   0.0000000   0.0053907  -0.0000000  -0.0000000  -0.0585772
   10  -0.0204694  -0.0334809  -0.0000000   0.0394795   0.0222463  -0.0000000
   11  -0.0337751  -0.0502423  -0.0000000   0.0790436  -0.0374788  -0.0000000
   12  -0.0000000  -0.0000000  -0.0028715   0.0000000   0.0000000   0.0054459
   13   0.0370412   0.0672187   0.0000000  -0.0656165   0.0042799   0.0000000
   14   0.0236401  -0.0314327   0.0000000   0.0045491  -0.0013182  -0.0000000
   15  -0.0000000  -0.0000000   0.0033363   0.0000000  -0.0000000  -0.0012655
   16  -0.1060673  -0.0281551  -0.0000000   0.0225905  -0.0299584  -0.0000000
   17   0.0271069  -0.3185707  -0.0000000  -0.0870090  -0.0224273   0.0000000
   18  -0.0000000  -0.0000000  -0.0542664  -0.0000000  -0.0000000   0.0065842
   19  -0.2508222   0.1349770  -0.0000000  -0.0179542   0.0170046   0.0000000
   20   0.1322972  -0.1467278   0.0000000  -0.0131262   0.0114730   0.0000000
   21   0.0000000  -0.0000000  -0.0346384   0.0000000   0.0000000   0.0030453
   22   0.0015224  -0.0292932   0.0000000  -0.0595403  -0.0202547  -0.0000000
   23   0.0014751  -0.0091784  -0.0000000  -0.0201230  -0.3357890  -0.0000000
   24   0.0000000  -0.0000000   0.0033058  -0.0000000  -0.0000000  -0.0358471
   25  -0.0020828   0.0036993  -0.0000000  -0.0174195  -0.0126807  -0.0000000
   26   0.0033334  -0.0014035  -0.0000000   0.0172983   0.0116590   0.0000000
   27  -0.0000000   0.0000000   0.0070798  -0.0000000  -0.0000000   0.0030806
   28  -0.0014868   0.0015200  -0.0000000   0.0031612   0.0007209   0.0000000
   29   0.0020096   0.0005415   0.0000000  -0.0052887  -0.0029405   0.0000000
   30   0.0000000  -0.0000000  -0.0008967   0.0000000   0.0000000   0.0041934
   31  -0.0041865   0.0025388   0.0000000  -0.0010852   0.0001880  -0.0000000
   32   0.0028572   0.0005004  -0.0000000   0.0000607   0.0007672  -0.0000000
   33   0.0000000  -0.0000000   0.0064661  -0.0000000   0.0000000  -0.0012361
   34  -0.0172026  -0.0088506   0.0000000   0.0036302  -0.0019465   0.0000000
   35  -0.0263293  -0.0109241   0.0000000   0.0031848  -0.0028849  -0.0000000
   36  -0.0000000   0.0000000   0.0019578  -0.0000000  -0.0000000   0.0034784
            7           8           9          10          11          12
    1  -0.0561684   0.0324760  -0.0000000  -0.0204694  -0.0337751  -0.0000000
    2  -0.0146490   0.0626152   0.0000000  -0.0334809  -0.0502423  -0.0000000
    3  -0.0000000  -0.0000000   0.0053907  -0.0000000  -0.0000000  -0.0028715
    4  -0.2694791   0.0590790  -0.0000000   0.0394795   0.0790436   0.0000000
    5   0.1276364  -0.1880443  -0.0000000   0.0222463  -0.0374788   0.0000000
    6  -0.0000000   0.0000000  -0.0585772  -0.0000000  -0.0000000   0.0054459
    7   0.7326049   0.0408159  -0.0000000  -0.1133503  -0.0620201  -0.0000000
    8   0.0408159   0.6587416   0.0000000  -0.0016274  -0.3170538  -0.0000000
    9  -0.0000000   0.0000000   0.1245863  -0.0000000  -0.0000000  -0.0575920
   10  -0.1133503  -0.0016274  -0.0000000   0.5208205   0.0742136  -0.0000000
   11  -0.0620201  -0.3170538  -0.0000000   0.0742136   0.5864526   0.0000000
   12  -0.0000000  -0.0000000  -0.0575920  -0.0000000   0.0000000   0.1091195
   13   0.0230994  -0.0753927   0.0000000  -0.2627054  -0.0614729   0.0000000
   14  -0.0309667  -0.0171492  -0.0000000  -0.1244929  -0.1632161   0.0000000
   15   0.0000000  -0.0000000   0.0049706   0.0000000   0.0000000  -0.0559713
   16  -0.0117772   0.0271399   0.0000000  -0.0646102  -0.0222384  -0.0000000
   17   0.0276106  -0.0579744   0.0000000   0.0413647   0.0636199  -0.0000000
   18   0.0000000   0.0000000  -0.0025571   0.0000000   0.0000000   0.0059237
   19  -0.0031310  -0.0034333  -0.0000000   0.0000209  -0.0011255   0.0000000
   20  -0.0030321  -0.0004007  -0.0000000  -0.0010390  -0.0007427   0.0000000
   21  -0.0000000  -0.0000000   0.0070756  -0.0000000  -0.0000000  -0.0008437
   22   0.0053266   0.0272396  -0.0000000  -0.0028215   0.0024343   0.0000000
   23  -0.0035209  -0.0129356   0.0000000   0.0027028   0.0004258  -0.0000000
   24  -0.0000000   0.0000000   0.0033351   0.0000000   0.0000000   0.0069831
   25  -0.2887251  -0.1137914   0.0000000   0.0005802   0.0023941  -0.0000000
   26  -0.1108610  -0.1101904   0.0000000  -0.0287731  -0.0100027  -0.0000000
   27   0.0000000   0.0000000  -0.0349355   0.0000000  -0.0000000   0.0018880
   28  -0.0120766   0.0099734   0.0000000  -0.0983364   0.0466277  -0.0000000
   29   0.0320969  -0.0191003  -0.0000000   0.0462370  -0.0625307   0.0000000
   30  -0.0000000  -0.0000000   0.0030871   0.0000000  -0.0000000  -0.0182659
   31  -0.0049552  -0.0017698  -0.0000000   0.0002719  -0.0282861   0.0000000
   32  -0.0020957   0.0010156   0.0000000   0.0016797  -0.0094316  -0.0000000
   33   0.0000000   0.0000000   0.0060632   0.0000000  -0.0000000   0.0025115
   34  -0.0013694  -0.0007073   0.0000000   0.0011214   0.0042031  -0.0000000
   35  -0.0010138   0.0004777   0.0000000   0.0009687   0.0002000   0.0000000
   36   0.0000000   0.0000000  -0.0008468  -0.0000000   0.0000000   0.0036728
           13          14          15          16          17          18
    1   0.0370412   0.0236401  -0.0000000  -0.1060673   0.0271069  -0.0000000
    2   0.0672187  -0.0314327  -0.0000000  -0.0281551  -0.3185707  -0.0000000
    3   0.0000000   0.0000000   0.0033363  -0.0000000  -0.0000000  -0.0542664
    4  -0.0656165   0.0045491   0.0000000   0.0225905  -0.0870090  -0.0000000
    5   0.0042799  -0.0013182  -0.0000000  -0.0299584  -0.0224273  -0.0000000
    6   0.0000000  -0.0000000  -0.0012655  -0.0000000   0.0000000   0.0065842
    7   0.0230994  -0.0309667   0.0000000  -0.0117772   0.0276106   0.0000000
    8  -0.0753927  -0.0171492  -0.0000000   0.0271399  -0.0579744   0.0000000
    9   0.0000000  -0.0000000   0.0049706   0.0000000   0.0000000  -0.0025571
   10  -0.2627054  -0.1244929   0.0000000  -0.0646102   0.0413647   0.0000000
   11  -0.0614729  -0.1632161   0.0000000  -0.0222384   0.0636199   0.0000000
   12   0.0000000   0.0000000  -0.0559713  -0.0000000  -0.0000000   0.0059237
   13   0.6211954   0.0070698  -0.0000000  -0.2357485   0.0748234  -0.0000000
   14   0.0070698   0.7527679   0.0000000   0.1322260  -0.1882490  -0.0000000
   15  -0.0000000   0.0000000   0.1201718   0.0000000  -0.0000000  -0.0528622
   16  -0.2357485   0.1322260   0.0000000   0.4543928  -0.0884407   0.0000000
   17   0.0748234  -0.1882490  -0.0000000  -0.0884407   0.5722134   0.0000000
   18  -0.0000000  -0.0000000  -0.0528622   0.0000000   0.0000000   0.1001525
   19   0.0013602  -0.0012951   0.0000000   0.0043574  -0.0049729   0.0000000
   20  -0.0015873  -0.0052194  -0.0000000   0.0260410  -0.0143942  -0.0000000
   21   0.0000000   0.0000000   0.0062273  -0.0000000  -0.0000000   0.0007618
   22  -0.0012587   0.0001490  -0.0000000  -0.0034601  -0.0020687  -0.0000000
   23   0.0001062   0.0005956   0.0000000  -0.0022065   0.0008725   0.0000000
   24  -0.0000000  -0.0000000  -0.0010328  -0.0000000   0.0000000   0.0068332
   25   0.0016011   0.0003168   0.0000000   0.0003521   0.0008510  -0.0000000
   26   0.0007176  -0.0055881   0.0000000   0.0009164  -0.0009793   0.0000000
   27  -0.0000000  -0.0000000   0.0058463   0.0000000   0.0000000  -0.0010307
   28  -0.0336116   0.0230870  -0.0000000   0.0005235  -0.0047913   0.0000000
   29   0.0022235   0.0011928  -0.0000000  -0.0010480   0.0002382  -0.0000000
   30   0.0000000   0.0000000   0.0031443  -0.0000000  -0.0000000   0.0043421
   31  -0.0546833  -0.0193976   0.0000000   0.0035709   0.0263575  -0.0000000
   32  -0.0193923  -0.3446503   0.0000000  -0.0031072  -0.0117234   0.0000000
   33   0.0000000   0.0000000  -0.0345699  -0.0000000   0.0000000   0.0013469
   34  -0.0306745  -0.0148847  -0.0000000  -0.0641227  -0.0108325  -0.0000000
   35   0.0014069   0.0022670   0.0000000  -0.0111690  -0.0226268  -0.0000000
   36   0.0000000  -0.0000000   0.0020050   0.0000000   0.0000000  -0.0152279
           19          20          21          22          23          24
    1  -0.2508222   0.1322972   0.0000000   0.0015224   0.0014751   0.0000000
    2   0.1349770  -0.1467278  -0.0000000  -0.0292932  -0.0091784  -0.0000000
    3  -0.0000000   0.0000000  -0.0346384   0.0000000  -0.0000000   0.0033058
    4  -0.0179542  -0.0131262   0.0000000  -0.0595403  -0.0201230  -0.0000000
    5   0.0170046   0.0114730   0.0000000  -0.0202547  -0.3357890  -0.0000000
    6   0.0000000   0.0000000   0.0030453  -0.0000000  -0.0000000  -0.0358471
    7  -0.0031310  -0.0030321  -0.0000000   0.0053266  -0.0035209  -0.0000000
    8  -0.0034333  -0.0004007  -0.0000000   0.0272396  -0.0129356   0.0000000
    9  -0.0000000  -0.0000000   0.0070756  -0.0000000   0.0000000   0.0033351
   10   0.0000209  -0.0010390  -0.0000000  -0.0028215   0.0027028   0.0000000
   11  -0.0011255  -0.0007427  -0.0000000   0.0024343   0.0004258   0.0000000
   12   0.0000000   0.0000000  -0.0008437   0.0000000  -0.0000000   0.0069831
   13   0.0013602  -0.0015873   0.0000000  -0.0012587   0.0001062  -0.0000000
   14  -0.0012951  -0.0052194   0.0000000   0.0001490   0.0005956  -0.0000000
   15   0.0000000  -0.0000000   0.0062273  -0.0000000   0.0000000  -0.0010328
   16   0.0043574   0.0260410  -0.0000000  -0.0034601  -0.0022065  -0.0000000
   17  -0.0049729  -0.0143942  -0.0000000  -0.0020687   0.0008725   0.0000000
   18   0.0000000  -0.0000000   0.0007618  -0.0000000   0.0000000   0.0068332
   19   0.2649881  -0.1414216   0.0000000   0.0009436  -0.0001782   0.0000000
   20  -0.1414216   0.1552390   0.0000000   0.0004150   0.0007355   0.0000000
   21   0.0000000   0.0000000   0.0242450   0.0000000  -0.0000000  -0.0039934
   22   0.0009436   0.0004150   0.0000000   0.0598296   0.0215261  -0.0000000
   23  -0.0001782   0.0007355  -0.0000000   0.0215261   0.3553205  -0.0000000
   24   0.0000000   0.0000000  -0.0039934  -0.0000000  -0.0000000   0.0249250
   25  -0.0008015  -0.0006320   0.0000000   0.0008504   0.0001546  -0.0000000
   26   0.0008136   0.0003905  -0.0000000  -0.0004377   0.0007807   0.0000000
   27  -0.0000000  -0.0000000   0.0001117  -0.0000000   0.0000000  -0.0040608
   28   0.0000494   0.0000965  -0.0000000  -0.0006935   0.0001231   0.0000000
   29   0.0001256   0.0001504   0.0000000   0.0012264  -0.0005184   0.0000000
   30  -0.0000000   0.0000000  -0.0006136   0.0000000  -0.0000000   0.0000974
   31   0.0003738   0.0012848  -0.0000000   0.0000939  -0.0000077   0.0000000
   32  -0.0001411  -0.0004499  -0.0000000  -0.0000033  -0.0000637  -0.0000000
   33   0.0000000   0.0000000   0.0003147  -0.0000000  -0.0000000  -0.0006520
   34   0.0006154   0.0007037   0.0000000  -0.0007925  -0.0000517   0.0000000
   35  -0.0003531  -0.0000537   0.0000000  -0.0009328  -0.0002456   0.0000000
   36  -0.0000000   0.0000000  -0.0016924   0.0000000  -0.0000000   0.0001065
           25          26          27          28          29          30
    1  -0.0020828   0.0033334  -0.0000000  -0.0014868   0.0020096   0.0000000
    2   0.0036993  -0.0014035   0.0000000   0.0015200   0.0005415  -0.0000000
    3  -0.0000000  -0.0000000   0.0070798  -0.0000000   0.0000000  -0.0008967
    4  -0.0174195   0.0172983  -0.0000000   0.0031612  -0.0052887   0.0000000
    5  -0.0126807   0.0116590  -0.0000000   0.0007209  -0.0029405   0.0000000
    6  -0.0000000   0.0000000   0.0030806   0.0000000   0.0000000   0.0041934
    7  -0.2887251  -0.1108610   0.0000000  -0.0120766   0.0320969  -0.0000000
    8  -0.1137914  -0.1101904   0.0000000   0.0099734  -0.0191003  -0.0000000
    9   0.0000000   0.0000000  -0.0349355   0.0000000  -0.0000000   0.0030871
   10   0.0005802  -0.0287731   0.0000000  -0.0983364   0.0462370   0.0000000
   11   0.0023941  -0.0100027  -0.0000000   0.0466277  -0.0625307  -0.0000000
   12  -0.0000000  -0.0000000   0.0018880  -0.0000000   0.0000000  -0.0182659
   13   0.0016011   0.0007176  -0.0000000  -0.0336116   0.0022235   0.0000000
   14   0.0003168  -0.0055881  -0.0000000   0.0230870   0.0011928   0.0000000
   15   0.0000000   0.0000000   0.0058463  -0.0000000  -0.0000000   0.0031443
   16   0.0003521   0.0009164   0.0000000   0.0005235  -0.0010480  -0.0000000
   17   0.0008510  -0.0009793   0.0000000  -0.0047913   0.0002382  -0.0000000
   18  -0.0000000   0.0000000  -0.0010307   0.0000000  -0.0000000   0.0043421
   19  -0.0008015   0.0008136  -0.0000000   0.0000494   0.0001256  -0.0000000
   20  -0.0006320   0.0003905  -0.0000000   0.0000965   0.0001504   0.0000000
   21   0.0000000  -0.0000000   0.0001117  -0.0000000   0.0000000  -0.0006136
   22   0.0008504  -0.0004377  -0.0000000  -0.0006935   0.0012264   0.0000000
   23   0.0001546   0.0007807   0.0000000   0.0001231  -0.0005184  -0.0000000
   24  -0.0000000   0.0000000  -0.0040608   0.0000000   0.0000000   0.0000974
   25   0.3041420   0.1187147   0.0000000   0.0013379   0.0010036   0.0000000
   26   0.1187147   0.1145584   0.0000000  -0.0002952   0.0009502  -0.0000000
   27   0.0000000   0.0000000   0.0244006   0.0000000  -0.0000000  -0.0021772
   28   0.0013379  -0.0002952   0.0000000   0.1416007  -0.0780152  -0.0000000
   29   0.0010036   0.0009502  -0.0000000  -0.0780152   0.0805501   0.0000000
   30   0.0000000  -0.0000000  -0.0021772  -0.0000000   0.0000000   0.0092934
   31   0.0001739  -0.0013738  -0.0000000   0.0004860  -0.0005408   0.0000000
   32   0.0000563  -0.0003097   0.0000000   0.0008731   0.0014725  -0.0000000
   33   0.0000000   0.0000000   0.0002705   0.0000000  -0.0000000  -0.0022677
   34  -0.0000089  -0.0000532   0.0000000  -0.0009537  -0.0000300  -0.0000000
   35  -0.0000863   0.0001349  -0.0000000   0.0000802  -0.0000059  -0.0000000
   36   0.0000000   0.0000000  -0.0004734  -0.0000000  -0.0000000   0.0000634
           31          32          33          34          35          36
    1  -0.0041865   0.0028572   0.0000000  -0.0172026  -0.0263293  -0.0000000
    2   0.0025388   0.0005004  -0.0000000  -0.0088506  -0.0109241   0.0000000
    3   0.0000000  -0.0000000   0.0064661   0.0000000   0.0000000   0.0019578
    4  -0.0010852   0.0000607  -0.0000000   0.0036302   0.0031848  -0.0000000
    5   0.0001880   0.0007672   0.0000000  -0.0019465  -0.0028849  -0.0000000
    6  -0.0000000  -0.0000000  -0.0012361   0.0000000  -0.0000000   0.0034784
    7  -0.0049552  -0.0020957   0.0000000  -0.0013694  -0.0010138   0.0000000
    8  -0.0017698   0.0010156   0.0000000  -0.0007073   0.0004777   0.0000000
    9  -0.0000000   0.0000000   0.0060632   0.0000000   0.0000000  -0.0008468
   10   0.0002719   0.0016797   0.0000000   0.0011214   0.0009687  -0.0000000
   11  -0.0282861  -0.0094316  -0.0000000   0.0042031   0.0002000   0.0000000
   12   0.0000000  -0.0000000   0.0025115  -0.0000000   0.0000000   0.0036728
   13  -0.0546833  -0.0193923   0.0000000  -0.0306745   0.0014069   0.0000000
   14  -0.0193976  -0.3446503   0.0000000  -0.0148847   0.0022670  -0.0000000
   15   0.0000000   0.0000000  -0.0345699  -0.0000000   0.0000000   0.0020050
   16   0.0035709  -0.0031072  -0.0000000  -0.0641227  -0.0111690   0.0000000
   17   0.0263575  -0.0117234   0.0000000  -0.0108325  -0.0226268   0.0000000
   18  -0.0000000   0.0000000   0.0013469  -0.0000000  -0.0000000  -0.0152279
   19   0.0003738  -0.0001411   0.0000000   0.0006154  -0.0003531  -0.0000000
   20   0.0012848  -0.0004499   0.0000000   0.0007037  -0.0000537   0.0000000
   21  -0.0000000  -0.0000000   0.0003147   0.0000000   0.0000000  -0.0016924
   22   0.0000939  -0.0000033  -0.0000000  -0.0007925  -0.0009328   0.0000000
   23  -0.0000077  -0.0000637  -0.0000000  -0.0000517  -0.0002456  -0.0000000
   24   0.0000000  -0.0000000  -0.0006520   0.0000000   0.0000000   0.0001065
   25   0.0001739   0.0000563   0.0000000  -0.0000089  -0.0000863   0.0000000
   26  -0.0013738  -0.0003097   0.0000000  -0.0000532   0.0001349   0.0000000
   27  -0.0000000   0.0000000   0.0002705   0.0000000  -0.0000000  -0.0004734
   28   0.0004860   0.0008731   0.0000000  -0.0009537   0.0000802  -0.0000000
   29  -0.0005408   0.0014725  -0.0000000  -0.0000300  -0.0000059  -0.0000000
   30   0.0000000  -0.0000000  -0.0022677  -0.0000000  -0.0000000   0.0000634
   31   0.0599679   0.0199412  -0.0000000  -0.0000281   0.0010655   0.0000000
   32   0.0199412   0.3614482   0.0000000  -0.0007285   0.0014248  -0.0000000
   33  -0.0000000   0.0000000   0.0235035  -0.0000000   0.0000000  -0.0017508
   34  -0.0000281  -0.0007285  -0.0000000   0.1097854   0.0331781  -0.0000000
   35   0.0010655   0.0014248   0.0000000   0.0331781   0.0322366  -0.0000000
   36   0.0000000  -0.0000000  -0.0017508  -0.0000000  -0.0000000   0.0087074
 **********************************************************************
 **                                                                  **
 **                       VIBRATIONAL ANALYSIS                       **
 **                       --------------------                       **
 **                                                                  **
 **        VIBRATIONAL FREQUENCIES (CM**-1) AND NORMAL MODES         **
 **     FORCE CONSTANTS (mDYN/ANGSTROM) AND REDUCED MASSES (AMU)     **
 **                  INFRARED INTENSITIES (KM/MOL)                   **
 **                                                                  **
 **********************************************************************


 Mode:                 1                      2                      3
 Frequency:       111.30                 134.82                 180.09
 Force Cnst:      0.1670                 0.0594                 0.0857
 Red. Mass:      22.8780                 5.5477                 4.4854
 IR Active:          YES                    YES                    YES
 IR Intens:        0.080                  0.617                  0.002
 Raman Active:       YES                    YES                    YES
               X      Y      Z        X      Y      Z        X      Y      Z
 C          0.003 -0.312  0.000    0.000  0.000  0.035   -0.000 -0.000  0.334
 C         -0.030 -0.266 -0.000    0.000  0.000 -0.110   -0.000 -0.000  0.004
 C         -0.023 -0.237 -0.000   -0.000 -0.000 -0.063   -0.000  0.000 -0.334
 C          0.043 -0.241 -0.000   -0.000 -0.000  0.216    0.000  0.000 -0.211
 C          0.050 -0.310  0.000   -0.000 -0.000  0.468    0.000 -0.000 -0.057
 C          0.016 -0.313  0.000    0.000  0.000  0.291    0.000 -0.000  0.163
 H         -0.015 -0.337  0.000    0.000  0.000 -0.108   -0.000 -0.000  0.616
 H         -0.063 -0.264 -0.000    0.000  0.000 -0.329   -0.000 -0.000  0.025
 H         -0.037 -0.211 -0.000   -0.000 -0.000 -0.277   -0.000  0.000 -0.561
 Br         0.334  0.119  0.000   -0.000  0.000 -0.059   -0.000 -0.000  0.046
 H          0.077 -0.315  0.000   -0.000 -0.000  0.656    0.000 -0.000 -0.079
 I         -0.213  0.094 -0.000    0.000  0.000 -0.042    0.000  0.000 -0.019
 TransDip  -0.007 -0.006 -0.000    0.000 -0.000 -0.025   -0.000  0.000 -0.001

 Mode:                 4                      5                      6
 Frequency:       222.94                 299.92                 344.00
 Force Cnst:      0.3175                 0.3028                 0.5581
 Red. Mass:      10.8407                 5.7141                 8.0047
 IR Active:          YES                    YES                    YES
 IR Intens:        0.896                  1.497                  1.148
 Raman Active:       YES                    YES                    YES
               X      Y      Z        X      Y      Z        X      Y      Z
 C         -0.172 -0.288 -0.000    0.183  0.080  0.000   -0.218  0.245 -0.000
 C         -0.256 -0.181  0.000    0.272 -0.084  0.000   -0.127  0.042  0.000
 C         -0.230 -0.128  0.000    0.115 -0.261 -0.000   -0.221 -0.130 -0.000
 C         -0.130 -0.132  0.000   -0.117 -0.217 -0.000   -0.194 -0.144 -0.000
 C         -0.047 -0.255 -0.000   -0.160 -0.097 -0.000   -0.307  0.078 -0.000
 C         -0.045 -0.285 -0.000   -0.029  0.084  0.000   -0.223  0.247 -0.000
 H         -0.247 -0.398 -0.000    0.275  0.215  0.000   -0.173  0.312  0.000
 H         -0.323 -0.177  0.000    0.432 -0.096  0.000    0.081  0.028  0.000
 H         -0.253 -0.083  0.000    0.211 -0.465 -0.000   -0.204 -0.167 -0.000
 Br        -0.092  0.052 -0.000   -0.063  0.112  0.000    0.136 -0.056  0.000
 H          0.010 -0.260 -0.000   -0.302 -0.088 -0.000   -0.550  0.093  0.000
 I          0.147  0.095  0.000    0.010 -0.019 -0.000    0.044  0.001  0.000
 TransDip  -0.023 -0.020  0.000    0.034 -0.019  0.000   -0.032  0.013  0.000

 Mode:                 7                      8                      9
 Frequency:       429.36                 507.18                 647.48
 Force Cnst:      0.3336                 0.8342                 1.7660
 Red. Mass:       3.0717                 5.5039                 7.1497
 IR Active:          YES                    YES                    YES
 IR Intens:        4.566                  0.021                  4.896
 Raman Active:       YES                    YES                    YES
               X      Y      Z        X      Y      Z        X      Y      Z
 C          0.000 -0.000 -0.119   -0.000  0.000  0.179    0.162  0.101 -0.000
 C          0.000 -0.000  0.257    0.000 -0.000 -0.018   -0.011  0.441  0.000
 C          0.000  0.000 -0.140    0.000 -0.000 -0.147   -0.270  0.033 -0.000
 C          0.000  0.000 -0.149   -0.000 -0.000  0.424   -0.142 -0.062  0.000
 C          0.000 -0.000  0.190   -0.000 -0.000  0.006    0.043 -0.352 -0.000
 C          0.000 -0.000 -0.172   -0.000  0.000 -0.417    0.316  0.019 -0.000
 H         -0.000 -0.000 -0.157    0.000  0.000  0.536   -0.063 -0.229  0.000
 H          0.000 -0.000  0.639    0.000 -0.000 -0.066    0.076  0.436  0.000
 H          0.000  0.000 -0.194    0.000  0.000 -0.546   -0.152 -0.213  0.000
 Br        -0.000  0.000  0.005   -0.000  0.000 -0.012    0.005 -0.012  0.000
 H          0.000 -0.000  0.585   -0.000 -0.000 -0.047   -0.040 -0.349 -0.000
 I         -0.000  0.000  0.003    0.000 -0.000  0.006   -0.011 -0.007  0.000
 TransDip   0.000 -0.000  0.068    0.000  0.000  0.005    0.061  0.036  0.000

 Mode:                10                     11                     12
 Frequency:       670.67                 704.82                 776.47
 Force Cnst:      0.8401                 2.4900                 0.4612
 Red. Mass:       3.1701                 8.5074                 1.2983
 IR Active:          YES                    YES                    YES
 IR Intens:        8.698                 65.102                 46.412
 Raman Active:       YES                    YES                    YES
               X      Y      Z        X      Y      Z        X      Y      Z
 C         -0.000 -0.000 -0.166   -0.249  0.215 -0.000   -0.000 -0.000 -0.081
 C          0.000 -0.000  0.201   -0.121 -0.164 -0.000   -0.000 -0.000 -0.072
 C          0.000  0.000 -0.166   -0.152 -0.251  0.000    0.000  0.000 -0.079
 C          0.000 -0.000  0.205    0.354 -0.230  0.000    0.000 -0.000  0.068
 C         -0.000  0.000 -0.148    0.289  0.067 -0.000    0.000  0.000 -0.022
 C         -0.000 -0.000  0.193    0.338  0.212  0.000   -0.000 -0.000  0.058
 H          0.000 -0.000 -0.502   -0.324  0.100  0.000    0.000  0.000  0.535
 H         -0.000 -0.000  0.118    0.294 -0.196 -0.000   -0.000 -0.000  0.658
 H          0.000  0.000 -0.537   -0.293  0.039  0.000    0.000  0.000  0.503
 Br        -0.000  0.000 -0.000   -0.043  0.026  0.000   -0.000  0.000 -0.002
 H         -0.000  0.000 -0.500   -0.020  0.089 -0.000    0.000  0.000  0.044
 I          0.000  0.000  0.000   -0.014 -0.002 -0.000    0.000  0.000 -0.001
 TransDip  -0.000 -0.000 -0.094    0.258 -0.021 -0.000   -0.000 -0.000  0.218

 Mode:                13                     14                     15
 Frequency:       880.42                 908.99                 979.66
 Force Cnst:      0.6082                 0.6539                 0.7384
 Red. Mass:       1.3317                 1.3433                 1.3059
 IR Active:          YES                    YES                    YES
 IR Intens:        6.892                  0.332                  0.099
 Raman Active:       YES                    YES                    YES
               X      Y      Z        X      Y      Z        X      Y      Z
 C          0.000  0.000 -0.004    0.000 -0.000 -0.119    0.000 -0.000  0.071
 C         -0.000  0.000  0.025    0.000  0.000  0.001   -0.000  0.000 -0.124
 C         -0.000 -0.000  0.012   -0.000 -0.000  0.120   -0.000 -0.000  0.076
 C          0.000 -0.000  0.040    0.000  0.000 -0.035    0.000 -0.000  0.004
 C         -0.000 -0.000 -0.160    0.000  0.000  0.015   -0.000  0.000 -0.031
 C          0.000  0.000  0.037   -0.000 -0.000  0.023    0.000 -0.000  0.006
 H         -0.000 -0.000  0.062    0.000 -0.000  0.696    0.000 -0.000 -0.443
 H          0.000  0.000 -0.184    0.000  0.000 -0.010    0.000  0.000  0.739
 H         -0.000 -0.000 -0.051   -0.000 -0.000 -0.692   -0.000 -0.000 -0.469
 Br         0.000  0.000 -0.001   -0.000 -0.000  0.001   -0.000  0.000  0.000
 H         -0.000 -0.000  0.964    0.000  0.000 -0.072   -0.000  0.000  0.108
 I         -0.000 -0.000 -0.001    0.000  0.000 -0.000   -0.000 -0.000  0.000
 TransDip   0.000  0.000  0.084   -0.000 -0.000 -0.018    0.000 -0.000 -0.010

 Mode:                16                     17                     18
 Frequency:      1002.24                1055.42                1096.81
 Force Cnst:      3.9893                 3.7511                 1.2986
 Red. Mass:       6.7407                 5.7156                 1.8321
 IR Active:          YES                    YES                    YES
 IR Intens:       14.872                 19.948                 19.782
 Raman Active:       YES                    YES                    YES
               X      Y      Z        X      Y      Z        X      Y      Z
 C          0.293 -0.186  0.000    0.223 -0.128 -0.000   -0.026  0.083  0.000
 C          0.020  0.179  0.000   -0.055 -0.299  0.000    0.053 -0.069 -0.000
 C         -0.346 -0.184 -0.000   -0.148  0.018  0.000   -0.102 -0.053 -0.000
 C          0.159 -0.108  0.000   -0.241  0.158 -0.000   -0.120  0.132  0.000
 C          0.056  0.369  0.000   -0.070  0.119  0.000    0.099 -0.017 -0.000
 C         -0.171 -0.099 -0.000    0.317  0.207  0.000   -0.042 -0.052 -0.000
 H          0.305 -0.179  0.000    0.309 -0.059  0.000    0.106  0.284 -0.000
 H          0.102  0.164 -0.000   -0.355 -0.302  0.000    0.541 -0.109  0.000
 H         -0.351 -0.197  0.000   -0.267  0.215 -0.000   -0.092 -0.107 -0.000
 Br        -0.004  0.002  0.000    0.012 -0.008 -0.000    0.005 -0.005  0.000
 H          0.111  0.376 -0.000   -0.336  0.160 -0.000    0.711 -0.055  0.000
 I          0.000  0.000  0.000   -0.004 -0.002 -0.000    0.000  0.000  0.000
 TransDip  -0.024 -0.121  0.000    0.015  0.142 -0.000   -0.126  0.066 -0.000

 Mode:                19                     20                     21
 Frequency:      1114.14                1194.16                1290.99
 Force Cnst:      1.2050                 0.9501                 2.7577
 Red. Mass:       1.6477                 1.1308                 2.8084
 IR Active:          YES                    YES                    YES
 IR Intens:        1.137                  0.545                  0.332
 Raman Active:       YES                    YES                    YES
               X      Y      Z        X      Y      Z        X      Y      Z
 C          0.089  0.055 -0.000   -0.025 -0.046 -0.000   -0.039 -0.104 -0.000
 C         -0.008 -0.057  0.000    0.072 -0.003 -0.000    0.127 -0.004 -0.000
 C         -0.065  0.077  0.000   -0.013  0.043  0.000   -0.018  0.100  0.000
 C          0.105 -0.039 -0.000   -0.006 -0.007 -0.000   -0.109 -0.205 -0.000
 C         -0.016 -0.119 -0.000   -0.033  0.007  0.000    0.125 -0.010 -0.000
 C         -0.083 -0.002  0.000    0.003  0.007  0.000   -0.090  0.218  0.000
 H          0.386  0.488 -0.000   -0.287 -0.430  0.000   -0.107 -0.209 -0.000
 H         -0.040 -0.060 -0.000    0.667 -0.045  0.000   -0.473  0.040 -0.000
 H         -0.336  0.641 -0.000   -0.204  0.442  0.000   -0.074  0.225 -0.000
 Br        -0.004  0.001  0.000    0.000 -0.000 -0.000   -0.001  0.001  0.000
 H         -0.096 -0.128  0.000   -0.191  0.018 -0.000    0.705 -0.049  0.000
 I          0.001 -0.000  0.000    0.000  0.000 -0.000    0.000 -0.000  0.000
 TransDip   0.030 -0.017 -0.000    0.024  0.001 -0.000    0.018 -0.004 -0.000

 Mode:                22                     23                     24
 Frequency:      1323.97                1427.67                1481.54
 Force Cnst:      1.8089                 3.1320                 2.6118
 Red. Mass:       1.7515                 2.6080                 2.0196
 IR Active:          YES                    YES                    YES
 IR Intens:        2.970                 16.267                 65.437
 Raman Active:       YES                    YES                    YES
               X      Y      Z        X      Y      Z        X      Y      Z
 C          0.089  0.107  0.000   -0.110 -0.033  0.000    0.005 -0.122 -0.000
 C         -0.075  0.007  0.000    0.015  0.102 -0.000   -0.149  0.018  0.000
 C          0.074 -0.119 -0.000    0.099 -0.052  0.000    0.029  0.104  0.000
 C          0.028  0.012  0.000   -0.166 -0.131  0.000    0.064 -0.087 -0.000
 C         -0.144  0.012  0.000    0.008  0.138  0.000   -0.144  0.008  0.000
 C          0.027 -0.020  0.000    0.143 -0.158 -0.000    0.065  0.078  0.000
 H         -0.250 -0.391 -0.000    0.293  0.576  0.000    0.290  0.266  0.000
 H         -0.241  0.019  0.000   -0.015  0.124 -0.000    0.605 -0.035  0.000
 H         -0.179  0.411  0.000   -0.201  0.595  0.000    0.225 -0.263  0.000
 Br         0.000  0.001 -0.000    0.002  0.001 -0.000   -0.001  0.001 -0.000
 H          0.675 -0.042 -0.000    0.007  0.163  0.000    0.514 -0.036 -0.000
 I         -0.000 -0.000 -0.000   -0.001  0.001  0.000   -0.000 -0.000 -0.000
 TransDip   0.053 -0.014  0.000   -0.008  0.129  0.000    0.258 -0.026  0.000

 Mode:                25                     26                     27
 Frequency:      1596.02                1597.99                3178.60
 Force Cnst:      8.9364                 9.0611                 6.4778
 Red. Mass:       5.9543                 6.0226                 1.0882
 IR Active:          YES                    YES                    YES
 IR Intens:       67.398                 43.301                  4.948
 Raman Active:       YES                    YES                    YES
               X      Y      Z        X      Y      Z        X      Y      Z
 C         -0.254 -0.204 -0.000   -0.000  0.238 -0.000   -0.016  0.014 -0.000
 C          0.348  0.070  0.000    0.197 -0.168 -0.000   -0.006 -0.080 -0.000
 C         -0.134 -0.116 -0.000   -0.187  0.338  0.000    0.019  0.012  0.000
 C          0.210  0.214  0.000    0.039 -0.203 -0.000    0.000 -0.000 -0.000
 C         -0.275 -0.057  0.000   -0.170  0.126  0.000   -0.000 -0.001  0.000
 C          0.119  0.061  0.000    0.133 -0.279 -0.000   -0.000 -0.000  0.000
 H          0.124  0.370  0.000   -0.293 -0.162 -0.000    0.210 -0.147 -0.000
 H         -0.470  0.141  0.000   -0.283 -0.154 -0.000    0.067  0.922  0.000
 H         -0.222  0.012  0.000    0.199 -0.467  0.000   -0.242 -0.120  0.000
 Br        -0.000 -0.001 -0.000    0.001  0.000  0.000   -0.000  0.000 -0.000
 H          0.311 -0.104 -0.000    0.240  0.112 -0.000    0.001  0.015 -0.000
 I          0.001  0.001 -0.000   -0.000  0.000  0.000    0.000 -0.000 -0.000
 TransDip   0.255  0.065  0.000    0.161 -0.136 -0.000   -0.006 -0.071 -0.000

 Mode:                28                     29                     30
 Frequency:      3204.26                3208.59                3211.44
 Force Cnst:      6.6071                 6.6443                 6.6450
 Red. Mass:       1.0922                 1.0954                 1.0936
 IR Active:          YES                    YES                    YES
 IR Intens:        0.020                  1.893                  2.291
 Raman Active:       YES                    YES                    YES
               X      Y      Z        X      Y      Z        X      Y      Z
 C         -0.043  0.030  0.000   -0.055  0.036  0.000   -0.009  0.007 -0.000
 C          0.004 -0.006 -0.000    0.003  0.033 -0.000    0.001  0.008  0.000
 C         -0.063 -0.031  0.000    0.043  0.019  0.000    0.008  0.004  0.000
 C         -0.000  0.003 -0.000   -0.000 -0.002  0.000    0.003  0.000 -0.000
 C          0.001 -0.001 -0.000    0.001  0.016  0.000   -0.006 -0.086 -0.000
 C         -0.001 -0.002  0.000   -0.000 -0.003  0.000   -0.003  0.001  0.000
 H          0.494 -0.339 -0.000    0.615 -0.419 -0.000    0.106 -0.072 -0.000
 H         -0.000  0.065  0.000   -0.026 -0.353  0.000   -0.006 -0.081 -0.000
 H          0.715  0.344  0.000   -0.477 -0.227 -0.000   -0.093 -0.045  0.000
 Br         0.000 -0.000 -0.000   -0.000  0.000 -0.000   -0.000  0.000  0.000
 H          0.000  0.011 -0.000   -0.012 -0.183 -0.000    0.064  0.977  0.000
 I          0.000  0.000  0.000    0.000  0.000 -0.000    0.000  0.000  0.000
 TransDip  -0.004 -0.002  0.000    0.006  0.044 -0.000    0.016  0.046 -0.000

 STANDARD THERMODYNAMIC QUANTITIES AT   298.15 K  AND     1.00 ATM

   This Molecule has  0 Imaginary Frequencies
   Zero point vibrational energy:       49.723 kcal/mol

   Atom    1 Element C  Has Mass   12.00000
   Atom    2 Element C  Has Mass   12.00000
   Atom    3 Element C  Has Mass   12.00000
   Atom    4 Element C  Has Mass   12.00000
   Atom    5 Element C  Has Mass   12.00000
   Atom    6 Element C  Has Mass   12.00000
   Atom    7 Element H  Has Mass    1.00783
   Atom    8 Element H  Has Mass    1.00783
   Atom    9 Element H  Has Mass    1.00783
   Atom   10 Element Br Has Mass   78.91830
   Atom   11 Element H  Has Mass    1.00783
   Atom   12 Element I  Has Mass  126.90440
   Molecular Mass:   281.854020 amu
   Principal axes and moments of inertia in amu*Bohr^2:
                             1           2           3
    Eigenvalues --      892.41490  6456.20712  7348.62202
          X               0.99999     0.00370    -0.00000
          Y              -0.00370     0.99999    -0.00000
          Z               0.00000     0.00000     1.00000
   Rotational Symmetry Number is   1
   The Molecule is an Asymmetric Top
   Translational Enthalpy:        0.889 kcal/mol
   Rotational Enthalpy:           0.889 kcal/mol
   Vibrational Enthalpy:         52.591 kcal/mol
   gas constant (RT):             0.592 kcal/mol
   Translational Entropy:        42.807  cal/mol.K
   Rotational Entropy:           32.115  cal/mol.K
   Vibrational Entropy:          16.558  cal/mol.K

   Total Enthalpy:               54.961 kcal/mol
   Total Entropy:                91.480  cal/mol.K

 ======================================================================

 STANDARD THERMODYNAMIC QUANTITIES FOR ANHARMONIC VIBRATION -- TOSH

   Zero point vibrational energy: ************ kcal/mol

   Vibrational Enthalpy:       Infinity kcal/mol
   Vibrational Entropy:             NaN  cal/mol.K

   Total Enthalpy:             Infinity kcal/mol
   Total Entropy:                   NaN  cal/mol.K

 ======================================================================

 STANDARD THERMODYNAMIC QUANTITIES FOR ANHARMONIC VIBRATION -- VPT2

   Zero point vibrational energy: ************ kcal/mol

   Vibrational Enthalpy:       Infinity kcal/mol
   Vibrational Entropy:             NaN  cal/mol.K

   Total Enthalpy:             Infinity kcal/mol
   Total Entropy:                   NaN  cal/mol.K

 ======================================================================

Archival summary:
1\1\december\FREQ\ProcedureUnspecified\BasisUnspecified\1r164\taweetha\FriNov2919:05:222019FriNov2919:05:222019\0\\#,FREQ,ProcedureUnspecified,BasisUnspecified,\\0,1\I\C,1,2.13331\C,2,1.39343,1,119.566\H,3,1.08225,2,120.739,1,-0,0\C,3,1.39374,2,118.913,1,180,0\H,5,1.08418,3,119.469,2,-180,0\C,5,1.3933,3,121.011,2,-0,0\H,7,1.08206,5,120.811,3,180,0\C,7,1.39152,5,118.688,3,0,0\C,9,1.39267,7,121.732,5,-0,0\H,10,1.08099,9,120.416,7,-180,0\Br,9,1.91472,7,119.565,5,180,0\\\@

 Total job time:  301.63s(wall), 1740.37s(cpu) 
 Fri Nov 29 19:05:22 2019

        *************************************************************
        *                                                           *
        *  Thank you very much for using Q-Chem.  Have a nice day.  *
        *                                                           *
        *************************************************************
