# Supplementary material for: Geometric and energetic data from quantum chemical calculations of halobenzenes and xylenes
Source: Data Brief. 2020 Mar 5;30:105386. doi: 10.1016/j.dib.2020.105386 (PMC7114895; doi:10.1016/j.dib.2020.105386)
Supplement: Supplementary file 1 [file mmc1.zip › halobenzene/B3LYP/2/m-C6H4Cl2.out]

                  Welcome to Q-Chem
     A Quantum Leap Into The Future Of Chemistry


 Q-Chem 5.2 (devel), Q-Chem, Inc., Pleasanton, CA (2019)

 Yihan Shao,  Zhengting Gan,  E. Epifanovsky,  A. T. B. Gilbert,  M. Wormit,  
 J. Kussmann,  A. W. Lange,  A. Behn,  Jia Deng,  Xintian Feng,  D. Ghosh,  
 M. Goldey,  P. R. Horn,  L. D. Jacobson,  I. Kaliman,  T. Kus,  A. Landau,  
 Jie Liu,  E. I. Proynov,  R. M. Richard,  R. P. Steele,  E. J. Sundstrom,  
 H. L. Woodcock III,  P. M. Zimmerman,  D. Zuev,  B. Albrecht,  E. Alguire,  
 S. A. Baeppler,  D. Barton,  Z. Benda,  Y. A. Bernard,  E. J. Berquist,  
 K. B. Bravaya,  H. Burton,  D. Casanova,  Chun-Min Chang,  Yunqing Chen,  
 A. Chien,  K. D. Closser,  M. P. Coons,  S. Coriani,  S. Dasgupta,  
 A. L. Dempwolff,  M. Diedenhofen,  Hainam Do,  R. G. Edgar,  Po-Tung Fang,  
 S. Faraji,  S. Fatehi,  Qingguo Feng,  K. D. Fenk,  J. Fosso-Tande,  
 J. Gayvert,  Qinghui Ge,  A. Ghysels,  G. Gidofalvi,  J. Gomes,  
 J. Gonthier,  A. Gunina,  D. Hait,  M. W. D. Hanson-Heine,  
 P. H. P. Harbach,  A. W. Hauser,  M. F. Herbst,  J. E. Herr,  
 E. G. Hohenstein,  Z. C. Holden,  Kerwin Hui,  B. C. Huynh,  T.-C. Jagau,  
 Hyunjun Ji,  B. Kaduk,  K. Khistyaev,  Jaehoon Kim,  P. Klunzinger,  K. Koh,  
 D. Kosenkov,  L. Koulias,  T. Kowalczyk,  C. M. Krauter,  A. Kunitsa,  
 Ka Un Lao,  A. Laurent,  K. V. Lawler,  Joonho Lee,  D. Lefrancois,  
 S. Lehtola,  D. S. Levine,  Yi-Pei Li,  You-Sheng Lin,  Fenglai Liu,  
 E. Livshits,  A. Luenser,  P. Manohar,  E. Mansoor,  S. F. Manzer,  
 Shan-Ping Mao,  Yuezhi Mao,  N. Mardirossian,  A. V. Marenich,  
 T. Markovich,  L. A. Martinez-Martinez,  S. A. Maurer,  N. J. Mayhall,  
 S. C. McKenzie,  J.-M. Mewes,  P. Morgante,  A. F. Morrison,  
 J. W. Mullinax,  K. Nanda,  T. S. Nguyen-Beck,  R. Olivares-Amaya,  
 J. A. Parkhill,  Zheng Pei,  T. M. Perrine,  F. Plasser,  P. Pokhilko,  
 S. Prager,  A. Prociuk,  E. Ramos,  D. R. Rehn,  F. Rob,  M. Scheurer,  
 M. Schneider,  N. Sergueev,  S. M. Sharada,  S. Sharma,  D. W. Small,  
 T. Stauch,  T. Stein,  Yu-Chuan Su,  A. J. W. Thom,  A. Tkatchenko,  
 T. Tsuchimochi,  N. M. Tubman,  L. Vogt,  M. L. Vidal,  O. Vydrov,  
 M. A. Watson,  J. Wenzel,  M. de Wergifosse,  T. A. Wesolowski,  A. White,  
 J. Witte,  A. Yamada,  Jun Yang,  K. Yao,  S. Yeganeh,  S. R. Yost,  
 Zhi-Qiang You,  A. Zech,  Igor Ying Zhang,  Xing Zhang,  Yan Zhao,  
 Ying Zhu,  B. R. Brooks,  G. K. L. Chan,  C. J. Cramer,  M. S. Gordon,  
 W. J. Hehre,  A. Klamt,  M. W. Schmidt,  C. D. Sherrill,  D. G. Truhlar,  
 A. Aspuru-Guzik,  R. Baer,  A. T. Bell,  N. A. Besley,  Jeng-Da Chai,  
 A. E. DePrince, III,  R. A. DiStasio Jr.,  A. Dreuw,  B. D. Dunietz,  
 T. R. Furlani,  Chao-Ping Hsu,  Yousung Jung,  Jing Kong,  D. S. Lambrecht,  
 WanZhen Liang,  C. Ochsenfeld,  V. A. Rassolov,  L. V. Slipchenko,  
 J. E. Subotnik,  T. Van Voorhis,  J. M. Herbert,  A. I. Krylov,  
 P. M. W. Gill,  M. Head-Gordon

 Contributors to earlier versions of Q-Chem not listed above: 
 R. D. Adamson,  B. Austin,  J. Baker,  G. J. O. Beran,  K. Brandhorst,  
 S. T. Brown,  E. F. C. Byrd,  A. K. Chakraborty,  C.-L. Cheng,  
 Siu Hung Chien,  D. M. Chipman,  D. L. Crittenden,  H. Dachsel,  
 R. J. Doerksen,  A. D. Dutoi,  L. Fusti-Molnar,  W. A. Goddard III,  
 A. Golubeva-Zadorozhnaya,  S. R. Gwaltney,  G. Hawkins,  A. Heyden,  
 S. Hirata,  G. Kedziora,  F. J. Keil,  C. Kelley,  Jihan Kim,  R. A. King,  
 R. Z. Khaliullin,  P. P. Korambath,  W. Kurlancheek,  A. M. Lee,  M. S. Lee,  
 S. V. Levchenko,  Ching Yeh Lin,  D. Liotard,  R. C. Lochan,  I. Lotan,  
 P. E. Maslen,  N. Nair,  D. P. O'Neill,  D. Neuhauser,  E. Neuscamman,  
 C. M. Oana,  R. Olson,  B. Peters,  R. Peverati,  P. A. Pieniazek,  
 Y. M. Rhee,  J. Ritchie,  M. A. Rohrdanz,  E. Rosta,  N. J. Russ,  
 H. F. Schaefer III,  N. E. Schultz,  N. Shenvi,  A. C. Simmonett,  A. Sodt,  
 D. Stuck,  K. S. Thanthiriwatte,  V. Vanovschi,  Tao Wang,  A. Warshel,  
 C. F. Williams,  Q. Wu,  X. Xu,  W. Zhang

 Please cite Q-Chem as follows:
 Y. Shao et al., Mol. Phys. 113, 184-215 (2015)
 DOI: 10.1080/00268976.2014.952696

 Q-Chem 5.2.1 for Intel X86 EM64T Linux

 Parts of Q-Chem use Armadillo 8.300.2 (Tropical Shenanigans).
 http://arma.sourceforge.net/

 Q-Chem begins on Fri Nov 29 19:05:22 2019  

Host: 
0

     Scratch files written to /scratch/taweetham/qchem2474//
NAlpha2: 74
NElect   74
Mult     1

Checking the input file for inconsistencies... 	...done.

--------------------------------------------------------------
User input:
--------------------------------------------------------------
$MOLECULE
0 1
C   
C	1	CC
C	2	CC	1	120.0		
C	3	CC	2	120.0	1	0.0
C	4	CC	3	120.0	2	0.0	
C	5 	CC	4	120.0	3	0.0
H	1	CH	2	120.0	3	180.0
H	2	CH	3	120.0	4	180.0
H	3	CH	4	120.0	5	180.0
Cl	4	CCl	5	120.0	6	180.0
H	5	CH	6	120.0	1	180.0
Cl	6	CCl	1	120.0	2	180.0

CC=1.39483
CH=1.08673
CF=1.33960
CCl=1.72090
CBr=1.89068
CI=2.07886
$END

$REM
   JOB_TYPE	OPTIMIZATION
   BASIS	6-311++G**
   METHOD	B3LYP
   MEM_TOTAL	64000
   SYM_IGNORE	TRUE
$END

--------------------------------------------------------------
 ----------------------------------------------------------------
             Standard Nuclear Orientation (Angstroms)
    I     Atom           X                Y                Z
 ----------------------------------------------------------------
    1      C       0.0000000000     0.0000000000     0.0000000000
    2      C       0.0000000000     0.0000000000     1.3948300000
    3      C       1.2079582140     0.0000000000     2.0922450000
    4      C       2.4159164279     0.0000000000     1.3948300000
    5      C       2.4159164279     0.0000000000    -0.0000000000
    6      C       1.2079582140     0.0000000000    -0.6974150000
    7      H      -0.9411357871    -0.0000000000    -0.5433650000
    8      H      -0.9411357871    -0.0000000000     1.9381950000
    9      H       1.2079582140    -0.0000000000     3.1789750000
   10      Cl      3.9062595453    -0.0000000000     2.2552800000
   11      H       3.3570522150    -0.0000000000    -0.5433650000
   12      Cl      1.2079582140    -0.0000000000    -2.4183150000
 ----------------------------------------------------------------
 Nuclear Repulsion Energy =         453.25320432 hartrees
 There are       37 alpha and       37 beta electrons
 Requested basis set is 6-311++G(d,p)
 There are 82 shells and 220 basis functions

 Total QAlloc Memory Limit  64000 MB
 Mega-Array Size       188 MB
 MEM_STATIC part       192 MB
 A cutoff of  1.0D-11 yielded   2944 shell pairs
 There are     22443 function pairs (     24120 Cartesian)
 Smallest overlap matrix eigenvalue = 1.10E-06

 Q-Chem warning in module stvman/mkSTV.C, line 318:

 Overlap eigenvalue is smaller than square root of threshold
 Use THRESH >= 12 to get rid of this warning


 Scale SEOQF with 1.000000e-01/1.000000e-01/1.000000e-01

 Standard Electronic Orientation quadrupole field applied
 Nucleus-field energy     =    -0.0000000133 hartrees
 Guess from superposition of atomic densities
 Warning:  Energy on first SCF cycle will be non-variational
 SAD guess density has 74.000000 electrons

 -----------------------------------------------------------------------
  General SCF calculation program by
  Eric Jon Sundstrom, Paul Horn, Yuezhi Mao, Dmitri Zuev, Alec White,
  David Stuck, Shaama M.S., Shane Yost, Joonho Lee, David Small,
  Daniel Levine, Susi Lehtola, Hugh Burton, Evgeny Epifanovsky,
  Bang C. Huynh
 -----------------------------------------------------------------------
 Exchange:     0.2000 Hartree-Fock + 0.0800 Slater + 0.7200 B88
 Correlation:  0.1900 VWN1RPA + 0.8100 LYP
 Using SG-1 standard quadrature grid
 using 6 threads for integral computing
 -------------------------------------------------------
 OpenMP Integral computing Module                
 Release: version 2.0, May 2017, Q-Chem Inc. Pleasanton 
 -------------------------------------------------------
 A restricted SCF calculation will be
 performed using DIIS
 SCF converges when DIIS error is below 1.0e-08
 ---------------------------------------
  Cycle       Energy         DIIS error
 ---------------------------------------
    1   -1153.3279069958      4.12e-02  
    2   -1151.4543420968      3.94e-03  
    3   -1151.3895063662      5.01e-03  
    4   -1151.5513850960      6.55e-04  
    5   -1151.5534919448      3.40e-04  
    6   -1151.5541721721      1.38e-04  
    7   -1151.5542898717      2.06e-05  
    8   -1151.5542917670      6.32e-06  
    9   -1151.5542920012      1.91e-06  
   10   -1151.5542920209      2.52e-07  
   11   -1151.5542920211      1.39e-07  
   12   -1151.5542920214      3.27e-08  
   13   -1151.5542920219      1.34e-08  
   14   -1151.5542920219      6.49e-09  Convergence criterion met
 ---------------------------------------
 SCF time:   CPU 64.29s  wall 11.00s 
 SCF   energy in the final basis set =    -1151.5542920219
 Total energy in the final basis set =    -1151.5542920219

 --------------------------------------------------------------

                    Orbital Energies (a.u.)
 --------------------------------------------------------------

 Alpha MOs
 -- Occupied --
********-101.5674 -10.2555 -10.2555 -10.2065 -10.2050 -10.2018 -10.2017
 -9.4826  -9.4826  -7.2471  -7.2470  -7.2375  -7.2375  -7.2371  -7.2369
 -0.9243  -0.8945  -0.8422  -0.7673  -0.7476  -0.6367  -0.6168  -0.5404
 -0.5025  -0.4868  -0.4550  -0.4540  -0.4268  -0.3911  -0.3910  -0.3799
 -0.3363  -0.3338  -0.3267  -0.2740  -0.2604
 -- Virtual --
 -0.0419  -0.0402  -0.0139   0.0013   0.0101   0.0114   0.0234   0.0364
  0.0459   0.0498   0.0560   0.0770   0.0780   0.0843   0.0852   0.1037
  0.1069   0.1095   0.1142   0.1160   0.1175   0.1214   0.1265   0.1286
  0.1343   0.1348   0.1353   0.1570   0.1603   0.1762   0.1788   0.1857
  0.1917   0.2091   0.2118   0.2172   0.2217   0.2484   0.2539   0.2664
  0.2673   0.2678   0.2724   0.2855   0.2982   0.3014   0.3233   0.3343
  0.3403   0.4200   0.4228   0.4469   0.4610   0.4612   0.4730   0.4807
  0.4977   0.5237   0.5321   0.5405   0.5407   0.5603   0.5787   0.5868
  0.5923   0.5931   0.5975   0.6470   0.6532   0.6828   0.6996   0.7162
  0.7381   0.7695   0.7979   0.8266   0.8270   0.8365   0.8417   0.8439
  0.8470   0.8538   0.8644   0.8680   0.8761   0.8839   0.9171   0.9309
  0.9553   0.9608   0.9818   1.0076   1.0132   1.0437   1.0916   1.0936
  1.1201   1.1766   1.2007   1.2417   1.2511   1.3178   1.3190   1.4132
  1.4686   1.5009   1.5422   1.5485   1.5566   1.6058   1.6076   1.6545
  1.6726   1.6876   1.7347   1.7508   1.8852   1.8887   1.8920   1.8944
  1.9166   1.9582   1.9646   1.9986   2.0095   2.0488   2.0850   2.1841
  2.2048   2.2609   2.2972   2.3080   2.3112   2.4082   2.4173   2.4199
  2.4932   2.5198   2.5513   2.5673   2.6224   2.6247   2.6921   2.7191
  2.7397   2.7403   2.7655   2.7671   2.7728   2.8015   2.8428   2.8578
  2.8595   3.0509   3.1088   3.1667   3.2277   3.3149   3.3424   3.4671
  3.5642   3.7245   3.8227   3.9995   4.0903   4.1110   4.8094   9.7613
  9.7981  23.4620  23.8531  23.9161  24.0334  24.0434  24.1384  25.8187
 25.8192  26.0974  26.1737  26.6134  26.6858 215.7501 215.7926
 --------------------------------------------------------------

          Ground-State Mulliken Net Atomic Charges

     Atom                 Charge (a.u.)
  ----------------------------------------
      1 C                    -0.535354
      2 C                    -0.446613
      3 C                    -0.537910
      4 C                     0.427762
      5 C                    -0.708514
      6 C                     0.416627
      7 H                     0.173940
      8 H                     0.179620
      9 H                     0.173991
     10 Cl                    0.335619
     11 H                     0.184142
     12 Cl                    0.336692
  ----------------------------------------
  Sum of atomic charges =     0.000000

 -----------------------------------------------------------------
                    Cartesian Multipole Moments
 -----------------------------------------------------------------
    Charge (ESU x 10^10)
                 0.0000
    Dipole Moment (Debye)
         X      -1.3684      Y      -0.0000      Z       0.7899
       Tot       1.5800
    Quadrupole Moments (Debye-Ang)
        XX     -61.2712     XY      -0.0000     YY     -63.3097
        XZ      -2.5620     YZ       0.0000     ZZ     -59.8241
    Octopole Moments (Debye-Ang^2)
       XXX    -322.7239    XXY      -0.0000    XYY    -109.2551
       YYY      -0.0000    XXZ     -32.6124    XYZ      -0.0000
       YYZ     -25.2254    XZZ    -112.0596    YZZ      -0.0000
       ZZZ     -59.3683
    Hexadecapole Moments (Debye-Ang^3)
      XXXX   -1867.5763   XXXY      -0.0000   XXYY    -335.3504
      XYYY      -0.0000   YYYY     -74.5810   XXXZ    -336.0171
      XXYZ      -0.0000   XYYZ    -105.8130   YYYZ       0.0000
      XXZZ    -530.2263   XYZZ      -0.0000   YYZZ    -228.7850
      XZZZ    -308.6997   YZZZ      -0.0000   ZZZZ   -1188.0306
 -----------------------------------------------------------------
 Calculating analytic gradient of the SCF energy
 Gradient of SCF Energy
            1           2           3           4           5           6
    1   0.0073163  -0.0058726   0.0019195   0.0202734  -0.0082324   0.0012109
    2  -0.0000000   0.0000000  -0.0000000   0.0000000  -0.0000000   0.0000000
    3   0.0019913   0.0034687  -0.0073003   0.0104915   0.0046462  -0.0228835
            7           8           9          10          11          12
    1  -0.0027224  -0.0022044  -0.0009407  -0.0126977   0.0026255  -0.0006756
    2   0.0000000  -0.0000000  -0.0000000   0.0000000  -0.0000000  -0.0000000
    3  -0.0004881   0.0012746   0.0024455  -0.0064194  -0.0014912   0.0142649
 Max gradient component =       2.288E-02
 RMS gradient           =       6.938E-03
 Gradient time:  CPU 17.33 s  wall 2.96 s
 Geometry Optimization Parameters
   NAtoms,    NIC,     NZ,  NCons,   NDum,   NFix, NCnnct, MaxDiis
       12      78      12       0       0       0       0       0


** GEOMETRY OPTIMIZATION IN DELOCALIZED INTERNAL COORDINATES **
   Searching for a Minimum

   Optimization Cycle:   1

                       Coordinates (Angstroms)
     ATOM                X               Y               Z
      1  C         0.0000000000    0.0000000000    0.0000000000
      2  C         0.0000000000    0.0000000000    1.3948300000
      3  C         1.2079582140    0.0000000000    2.0922450000
      4  C         2.4159164279    0.0000000000    1.3948300000
      5  C         2.4159164279    0.0000000000    0.0000000000
      6  C         1.2079582140    0.0000000000   -0.6974150000
      7  H        -0.9411357871    0.0000000000   -0.5433650000
      8  H        -0.9411357871    0.0000000000    1.9381950000
      9  H         1.2079582140    0.0000000000    3.1789750000
     10  Cl        3.9062595453    0.0000000000    2.2552800000
     11  H         3.3570522150    0.0000000000   -0.5433650000
     12  Cl        1.2079582140    0.0000000000   -2.4183150000
   Point Group: c1    Number of degrees of freedom:    30


   Energy is  -1151.554292022


 Attempting to generate delocalized internal coordinates
 Initial Hessian constructed with Jon Baker's OPTIMIZE code

 21 Hessian modes will be used to form the next step
  Hessian Eigenvalues:
     0.160000    0.160000    0.160000    0.160000    0.220000    0.234789
     0.234929    0.250000    0.250000    0.334879    0.334879    0.351933
     0.351933    0.351933    0.351933    0.422359    0.424274    0.464882
     0.464882    0.464882    0.464882

 Minimum search - taking simple RFO step
 Searching for Lamda that Minimizes Along All modes
 Value Taken    Lamda =  -0.00187373
 Step Taken.  Stepsize is  0.079311

                             Maximum     Tolerance    Cnvgd?
         Gradient           0.017184      0.000300      NO
         Displacement       0.061956      0.001200      NO
         Energy change     *********      0.000001      NO


 New Cartesian Coordinates Obtained by Inverse Iteration

 Displacement from previous Coordinates is:  0.052851
 ----------------------------------------------------------------
             Standard Nuclear Orientation (Angstroms)
    I     Atom           X                Y                Z
 ----------------------------------------------------------------
    1      C      -0.0071818926     0.0000000000     0.0005006433
    2      C       0.0032933136     0.0000000000     1.3928655710
    3      C       1.2038867026     0.0000000000     2.0983827759
    4      C       2.4051896288     0.0000000000     1.3925720700
    5      C       2.4164136303     0.0000000000    -0.0001506992
    6      C       1.2045653642     0.0000000000    -0.6868263012
    7      H      -0.9416118598     0.0000000000    -0.5466570015
    8      H      -0.9346601002     0.0000000000     1.9341255471
    9      H       1.2101753178     0.0000000000     3.1814363795
   10      Cl      3.9189595790     0.0000000000     2.2570533269
   11      H       3.3536252820     0.0000000000    -0.5412804933
   12      Cl      1.2120509321     0.0000000000    -2.4301268183
 ----------------------------------------------------------------
 Nuclear Repulsion Energy =         452.05325311 hartrees
 There are       37 alpha and       37 beta electrons
 Applying Cartesian multipole field
    Component          Value
    ---------          -----
     (2,0,0)        1.00000E-11
     (0,2,0)        2.00000E-11
     (0,0,2)       -3.00000E-11
 Nucleus-field energy     =    -0.0000000134 hartrees
 Requested basis set is 6-311++G(d,p)
 There are 82 shells and 220 basis functions
 A cutoff of  1.0D-11 yielded   2938 shell pairs
 There are     22423 function pairs (     24100 Cartesian)
 Smallest overlap matrix eigenvalue = 1.11E-06

 Q-Chem warning in module stvman/mkSTV.C, line 318:

 Overlap eigenvalue is smaller than square root of threshold
 Use THRESH >= 12 to get rid of this warning

 Guess MOs from SCF MO coefficient file

 -----------------------------------------------------------------------
  General SCF calculation program by
  Eric Jon Sundstrom, Paul Horn, Yuezhi Mao, Dmitri Zuev, Alec White,
  David Stuck, Shaama M.S., Shane Yost, Joonho Lee, David Small,
  Daniel Levine, Susi Lehtola, Hugh Burton, Evgeny Epifanovsky,
  Bang C. Huynh
 -----------------------------------------------------------------------
 Exchange:     0.2000 Hartree-Fock + 0.0800 Slater + 0.7200 B88
 Correlation:  0.1900 VWN1RPA + 0.8100 LYP
 Using SG-1 standard quadrature grid
 using 6 threads for integral computing
 -------------------------------------------------------
 OpenMP Integral computing Module                
 Release: version 2.0, May 2017, Q-Chem Inc. Pleasanton 
 -------------------------------------------------------
 A restricted SCF calculation will be
 performed using DIIS
 SCF converges when DIIS error is below 1.0e-08
 ---------------------------------------
  Cycle       Energy         DIIS error
 ---------------------------------------
    1   -1151.5549898603      2.57e-04  
    2   -1151.5554922912      9.71e-05  
    3   -1151.5554842417      1.05e-04  
    4   -1151.5555428559      2.25e-05  
    5   -1151.5555461457      5.22e-06  
    6   -1151.5555462965      2.10e-06  
    7   -1151.5555463247      2.34e-07  
    8   -1151.5555463252      1.16e-07  
    9   -1151.5555463252      2.39e-08  
   10   -1151.5555463253      9.88e-09  Convergence criterion met
 ---------------------------------------
 SCF time:   CPU 47.67s  wall 8.00s 
 SCF   energy in the final basis set =    -1151.5555463253
 Total energy in the final basis set =    -1151.5555463253

 --------------------------------------------------------------

                    Orbital Energies (a.u.)
 --------------------------------------------------------------

 Alpha MOs
 -- Occupied --
********-101.5665 -10.2574 -10.2573 -10.2076 -10.2057 -10.2031 -10.2029
 -9.4814  -9.4813  -7.2459  -7.2458  -7.2362  -7.2362  -7.2359  -7.2357
 -0.9225  -0.8889  -0.8417  -0.7695  -0.7501  -0.6383  -0.6177  -0.5428
 -0.5031  -0.4857  -0.4555  -0.4541  -0.4265  -0.3928  -0.3917  -0.3768
 -0.3363  -0.3332  -0.3264  -0.2759  -0.2627
 -- Virtual --
 -0.0427  -0.0411  -0.0162  -0.0015   0.0096   0.0112   0.0207   0.0360
  0.0456   0.0496   0.0542   0.0770   0.0778   0.0838   0.0844   0.1027
  0.1065   0.1093   0.1142   0.1158   0.1171   0.1214   0.1260   0.1276
  0.1322   0.1344   0.1348   0.1565   0.1599   0.1759   0.1785   0.1861
  0.1913   0.2092   0.2120   0.2166   0.2224   0.2497   0.2539   0.2650
  0.2668   0.2681   0.2716   0.2865   0.2978   0.3044   0.3245   0.3334
  0.3402   0.4229   0.4233   0.4476   0.4590   0.4623   0.4719   0.4774
  0.4980   0.5225   0.5315   0.5387   0.5409   0.5590   0.5776   0.5869
  0.5920   0.5956   0.5966   0.6460   0.6515   0.6795   0.7010   0.7162
  0.7382   0.7676   0.7992   0.8278   0.8290   0.8397   0.8422   0.8431
  0.8501   0.8559   0.8644   0.8688   0.8732   0.8832   0.9170   0.9324
  0.9511   0.9585   0.9806   1.0028   1.0142   1.0387   1.0871   1.0900
  1.1151   1.1736   1.2025   1.2400   1.2485   1.3137   1.3154   1.4126
  1.4692   1.5011   1.5424   1.5429   1.5494   1.6014   1.6038   1.6539
  1.6742   1.6873   1.7356   1.7538   1.8847   1.8900   1.8909   1.8964
  1.9188   1.9572   1.9643   2.0006   2.0099   2.0430   2.0740   2.1873
  2.2071   2.2609   2.2966   2.3100   2.3125   2.4081   2.4169   2.4215
  2.4941   2.5185   2.5416   2.5616   2.6241   2.6289   2.6911   2.7148
  2.7375   2.7377   2.7648   2.7684   2.7709   2.8133   2.8437   2.8569
  2.8587   3.0510   3.1131   3.1548   3.2174   3.3164   3.3433   3.4720
  3.5814   3.7157   3.8131   4.0040   4.0944   4.1145   4.8119   9.7523
  9.7909  23.4656  23.8587  23.9208  24.0396  24.0509  24.1481  25.8172
 25.8179  26.0950  26.1644  26.5998  26.6550 215.7402 215.7851
 --------------------------------------------------------------

          Ground-State Mulliken Net Atomic Charges

     Atom                 Charge (a.u.)
  ----------------------------------------
      1 C                    -0.534307
      2 C                    -0.451565
      3 C                    -0.536071
      4 C                     0.442786
      5 C                    -0.740615
      6 C                     0.431840
      7 H                     0.173689
      8 H                     0.180081
      9 H                     0.173778
     10 Cl                    0.337365
     11 H                     0.184654
     12 Cl                    0.338365
  ----------------------------------------
  Sum of atomic charges =     0.000000

 -----------------------------------------------------------------
                    Cartesian Multipole Moments
 -----------------------------------------------------------------
    Charge (ESU x 10^10)
                -0.0000
    Dipole Moment (Debye)
         X      -1.4567      Y      -0.0000      Z       0.8412
       Tot       1.6821
    Quadrupole Moments (Debye-Ang)
        XX     -61.6562     XY      -0.0000     YY     -63.3415
        XZ      -2.7046     YZ       0.0000     ZZ     -60.0906
    Octopole Moments (Debye-Ang^2)
       XXX    -324.8919    XXY      -0.0000    XYY    -109.5558
       YYY      -0.0000    XXZ     -33.7344    XYZ      -0.0000
       YYZ     -25.0948    XZZ    -113.0140    YZZ      -0.0000
       ZZZ     -58.5124
    Hexadecapole Moments (Debye-Ang^3)
      XXXX   -1881.5818   XXXY      -0.0000   XXYY    -337.0138
      XYYY      -0.0000   YYYY     -74.6290   XXXZ    -341.8070
      XXYZ      -0.0000   XYYZ    -106.2428   YYYZ       0.0000
      XXZZ    -535.7048   XYZZ      -0.0000   YYZZ    -230.0021
      XZZZ    -310.2914   YZZZ       0.0000   ZZZZ   -1194.5656
 -----------------------------------------------------------------
 Calculating analytic gradient of the SCF energy
 Gradient of SCF Energy
            1           2           3           4           5           6
    1   0.0014082  -0.0015812  -0.0009953   0.0082507  -0.0033233   0.0006101
    2  -0.0000000   0.0000000  -0.0000000   0.0000000  -0.0000000   0.0000000
    3   0.0019585   0.0008881  -0.0022064   0.0040823   0.0019315  -0.0093142
            7           8           9          10          11          12
    1  -0.0004327   0.0003885  -0.0001949  -0.0044030   0.0004210  -0.0001481
    2  -0.0000000   0.0000000  -0.0000000   0.0000000   0.0000000  -0.0000000
    3  -0.0000708  -0.0002495   0.0004082  -0.0022938  -0.0002219   0.0050882
 Max gradient component =       9.314E-03
 RMS gradient           =       2.651E-03
 Gradient time:  CPU 17.27 s  wall 2.95 s
 Geometry Optimization Parameters
   NAtoms,    NIC,     NZ,  NCons,   NDum,   NFix, NCnnct, MaxDiis
       12      78      12       0       0       0       0       0

 Cartesian Hessian Update
 Hessian updated using BFGS update


** GEOMETRY OPTIMIZATION IN DELOCALIZED INTERNAL COORDINATES **
   Searching for a Minimum

   Optimization Cycle:   2

                       Coordinates (Angstroms)
     ATOM                X               Y               Z
      1  C        -0.0071818926    0.0000000000    0.0005006433
      2  C         0.0032933136    0.0000000000    1.3928655710
      3  C         1.2038867026    0.0000000000    2.0983827759
      4  C         2.4051896288    0.0000000000    1.3925720700
      5  C         2.4164136303    0.0000000000   -0.0001506992
      6  C         1.2045653642    0.0000000000   -0.6868263012
      7  H        -0.9416118598    0.0000000000   -0.5466570015
      8  H        -0.9346601002    0.0000000000    1.9341255471
      9  H         1.2101753178    0.0000000000    3.1814363795
     10  Cl        3.9189595790    0.0000000000    2.2570533269
     11  H         3.3536252820    0.0000000000   -0.5412804933
     12  Cl        1.2120509321    0.0000000000   -2.4301268183
   Point Group: c1    Number of degrees of freedom:    30


   Energy is  -1151.555546325

 Hessian updated using BFGS update

 15 Hessian modes will be used to form the next step
  Hessian Eigenvalues:
     0.158383    0.160000    0.173888    0.224898    0.234789    0.250000
     0.250300    0.286955    0.334889    0.351730    0.358015    0.424237
     0.424496    0.463536    0.466802

 Minimum search - taking simple RFO step
 Searching for Lamda that Minimizes Along All modes
 Value Taken    Lamda =  -0.00040580
 Step Taken.  Stepsize is  0.047238

                             Maximum     Tolerance    Cnvgd?
         Gradient           0.006353      0.000300      NO
         Displacement       0.037132      0.001200      NO
         Energy change     -0.001254      0.000001      NO


 New Cartesian Coordinates Obtained by Inverse Iteration

 Displacement from previous Coordinates is:  0.028798
 ----------------------------------------------------------------
             Standard Nuclear Orientation (Angstroms)
    I     Atom           X                Y                Z
 ----------------------------------------------------------------
    1      C      -0.0101750452     0.0000000000     0.0006849449
    2      C       0.0026449620     0.0000000000     1.3932737350
    3      C       1.2022105781     0.0000000000     2.1009832212
    4      C       2.3983517233     0.0000000000     1.3891696113
    5      C       2.4197077329     0.0000000000    -0.0020108071
    6      C       1.2041477328     0.0000000000    -0.6791737520
    7      H      -0.9415801519     0.0000000000    -0.5495368851
    8      H      -0.9361433231     0.0000000000     1.9349816018
    9      H       1.2126026219     0.0000000000     3.1829607382
   10      Cl      3.9239178592     0.0000000000     2.2584659362
   11      H       3.3558791801     0.0000000000    -0.5424903062
   12      Cl      1.2131420277     0.0000000000    -2.4354130380
 ----------------------------------------------------------------
 Nuclear Repulsion Energy =         451.40867644 hartrees
 There are       37 alpha and       37 beta electrons
 Applying Cartesian multipole field
    Component          Value
    ---------          -----
     (2,0,0)        1.00000E-11
     (0,2,0)        2.00000E-11
     (0,0,2)       -3.00000E-11
 Nucleus-field energy     =    -0.0000000134 hartrees
 Requested basis set is 6-311++G(d,p)
 There are 82 shells and 220 basis functions
 A cutoff of  1.0D-11 yielded   2934 shell pairs
 There are     22365 function pairs (     24020 Cartesian)
 Smallest overlap matrix eigenvalue = 1.12E-06

 Q-Chem warning in module stvman/mkSTV.C, line 318:

 Overlap eigenvalue is smaller than square root of threshold
 Use THRESH >= 12 to get rid of this warning

 Guess MOs from SCF MO coefficient file

 -----------------------------------------------------------------------
  General SCF calculation program by
  Eric Jon Sundstrom, Paul Horn, Yuezhi Mao, Dmitri Zuev, Alec White,
  David Stuck, Shaama M.S., Shane Yost, Joonho Lee, David Small,
  Daniel Levine, Susi Lehtola, Hugh Burton, Evgeny Epifanovsky,
  Bang C. Huynh
 -----------------------------------------------------------------------
 Exchange:     0.2000 Hartree-Fock + 0.0800 Slater + 0.7200 B88
 Correlation:  0.1900 VWN1RPA + 0.8100 LYP
 Using SG-1 standard quadrature grid
 using 6 threads for integral computing
 -------------------------------------------------------
 OpenMP Integral computing Module                
 Release: version 2.0, May 2017, Q-Chem Inc. Pleasanton 
 -------------------------------------------------------
 A restricted SCF calculation will be
 performed using DIIS
 SCF converges when DIIS error is below 1.0e-08
 ---------------------------------------
  Cycle       Energy         DIIS error
 ---------------------------------------
    1   -1151.5555377520      1.58e-04  
    2   -1151.5557423706      5.80e-05  
    3   -1151.5557443031      5.69e-05  
    4   -1151.5557619548      1.10e-05  
    5   -1151.5557626901      2.17e-06  
    6   -1151.5557627040      1.64e-06  
    7   -1151.5557627221      1.82e-07  
    8   -1151.5557627224      9.35e-08  
    9   -1151.5557627225      1.67e-08  
   10   -1151.5557627224      4.96e-09  Convergence criterion met
 ---------------------------------------
 SCF time:   CPU 47.24s  wall 9.00s 
 SCF   energy in the final basis set =    -1151.5557627224
 Total energy in the final basis set =    -1151.5557627224

 --------------------------------------------------------------

                    Orbital Energies (a.u.)
 --------------------------------------------------------------

 Alpha MOs
 -- Occupied --
********-101.5658 -10.2584 -10.2584 -10.2085 -10.2069 -10.2040 -10.2039
 -9.4804  -9.4804  -7.2450  -7.2449  -7.2353  -7.2353  -7.2350  -7.2348
 -0.9218  -0.8858  -0.8410  -0.7708  -0.7512  -0.6393  -0.6180  -0.5440
 -0.5035  -0.4850  -0.4566  -0.4536  -0.4265  -0.3928  -0.3923  -0.3751
 -0.3361  -0.3327  -0.3260  -0.2770  -0.2639
 -- Virtual --
 -0.0435  -0.0415  -0.0181  -0.0029   0.0093   0.0111   0.0191   0.0358
  0.0454   0.0495   0.0533   0.0768   0.0778   0.0831   0.0844   0.1022
  0.1062   0.1091   0.1141   0.1157   0.1169   0.1212   0.1256   0.1270
  0.1312   0.1341   0.1344   0.1560   0.1595   0.1757   0.1783   0.1863
  0.1912   0.2091   0.2117   0.2163   0.2228   0.2501   0.2539   0.2637
  0.2659   0.2682   0.2712   0.2872   0.2975   0.3058   0.3248   0.3328
  0.3399   0.4239   0.4243   0.4480   0.4578   0.4630   0.4711   0.4752
  0.4979   0.5218   0.5305   0.5375   0.5411   0.5583   0.5769   0.5871
  0.5913   0.5945   0.6000   0.6453   0.6500   0.6765   0.7011   0.7161
  0.7375   0.7662   0.7994   0.8276   0.8297   0.8385   0.8424   0.8455
  0.8522   0.8572   0.8644   0.8692   0.8716   0.8830   0.9169   0.9333
  0.9487   0.9575   0.9797   1.0003   1.0140   1.0364   1.0846   1.0873
  1.1099   1.1711   1.2033   1.2397   1.2474   1.3086   1.3144   1.4148
  1.4696   1.5000   1.5388   1.5419   1.5455   1.5975   1.6006   1.6529
  1.6744   1.6873   1.7346   1.7542   1.8843   1.8893   1.8915   1.8949
  1.9209   1.9570   1.9640   2.0018   2.0089   2.0393   2.0661   2.1878
  2.2088   2.2610   2.2957   2.3105   2.3132   2.4066   2.4150   2.4216
  2.4934   2.5156   2.5349   2.5581   2.6235   2.6318   2.6909   2.7138
  2.7366   2.7368   2.7644   2.7693   2.7705   2.8142   2.8427   2.8560
  2.8583   3.0506   3.1152   3.1478   3.2117   3.3168   3.3415   3.4711
  3.5888   3.7099   3.8038   4.0032   4.0957   4.1160   4.8103   9.7477
  9.7875  23.4669  23.8617  23.9227  24.0420  24.0540  24.1495  25.8165
 25.8174  26.0943  26.1598  26.5930  26.6342 215.7351 215.7815
 --------------------------------------------------------------

          Ground-State Mulliken Net Atomic Charges

     Atom                 Charge (a.u.)
  ----------------------------------------
      1 C                    -0.540316
      2 C                    -0.454808
      3 C                    -0.541301
      4 C                     0.442789
      5 C                    -0.731607
      6 C                     0.432544
      7 H                     0.173822
      8 H                     0.181248
      9 H                     0.173936
     10 Cl                    0.338570
     11 H                     0.185659
     12 Cl                    0.339464
  ----------------------------------------
  Sum of atomic charges =     0.000000

 -----------------------------------------------------------------
                    Cartesian Multipole Moments
 -----------------------------------------------------------------
    Charge (ESU x 10^10)
                -0.0000
    Dipole Moment (Debye)
         X      -1.5092      Y       0.0000      Z       0.8728
       Tot       1.7434
    Quadrupole Moments (Debye-Ang)
        XX     -61.8720     XY       0.0000     YY     -63.3708
        XZ      -2.8232     YZ      -0.0000     ZZ     -60.2778
    Octopole Moments (Debye-Ang^2)
       XXX    -326.0805    XXY       0.0000    XYY    -109.6993
       YYY       0.0000    XXZ     -34.5239    XYZ      -0.0000
       YYZ     -25.0472    XZZ    -113.6469    YZZ       0.0000
       ZZZ     -58.0336
    Hexadecapole Moments (Debye-Ang^3)
      XXXX   -1889.0869   XXXY       0.0000   XXYY    -337.8445
      XYYY       0.0000   YYYY     -74.6780   XXXZ    -345.6559
      XXYZ       0.0000   XYYZ    -106.4277   YYYZ      -0.0000
      XXZZ    -538.8686   XYZZ       0.0000   YYZZ    -230.6644
      XZZZ    -311.0614   YZZZ      -0.0000   ZZZZ   -1198.1808
 -----------------------------------------------------------------
 Calculating analytic gradient of the SCF energy
 Gradient of SCF Energy
            1           2           3           4           5           6
    1  -0.0004794   0.0005431  -0.0006366   0.0007858  -0.0002585   0.0002919
    2   0.0000000  -0.0000000   0.0000000  -0.0000000   0.0000000  -0.0000000
    3   0.0004450  -0.0003329   0.0002057   0.0001211   0.0002015  -0.0008258
            7           8           9          10          11          12
    1   0.0000884  -0.0000496   0.0000030  -0.0004258   0.0000329   0.0001048
    2  -0.0000000   0.0000000  -0.0000000  -0.0000000   0.0000000   0.0000000
    3  -0.0000117   0.0000037  -0.0000689  -0.0003011   0.0000008   0.0005627
 Max gradient component =       8.258E-04
 RMS gradient           =       3.075E-04
 Gradient time:  CPU 17.27 s  wall 2.95 s
 Geometry Optimization Parameters
   NAtoms,    NIC,     NZ,  NCons,   NDum,   NFix, NCnnct, MaxDiis
       12      78      12       0       0       0       0       0

 Cartesian Hessian Update
 Hessian updated using BFGS update


** GEOMETRY OPTIMIZATION IN DELOCALIZED INTERNAL COORDINATES **
   Searching for a Minimum

   Optimization Cycle:   3

                       Coordinates (Angstroms)
     ATOM                X               Y               Z
      1  C        -0.0101750452    0.0000000000    0.0006849449
      2  C         0.0026449620    0.0000000000    1.3932737350
      3  C         1.2022105781    0.0000000000    2.1009832212
      4  C         2.3983517233    0.0000000000    1.3891696113
      5  C         2.4197077329    0.0000000000   -0.0020108071
      6  C         1.2041477328    0.0000000000   -0.6791737520
      7  H        -0.9415801519    0.0000000000   -0.5495368851
      8  H        -0.9361433231    0.0000000000    1.9349816018
      9  H         1.2126026219    0.0000000000    3.1829607382
     10  Cl        3.9239178592    0.0000000000    2.2584659362
     11  H         3.3558791801    0.0000000000   -0.5424903062
     12  Cl        1.2131420277    0.0000000000   -2.4354130380
   Point Group: c1    Number of degrees of freedom:    30


   Energy is  -1151.555762722

 Hessian updated using BFGS update

 18 Hessian modes will be used to form the next step
  Hessian Eigenvalues:
     0.157470    0.160000    0.160002    0.165640    0.224378    0.234791
     0.250001    0.250908    0.280251    0.334892    0.351869    0.352069
     0.358017    0.424170    0.424384    0.463092    0.464883    0.467944

 Minimum search - taking simple RFO step
 Searching for Lamda that Minimizes Along All modes
 Value Taken    Lamda =  -0.00000495
 Step Taken.  Stepsize is  0.004857

                             Maximum     Tolerance    Cnvgd?
         Gradient           0.000726      0.000300      NO
         Displacement       0.002820      0.001200      NO
         Energy change     -0.000216      0.000001      NO


 New Cartesian Coordinates Obtained by Inverse Iteration

 Displacement from previous Coordinates is:  0.004884
 ----------------------------------------------------------------
             Standard Nuclear Orientation (Angstroms)
    I     Atom           X                Y                Z
 ----------------------------------------------------------------
    1      C      -0.0099702298     0.0000000000     0.0006190154
    2      C       0.0022087452     0.0000000000     1.3935227402
    3      C       1.2023747377     0.0000000000     2.1008235045
    4      C       2.3980019512     0.0000000000     1.3889309002
    5      C       2.4202606048     0.0000000000    -0.0023330616
    6      C       1.2041838756     0.0000000000    -0.6787065985
    7      H      -0.9413073831     0.0000000000    -0.5498496393
    8      H      -0.9365293168     0.0000000000     1.9351937739
    9      H       1.2130381386     0.0000000000     3.1828627450
   10      Cl      3.9241362580     0.0000000000     2.2599644561
   11      H       3.3563557354     0.0000000000    -0.5427418208
   12      Cl      1.2119527810     0.0000000000    -2.4363910150
 ----------------------------------------------------------------
 Nuclear Repulsion Energy =         451.30202865 hartrees
 There are       37 alpha and       37 beta electrons
 Applying Cartesian multipole field
    Component          Value
    ---------          -----
     (2,0,0)        1.00000E-11
     (0,2,0)        2.00000E-11
     (0,0,2)       -3.00000E-11
 Nucleus-field energy     =    -0.0000000134 hartrees
 Requested basis set is 6-311++G(d,p)
 There are 82 shells and 220 basis functions
 A cutoff of  1.0D-11 yielded   2934 shell pairs
 There are     22365 function pairs (     24020 Cartesian)
 Smallest overlap matrix eigenvalue = 1.12E-06

 Q-Chem warning in module stvman/mkSTV.C, line 318:

 Overlap eigenvalue is smaller than square root of threshold
 Use THRESH >= 12 to get rid of this warning

 Guess MOs from SCF MO coefficient file

 -----------------------------------------------------------------------
  General SCF calculation program by
  Eric Jon Sundstrom, Paul Horn, Yuezhi Mao, Dmitri Zuev, Alec White,
  David Stuck, Shaama M.S., Shane Yost, Joonho Lee, David Small,
  Daniel Levine, Susi Lehtola, Hugh Burton, Evgeny Epifanovsky,
  Bang C. Huynh
 -----------------------------------------------------------------------
 Exchange:     0.2000 Hartree-Fock + 0.0800 Slater + 0.7200 B88
 Correlation:  0.1900 VWN1RPA + 0.8100 LYP
 Using SG-1 standard quadrature grid
 using 6 threads for integral computing
 -------------------------------------------------------
 OpenMP Integral computing Module                
 Release: version 2.0, May 2017, Q-Chem Inc. Pleasanton 
 -------------------------------------------------------
 A restricted SCF calculation will be
 performed using DIIS
 SCF converges when DIIS error is below 1.0e-08
 ---------------------------------------
  Cycle       Energy         DIIS error
 ---------------------------------------
    1   -1151.5557628670      1.71e-05  
    2   -1151.5557653021      4.87e-06  
    3   -1151.5557652591      5.72e-06  
    4   -1151.5557654541      7.35e-07  
    5   -1151.5557654573      1.82e-07  
    6   -1151.5557654574      1.15e-07  
    7   -1151.5557654575      2.43e-08  
    8   -1151.5557654574      1.06e-08  
    9   -1151.5557654572      1.52e-09  Convergence criterion met
 ---------------------------------------
 SCF time:   CPU 41.67s  wall 7.00s 
 SCF   energy in the final basis set =    -1151.5557654572
 Total energy in the final basis set =    -1151.5557654572

 --------------------------------------------------------------

                    Orbital Energies (a.u.)
 --------------------------------------------------------------

 Alpha MOs
 -- Occupied --
********-101.5658 -10.2586 -10.2585 -10.2087 -10.2071 -10.2041 -10.2040
 -9.4803  -9.4803  -7.2449  -7.2448  -7.2352  -7.2352  -7.2349  -7.2347
 -0.9217  -0.8855  -0.8409  -0.7709  -0.7513  -0.6394  -0.6180  -0.5441
 -0.5036  -0.4849  -0.4567  -0.4535  -0.4265  -0.3927  -0.3925  -0.3749
 -0.3360  -0.3327  -0.3260  -0.2771  -0.2640
 -- Virtual --
 -0.0437  -0.0415  -0.0183  -0.0031   0.0092   0.0111   0.0189   0.0358
  0.0454   0.0495   0.0532   0.0768   0.0778   0.0830   0.0844   0.1021
  0.1062   0.1091   0.1140   0.1157   0.1168   0.1211   0.1256   0.1270
  0.1311   0.1341   0.1344   0.1560   0.1595   0.1757   0.1782   0.1863
  0.1912   0.2090   0.2117   0.2162   0.2228   0.2501   0.2540   0.2636
  0.2658   0.2682   0.2712   0.2872   0.2976   0.3058   0.3249   0.3327
  0.3398   0.4239   0.4243   0.4480   0.4576   0.4631   0.4710   0.4751
  0.4979   0.5217   0.5302   0.5375   0.5410   0.5583   0.5768   0.5870
  0.5912   0.5944   0.6002   0.6451   0.6500   0.6762   0.7010   0.7160
  0.7374   0.7661   0.7996   0.8275   0.8296   0.8387   0.8423   0.8458
  0.8524   0.8573   0.8643   0.8692   0.8714   0.8830   0.9167   0.9333
  0.9484   0.9574   0.9796   1.0001   1.0139   1.0361   1.0845   1.0871
  1.1094   1.1711   1.2032   1.2396   1.2471   1.3083   1.3141   1.4148
  1.4695   1.4998   1.5384   1.5418   1.5453   1.5972   1.6004   1.6528
  1.6742   1.6872   1.7345   1.7538   1.8842   1.8891   1.8918   1.8945
  1.9209   1.9569   1.9640   2.0019   2.0087   2.0391   2.0654   2.1878
  2.2088   2.2610   2.2956   2.3104   2.3132   2.4064   2.4148   2.4215
  2.4934   2.5150   2.5344   2.5576   2.6234   2.6319   2.6907   2.7138
  2.7366   2.7367   2.7644   2.7691   2.7705   2.8135   2.8426   2.8559
  2.8582   3.0505   3.1151   3.1469   3.2111   3.3168   3.3409   3.4707
  3.5891   3.7095   3.8030   4.0030   4.0955   4.1162   4.8102   9.7472
  9.7870  23.4668  23.8615  23.9235  24.0424  24.0534  24.1490  25.8164
 25.8173  26.0940  26.1596  26.5920  26.6330 215.7346 215.7811
 --------------------------------------------------------------

          Ground-State Mulliken Net Atomic Charges

     Atom                 Charge (a.u.)
  ----------------------------------------
      1 C                    -0.545327
      2 C                    -0.453895
      3 C                    -0.546245
      4 C                     0.446599
      5 C                    -0.730101
      6 C                     0.436499
      7 H                     0.173831
      8 H                     0.181407
      9 H                     0.173947
     10 Cl                    0.338431
     11 H                     0.185556
     12 Cl                    0.339297
  ----------------------------------------
  Sum of atomic charges =     0.000000

 -----------------------------------------------------------------
                    Cartesian Multipole Moments
 -----------------------------------------------------------------
    Charge (ESU x 10^10)
                -0.0000
    Dipole Moment (Debye)
         X      -1.5139      Y      -0.0000      Z       0.8760
       Tot       1.7490
    Quadrupole Moments (Debye-Ang)
        XX     -61.8894     XY      -0.0000     YY     -63.3755
        XZ      -2.8371     YZ       0.0000     ZZ     -60.2987
    Octopole Moments (Debye-Ang^2)
       XXX    -326.1463    XXY      -0.0000    XYY    -109.7022
       YYY      -0.0000    XXZ     -34.5981    XYZ       0.0000
       YYZ     -25.0509    XZZ    -113.7024    YZZ      -0.0000
       ZZZ     -58.0242
    Hexadecapole Moments (Debye-Ang^3)
      XXXX   -1889.5500   XXXY      -0.0000   XXYY    -337.8863
      XYYY      -0.0000   YYYY     -74.6872   XXXZ    -346.2732
      XXYZ      -0.0000   XYYZ    -106.5386   YYYZ      -0.0000
      XXZZ    -539.1983   XYZZ      -0.0000   YYZZ    -230.8380
      XZZZ    -311.3713   YZZZ      -0.0000   ZZZZ   -1199.1828
 -----------------------------------------------------------------
 Calculating analytic gradient of the SCF energy
 Gradient of SCF Energy
            1           2           3           4           5           6
    1  -0.0001376   0.0001564  -0.0001383   0.0000515   0.0000174   0.0000279
    2  -0.0000000   0.0000000   0.0000000  -0.0000000   0.0000000   0.0000000
    3   0.0000561  -0.0001084   0.0000984   0.0000116   0.0000219  -0.0000890
            7           8           9          10          11          12
    1   0.0000405  -0.0000346  -0.0000042  -0.0000190  -0.0000014   0.0000415
    2  -0.0000000   0.0000000   0.0000000  -0.0000000   0.0000000  -0.0000000
    3  -0.0000259  -0.0000068  -0.0000233   0.0000065   0.0000246   0.0000342
 Max gradient component =       1.564E-04
 RMS gradient           =       5.462E-05
 Gradient time:  CPU 17.26 s  wall 2.95 s
 Geometry Optimization Parameters
   NAtoms,    NIC,     NZ,  NCons,   NDum,   NFix, NCnnct, MaxDiis
       12      78      12       0       0       0       0       0

 Cartesian Hessian Update
 Hessian updated using BFGS update


** GEOMETRY OPTIMIZATION IN DELOCALIZED INTERNAL COORDINATES **
   Searching for a Minimum

   Optimization Cycle:   4

                       Coordinates (Angstroms)
     ATOM                X               Y               Z
      1  C        -0.0099702298    0.0000000000    0.0006190154
      2  C         0.0022087452    0.0000000000    1.3935227402
      3  C         1.2023747377    0.0000000000    2.1008235045
      4  C         2.3980019512    0.0000000000    1.3889309002
      5  C         2.4202606048    0.0000000000   -0.0023330616
      6  C         1.2041838756    0.0000000000   -0.6787065985
      7  H        -0.9413073831    0.0000000000   -0.5498496393
      8  H        -0.9365293168    0.0000000000    1.9351937739
      9  H         1.2130381386    0.0000000000    3.1828627450
     10  Cl        3.9241362580    0.0000000000    2.2599644561
     11  H         3.3563557354    0.0000000000   -0.5427418208
     12  Cl        1.2119527810    0.0000000000   -2.4363910150
   Point Group: c1    Number of degrees of freedom:    30


   Energy is  -1151.555765457

 Hessian updated using BFGS update

 21 Hessian modes will be used to form the next step
  Hessian Eigenvalues:
     0.157530    0.159982    0.160000    0.160002    0.161510    0.209339
     0.234778    0.248482    0.250001    0.283167    0.334880    0.350365
     0.351933    0.352018    0.358011    0.422893    0.424307    0.458019
     0.464866    0.464884    0.468333

 Minimum search - taking simple RFO step
 Searching for Lamda that Minimizes Along All modes
 Value Taken    Lamda =   0.00000000
 Step Taken.  Stepsize is  0.000825

                             Maximum     Tolerance    Cnvgd?
         Gradient           0.000126      0.000300     YES
         Displacement       0.000588      0.001200     YES
         Energy change     -0.000003      0.000001      NO


                       Distance Matrix (Angstroms)
             C (  1)   C (  2)   C (  3)   C (  4)   C (  5)   C (  6)
   C (  2)  1.392957
   C (  3)  2.425003  1.393080
   C (  4)  2.779522  2.395798  1.391516
   C (  5)  2.430233  2.792022  2.430332  1.391442
   C (  6)  1.391278  2.395596  2.779531  2.387536  1.391519
   H (  7)  1.081852  2.160305  3.409023  3.861328  3.405865  2.149357
   H (  8)  2.145015  1.083807  2.145307  3.378979  3.875829  3.378628
   H (  9)  3.409168  2.160520  1.082092  2.149961  3.406297  3.861579
   Cl( 10)  4.536721  4.016496  2.726410  1.757210  2.716548  4.004239
   H ( 11)  3.409896  3.872909  3.409996  2.156340  1.080887  2.156462
   Cl( 12)  2.726190  4.016431  4.537225  4.004972  2.717470  1.757702
             H (  7)   H (  8)   H (  9)   Cl( 10)   H ( 11)
   H (  8)  2.485048
   H (  9)  4.309797  2.485421
   Cl( 10)  5.618505  4.871503  2.863877
   H ( 11)  4.297669  4.956715  4.298132  2.859639
   Cl( 12)  2.862790  4.871009  5.619254  5.423255  2.860834

 Final energy is   -1151.5557654572196     


 ******************************
 **  OPTIMIZATION CONVERGED  **
 ******************************

                       Coordinates (Angstroms)
     ATOM                X               Y               Z
      1  C        -0.0099702298    0.0000000000    0.0006190154
      2  C         0.0022087452    0.0000000000    1.3935227402
      3  C         1.2023747377    0.0000000000    2.1008235045
      4  C         2.3980019512    0.0000000000    1.3889309002
      5  C         2.4202606048    0.0000000000   -0.0023330616
      6  C         1.2041838756    0.0000000000   -0.6787065985
      7  H        -0.9413073831    0.0000000000   -0.5498496393
      8  H        -0.9365293168    0.0000000000    1.9351937739
      9  H         1.2130381386    0.0000000000    3.1828627450
     10  Cl        3.9241362580    0.0000000000    2.2599644561
     11  H         3.3563557354    0.0000000000   -0.5427418208
     12  Cl        1.2119527810    0.0000000000   -2.4363910150

Z-matrix Print:
$molecule
0 1
Cl
C  1 1.757210
C  2 1.391442 1 118.798759
H  3 1.080887 2 120.914477 1 -0.000000 0
C  2 1.391516 1 119.514511 3 -180.000000 0
H  5 1.082092 2 120.205514 1 -0.000000 0
C  3 1.391519 2 118.165922 1 -180.000000 0
C  7 1.391278 3 121.690246 2 -0.000000 0
H  8 1.081852 7 120.187463 3 -180.000000 0
C  8 1.392957 7 118.726285 3 -0.000000 0
H  10 1.083807 8 119.484866 7 -180.000000 0
Cl 7 1.757702 3 118.829268 2 -180.000000 0
$end


 --------------------------------------------------------------

                    Orbital Energies (a.u.)
 --------------------------------------------------------------

 Alpha MOs
 -- Occupied --
********-101.5658 -10.2586 -10.2585 -10.2087 -10.2071 -10.2041 -10.2040
 -9.4803  -9.4803  -7.2449  -7.2448  -7.2352  -7.2352  -7.2349  -7.2347
 -0.9217  -0.8855  -0.8409  -0.7709  -0.7513  -0.6394  -0.6180  -0.5441
 -0.5036  -0.4849  -0.4567  -0.4535  -0.4265  -0.3927  -0.3925  -0.3749
 -0.3360  -0.3327  -0.3260  -0.2771  -0.2640
 -- Virtual --
 -0.0437  -0.0415  -0.0183  -0.0031   0.0092   0.0111   0.0189   0.0358
  0.0454   0.0495   0.0532   0.0768   0.0778   0.0830   0.0844   0.1021
  0.1062   0.1091   0.1140   0.1157   0.1168   0.1211   0.1256   0.1270
  0.1311   0.1341   0.1344   0.1560   0.1595   0.1757   0.1782   0.1863
  0.1912   0.2090   0.2117   0.2162   0.2228   0.2501   0.2540   0.2636
  0.2658   0.2682   0.2712   0.2872   0.2976   0.3058   0.3249   0.3327
  0.3398   0.4239   0.4243   0.4480   0.4576   0.4631   0.4710   0.4751
  0.4979   0.5217   0.5302   0.5375   0.5410   0.5583   0.5768   0.5870
  0.5912   0.5944   0.6002   0.6451   0.6500   0.6762   0.7010   0.7160
  0.7374   0.7661   0.7996   0.8275   0.8296   0.8387   0.8423   0.8458
  0.8524   0.8573   0.8643   0.8692   0.8714   0.8830   0.9167   0.9333
  0.9484   0.9574   0.9796   1.0001   1.0139   1.0361   1.0845   1.0871
  1.1094   1.1711   1.2032   1.2396   1.2471   1.3083   1.3141   1.4148
  1.4695   1.4998   1.5384   1.5418   1.5453   1.5972   1.6004   1.6528
  1.6742   1.6872   1.7345   1.7538   1.8842   1.8891   1.8918   1.8945
  1.9209   1.9569   1.9640   2.0019   2.0087   2.0391   2.0654   2.1878
  2.2088   2.2610   2.2956   2.3104   2.3132   2.4064   2.4148   2.4215
  2.4934   2.5150   2.5344   2.5576   2.6234   2.6319   2.6907   2.7138
  2.7366   2.7367   2.7644   2.7691   2.7705   2.8135   2.8426   2.8559
  2.8582   3.0505   3.1151   3.1469   3.2111   3.3168   3.3409   3.4707
  3.5891   3.7095   3.8030   4.0030   4.0955   4.1162   4.8102   9.7472
  9.7870  23.4668  23.8615  23.9235  24.0424  24.0534  24.1490  25.8164
 25.8173  26.0940  26.1596  26.5920  26.6330 215.7346 215.7811
 --------------------------------------------------------------

          Ground-State Mulliken Net Atomic Charges

     Atom                 Charge (a.u.)
  ----------------------------------------
      1 C                    -0.545327
      2 C                    -0.453895
      3 C                    -0.546245
      4 C                     0.446599
      5 C                    -0.730101
      6 C                     0.436499
      7 H                     0.173831
      8 H                     0.181407
      9 H                     0.173947
     10 Cl                    0.338431
     11 H                     0.185556
     12 Cl                    0.339297
  ----------------------------------------
  Sum of atomic charges =     0.000000

 -----------------------------------------------------------------
                    Cartesian Multipole Moments
 -----------------------------------------------------------------
    Charge (ESU x 10^10)
                -0.0000
    Dipole Moment (Debye)
         X      -1.5139      Y      -0.0000      Z       0.8760
       Tot       1.7490
    Quadrupole Moments (Debye-Ang)
        XX     -61.8894     XY      -0.0000     YY     -63.3755
        XZ      -2.8371     YZ       0.0000     ZZ     -60.2987
    Octopole Moments (Debye-Ang^2)
       XXX    -326.1463    XXY      -0.0000    XYY    -109.7022
       YYY      -0.0000    XXZ     -34.5981    XYZ       0.0000
       YYZ     -25.0509    XZZ    -113.7024    YZZ      -0.0000
       ZZZ     -58.0242
    Hexadecapole Moments (Debye-Ang^3)
      XXXX   -1889.5500   XXXY      -0.0000   XXYY    -337.8863
      XYYY      -0.0000   YYYY     -74.6872   XXXZ    -346.2732
      XXYZ      -0.0000   XYYZ    -106.5386   YYYZ      -0.0000
      XXZZ    -539.1983   XYZZ      -0.0000   YYZZ    -230.8380
      XZZZ    -311.3713   YZZZ      -0.0000   ZZZZ   -1199.1828
 -----------------------------------------------------------------
Archival summary:
1\1\december\OPT\ProcedureUnspecified\BasisUnspecified\l264\taweetha\FriNov2919:06:092019FriNov2919:06:092019\0\\#,OPT,ProcedureUnspecified,BasisUnspecified,\\0,1\Cl\C,1,1.75721\C,2,1.39144,1,118.799\H,3,1.08089,2,120.914,1,-0,0\C,2,1.39152,1,119.515,3,-180,0\H,5,1.08209,2,120.206,1,-0,0\C,3,1.39152,2,118.166,1,-180,0\C,7,1.39128,3,121.69,2,-0,0\H,8,1.08185,7,120.187,3,-180,0\C,8,1.39296,7,118.726,3,-0,0\H,10,1.08381,8,119.485,7,-180,0\Cl,7,1.7577,3,118.829,2,-180,0\\\@

 Total job time:  47.51s(wall), 271.22s(cpu) 
 Fri Nov 29 19:06:09 2019

        *************************************************************
        *                                                           *
        *  Thank you very much for using Q-Chem.  Have a nice day.  *
        *                                                           *
        *************************************************************


 
User input: 2 of 2 
 
                  Welcome to Q-Chem
     A Quantum Leap Into The Future Of Chemistry


 Q-Chem 5.2 (devel), Q-Chem, Inc., Pleasanton, CA (2019)

 Yihan Shao,  Zhengting Gan,  E. Epifanovsky,  A. T. B. Gilbert,  M. Wormit,  
 J. Kussmann,  A. W. Lange,  A. Behn,  Jia Deng,  Xintian Feng,  D. Ghosh,  
 M. Goldey,  P. R. Horn,  L. D. Jacobson,  I. Kaliman,  T. Kus,  A. Landau,  
 Jie Liu,  E. I. Proynov,  R. M. Richard,  R. P. Steele,  E. J. Sundstrom,  
 H. L. Woodcock III,  P. M. Zimmerman,  D. Zuev,  B. Albrecht,  E. Alguire,  
 S. A. Baeppler,  D. Barton,  Z. Benda,  Y. A. Bernard,  E. J. Berquist,  
 K. B. Bravaya,  H. Burton,  D. Casanova,  Chun-Min Chang,  Yunqing Chen,  
 A. Chien,  K. D. Closser,  M. P. Coons,  S. Coriani,  S. Dasgupta,  
 A. L. Dempwolff,  M. Diedenhofen,  Hainam Do,  R. G. Edgar,  Po-Tung Fang,  
 S. Faraji,  S. Fatehi,  Qingguo Feng,  K. D. Fenk,  J. Fosso-Tande,  
 J. Gayvert,  Qinghui Ge,  A. Ghysels,  G. Gidofalvi,  J. Gomes,  
 J. Gonthier,  A. Gunina,  D. Hait,  M. W. D. Hanson-Heine,  
 P. H. P. Harbach,  A. W. Hauser,  M. F. Herbst,  J. E. Herr,  
 E. G. Hohenstein,  Z. C. Holden,  Kerwin Hui,  B. C. Huynh,  T.-C. Jagau,  
 Hyunjun Ji,  B. Kaduk,  K. Khistyaev,  Jaehoon Kim,  P. Klunzinger,  K. Koh,  
 D. Kosenkov,  L. Koulias,  T. Kowalczyk,  C. M. Krauter,  A. Kunitsa,  
 Ka Un Lao,  A. Laurent,  K. V. Lawler,  Joonho Lee,  D. Lefrancois,  
 S. Lehtola,  D. S. Levine,  Yi-Pei Li,  You-Sheng Lin,  Fenglai Liu,  
 E. Livshits,  A. Luenser,  P. Manohar,  E. Mansoor,  S. F. Manzer,  
 Shan-Ping Mao,  Yuezhi Mao,  N. Mardirossian,  A. V. Marenich,  
 T. Markovich,  L. A. Martinez-Martinez,  S. A. Maurer,  N. J. Mayhall,  
 S. C. McKenzie,  J.-M. Mewes,  P. Morgante,  A. F. Morrison,  
 J. W. Mullinax,  K. Nanda,  T. S. Nguyen-Beck,  R. Olivares-Amaya,  
 J. A. Parkhill,  Zheng Pei,  T. M. Perrine,  F. Plasser,  P. Pokhilko,  
 S. Prager,  A. Prociuk,  E. Ramos,  D. R. Rehn,  F. Rob,  M. Scheurer,  
 M. Schneider,  N. Sergueev,  S. M. Sharada,  S. Sharma,  D. W. Small,  
 T. Stauch,  T. Stein,  Yu-Chuan Su,  A. J. W. Thom,  A. Tkatchenko,  
 T. Tsuchimochi,  N. M. Tubman,  L. Vogt,  M. L. Vidal,  O. Vydrov,  
 M. A. Watson,  J. Wenzel,  M. de Wergifosse,  T. A. Wesolowski,  A. White,  
 J. Witte,  A. Yamada,  Jun Yang,  K. Yao,  S. Yeganeh,  S. R. Yost,  
 Zhi-Qiang You,  A. Zech,  Igor Ying Zhang,  Xing Zhang,  Yan Zhao,  
 Ying Zhu,  B. R. Brooks,  G. K. L. Chan,  C. J. Cramer,  M. S. Gordon,  
 W. J. Hehre,  A. Klamt,  M. W. Schmidt,  C. D. Sherrill,  D. G. Truhlar,  
 A. Aspuru-Guzik,  R. Baer,  A. T. Bell,  N. A. Besley,  Jeng-Da Chai,  
 A. E. DePrince, III,  R. A. DiStasio Jr.,  A. Dreuw,  B. D. Dunietz,  
 T. R. Furlani,  Chao-Ping Hsu,  Yousung Jung,  Jing Kong,  D. S. Lambrecht,  
 WanZhen Liang,  C. Ochsenfeld,  V. A. Rassolov,  L. V. Slipchenko,  
 J. E. Subotnik,  T. Van Voorhis,  J. M. Herbert,  A. I. Krylov,  
 P. M. W. Gill,  M. Head-Gordon

 Contributors to earlier versions of Q-Chem not listed above: 
 R. D. Adamson,  B. Austin,  J. Baker,  G. J. O. Beran,  K. Brandhorst,  
 S. T. Brown,  E. F. C. Byrd,  A. K. Chakraborty,  C.-L. Cheng,  
 Siu Hung Chien,  D. M. Chipman,  D. L. Crittenden,  H. Dachsel,  
 R. J. Doerksen,  A. D. Dutoi,  L. Fusti-Molnar,  W. A. Goddard III,  
 A. Golubeva-Zadorozhnaya,  S. R. Gwaltney,  G. Hawkins,  A. Heyden,  
 S. Hirata,  G. Kedziora,  F. J. Keil,  C. Kelley,  Jihan Kim,  R. A. King,  
 R. Z. Khaliullin,  P. P. Korambath,  W. Kurlancheek,  A. M. Lee,  M. S. Lee,  
 S. V. Levchenko,  Ching Yeh Lin,  D. Liotard,  R. C. Lochan,  I. Lotan,  
 P. E. Maslen,  N. Nair,  D. P. O'Neill,  D. Neuhauser,  E. Neuscamman,  
 C. M. Oana,  R. Olson,  B. Peters,  R. Peverati,  P. A. Pieniazek,  
 Y. M. Rhee,  J. Ritchie,  M. A. Rohrdanz,  E. Rosta,  N. J. Russ,  
 H. F. Schaefer III,  N. E. Schultz,  N. Shenvi,  A. C. Simmonett,  A. Sodt,  
 D. Stuck,  K. S. Thanthiriwatte,  V. Vanovschi,  Tao Wang,  A. Warshel,  
 C. F. Williams,  Q. Wu,  X. Xu,  W. Zhang

 Please cite Q-Chem as follows:
 Y. Shao et al., Mol. Phys. 113, 184-215 (2015)
 DOI: 10.1080/00268976.2014.952696

 Q-Chem 5.2.1 for Intel X86 EM64T Linux

 Parts of Q-Chem use Armadillo 8.300.2 (Tropical Shenanigans).
 http://arma.sourceforge.net/

 Q-Chem begins on Fri Nov 29 19:06:09 2019  

Host: 
0

     Scratch files written to /scratch/taweetham/qchem2474//
NAlpha2: 74
NElect   74
Mult     1
The previous job contains 0 fragments, simply inherited here

Checking the input file for inconsistencies... 	...done.

--------------------------------------------------------------
User input:
--------------------------------------------------------------

$MOLECULE
READ
$END

$REM
   JOB_TYPE 	FREQUENCY
   BASIS 	6-311++G**
   METHOD	B3LYP	
$END


--------------------------------------------------------------
 ----------------------------------------------------------------
             Standard Nuclear Orientation (Angstroms)
    I     Atom           X                Y                Z
 ----------------------------------------------------------------
    1      C       1.2124284490    -1.3916169028     0.0000000000
    2      C       0.0001112458    -2.0776315621     0.0000000000
    3      C      -1.2125744490    -1.3920178324     0.0000000000
    4      C      -1.1939973339    -0.0006262971     0.0000000000
    5      C      -0.0003216553     0.7143906491    -0.0000000000
    6      C       1.1935382990    -0.0004675062    -0.0000000000
    7      H       2.1548651129    -1.9228586251     0.0000000000
    8      H       0.0004778264    -3.1614380593     0.0000000000
    9      H      -2.1549313221    -1.9238882583     0.0000000000
   10      Cl     -2.7114821436     0.8853901985     0.0000000000
   11      H      -0.0004596668     1.7952771841    -0.0000000000
   12      Cl      2.7117727740     0.8852406526    -0.0000000000
 ----------------------------------------------------------------
 Molecular Point Group                 Cs    NOp =  2
 Largest Abelian Subgroup              Cs    NOp =  2
 Nuclear Repulsion Energy =         451.30202865 hartrees
 There are       37 alpha and       37 beta electrons
 Requested basis set is 6-311++G(d,p)
 There are 82 shells and 220 basis functions

 Total QAlloc Memory Limit   2000 MB
 Mega-Array Size       188 MB
 MEM_STATIC part       192 MB

                       Distance Matrix (Angstroms)
             C (  1)   C (  2)   C (  3)   C (  4)   C (  5)   C (  6)
   C (  2)  1.392957
   C (  3)  2.425003  1.393080
   C (  4)  2.779522  2.395798  1.391516
   C (  5)  2.430233  2.792022  2.430332  1.391442
   C (  6)  1.391278  2.395596  2.779531  2.387536  1.391519
   H (  7)  1.081852  2.160305  3.409023  3.861328  3.405865  2.149357
   H (  8)  2.145015  1.083807  2.145307  3.378979  3.875829  3.378628
   H (  9)  3.409168  2.160520  1.082092  2.149961  3.406297  3.861579
   Cl( 10)  4.536721  4.016496  2.726410  1.757210  2.716548  4.004239
   H ( 11)  3.409896  3.872909  3.409996  2.156340  1.080887  2.156462
   Cl( 12)  2.726190  4.016431  4.537225  4.004972  2.717470  1.757702
             H (  7)   H (  8)   H (  9)   Cl( 10)   H ( 11)
   H (  8)  2.485048
   H (  9)  4.309797  2.485421
   Cl( 10)  5.618505  4.871503  2.863877
   H ( 11)  4.297669  4.956715  4.298132  2.859639
   Cl( 12)  2.862790  4.871009  5.619254  5.423255  2.860834

 A cutoff of  1.0D-11 yielded   2934 shell pairs
 There are     22365 function pairs (     24020 Cartesian)
 Smallest overlap matrix eigenvalue = 1.12E-06

 Q-Chem warning in module stvman/mkSTV.C, line 318:

 Overlap eigenvalue is smaller than square root of threshold
 Use THRESH >= 12 to get rid of this warning

 Guess from superposition of atomic densities
 Warning:  Energy on first SCF cycle will be non-variational
 SAD guess density has 74.000000 electrons

 -----------------------------------------------------------------------
  General SCF calculation program by
  Eric Jon Sundstrom, Paul Horn, Yuezhi Mao, Dmitri Zuev, Alec White,
  David Stuck, Shaama M.S., Shane Yost, Joonho Lee, David Small,
  Daniel Levine, Susi Lehtola, Hugh Burton, Evgeny Epifanovsky,
  Bang C. Huynh
 -----------------------------------------------------------------------
 Exchange:     0.2000 Hartree-Fock + 0.0800 Slater + 0.7200 B88
 Correlation:  0.1900 VWN1RPA + 0.8100 LYP
 Using SG-1 standard quadrature grid
 using 6 threads for integral computing
 -------------------------------------------------------
 OpenMP Integral computing Module                
 Release: version 2.0, May 2017, Q-Chem Inc. Pleasanton 
 -------------------------------------------------------
 A restricted SCF calculation will be
 performed using DIIS
 SCF converges when DIIS error is below 1.0e-08
 ---------------------------------------
  Cycle       Energy         DIIS error
 ---------------------------------------
    1   -1153.2796220872      4.09e-02  
    2   -1151.4589477975      3.89e-03  
    3   -1151.4020180017      4.85e-03  
    4   -1151.5524380321      6.86e-04  
    5   -1151.5548672148      3.39e-04  
    6   -1151.5555397779      1.37e-04  
    7   -1151.5556545074      2.29e-05  
    8   -1151.5556567833      8.32e-06  
    9   -1151.5556571996      1.74e-06  
   10   -1151.5556572162      3.07e-07  
   11   -1151.5556572166      1.63e-07  
   12   -1151.5556572168      3.10e-08  
   13   -1151.5556572172      8.46e-09  Convergence criterion met
 ---------------------------------------
 SCF time:   CPU 62.45s  wall 11.00s 
 SCF   energy in the final basis set =    -1151.5556572172
 Total energy in the final basis set =    -1151.5556572172

 --------------------------------------------------------------
             Orbital Energies (a.u.) and Symmetries
 --------------------------------------------------------------

 Alpha MOs, Restricted
 -- Occupied --                  
-101.57 -101.57  -10.26  -10.26  -10.21  -10.21  -10.20  -10.20
  1 A'    2 A'    3 A'    4 A'    5 A'    6 A'    7 A'    8 A'                 
 -9.480  -9.480  -7.245  -7.245  -7.235  -7.235  -7.235  -7.235
  9 A'   10 A'   11 A'   12 A'    1 A"    2 A"   13 A'   14 A'                 
 -0.922  -0.886  -0.841  -0.771  -0.751  -0.639  -0.618  -0.544
 15 A'   16 A'   17 A'   18 A'   19 A'   20 A'   21 A'   22 A'                 
 -0.504  -0.485  -0.457  -0.453  -0.426  -0.393  -0.392  -0.375
 23 A'   24 A'   25 A'   26 A'    3 A"   27 A'   28 A'    4 A"                 
 -0.336  -0.333  -0.326  -0.277  -0.264
  5 A"   29 A'   30 A'    6 A"    7 A"                                         
 -- Virtual --                   
 -0.044  -0.042  -0.018  -0.003   0.009   0.011   0.019   0.036
  8 A"    9 A"   31 A'   32 A'   33 A'   34 A'   35 A'   36 A'                 
  0.045   0.049   0.053   0.077   0.078   0.083   0.084   0.102
 10 A"   37 A'   38 A'   11 A"   12 A"   39 A'   40 A'   41 A'                 
  0.106   0.109   0.114   0.116   0.117   0.121   0.125   0.127
 42 A'   13 A"   43 A'   14 A"   44 A'   45 A'   15 A"   46 A'                 
  0.131   0.134   0.135   0.156   0.159   0.176   0.178   0.186
 47 A'   48 A'   16 A"   49 A'   50 A'   17 A"   18 A"   51 A'                 
  0.192   0.209   0.212   0.216   0.223   0.250   0.254   0.264
 52 A'   53 A'   54 A'   55 A'   56 A'   57 A'   58 A'   59 A'                 
  0.266   0.268   0.271   0.287   0.298   0.306   0.325   0.333
 60 A'   61 A'   62 A'   63 A'   64 A'   65 A'   66 A'   67 A'                 
  0.340   0.424   0.424   0.448   0.457   0.463   0.471   0.475
 68 A'   69 A'   70 A'   19 A"   71 A'   20 A"   72 A'   73 A'                 
  0.498   0.522   0.530   0.537   0.541   0.558   0.577   0.587
 74 A'   21 A"   75 A'   76 A'   77 A'   22 A"   23 A"   78 A'                 
  0.591   0.594   0.600   0.645   0.650   0.676   0.701   0.716
 24 A"   25 A"   79 A'   26 A"   80 A'   81 A'   82 A'   83 A'                 
  0.737   0.766   0.800   0.827   0.829   0.839   0.843   0.846
 84 A'   85 A'   27 A"   86 A'   87 A'   88 A'   89 A'   28 A"                 
  0.852   0.857   0.864   0.869   0.871   0.883   0.917   0.933
 29 A"   30 A"   90 A'   91 A'   92 A'   93 A'   94 A'   95 A'                 
  0.948   0.957   0.980   1.000   1.014   1.036   1.084   1.087
 96 A'   97 A'   31 A"   98 A'   32 A"   99 A'   33 A"   34 A"                 
  1.110   1.171   1.203   1.240   1.247   1.308   1.314   1.415
100 A'  101 A'  102 A'  103 A'   35 A"  104 A'   36 A"  105 A'                 
  1.469   1.500   1.538   1.542   1.545   1.597   1.600   1.653
106 A'  107 A'  108 A'   37 A"  109 A'   38 A"   39 A"  110 A'                 
  1.674   1.687   1.734   1.754   1.884   1.889   1.892   1.894
111 A'  112 A'   40 A"  113 A'  114 A'  115 A'   41 A"   42 A"                 
  1.921   1.957   1.964   2.002   2.009   2.039   2.065   2.188
116 A'   43 A"  117 A'   44 A"  118 A'  119 A'  120 A'   45 A"                 
  2.209   2.261   2.295   2.310   2.313   2.406   2.415   2.422
121 A'   46 A"   47 A"   48 A"  122 A'  123 A'  124 A'  125 A'                 
  2.493   2.515   2.534   2.558   2.623   2.632   2.691   2.714
126 A'  127 A'  128 A'  129 A'   49 A"  130 A'  131 A'  132 A'                 
  2.737   2.737   2.764   2.769   2.771   2.814   2.843   2.856
133 A'  134 A'   50 A"   51 A"  135 A'  136 A'  137 A'   52 A"                 
  2.858   3.050   3.115   3.147   3.211   3.317   3.341   3.471
 53 A"   54 A"  138 A'  139 A'  140 A'  141 A'  142 A'  143 A'                 
  3.589   3.710   3.803   4.003   4.096   4.116   4.810   9.747
144 A'  145 A'  146 A'  147 A'  148 A'  149 A'  150 A'  151 A'                 
  9.787  23.467  23.861  23.923  24.042  24.053  24.149  25.816
152 A'  153 A'  154 A'  155 A'  156 A'  157 A'  158 A'   55 A"                 
 25.817  26.094  26.160  26.592  26.633 215.735 215.781
 56 A"  159 A'  160 A'  161 A'  162 A'  163 A'  164 A'                         

 Beta MOs, Restricted
 -- Occupied --                  
-101.57 -101.57  -10.26  -10.26  -10.21  -10.21  -10.20  -10.20
  1 A'    2 A'    3 A'    4 A'    5 A'    6 A'    7 A'    8 A'                 
 -9.480  -9.480  -7.245  -7.245  -7.235  -7.235  -7.235  -7.235
  9 A'   10 A'   11 A'   12 A'    1 A"    2 A"   13 A'   14 A'                 
 -0.922  -0.886  -0.841  -0.771  -0.751  -0.639  -0.618  -0.544
 15 A'   16 A'   17 A'   18 A'   19 A'   20 A'   21 A'   22 A'                 
 -0.504  -0.485  -0.457  -0.453  -0.426  -0.393  -0.392  -0.375
 23 A'   24 A'   25 A'   26 A'    3 A"   27 A'   28 A'    4 A"                 
 -0.336  -0.333  -0.326  -0.277  -0.264
  5 A"   29 A'   30 A'    6 A"    7 A"                                         
 -- Virtual --                   
 -0.044  -0.042  -0.018  -0.003   0.009   0.011   0.019   0.036
  8 A"    9 A"   31 A'   32 A'   33 A'   34 A'   35 A'   36 A'                 
  0.045   0.049   0.053   0.077   0.078   0.083   0.084   0.102
 10 A"   37 A'   38 A'   11 A"   12 A"   39 A'   40 A'   41 A'                 
  0.106   0.109   0.114   0.116   0.117   0.121   0.125   0.127
 42 A'   13 A"   43 A'   14 A"   44 A'   45 A'   15 A"   46 A'                 
  0.131   0.134   0.135   0.156   0.159   0.176   0.178   0.186
 47 A'   48 A'   16 A"   49 A'   50 A'   17 A"   18 A"   51 A'                 
  0.192   0.209   0.212   0.216   0.223   0.250   0.254   0.264
 52 A'   53 A'   54 A'   55 A'   56 A'   57 A'   58 A'   59 A'                 
  0.266   0.268   0.271   0.287   0.298   0.306   0.325   0.333
 60 A'   61 A'   62 A'   63 A'   64 A'   65 A'   66 A'   67 A'                 
  0.340   0.424   0.424   0.448   0.457   0.463   0.471   0.475
 68 A'   69 A'   70 A'   19 A"   71 A'   20 A"   72 A'   73 A'                 
  0.498   0.522   0.530   0.537   0.541   0.558   0.577   0.587
 74 A'   21 A"   75 A'   76 A'   77 A'   22 A"   23 A"   78 A'                 
  0.591   0.594   0.600   0.645   0.650   0.676   0.701   0.716
 24 A"   25 A"   79 A'   26 A"   80 A'   81 A'   82 A'   83 A'                 
  0.737   0.766   0.800   0.827   0.829   0.839   0.843   0.846
 84 A'   85 A'   27 A"   86 A'   87 A'   88 A'   89 A'   28 A"                 
  0.852   0.857   0.864   0.869   0.871   0.883   0.917   0.933
 29 A"   30 A"   90 A'   91 A'   92 A'   93 A'   94 A'   95 A'                 
  0.948   0.957   0.980   1.000   1.014   1.036   1.084   1.087
 96 A'   97 A'   31 A"   98 A'   32 A"   99 A'   33 A"   34 A"                 
  1.110   1.171   1.203   1.240   1.247   1.308   1.314   1.415
100 A'  101 A'  102 A'  103 A'   35 A"  104 A'   36 A"  105 A'                 
  1.469   1.500   1.538   1.542   1.545   1.597   1.600   1.653
106 A'  107 A'  108 A'   37 A"  109 A'   38 A"   39 A"  110 A'                 
  1.674   1.687   1.734   1.754   1.884   1.889   1.892   1.894
111 A'  112 A'   40 A"  113 A'  114 A'  115 A'   41 A"   42 A"                 
  1.921   1.957   1.964   2.002   2.009   2.039   2.065   2.188
116 A'   43 A"  117 A'   44 A"  118 A'  119 A'  120 A'   45 A"                 
  2.209   2.261   2.295   2.310   2.313   2.406   2.415   2.422
121 A'   46 A"   47 A"   48 A"  122 A'  123 A'  124 A'  125 A'                 
  2.493   2.515   2.534   2.558   2.623   2.632   2.691   2.714
126 A'  127 A'  128 A'  129 A'   49 A"  130 A'  131 A'  132 A'                 
  2.737   2.737   2.764   2.769   2.771   2.814   2.843   2.856
133 A'  134 A'   50 A"   51 A"  135 A'  136 A'  137 A'   52 A"                 
  2.858   3.050   3.115   3.147   3.211   3.317   3.341   3.471
 53 A"   54 A"  138 A'  139 A'  140 A'  141 A'  142 A'  143 A'                 
  3.589   3.710   3.803   4.003   4.096   4.116   4.810   9.747
144 A'  145 A'  146 A'  147 A'  148 A'  149 A'  150 A'  151 A'                 
  9.787  23.467  23.861  23.923  24.042  24.053  24.149  25.816
152 A'  153 A'  154 A'  155 A'  156 A'  157 A'  158 A'   55 A"                 
 25.817  26.094  26.160  26.592  26.633 215.735 215.781
 56 A"  159 A'  160 A'  161 A'  162 A'  163 A'  164 A'                         
 --------------------------------------------------------------

          Ground-State Mulliken Net Atomic Charges

     Atom                 Charge (a.u.)
  ----------------------------------------
      1 C                    -0.549339
      2 C                    -0.457164
      3 C                    -0.547941
      4 C                     0.446590
      5 C                    -0.730863
      6 C                     0.447824
      7 H                     0.173761
      8 H                     0.181535
      9 H                     0.173839
     10 Cl                    0.338216
     11 H                     0.185577
     12 Cl                    0.337967
  ----------------------------------------
  Sum of atomic charges =     0.000000

 -----------------------------------------------------------------
                    Cartesian Multipole Moments
 -----------------------------------------------------------------
    Charge (ESU x 10^10)
                -0.0000
    Dipole Moment (Debye)
         X      -0.0018      Y      -1.7487      Z       0.0000
       Tot       1.7487
    Quadrupole Moments (Debye-Ang)
        XX     -63.1583     XY      -0.0028     YY     -54.2008
        XZ       0.0000     YZ       0.0000     ZZ     -63.3740
    Octopole Moments (Debye-Ang^2)
       XXX      -0.0094    XXY      -5.2216    XYY      -0.0063
       YYY      -4.6446    XXZ       0.0000    XYZ       0.0000
       YYZ       0.0000    XZZ      -0.0008    YZZ       5.1557
       ZZZ       0.0000
    Hexadecapole Moments (Debye-Ang^3)
      XXXX   -1400.9122   XXXY      -0.0146   XXYY    -305.5456
      XYYY      -0.0184   YYYY    -493.7989   XXXZ       0.0000
      XXYZ       0.0000   XYYZ       0.0000   YYYZ       0.0000
      XXZZ    -257.4003   XYZZ      -0.0054   YYZZ    -111.9424
      XZZZ       0.0000   YZZZ       0.0000   ZZZZ     -74.6781
 -----------------------------------------------------------------
 Calculating MO derivatives via CPSCF
    1     0    39    0.0283805  
    2     0    39    0.0080057  
    3     0    39    0.0006950  
    4     0    39    0.0000469  
    5    36     3    0.0000024  
    6    39     0    0.0000001  Converged
 Time for AOints: 48.4 s (CPU) 8.1 s (wall)
 ------------------------------------------------------------------------------
                     AOints        : Timing summary (seconds)
 ------------------------------------------------------------------------------
     job step          cpu (% of tot)      sys (% of tot)     wall (% of tot)
 ------------------------------------------------------------------------------
  AOints            0.4843E+02 ( 5.9)   0.1000E-05 ( 2.3)   0.8138E+01 ( 5.8)
 ------------------------------------------------------------------------------
   Grand Totals     0.8196E+03          0.4300E-04          0.1399E+03
 ------------------------------------------------------------------------------
 Polarizability Matrix (a.u.)
            1           2           3
    1-126.5306908  -0.0033497  -0.0000000
    2  -0.0033497 -99.8185550   0.0000000
    3  -0.0000000   0.0000000 -51.9464238
 Calculating analytic Hessian of the SCF energy

 Direct stationary perturbation theory relativistic correction:

 rels  =       1.604419644689
 relv  =      -5.905756826152
 rel2e =       1.424704582490
 E_rel =      -2.876632598973

 Hessian of the SCF Energy
            1           2           3           4           5           6
    1   0.7330842  -0.0420821   0.0000000  -0.2840724  -0.1210065   0.0000000
    2  -0.0420821   0.6689276  -0.0000000  -0.0535888  -0.1763959  -0.0000000
    3   0.0000000  -0.0000000   0.1256041   0.0000000   0.0000000  -0.0601537
    4  -0.2840724  -0.0535888   0.0000000   0.6572408   0.0000979  -0.0000000
    5  -0.1210065  -0.1763959   0.0000000   0.0000979   0.7332844   0.0000000
    6   0.0000000  -0.0000000  -0.0601537  -0.0000000   0.0000000   0.1322903
    7  -0.0565088  -0.0233350  -0.0000000  -0.2839259   0.1208199   0.0000000
    8   0.0232917   0.0633044  -0.0000000   0.0534404  -0.1762733   0.0000000
    9  -0.0000000   0.0000000   0.0077925   0.0000000  -0.0000000  -0.0601678
   10  -0.0160346  -0.0309716   0.0000000   0.0322382   0.0267452  -0.0000000
   11  -0.0315966  -0.0555746   0.0000000   0.0847682  -0.0291513  -0.0000000
   12  -0.0000000  -0.0000000  -0.0048155   0.0000000   0.0000000   0.0071030
   13   0.0306267   0.0720462  -0.0000000  -0.0657364  -0.0000138   0.0000000
   14   0.0270021  -0.0239234   0.0000000  -0.0000068  -0.0012679   0.0000000
   15  -0.0000000   0.0000000   0.0088953  -0.0000000   0.0000000  -0.0034477
   16  -0.1132510  -0.0143774  -0.0000000   0.0322558  -0.0267219  -0.0000000
   17   0.0503247  -0.3207802   0.0000000  -0.0847738  -0.0292044   0.0000000
   18  -0.0000000   0.0000000  -0.0630045   0.0000000  -0.0000000   0.0071130
   19  -0.2728994   0.1250700  -0.0000000  -0.0174118   0.0146780   0.0000000
   20   0.1222005  -0.1264591  -0.0000000  -0.0151792   0.0119576   0.0000000
   21   0.0000000  -0.0000000  -0.0337464  -0.0000000   0.0000000   0.0025978
   22   0.0037484  -0.0284706  -0.0000000  -0.0582594   0.0000982  -0.0000000
   23   0.0022532  -0.0111819   0.0000000   0.0000853  -0.3379110  -0.0000000
   24   0.0000000  -0.0000000   0.0033136  -0.0000000  -0.0000000  -0.0359561
   25  -0.0025095   0.0035970  -0.0000000  -0.0174137  -0.0146914   0.0000000
   26   0.0032171  -0.0009815  -0.0000000   0.0151578   0.0119541  -0.0000000
   27  -0.0000000   0.0000000   0.0069341   0.0000000  -0.0000000   0.0025946
   28  -0.0017996   0.0017431  -0.0000000   0.0030975   0.0011763   0.0000000
   29   0.0021872   0.0012354  -0.0000000  -0.0056366  -0.0038775   0.0000000
   30   0.0000000   0.0000000  -0.0009440  -0.0000000  -0.0000000   0.0045888
   31  -0.0047175   0.0020103  -0.0000000  -0.0011215  -0.0000009   0.0000000
   32   0.0024787   0.0007711   0.0000000  -0.0000006   0.0007575   0.0000000
   33   0.0000000  -0.0000000   0.0057221  -0.0000000   0.0000000  -0.0011518
   34  -0.0156674  -0.0116418  -0.0000000   0.0031094  -0.0011800   0.0000000
   35  -0.0382700  -0.0189419  -0.0000000   0.0056363  -0.0038722   0.0000000
   36   0.0000000  -0.0000000   0.0044023  -0.0000000   0.0000000   0.0045895
            7           8           9          10          11          12
    1  -0.0565088   0.0232917  -0.0000000  -0.0160346  -0.0315966  -0.0000000
    2  -0.0233350   0.0633044   0.0000000  -0.0309716  -0.0555746  -0.0000000
    3  -0.0000000  -0.0000000   0.0077925   0.0000000   0.0000000  -0.0048155
    4  -0.2839259   0.0534404   0.0000000   0.0322382   0.0847682   0.0000000
    5   0.1208199  -0.1762733  -0.0000000   0.0267452  -0.0291513   0.0000000
    6   0.0000000   0.0000000  -0.0601678  -0.0000000  -0.0000000   0.0071030
    7   0.7324685   0.0420684  -0.0000000  -0.1132995  -0.0502537   0.0000000
    8   0.0420684   0.6682807   0.0000000   0.0144223  -0.3202499  -0.0000000
    9  -0.0000000   0.0000000   0.1257079   0.0000000   0.0000000  -0.0630250
   10  -0.1132995   0.0144223   0.0000000   0.5362706   0.0648017  -0.0000000
   11  -0.0502537  -0.3202499   0.0000000   0.0648017   0.6117220   0.0000000
   12   0.0000000  -0.0000000  -0.0630250  -0.0000000   0.0000000   0.1243691
   13   0.0306467  -0.0720206  -0.0000000  -0.2537452  -0.0675290   0.0000000
   14  -0.0269772  -0.0239431  -0.0000000  -0.1326334  -0.1817199   0.0000000
   15   0.0000000  -0.0000000   0.0088871   0.0000000   0.0000000  -0.0612842
   16  -0.0160491   0.0309625   0.0000000  -0.0652511  -0.0316351  -0.0000000
   17   0.0316080  -0.0555563  -0.0000000   0.0316282   0.0682826  -0.0000000
   18   0.0000000   0.0000000  -0.0048157  -0.0000000  -0.0000000   0.0052127
   19  -0.0025048  -0.0035964  -0.0000000   0.0001679  -0.0009465   0.0000000
   20  -0.0032188  -0.0009842   0.0000000  -0.0010473  -0.0009664  -0.0000000
   21  -0.0000000  -0.0000000   0.0069340   0.0000000   0.0000000  -0.0007022
   22   0.0037416   0.0284611   0.0000000  -0.0033551   0.0020682   0.0000000
   23  -0.0022480  -0.0111537   0.0000000   0.0023491   0.0008969  -0.0000000
   24   0.0000000   0.0000000   0.0033050  -0.0000000  -0.0000000   0.0069723
   25  -0.2724214  -0.1249068  -0.0000000   0.0019321   0.0031935   0.0000000
   26  -0.1220593  -0.1265113   0.0000000  -0.0282573  -0.0116687   0.0000000
   27  -0.0000000   0.0000000  -0.0337924   0.0000000  -0.0000000   0.0021558
   28  -0.0156330   0.0116223  -0.0000000  -0.1239548   0.0489900   0.0000000
   29   0.0382623  -0.0189183  -0.0000000   0.0489273  -0.0691891  -0.0000000
   30  -0.0000000  -0.0000000   0.0043958   0.0000000  -0.0000000  -0.0237460
   31  -0.0047144  -0.0020102  -0.0000000   0.0031307  -0.0271130   0.0000000
   32  -0.0024802   0.0007700  -0.0000000   0.0027999  -0.0110143   0.0000000
   33  -0.0000000  -0.0000000   0.0057210   0.0000000   0.0000000   0.0026172
   34  -0.0018002  -0.0017354  -0.0000000   0.0019022   0.0052520   0.0000000
   35  -0.0021864   0.0012353  -0.0000000   0.0012356  -0.0013673   0.0000000
   36   0.0000000  -0.0000000  -0.0009427  -0.0000000   0.0000000   0.0051429
           13          14          15          16          17          18
    1   0.0306267   0.0270021  -0.0000000  -0.1132510   0.0503247  -0.0000000
    2   0.0720462  -0.0239234   0.0000000  -0.0143774  -0.3207802   0.0000000
    3  -0.0000000   0.0000000   0.0088953  -0.0000000   0.0000000  -0.0630045
    4  -0.0657364  -0.0000068  -0.0000000   0.0322558  -0.0847738   0.0000000
    5  -0.0000138  -0.0012679   0.0000000  -0.0267219  -0.0292044  -0.0000000
    6   0.0000000   0.0000000  -0.0034477  -0.0000000   0.0000000   0.0071130
    7   0.0306467  -0.0269772   0.0000000  -0.0160491   0.0316080   0.0000000
    8  -0.0720206  -0.0239431  -0.0000000   0.0309625  -0.0555563   0.0000000
    9  -0.0000000  -0.0000000   0.0088871   0.0000000  -0.0000000  -0.0048157
   10  -0.2537452  -0.1326334   0.0000000  -0.0652511   0.0316282  -0.0000000
   11  -0.0675290  -0.1817199   0.0000000  -0.0316351   0.0682826  -0.0000000
   12   0.0000000   0.0000000  -0.0612842  -0.0000000  -0.0000000   0.0052127
   13   0.6457168   0.0000440   0.0000000  -0.2536436   0.0674341  -0.0000000
   14   0.0000440   0.7589818  -0.0000000   0.1325043  -0.1816713   0.0000000
   15   0.0000000  -0.0000000   0.1229331  -0.0000000   0.0000000  -0.0612972
   16  -0.2536436   0.1325043  -0.0000000   0.5358001  -0.0649941   0.0000000
   17   0.0674341  -0.1816713   0.0000000  -0.0649941   0.6121104  -0.0000000
   18  -0.0000000   0.0000000  -0.0612972   0.0000000  -0.0000000   0.1243687
   19   0.0013302  -0.0007643  -0.0000000   0.0019196  -0.0031893   0.0000000
   20  -0.0013430  -0.0054194   0.0000000   0.0282839  -0.0116837   0.0000000
   21   0.0000000  -0.0000000   0.0055579  -0.0000000   0.0000000   0.0021686
   22  -0.0011782  -0.0000002  -0.0000000  -0.0033515  -0.0020706   0.0000000
   23  -0.0000009   0.0006048   0.0000000  -0.0023517   0.0008941  -0.0000000
   24   0.0000000   0.0000000  -0.0010777  -0.0000000   0.0000000   0.0069732
   25   0.0013290   0.0007673  -0.0000000   0.0001676   0.0009474   0.0000000
   26   0.0013458  -0.0054165  -0.0000000   0.0010473  -0.0009652   0.0000000
   27  -0.0000000   0.0000000   0.0055568   0.0000000  -0.0000000  -0.0007017
   28  -0.0406788   0.0232346  -0.0000000   0.0019028  -0.0052558   0.0000000
   29  -0.0020956   0.0051003   0.0000000  -0.0012371  -0.0013646   0.0000000
   30   0.0000000  -0.0000000   0.0043539  -0.0000000  -0.0000000   0.0051465
   31  -0.0540847   0.0000440  -0.0000000   0.0031332   0.0271153   0.0000000
   32   0.0000313  -0.3464262  -0.0000000  -0.0027941  -0.0110028  -0.0000000
   33   0.0000000  -0.0000000  -0.0334121  -0.0000000   0.0000000   0.0026121
   34  -0.0405838  -0.0232149   0.0000000  -0.1236315  -0.0487728  -0.0000000
   35   0.0021015   0.0051012  -0.0000000  -0.0486865  -0.0690592   0.0000000
   36   0.0000000  -0.0000000   0.0043347  -0.0000000   0.0000000  -0.0237757
           19          20          21          22          23          24
    1  -0.2728994   0.1222005   0.0000000   0.0037484   0.0022532   0.0000000
    2   0.1250700  -0.1264591  -0.0000000  -0.0284706  -0.0111819  -0.0000000
    3  -0.0000000  -0.0000000  -0.0337464  -0.0000000   0.0000000   0.0033136
    4  -0.0174118  -0.0151792  -0.0000000  -0.0582594   0.0000853  -0.0000000
    5   0.0146780   0.0119576   0.0000000   0.0000982  -0.3379110  -0.0000000
    6   0.0000000   0.0000000   0.0025978  -0.0000000  -0.0000000  -0.0359561
    7  -0.0025048  -0.0032188  -0.0000000   0.0037416  -0.0022480   0.0000000
    8  -0.0035964  -0.0009842  -0.0000000   0.0284611  -0.0111537   0.0000000
    9  -0.0000000   0.0000000   0.0069340   0.0000000   0.0000000   0.0033050
   10   0.0001679  -0.0010473   0.0000000  -0.0033551   0.0023491  -0.0000000
   11  -0.0009465  -0.0009664   0.0000000   0.0020682   0.0008969  -0.0000000
   12   0.0000000  -0.0000000  -0.0007022   0.0000000  -0.0000000   0.0069723
   13   0.0013302  -0.0013430   0.0000000  -0.0011782  -0.0000009   0.0000000
   14  -0.0007643  -0.0054194  -0.0000000  -0.0000002   0.0006048   0.0000000
   15  -0.0000000   0.0000000   0.0055579  -0.0000000   0.0000000  -0.0010777
   16   0.0019196   0.0282839  -0.0000000  -0.0033515  -0.0023517  -0.0000000
   17  -0.0031893  -0.0116837   0.0000000  -0.0020706   0.0008941   0.0000000
   18   0.0000000   0.0000000   0.0021686   0.0000000  -0.0000000   0.0069732
   19   0.2876512  -0.1311838  -0.0000000   0.0008923  -0.0001328   0.0000000
   20  -0.1311838   0.1313637  -0.0000000   0.0004387   0.0007521   0.0000000
   21  -0.0000000  -0.0000000   0.0238169  -0.0000000   0.0000000  -0.0040850
   22   0.0008923   0.0004387  -0.0000000   0.0584049  -0.0000867  -0.0000000
   23  -0.0001328   0.0007521   0.0000000  -0.0000867   0.3575669  -0.0000000
   24   0.0000000   0.0000000  -0.0040850  -0.0000000  -0.0000000   0.0250670
   25  -0.0007832  -0.0007290  -0.0000000   0.0008928   0.0001337   0.0000000
   26   0.0007282   0.0004248  -0.0000000  -0.0004391   0.0007506  -0.0000000
   27  -0.0000000   0.0000000   0.0002192   0.0000000   0.0000000  -0.0040832
   28   0.0000180   0.0000900  -0.0000000  -0.0008045   0.0002229   0.0000000
   29   0.0001337   0.0002012   0.0000000   0.0014002  -0.0005776   0.0000000
   30  -0.0000000  -0.0000000  -0.0006094  -0.0000000   0.0000000   0.0000428
   31   0.0002437   0.0013414   0.0000000   0.0000745   0.0000001   0.0000000
   32  -0.0001184  -0.0003968   0.0000000   0.0000000  -0.0000626   0.0000000
   33  -0.0000000  -0.0000000   0.0003480  -0.0000000   0.0000000  -0.0005140
   34   0.0013763   0.0003465   0.0000000  -0.0008056  -0.0002241   0.0000000
   35  -0.0006783   0.0012103  -0.0000000  -0.0013992  -0.0005786  -0.0000000
   36   0.0000000  -0.0000000  -0.0024996  -0.0000000   0.0000000   0.0000421
           25          26          27          28          29          30
    1  -0.0025095   0.0032171  -0.0000000  -0.0017996   0.0021872   0.0000000
    2   0.0035970  -0.0009815   0.0000000   0.0017431   0.0012354   0.0000000
    3  -0.0000000  -0.0000000   0.0069341  -0.0000000  -0.0000000  -0.0009440
    4  -0.0174137   0.0151578   0.0000000   0.0030975  -0.0056366  -0.0000000
    5  -0.0146914   0.0119541  -0.0000000   0.0011763  -0.0038775  -0.0000000
    6   0.0000000  -0.0000000   0.0025946   0.0000000   0.0000000   0.0045888
    7  -0.2724214  -0.1220593  -0.0000000  -0.0156330   0.0382623  -0.0000000
    8  -0.1249068  -0.1265113   0.0000000   0.0116223  -0.0189183  -0.0000000
    9  -0.0000000   0.0000000  -0.0337924  -0.0000000  -0.0000000   0.0043958
   10   0.0019321  -0.0282573   0.0000000  -0.1239548   0.0489273   0.0000000
   11   0.0031935  -0.0116687  -0.0000000   0.0489900  -0.0691891  -0.0000000
   12   0.0000000   0.0000000   0.0021558   0.0000000  -0.0000000  -0.0237460
   13   0.0013290   0.0013458  -0.0000000  -0.0406788  -0.0020956   0.0000000
   14   0.0007673  -0.0054165   0.0000000   0.0232346   0.0051003  -0.0000000
   15  -0.0000000  -0.0000000   0.0055568  -0.0000000   0.0000000   0.0043539
   16   0.0001676   0.0010473   0.0000000   0.0019028  -0.0012371  -0.0000000
   17   0.0009474  -0.0009652  -0.0000000  -0.0052558  -0.0013646  -0.0000000
   18   0.0000000   0.0000000  -0.0007017   0.0000000   0.0000000   0.0051465
   19  -0.0007832   0.0007282  -0.0000000   0.0000180   0.0001337  -0.0000000
   20  -0.0007290   0.0004248   0.0000000   0.0000900   0.0002012  -0.0000000
   21  -0.0000000  -0.0000000   0.0002192  -0.0000000   0.0000000  -0.0006094
   22   0.0008928  -0.0004391   0.0000000  -0.0008045   0.0014002  -0.0000000
   23   0.0001337   0.0007506   0.0000000   0.0002229  -0.0005776   0.0000000
   24   0.0000000  -0.0000000  -0.0040832   0.0000000   0.0000000   0.0000428
   25   0.2871672   0.1310352  -0.0000000   0.0013771   0.0006687  -0.0000000
   26   0.1310352   0.1313952  -0.0000000  -0.0003450   0.0012148  -0.0000000
   27  -0.0000000  -0.0000000   0.0238763  -0.0000000  -0.0000000  -0.0024981
   28   0.0013771  -0.0003450  -0.0000000   0.1777896  -0.0820862  -0.0000000
   29   0.0006687   0.0012148  -0.0000000  -0.0820862   0.0847627   0.0000000
   30  -0.0000000  -0.0000000  -0.0024981  -0.0000000   0.0000000   0.0120221
   31   0.0002444  -0.0013407  -0.0000000   0.0008469  -0.0006245   0.0000000
   32   0.0001187  -0.0003972  -0.0000000   0.0007082   0.0011477   0.0000000
   33  -0.0000000  -0.0000000   0.0003480  -0.0000000  -0.0000000  -0.0027151
   34   0.0000177  -0.0000898  -0.0000000  -0.0021611   0.0001007  -0.0000000
   35  -0.0001341   0.0002011   0.0000000  -0.0001002   0.0002650   0.0000000
   36  -0.0000000  -0.0000000  -0.0006094   0.0000000   0.0000000  -0.0000373
           31          32          33          34          35          36
    1  -0.0047175   0.0024787   0.0000000  -0.0156674  -0.0382700   0.0000000
    2   0.0020103   0.0007711  -0.0000000  -0.0116418  -0.0189419  -0.0000000
    3  -0.0000000   0.0000000   0.0057221  -0.0000000  -0.0000000   0.0044023
    4  -0.0011215  -0.0000006  -0.0000000   0.0031094   0.0056363  -0.0000000
    5  -0.0000009   0.0007575   0.0000000  -0.0011800  -0.0038722   0.0000000
    6   0.0000000   0.0000000  -0.0011518   0.0000000   0.0000000   0.0045895
    7  -0.0047144  -0.0024802  -0.0000000  -0.0018002  -0.0021864   0.0000000
    8  -0.0020102   0.0007700  -0.0000000  -0.0017354   0.0012353  -0.0000000
    9  -0.0000000  -0.0000000   0.0057210  -0.0000000  -0.0000000  -0.0009427
   10   0.0031307   0.0027999   0.0000000   0.0019022   0.0012356  -0.0000000
   11  -0.0271130  -0.0110143   0.0000000   0.0052520  -0.0013673   0.0000000
   12   0.0000000   0.0000000   0.0026172   0.0000000   0.0000000   0.0051429
   13  -0.0540847   0.0000313   0.0000000  -0.0405838   0.0021015   0.0000000
   14   0.0000440  -0.3464262  -0.0000000  -0.0232149   0.0051012  -0.0000000
   15  -0.0000000  -0.0000000  -0.0334121   0.0000000  -0.0000000   0.0043347
   16   0.0031332  -0.0027941  -0.0000000  -0.1236315  -0.0486865  -0.0000000
   17   0.0271153  -0.0110028   0.0000000  -0.0487728  -0.0690592   0.0000000
   18   0.0000000  -0.0000000   0.0026121  -0.0000000   0.0000000  -0.0237757
   19   0.0002437  -0.0001184  -0.0000000   0.0013763  -0.0006783   0.0000000
   20   0.0013414  -0.0003968  -0.0000000   0.0003465   0.0012103  -0.0000000
   21   0.0000000   0.0000000   0.0003480   0.0000000  -0.0000000  -0.0024996
   22   0.0000745   0.0000000  -0.0000000  -0.0008056  -0.0013992  -0.0000000
   23   0.0000001  -0.0000626   0.0000000  -0.0002241  -0.0005786   0.0000000
   24   0.0000000   0.0000000  -0.0005140   0.0000000  -0.0000000   0.0000421
   25   0.0002444   0.0001187  -0.0000000   0.0000177  -0.0001341  -0.0000000
   26  -0.0013407  -0.0003972  -0.0000000  -0.0000898   0.0002011  -0.0000000
   27  -0.0000000  -0.0000000   0.0003480  -0.0000000   0.0000000  -0.0006094
   28   0.0008469   0.0007082  -0.0000000  -0.0021611  -0.0001002   0.0000000
   29  -0.0006245   0.0011477  -0.0000000   0.0001007   0.0002650   0.0000000
   30   0.0000000   0.0000000  -0.0027151  -0.0000000   0.0000000  -0.0000373
   31   0.0561129  -0.0000401  -0.0000000   0.0008518   0.0006184   0.0000000
   32  -0.0000401   0.3647099   0.0000000  -0.0007033   0.0011438  -0.0000000
   33  -0.0000000   0.0000000   0.0231378   0.0000000  -0.0000000  -0.0027131
   34   0.0008518  -0.0007033   0.0000000   0.1773923   0.0818629   0.0000000
   35   0.0006184   0.0011438  -0.0000000   0.0818629   0.0846627  -0.0000000
   36   0.0000000  -0.0000000  -0.0027131   0.0000000  -0.0000000   0.0120662
 **********************************************************************
 **                                                                  **
 **                       VIBRATIONAL ANALYSIS                       **
 **                       --------------------                       **
 **                                                                  **
 **        VIBRATIONAL FREQUENCIES (CM**-1) AND NORMAL MODES         **
 **     FORCE CONSTANTS (mDYN/ANGSTROM) AND REDUCED MASSES (AMU)     **
 **                  INFRARED INTENSITIES (KM/MOL)                   **
 **                                                                  **
 **********************************************************************


 Mode:                 1                      2                      3
 Frequency:       165.90                 196.85                 201.48
 Force Cnst:      0.1057                 0.3982                 0.1092
 Red. Mass:       6.5155                17.4417                 4.5645
 IR Active:          YES                    YES                    YES
 IR Intens:        0.101                  0.286                  0.000
 Raman Active:       YES                    YES                    YES
               X      Y      Z        X      Y      Z        X      Y      Z
 C          0.000  0.000 -0.007   -0.033  0.239  0.000   -0.000 -0.000  0.338
 C          0.000  0.000 -0.079   -0.000  0.223  0.000   -0.000 -0.000 -0.000
 C          0.000  0.000 -0.004    0.032  0.239 -0.000   -0.000 -0.000 -0.338
 C          0.000  0.000  0.241   -0.008  0.232 -0.000    0.000 -0.000 -0.152
 C         -0.000  0.000  0.490   -0.000  0.298 -0.000    0.000 -0.000  0.001
 C         -0.000  0.000  0.240    0.008  0.232  0.000    0.000 -0.000  0.153
 H          0.000  0.000 -0.215   -0.026  0.254  0.000   -0.000 -0.000  0.595
 H         -0.000  0.000 -0.292   -0.000  0.224  0.000   -0.000 -0.000 -0.001
 H          0.000  0.000 -0.210    0.025  0.254 -0.000   -0.000 -0.000 -0.596
 Cl        -0.000 -0.000 -0.150   -0.335 -0.266  0.000    0.000  0.000  0.088
 H          0.000  0.000  0.646   -0.000  0.301 -0.000    0.000 -0.000  0.002
 Cl         0.000 -0.000 -0.150    0.336 -0.266  0.000   -0.000  0.000 -0.089
 TransDip  -0.000  0.000 -0.010   -0.000  0.017  0.000    0.000 -0.000  0.000

 Mode:                 4                      5                      6
 Frequency:       369.37                 397.17                 430.75
 Force Cnst:      0.4151                 1.4025                 1.0307
 Red. Mass:       5.1636                15.0909                 9.4284
 IR Active:          YES                    YES                    YES
 IR Intens:        0.699                  3.793                  6.000
 Raman Active:       YES                    YES                    YES
               X      Y      Z        X      Y      Z        X      Y      Z
 C          0.086  0.194  0.000    0.109 -0.191  0.000   -0.307  0.163 -0.000
 C          0.228  0.000  0.000   -0.001 -0.098 -0.000   -0.254  0.000  0.000
 C          0.086 -0.194 -0.000   -0.111 -0.192  0.000   -0.307 -0.162 -0.000
 C         -0.119 -0.168 -0.000   -0.190 -0.161  0.000   -0.071 -0.187 -0.000
 C         -0.207  0.000 -0.000   -0.001 -0.332 -0.000   -0.159  0.001  0.000
 C         -0.119  0.168  0.000    0.189 -0.160  0.000   -0.072  0.188 -0.000
 H          0.189  0.380  0.000    0.027 -0.342 -0.000   -0.346  0.094 -0.000
 H          0.420  0.000  0.000   -0.000 -0.101 -0.000   -0.038  0.000  0.000
 H          0.189 -0.380 -0.000   -0.030 -0.343  0.000   -0.346 -0.092 -0.000
 Cl         0.002  0.132  0.000   -0.327  0.210 -0.000    0.219 -0.100 -0.000
 H         -0.398  0.000 -0.000   -0.002 -0.329 -0.000   -0.464  0.001  0.000
 Cl         0.002 -0.132 -0.000    0.329  0.211 -0.000    0.217  0.099  0.000
 TransDip   0.027  0.000  0.000   -0.000 -0.062 -0.000   -0.078  0.000  0.000

 Mode:                 7                      8                      9
 Frequency:       442.83                 547.13                 674.36
 Force Cnst:      0.3515                 0.9529                 1.9439
 Red. Mass:       3.0424                 5.4028                 7.2551
 IR Active:          YES                    YES                    YES
 IR Intens:        4.435                  0.000                  2.246
 Raman Active:       YES                    YES                    YES
               X      Y      Z        X      Y      Z        X      Y      Z
 C          0.000 -0.000 -0.139    0.000 -0.000 -0.134    0.213  0.089 -0.000
 C          0.000 -0.000  0.260   -0.000  0.000  0.000   -0.000  0.505  0.000
 C          0.000  0.000 -0.139   -0.000  0.000  0.134   -0.214  0.089 -0.000
 C          0.000  0.000 -0.155   -0.000  0.000 -0.423   -0.180 -0.022  0.000
 C          0.000  0.000  0.173   -0.000 -0.000 -0.000    0.000 -0.328 -0.000
 C          0.000 -0.000 -0.155   -0.000  0.000  0.423    0.180 -0.022  0.000
 H          0.000 -0.000 -0.156    0.000 -0.000 -0.551    0.046 -0.203 -0.000
 H          0.000 -0.000  0.661   -0.000  0.000 -0.001   -0.000  0.508  0.000
 H          0.000  0.000 -0.156   -0.000 -0.000  0.548   -0.046 -0.203 -0.000
 Cl        -0.000  0.000  0.013    0.000 -0.000  0.031    0.054 -0.050 -0.000
 H          0.000  0.000  0.574    0.000 -0.000 -0.001   -0.000 -0.331 -0.000
 Cl        -0.000 -0.000  0.013   -0.000 -0.000 -0.031   -0.054 -0.050  0.000
 TransDip   0.000 -0.000  0.067   -0.000  0.000 -0.000    0.000  0.048 -0.000

 Mode:                10                     11                     12
 Frequency:       693.82                 781.80                 782.99
 Force Cnst:      0.6596                 0.5056                 3.1522
 Red. Mass:       2.3254                 1.4040                 8.7267
 IR Active:          YES                    YES                    YES
 IR Intens:       17.932                 42.260                 95.842
 Raman Active:       YES                    YES                    YES
               X      Y      Z        X      Y      Z        X      Y      Z
 C         -0.000 -0.000 -0.121   -0.000  0.000 -0.096   -0.170  0.238  0.000
 C          0.000 -0.000  0.173   -0.000 -0.000 -0.062   -0.057 -0.001  0.000
 C          0.000 -0.000 -0.121   -0.000 -0.000 -0.095   -0.169 -0.238  0.000
 C          0.000  0.000  0.156    0.000 -0.000  0.082    0.353 -0.184 -0.000
 C          0.000  0.000 -0.109    0.000  0.000 -0.017    0.342  0.000  0.000
 C         -0.000  0.000  0.156    0.000  0.000  0.083    0.354  0.185 -0.000
 H         -0.000  0.000 -0.550   -0.000  0.000  0.495   -0.278  0.048 -0.000
 H          0.000 -0.000 -0.004    0.000 -0.000  0.679    0.434 -0.001 -0.000
 H         -0.000  0.000 -0.549   -0.000 -0.000  0.491   -0.277 -0.049 -0.000
 Cl        -0.000  0.000  0.000   -0.000  0.000 -0.004   -0.112  0.050  0.000
 H          0.000  0.000 -0.525    0.000  0.000 -0.131    0.119  0.000  0.000
 Cl         0.000  0.000  0.000   -0.000 -0.000 -0.004   -0.112 -0.050  0.000
 TransDip   0.000 -0.000 -0.136    0.000 -0.000  0.208    0.314  0.000 -0.000

 Mode:                13                     14                     15
 Frequency:       878.87                 900.29                 978.25
 Force Cnst:      0.6568                 0.6514                 0.7389
 Red. Mass:       1.4433                 1.3641                 1.3105
 IR Active:          YES                    YES                    YES
 IR Intens:       15.533                  0.000                  0.208
 Raman Active:       YES                    YES                    YES
               X      Y      Z        X      Y      Z        X      Y      Z
 C         -0.000 -0.000 -0.010   -0.000  0.000  0.122   -0.000  0.000  0.073
 C          0.000 -0.000  0.019    0.000 -0.000 -0.001   -0.000 -0.000 -0.127
 C          0.000  0.000 -0.010    0.000  0.000 -0.122    0.000  0.000  0.074
 C         -0.000  0.000  0.062   -0.000  0.000  0.037   -0.000  0.000  0.001
 C         -0.000 -0.000 -0.177   -0.000 -0.000 -0.000    0.000 -0.000 -0.021
 C         -0.000  0.000  0.062   -0.000 -0.000 -0.037    0.000  0.000  0.001
 H          0.000  0.000  0.015    0.000  0.000 -0.695   -0.000  0.000 -0.440
 H         -0.000 -0.000 -0.077   -0.000 -0.000  0.004    0.000 -0.000  0.758
 H          0.000  0.000  0.014    0.000  0.000  0.696    0.000  0.000 -0.445
 Cl         0.000 -0.000 -0.004    0.000 -0.000 -0.003   -0.000  0.000  0.001
 H         -0.000 -0.000  0.977    0.000 -0.000  0.001    0.000 -0.000  0.075
 Cl         0.000  0.000 -0.004    0.000  0.000  0.003   -0.000 -0.000  0.001
 TransDip  -0.000  0.000  0.126   -0.000  0.000  0.001   -0.000  0.000 -0.015

 Mode:                16                     17                     18
 Frequency:      1011.12                1093.12                1096.59
 Force Cnst:      3.8792                 1.8468                 1.1444
 Red. Mass:       6.4400                 2.6232                 1.6152
 IR Active:          YES                    YES                    YES
 IR Intens:        4.111                 24.661                 24.587
 Raman Active:       YES                    YES                    YES
               X      Y      Z        X      Y      Z        X      Y      Z
 C          0.335 -0.200  0.000   -0.139 -0.046  0.000   -0.060  0.064 -0.000
 C          0.000  0.101 -0.000   -0.000  0.221  0.000    0.049  0.001  0.000
 C         -0.335 -0.201  0.000    0.140 -0.045 -0.000   -0.059 -0.064 -0.000
 C          0.088 -0.054  0.000    0.118 -0.104  0.000   -0.089  0.082  0.000
 C          0.000  0.397 -0.000   -0.000  0.060 -0.000    0.084 -0.000  0.000
 C         -0.088 -0.055 -0.000   -0.117 -0.104  0.000   -0.090 -0.083  0.000
 H          0.347 -0.209 -0.000   -0.406 -0.483 -0.000    0.017  0.218  0.000
 H          0.001  0.087  0.000   -0.002  0.239 -0.000    0.466  0.001 -0.000
 H         -0.347 -0.210 -0.000    0.406 -0.481  0.000    0.019 -0.218  0.000
 Cl        -0.002  0.001  0.000   -0.015  0.013  0.000    0.010 -0.008 -0.000
 H          0.001  0.412  0.000   -0.003  0.056  0.000    0.795 -0.000 -0.000
 Cl         0.002  0.001  0.000    0.015  0.013 -0.000    0.010  0.008 -0.000
 TransDip  -0.000 -0.065  0.000    0.000 -0.159  0.000   -0.159 -0.001  0.000

 Mode:                19                     20                     21
 Frequency:      1128.51                1188.35                1289.33
 Force Cnst:      1.9193                 0.9314                 1.7491
 Red. Mass:       2.5579                 1.1194                 1.7858
 IR Active:          YES                    YES                    YES
 IR Intens:       18.435                  0.356                  2.025
 Raman Active:       YES                    YES                    YES
               X      Y      Z        X      Y      Z        X      Y      Z
 C          0.031  0.056 -0.000   -0.020 -0.038  0.000    0.008 -0.044  0.000
 C         -0.000  0.060 -0.000    0.074  0.000 -0.000    0.072 -0.000  0.000
 C         -0.031  0.057  0.000   -0.020  0.038  0.000    0.008  0.044 -0.000
 C          0.212 -0.105 -0.000   -0.008 -0.002 -0.000   -0.058 -0.163 -0.000
 C          0.000 -0.117  0.000   -0.029  0.000 -0.000    0.040  0.000  0.000
 C         -0.211 -0.104 -0.000   -0.008  0.002  0.000   -0.058  0.163 -0.000
 H          0.311  0.568  0.000   -0.247 -0.438 -0.000   -0.132 -0.298  0.000
 H         -0.002  0.065 -0.000    0.680  0.000  0.000   -0.480 -0.000 -0.000
 H         -0.311  0.568  0.000   -0.247  0.438 -0.000   -0.132  0.297  0.000
 Cl        -0.023  0.011 -0.000    0.001 -0.001  0.000   -0.001  0.003  0.000
 H         -0.002 -0.139 -0.000   -0.146 -0.000  0.000    0.698  0.000 -0.000
 Cl         0.023  0.011  0.000    0.001  0.001 -0.000   -0.001 -0.003  0.000
 TransDip   0.001 -0.138  0.000    0.019 -0.000 -0.000    0.046 -0.000  0.000

 Mode:                22                     23                     24
 Frequency:      1326.72                1439.97                1490.05
 Force Cnst:      3.0675                 3.4239                 2.8454
 Red. Mass:       2.9579                 2.8026                 2.1752
 IR Active:          YES                    YES                    YES
 IR Intens:        1.257                 12.840                 77.042
 Raman Active:       YES                    YES                    YES
               X      Y      Z        X      Y      Z        X      Y      Z
 C         -0.114 -0.175  0.000   -0.115 -0.057 -0.000    0.028 -0.116  0.000
 C          0.138  0.000 -0.000   -0.000  0.111  0.000   -0.169 -0.000  0.000
 C         -0.114  0.175  0.000    0.115 -0.056 -0.000    0.027  0.116 -0.000
 C         -0.066 -0.084 -0.000   -0.169 -0.141  0.000    0.070 -0.095 -0.000
 C          0.219  0.000  0.000   -0.000  0.145 -0.000   -0.146 -0.000 -0.000
 C         -0.066  0.083 -0.000    0.169 -0.141  0.000    0.069  0.095 -0.000
 H          0.225  0.423  0.000    0.237  0.583 -0.000    0.256  0.247 -0.000
 H          0.188  0.000 -0.000    0.002  0.132  0.000    0.637 -0.000 -0.000
 H          0.227 -0.425 -0.000   -0.236  0.582  0.000    0.258 -0.251 -0.000
 Cl        -0.001 -0.003 -0.000    0.006  0.003  0.000   -0.003  0.004  0.000
 H         -0.570  0.000  0.000    0.002  0.172  0.000    0.482 -0.000  0.000
 Cl        -0.001  0.003 -0.000   -0.006  0.003 -0.000   -0.003 -0.004  0.000
 TransDip  -0.036  0.000 -0.000    0.001  0.115  0.000    0.281 -0.000  0.000

 Mode:                25                     26                     27
 Frequency:      1611.53                1612.17                3181.77
 Force Cnst:     10.0489                 9.3291                 6.4912
 Red. Mass:       6.5674                 6.0921                 1.0883
 IR Active:          YES                    YES                    YES
 IR Intens:       28.665                 84.731                  4.620
 Raman Active:       YES                    YES                    YES
               X      Y      Z        X      Y      Z        X      Y      Z
 C          0.083  0.330 -0.000   -0.225 -0.112  0.000   -0.017  0.012 -0.000
 C          0.049 -0.180 -0.000    0.382  0.021 -0.000   -0.000 -0.080  0.000
 C         -0.137  0.347  0.000   -0.199  0.032  0.000    0.019  0.013  0.000
 C         -0.040 -0.290  0.000    0.207  0.116 -0.000    0.000 -0.000 -0.000
 C         -0.043  0.150 -0.000   -0.341 -0.018 -0.000   -0.000 -0.001 -0.000
 C          0.091 -0.312  0.000    0.192 -0.045  0.000   -0.000 -0.000  0.000
 H         -0.301 -0.318 -0.000   -0.020  0.284 -0.000    0.221 -0.129 -0.000
 H         -0.064 -0.203  0.000   -0.496  0.024 -0.000   -0.000  0.922  0.000
 H          0.287 -0.380 -0.000   -0.088 -0.202  0.000   -0.241 -0.140  0.000
 Cl         0.001  0.002  0.000   -0.000 -0.003 -0.000   -0.000 -0.000 -0.000
 H          0.050  0.167 -0.000    0.401 -0.020 -0.000    0.000  0.014 -0.000
 Cl        -0.001  0.003 -0.000    0.000  0.002 -0.000    0.000 -0.000 -0.000
 TransDip   0.036 -0.168  0.000    0.294  0.020 -0.000    0.000 -0.069  0.000

 Mode:                28                     29                     30
 Frequency:      3206.22                3210.87                3219.17
 Force Cnst:      6.6166                 6.6569                 6.6731
 Red. Mass:       1.0924                 1.0959                 1.0929
 IR Active:          YES                    YES                    YES
 IR Intens:        0.540                  1.284                  0.842
 Raman Active:       YES                    YES                    YES
               X      Y      Z        X      Y      Z        X      Y      Z
 C         -0.041  0.025 -0.000   -0.062  0.034 -0.000   -0.002  0.002 -0.000
 C          0.004 -0.009 -0.000    0.001  0.034  0.000    0.000  0.003  0.000
 C         -0.063 -0.036  0.000    0.038  0.020  0.000    0.002  0.002  0.000
 C         -0.001  0.003  0.000    0.000 -0.002 -0.000    0.004  0.001 -0.000
 C          0.001 -0.001 -0.000    0.000  0.004  0.000    0.000 -0.088  0.000
 C         -0.001 -0.002  0.000   -0.001 -0.003  0.000   -0.004  0.001 -0.000
 H          0.476 -0.272 -0.000    0.689 -0.390 -0.000    0.025 -0.014  0.000
 H         -0.005  0.097 -0.000   -0.001 -0.361  0.000   -0.000 -0.031  0.000
 H          0.718  0.408 -0.000   -0.420 -0.237  0.000   -0.021 -0.012  0.000
 Cl         0.000 -0.000 -0.000   -0.000  0.000 -0.000   -0.000  0.000 -0.000
 H         -0.001  0.007 -0.000   -0.000 -0.047 -0.000   -0.000  0.995  0.000
 Cl         0.000  0.000  0.000    0.000  0.000 -0.000    0.000  0.000  0.000
 TransDip  -0.022 -0.009  0.000   -0.005  0.036  0.000   -0.000  0.029 -0.000

 STANDARD THERMODYNAMIC QUANTITIES AT   298.15 K  AND     1.00 ATM

   This Molecule has  0 Imaginary Frequencies
   Zero point vibrational energy:       50.817 kcal/mol

   Atom    1 Element C  Has Mass   12.00000
   Atom    2 Element C  Has Mass   12.00000
   Atom    3 Element C  Has Mass   12.00000
   Atom    4 Element C  Has Mass   12.00000
   Atom    5 Element C  Has Mass   12.00000
   Atom    6 Element C  Has Mass   12.00000
   Atom    7 Element H  Has Mass    1.00783
   Atom    8 Element H  Has Mass    1.00783
   Atom    9 Element H  Has Mass    1.00783
   Atom   10 Element Cl Has Mass   34.96885
   Atom   11 Element H  Has Mass    1.00783
   Atom   12 Element Cl Has Mass   34.96885
   Molecular Mass:   145.969020 amu
   Principal axes and moments of inertia in amu*Bohr^2:
                             1           2           3
    Eigenvalues --      641.66147  2117.97085  2759.63233
          X               1.00000     0.00000     0.00000
          Y              -0.00000     1.00000     0.00000
          Z              -0.00000    -0.00000     1.00000
   Rotational Symmetry Number is   1
   The Molecule is an Asymmetric Top
   Translational Enthalpy:        0.889 kcal/mol
   Rotational Enthalpy:           0.889 kcal/mol
   Vibrational Enthalpy:         53.239 kcal/mol
   gas constant (RT):             0.592 kcal/mol
   Translational Entropy:        40.845  cal/mol.K
   Rotational Entropy:           29.707  cal/mol.K
   Vibrational Entropy:          12.943  cal/mol.K

   Total Enthalpy:               55.609 kcal/mol
   Total Entropy:                83.495  cal/mol.K

 ======================================================================

 STANDARD THERMODYNAMIC QUANTITIES FOR ANHARMONIC VIBRATION -- TOSH

   Zero point vibrational energy: ************ kcal/mol

   Vibrational Enthalpy:       Infinity kcal/mol
   Vibrational Entropy:             NaN  cal/mol.K

   Total Enthalpy:             Infinity kcal/mol
   Total Entropy:                   NaN  cal/mol.K

 ======================================================================

 STANDARD THERMODYNAMIC QUANTITIES FOR ANHARMONIC VIBRATION -- VPT2

   Zero point vibrational energy: ************ kcal/mol

   Vibrational Enthalpy:       Infinity kcal/mol
   Vibrational Entropy:             NaN  cal/mol.K

   Total Enthalpy:             Infinity kcal/mol
   Total Entropy:                   NaN  cal/mol.K

 ======================================================================

Archival summary:
1\1\december\FREQ\ProcedureUnspecified\BasisUnspecified\l264\taweetha\FriNov2919:09:222019FriNov2919:09:222019\0\\#,FREQ,ProcedureUnspecified,BasisUnspecified,\\0,1\Cl\C,1,1.75721\C,2,1.39144,1,118.799\H,3,1.08089,2,120.914,1,0,0\C,2,1.39152,1,119.515,3,-180,0\H,5,1.08209,2,120.206,1,-0,0\C,3,1.39152,2,118.166,1,180,0\C,7,1.39128,3,121.69,2,0,0\H,8,1.08185,7,120.187,3,-180,0\C,8,1.39296,7,118.726,3,-0,0\H,10,1.08381,8,119.485,7,180,0\Cl,7,1.7577,3,118.829,2,-180,0\\\@

 Total job time:  192.94s(wall), 1117.91s(cpu) 
 Fri Nov 29 19:09:22 2019

        *************************************************************
        *                                                           *
        *  Thank you very much for using Q-Chem.  Have a nice day.  *
        *                                                           *
        *************************************************************
