# Supplementary material for: Geometric and energetic data from quantum chemical calculations of halobenzenes and xylenes
Source: Data Brief. 2020 Mar 5;30:105386. doi: 10.1016/j.dib.2020.105386 (PMC7114895; doi:10.1016/j.dib.2020.105386)
Supplement: Supplementary file 1 [file mmc1.zip › halobenzene/B3LYP/2/m-C6H4ClF.out]

                  Welcome to Q-Chem
     A Quantum Leap Into The Future Of Chemistry


 Q-Chem 5.2 (devel), Q-Chem, Inc., Pleasanton, CA (2019)

 Yihan Shao,  Zhengting Gan,  E. Epifanovsky,  A. T. B. Gilbert,  M. Wormit,  
 J. Kussmann,  A. W. Lange,  A. Behn,  Jia Deng,  Xintian Feng,  D. Ghosh,  
 M. Goldey,  P. R. Horn,  L. D. Jacobson,  I. Kaliman,  T. Kus,  A. Landau,  
 Jie Liu,  E. I. Proynov,  R. M. Richard,  R. P. Steele,  E. J. Sundstrom,  
 H. L. Woodcock III,  P. M. Zimmerman,  D. Zuev,  B. Albrecht,  E. Alguire,  
 S. A. Baeppler,  D. Barton,  Z. Benda,  Y. A. Bernard,  E. J. Berquist,  
 K. B. Bravaya,  H. Burton,  D. Casanova,  Chun-Min Chang,  Yunqing Chen,  
 A. Chien,  K. D. Closser,  M. P. Coons,  S. Coriani,  S. Dasgupta,  
 A. L. Dempwolff,  M. Diedenhofen,  Hainam Do,  R. G. Edgar,  Po-Tung Fang,  
 S. Faraji,  S. Fatehi,  Qingguo Feng,  K. D. Fenk,  J. Fosso-Tande,  
 J. Gayvert,  Qinghui Ge,  A. Ghysels,  G. Gidofalvi,  J. Gomes,  
 J. Gonthier,  A. Gunina,  D. Hait,  M. W. D. Hanson-Heine,  
 P. H. P. Harbach,  A. W. Hauser,  M. F. Herbst,  J. E. Herr,  
 E. G. Hohenstein,  Z. C. Holden,  Kerwin Hui,  B. C. Huynh,  T.-C. Jagau,  
 Hyunjun Ji,  B. Kaduk,  K. Khistyaev,  Jaehoon Kim,  P. Klunzinger,  K. Koh,  
 D. Kosenkov,  L. Koulias,  T. Kowalczyk,  C. M. Krauter,  A. Kunitsa,  
 Ka Un Lao,  A. Laurent,  K. V. Lawler,  Joonho Lee,  D. Lefrancois,  
 S. Lehtola,  D. S. Levine,  Yi-Pei Li,  You-Sheng Lin,  Fenglai Liu,  
 E. Livshits,  A. Luenser,  P. Manohar,  E. Mansoor,  S. F. Manzer,  
 Shan-Ping Mao,  Yuezhi Mao,  N. Mardirossian,  A. V. Marenich,  
 T. Markovich,  L. A. Martinez-Martinez,  S. A. Maurer,  N. J. Mayhall,  
 S. C. McKenzie,  J.-M. Mewes,  P. Morgante,  A. F. Morrison,  
 J. W. Mullinax,  K. Nanda,  T. S. Nguyen-Beck,  R. Olivares-Amaya,  
 J. A. Parkhill,  Zheng Pei,  T. M. Perrine,  F. Plasser,  P. Pokhilko,  
 S. Prager,  A. Prociuk,  E. Ramos,  D. R. Rehn,  F. Rob,  M. Scheurer,  
 M. Schneider,  N. Sergueev,  S. M. Sharada,  S. Sharma,  D. W. Small,  
 T. Stauch,  T. Stein,  Yu-Chuan Su,  A. J. W. Thom,  A. Tkatchenko,  
 T. Tsuchimochi,  N. M. Tubman,  L. Vogt,  M. L. Vidal,  O. Vydrov,  
 M. A. Watson,  J. Wenzel,  M. de Wergifosse,  T. A. Wesolowski,  A. White,  
 J. Witte,  A. Yamada,  Jun Yang,  K. Yao,  S. Yeganeh,  S. R. Yost,  
 Zhi-Qiang You,  A. Zech,  Igor Ying Zhang,  Xing Zhang,  Yan Zhao,  
 Ying Zhu,  B. R. Brooks,  G. K. L. Chan,  C. J. Cramer,  M. S. Gordon,  
 W. J. Hehre,  A. Klamt,  M. W. Schmidt,  C. D. Sherrill,  D. G. Truhlar,  
 A. Aspuru-Guzik,  R. Baer,  A. T. Bell,  N. A. Besley,  Jeng-Da Chai,  
 A. E. DePrince, III,  R. A. DiStasio Jr.,  A. Dreuw,  B. D. Dunietz,  
 T. R. Furlani,  Chao-Ping Hsu,  Yousung Jung,  Jing Kong,  D. S. Lambrecht,  
 WanZhen Liang,  C. Ochsenfeld,  V. A. Rassolov,  L. V. Slipchenko,  
 J. E. Subotnik,  T. Van Voorhis,  J. M. Herbert,  A. I. Krylov,  
 P. M. W. Gill,  M. Head-Gordon

 Contributors to earlier versions of Q-Chem not listed above: 
 R. D. Adamson,  B. Austin,  J. Baker,  G. J. O. Beran,  K. Brandhorst,  
 S. T. Brown,  E. F. C. Byrd,  A. K. Chakraborty,  C.-L. Cheng,  
 Siu Hung Chien,  D. M. Chipman,  D. L. Crittenden,  H. Dachsel,  
 R. J. Doerksen,  A. D. Dutoi,  L. Fusti-Molnar,  W. A. Goddard III,  
 A. Golubeva-Zadorozhnaya,  S. R. Gwaltney,  G. Hawkins,  A. Heyden,  
 S. Hirata,  G. Kedziora,  F. J. Keil,  C. Kelley,  Jihan Kim,  R. A. King,  
 R. Z. Khaliullin,  P. P. Korambath,  W. Kurlancheek,  A. M. Lee,  M. S. Lee,  
 S. V. Levchenko,  Ching Yeh Lin,  D. Liotard,  R. C. Lochan,  I. Lotan,  
 P. E. Maslen,  N. Nair,  D. P. O'Neill,  D. Neuhauser,  E. Neuscamman,  
 C. M. Oana,  R. Olson,  B. Peters,  R. Peverati,  P. A. Pieniazek,  
 Y. M. Rhee,  J. Ritchie,  M. A. Rohrdanz,  E. Rosta,  N. J. Russ,  
 H. F. Schaefer III,  N. E. Schultz,  N. Shenvi,  A. C. Simmonett,  A. Sodt,  
 D. Stuck,  K. S. Thanthiriwatte,  V. Vanovschi,  Tao Wang,  A. Warshel,  
 C. F. Williams,  Q. Wu,  X. Xu,  W. Zhang

 Please cite Q-Chem as follows:
 Y. Shao et al., Mol. Phys. 113, 184-215 (2015)
 DOI: 10.1080/00268976.2014.952696

 Q-Chem 5.2.1 for Intel X86 EM64T Linux

 Parts of Q-Chem use Armadillo 8.300.2 (Tropical Shenanigans).
 http://arma.sourceforge.net/

 Q-Chem begins on Fri Nov 29 19:09:22 2019  

Host: 
0

     Scratch files written to /scratch/taweetham/qchem2654//
NAlpha2: 66
NElect   66
Mult     1

Checking the input file for inconsistencies... 	...done.

--------------------------------------------------------------
User input:
--------------------------------------------------------------
$MOLECULE
0 1
C   
C	1	CC
C	2	CC	1	120.0		
C	3	CC	2	120.0	1	0.0
C	4	CC	3	120.0	2	0.0	
C	5 	CC	4	120.0	3	0.0
H	1	CH	2	120.0	3	180.0
H	2	CH	3	120.0	4	180.0
H	3	CH	4	120.0	5	180.0
F	4	CF	5	120.0	6	180.0
H	5	CH	6	120.0	1	180.0
Cl	6	CCl	1	120.0	2	180.0

CC=1.39483
CH=1.08673
CF=1.33960
CCl=1.72090
CBr=1.89068
CI=2.07886
$END

$REM
   JOB_TYPE	OPTIMIZATION
   BASIS	6-311++G**
   METHOD	B3LYP
   MEM_TOTAL	64000
   SYM_IGNORE	TRUE
$END

--------------------------------------------------------------
 ----------------------------------------------------------------
             Standard Nuclear Orientation (Angstroms)
    I     Atom           X                Y                Z
 ----------------------------------------------------------------
    1      C       0.0000000000     0.0000000000     0.0000000000
    2      C       0.0000000000     0.0000000000     1.3948300000
    3      C       1.2079582140     0.0000000000     2.0922450000
    4      C       2.4159164279     0.0000000000     1.3948300000
    5      C       2.4159164279     0.0000000000    -0.0000000000
    6      C       1.2079582140     0.0000000000    -0.6974150000
    7      H      -0.9411357871    -0.0000000000    -0.5433650000
    8      H      -0.9411357871    -0.0000000000     1.9381950000
    9      H       1.2079582140    -0.0000000000     3.1789750000
   10      F       3.5760440588    -0.0000000000     2.0646300000
   11      H       3.3570522150    -0.0000000000    -0.5433650000
   12      Cl      1.2079582140    -0.0000000000    -2.4183150000
 ----------------------------------------------------------------
 Nuclear Repulsion Energy =         394.56032278 hartrees
 There are       33 alpha and       33 beta electrons
 Requested basis set is 6-311++G(d,p)
 There are 75 shells and 212 basis functions

 Total QAlloc Memory Limit  64000 MB
 Mega-Array Size       188 MB
 MEM_STATIC part       192 MB
 A cutoff of  1.0D-11 yielded   2546 shell pairs
 There are     21187 function pairs (     22823 Cartesian)
 Smallest overlap matrix eigenvalue = 1.64E-06

 Q-Chem warning in module stvman/mkSTV.C, line 318:

 Overlap eigenvalue is smaller than square root of threshold
 Use THRESH >= 12 to get rid of this warning


 Scale SEOQF with 1.000000e-01/1.000000e-01/1.000000e-01

 Standard Electronic Orientation quadrupole field applied
 Nucleus-field energy     =    -0.0000000133 hartrees
 Guess from superposition of atomic densities
 Warning:  Energy on first SCF cycle will be non-variational
 SAD guess density has 66.000000 electrons

 -----------------------------------------------------------------------
  General SCF calculation program by
  Eric Jon Sundstrom, Paul Horn, Yuezhi Mao, Dmitri Zuev, Alec White,
  David Stuck, Shaama M.S., Shane Yost, Joonho Lee, David Small,
  Daniel Levine, Susi Lehtola, Hugh Burton, Evgeny Epifanovsky,
  Bang C. Huynh
 -----------------------------------------------------------------------
 Exchange:     0.2000 Hartree-Fock + 0.0800 Slater + 0.7200 B88
 Correlation:  0.1900 VWN1RPA + 0.8100 LYP
 Using SG-1 standard quadrature grid
 using 6 threads for integral computing
 -------------------------------------------------------
 OpenMP Integral computing Module                
 Release: version 2.0, May 2017, Q-Chem Inc. Pleasanton 
 -------------------------------------------------------
 A restricted SCF calculation will be
 performed using DIIS
 SCF converges when DIIS error is below 1.0e-08
 ---------------------------------------
  Cycle       Energy         DIIS error
 ---------------------------------------
    1    -792.9256511505      4.29e-02  
    2    -791.0926143219      4.39e-03  
    3    -791.0279392089      5.44e-03  
    4    -791.1944755532      9.68e-04  
    5    -791.1991295741      4.03e-04  
    6    -791.2000097202      1.08e-04  
    7    -791.2000707611      3.45e-05  
    8    -791.2000755745      1.20e-05  
    9    -791.2000761151      1.70e-06  
   10    -791.2000761237      1.04e-06  
   11    -791.2000761303      2.96e-07  
   12    -791.2000761309      1.27e-07  
   13    -791.2000761308      1.61e-08  
   14    -791.2000761309      4.59e-09  Convergence criterion met
 ---------------------------------------
 SCF time:   CPU 58.29s  wall 10.00s 
 SCF   energy in the final basis set =     -791.2000761309
 Total energy in the final basis set =     -791.2000761309

 --------------------------------------------------------------

                    Orbital Energies (a.u.)
 --------------------------------------------------------------

 Alpha MOs
 -- Occupied --
******** -24.7089 -10.2827 -10.2561 -10.2055 -10.2044 -10.1996 -10.1996
 -9.4827  -7.2470  -7.2375  -7.2371  -1.2513  -0.9151  -0.8588  -0.7767
 -0.7554  -0.6448  -0.6322  -0.5626  -0.5223  -0.5190  -0.4906  -0.4707
 -0.4545  -0.4304  -0.4099  -0.4002  -0.3767  -0.3481  -0.3304  -0.2767
 -0.2624
 -- Virtual --
 -0.0411  -0.0316  -0.0104   0.0046   0.0118   0.0140   0.0340   0.0404
  0.0487   0.0530   0.0780   0.0843   0.0861   0.0894   0.1039   0.1125
  0.1139   0.1172   0.1225   0.1231   0.1260   0.1323   0.1325   0.1364
  0.1399   0.1519   0.1610   0.1736   0.1796   0.1807   0.1919   0.2067
  0.2111   0.2322   0.2398   0.2571   0.2586   0.2684   0.2701   0.2795
  0.2882   0.3197   0.3203   0.3307   0.3353   0.3457   0.3707   0.3906
  0.4275   0.4507   0.4548   0.4665   0.4822   0.4930   0.5143   0.5319
  0.5390   0.5570   0.5648   0.5687   0.5847   0.5949   0.5992   0.6006
  0.6464   0.6595   0.6815   0.7216   0.7349   0.7588   0.7808   0.8101
  0.8162   0.8314   0.8442   0.8497   0.8525   0.8656   0.8741   0.9028
  0.9143   0.9373   0.9529   0.9772   1.0027   1.0028   1.0325   1.0815
  1.0893   1.1507   1.1807   1.1859   1.2872   1.2882   1.3702   1.4134
  1.4310   1.4560   1.5027   1.5168   1.5376   1.5418   1.5541   1.5961
  1.6068   1.6350   1.6699   1.6804   1.7341   1.7534   1.8755   1.8835
  1.8918   1.8928   1.9238   1.9507   1.9603   1.9947   2.0035   2.0440
  2.0642   2.0771   2.1915   2.2087   2.2803   2.3025   2.3139   2.4060
  2.4162   2.4701   2.5064   2.5542   2.6132   2.6142   2.6882   2.7169
  2.7207   2.7265   2.7386   2.7510   2.7650   2.7925   2.8435   2.8479
  2.8581   3.0484   3.1068   3.1427   3.2023   3.3095   3.3380   3.4620
  3.5649   3.6532   3.7714   3.8009   3.8367   3.9810   3.9974   4.0840
  4.1118   4.1337   4.8168   4.8638   6.3025   6.4270   6.7366   9.7788
 23.4984  23.8490  23.9183  24.0362  24.0479  24.1453  25.8196  26.1336
 26.6383  66.7893 215.7695
 --------------------------------------------------------------

          Ground-State Mulliken Net Atomic Charges

     Atom                 Charge (a.u.)
  ----------------------------------------
      1 C                    -0.500380
      2 C                    -0.424475
      3 C                     0.279583
      4 C                    -0.763009
      5 C                    -0.045398
      6 C                     0.551257
      7 H                     0.170393
      8 H                     0.178373
      9 H                     0.196256
     10 F                    -0.157843
     11 H                     0.201064
     12 Cl                    0.314179
  ----------------------------------------
  Sum of atomic charges =     0.000000

 -----------------------------------------------------------------
                    Cartesian Multipole Moments
 -----------------------------------------------------------------
    Charge (ESU x 10^10)
                -0.0000
    Dipole Moment (Debye)
         X      -1.4274      Y      -0.0000      Z       0.7494
       Tot       1.6122
    Quadrupole Moments (Debye-Ang)
        XX     -54.7061     XY      -0.0000     YY     -55.2263
        XZ      -3.4542     YZ       0.0000     ZZ     -52.2664
    Octopole Moments (Debye-Ang^2)
       XXX    -236.4628    XXY      -0.0000    XYY     -75.6929
       YYY      -0.0000    XXZ     -21.5496    XYZ       0.0000
       YYZ      -5.8451    XZZ     -83.4196    YZZ      -0.0000
       ZZZ      -4.2358
    Hexadecapole Moments (Debye-Ang^3)
      XXXX   -1136.3339   XXXY      -0.0000   XXYY    -194.1649
      XYYY      -0.0000   YYYY     -62.5987   XXXZ    -159.3513
      XXYZ      -0.0000   XYYZ     -26.5246   YYYZ      -0.0000
      XXZZ    -378.4329   XYZZ      -0.0000   YYZZ    -179.1456
      XZZZ     -91.6272   YZZZ      -0.0000   ZZZZ    -912.4698
 -----------------------------------------------------------------
 Calculating analytic gradient of the SCF energy
 Gradient of SCF Energy
            1           2           3           4           5           6
    1   0.0078405  -0.0067936  -0.0029648   0.0239465  -0.0124211   0.0017031
    2  -0.0000000   0.0000000  -0.0000000   0.0000000  -0.0000000   0.0000000
    3   0.0024266   0.0044835  -0.0095012   0.0117208   0.0016404  -0.0239817
            7           8           9          10          11          12
    1  -0.0027899  -0.0024487  -0.0019656  -0.0048742   0.0015853  -0.0008174
    2  -0.0000000  -0.0000000   0.0000000  -0.0000000   0.0000000  -0.0000000
    3  -0.0005313   0.0012551   0.0020750  -0.0013992  -0.0021658   0.0139776
 Max gradient component =       2.398E-02
 RMS gradient           =       7.324E-03
 Gradient time:  CPU 14.95 s  wall 2.56 s
 Geometry Optimization Parameters
   NAtoms,    NIC,     NZ,  NCons,   NDum,   NFix, NCnnct, MaxDiis
       12      78      12       0       0       0       0       0


** GEOMETRY OPTIMIZATION IN DELOCALIZED INTERNAL COORDINATES **
   Searching for a Minimum

   Optimization Cycle:   1

                       Coordinates (Angstroms)
     ATOM                X               Y               Z
      1  C         0.0000000000    0.0000000000    0.0000000000
      2  C         0.0000000000    0.0000000000    1.3948300000
      3  C         1.2079582140    0.0000000000    2.0922450000
      4  C         2.4159164279    0.0000000000    1.3948300000
      5  C         2.4159164279    0.0000000000    0.0000000000
      6  C         1.2079582140    0.0000000000   -0.6974150000
      7  H        -0.9411357871    0.0000000000   -0.5433650000
      8  H        -0.9411357871    0.0000000000    1.9381950000
      9  H         1.2079582140    0.0000000000    3.1789750000
     10  F         3.5760440588    0.0000000000    2.0646300000
     11  H         3.3570522150    0.0000000000   -0.5433650000
     12  Cl        1.2079582140    0.0000000000   -2.4183150000
   Point Group: c1    Number of degrees of freedom:    30


   Energy is   -791.200076131


 Attempting to generate delocalized internal coordinates
 Initial Hessian constructed with Jon Baker's OPTIMIZE code

 21 Hessian modes will be used to form the next step
  Hessian Eigenvalues:
     0.160000    0.160000    0.160000    0.160000    0.220000    0.234789
     0.234929    0.250000    0.250000    0.334879    0.351933    0.351933
     0.351933    0.351933    0.422359    0.424274    0.464882    0.464882
     0.464882    0.464882    0.572947

 Minimum search - taking simple RFO step
 Searching for Lamda that Minimizes Along All modes
 Value Taken    Lamda =  -0.00235462
 Step Taken.  Stepsize is  0.093045

                             Maximum     Tolerance    Cnvgd?
         Gradient           0.018659      0.000300      NO
         Displacement       0.070034      0.001200      NO
         Energy change     *********      0.000001      NO


 New Cartesian Coordinates Obtained by Inverse Iteration

 Displacement from previous Coordinates is:  0.086303
 ----------------------------------------------------------------
             Standard Nuclear Orientation (Angstroms)
    I     Atom           X                Y                Z
 ----------------------------------------------------------------
    1      C      -0.0051561836     0.0000000000     0.0015860321
    2      C       0.0052308175     0.0000000000     1.3948469874
    3      C       1.2050138180     0.0000000000     2.1014189455
    4      C       2.3926384338     0.0000000000     1.3853821534
    5      C       2.4189749367     0.0000000000    -0.0009497350
    6      C       1.2068349473     0.0000000000    -0.6867431351
    7      H      -0.9396793680     0.0000000000    -0.5451854213
    8      H      -0.9322242171     0.0000000000     1.9363777064
    9      H       1.2240288559     0.0000000000     3.1848826514
   10      F       3.5607556201     0.0000000000     2.0503463157
   11      H       3.3633801769     0.0000000000    -0.5311587206
   12      Cl      1.2146925739     0.0000000000    -2.4295587798
 ----------------------------------------------------------------
 Nuclear Repulsion Energy =         394.69352992 hartrees
 There are       33 alpha and       33 beta electrons
 Applying Cartesian multipole field
    Component          Value
    ---------          -----
     (2,0,0)        1.00000E-11
     (0,2,0)        2.00000E-11
     (0,0,2)       -3.00000E-11
 Nucleus-field energy     =    -0.0000000134 hartrees
 Requested basis set is 6-311++G(d,p)
 There are 75 shells and 212 basis functions
 A cutoff of  1.0D-11 yielded   2544 shell pairs
 There are     21159 function pairs (     22784 Cartesian)
 Smallest overlap matrix eigenvalue = 1.60E-06

 Q-Chem warning in module stvman/mkSTV.C, line 318:

 Overlap eigenvalue is smaller than square root of threshold
 Use THRESH >= 12 to get rid of this warning

 Guess MOs from SCF MO coefficient file

 -----------------------------------------------------------------------
  General SCF calculation program by
  Eric Jon Sundstrom, Paul Horn, Yuezhi Mao, Dmitri Zuev, Alec White,
  David Stuck, Shaama M.S., Shane Yost, Joonho Lee, David Small,
  Daniel Levine, Susi Lehtola, Hugh Burton, Evgeny Epifanovsky,
  Bang C. Huynh
 -----------------------------------------------------------------------
 Exchange:     0.2000 Hartree-Fock + 0.0800 Slater + 0.7200 B88
 Correlation:  0.1900 VWN1RPA + 0.8100 LYP
 Using SG-1 standard quadrature grid
 using 6 threads for integral computing
 -------------------------------------------------------
 OpenMP Integral computing Module                
 Release: version 2.0, May 2017, Q-Chem Inc. Pleasanton 
 -------------------------------------------------------
 A restricted SCF calculation will be
 performed using DIIS
 SCF converges when DIIS error is below 1.0e-08
 ---------------------------------------
  Cycle       Energy         DIIS error
 ---------------------------------------
    1    -791.2006722343      4.56e-04  
    2    -791.2014085670      1.99e-04  
    3    -791.2013837828      2.16e-04  
    4    -791.2015469787      2.05e-05  
    5    -791.2015493059      7.38e-06  
    6    -791.2015495815      3.06e-06  
    7    -791.2015496297      6.01e-07  
    8    -791.2015496312      2.45e-07  
    9    -791.2015496318      4.12e-08  
   10    -791.2015496318      2.06e-08  
   11    -791.2015496318      3.48e-09  Convergence criterion met
 ---------------------------------------
 SCF time:   CPU 46.67s  wall 8.00s 
 SCF   energy in the final basis set =     -791.2015496318
 Total energy in the final basis set =     -791.2015496318

 --------------------------------------------------------------

                    Orbital Energies (a.u.)
 --------------------------------------------------------------

 Alpha MOs
 -- Occupied --
******** -24.7054 -10.2809 -10.2575 -10.2058 -10.2041 -10.2003 -10.1995
 -9.4809  -7.2454  -7.2358  -7.2355  -1.2476  -0.9131  -0.8583  -0.7788
 -0.7578  -0.6457  -0.6329  -0.5615  -0.5230  -0.5192  -0.4887  -0.4693
 -0.4559  -0.4290  -0.4087  -0.4034  -0.3780  -0.3476  -0.3294  -0.2781
 -0.2642
 -- Virtual --
 -0.0418  -0.0311  -0.0111   0.0031   0.0111   0.0130   0.0339   0.0403
  0.0482   0.0527   0.0781   0.0840   0.0860   0.0890   0.1037   0.1135
  0.1138   0.1170   0.1224   0.1227   0.1251   0.1320   0.1324   0.1360
  0.1397   0.1521   0.1613   0.1735   0.1800   0.1804   0.1914   0.2068
  0.2113   0.2333   0.2406   0.2555   0.2579   0.2673   0.2696   0.2801
  0.2903   0.3190   0.3231   0.3304   0.3359   0.3509   0.3721   0.3909
  0.4288   0.4507   0.4561   0.4688   0.4781   0.4933   0.5133   0.5339
  0.5366   0.5560   0.5643   0.5675   0.5871   0.5935   0.5988   0.6050
  0.6478   0.6582   0.6793   0.7227   0.7352   0.7603   0.7807   0.8095
  0.8198   0.8326   0.8436   0.8523   0.8524   0.8665   0.8736   0.9028
  0.9139   0.9376   0.9494   0.9773   1.0011   1.0048   1.0257   1.0778
  1.0847   1.1580   1.1840   1.1863   1.2830   1.2872   1.3745   1.4167
  1.4331   1.4581   1.5020   1.5191   1.5373   1.5427   1.5477   1.5916
  1.6022   1.6374   1.6702   1.6844   1.7351   1.7597   1.8789   1.8890
  1.8907   1.8939   1.9293   1.9536   1.9592   1.9997   2.0046   2.0386
  2.0584   2.0688   2.1970   2.2201   2.2809   2.3080   2.3252   2.4071
  2.4164   2.4722   2.5085   2.5475   2.6148   2.6217   2.6889   2.7151
  2.7176   2.7263   2.7360   2.7536   2.7660   2.8079   2.8475   2.8487
  2.8586   3.0507   3.1169   3.1413   3.1944   3.3159   3.3410   3.4682
  3.5899   3.6482   3.7744   3.7921   3.8406   3.9791   4.0031   4.0964
  4.1178   4.1352   4.8161   4.8649   6.3045   6.4302   6.7365   9.7718
 23.5034  23.8592  23.9288  24.0482  24.0648  24.1609  25.8188  26.1263
 26.6189  66.7899 215.7619
 --------------------------------------------------------------

          Ground-State Mulliken Net Atomic Charges

     Atom                 Charge (a.u.)
  ----------------------------------------
      1 C                    -0.493701
      2 C                    -0.435450
      3 C                     0.283398
      4 C                    -0.784952
      5 C                    -0.012222
      6 C                     0.530157
      7 H                     0.171239
      8 H                     0.177617
      9 H                     0.198459
     10 F                    -0.158114
     11 H                     0.203572
     12 Cl                    0.319997
  ----------------------------------------
  Sum of atomic charges =     0.000000

 -----------------------------------------------------------------
                    Cartesian Multipole Moments
 -----------------------------------------------------------------
    Charge (ESU x 10^10)
                -0.0000
    Dipole Moment (Debye)
         X      -1.4548      Y      -0.0000      Z       0.8450
       Tot       1.6824
    Quadrupole Moments (Debye-Ang)
        XX     -54.8060     XY      -0.0000     YY     -55.1920
        XZ      -3.4113     YZ      -0.0000     ZZ     -52.3892
    Octopole Moments (Debye-Ang^2)
       XXX    -236.4653    XXY      -0.0000    XYY     -75.5658
       YYY      -0.0000    XXZ     -21.8561    XYZ       0.0000
       YYZ      -5.4967    XZZ     -83.4975    YZZ      -0.0000
       ZZZ      -2.2934
    Hexadecapole Moments (Debye-Ang^3)
      XXXX   -1131.6152   XXXY      -0.0000   XXYY    -193.1966
      XYYY      -0.0000   YYYY     -62.4783   XXXZ    -158.7789
      XXYZ      -0.0000   XYYZ     -25.5079   YYYZ      -0.0000
      XXZZ    -379.0592   XYZZ      -0.0000   YYZZ    -179.6532
      XZZZ     -87.3034   YZZZ      -0.0000   ZZZZ    -913.8760
 -----------------------------------------------------------------
 Calculating analytic gradient of the SCF energy
 Gradient of SCF Energy
            1           2           3           4           5           6
    1   0.0014266  -0.0012488  -0.0003216   0.0077316  -0.0034257   0.0009356
    2  -0.0000000   0.0000000  -0.0000000   0.0000000  -0.0000000   0.0000000
    3   0.0018314   0.0012574  -0.0029691   0.0035936   0.0032343  -0.0092318
            7           8           9          10          11          12
    1  -0.0004821   0.0006067  -0.0005880  -0.0050263   0.0004201  -0.0000280
    2  -0.0000000  -0.0000000   0.0000000   0.0000000  -0.0000000   0.0000000
    3  -0.0000904  -0.0000695   0.0007110  -0.0026059  -0.0008142   0.0051532
 Max gradient component =       9.232E-03
 RMS gradient           =       2.684E-03
 Gradient time:  CPU 15.05 s  wall 2.58 s
 Geometry Optimization Parameters
   NAtoms,    NIC,     NZ,  NCons,   NDum,   NFix, NCnnct, MaxDiis
       12      78      12       0       0       0       0       0

 Cartesian Hessian Update
 Hessian updated using BFGS update


** GEOMETRY OPTIMIZATION IN DELOCALIZED INTERNAL COORDINATES **
   Searching for a Minimum

   Optimization Cycle:   2

                       Coordinates (Angstroms)
     ATOM                X               Y               Z
      1  C        -0.0051561836    0.0000000000    0.0015860321
      2  C         0.0052308175    0.0000000000    1.3948469874
      3  C         1.2050138180    0.0000000000    2.1014189455
      4  C         2.3926384338    0.0000000000    1.3853821534
      5  C         2.4189749367    0.0000000000   -0.0009497350
      6  C         1.2068349473    0.0000000000   -0.6867431351
      7  H        -0.9396793680    0.0000000000   -0.5451854213
      8  H        -0.9322242171    0.0000000000    1.9363777064
      9  H         1.2240288559    0.0000000000    3.1848826514
     10  F         3.5607556201    0.0000000000    2.0503463157
     11  H         3.3633801769    0.0000000000   -0.5311587206
     12  Cl        1.2146925739    0.0000000000   -2.4295587798
   Point Group: c1    Number of degrees of freedom:    30


   Energy is   -791.201549632

 Hessian updated using BFGS update

 15 Hessian modes will be used to form the next step
  Hessian Eigenvalues:
     0.152663    0.160304    0.187511    0.222374    0.238093    0.249915
     0.250476    0.306713    0.351291    0.354560    0.421686    0.431996
     0.464089    0.473796    0.578594

 Minimum search - taking simple RFO step
 Searching for Lamda that Minimizes Along All modes
 Value Taken    Lamda =  -0.00035135
 Step Taken.  Stepsize is  0.041865

                             Maximum     Tolerance    Cnvgd?
         Gradient           0.006550      0.000300      NO
         Displacement       0.033119      0.001200      NO
         Energy change     -0.001474      0.000001      NO


 New Cartesian Coordinates Obtained by Inverse Iteration

 Displacement from previous Coordinates is:  0.029909
 ----------------------------------------------------------------
             Standard Nuclear Orientation (Angstroms)
    I     Atom           X                Y                Z
 ----------------------------------------------------------------
    1      C      -0.0078864654     0.0000000000     0.0018816161
    2      C       0.0043563841     0.0000000000     1.3950299142
    3      C       1.2035794087     0.0000000000     2.1047120673
    4      C       2.3869890779     0.0000000000     1.3826885187
    5      C       2.4225562977     0.0000000000    -0.0031256997
    6      C       1.2061759954     0.0000000000    -0.6801002702
    7      H      -0.9394676632     0.0000000000    -0.5475827380
    8      H      -0.9352117439     0.0000000000     1.9346447226
    9      H       1.2305081218     0.0000000000     3.1864096184
   10      F       3.5621605402     0.0000000000     2.0499486535
   11      H       3.3678569018     0.0000000000    -0.5281175778
   12      Cl      1.2128735564     0.0000000000    -2.4351438252
 ----------------------------------------------------------------
 Nuclear Repulsion Energy =         394.22403739 hartrees
 There are       33 alpha and       33 beta electrons
 Applying Cartesian multipole field
    Component          Value
    ---------          -----
     (2,0,0)        1.00000E-11
     (0,2,0)        2.00000E-11
     (0,0,2)       -3.00000E-11
 Nucleus-field energy     =    -0.0000000134 hartrees
 Requested basis set is 6-311++G(d,p)
 There are 75 shells and 212 basis functions
 A cutoff of  1.0D-11 yielded   2543 shell pairs
 There are     21155 function pairs (     22780 Cartesian)
 Smallest overlap matrix eigenvalue = 1.61E-06

 Q-Chem warning in module stvman/mkSTV.C, line 318:

 Overlap eigenvalue is smaller than square root of threshold
 Use THRESH >= 12 to get rid of this warning

 Guess MOs from SCF MO coefficient file

 -----------------------------------------------------------------------
  General SCF calculation program by
  Eric Jon Sundstrom, Paul Horn, Yuezhi Mao, Dmitri Zuev, Alec White,
  David Stuck, Shaama M.S., Shane Yost, Joonho Lee, David Small,
  Daniel Levine, Susi Lehtola, Hugh Burton, Evgeny Epifanovsky,
  Bang C. Huynh
 -----------------------------------------------------------------------
 Exchange:     0.2000 Hartree-Fock + 0.0800 Slater + 0.7200 B88
 Correlation:  0.1900 VWN1RPA + 0.8100 LYP
 Using SG-1 standard quadrature grid
 using 6 threads for integral computing
 -------------------------------------------------------
 OpenMP Integral computing Module                
 Release: version 2.0, May 2017, Q-Chem Inc. Pleasanton 
 -------------------------------------------------------
 A restricted SCF calculation will be
 performed using DIIS
 SCF converges when DIIS error is below 1.0e-08
 ---------------------------------------
  Cycle       Energy         DIIS error
 ---------------------------------------
    1    -791.2015511324      1.93e-04  
    2    -791.2017207492      7.41e-05  
    3    -791.2017190662      7.86e-05  
    4    -791.2017418697      8.71e-06  
    5    -791.2017422075      2.50e-06  
    6    -791.2017422378      1.10e-06  
    7    -791.2017422443      3.67e-07  
    8    -791.2017422448      1.26e-07  
    9    -791.2017422452      2.53e-08  
   10    -791.2017422453      9.53e-09  Convergence criterion met
 ---------------------------------------
 SCF time:   CPU 42.62s  wall 7.00s 
 SCF   energy in the final basis set =     -791.2017422453
 Total energy in the final basis set =     -791.2017422453

 --------------------------------------------------------------

                    Orbital Energies (a.u.)
 --------------------------------------------------------------

 Alpha MOs
 -- Occupied --
******** -24.7039 -10.2813 -10.2586 -10.2069 -10.2050 -10.2011 -10.2005
 -9.4800  -7.2445  -7.2349  -7.2345  -1.2438  -0.9122  -0.8573  -0.7799
 -0.7586  -0.6460  -0.6328  -0.5606  -0.5231  -0.5189  -0.4865  -0.4692
 -0.4562  -0.4285  -0.4082  -0.4047  -0.3785  -0.3471  -0.3289  -0.2790
 -0.2652
 -- Virtual --
 -0.0426  -0.0317  -0.0117   0.0017   0.0106   0.0126   0.0337   0.0400
  0.0480   0.0526   0.0780   0.0836   0.0859   0.0887   0.1035   0.1134
  0.1135   0.1167   0.1219   0.1223   0.1244   0.1316   0.1322   0.1356
  0.1396   0.1520   0.1599   0.1728   0.1800   0.1800   0.1912   0.2067
  0.2113   0.2333   0.2403   0.2545   0.2574   0.2660   0.2690   0.2800
  0.2900   0.3188   0.3231   0.3299   0.3358   0.3522   0.3724   0.3912
  0.4293   0.4500   0.4568   0.4689   0.4757   0.4928   0.5129   0.5333
  0.5354   0.5554   0.5638   0.5669   0.5880   0.5927   0.5984   0.6052
  0.6469   0.6572   0.6774   0.7227   0.7345   0.7603   0.7797   0.8085
  0.8217   0.8328   0.8429   0.8516   0.8538   0.8665   0.8732   0.9026
  0.9127   0.9372   0.9476   0.9768   0.9994   1.0049   1.0230   1.0753
  1.0825   1.1587   1.1827   1.1859   1.2786   1.2861   1.3795   1.4180
  1.4342   1.4585   1.4996   1.5190   1.5344   1.5418   1.5450   1.5896
  1.5989   1.6364   1.6698   1.6849   1.7343   1.7604   1.8783   1.8885
  1.8893   1.8929   1.9307   1.9548   1.9586   2.0016   2.0035   2.0349
  2.0538   2.0664   2.1976   2.2228   2.2806   2.3079   2.3278   2.4063
  2.4142   2.4710   2.5071   2.5435   2.6144   2.6233   2.6886   2.7125
  2.7158   2.7263   2.7342   2.7547   2.7657   2.8085   2.8464   2.8484
  2.8580   3.0499   3.1177   3.1330   3.1883   3.3154   3.3388   3.4674
  3.5953   3.6440   3.7756   3.7830   3.8400   3.9735   4.0026   4.0979
  4.1155   4.1338   4.8106   4.8605   6.3057   6.4311   6.7285   9.7680
 23.5037  23.8595  23.9298  24.0498  24.0654  24.1609  25.8183  26.1232
 26.6075  66.7897 215.7579
 --------------------------------------------------------------

          Ground-State Mulliken Net Atomic Charges

     Atom                 Charge (a.u.)
  ----------------------------------------
      1 C                    -0.500250
      2 C                    -0.436425
      3 C                     0.277719
      4 C                    -0.786294
      5 C                    -0.001401
      6 C                     0.531610
      7 H                     0.171701
      8 H                     0.178457
      9 H                     0.199689
     10 F                    -0.160957
     11 H                     0.205047
     12 Cl                    0.321103
  ----------------------------------------
  Sum of atomic charges =     0.000000

 -----------------------------------------------------------------
                    Cartesian Multipole Moments
 -----------------------------------------------------------------
    Charge (ESU x 10^10)
                -0.0000
    Dipole Moment (Debye)
         X      -1.4913      Y      -0.0000      Z       0.8821
       Tot       1.7327
    Quadrupole Moments (Debye-Ang)
        XX     -54.9214     XY      -0.0000     YY     -55.2081
        XZ      -3.4631     YZ       0.0000     ZZ     -52.5430
    Octopole Moments (Debye-Ang^2)
       XXX    -236.8599    XXY      -0.0000    XYY     -75.5651
       YYY      -0.0000    XXZ     -22.2989    XYZ       0.0000
       YYZ      -5.3965    XZZ     -83.8159    YZZ      -0.0000
       ZZZ      -1.6282
    Hexadecapole Moments (Debye-Ang^3)
      XXXX   -1133.3455   XXXY      -0.0000   XXYY    -193.2838
      XYYY      -0.0000   YYYY     -62.4874   XXXZ    -160.8939
      XXYZ       0.0000   XYYZ     -25.4625   YYYZ       0.0000
      XXZZ    -380.7265   XYZZ      -0.0000   YYZZ    -180.1637
      XZZZ     -86.8172   YZZZ       0.0000   ZZZZ    -916.4929
 -----------------------------------------------------------------
 Calculating analytic gradient of the SCF energy
 Gradient of SCF Energy
            1           2           3           4           5           6
    1  -0.0005806   0.0002775  -0.0001237   0.0010091   0.0003663  -0.0000750
    2   0.0000000   0.0000000  -0.0000000  -0.0000000  -0.0000000  -0.0000000
    3   0.0005185  -0.0005281   0.0005543   0.0002588   0.0007703  -0.0014218
            7           8           9          10          11          12
    1   0.0001236   0.0000744   0.0000090  -0.0010775  -0.0000697   0.0000665
    2  -0.0000000   0.0000000  -0.0000000   0.0000000  -0.0000000  -0.0000000
    3   0.0000268  -0.0000663  -0.0001671  -0.0007847   0.0000299   0.0008094
 Max gradient component =       1.422E-03
 RMS gradient           =       4.601E-04
 Gradient time:  CPU 14.95 s  wall 2.56 s
 Geometry Optimization Parameters
   NAtoms,    NIC,     NZ,  NCons,   NDum,   NFix, NCnnct, MaxDiis
       12      78      12       0       0       0       0       0

 Cartesian Hessian Update
 Hessian updated using BFGS update


** GEOMETRY OPTIMIZATION IN DELOCALIZED INTERNAL COORDINATES **
   Searching for a Minimum

   Optimization Cycle:   3

                       Coordinates (Angstroms)
     ATOM                X               Y               Z
      1  C        -0.0078864654    0.0000000000    0.0018816161
      2  C         0.0043563841    0.0000000000    1.3950299142
      3  C         1.2035794087    0.0000000000    2.1047120673
      4  C         2.3869890779    0.0000000000    1.3826885187
      5  C         2.4225562977    0.0000000000   -0.0031256997
      6  C         1.2061759954    0.0000000000   -0.6801002702
      7  H        -0.9394676632    0.0000000000   -0.5475827380
      8  H        -0.9352117439    0.0000000000    1.9346447226
      9  H         1.2305081218    0.0000000000    3.1864096184
     10  F         3.5621605402    0.0000000000    2.0499486535
     11  H         3.3678569018    0.0000000000   -0.5281175778
     12  Cl        1.2128735564    0.0000000000   -2.4351438252
   Point Group: c1    Number of degrees of freedom:    30


   Energy is   -791.201742245

 Hessian updated using BFGS update

 18 Hessian modes will be used to form the next step
  Hessian Eigenvalues:
     0.151629    0.160030    0.160306    0.181129    0.222960    0.238454
     0.250185    0.251407    0.294654    0.351888    0.352598    0.354453
     0.421322    0.431738    0.463314    0.466755    0.474021    0.556224

 Minimum search - taking simple RFO step
 Searching for Lamda that Minimizes Along All modes
 Value Taken    Lamda =  -0.00001054
 Step Taken.  Stepsize is  0.006284

                             Maximum     Tolerance    Cnvgd?
         Gradient           0.000914      0.000300      NO
         Displacement       0.002902      0.001200      NO
         Energy change     -0.000193      0.000001      NO


 New Cartesian Coordinates Obtained by Inverse Iteration

 Displacement from previous Coordinates is:  0.005851
 ----------------------------------------------------------------
             Standard Nuclear Orientation (Angstroms)
    I     Atom           X                Y                Z
 ----------------------------------------------------------------
    1      C      -0.0076218323     0.0000000000     0.0019426334
    2      C       0.0038134227     0.0000000000     1.3954445853
    3      C       1.2034271743     0.0000000000     2.1043590807
    4      C       2.3867167410     0.0000000000     1.3824489946
    5      C       2.4229609781     0.0000000000    -0.0037859933
    6      C       1.2063542207     0.0000000000    -0.6792422552
    7      H      -0.9390611454     0.0000000000    -0.5479906231
    8      H      -0.9358448790     0.0000000000     1.9351700817
    9      H       1.2308530644     0.0000000000     3.1862381695
   10      F       3.5626075240     0.0000000000     2.0517321294
   11      H       3.3683229863     0.0000000000    -0.5287270590
   12      Cl      1.2119621566     0.0000000000    -2.4363447439
 ----------------------------------------------------------------
 Nuclear Repulsion Energy =         394.11039839 hartrees
 There are       33 alpha and       33 beta electrons
 Applying Cartesian multipole field
    Component          Value
    ---------          -----
     (2,0,0)        1.00000E-11
     (0,2,0)        2.00000E-11
     (0,0,2)       -3.00000E-11
 Nucleus-field energy     =    -0.0000000134 hartrees
 Requested basis set is 6-311++G(d,p)
 There are 75 shells and 212 basis functions
 A cutoff of  1.0D-11 yielded   2543 shell pairs
 There are     21155 function pairs (     22780 Cartesian)
 Smallest overlap matrix eigenvalue = 1.61E-06

 Q-Chem warning in module stvman/mkSTV.C, line 318:

 Overlap eigenvalue is smaller than square root of threshold
 Use THRESH >= 12 to get rid of this warning

 Guess MOs from SCF MO coefficient file

 -----------------------------------------------------------------------
  General SCF calculation program by
  Eric Jon Sundstrom, Paul Horn, Yuezhi Mao, Dmitri Zuev, Alec White,
  David Stuck, Shaama M.S., Shane Yost, Joonho Lee, David Small,
  Daniel Levine, Susi Lehtola, Hugh Burton, Evgeny Epifanovsky,
  Bang C. Huynh
 -----------------------------------------------------------------------
 Exchange:     0.2000 Hartree-Fock + 0.0800 Slater + 0.7200 B88
 Correlation:  0.1900 VWN1RPA + 0.8100 LYP
 Using SG-1 standard quadrature grid
 using 6 threads for integral computing
 -------------------------------------------------------
 OpenMP Integral computing Module                
 Release: version 2.0, May 2017, Q-Chem Inc. Pleasanton 
 -------------------------------------------------------
 A restricted SCF calculation will be
 performed using DIIS
 SCF converges when DIIS error is below 1.0e-08
 ---------------------------------------
  Cycle       Energy         DIIS error
 ---------------------------------------
    1    -791.2017429718      3.08e-05  
    2    -791.2017479931      6.59e-06  
    3    -791.2017479309      7.53e-06  
    4    -791.2017481881      1.37e-06  
    5    -791.2017481957      6.11e-07  
    6    -791.2017481979      1.57e-07  
    7    -791.2017481979      5.40e-08  
    8    -791.2017481979      1.76e-08  
    9    -791.2017481981      3.41e-09  Convergence criterion met
 ---------------------------------------
 SCF time:   CPU 37.95s  wall 7.00s 
 SCF   energy in the final basis set =     -791.2017481981
 Total energy in the final basis set =     -791.2017481981

 --------------------------------------------------------------

                    Orbital Energies (a.u.)
 --------------------------------------------------------------

 Alpha MOs
 -- Occupied --
******** -24.7037 -10.2815 -10.2587 -10.2072 -10.2053 -10.2013 -10.2006
 -9.4799  -7.2443  -7.2348  -7.2344  -1.2431  -0.9121  -0.8571  -0.7800
 -0.7587  -0.6461  -0.6327  -0.5604  -0.5230  -0.5189  -0.4860  -0.4692
 -0.4563  -0.4284  -0.4082  -0.4048  -0.3786  -0.3471  -0.3289  -0.2792
 -0.2654
 -- Virtual --
 -0.0427  -0.0319  -0.0119   0.0014   0.0105   0.0126   0.0337   0.0399
  0.0480   0.0525   0.0779   0.0835   0.0859   0.0886   0.1035   0.1133
  0.1134   0.1166   0.1218   0.1223   0.1243   0.1316   0.1321   0.1355
  0.1396   0.1520   0.1596   0.1727   0.1800   0.1800   0.1912   0.2067
  0.2113   0.2332   0.2402   0.2545   0.2574   0.2659   0.2688   0.2800
  0.2899   0.3188   0.3230   0.3299   0.3357   0.3521   0.3724   0.3912
  0.4294   0.4498   0.4568   0.4689   0.4756   0.4926   0.5128   0.5332
  0.5353   0.5553   0.5636   0.5668   0.5882   0.5926   0.5983   0.6050
  0.6466   0.6571   0.6772   0.7225   0.7345   0.7602   0.7795   0.8084
  0.8221   0.8329   0.8427   0.8514   0.8540   0.8664   0.8731   0.9027
  0.9126   0.9372   0.9472   0.9766   0.9991   1.0047   1.0226   1.0751
  1.0823   1.1584   1.1823   1.1859   1.2783   1.2857   1.3797   1.4182
  1.4342   1.4584   1.4993   1.5189   1.5340   1.5417   1.5450   1.5894
  1.5984   1.6363   1.6697   1.6847   1.7340   1.7600   1.8783   1.8887
  1.8891   1.8926   1.9307   1.9546   1.9587   2.0016   2.0033   2.0344
  2.0531   2.0664   2.1975   2.2228   2.2805   2.3080   2.3279   2.4061
  2.4139   2.4708   2.5068   2.5428   2.6143   2.6233   2.6884   2.7124
  2.7156   2.7262   2.7340   2.7548   2.7656   2.8074   2.8462   2.8482
  2.8579   3.0498   3.1178   3.1310   3.1873   3.3156   3.3381   3.4671
  3.5954   3.6436   3.7757   3.7820   3.8397   3.9722   4.0022   4.0972
  4.1146   4.1332   4.8104   4.8593   6.3059   6.4311   6.7265   9.7673
 23.5030  23.8594  23.9302  24.0502  24.0647  24.1606  25.8182  26.1228
 26.6060  66.7897 215.7572
 --------------------------------------------------------------

          Ground-State Mulliken Net Atomic Charges

     Atom                 Charge (a.u.)
  ----------------------------------------
      1 C                    -0.505002
      2 C                    -0.436113
      3 C                     0.277804
      4 C                    -0.786553
      5 C                    -0.001409
      6 C                     0.537121
      7 H                     0.171666
      8 H                     0.178679
      9 H                     0.199877
     10 F                    -0.161738
     11 H                     0.205199
     12 Cl                    0.320468
  ----------------------------------------
  Sum of atomic charges =     0.000000

 -----------------------------------------------------------------
                    Cartesian Multipole Moments
 -----------------------------------------------------------------
    Charge (ESU x 10^10)
                -0.0000
    Dipole Moment (Debye)
         X      -1.4988      Y       0.0000      Z       0.8859
       Tot       1.7410
    Quadrupole Moments (Debye-Ang)
        XX     -54.9463     XY      -0.0000     YY     -55.2116
        XZ      -3.4867     YZ      -0.0000     ZZ     -52.5767
    Octopole Moments (Debye-Ang^2)
       XXX    -236.9486    XXY      -0.0000    XYY     -75.5674
       YYY       0.0000    XXZ     -22.3996    XYZ       0.0000
       YYZ      -5.3819    XZZ     -83.9167    YZZ       0.0000
       ZZZ      -1.5775
    Hexadecapole Moments (Debye-Ang^3)
      XXXX   -1133.7876   XXXY       0.0000   XXYY    -193.3148
      XYYY      -0.0000   YYYY     -62.4889   XXXZ    -161.4564
      XXYZ       0.0000   XYYZ     -25.4983   YYYZ       0.0000
      XXZZ    -381.1632   XYZZ      -0.0000   YYZZ    -180.2976
      XZZZ     -87.0171   YZZZ      -0.0000   ZZZZ    -917.3635
 -----------------------------------------------------------------
 Calculating analytic gradient of the SCF energy
 Gradient of SCF Energy
            1           2           3           4           5           6
    1  -0.0001411   0.0001782  -0.0000914   0.0000412   0.0000913  -0.0000039
    2  -0.0000000  -0.0000000   0.0000000   0.0000000   0.0000000  -0.0000000
    3   0.0001286  -0.0001705   0.0002219   0.0000038   0.0000294  -0.0001767
            7           8           9          10          11          12
    1   0.0000443  -0.0000217   0.0000075  -0.0001240  -0.0000123   0.0000320
    2   0.0000000   0.0000000  -0.0000000   0.0000000   0.0000000   0.0000000
    3  -0.0000088   0.0000008  -0.0000430  -0.0000934   0.0000292   0.0000785
 Max gradient component =       2.219E-04
 RMS gradient           =       8.057E-05
 Gradient time:  CPU 14.95 s  wall 2.56 s
 Geometry Optimization Parameters
   NAtoms,    NIC,     NZ,  NCons,   NDum,   NFix, NCnnct, MaxDiis
       12      78      12       0       0       0       0       0

 Cartesian Hessian Update
 Hessian updated using BFGS update


** GEOMETRY OPTIMIZATION IN DELOCALIZED INTERNAL COORDINATES **
   Searching for a Minimum

   Optimization Cycle:   4

                       Coordinates (Angstroms)
     ATOM                X               Y               Z
      1  C        -0.0076218323    0.0000000000    0.0019426334
      2  C         0.0038134227    0.0000000000    1.3954445853
      3  C         1.2034271743    0.0000000000    2.1043590807
      4  C         2.3867167410    0.0000000000    1.3824489946
      5  C         2.4229609781    0.0000000000   -0.0037859933
      6  C         1.2063542207    0.0000000000   -0.6792422552
      7  H        -0.9390611454    0.0000000000   -0.5479906231
      8  H        -0.9358448790    0.0000000000    1.9351700817
      9  H         1.2308530644    0.0000000000    3.1862381695
     10  F         3.5626075240    0.0000000000    2.0517321294
     11  H         3.3683229863    0.0000000000   -0.5287270590
     12  Cl        1.2119621566    0.0000000000   -2.4363447439
   Point Group: c1    Number of degrees of freedom:    30


   Energy is   -791.201748198

 Hessian updated using BFGS update

 21 Hessian modes will be used to form the next step
  Hessian Eigenvalues:
     0.153844    0.159775    0.160038    0.160292    0.177703    0.212817
     0.234454    0.248852    0.250439    0.287427    0.350479    0.351901
     0.351979    0.354738    0.419392    0.431635    0.459029    0.464795
     0.468516    0.473978    0.544474

 Minimum search - taking simple RFO step
 Searching for Lamda that Minimizes Along All modes
 Value Taken    Lamda =   0.00000000
 Step Taken.  Stepsize is  0.001322

                             Maximum     Tolerance    Cnvgd?
         Gradient           0.000126      0.000300     YES
         Displacement       0.000551      0.001200     YES
         Energy change     -0.000006      0.000001      NO


                       Distance Matrix (Angstroms)
             C (  1)   C (  2)   C (  3)   C (  4)   C (  5)   C (  6)
   C (  2)  1.393549
   C (  3)  2.426272  1.393425
   C (  4)  2.763812  2.382939  1.386120
   C (  5)  2.430590  2.794659  2.435475  1.386709
   C (  6)  1.392031  2.398005  2.783603  2.375674  1.391536
   H (  7)  1.081668  2.160082  3.409577  3.845438  3.405782  2.149426
   H (  8)  2.144520  1.083633  2.145952  3.368222  3.878289  3.379966
   H (  9)  3.416659  2.170845  1.082227  2.142353  3.405492  3.865558
   F ( 10)  4.116816  3.618802  2.359767  1.353018  2.350308  3.606959
   H ( 11)  3.417399  3.875869  3.408800  2.148522  1.081329  2.167202
   Cl( 12)  2.726285  4.017740  4.540712  3.995402  2.717326  1.757111
             H (  7)   H (  8)   H (  9)   F ( 10)   H ( 11)
   H (  8)  2.483163
   H (  9)  4.318911  2.501950
   F ( 10)  5.198421  4.499962  2.593103
   H ( 11)  4.307427  4.959501  4.285994  2.587763
   Cl( 12)  2.862304  4.870649  5.622615  5.066396  2.879045

 Final energy is   -791.20174819806152     


 ******************************
 **  OPTIMIZATION CONVERGED  **
 ******************************

                       Coordinates (Angstroms)
     ATOM                X               Y               Z
      1  C        -0.0076218323    0.0000000000    0.0019426334
      2  C         0.0038134227    0.0000000000    1.3954445853
      3  C         1.2034271743    0.0000000000    2.1043590807
      4  C         2.3867167410    0.0000000000    1.3824489946
      5  C         2.4229609781    0.0000000000   -0.0037859933
      6  C         1.2063542207    0.0000000000   -0.6792422552
      7  H        -0.9390611454    0.0000000000   -0.5479906231
      8  H        -0.9358448790    0.0000000000    1.9351700817
      9  H         1.2308530644    0.0000000000    3.1862381695
     10  F         3.5626075240    0.0000000000    2.0517321294
     11  H         3.3683229863    0.0000000000   -0.5287270590
     12  Cl        1.2119621566    0.0000000000   -2.4363447439

Z-matrix Print:
$molecule
0 1
Cl
C  1 1.757111
C  2 1.391536 1 118.856034
H  3 1.081329 2 121.918544 1 -0.000000 0
C  3 1.386709 2 117.541194 1 -180.000000 0
F  5 1.353018 3 118.149581 2 -180.000000 0
C  5 1.386120 3 122.884545 2 -0.000000 0
H  7 1.082227 5 119.934691 3 -180.000000 0
C  2 1.392031 1 119.480469 3 -180.000000 0
H  9 1.081668 2 120.144268 1 -0.000000 0
C  7 1.393425 5 118.032097 3 -0.000000 0
H  11 1.083633 7 119.546532 5 -180.000000 0
$end


 --------------------------------------------------------------

                    Orbital Energies (a.u.)
 --------------------------------------------------------------

 Alpha MOs
 -- Occupied --
******** -24.7037 -10.2815 -10.2587 -10.2072 -10.2053 -10.2013 -10.2006
 -9.4799  -7.2443  -7.2348  -7.2344  -1.2431  -0.9121  -0.8571  -0.7800
 -0.7587  -0.6461  -0.6327  -0.5604  -0.5230  -0.5189  -0.4860  -0.4692
 -0.4563  -0.4284  -0.4082  -0.4048  -0.3786  -0.3471  -0.3289  -0.2792
 -0.2654
 -- Virtual --
 -0.0427  -0.0319  -0.0119   0.0014   0.0105   0.0126   0.0337   0.0399
  0.0480   0.0525   0.0779   0.0835   0.0859   0.0886   0.1035   0.1133
  0.1134   0.1166   0.1218   0.1223   0.1243   0.1316   0.1321   0.1355
  0.1396   0.1520   0.1596   0.1727   0.1800   0.1800   0.1912   0.2067
  0.2113   0.2332   0.2402   0.2545   0.2574   0.2659   0.2688   0.2800
  0.2899   0.3188   0.3230   0.3299   0.3357   0.3521   0.3724   0.3912
  0.4294   0.4498   0.4568   0.4689   0.4756   0.4926   0.5128   0.5332
  0.5353   0.5553   0.5636   0.5668   0.5882   0.5926   0.5983   0.6050
  0.6466   0.6571   0.6772   0.7225   0.7345   0.7602   0.7795   0.8084
  0.8221   0.8329   0.8427   0.8514   0.8540   0.8664   0.8731   0.9027
  0.9126   0.9372   0.9472   0.9766   0.9991   1.0047   1.0226   1.0751
  1.0823   1.1584   1.1823   1.1859   1.2783   1.2857   1.3797   1.4182
  1.4342   1.4584   1.4993   1.5189   1.5340   1.5417   1.5450   1.5894
  1.5984   1.6363   1.6697   1.6847   1.7340   1.7600   1.8783   1.8887
  1.8891   1.8926   1.9307   1.9546   1.9587   2.0016   2.0033   2.0344
  2.0531   2.0664   2.1975   2.2228   2.2805   2.3080   2.3279   2.4061
  2.4139   2.4708   2.5068   2.5428   2.6143   2.6233   2.6884   2.7124
  2.7156   2.7262   2.7340   2.7548   2.7656   2.8074   2.8462   2.8482
  2.8579   3.0498   3.1178   3.1310   3.1873   3.3156   3.3381   3.4671
  3.5954   3.6436   3.7757   3.7820   3.8397   3.9722   4.0022   4.0972
  4.1146   4.1332   4.8104   4.8593   6.3059   6.4311   6.7265   9.7673
 23.5030  23.8594  23.9302  24.0502  24.0647  24.1606  25.8182  26.1228
 26.6060  66.7897 215.7572
 --------------------------------------------------------------

          Ground-State Mulliken Net Atomic Charges

     Atom                 Charge (a.u.)
  ----------------------------------------
      1 C                    -0.505002
      2 C                    -0.436113
      3 C                     0.277804
      4 C                    -0.786553
      5 C                    -0.001409
      6 C                     0.537121
      7 H                     0.171666
      8 H                     0.178679
      9 H                     0.199877
     10 F                    -0.161738
     11 H                     0.205199
     12 Cl                    0.320468
  ----------------------------------------
  Sum of atomic charges =     0.000000

 -----------------------------------------------------------------
                    Cartesian Multipole Moments
 -----------------------------------------------------------------
    Charge (ESU x 10^10)
                -0.0000
    Dipole Moment (Debye)
         X      -1.4988      Y       0.0000      Z       0.8859
       Tot       1.7410
    Quadrupole Moments (Debye-Ang)
        XX     -54.9463     XY      -0.0000     YY     -55.2116
        XZ      -3.4867     YZ      -0.0000     ZZ     -52.5767
    Octopole Moments (Debye-Ang^2)
       XXX    -236.9486    XXY      -0.0000    XYY     -75.5674
       YYY       0.0000    XXZ     -22.3996    XYZ       0.0000
       YYZ      -5.3819    XZZ     -83.9167    YZZ       0.0000
       ZZZ      -1.5775
    Hexadecapole Moments (Debye-Ang^3)
      XXXX   -1133.7876   XXXY       0.0000   XXYY    -193.3148
      XYYY      -0.0000   YYYY     -62.4889   XXXZ    -161.4564
      XXYZ       0.0000   XYYZ     -25.4983   YYYZ       0.0000
      XXZZ    -381.1632   XYZZ      -0.0000   YYZZ    -180.2976
      XZZZ     -87.0171   YZZZ      -0.0000   ZZZZ    -917.3635
 -----------------------------------------------------------------
Archival summary:
1\1\december\OPT\ProcedureUnspecified\BasisUnspecified\l1164\taweetha\FriNov2919:10:052019FriNov2919:10:052019\0\\#,OPT,ProcedureUnspecified,BasisUnspecified,\\0,1\Cl\C,1,1.75711\C,2,1.39154,1,118.856\H,3,1.08133,2,121.919,1,-0,0\C,3,1.38671,2,117.541,1,-180,0\F,5,1.35302,3,118.15,2,-180,0\C,5,1.38612,3,122.885,2,-0,0\H,7,1.08223,5,119.935,3,-180,0\C,2,1.39203,1,119.48,3,-180,0\H,9,1.08167,2,120.144,1,-0,0\C,7,1.39342,5,118.032,3,-0,0\H,11,1.08363,7,119.547,5,-180,0\\\@

 Total job time:  43.19s(wall), 246.65s(cpu) 
 Fri Nov 29 19:10:05 2019

        *************************************************************
        *                                                           *
        *  Thank you very much for using Q-Chem.  Have a nice day.  *
        *                                                           *
        *************************************************************


 
User input: 2 of 2 
 
                  Welcome to Q-Chem
     A Quantum Leap Into The Future Of Chemistry


 Q-Chem 5.2 (devel), Q-Chem, Inc., Pleasanton, CA (2019)

 Yihan Shao,  Zhengting Gan,  E. Epifanovsky,  A. T. B. Gilbert,  M. Wormit,  
 J. Kussmann,  A. W. Lange,  A. Behn,  Jia Deng,  Xintian Feng,  D. Ghosh,  
 M. Goldey,  P. R. Horn,  L. D. Jacobson,  I. Kaliman,  T. Kus,  A. Landau,  
 Jie Liu,  E. I. Proynov,  R. M. Richard,  R. P. Steele,  E. J. Sundstrom,  
 H. L. Woodcock III,  P. M. Zimmerman,  D. Zuev,  B. Albrecht,  E. Alguire,  
 S. A. Baeppler,  D. Barton,  Z. Benda,  Y. A. Bernard,  E. J. Berquist,  
 K. B. Bravaya,  H. Burton,  D. Casanova,  Chun-Min Chang,  Yunqing Chen,  
 A. Chien,  K. D. Closser,  M. P. Coons,  S. Coriani,  S. Dasgupta,  
 A. L. Dempwolff,  M. Diedenhofen,  Hainam Do,  R. G. Edgar,  Po-Tung Fang,  
 S. Faraji,  S. Fatehi,  Qingguo Feng,  K. D. Fenk,  J. Fosso-Tande,  
 J. Gayvert,  Qinghui Ge,  A. Ghysels,  G. Gidofalvi,  J. Gomes,  
 J. Gonthier,  A. Gunina,  D. Hait,  M. W. D. Hanson-Heine,  
 P. H. P. Harbach,  A. W. Hauser,  M. F. Herbst,  J. E. Herr,  
 E. G. Hohenstein,  Z. C. Holden,  Kerwin Hui,  B. C. Huynh,  T.-C. Jagau,  
 Hyunjun Ji,  B. Kaduk,  K. Khistyaev,  Jaehoon Kim,  P. Klunzinger,  K. Koh,  
 D. Kosenkov,  L. Koulias,  T. Kowalczyk,  C. M. Krauter,  A. Kunitsa,  
 Ka Un Lao,  A. Laurent,  K. V. Lawler,  Joonho Lee,  D. Lefrancois,  
 S. Lehtola,  D. S. Levine,  Yi-Pei Li,  You-Sheng Lin,  Fenglai Liu,  
 E. Livshits,  A. Luenser,  P. Manohar,  E. Mansoor,  S. F. Manzer,  
 Shan-Ping Mao,  Yuezhi Mao,  N. Mardirossian,  A. V. Marenich,  
 T. Markovich,  L. A. Martinez-Martinez,  S. A. Maurer,  N. J. Mayhall,  
 S. C. McKenzie,  J.-M. Mewes,  P. Morgante,  A. F. Morrison,  
 J. W. Mullinax,  K. Nanda,  T. S. Nguyen-Beck,  R. Olivares-Amaya,  
 J. A. Parkhill,  Zheng Pei,  T. M. Perrine,  F. Plasser,  P. Pokhilko,  
 S. Prager,  A. Prociuk,  E. Ramos,  D. R. Rehn,  F. Rob,  M. Scheurer,  
 M. Schneider,  N. Sergueev,  S. M. Sharada,  S. Sharma,  D. W. Small,  
 T. Stauch,  T. Stein,  Yu-Chuan Su,  A. J. W. Thom,  A. Tkatchenko,  
 T. Tsuchimochi,  N. M. Tubman,  L. Vogt,  M. L. Vidal,  O. Vydrov,  
 M. A. Watson,  J. Wenzel,  M. de Wergifosse,  T. A. Wesolowski,  A. White,  
 J. Witte,  A. Yamada,  Jun Yang,  K. Yao,  S. Yeganeh,  S. R. Yost,  
 Zhi-Qiang You,  A. Zech,  Igor Ying Zhang,  Xing Zhang,  Yan Zhao,  
 Ying Zhu,  B. R. Brooks,  G. K. L. Chan,  C. J. Cramer,  M. S. Gordon,  
 W. J. Hehre,  A. Klamt,  M. W. Schmidt,  C. D. Sherrill,  D. G. Truhlar,  
 A. Aspuru-Guzik,  R. Baer,  A. T. Bell,  N. A. Besley,  Jeng-Da Chai,  
 A. E. DePrince, III,  R. A. DiStasio Jr.,  A. Dreuw,  B. D. Dunietz,  
 T. R. Furlani,  Chao-Ping Hsu,  Yousung Jung,  Jing Kong,  D. S. Lambrecht,  
 WanZhen Liang,  C. Ochsenfeld,  V. A. Rassolov,  L. V. Slipchenko,  
 J. E. Subotnik,  T. Van Voorhis,  J. M. Herbert,  A. I. Krylov,  
 P. M. W. Gill,  M. Head-Gordon

 Contributors to earlier versions of Q-Chem not listed above: 
 R. D. Adamson,  B. Austin,  J. Baker,  G. J. O. Beran,  K. Brandhorst,  
 S. T. Brown,  E. F. C. Byrd,  A. K. Chakraborty,  C.-L. Cheng,  
 Siu Hung Chien,  D. M. Chipman,  D. L. Crittenden,  H. Dachsel,  
 R. J. Doerksen,  A. D. Dutoi,  L. Fusti-Molnar,  W. A. Goddard III,  
 A. Golubeva-Zadorozhnaya,  S. R. Gwaltney,  G. Hawkins,  A. Heyden,  
 S. Hirata,  G. Kedziora,  F. J. Keil,  C. Kelley,  Jihan Kim,  R. A. King,  
 R. Z. Khaliullin,  P. P. Korambath,  W. Kurlancheek,  A. M. Lee,  M. S. Lee,  
 S. V. Levchenko,  Ching Yeh Lin,  D. Liotard,  R. C. Lochan,  I. Lotan,  
 P. E. Maslen,  N. Nair,  D. P. O'Neill,  D. Neuhauser,  E. Neuscamman,  
 C. M. Oana,  R. Olson,  B. Peters,  R. Peverati,  P. A. Pieniazek,  
 Y. M. Rhee,  J. Ritchie,  M. A. Rohrdanz,  E. Rosta,  N. J. Russ,  
 H. F. Schaefer III,  N. E. Schultz,  N. Shenvi,  A. C. Simmonett,  A. Sodt,  
 D. Stuck,  K. S. Thanthiriwatte,  V. Vanovschi,  Tao Wang,  A. Warshel,  
 C. F. Williams,  Q. Wu,  X. Xu,  W. Zhang

 Please cite Q-Chem as follows:
 Y. Shao et al., Mol. Phys. 113, 184-215 (2015)
 DOI: 10.1080/00268976.2014.952696

 Q-Chem 5.2.1 for Intel X86 EM64T Linux

 Parts of Q-Chem use Armadillo 8.300.2 (Tropical Shenanigans).
 http://arma.sourceforge.net/

 Q-Chem begins on Fri Nov 29 19:10:05 2019  

Host: 
0

     Scratch files written to /scratch/taweetham/qchem2654//
NAlpha2: 66
NElect   66
Mult     1
The previous job contains 0 fragments, simply inherited here

Checking the input file for inconsistencies... 	...done.

--------------------------------------------------------------
User input:
--------------------------------------------------------------

$MOLECULE
READ
$END

$REM
   JOB_TYPE 	FREQUENCY
   BASIS 	6-311++G**
   METHOD	B3LYP	
$END


--------------------------------------------------------------
 ----------------------------------------------------------------
             Standard Nuclear Orientation (Angstroms)
    I     Atom           X                Y                Z
 ----------------------------------------------------------------
    1      C       0.5224461161    -1.4122139583    -0.0000000000
    2      C      -0.8152838245    -1.8026714605    -0.0000000000
    3      C      -1.8397069313    -0.8581132498    -0.0000000000
    4      C      -1.4892511619     0.4829718052    -0.0000000000
    5      C      -0.1722145760     0.9169945206     0.0000000000
    6      C       0.8250634380    -0.0534742974     0.0000000000
    7      H       1.3173771456    -2.1457604388    -0.0000000000
    8      H      -1.0614569186    -2.8579724331    -0.0000000000
    9      H      -2.8836289038    -1.1434927469    -0.0000000000
   10      F      -2.4688891844     1.4162286794     0.0000000000
   11      H       0.0581577587     1.9734986789     0.0000000000
   12      Cl      2.5060726597     0.4580416863     0.0000000000
 ----------------------------------------------------------------
 Molecular Point Group                 Cs    NOp =  2
 Largest Abelian Subgroup              Cs    NOp =  2
 Nuclear Repulsion Energy =         394.11039839 hartrees
 There are       33 alpha and       33 beta electrons
 Requested basis set is 6-311++G(d,p)
 There are 75 shells and 212 basis functions

 Total QAlloc Memory Limit   2000 MB
 Mega-Array Size       188 MB
 MEM_STATIC part       192 MB

                       Distance Matrix (Angstroms)
             C (  1)   C (  2)   C (  3)   C (  4)   C (  5)   C (  6)
   C (  2)  1.393549
   C (  3)  2.426272  1.393425
   C (  4)  2.763812  2.382939  1.386120
   C (  5)  2.430590  2.794659  2.435475  1.386709
   C (  6)  1.392031  2.398005  2.783603  2.375674  1.391536
   H (  7)  1.081668  2.160082  3.409577  3.845438  3.405782  2.149426
   H (  8)  2.144520  1.083633  2.145952  3.368222  3.878289  3.379966
   H (  9)  3.416659  2.170845  1.082227  2.142353  3.405492  3.865558
   F ( 10)  4.116816  3.618802  2.359767  1.353018  2.350308  3.606959
   H ( 11)  3.417399  3.875869  3.408800  2.148522  1.081329  2.167202
   Cl( 12)  2.726285  4.017740  4.540712  3.995402  2.717326  1.757111
             H (  7)   H (  8)   H (  9)   F ( 10)   H ( 11)
   H (  8)  2.483163
   H (  9)  4.318911  2.501950
   F ( 10)  5.198421  4.499962  2.593103
   H ( 11)  4.307427  4.959501  4.285994  2.587763
   Cl( 12)  2.862304  4.870649  5.622615  5.066396  2.879045

 A cutoff of  1.0D-11 yielded   2543 shell pairs
 There are     21155 function pairs (     22780 Cartesian)
 Smallest overlap matrix eigenvalue = 1.61E-06

 Q-Chem warning in module stvman/mkSTV.C, line 318:

 Overlap eigenvalue is smaller than square root of threshold
 Use THRESH >= 12 to get rid of this warning

 Guess from superposition of atomic densities
 Warning:  Energy on first SCF cycle will be non-variational
 SAD guess density has 66.000000 electrons

 -----------------------------------------------------------------------
  General SCF calculation program by
  Eric Jon Sundstrom, Paul Horn, Yuezhi Mao, Dmitri Zuev, Alec White,
  David Stuck, Shaama M.S., Shane Yost, Joonho Lee, David Small,
  Daniel Levine, Susi Lehtola, Hugh Burton, Evgeny Epifanovsky,
  Bang C. Huynh
 -----------------------------------------------------------------------
 Exchange:     0.2000 Hartree-Fock + 0.0800 Slater + 0.7200 B88
 Correlation:  0.1900 VWN1RPA + 0.8100 LYP
 Using SG-1 standard quadrature grid
 using 6 threads for integral computing
 -------------------------------------------------------
 OpenMP Integral computing Module                
 Release: version 2.0, May 2017, Q-Chem Inc. Pleasanton 
 -------------------------------------------------------
 A restricted SCF calculation will be
 performed using DIIS
 SCF converges when DIIS error is below 1.0e-08
 ---------------------------------------
  Cycle       Energy         DIIS error
 ---------------------------------------
    1    -792.9093015611      4.28e-02  
    2    -791.0973969926      4.35e-03  
    3    -791.0441727194      5.23e-03  
    4    -791.1963569096      9.40e-04  
    5    -791.2008350782      3.94e-04  
    6    -791.2016904028      1.04e-04  
    7    -791.2017477301      3.01e-05  
    8    -791.2017512525      1.13e-05  
    9    -791.2017517290      1.48e-06  
   10    -791.2017517375      6.87e-07  
   11    -791.2017517402      2.38e-07  
   12    -791.2017517404      9.31e-08  
   13    -791.2017517405      2.48e-08  
   14    -791.2017517405      4.11e-09  Convergence criterion met
 ---------------------------------------
 SCF time:   CPU 60.54s  wall 11.00s 
 SCF   energy in the final basis set =     -791.2017517405
 Total energy in the final basis set =     -791.2017517405

 --------------------------------------------------------------
             Orbital Energies (a.u.) and Symmetries
 --------------------------------------------------------------

 Alpha MOs, Restricted
 -- Occupied --                  
-101.57  -24.70  -10.28  -10.26  -10.21  -10.21  -10.20  -10.20
  1 A'    2 A'    3 A'    4 A'    5 A'    6 A'    7 A'    8 A'                 
 -9.480  -7.244  -7.235  -7.234  -1.243  -0.912  -0.857  -0.780
  9 A'   10 A'    1 A"   11 A'   12 A'   13 A'   14 A'   15 A'                 
 -0.759  -0.646  -0.633  -0.560  -0.523  -0.519  -0.486  -0.469
 16 A'   17 A'   18 A'   19 A'   20 A'   21 A'    2 A"   22 A'                 
 -0.456  -0.428  -0.408  -0.405  -0.379  -0.347  -0.329  -0.279
 23 A'   24 A'    3 A"   25 A'   26 A'    4 A"   27 A'    5 A"                 
 -0.265
  6 A"                                                                         
 -- Virtual --                   
 -0.043  -0.032  -0.012   0.001   0.011   0.013   0.034   0.040
  7 A"    8 A"   28 A'   29 A'   30 A'   31 A'   32 A'   33 A'                 
  0.048   0.052   0.078   0.083   0.086   0.089   0.103   0.113
  9 A"   34 A'   10 A"   35 A'   11 A"   36 A'   37 A'   12 A"                 
  0.113   0.117   0.122   0.122   0.124   0.132   0.132   0.135
 38 A'   39 A'   40 A'   13 A"   41 A'   14 A"   42 A'   43 A'                 
  0.140   0.152   0.159   0.173   0.180   0.180   0.191   0.207
 44 A'   15 A"   45 A'   46 A'   47 A'   16 A"   48 A'   49 A'                 
  0.211   0.233   0.240   0.255   0.257   0.266   0.269   0.280
 50 A'   51 A'   52 A'   53 A'   54 A'   55 A'   56 A'   57 A'                 
  0.290   0.319   0.323   0.330   0.336   0.352   0.372   0.391
 58 A'   17 A"   59 A'   60 A'   61 A'   62 A'   63 A'   64 A'                 
  0.429   0.450   0.457   0.469   0.476   0.493   0.513   0.533
 65 A'   66 A'   18 A"   67 A'   68 A'   69 A'   19 A"   70 A'                 
  0.535   0.555   0.564   0.567   0.588   0.593   0.598   0.605
 71 A'   20 A"   72 A'   21 A"   73 A'   22 A"   23 A"   74 A'                 
  0.647   0.657   0.677   0.723   0.734   0.760   0.779   0.808
 75 A'   24 A"   76 A'   77 A'   78 A'   79 A'   80 A'   81 A'                 
  0.822   0.833   0.843   0.851   0.854   0.867   0.873   0.903
 25 A"   82 A'   83 A'   84 A'   26 A"   85 A'   86 A'   87 A'                 
  0.913   0.937   0.947   0.977   0.999   1.005   1.023   1.075
 88 A'   89 A'   90 A'   27 A"   91 A'   28 A"   92 A'   29 A"                 
  1.082   1.158   1.183   1.186   1.278   1.286   1.380   1.418
 30 A"   31 A"   93 A'   94 A'   95 A'   32 A"   96 A'   33 A"                 
  1.434   1.458   1.499   1.519   1.534   1.542   1.545   1.589
 97 A'   98 A'   99 A'  100 A'  101 A'   34 A"  102 A'   35 A"                 
  1.598   1.636   1.670   1.685   1.734   1.760   1.878   1.889
 36 A"  103 A'  104 A'  105 A'   37 A"  106 A'  107 A'   38 A"                 
  1.889   1.893   1.931   1.955   1.959   2.002   2.003   2.034
108 A'   39 A"  109 A'   40 A"  110 A'   41 A"  111 A'  112 A'                 
  2.053   2.066   2.197   2.223   2.280   2.308   2.328   2.406
113 A'  114 A'   42 A"  115 A'   43 A"   44 A"  116 A'  117 A'                 
  2.414   2.471   2.507   2.543   2.614   2.623   2.688   2.712
118 A'  119 A'  120 A'  121 A'   45 A"  122 A'  123 A'  124 A'                 
  2.716   2.726   2.734   2.755   2.766   2.807   2.846   2.848
125 A'  126 A'   46 A"  127 A'   47 A"  128 A'  129 A'   48 A"                 
  2.858   3.050   3.118   3.131   3.187   3.316   3.338   3.467
 49 A"   50 A"  130 A'  131 A'  132 A'  133 A'  134 A'  135 A'                 
  3.595   3.644   3.776   3.782   3.840   3.972   4.002   4.097
136 A'  137 A'   51 A"  138 A'  139 A'   52 A"  140 A'  141 A'                 
  4.115   4.133   4.810   4.859   6.306   6.431   6.727   9.767
142 A'  143 A'  144 A'  145 A'   53 A"  146 A'  147 A'  148 A'                 
 23.503  23.859  23.930  24.050  24.065  24.161  25.818  26.123
149 A'  150 A'  151 A'  152 A'  153 A'  154 A'   54 A"  155 A'                 
 26.606  66.790 215.757
156 A'  157 A'  158 A'                                                         

 Beta MOs, Restricted
 -- Occupied --                  
-101.57  -24.70  -10.28  -10.26  -10.21  -10.21  -10.20  -10.20
  1 A'    2 A'    3 A'    4 A'    5 A'    6 A'    7 A'    8 A'                 
 -9.480  -7.244  -7.235  -7.234  -1.243  -0.912  -0.857  -0.780
  9 A'   10 A'    1 A"   11 A'   12 A'   13 A'   14 A'   15 A'                 
 -0.759  -0.646  -0.633  -0.560  -0.523  -0.519  -0.486  -0.469
 16 A'   17 A'   18 A'   19 A'   20 A'   21 A'    2 A"   22 A'                 
 -0.456  -0.428  -0.408  -0.405  -0.379  -0.347  -0.329  -0.279
 23 A'   24 A'    3 A"   25 A'   26 A'    4 A"   27 A'    5 A"                 
 -0.265
  6 A"                                                                         
 -- Virtual --                   
 -0.043  -0.032  -0.012   0.001   0.011   0.013   0.034   0.040
  7 A"    8 A"   28 A'   29 A'   30 A'   31 A'   32 A'   33 A'                 
  0.048   0.052   0.078   0.083   0.086   0.089   0.103   0.113
  9 A"   34 A'   10 A"   35 A'   11 A"   36 A'   37 A'   12 A"                 
  0.113   0.117   0.122   0.122   0.124   0.132   0.132   0.135
 38 A'   39 A'   40 A'   13 A"   41 A'   14 A"   42 A'   43 A'                 
  0.140   0.152   0.159   0.173   0.180   0.180   0.191   0.207
 44 A'   15 A"   45 A'   46 A'   47 A'   16 A"   48 A'   49 A'                 
  0.211   0.233   0.240   0.255   0.257   0.266   0.269   0.280
 50 A'   51 A'   52 A'   53 A'   54 A'   55 A'   56 A'   57 A'                 
  0.290   0.319   0.323   0.330   0.336   0.352   0.372   0.391
 58 A'   17 A"   59 A'   60 A'   61 A'   62 A'   63 A'   64 A'                 
  0.429   0.450   0.457   0.469   0.476   0.493   0.513   0.533
 65 A'   66 A'   18 A"   67 A'   68 A'   69 A'   19 A"   70 A'                 
  0.535   0.555   0.564   0.567   0.588   0.593   0.598   0.605
 71 A'   20 A"   72 A'   21 A"   73 A'   22 A"   23 A"   74 A'                 
  0.647   0.657   0.677   0.723   0.734   0.760   0.779   0.808
 75 A'   24 A"   76 A'   77 A'   78 A'   79 A'   80 A'   81 A'                 
  0.822   0.833   0.843   0.851   0.854   0.867   0.873   0.903
 25 A"   82 A'   83 A'   84 A'   26 A"   85 A'   86 A'   87 A'                 
  0.913   0.937   0.947   0.977   0.999   1.005   1.023   1.075
 88 A'   89 A'   90 A'   27 A"   91 A'   28 A"   92 A'   29 A"                 
  1.082   1.158   1.183   1.186   1.278   1.286   1.380   1.418
 30 A"   31 A"   93 A'   94 A'   95 A'   32 A"   96 A'   33 A"                 
  1.434   1.458   1.499   1.519   1.534   1.542   1.545   1.589
 97 A'   98 A'   99 A'  100 A'  101 A'   34 A"  102 A'   35 A"                 
  1.598   1.636   1.670   1.685   1.734   1.760   1.878   1.889
 36 A"  103 A'  104 A'  105 A'   37 A"  106 A'  107 A'   38 A"                 
  1.889   1.893   1.931   1.955   1.959   2.002   2.003   2.034
108 A'   39 A"  109 A'   40 A"  110 A'   41 A"  111 A'  112 A'                 
  2.053   2.066   2.197   2.223   2.280   2.308   2.328   2.406
113 A'  114 A'   42 A"  115 A'   43 A"   44 A"  116 A'  117 A'                 
  2.414   2.471   2.507   2.543   2.614   2.623   2.688   2.712
118 A'  119 A'  120 A'  121 A'   45 A"  122 A'  123 A'  124 A'                 
  2.716   2.726   2.734   2.755   2.766   2.807   2.846   2.848
125 A'  126 A'   46 A"  127 A'   47 A"  128 A'  129 A'   48 A"                 
  2.858   3.050   3.118   3.131   3.187   3.316   3.338   3.467
 49 A"   50 A"  130 A'  131 A'  132 A'  133 A'  134 A'  135 A'                 
  3.595   3.644   3.776   3.782   3.840   3.972   4.002   4.097
136 A'  137 A'   51 A"  138 A'  139 A'   52 A"  140 A'  141 A'                 
  4.115   4.133   4.810   4.859   6.306   6.431   6.727   9.767
142 A'  143 A'  144 A'  145 A'   53 A"  146 A'  147 A'  148 A'                 
 23.503  23.859  23.930  24.050  24.065  24.161  25.818  26.123
149 A'  150 A'  151 A'  152 A'  153 A'  154 A'   54 A"  155 A'                 
 26.606  66.790 215.757
156 A'  157 A'  158 A'                                                         
 --------------------------------------------------------------

          Ground-State Mulliken Net Atomic Charges

     Atom                 Charge (a.u.)
  ----------------------------------------
      1 C                    -0.509372
      2 C                    -0.436127
      3 C                     0.278773
      4 C                    -0.789290
      5 C                    -0.004270
      6 C                     0.548062
      7 H                     0.171583
      8 H                     0.178793
      9 H                     0.199802
     10 F                    -0.161948
     11 H                     0.205233
     12 Cl                    0.318760
  ----------------------------------------
  Sum of atomic charges =     0.000000

 -----------------------------------------------------------------
                    Cartesian Multipole Moments
 -----------------------------------------------------------------
    Charge (ESU x 10^10)
                -0.0000
    Dipole Moment (Debye)
         X      -0.4167      Y      -1.6907      Z      -0.0000
       Tot       1.7413
    Quadrupole Moments (Debye-Ang)
        XX     -55.1321     XY       3.2643     YY     -48.0813
        XZ      -0.0000     YZ       0.0000     ZZ     -55.2127
    Octopole Moments (Debye-Ang^2)
       XXX      -7.1303    XXY      -9.3861    XYY       0.5693
       YYY       2.2663    XXZ      -0.0000    XYZ       0.0000
       YYZ      -0.0000    XZZ      -1.9032    YZZ       6.7234
       ZZZ       0.0000
    Hexadecapole Moments (Debye-Ang^3)
      XXXX    -981.0529   XXXY      17.6414   XXYY    -238.6828
      XYYY      -9.4622   YYYY    -387.5455   XXXZ      -0.0000
      XXYZ       0.0000   XYYZ      -0.0000   YYYZ       0.0000
      XXZZ    -182.3816   XYZZ      -9.4398   YYZZ     -88.1693
      XZZZ      -0.0000   YZZZ       0.0000   ZZZZ     -62.4950
 -----------------------------------------------------------------
 Calculating MO derivatives via CPSCF
    1     0    39    0.0301995  
    2     0    39    0.0075550  
    3     0    39    0.0007602  
    4     0    39    0.0000503  
    5    37     2    0.0000025  
    6    39     0    0.0000001  Converged
 Time for AOints: 43.1 s (CPU) 7.3 s (wall)
 ------------------------------------------------------------------------------
                     AOints        : Timing summary (seconds)
 ------------------------------------------------------------------------------
     job step          cpu (% of tot)      sys (% of tot)     wall (% of tot)
 ------------------------------------------------------------------------------
  AOints            0.4306E+02 ( 5.7)   0.1000E-05 ( 2.4)   0.7334E+01 ( 5.7)
 ------------------------------------------------------------------------------
   Grand Totals     0.7605E+03          0.4200E-04          0.1298E+03
 ------------------------------------------------------------------------------
 Polarizability Matrix (a.u.)
            1           2           3
    1-106.1785107  -5.1435806  -0.0000000
    2  -5.1435806 -85.9368931   0.0000000
    3  -0.0000000   0.0000000 -45.6669277
 Calculating analytic Hessian of the SCF energy

 Direct stationary perturbation theory relativistic correction:

 rels  =       0.877945407099
 relv  =      -3.288130570858
 rel2e =       0.843518008752
 E_rel =      -1.566667155008

 Hessian of the SCF Energy
            1           2           3           4           5           6
    1   0.7114080  -0.0525778  -0.0000000  -0.3162990  -0.0871978   0.0000000
    2  -0.0525778   0.6899046   0.0000000  -0.0206588  -0.1426161  -0.0000000
    3  -0.0000000   0.0000000   0.1219400   0.0000000  -0.0000000  -0.0571761
    4  -0.3162990  -0.0206588   0.0000000   0.6595268   0.0150307  -0.0000000
    5  -0.0871978  -0.1426161  -0.0000000   0.0150307   0.7319190   0.0000000
    6   0.0000000  -0.0000000  -0.0571761  -0.0000000   0.0000000   0.1301072
    7  -0.0491302   0.0042855  -0.0000000  -0.2407419   0.1356202   0.0000000
    8   0.0494795   0.0562304   0.0000000   0.0714856  -0.2231281  -0.0000000
    9  -0.0000000   0.0000000   0.0050769   0.0000000  -0.0000000  -0.0557198
   10  -0.0338242  -0.0381979   0.0000000   0.0589855   0.0094454  -0.0000000
   11  -0.0388061  -0.0414020  -0.0000000   0.0676820  -0.0502440   0.0000000
   12   0.0000000  -0.0000000  -0.0015960  -0.0000000   0.0000000   0.0003535
   13   0.0489228   0.0538822  -0.0000000  -0.0621164   0.0129724   0.0000000
   14   0.0101382  -0.0425492   0.0000000   0.0138693  -0.0042492  -0.0000000
   15  -0.0000000   0.0000000   0.0066166   0.0000000  -0.0000000   0.0001151
   16  -0.1163971  -0.0620755   0.0000000   0.0035726  -0.0335947  -0.0000000
   17   0.0012964  -0.3161637  -0.0000000  -0.0923026  -0.0016124   0.0000000
   18   0.0000000  -0.0000000  -0.0612282  -0.0000000   0.0000000   0.0048545
   19  -0.2103801   0.1448664  -0.0000000  -0.0161040   0.0212381   0.0000000
   20   0.1421841  -0.1895797   0.0000000  -0.0087688   0.0104773  -0.0000000
   21  -0.0000000   0.0000000  -0.0328139   0.0000000  -0.0000000   0.0019474
   22  -0.0027908  -0.0304482   0.0000000  -0.0725223  -0.0617863  -0.0000000
   23   0.0002323  -0.0046353   0.0000000  -0.0617655  -0.3241950  -0.0000000
   24   0.0000000  -0.0000000   0.0031574  -0.0000000   0.0000000  -0.0358360
   25  -0.0007454   0.0035830  -0.0000000  -0.0152692  -0.0080471   0.0000000
   26   0.0032504  -0.0025721   0.0000000   0.0215718   0.0108850  -0.0000000
   27  -0.0000000   0.0000000   0.0069901   0.0000000  -0.0000000   0.0016046
   28  -0.0004459   0.0040831   0.0000000  -0.0014137  -0.0010496   0.0000000
   29   0.0047870   0.0012415  -0.0000000  -0.0101650  -0.0034129   0.0000000
   30  -0.0000000   0.0000000  -0.0011988   0.0000000  -0.0000000   0.0067966
   31  -0.0033928   0.0030510  -0.0000000  -0.0011576   0.0005742   0.0000000
   32   0.0034341  -0.0003755   0.0000000   0.0003113   0.0006990  -0.0000000
   33  -0.0000000   0.0000000   0.0057073   0.0000000  -0.0000000  -0.0013865
   34  -0.0269254  -0.0097933  -0.0000000   0.0035392  -0.0032052   0.0000000
   35  -0.0362202  -0.0074827   0.0000000   0.0037100  -0.0045225  -0.0000000
   36  -0.0000000   0.0000000   0.0045246   0.0000000  -0.0000000   0.0043395
            7           8           9          10          11          12
    1  -0.0491302   0.0494795  -0.0000000  -0.0338242  -0.0388061   0.0000000
    2   0.0042855   0.0562304   0.0000000  -0.0381979  -0.0414020  -0.0000000
    3  -0.0000000   0.0000000   0.0050769   0.0000000  -0.0000000  -0.0015960
    4  -0.2407419   0.0714856   0.0000000   0.0589855   0.0676820  -0.0000000
    5   0.1356202  -0.2231281  -0.0000000   0.0094454  -0.0502440   0.0000000
    6   0.0000000  -0.0000000  -0.0557198  -0.0000000   0.0000000   0.0003535
    7   0.7542457   0.0193948  -0.0000000  -0.1460255  -0.1079260   0.0000000
    8   0.0193948   0.6707459   0.0000000  -0.0310346  -0.3048078  -0.0000000
    9  -0.0000000   0.0000000   0.1202603   0.0000000  -0.0000000  -0.0642762
   10  -0.1460255  -0.0310346   0.0000000   0.6712439   0.0328484  -0.0000000
   11  -0.1079260  -0.3048078  -0.0000000   0.0328484   0.6768748   0.0000000
   12   0.0000000  -0.0000000  -0.0642762  -0.0000000   0.0000000   0.1506412
   13   0.0067079  -0.0773121  -0.0000000  -0.2963525  -0.0405608   0.0000000
   14  -0.0320413   0.0023005   0.0000000  -0.1174330  -0.1547316  -0.0000000
   15  -0.0000000   0.0000000   0.0076639   0.0000000  -0.0000000  -0.0629703
   16  -0.0036118   0.0178556   0.0000000  -0.0583652  -0.0003526  -0.0000000
   17   0.0188091  -0.0673186  -0.0000000   0.0632338   0.0670509   0.0000000
   18   0.0000000  -0.0000000  -0.0020078  -0.0000000   0.0000000  -0.0001111
   19  -0.0038503  -0.0028608  -0.0000000  -0.0004880  -0.0011715   0.0000000
   20  -0.0024842   0.0004290   0.0000000  -0.0012790  -0.0006076  -0.0000000
   21  -0.0000000   0.0000000   0.0070031   0.0000000  -0.0000000  -0.0006444
   22   0.0088957   0.0238164   0.0000000  -0.0026067   0.0023665  -0.0000000
   23  -0.0067075  -0.0161102   0.0000000   0.0032468   0.0002223  -0.0000000
   24   0.0000000  -0.0000000   0.0028630  -0.0000000   0.0000000   0.0074199
   25  -0.3216323  -0.0761264  -0.0000000  -0.0055071   0.0013950   0.0000000
   26  -0.0743892  -0.0793763   0.0000000  -0.0310919  -0.0028502  -0.0000000
   27  -0.0000000   0.0000000  -0.0324443   0.0000000  -0.0000000   0.0043270
   28   0.0029952   0.0071382  -0.0000000  -0.1905546   0.1099391   0.0000000
   29   0.0477651  -0.0421174  -0.0000000   0.1092960  -0.1802790   0.0000000
   30  -0.0000000   0.0000000   0.0073525   0.0000000  -0.0000000  -0.0431667
   31  -0.0055206  -0.0007692  -0.0000000  -0.0005897  -0.0299546   0.0000000
   32  -0.0011824   0.0012225   0.0000000   0.0009957  -0.0060798  -0.0000000
   33  -0.0000000   0.0000000   0.0050955   0.0000000  -0.0000000   0.0049762
   34  -0.0023318  -0.0010674  -0.0000000   0.0040845   0.0045410   0.0000000
   35  -0.0011439   0.0019298   0.0000000  -0.0000300  -0.0031460  -0.0000000
   36  -0.0000000   0.0000000  -0.0008671   0.0000000  -0.0000000   0.0050470
           13          14          15          16          17          18
    1   0.0489228   0.0101382  -0.0000000  -0.1163971   0.0012964   0.0000000
    2   0.0538822  -0.0425492   0.0000000  -0.0620755  -0.3161637  -0.0000000
    3  -0.0000000   0.0000000   0.0066166   0.0000000  -0.0000000  -0.0612282
    4  -0.0621164   0.0138693   0.0000000   0.0035726  -0.0923026  -0.0000000
    5   0.0129724  -0.0042492  -0.0000000  -0.0335947  -0.0016124   0.0000000
    6   0.0000000  -0.0000000   0.0001151  -0.0000000   0.0000000   0.0048545
    7   0.0067079  -0.0320413  -0.0000000  -0.0036118   0.0188091   0.0000000
    8  -0.0773121   0.0023005   0.0000000   0.0178556  -0.0673186  -0.0000000
    9  -0.0000000   0.0000000   0.0076639   0.0000000  -0.0000000  -0.0020078
   10  -0.2963525  -0.1174330   0.0000000  -0.0583652   0.0632338  -0.0000000
   11  -0.0405608  -0.1547316  -0.0000000  -0.0003526   0.0670509   0.0000000
   12   0.0000000  -0.0000000  -0.0629703  -0.0000000   0.0000000  -0.0001111
   13   0.6699716   0.0201362  -0.0000000  -0.2085088   0.0770237   0.0000000
   14   0.0201362   0.7600814   0.0000000   0.1384021  -0.2328372  -0.0000000
   15  -0.0000000   0.0000000   0.1185368   0.0000000  -0.0000000  -0.0586252
   16  -0.2085088   0.1384021   0.0000000   0.5124055  -0.0441842  -0.0000000
   17   0.0770237  -0.2328372  -0.0000000  -0.0441842   0.6359967   0.0000000
   18   0.0000000  -0.0000000  -0.0586252  -0.0000000   0.0000000   0.1231126
   19   0.0004780  -0.0021252  -0.0000000   0.0067971  -0.0076311   0.0000000
   20  -0.0027070  -0.0044821   0.0000000   0.0236849  -0.0166945  -0.0000000
   21  -0.0000000   0.0000000   0.0055587   0.0000000  -0.0000000   0.0015022
   22  -0.0009712   0.0004565   0.0000000  -0.0041684  -0.0009628  -0.0000000
   23   0.0003111   0.0004801   0.0000000  -0.0012078   0.0016203  -0.0000000
   24   0.0000000  -0.0000000  -0.0014414  -0.0000000   0.0000000   0.0070032
   25   0.0011895  -0.0009873  -0.0000000   0.0005906   0.0004817   0.0000000
   26  -0.0004419  -0.0056489   0.0000000   0.0008428  -0.0014716  -0.0000000
   27  -0.0000000   0.0000000   0.0049853   0.0000000  -0.0000000  -0.0008892
   28  -0.0472242   0.0440072  -0.0000000   0.0007972  -0.0082949   0.0000000
   29   0.0048346   0.0060597  -0.0000000  -0.0024305  -0.0036733   0.0000000
   30  -0.0000000   0.0000000   0.0072238   0.0000000  -0.0000000   0.0073421
   31  -0.0694512  -0.0625599  -0.0000000   0.0082430   0.0224885   0.0000000
   32  -0.0616498  -0.3321747   0.0000000  -0.0071135  -0.0151758  -0.0000000
   33  -0.0000000   0.0000000  -0.0320517   0.0000000  -0.0000000   0.0016415
   34  -0.0426456  -0.0118632  -0.0000000  -0.1413545  -0.0299572   0.0000000
   35   0.0135116   0.0077507   0.0000000  -0.0298271  -0.0497203  -0.0000000
   36  -0.0000000   0.0000000   0.0043884   0.0000000  -0.0000000  -0.0225946
           19          20          21          22          23          24
    1  -0.2103801   0.1421841  -0.0000000  -0.0027908   0.0002323   0.0000000
    2   0.1448664  -0.1895797   0.0000000  -0.0304482  -0.0046353  -0.0000000
    3  -0.0000000   0.0000000  -0.0328139   0.0000000   0.0000000   0.0031574
    4  -0.0161040  -0.0087688   0.0000000  -0.0725223  -0.0617655  -0.0000000
    5   0.0212381   0.0104773  -0.0000000  -0.0617863  -0.3241950   0.0000000
    6   0.0000000  -0.0000000   0.0019474  -0.0000000  -0.0000000  -0.0358360
    7  -0.0038503  -0.0024842  -0.0000000   0.0088957  -0.0067075   0.0000000
    8  -0.0028608   0.0004290   0.0000000   0.0238164  -0.0161102  -0.0000000
    9  -0.0000000   0.0000000   0.0070031   0.0000000   0.0000000   0.0028630
   10  -0.0004880  -0.0012790   0.0000000  -0.0026067   0.0032468  -0.0000000
   11  -0.0011715  -0.0006076  -0.0000000   0.0023665   0.0002223   0.0000000
   12   0.0000000  -0.0000000  -0.0006444  -0.0000000  -0.0000000   0.0074199
   13   0.0004780  -0.0027070  -0.0000000  -0.0009712   0.0003111   0.0000000
   14  -0.0021252  -0.0044821   0.0000000   0.0004565   0.0004801  -0.0000000
   15  -0.0000000   0.0000000   0.0055587   0.0000000   0.0000000  -0.0014414
   16   0.0067971   0.0236849   0.0000000  -0.0041684  -0.0012078  -0.0000000
   17  -0.0076311  -0.0166945  -0.0000000  -0.0009628   0.0016203   0.0000000
   18   0.0000000  -0.0000000   0.0015022  -0.0000000  -0.0000000   0.0070032
   19   0.2215274  -0.1523880  -0.0000000   0.0009477  -0.0001946   0.0000000
   20  -0.1523880   0.1985939   0.0000000   0.0004176   0.0006985  -0.0000000
   21  -0.0000000   0.0000000   0.0240045   0.0000000   0.0000000  -0.0040971
   22   0.0009477   0.0004176   0.0000000   0.0736579   0.0660675  -0.0000000
   23  -0.0001946   0.0006985   0.0000000   0.0660675   0.3428377  -0.0000000
   24   0.0000000  -0.0000000  -0.0040971  -0.0000000  -0.0000000   0.0252395
   25  -0.0006971  -0.0004547  -0.0000000   0.0008697   0.0000900   0.0000000
   26   0.0009997   0.0003797   0.0000000  -0.0005543   0.0008281  -0.0000000
   27  -0.0000000   0.0000000   0.0003267   0.0000000   0.0000000  -0.0039717
   28   0.0001457   0.0001627   0.0000000  -0.0002250   0.0000997  -0.0000000
   29   0.0002012   0.0002099  -0.0000000   0.0019122  -0.0014513   0.0000000
   30  -0.0000000   0.0000000  -0.0007558   0.0000000  -0.0000000  -0.0000361
   31   0.0004889   0.0011200  -0.0000000   0.0000595  -0.0000256   0.0000000
   32  -0.0003328  -0.0006227   0.0000000  -0.0000301  -0.0000482  -0.0000000
   33  -0.0000000   0.0000000   0.0004792  -0.0000000   0.0000000  -0.0003303
   34   0.0011347   0.0005122  -0.0000000  -0.0011460  -0.0001464   0.0000000
   35  -0.0006015   0.0011982   0.0000000  -0.0012548  -0.0002469  -0.0000000
   36  -0.0000000  -0.0000000  -0.0025106   0.0000000  -0.0000000   0.0000294
           25          26          27          28          29          30
    1  -0.0007454   0.0032504  -0.0000000  -0.0004459   0.0047870  -0.0000000
    2   0.0035830  -0.0025721   0.0000000   0.0040831   0.0012415   0.0000000
    3  -0.0000000   0.0000000   0.0069901   0.0000000  -0.0000000  -0.0011988
    4  -0.0152692   0.0215718   0.0000000  -0.0014137  -0.0101650   0.0000000
    5  -0.0080471   0.0108850  -0.0000000  -0.0010496  -0.0034129  -0.0000000
    6   0.0000000  -0.0000000   0.0016046   0.0000000   0.0000000   0.0067966
    7  -0.3216323  -0.0743892  -0.0000000   0.0029952   0.0477651  -0.0000000
    8  -0.0761264  -0.0793763   0.0000000   0.0071382  -0.0421174   0.0000000
    9  -0.0000000   0.0000000  -0.0324443  -0.0000000  -0.0000000   0.0073525
   10  -0.0055071  -0.0310919   0.0000000  -0.1905546   0.1092960   0.0000000
   11   0.0013950  -0.0028502  -0.0000000   0.1099391  -0.1802790  -0.0000000
   12   0.0000000  -0.0000000   0.0043270   0.0000000   0.0000000  -0.0431667
   13   0.0011895  -0.0004419  -0.0000000  -0.0472242   0.0048346  -0.0000000
   14  -0.0009873  -0.0056489   0.0000000   0.0440072   0.0060597   0.0000000
   15  -0.0000000   0.0000000   0.0049853  -0.0000000  -0.0000000   0.0072238
   16   0.0005906   0.0008428   0.0000000   0.0007972  -0.0024305   0.0000000
   17   0.0004817  -0.0014716  -0.0000000  -0.0082949  -0.0036733  -0.0000000
   18   0.0000000  -0.0000000  -0.0008892   0.0000000   0.0000000   0.0073421
   19  -0.0006971   0.0009997  -0.0000000   0.0001457   0.0002012  -0.0000000
   20  -0.0004547   0.0003797   0.0000000   0.0001627   0.0002099   0.0000000
   21  -0.0000000   0.0000000   0.0003267   0.0000000  -0.0000000  -0.0007558
   22   0.0008697  -0.0005543   0.0000000  -0.0002250   0.0019122   0.0000000
   23   0.0000900   0.0008281   0.0000000   0.0000997  -0.0014513  -0.0000000
   24   0.0000000  -0.0000000  -0.0039717  -0.0000000   0.0000000  -0.0000361
   25   0.3400520   0.0803192  -0.0000000   0.0013130  -0.0002752  -0.0000000
   26   0.0803192   0.0769139   0.0000000   0.0008902   0.0028441   0.0000000
   27  -0.0000000   0.0000000   0.0234846   0.0000000  -0.0000000  -0.0041631
   28   0.0013130   0.0008902   0.0000000   0.2351530  -0.1576321  -0.0000000
   29  -0.0002752   0.0028441  -0.0000000  -0.1576321   0.2188429   0.0000000
   30  -0.0000000   0.0000000  -0.0041631  -0.0000000   0.0000000   0.0250307
   31  -0.0001294  -0.0013644   0.0000000   0.0027049   0.0009495  -0.0000000
   32   0.0001010  -0.0001665   0.0000000   0.0000621   0.0012166   0.0000000
   33  -0.0000000   0.0000000   0.0002533  -0.0000000  -0.0000000  -0.0043540
   34  -0.0000342  -0.0000325   0.0000000  -0.0032457   0.0007572  -0.0000000
   35  -0.0000791   0.0002348   0.0000000   0.0005944   0.0005191   0.0000000
   36   0.0000000  -0.0000000  -0.0005032  -0.0000000   0.0000000  -0.0000711
           31          32          33          34          35          36
    1  -0.0033928   0.0034341  -0.0000000  -0.0269254  -0.0362202  -0.0000000
    2   0.0030510  -0.0003755   0.0000000  -0.0097933  -0.0074827   0.0000000
    3  -0.0000000   0.0000000   0.0057073  -0.0000000   0.0000000   0.0045246
    4  -0.0011576   0.0003113   0.0000000   0.0035392   0.0037100   0.0000000
    5   0.0005742   0.0006990  -0.0000000  -0.0032052  -0.0045225  -0.0000000
    6   0.0000000  -0.0000000  -0.0013865   0.0000000  -0.0000000   0.0043395
    7  -0.0055206  -0.0011824  -0.0000000  -0.0023318  -0.0011439  -0.0000000
    8  -0.0007692   0.0012225   0.0000000  -0.0010674   0.0019298   0.0000000
    9  -0.0000000   0.0000000   0.0050955  -0.0000000   0.0000000  -0.0008671
   10  -0.0005897   0.0009957   0.0000000   0.0040845  -0.0000300   0.0000000
   11  -0.0299546  -0.0060798  -0.0000000   0.0045410  -0.0031460  -0.0000000
   12   0.0000000  -0.0000000   0.0049762   0.0000000  -0.0000000   0.0050470
   13  -0.0694512  -0.0616498  -0.0000000  -0.0426456   0.0135116  -0.0000000
   14  -0.0625599  -0.3321747   0.0000000  -0.0118632   0.0077507   0.0000000
   15  -0.0000000   0.0000000  -0.0320517  -0.0000000   0.0000000   0.0043884
   16   0.0082430  -0.0071135   0.0000000  -0.1413545  -0.0298271   0.0000000
   17   0.0224885  -0.0151758  -0.0000000  -0.0299572  -0.0497203  -0.0000000
   18   0.0000000  -0.0000000   0.0016415   0.0000000  -0.0000000  -0.0225946
   19   0.0004889  -0.0003328  -0.0000000   0.0011347  -0.0006015  -0.0000000
   20   0.0011200  -0.0006227   0.0000000   0.0005122   0.0011982  -0.0000000
   21  -0.0000000   0.0000000   0.0004792  -0.0000000   0.0000000  -0.0025106
   22   0.0000595  -0.0000301  -0.0000000  -0.0011460  -0.0012548   0.0000000
   23  -0.0000256  -0.0000482   0.0000000  -0.0001464  -0.0002469  -0.0000000
   24   0.0000000  -0.0000000  -0.0003303   0.0000000  -0.0000000   0.0000294
   25  -0.0001294   0.0001010  -0.0000000  -0.0000342  -0.0000791   0.0000000
   26  -0.0013644  -0.0001665   0.0000000  -0.0000325   0.0002348  -0.0000000
   27   0.0000000   0.0000000   0.0002533   0.0000000   0.0000000  -0.0005032
   28   0.0027049   0.0000621  -0.0000000  -0.0032457   0.0005944  -0.0000000
   29   0.0009495   0.0012166  -0.0000000   0.0007572   0.0005191   0.0000000
   30  -0.0000000   0.0000000  -0.0043540  -0.0000000   0.0000000  -0.0000711
   31   0.0676616   0.0660007  -0.0000000   0.0010834   0.0004898   0.0000000
   32   0.0660007   0.3502481   0.0000000  -0.0005960   0.0012571  -0.0000000
   33  -0.0000000   0.0000000   0.0226646   0.0000000   0.0000000  -0.0026951
   34   0.0010834  -0.0005960   0.0000000   0.2078414   0.0508508  -0.0000000
   35   0.0004898   0.0012571   0.0000000   0.0508508   0.0522289   0.0000000
   36   0.0000000  -0.0000000  -0.0026951  -0.0000000   0.0000000   0.0109127
 **********************************************************************
 **                                                                  **
 **                       VIBRATIONAL ANALYSIS                       **
 **                       --------------------                       **
 **                                                                  **
 **        VIBRATIONAL FREQUENCIES (CM**-1) AND NORMAL MODES         **
 **     FORCE CONSTANTS (mDYN/ANGSTROM) AND REDUCED MASSES (AMU)     **
 **                  INFRARED INTENSITIES (KM/MOL)                   **
 **                                                                  **
 **********************************************************************


 Mode:                 1                      2                      3
 Frequency:       181.11                 242.57                 247.62
 Force Cnst:      0.1172                 0.1790                 0.4333
 Red. Mass:       6.0668                 5.1646                11.9947
 IR Active:          YES                    YES                    YES
 IR Intens:        0.026                  0.202                  0.864
 Raman Active:       YES                    YES                    YES
               X      Y      Z        X      Y      Z        X      Y      Z
 C          0.000 -0.000  0.213    0.000  0.000  0.300   -0.052 -0.293  0.000
 C         -0.000 -0.000 -0.054    0.000  0.000 -0.003   -0.126 -0.135  0.000
 C         -0.000  0.000 -0.212    0.000  0.000 -0.303   -0.069 -0.047 -0.000
 C          0.000  0.000  0.064   -0.000  0.000 -0.151    0.084 -0.081 -0.000
 C          0.000 -0.000  0.392   -0.000  0.000 -0.234    0.098 -0.274 -0.000
 C          0.000 -0.000  0.303   -0.000  0.000  0.005    0.021 -0.296 -0.000
 H         -0.000 -0.000  0.198    0.000  0.000  0.637   -0.135 -0.385  0.000
 H         -0.000 -0.000 -0.217    0.000  0.000  0.062   -0.237 -0.110  0.000
 H         -0.000  0.000 -0.534    0.000 -0.000 -0.417   -0.088  0.022 -0.000
 F          0.000  0.000 -0.120   -0.000 -0.000  0.269    0.382  0.214  0.000
 H          0.000 -0.000  0.491   -0.000  0.000 -0.292    0.200 -0.299 -0.000
 Cl        -0.000  0.000 -0.175    0.000 -0.000 -0.014   -0.185  0.292  0.000
 TransDip  -0.000 -0.000 -0.005    0.000  0.000 -0.014   -0.015 -0.026 -0.000

 Mode:                 4                      5                      6
 Frequency:       404.52                 447.96                 453.37
 Force Cnst:      1.0631                 0.6561                 0.3704
 Red. Mass:      11.0265                 5.5495                 3.0587
 IR Active:          YES                    YES                    YES
 IR Intens:        4.263                  2.878                  4.416
 Raman Active:       YES                    YES                    YES
               X      Y      Z        X      Y      Z        X      Y      Z
 C         -0.195 -0.096 -0.000    0.029  0.152 -0.000   -0.000 -0.000 -0.121
 C         -0.302  0.036  0.000    0.085 -0.031  0.000   -0.000  0.000  0.261
 C         -0.290  0.027 -0.000   -0.155 -0.229 -0.000    0.000  0.000 -0.170
 C         -0.110 -0.039 -0.000   -0.196 -0.185 -0.000    0.000  0.000 -0.123
 C         -0.006 -0.167 -0.000   -0.223 -0.076  0.000    0.000  0.000  0.158
 C          0.116 -0.117  0.000   -0.034  0.155 -0.000    0.000 -0.000 -0.180
 H         -0.386 -0.308 -0.000    0.092  0.221 -0.000   -0.000 -0.000 -0.085
 H         -0.326  0.040  0.000    0.310 -0.084  0.000   -0.000  0.000  0.674
 H         -0.316  0.116 -0.000   -0.093 -0.458 -0.000    0.000  0.000 -0.180
 F         -0.169 -0.072  0.000    0.171  0.219  0.000   -0.000 -0.000  0.033
 H         -0.023 -0.160  0.000   -0.524 -0.010  0.000    0.000  0.000  0.566
 Cl         0.392  0.170  0.000    0.083 -0.036  0.000   -0.000  0.000  0.014
 TransDip  -0.061 -0.025  0.000   -0.036 -0.041  0.000    0.000  0.000  0.067

 Mode:                 7                      8                      9
 Frequency:       524.40                 580.15                 683.66
 Force Cnst:      1.4266                 1.0052                 0.6940
 Red. Mass:       8.8050                 5.0690                 2.5203
 IR Active:          YES                    YES                    YES
 IR Intens:        7.073                  0.037                 16.644
 Raman Active:       YES                    YES                    YES
               X      Y      Z        X      Y      Z        X      Y      Z
 C         -0.293  0.244 -0.000   -0.000  0.000  0.138    0.000  0.000 -0.140
 C         -0.226 -0.031  0.000   -0.000 -0.000 -0.029    0.000  0.000  0.176
 C         -0.134 -0.041 -0.000   -0.000 -0.000 -0.065   -0.000  0.000 -0.125
 C          0.238 -0.173 -0.000    0.000 -0.000  0.415   -0.000 -0.000  0.175
 C          0.073  0.201 -0.000   -0.000  0.000  0.034    0.000 -0.000 -0.112
 C         -0.034  0.206  0.000   -0.000  0.000 -0.398    0.000 -0.000  0.168
 H         -0.278  0.262 -0.000   -0.000  0.000  0.476   -0.000 -0.000 -0.501
 H         -0.040 -0.072 -0.000   -0.000 -0.000 -0.163    0.000  0.000  0.006
 H         -0.228  0.315  0.000   -0.000  0.000 -0.605   -0.000 -0.000 -0.549
 F          0.312 -0.309  0.000    0.000 -0.000 -0.085   -0.000 -0.000 -0.005
 H         -0.208  0.260 -0.000   -0.000  0.000 -0.128    0.000 -0.000 -0.557
 Cl        -0.019  0.007 -0.000    0.000  0.000  0.026   -0.000 -0.000 -0.000
 TransDip  -0.045  0.072 -0.000   -0.000  0.000 -0.006    0.000  0.000 -0.131

 Mode:                10                     11                     12
 Frequency:       692.08                 785.60                 870.49
 Force Cnst:      2.1634                 0.4914                 0.6502
 Red. Mass:       7.6661                 1.3514                 1.4564
 IR Active:          YES                    YES                    YES
 IR Intens:        7.099                 46.484                 25.617
 Raman Active:       YES                    YES                    YES
               X      Y      Z        X      Y      Z        X      Y      Z
 C          0.160  0.122  0.000   -0.000  0.000 -0.089   -0.000  0.000 -0.038
 C          0.065  0.508 -0.000    0.000 -0.000 -0.070    0.000 -0.000  0.013
 C         -0.241  0.104  0.000    0.000 -0.000 -0.084   -0.000 -0.000  0.007
 C         -0.037 -0.080 -0.000    0.000  0.000  0.087    0.000 -0.000  0.077
 C          0.038 -0.299  0.000    0.000 -0.000  0.004    0.000 -0.000 -0.170
 C          0.255 -0.022 -0.000    0.000 -0.000  0.060    0.000  0.000  0.063
 H         -0.112 -0.167  0.000   -0.000  0.000  0.548   -0.000  0.000  0.218
 H          0.168  0.489  0.000    0.000 -0.000  0.628    0.000 -0.000 -0.053
 H         -0.182 -0.092  0.000    0.000 -0.000  0.484   -0.000 -0.000 -0.083
 F          0.044 -0.137  0.000   -0.000  0.000 -0.014   -0.000  0.000 -0.015
 H         -0.051 -0.283  0.000    0.000 -0.000 -0.199    0.000 -0.000  0.950
 Cl        -0.101 -0.039  0.000   -0.000 -0.000 -0.003   -0.000 -0.000 -0.005
 TransDip   0.071  0.048  0.000    0.000 -0.000  0.218    0.000 -0.000  0.162

 Mode:                13                     14                     15
 Frequency:       886.65                 897.37                 972.60
 Force Cnst:      3.1681                 0.6670                 0.7138
 Red. Mass:       6.8399                 1.4059                 1.2807
 IR Active:          YES                    YES                    YES
 IR Intens:      105.876                  2.277                  0.096
 Raman Active:       YES                    YES                    YES
               X      Y      Z        X      Y      Z        X      Y      Z
 C         -0.118  0.206  0.000   -0.000  0.000  0.111    0.000  0.000  0.072
 C         -0.039 -0.199 -0.000   -0.000 -0.000  0.008   -0.000 -0.000 -0.123
 C         -0.120 -0.191  0.000   -0.000 -0.000 -0.130   -0.000 -0.000  0.060
 C          0.105 -0.046 -0.000    0.000 -0.000  0.069    0.000 -0.000  0.009
 C          0.304 -0.038  0.000    0.000  0.000 -0.032    0.000  0.000 -0.028
 C          0.377  0.072 -0.000    0.000  0.000 -0.027    0.000  0.000  0.006
 H         -0.183  0.131  0.000   -0.000  0.000 -0.644    0.000  0.000 -0.463
 H          0.444 -0.317 -0.000    0.000 -0.000 -0.043    0.000 -0.000  0.773
 H         -0.163 -0.071 -0.000   -0.000 -0.000  0.724   -0.000 -0.000 -0.393
 F         -0.201  0.161  0.000   -0.000  0.000 -0.014   -0.000  0.000  0.001
 H          0.379 -0.046 -0.000    0.000  0.000  0.153    0.000  0.000  0.093
 Cl        -0.079 -0.012  0.000   -0.000 -0.000  0.002   -0.000 -0.000  0.001
 TransDip   0.324 -0.059 -0.000    0.000 -0.000  0.048    0.000 -0.000 -0.010

 Mode:                16                     17                     18
 Frequency:      1015.87                1078.09                1104.09
 Force Cnst:      3.6978                 1.2170                 1.0626
 Red. Mass:       6.0816                 1.7771                 1.4795
 IR Active:          YES                    YES                    YES
 IR Intens:        1.361                 23.758                  8.331
 Raman Active:       YES                    YES                    YES
               X      Y      Z        X      Y      Z        X      Y      Z
 C         -0.261  0.242  0.000   -0.112  0.064  0.000    0.066  0.062 -0.000
 C         -0.020 -0.055 -0.000    0.054  0.097 -0.000    0.011 -0.073  0.000
 C          0.385  0.137  0.000    0.013 -0.075 -0.000   -0.088  0.052 -0.000
 C         -0.037  0.031  0.000   -0.017  0.019  0.000   -0.008  0.029  0.000
 C         -0.124 -0.378 -0.000    0.065  0.008 -0.000    0.006 -0.089 -0.000
 C          0.055  0.023 -0.000   -0.151 -0.078  0.000   -0.095 -0.011  0.000
 H         -0.276  0.248 -0.000   -0.183  0.008 -0.000    0.423  0.448 -0.000
 H         -0.097 -0.022  0.000    0.315  0.046  0.000    0.205 -0.124 -0.000
 H          0.385  0.201 -0.000    0.142 -0.527 -0.000   -0.227  0.521  0.000
 F          0.007 -0.004  0.000    0.009 -0.006  0.000    0.008 -0.017  0.000
 H         -0.262 -0.365  0.000    0.693 -0.134  0.000    0.404 -0.185  0.000
 Cl         0.004  0.000  0.000    0.018  0.009  0.000    0.010  0.001  0.000
 TransDip   0.031  0.021 -0.000   -0.145 -0.058  0.000   -0.079  0.048  0.000

 Mode:                19                     20                     21
 Frequency:      1179.25                1233.46                1290.05
 Force Cnst:      0.9468                 3.0890                 1.7037
 Red. Mass:       1.1555                 3.4460                 1.7375
 IR Active:          YES                    YES                    YES
 IR Intens:        5.239                 64.174                 18.076
 Raman Active:       YES                    YES                    YES
               X      Y      Z        X      Y      Z        X      Y      Z
 C         -0.041 -0.031  0.000   -0.017  0.039  0.000   -0.004  0.029  0.000
 C          0.079  0.015 -0.000   -0.014  0.141 -0.000   -0.059 -0.021 -0.000
 C         -0.000  0.023  0.000    0.031 -0.065  0.000   -0.040  0.011  0.000
 C          0.021 -0.031 -0.000    0.269 -0.191 -0.000    0.022  0.183 -0.000
 C         -0.019  0.011  0.000    0.063 -0.034  0.000   -0.020  0.008  0.000
 C         -0.034 -0.015 -0.000   -0.163 -0.136 -0.000    0.039 -0.144 -0.000
 H         -0.357 -0.367 -0.000    0.335  0.440 -0.000    0.213  0.264 -0.000
 H          0.661 -0.118  0.000   -0.179  0.194  0.000    0.564 -0.170  0.000
 H         -0.125  0.474 -0.000   -0.006  0.124 -0.000    0.066 -0.396 -0.000
 F         -0.011  0.013  0.000   -0.108  0.097  0.000    0.024 -0.037  0.000
 H         -0.176  0.044 -0.000   -0.625  0.101  0.000   -0.543  0.128  0.000
 Cl         0.004  0.002  0.000    0.014  0.007  0.000   -0.000  0.002  0.000
 TransDip   0.040 -0.061 -0.000    0.097 -0.237 -0.000   -0.091  0.102 -0.000

 Mode:                22                     23                     24
 Frequency:      1336.53                1459.43                1503.30
 Force Cnst:      4.4146                 3.7942                 3.2736
 Red. Mass:       4.1945                 3.0234                 2.4586
 IR Active:          YES                    YES                    YES
 IR Intens:        1.390                 13.710                100.564
 Raman Active:       YES                    YES                    YES
               X      Y      Z        X      Y      Z        X      Y      Z
 C         -0.182 -0.185  0.000    0.151  0.056 -0.000   -0.005  0.141  0.000
 C          0.181 -0.048 -0.000   -0.042 -0.107  0.000    0.187 -0.061 -0.000
 C         -0.085  0.244  0.000   -0.094  0.082 -0.000   -0.069 -0.082  0.000
 C         -0.112 -0.091  0.000    0.215  0.079  0.000   -0.085  0.131 -0.000
 C          0.254 -0.067 -0.000    0.000 -0.150 -0.000    0.135 -0.013  0.000
 C         -0.060  0.163 -0.000   -0.160  0.162  0.000   -0.069 -0.112 -0.000
 H          0.326  0.364 -0.000   -0.397 -0.549 -0.000   -0.329 -0.177 -0.000
 H          0.124 -0.036 -0.000   -0.032 -0.132 -0.000   -0.644  0.130 -0.000
 H          0.115 -0.473 -0.000    0.073 -0.547  0.000   -0.189  0.259 -0.000
 F         -0.004 -0.012  0.000   -0.032  0.004 -0.000    0.020 -0.026  0.000
 H         -0.458  0.091  0.000   -0.100 -0.159  0.000   -0.426  0.116  0.000
 Cl         0.000  0.003  0.000    0.006 -0.004  0.000    0.003  0.003  0.000
 TransDip  -0.008  0.037 -0.000    0.010 -0.118  0.000   -0.298  0.119 -0.000

 Mode:                25                     26                     27
 Frequency:      1627.70                1632.67                3184.69
 Force Cnst:      9.8695                11.1977                 6.5037
 Red. Mass:       6.3226                 7.1299                 1.0884
 IR Active:          YES                    YES                    YES
 IR Intens:      110.421                 51.437                  4.719
 Raman Active:       YES                    YES                    YES
               X      Y      Z        X      Y      Z        X      Y      Z
 C          0.125 -0.081 -0.000   -0.248 -0.272  0.000   -0.014  0.016  0.000
 C         -0.302  0.141  0.000    0.199  0.113 -0.000   -0.018 -0.078 -0.000
 C          0.183 -0.267 -0.000   -0.075 -0.297  0.000    0.020  0.008  0.000
 C         -0.205  0.118  0.000    0.246  0.332 -0.000    0.000 -0.000 -0.000
 C          0.323 -0.122 -0.000   -0.171 -0.127  0.000   -0.000 -0.001 -0.000
 C         -0.158  0.212  0.000    0.061  0.235 -0.000   -0.001 -0.000 -0.000
 H          0.115 -0.118 -0.000    0.285  0.302  0.000    0.188 -0.178 -0.000
 H          0.387 -0.009  0.000   -0.199  0.225  0.000    0.209  0.902 -0.000
 H          0.001  0.410  0.000   -0.258  0.257  0.000   -0.252 -0.074  0.000
 F          0.018 -0.013 -0.000   -0.006 -0.017 -0.000   -0.000  0.000  0.000
 H         -0.413  0.040  0.000    0.077 -0.205 -0.000    0.004  0.017  0.000
 Cl        -0.001 -0.003 -0.000    0.002 -0.002 -0.000    0.000 -0.000  0.000
 TransDip  -0.299  0.155  0.000    0.154  0.170 -0.000   -0.016 -0.068 -0.000

 Mode:                28                     29                     30
 Frequency:      3209.64                3213.95                3219.89
 Force Cnst:      6.6296                 6.6698                 6.6767
 Red. Mass:       1.0923                 1.0959                 1.0930
 IR Active:          YES                    YES                    YES
 IR Intens:        1.135                  0.661                  1.102
 Raman Active:       YES                    YES                    YES
               X      Y      Z        X      Y      Z        X      Y      Z
 C         -0.038  0.036  0.000   -0.050  0.045  0.000   -0.002  0.003 -0.000
 C          0.003 -0.006 -0.000    0.008  0.033 -0.000    0.001  0.003  0.000
 C         -0.067 -0.019  0.000    0.047  0.012 -0.000   -0.000  0.000 -0.000
 C         -0.000  0.003 -0.000   -0.000 -0.003 -0.000    0.004  0.000  0.000
 C          0.001  0.002  0.000    0.001  0.003 -0.000   -0.019 -0.086 -0.000
 C         -0.001 -0.002 -0.000   -0.001 -0.003 -0.000   -0.003  0.002  0.000
 H          0.439 -0.408 -0.000    0.553 -0.511 -0.000    0.025 -0.024 -0.000
 H          0.008  0.057 -0.000   -0.082 -0.351  0.000   -0.006 -0.026 -0.000
 H          0.764  0.215 -0.000   -0.523 -0.145  0.000    0.003  0.001 -0.000
 F          0.000 -0.000  0.000   -0.000  0.000  0.000   -0.000  0.000  0.000
 H         -0.005 -0.021  0.000   -0.008 -0.034  0.000    0.216  0.971  0.000
 Cl         0.000  0.000  0.000    0.000  0.000  0.000    0.000  0.000  0.000
 TransDip  -0.030  0.015 -0.000    0.009  0.024 -0.000    0.023  0.024  0.000

 STANDARD THERMODYNAMIC QUANTITIES AT   298.15 K  AND     1.00 ATM

   This Molecule has  0 Imaginary Frequencies
   Zero point vibrational energy:       51.692 kcal/mol

   Atom    1 Element C  Has Mass   12.00000
   Atom    2 Element C  Has Mass   12.00000
   Atom    3 Element C  Has Mass   12.00000
   Atom    4 Element C  Has Mass   12.00000
   Atom    5 Element C  Has Mass   12.00000
   Atom    6 Element C  Has Mass   12.00000
   Atom    7 Element H  Has Mass    1.00783
   Atom    8 Element H  Has Mass    1.00783
   Atom    9 Element H  Has Mass    1.00783
   Atom   10 Element F  Has Mass   18.99840
   Atom   11 Element H  Has Mass    1.00783
   Atom   12 Element Cl Has Mass   34.96885
   Molecular Mass:   129.998570 amu
   Principal axes and moments of inertia in amu*Bohr^2:
                             1           2           3
    Eigenvalues --      527.94122  1549.04186  2076.98308
          X               0.99977     0.02129     0.00000
          Y              -0.02129     0.99977     0.00000
          Z               0.00000    -0.00000     1.00000
   Rotational Symmetry Number is   1
   The Molecule is an Asymmetric Top
   Translational Enthalpy:        0.889 kcal/mol
   Rotational Enthalpy:           0.889 kcal/mol
   Vibrational Enthalpy:         53.872 kcal/mol
   gas constant (RT):             0.592 kcal/mol
   Translational Entropy:        40.500  cal/mol.K
   Rotational Entropy:           28.920  cal/mol.K
   Vibrational Entropy:          11.267  cal/mol.K

   Total Enthalpy:               56.242 kcal/mol
   Total Entropy:                80.687  cal/mol.K

 ======================================================================

 STANDARD THERMODYNAMIC QUANTITIES FOR ANHARMONIC VIBRATION -- TOSH

   Zero point vibrational energy: ************ kcal/mol

   Vibrational Enthalpy:       Infinity kcal/mol
   Vibrational Entropy:             NaN  cal/mol.K

   Total Enthalpy:             Infinity kcal/mol
   Total Entropy:                   NaN  cal/mol.K

 ======================================================================

 STANDARD THERMODYNAMIC QUANTITIES FOR ANHARMONIC VIBRATION -- VPT2

   Zero point vibrational energy: ************ kcal/mol

   Vibrational Enthalpy:       Infinity kcal/mol
   Vibrational Entropy:             NaN  cal/mol.K

   Total Enthalpy:             Infinity kcal/mol
   Total Entropy:                   NaN  cal/mol.K

 ======================================================================

Archival summary:
1\1\december\FREQ\ProcedureUnspecified\BasisUnspecified\l1164\taweetha\FriNov2919:13:042019FriNov2919:13:042019\0\\#,FREQ,ProcedureUnspecified,BasisUnspecified,\\0,1\Cl\C,1,1.75711\C,2,1.39154,1,118.856\H,3,1.08133,2,121.919,1,0,0\C,3,1.38671,2,117.541,1,-180,0\F,5,1.35302,3,118.15,2,-180,0\C,5,1.38612,3,122.885,2,0,0\H,7,1.08223,5,119.935,3,180,0\C,2,1.39203,1,119.48,3,-180,0\H,9,1.08167,2,120.144,1,-0,0\C,7,1.39342,5,118.032,3,0,0\H,11,1.08363,7,119.547,5,-180,0\\\@

 Total job time:  178.79s(wall), 1036.78s(cpu) 
 Fri Nov 29 19:13:04 2019

        *************************************************************
        *                                                           *
        *  Thank you very much for using Q-Chem.  Have a nice day.  *
        *                                                           *
        *************************************************************
