# Supplementary material for: Geometric and energetic data from quantum chemical calculations of halobenzenes and xylenes
Source: Data Brief. 2020 Mar 5;30:105386. doi: 10.1016/j.dib.2020.105386 (PMC7114895; doi:10.1016/j.dib.2020.105386)
Supplement: Supplementary file 1 [file mmc1.zip › halobenzene/B3LYP/2/m-C6H4ClI.out]

                  Welcome to Q-Chem
     A Quantum Leap Into The Future Of Chemistry


 Q-Chem 5.2 (devel), Q-Chem, Inc., Pleasanton, CA (2019)

 Yihan Shao,  Zhengting Gan,  E. Epifanovsky,  A. T. B. Gilbert,  M. Wormit,  
 J. Kussmann,  A. W. Lange,  A. Behn,  Jia Deng,  Xintian Feng,  D. Ghosh,  
 M. Goldey,  P. R. Horn,  L. D. Jacobson,  I. Kaliman,  T. Kus,  A. Landau,  
 Jie Liu,  E. I. Proynov,  R. M. Richard,  R. P. Steele,  E. J. Sundstrom,  
 H. L. Woodcock III,  P. M. Zimmerman,  D. Zuev,  B. Albrecht,  E. Alguire,  
 S. A. Baeppler,  D. Barton,  Z. Benda,  Y. A. Bernard,  E. J. Berquist,  
 K. B. Bravaya,  H. Burton,  D. Casanova,  Chun-Min Chang,  Yunqing Chen,  
 A. Chien,  K. D. Closser,  M. P. Coons,  S. Coriani,  S. Dasgupta,  
 A. L. Dempwolff,  M. Diedenhofen,  Hainam Do,  R. G. Edgar,  Po-Tung Fang,  
 S. Faraji,  S. Fatehi,  Qingguo Feng,  K. D. Fenk,  J. Fosso-Tande,  
 J. Gayvert,  Qinghui Ge,  A. Ghysels,  G. Gidofalvi,  J. Gomes,  
 J. Gonthier,  A. Gunina,  D. Hait,  M. W. D. Hanson-Heine,  
 P. H. P. Harbach,  A. W. Hauser,  M. F. Herbst,  J. E. Herr,  
 E. G. Hohenstein,  Z. C. Holden,  Kerwin Hui,  B. C. Huynh,  T.-C. Jagau,  
 Hyunjun Ji,  B. Kaduk,  K. Khistyaev,  Jaehoon Kim,  P. Klunzinger,  K. Koh,  
 D. Kosenkov,  L. Koulias,  T. Kowalczyk,  C. M. Krauter,  A. Kunitsa,  
 Ka Un Lao,  A. Laurent,  K. V. Lawler,  Joonho Lee,  D. Lefrancois,  
 S. Lehtola,  D. S. Levine,  Yi-Pei Li,  You-Sheng Lin,  Fenglai Liu,  
 E. Livshits,  A. Luenser,  P. Manohar,  E. Mansoor,  S. F. Manzer,  
 Shan-Ping Mao,  Yuezhi Mao,  N. Mardirossian,  A. V. Marenich,  
 T. Markovich,  L. A. Martinez-Martinez,  S. A. Maurer,  N. J. Mayhall,  
 S. C. McKenzie,  J.-M. Mewes,  P. Morgante,  A. F. Morrison,  
 J. W. Mullinax,  K. Nanda,  T. S. Nguyen-Beck,  R. Olivares-Amaya,  
 J. A. Parkhill,  Zheng Pei,  T. M. Perrine,  F. Plasser,  P. Pokhilko,  
 S. Prager,  A. Prociuk,  E. Ramos,  D. R. Rehn,  F. Rob,  M. Scheurer,  
 M. Schneider,  N. Sergueev,  S. M. Sharada,  S. Sharma,  D. W. Small,  
 T. Stauch,  T. Stein,  Yu-Chuan Su,  A. J. W. Thom,  A. Tkatchenko,  
 T. Tsuchimochi,  N. M. Tubman,  L. Vogt,  M. L. Vidal,  O. Vydrov,  
 M. A. Watson,  J. Wenzel,  M. de Wergifosse,  T. A. Wesolowski,  A. White,  
 J. Witte,  A. Yamada,  Jun Yang,  K. Yao,  S. Yeganeh,  S. R. Yost,  
 Zhi-Qiang You,  A. Zech,  Igor Ying Zhang,  Xing Zhang,  Yan Zhao,  
 Ying Zhu,  B. R. Brooks,  G. K. L. Chan,  C. J. Cramer,  M. S. Gordon,  
 W. J. Hehre,  A. Klamt,  M. W. Schmidt,  C. D. Sherrill,  D. G. Truhlar,  
 A. Aspuru-Guzik,  R. Baer,  A. T. Bell,  N. A. Besley,  Jeng-Da Chai,  
 A. E. DePrince, III,  R. A. DiStasio Jr.,  A. Dreuw,  B. D. Dunietz,  
 T. R. Furlani,  Chao-Ping Hsu,  Yousung Jung,  Jing Kong,  D. S. Lambrecht,  
 WanZhen Liang,  C. Ochsenfeld,  V. A. Rassolov,  L. V. Slipchenko,  
 J. E. Subotnik,  T. Van Voorhis,  J. M. Herbert,  A. I. Krylov,  
 P. M. W. Gill,  M. Head-Gordon

 Contributors to earlier versions of Q-Chem not listed above: 
 R. D. Adamson,  B. Austin,  J. Baker,  G. J. O. Beran,  K. Brandhorst,  
 S. T. Brown,  E. F. C. Byrd,  A. K. Chakraborty,  C.-L. Cheng,  
 Siu Hung Chien,  D. M. Chipman,  D. L. Crittenden,  H. Dachsel,  
 R. J. Doerksen,  A. D. Dutoi,  L. Fusti-Molnar,  W. A. Goddard III,  
 A. Golubeva-Zadorozhnaya,  S. R. Gwaltney,  G. Hawkins,  A. Heyden,  
 S. Hirata,  G. Kedziora,  F. J. Keil,  C. Kelley,  Jihan Kim,  R. A. King,  
 R. Z. Khaliullin,  P. P. Korambath,  W. Kurlancheek,  A. M. Lee,  M. S. Lee,  
 S. V. Levchenko,  Ching Yeh Lin,  D. Liotard,  R. C. Lochan,  I. Lotan,  
 P. E. Maslen,  N. Nair,  D. P. O'Neill,  D. Neuhauser,  E. Neuscamman,  
 C. M. Oana,  R. Olson,  B. Peters,  R. Peverati,  P. A. Pieniazek,  
 Y. M. Rhee,  J. Ritchie,  M. A. Rohrdanz,  E. Rosta,  N. J. Russ,  
 H. F. Schaefer III,  N. E. Schultz,  N. Shenvi,  A. C. Simmonett,  A. Sodt,  
 D. Stuck,  K. S. Thanthiriwatte,  V. Vanovschi,  Tao Wang,  A. Warshel,  
 C. F. Williams,  Q. Wu,  X. Xu,  W. Zhang

 Please cite Q-Chem as follows:
 Y. Shao et al., Mol. Phys. 113, 184-215 (2015)
 DOI: 10.1080/00268976.2014.952696

 Q-Chem 5.2.1 for Intel X86 EM64T Linux

 Parts of Q-Chem use Armadillo 8.300.2 (Tropical Shenanigans).
 http://arma.sourceforge.net/

 Q-Chem begins on Fri Nov 29 19:13:04 2019  

Host: 
0

     Scratch files written to /scratch/taweetham/qchem2833//
NAlpha2: 110
NElect   110
Mult     1

Checking the input file for inconsistencies... 	...done.

--------------------------------------------------------------
User input:
--------------------------------------------------------------
$MOLECULE
0 1
C   
C	1	CC
C	2	CC	1	120.0		
C	3	CC	2	120.0	1	0.0
C	4	CC	3	120.0	2	0.0	
C	5 	CC	4	120.0	3	0.0
H	1	CH	2	120.0	3	180.0
H	2	CH	3	120.0	4	180.0
H	3	CH	4	120.0	5	180.0
Cl	4	CCl	5	120.0	6	180.0
H	5	CH	6	120.0	1	180.0
I	6	CI	1	120.0	2	180.0

CC=1.39483
CH=1.08673
CF=1.33960
CCl=1.72090
CBr=1.89068
CI=2.07886
$END

$REM
   JOB_TYPE	OPTIMIZATION
   BASIS	6-311++G**
   METHOD	B3LYP
   MEM_TOTAL	64000
   SYM_IGNORE	TRUE
$END

--------------------------------------------------------------
 ----------------------------------------------------------------
             Standard Nuclear Orientation (Angstroms)
    I     Atom           X                Y                Z
 ----------------------------------------------------------------
    1      C       0.0000000000     0.0000000000     0.0000000000
    2      C       0.0000000000     0.0000000000     1.3948300000
    3      C       1.2079582140     0.0000000000     2.0922450000
    4      C       2.4159164279     0.0000000000     1.3948300000
    5      C       2.4159164279     0.0000000000    -0.0000000000
    6      C       1.2079582140     0.0000000000    -0.6974150000
    7      H      -0.9411357871    -0.0000000000    -0.5433650000
    8      H      -0.9411357871    -0.0000000000     1.9381950000
    9      H       1.2079582140    -0.0000000000     3.1789750000
   10      Cl      3.9062595453    -0.0000000000     2.2552800000
   11      H       3.3570522150    -0.0000000000    -0.5433650000
   12      I       1.2079582140    -0.0000000000    -2.7762750000
 ----------------------------------------------------------------
 Nuclear Repulsion Energy =         720.79843133 hartrees
 There are       55 alpha and       55 beta electrons
 Requested basis set is 6-311++G(d,p)
 There are 93 shells and 252 basis functions

 Total QAlloc Memory Limit  64000 MB
 Mega-Array Size       188 MB
 MEM_STATIC part       192 MB
 A cutoff of  1.0D-11 yielded   3535 shell pairs
 There are     27266 function pairs (     29818 Cartesian)
 Smallest overlap matrix eigenvalue = 1.32E-06

 Q-Chem warning in module stvman/mkSTV.C, line 318:

 Overlap eigenvalue is smaller than square root of threshold
 Use THRESH >= 12 to get rid of this warning


 Scale SEOQF with 1.000000e-01/1.000000e-01/1.000000e-01

 Standard Electronic Orientation quadrupole field applied
 Nucleus-field energy     =    -0.0000000445 hartrees
 Guess from superposition of atomic densities
 Warning:  Energy on first SCF cycle will be non-variational
 SAD guess density has 110.000000 electrons

 -----------------------------------------------------------------------
  General SCF calculation program by
  Eric Jon Sundstrom, Paul Horn, Yuezhi Mao, Dmitri Zuev, Alec White,
  David Stuck, Shaama M.S., Shane Yost, Joonho Lee, David Small,
  Daniel Levine, Susi Lehtola, Hugh Burton, Evgeny Epifanovsky,
  Bang C. Huynh
 -----------------------------------------------------------------------
 Exchange:     0.2000 Hartree-Fock + 0.0800 Slater + 0.7200 B88
 Correlation:  0.1900 VWN1RPA + 0.8100 LYP
 Using SG-1 standard quadrature grid
 using 6 threads for integral computing
 -------------------------------------------------------
 OpenMP Integral computing Module                
 Release: version 2.0, May 2017, Q-Chem Inc. Pleasanton 
 -------------------------------------------------------
 A restricted SCF calculation will be
 performed using DIIS
 SCF converges when DIIS error is below 1.0e-08
 ---------------------------------------
  Cycle       Energy         DIIS error
 ---------------------------------------
    1   -7612.5249383751      3.79e-02  
    2   -7610.7366749569      3.60e-03  
    3   -7610.6403193706      4.86e-03  
    4   -7610.8423781853      5.96e-04  
    5   -7610.8442122541      3.90e-04  
    6   -7610.8453936848      1.25e-04  
    7   -7610.8455137470      3.43e-05  
    8   -7610.8455214358      1.10e-05  
    9   -7610.8455223904      2.64e-06  
   10   -7610.8455224317      1.69e-06  
   11   -7610.8455224533      1.86e-07  
   12   -7610.8455224535      1.15e-07  
   13   -7610.8455224539      2.17e-08  
   14   -7610.8455224542      9.85e-09  Convergence criterion met
 ---------------------------------------
 SCF time:   CPU 82.14s  wall 15.00s 
 SCF   energy in the final basis set =    -7610.8455224542
 Total energy in the final basis set =    -7610.8455224542

 --------------------------------------------------------------

                    Orbital Energies (a.u.)
 --------------------------------------------------------------

 Alpha MOs
 -- Occupied --
********-176.3073-165.7109-165.7089-165.7089-101.5673 -35.8039 -31.2969
-31.2912 -31.2911 -22.9474 -22.9460 -22.9460 -22.9420 -22.9420 -10.2553
-10.2408 -10.2075 -10.2049 -10.2031 -10.2028  -9.4825  -7.2470  -7.2374
 -7.2368  -6.3535  -4.7656  -4.7513  -4.7513  -2.0318  -2.0270  -2.0269
 -2.0147  -2.0145  -0.9164  -0.8629  -0.7868  -0.7573  -0.6771  -0.6323
 -0.6015  -0.5351  -0.4977  -0.4780  -0.4541  -0.4279  -0.4206  -0.3875
 -0.3661  -0.3615  -0.3291  -0.3097  -0.2775  -0.2701  -0.2514
 -- Virtual --
 -0.0470  -0.0439  -0.0417  -0.0063   0.0069   0.0120   0.0186   0.0365
  0.0496   0.0501   0.0524   0.0763   0.0870   0.0902   0.0921   0.1046
  0.1052   0.1114   0.1150   0.1180   0.1205   0.1283   0.1297   0.1312
  0.1403   0.1462   0.1570   0.1628   0.1761   0.1845   0.1874   0.2004
  0.2020   0.2154   0.2166   0.2427   0.2486   0.2537   0.2597   0.2617
  0.2655   0.2691   0.2866   0.3068   0.3234   0.3324   0.3397   0.3733
  0.4103   0.4186   0.4308   0.4456   0.4581   0.4600   0.4641   0.4832
  0.5055   0.5138   0.5202   0.5369   0.5380   0.5620   0.5668   0.5720
  0.5832   0.5944   0.6142   0.6453   0.6515   0.6674   0.6742   0.6860
  0.7232   0.7526   0.7902   0.7975   0.8132   0.8211   0.8463   0.8499
  0.8499   0.8640   0.8687   0.8718   0.8954   0.9314   0.9353   0.9669
  0.9807   1.0013   1.0250   1.0515   1.0836   1.0916   1.1681   1.1784
  1.1852   1.2914   1.3022   1.3570   1.3673   1.4289   1.4779   1.4896
  1.5004   1.5175   1.5425   1.5549   1.5990   1.6065   1.6587   1.6683
  1.7053   1.7341   1.7439   1.8496   1.8899   1.8946   1.8951   1.9202
  1.9550   1.9558   1.9976   2.0086   2.0236   2.0754   2.1938   2.2174
  2.2814   2.3085   2.3361   2.4103   2.4173   2.4803   2.5087   2.5562
  2.6099   2.6195   2.6676   2.6933   2.7174   2.7283   2.7513   2.7514
  2.7668   2.7686   2.8282   2.8549   2.8589   3.0246   3.0539   3.1081
  3.2028   3.3145   3.3383   3.4649   3.5622   3.6727   3.7998   3.9672
  3.9939   4.0131   4.0292   4.0785   4.1049   4.1554   4.2963   4.5253
  4.8090   6.0136   6.1134   6.1741   9.7778  23.4615  23.8551  23.9188
 24.0344  24.0467  24.1427  25.8190  26.1342  26.6439  27.9422  28.3533
 28.4305  28.4388  28.5378  28.5579  28.5648  28.6214  28.7255 127.8953
127.9552 127.9846 151.7281 215.76881901.8938
 --------------------------------------------------------------

          Ground-State Mulliken Net Atomic Charges

     Atom                 Charge (a.u.)
  ----------------------------------------
      1 C                    -0.510264
      2 C                    -0.246320
      3 C                    -0.580641
      4 C                     0.644484
      5 C                    -0.711901
      6 C                     0.397251
      7 H                     0.154151
      8 H                     0.180154
      9 H                     0.173584
     10 Cl                    0.311623
     11 H                     0.167113
     12 I                     0.020767
  ----------------------------------------
  Sum of atomic charges =     0.000000

 -----------------------------------------------------------------
                    Cartesian Multipole Moments
 -----------------------------------------------------------------
    Charge (ESU x 10^10)
                -0.0000
    Dipole Moment (Debye)
         X      -1.3715      Y       0.0000      Z       0.6560
       Tot       1.5203
    Quadrupole Moments (Debye-Ang)
        XX     -77.6222     XY       0.0000     YY     -79.6016
        XZ      -2.7277     YZ      -0.0000     ZZ     -73.7144
    Octopole Moments (Debye-Ang^2)
       XXX    -381.9656    XXY       0.0000    XYY    -128.9378
       YYY       0.0000    XXZ      17.2403    XYZ      -0.0000
       YYZ      24.8431    XZZ    -128.8953    YZZ       0.0000
       ZZZ      73.0037
    Hexadecapole Moments (Debye-Ang^3)
      XXXX   -2038.5906   XXXY       0.0000   XXYY    -368.0624
      XYYY       0.0000   YYYY    -101.2900   XXXZ    -154.8991
      XXYZ      -0.0000   XYYZ     -45.3462   YYYZ      -0.0000
      XXZZ    -709.4955   XYZZ       0.0000   YYZZ    -386.7844
      XZZZ    -148.7958   YZZZ      -0.0000   ZZZZ   -2003.2666
 -----------------------------------------------------------------
 Calculating analytic gradient of the SCF energy
 Gradient of SCF Energy
            1           2           3           4           5           6
    1   0.0074212  -0.0052143   0.0019902   0.0195739  -0.0082245   0.0007799
    2   0.0000000  -0.0000000   0.0000000  -0.0000000   0.0000000   0.0000000
    3   0.0017704   0.0027475  -0.0067948   0.0098504   0.0044054  -0.0181838
            7           8           9          10          11          12
    1  -0.0018625  -0.0020784  -0.0009373  -0.0128125   0.0017517  -0.0003874
    2  -0.0000000  -0.0000000  -0.0000000  -0.0000000  -0.0000000  -0.0000000
    3  -0.0016012   0.0011161   0.0024066  -0.0066012  -0.0026411   0.0135257
 Max gradient component =       1.957E-02
 RMS gradient           =       6.370E-03
 Gradient time:  CPU 23.44 s  wall 3.99 s
 Geometry Optimization Parameters
   NAtoms,    NIC,     NZ,  NCons,   NDum,   NFix, NCnnct, MaxDiis
       12      78      12       0       0       0       0       0


** GEOMETRY OPTIMIZATION IN DELOCALIZED INTERNAL COORDINATES **
   Searching for a Minimum

   Optimization Cycle:   1

                       Coordinates (Angstroms)
     ATOM                X               Y               Z
      1  C         0.0000000000    0.0000000000    0.0000000000
      2  C         0.0000000000    0.0000000000    1.3948300000
      3  C         1.2079582140    0.0000000000    2.0922450000
      4  C         2.4159164279    0.0000000000    1.3948300000
      5  C         2.4159164279    0.0000000000    0.0000000000
      6  C         1.2079582140    0.0000000000   -0.6974150000
      7  H        -0.9411357871    0.0000000000   -0.5433650000
      8  H        -0.9411357871    0.0000000000    1.9381950000
      9  H         1.2079582140    0.0000000000    3.1789750000
     10  Cl        3.9062595453    0.0000000000    2.2552800000
     11  H         3.3570522150    0.0000000000   -0.5433650000
     12  I         1.2079582140    0.0000000000   -2.7762750000
   Point Group: c1    Number of degrees of freedom:    30


   Energy is  -7610.845522454


 Attempting to generate delocalized internal coordinates
 Initial Hessian constructed with Jon Baker's OPTIMIZE code

 21 Hessian modes will be used to form the next step
  Hessian Eigenvalues:
     0.124424    0.160000    0.160000    0.160000    0.160000    0.220000
     0.234789    0.234929    0.250000    0.250000    0.334879    0.351933
     0.351933    0.351933    0.351933    0.422359    0.424274    0.464882
     0.464882    0.464882    0.464882

 Minimum search - taking simple RFO step
 Searching for Lamda that Minimizes Along All modes
 Value Taken    Lamda =  -0.00258131
 Step Taken.  Stepsize is  0.123829

                             Maximum     Tolerance    Cnvgd?
         Gradient           0.015728      0.000300      NO
         Displacement       0.073261      0.001200      NO
         Energy change     *********      0.000001      NO


 New Cartesian Coordinates Obtained by Inverse Iteration

 Displacement from previous Coordinates is:  0.109132
 ----------------------------------------------------------------
             Standard Nuclear Orientation (Angstroms)
    I     Atom           X                Y                Z
 ----------------------------------------------------------------
    1      C      -0.0073382892     0.0000000000     0.0023186978
    2      C       0.0033389664     0.0000000000     1.3953460372
    3      C       1.2039897832     0.0000000000     2.0999774597
    4      C       2.4053550353     0.0000000000     1.3947776949
    5      C       2.4169912888     0.0000000000     0.0013164270
    6      C       1.2047151572     0.0000000000    -0.6906099184
    7      H      -0.9477637279     0.0000000000    -0.5350513400
    8      H      -0.9344165457     0.0000000000     1.9375266019
    9      H       1.2103208451     0.0000000000     3.1830961956
   10      Cl      3.9184773635     0.0000000000     2.2608980904
   11      H       3.3602111664     0.0000000000    -0.5298425585
   12      I       1.2108248547     0.0000000000    -2.8258183876
 ----------------------------------------------------------------
 Nuclear Repulsion Energy =         713.99481110 hartrees
 There are       55 alpha and       55 beta electrons
 Applying Cartesian multipole field
    Component          Value
    ---------          -----
     (2,0,0)        1.00000E-11
     (0,2,0)        2.00000E-11
     (0,0,2)       -3.00000E-11
 Nucleus-field energy     =    -0.0000000461 hartrees
 Requested basis set is 6-311++G(d,p)
 There are 93 shells and 252 basis functions
 A cutoff of  1.0D-11 yielded   3524 shell pairs
 There are     27218 function pairs (     29766 Cartesian)
 Smallest overlap matrix eigenvalue = 1.34E-06

 Q-Chem warning in module stvman/mkSTV.C, line 318:

 Overlap eigenvalue is smaller than square root of threshold
 Use THRESH >= 12 to get rid of this warning

 Guess MOs from SCF MO coefficient file

 -----------------------------------------------------------------------
  General SCF calculation program by
  Eric Jon Sundstrom, Paul Horn, Yuezhi Mao, Dmitri Zuev, Alec White,
  David Stuck, Shaama M.S., Shane Yost, Joonho Lee, David Small,
  Daniel Levine, Susi Lehtola, Hugh Burton, Evgeny Epifanovsky,
  Bang C. Huynh
 -----------------------------------------------------------------------
 Exchange:     0.2000 Hartree-Fock + 0.0800 Slater + 0.7200 B88
 Correlation:  0.1900 VWN1RPA + 0.8100 LYP
 Using SG-1 standard quadrature grid
 using 6 threads for integral computing
 -------------------------------------------------------
 OpenMP Integral computing Module                
 Release: version 2.0, May 2017, Q-Chem Inc. Pleasanton 
 -------------------------------------------------------
 A restricted SCF calculation will be
 performed using DIIS
 SCF converges when DIIS error is below 1.0e-08
 ---------------------------------------
  Cycle       Energy         DIIS error
 ---------------------------------------
    1   -7610.8460609244      4.01e-04  
    2   -7610.8465963600      1.91e-04  
    3   -7610.8463506088      2.54e-04  
    4   -7610.8468820853      3.55e-05  
    5   -7610.8468922621      7.29e-06  
    6   -7610.8468926455      2.40e-06  
    7   -7610.8468926824      1.10e-06  
    8   -7610.8468926928      2.99e-07  
    9   -7610.8468926929      8.24e-08  
   10   -7610.8468926932      2.37e-08  
   11   -7610.8468926934      3.72e-09  Convergence criterion met
 ---------------------------------------
 SCF time:   CPU 65.53s  wall 12.00s 
 SCF   energy in the final basis set =    -7610.8468926934
 Total energy in the final basis set =    -7610.8468926934

 --------------------------------------------------------------

                    Orbital Energies (a.u.)
 --------------------------------------------------------------

 Alpha MOs
 -- Occupied --
********-176.3072-165.7109-165.7089-165.7088-101.5666 -35.8037 -31.2968
-31.2909 -31.2908 -22.9473 -22.9459 -22.9458 -22.9417 -22.9417 -10.2572
-10.2452 -10.2093 -10.2058 -10.2047 -10.2043  -9.4814  -7.2460  -7.2363
 -7.2358  -6.3530  -4.7651  -4.7507  -4.7507  -2.0309  -2.0264  -2.0263
 -2.0140  -2.0138  -0.9143  -0.8608  -0.7865  -0.7587  -0.6734  -0.6334
 -0.6032  -0.5380  -0.4980  -0.4774  -0.4547  -0.4299  -0.4202  -0.3886
 -0.3632  -0.3591  -0.3288  -0.3086  -0.2773  -0.2719  -0.2540
 -- Virtual --
 -0.0565  -0.0448  -0.0425  -0.0075   0.0060   0.0116   0.0151   0.0363
  0.0491   0.0497   0.0522   0.0763   0.0865   0.0897   0.0917   0.1042
  0.1051   0.1117   0.1144   0.1178   0.1198   0.1278   0.1282   0.1308
  0.1397   0.1456   0.1566   0.1622   0.1766   0.1856   0.1891   0.1992
  0.2015   0.2148   0.2178   0.2439   0.2461   0.2530   0.2589   0.2606
  0.2649   0.2679   0.2856   0.3056   0.3244   0.3306   0.3386   0.3700
  0.4112   0.4186   0.4275   0.4454   0.4582   0.4605   0.4622   0.4794
  0.5051   0.5125   0.5192   0.5352   0.5365   0.5607   0.5649   0.5706
  0.5852   0.5929   0.6134   0.6360   0.6495   0.6629   0.6713   0.6850
  0.7244   0.7490   0.7870   0.7921   0.8164   0.8213   0.8454   0.8471
  0.8521   0.8617   0.8691   0.8719   0.8993   0.9317   0.9334   0.9613
  0.9794   1.0010   1.0257   1.0456   1.0793   1.0872   1.1639   1.1745
  1.1840   1.2878   1.3022   1.3533   1.3563   1.4219   1.4735   1.4869
  1.4979   1.5139   1.5429   1.5492   1.5973   1.6031   1.6584   1.6699
  1.7047   1.7351   1.7448   1.8446   1.8899   1.8923   1.8964   1.9222
  1.9545   1.9550   1.9992   2.0078   2.0205   2.0671   2.1966   2.2188
  2.2808   2.3091   2.3375   2.4096   2.4185   2.4840   2.5077   2.5469
  2.6178   2.6188   2.6643   2.6914   2.7141   2.7259   2.7505   2.7509
  2.7650   2.7742   2.8292   2.8544   2.8577   3.0247   3.0527   3.1087
  3.1910   3.3141   3.3384   3.4685   3.5747   3.6668   3.7902   3.9672
  3.9982   4.0111   4.0239   4.0822   4.1065   4.1484   4.2915   4.5011
  4.8098   6.0116   6.1047   6.1548   9.7692  23.4646  23.8560  23.9200
 24.0371  24.0479  24.1482  25.8174  26.1275  26.6226  27.9256  28.3516
 28.4237  28.4290  28.5379  28.5567  28.5619  28.6166  28.7182 127.8937
127.9498 127.9759 151.7135 215.75951901.8784
 --------------------------------------------------------------

          Ground-State Mulliken Net Atomic Charges

     Atom                 Charge (a.u.)
  ----------------------------------------
      1 C                    -0.608031
      2 C                    -0.204209
      3 C                    -0.601550
      4 C                     0.707439
      5 C                    -0.839821
      6 C                     0.549714
      7 H                     0.152314
      8 H                     0.181128
      9 H                     0.173743
     10 Cl                    0.310881
     11 H                     0.165303
     12 I                     0.013089
  ----------------------------------------
  Sum of atomic charges =     0.000000

 -----------------------------------------------------------------
                    Cartesian Multipole Moments
 -----------------------------------------------------------------
    Charge (ESU x 10^10)
                -0.0000
    Dipole Moment (Debye)
         X      -1.4558      Y      -0.0000      Z       0.7121
       Tot       1.6206
    Quadrupole Moments (Debye-Ang)
        XX     -77.9896     XY       0.0000     YY     -79.7180
        XZ      -2.8767     YZ       0.0000     ZZ     -73.8981
    Octopole Moments (Debye-Ang^2)
       XXX    -384.1556    XXY       0.0000    XYY    -129.3700
       YYY      -0.0000    XXZ      17.4582    XYZ       0.0000
       YYZ      26.2703    XZZ    -129.7320    YZZ      -0.0000
       ZZZ      76.7381
    Hexadecapole Moments (Debye-Ang^3)
      XXXX   -2052.5376   XXXY       0.0000   XXYY    -370.0348
      XYYY      -0.0000   YYYY    -101.6387   XXXZ    -155.7956
      XXYZ       0.0000   XYYZ     -44.2186   YYYZ       0.0000
      XXZZ    -722.5839   XYZZ      -0.0000   YYZZ    -395.9388
      XZZZ    -147.1265   YZZZ       0.0000   ZZZZ   -2049.8024
 -----------------------------------------------------------------
 Calculating analytic gradient of the SCF energy
 Gradient of SCF Energy
            1           2           3           4           5           6
    1   0.0008560  -0.0017782  -0.0010311   0.0084402  -0.0025971   0.0004063
    2   0.0000000  -0.0000000   0.0000000   0.0000000   0.0000000  -0.0000000
    3   0.0036803   0.0007132  -0.0022513   0.0038824   0.0038470  -0.0055587
            7           8           9          10          11          12
    1  -0.0002447   0.0004088  -0.0001976  -0.0044242   0.0001956  -0.0000341
    2   0.0000000   0.0000000  -0.0000000  -0.0000000  -0.0000000  -0.0000000
    3  -0.0002820  -0.0001072   0.0003674  -0.0022353  -0.0004588  -0.0015968
 Max gradient component =       8.440E-03
 RMS gradient           =       2.303E-03
 Gradient time:  CPU 23.08 s  wall 3.93 s
 Geometry Optimization Parameters
   NAtoms,    NIC,     NZ,  NCons,   NDum,   NFix, NCnnct, MaxDiis
       12      78      12       0       0       0       0       0

 Cartesian Hessian Update
 Hessian updated using BFGS update


** GEOMETRY OPTIMIZATION IN DELOCALIZED INTERNAL COORDINATES **
   Searching for a Minimum

   Optimization Cycle:   2

                       Coordinates (Angstroms)
     ATOM                X               Y               Z
      1  C        -0.0073382892    0.0000000000    0.0023186978
      2  C         0.0033389664    0.0000000000    1.3953460372
      3  C         1.2039897832    0.0000000000    2.0999774597
      4  C         2.4053550353    0.0000000000    1.3947776949
      5  C         2.4169912888    0.0000000000    0.0013164270
      6  C         1.2047151572    0.0000000000   -0.6906099184
      7  H        -0.9477637279    0.0000000000   -0.5350513400
      8  H        -0.9344165457    0.0000000000    1.9375266019
      9  H         1.2103208451    0.0000000000    3.1830961956
     10  Cl        3.9184773635    0.0000000000    2.2608980904
     11  H         3.3602111664    0.0000000000   -0.5298425585
     12  I         1.2108248547    0.0000000000   -2.8258183876
   Point Group: c1    Number of degrees of freedom:    30


   Energy is  -7610.846892693

 Hessian updated using BFGS update

 15 Hessian modes will be used to form the next step
  Hessian Eigenvalues:
     0.135786    0.158788    0.160115    0.201468    0.228147    0.237362
     0.249924    0.250114    0.305437    0.351628    0.353643    0.423205
     0.432014    0.464003    0.468936

 Minimum search - taking simple RFO step
 Searching for Lamda that Minimizes Along All modes
 Value Taken    Lamda =  -0.00032487
 Step Taken.  Stepsize is  0.039626

                             Maximum     Tolerance    Cnvgd?
         Gradient           0.005341      0.000300      NO
         Displacement       0.029500      0.001200      NO
         Energy change     -0.001370      0.000001      NO


 New Cartesian Coordinates Obtained by Inverse Iteration

 Displacement from previous Coordinates is:  0.031256
 ----------------------------------------------------------------
             Standard Nuclear Orientation (Angstroms)
    I     Atom           X                Y                Z
 ----------------------------------------------------------------
    1      C      -0.0102316313     0.0000000000     0.0006407232
    2      C       0.0032378626     0.0000000000     1.3937458263
    3      C       1.2024003132     0.0000000000     2.1008898282
    4      C       2.3994022417     0.0000000000     1.3904835351
    5      C       2.4197131273     0.0000000000    -0.0019949867
    6      C       1.2042626175     0.0000000000    -0.6830909718
    7      H      -0.9490854245     0.0000000000    -0.5374586404
    8      H      -0.9352944288     0.0000000000     1.9351237796
    9      H       1.2122235782     0.0000000000     3.1829562623
   10      Cl      3.9235274020     0.0000000000     2.2600542966
   11      H       3.3632821160     0.0000000000    -0.5301859723
   12      I       1.2112681239     0.0000000000    -2.8172286803
 ----------------------------------------------------------------
 Nuclear Repulsion Energy =         714.58159900 hartrees
 There are       55 alpha and       55 beta electrons
 Applying Cartesian multipole field
    Component          Value
    ---------          -----
     (2,0,0)        1.00000E-11
     (0,2,0)        2.00000E-11
     (0,0,2)       -3.00000E-11
 Nucleus-field energy     =    -0.0000000458 hartrees
 Requested basis set is 6-311++G(d,p)
 There are 93 shells and 252 basis functions
 A cutoff of  1.0D-11 yielded   3526 shell pairs
 There are     27214 function pairs (     29752 Cartesian)
 Smallest overlap matrix eigenvalue = 1.35E-06

 Q-Chem warning in module stvman/mkSTV.C, line 318:

 Overlap eigenvalue is smaller than square root of threshold
 Use THRESH >= 12 to get rid of this warning

 Guess MOs from SCF MO coefficient file

 -----------------------------------------------------------------------
  General SCF calculation program by
  Eric Jon Sundstrom, Paul Horn, Yuezhi Mao, Dmitri Zuev, Alec White,
  David Stuck, Shaama M.S., Shane Yost, Joonho Lee, David Small,
  Daniel Levine, Susi Lehtola, Hugh Burton, Evgeny Epifanovsky,
  Bang C. Huynh
 -----------------------------------------------------------------------
 Exchange:     0.2000 Hartree-Fock + 0.0800 Slater + 0.7200 B88
 Correlation:  0.1900 VWN1RPA + 0.8100 LYP
 Using SG-1 standard quadrature grid
 using 6 threads for integral computing
 -------------------------------------------------------
 OpenMP Integral computing Module                
 Release: version 2.0, May 2017, Q-Chem Inc. Pleasanton 
 -------------------------------------------------------
 A restricted SCF calculation will be
 performed using DIIS
 SCF converges when DIIS error is below 1.0e-08
 ---------------------------------------
  Cycle       Energy         DIIS error
 ---------------------------------------
    1   -7610.8469164689      2.40e-04  
    2   -7610.8470608548      3.73e-05  
    3   -7610.8470497228      5.35e-05  
    4   -7610.8470706312      1.20e-05  
    5   -7610.8470718558      2.23e-06  
    6   -7610.8470718878      1.04e-06  
    7   -7610.8470718957      2.41e-07  
    8   -7610.8470718966      1.29e-07  
    9   -7610.8470718972      2.94e-08  
   10   -7610.8470718966      1.53e-08  
   11   -7610.8470718962      3.74e-09  Convergence criterion met
 ---------------------------------------
 SCF time:   CPU 64.32s  wall 11.00s 
 SCF   energy in the final basis set =    -7610.8470718962
 Total energy in the final basis set =    -7610.8470718962

 --------------------------------------------------------------

                    Orbital Energies (a.u.)
 --------------------------------------------------------------

 Alpha MOs
 -- Occupied --
********-176.3067-165.7104-165.7083-165.7083-101.5658 -35.8032 -31.2962
-31.2904 -31.2903 -22.9468 -22.9454 -22.9453 -22.9412 -22.9412 -10.2579
-10.2453 -10.2097 -10.2064 -10.2050 -10.2048  -9.4804  -7.2450  -7.2353
 -7.2348  -6.3525  -4.7646  -4.7502  -4.7502  -2.0304  -2.0259  -2.0258
 -2.0135  -2.0134  -0.9137  -0.8601  -0.7875  -0.7597  -0.6737  -0.6341
 -0.6030  -0.5391  -0.4987  -0.4770  -0.4552  -0.4313  -0.4204  -0.3894
 -0.3624  -0.3585  -0.3282  -0.3090  -0.2770  -0.2727  -0.2542
 -- Virtual --
 -0.0562  -0.0450  -0.0429  -0.0076   0.0054   0.0115   0.0140   0.0362
  0.0487   0.0495   0.0521   0.0762   0.0862   0.0896   0.0915   0.1041
  0.1050   0.1117   0.1145   0.1177   0.1197   0.1275   0.1276   0.1304
  0.1396   0.1454   0.1567   0.1619   0.1762   0.1853   0.1895   0.1994
  0.2015   0.2147   0.2179   0.2446   0.2462   0.2526   0.2585   0.2599
  0.2648   0.2671   0.2854   0.3060   0.3247   0.3300   0.3384   0.3713
  0.4115   0.4191   0.4274   0.4441   0.4589   0.4617   0.4622   0.4771
  0.5058   0.5136   0.5188   0.5340   0.5366   0.5603   0.5652   0.5701
  0.5882   0.5922   0.6131   0.6352   0.6497   0.6640   0.6693   0.6835
  0.7246   0.7479   0.7874   0.7932   0.8182   0.8218   0.8449   0.8467
  0.8535   0.8612   0.8690   0.8717   0.8989   0.9304   0.9330   0.9593
  0.9790   1.0018   1.0250   1.0433   1.0773   1.0848   1.1634   1.1774
  1.1837   1.2875   1.3015   1.3519   1.3541   1.4223   1.4734   1.4883
  1.4979   1.5140   1.5429   1.5460   1.5940   1.6004   1.6582   1.6706
  1.7058   1.7348   1.7456   1.8455   1.8909   1.8916   1.8957   1.9253
  1.9547   1.9557   2.0011   2.0056   2.0193   2.0623   2.1976   2.2225
  2.2806   2.3103   2.3406   2.4087   2.4175   2.4845   2.5071   2.5422
  2.6189   2.6226   2.6651   2.6913   2.7139   2.7258   2.7501   2.7515
  2.7646   2.7767   2.8289   2.8541   2.8577   3.0242   3.0530   3.1123
  3.1857   3.3154   3.3381   3.4684   3.5837   3.6646   3.7834   3.9677
  3.9987   4.0121   4.0241   4.0841   4.1082   4.1493   4.2915   4.5016
  4.8098   6.0119   6.1052   6.1543   9.7657  23.4668  23.8595  23.9233
 24.0407  24.0525  24.1510  25.8170  26.1247  26.6111  27.9270  28.3520
 28.4243  28.4290  28.5384  28.5574  28.5623  28.6172  28.7178 127.8942
127.9503 127.9758 151.7148 215.75581901.8798
 --------------------------------------------------------------

          Ground-State Mulliken Net Atomic Charges

     Atom                 Charge (a.u.)
  ----------------------------------------
      1 C                    -0.610201
      2 C                    -0.205994
      3 C                    -0.599913
      4 C                     0.692778
      5 C                    -0.821471
      6 C                     0.545548
      7 H                     0.152628
      8 H                     0.181515
      9 H                     0.174100
     10 Cl                    0.312852
     11 H                     0.166601
     12 I                     0.011556
  ----------------------------------------
  Sum of atomic charges =     0.000000

 -----------------------------------------------------------------
                    Cartesian Multipole Moments
 -----------------------------------------------------------------
    Charge (ESU x 10^10)
                -0.0000
    Dipole Moment (Debye)
         X      -1.5035      Y       0.0000      Z       0.7137
       Tot       1.6643
    Quadrupole Moments (Debye-Ang)
        XX     -78.1869     XY       0.0000     YY     -79.7210
        XZ      -3.0109     YZ       0.0000     ZZ     -74.0820
    Octopole Moments (Debye-Ang^2)
       XXX    -385.2800    XXY       0.0000    XYY    -129.4828
       YYY      -0.0000    XXZ      16.4307    XYZ       0.0000
       YYZ      26.0262    XZZ    -130.3061    YZZ      -0.0000
       ZZZ      76.4870
    Hexadecapole Moments (Debye-Ang^3)
      XXXX   -2059.8077   XXXY       0.0000   XXYY    -370.8237
      XYYY      -0.0000   YYYY    -101.6467   XXXZ    -160.1981
      XXYZ       0.0000   XYYZ     -44.6937   YYYZ       0.0000
      XXZZ    -723.6744   XYZZ       0.0000   YYZZ    -394.5544
      XZZZ    -148.5263   YZZZ       0.0000   ZZZZ   -2043.4639
 -----------------------------------------------------------------
 Calculating analytic gradient of the SCF energy
 Gradient of SCF Energy
            1           2           3           4           5           6
    1  -0.0005450   0.0003764  -0.0010558   0.0018715  -0.0005863   0.0002946
    2   0.0000000  -0.0000000   0.0000000   0.0000000  -0.0000000   0.0000000
    3   0.0005267  -0.0003128  -0.0001083   0.0005695   0.0002454   0.0001152
            7           8           9          10          11          12
    1   0.0000614   0.0003125   0.0000067  -0.0008222   0.0000156   0.0000707
    2   0.0000000  -0.0000000  -0.0000000  -0.0000000  -0.0000000   0.0000000
    3   0.0000334  -0.0002398  -0.0001200  -0.0005137   0.0000840  -0.0002797
 Max gradient component =       1.871E-03
 RMS gradient           =       4.557E-04
 Gradient time:  CPU 23.19 s  wall 3.94 s
 Geometry Optimization Parameters
   NAtoms,    NIC,     NZ,  NCons,   NDum,   NFix, NCnnct, MaxDiis
       12      78      12       0       0       0       0       0

 Cartesian Hessian Update
 Hessian updated using BFGS update


** GEOMETRY OPTIMIZATION IN DELOCALIZED INTERNAL COORDINATES **
   Searching for a Minimum

   Optimization Cycle:   3

                       Coordinates (Angstroms)
     ATOM                X               Y               Z
      1  C        -0.0102316313    0.0000000000    0.0006407232
      2  C         0.0032378626    0.0000000000    1.3937458263
      3  C         1.2024003132    0.0000000000    2.1008898282
      4  C         2.3994022417    0.0000000000    1.3904835351
      5  C         2.4197131273    0.0000000000   -0.0019949867
      6  C         1.2042626175    0.0000000000   -0.6830909718
      7  H        -0.9490854245    0.0000000000   -0.5374586404
      8  H        -0.9352944288    0.0000000000    1.9351237796
      9  H         1.2122235782    0.0000000000    3.1829562623
     10  Cl        3.9235274020    0.0000000000    2.2600542966
     11  H         3.3632821160    0.0000000000   -0.5301859723
     12  I         1.2112681239    0.0000000000   -2.8172286803
   Point Group: c1    Number of degrees of freedom:    30


   Energy is  -7610.847071896

 Hessian updated using BFGS update

 18 Hessian modes will be used to form the next step
  Hessian Eigenvalues:
     0.135122    0.159039    0.160004    0.160195    0.184569    0.222292
     0.242610    0.250031    0.250631    0.298058    0.351649    0.351976
     0.353324    0.422325    0.432451    0.463968    0.465097    0.471731

 Minimum search - taking simple RFO step
 Searching for Lamda that Minimizes Along All modes
 Value Taken    Lamda =  -0.00001182
 Step Taken.  Stepsize is  0.007389

                             Maximum     Tolerance    Cnvgd?
         Gradient           0.000857      0.000300      NO
         Displacement       0.003418      0.001200      NO
         Energy change     -0.000179      0.000001      NO


 New Cartesian Coordinates Obtained by Inverse Iteration

 Displacement from previous Coordinates is:  0.007054
 ----------------------------------------------------------------
             Standard Nuclear Orientation (Angstroms)
    I     Atom           X                Y                Z
 ----------------------------------------------------------------
    1      C      -0.0097017560     0.0000000000     0.0004401205
    2      C       0.0025752324     0.0000000000     1.3942945163
    3      C       1.2024175811     0.0000000000     2.1011964762
    4      C       2.3979615468     0.0000000000     1.3895520131
    5      C       2.4205299511     0.0000000000    -0.0030213616
    6      C       1.2045704388     0.0000000000    -0.6831345913
    7      H      -0.9482789754     0.0000000000    -0.5382211211
    8      H      -0.9365473211     0.0000000000     1.9358831685
    9      H       1.2130096934     0.0000000000     3.1833762584
   10      Cl      3.9236047713     0.0000000000     2.2612129216
   11      H       3.3641981408     0.0000000000    -0.5309394898
   12      I       1.2103665944     0.0000000000    -2.8167039107
 ----------------------------------------------------------------
 Nuclear Repulsion Energy =         714.56937277 hartrees
 There are       55 alpha and       55 beta electrons
 Applying Cartesian multipole field
    Component          Value
    ---------          -----
     (2,0,0)        1.00000E-11
     (0,2,0)        2.00000E-11
     (0,0,2)       -3.00000E-11
 Nucleus-field energy     =    -0.0000000458 hartrees
 Requested basis set is 6-311++G(d,p)
 There are 93 shells and 252 basis functions
 A cutoff of  1.0D-11 yielded   3525 shell pairs
 There are     27210 function pairs (     29748 Cartesian)
 Smallest overlap matrix eigenvalue = 1.35E-06

 Q-Chem warning in module stvman/mkSTV.C, line 318:

 Overlap eigenvalue is smaller than square root of threshold
 Use THRESH >= 12 to get rid of this warning

 Guess MOs from SCF MO coefficient file

 -----------------------------------------------------------------------
  General SCF calculation program by
  Eric Jon Sundstrom, Paul Horn, Yuezhi Mao, Dmitri Zuev, Alec White,
  David Stuck, Shaama M.S., Shane Yost, Joonho Lee, David Small,
  Daniel Levine, Susi Lehtola, Hugh Burton, Evgeny Epifanovsky,
  Bang C. Huynh
 -----------------------------------------------------------------------
 Exchange:     0.2000 Hartree-Fock + 0.0800 Slater + 0.7200 B88
 Correlation:  0.1900 VWN1RPA + 0.8100 LYP
 Using SG-1 standard quadrature grid
 using 6 threads for integral computing
 -------------------------------------------------------
 OpenMP Integral computing Module                
 Release: version 2.0, May 2017, Q-Chem Inc. Pleasanton 
 -------------------------------------------------------
 A restricted SCF calculation will be
 performed using DIIS
 SCF converges when DIIS error is below 1.0e-08
 ---------------------------------------
  Cycle       Energy         DIIS error
 ---------------------------------------
    1   -7610.8470716337      4.77e-05  
    2   -7610.8470778811      8.92e-06  
    3   -7610.8470773451      1.22e-05  
    4   -7610.8470785078      2.39e-06  
    5   -7610.8470785567      5.05e-07  
    6   -7610.8470785593      2.37e-07  
    7   -7610.8470785597      6.23e-08  
    8   -7610.8470785594      2.62e-08  
    9   -7610.8470785597      8.73e-09  Convergence criterion met
 ---------------------------------------
 SCF time:   CPU 53.19s  wall 10.00s 
 SCF   energy in the final basis set =    -7610.8470785597
 Total energy in the final basis set =    -7610.8470785597

 --------------------------------------------------------------

                    Orbital Energies (a.u.)
 --------------------------------------------------------------

 Alpha MOs
 -- Occupied --
********-176.3067-165.7104-165.7084-165.7083-101.5656 -35.8032 -31.2963
-31.2904 -31.2903 -22.9468 -22.9454 -22.9453 -22.9413 -22.9412 -10.2581
-10.2453 -10.2099 -10.2067 -10.2051 -10.2049  -9.4802  -7.2448  -7.2351
 -7.2346  -6.3525  -4.7646  -4.7503  -4.7502  -2.0304  -2.0260  -2.0259
 -2.0136  -2.0134  -0.9135  -0.8597  -0.7877  -0.7597  -0.6738  -0.6343
 -0.6029  -0.5392  -0.4987  -0.4770  -0.4550  -0.4315  -0.4203  -0.3894
 -0.3623  -0.3583  -0.3281  -0.3090  -0.2770  -0.2727  -0.2543
 -- Virtual --
 -0.0562  -0.0452  -0.0430  -0.0076   0.0052   0.0114   0.0138   0.0361
  0.0486   0.0495   0.0520   0.0762   0.0862   0.0895   0.0914   0.1041
  0.1050   0.1116   0.1145   0.1176   0.1196   0.1274   0.1276   0.1304
  0.1395   0.1453   0.1566   0.1619   0.1762   0.1853   0.1895   0.1994
  0.2015   0.2147   0.2179   0.2447   0.2461   0.2524   0.2584   0.2598
  0.2648   0.2670   0.2853   0.3060   0.3248   0.3300   0.3383   0.3713
  0.4114   0.4191   0.4274   0.4440   0.4590   0.4615   0.4622   0.4769
  0.5056   0.5136   0.5188   0.5339   0.5365   0.5603   0.5652   0.5700
  0.5886   0.5921   0.6130   0.6352   0.6496   0.6639   0.6689   0.6833
  0.7244   0.7477   0.7873   0.7931   0.8186   0.8219   0.8448   0.8466
  0.8538   0.8612   0.8689   0.8716   0.8987   0.9302   0.9331   0.9589
  0.9789   1.0018   1.0246   1.0431   1.0769   1.0846   1.1628   1.1774
  1.1836   1.2874   1.3010   1.3521   1.3542   1.4223   1.4727   1.4884
  1.4980   1.5139   1.5426   1.5457   1.5937   1.5996   1.6580   1.6704
  1.7058   1.7344   1.7450   1.8456   1.8906   1.8920   1.8949   1.9253
  1.9547   1.9556   2.0012   2.0050   2.0192   2.0612   2.1974   2.2227
  2.2804   2.3101   2.3407   2.4083   2.4169   2.4841   2.5067   2.5413
  2.6188   2.6227   2.6650   2.6913   2.7139   2.7258   2.7499   2.7516
  2.7645   2.7758   2.8285   2.8539   2.8576   3.0237   3.0528   3.1123
  3.1846   3.3153   3.3371   3.4674   3.5839   3.6643   3.7817   3.9677
  3.9981   4.0120   4.0241   4.0841   4.1082   4.1494   4.2915   4.5017
  4.8094   6.0119   6.1052   6.1544   9.7651  23.4668  23.8592  23.9238
 24.0408  24.0518  24.1499  25.8170  26.1244  26.6088  27.9271  28.3520
 28.4243  28.4290  28.5384  28.5574  28.5623  28.6172  28.7177 127.8942
127.9503 127.9758 151.7149 215.75511901.8799
 --------------------------------------------------------------

          Ground-State Mulliken Net Atomic Charges

     Atom                 Charge (a.u.)
  ----------------------------------------
      1 C                    -0.610386
      2 C                    -0.206595
      3 C                    -0.603558
      4 C                     0.695053
      5 C                    -0.818352
      6 C                     0.544096
      7 H                     0.152680
      8 H                     0.181848
      9 H                     0.174160
     10 Cl                    0.312587
     11 H                     0.166807
     12 I                     0.011662
  ----------------------------------------
  Sum of atomic charges =     0.000000

 -----------------------------------------------------------------
                    Cartesian Multipole Moments
 -----------------------------------------------------------------
    Charge (ESU x 10^10)
                -0.0000
    Dipole Moment (Debye)
         X      -1.5137      Y       0.0000      Z       0.7063
       Tot       1.6704
    Quadrupole Moments (Debye-Ang)
        XX     -78.2420     XY       0.0000     YY     -79.7260
        XZ      -3.0578     YZ      -0.0000     ZZ     -74.0927
    Octopole Moments (Debye-Ang^2)
       XXX    -385.4724    XXY       0.0000    XYY    -129.4752
       YYY       0.0000    XXZ      16.2068    XYZ       0.0000
       YYZ      25.9858    XZZ    -130.3918    YZZ       0.0000
       ZZZ      76.3926
    Hexadecapole Moments (Debye-Ang^3)
      XXXX   -2060.7739   XXXY       0.0000   XXYY    -370.8517
      XYYY       0.0000   YYYY    -101.6561   XXXZ    -161.4362
      XXYZ       0.0000   XYYZ     -44.8617   YYYZ      -0.0000
      XXZZ    -724.0461   XYZZ       0.0000   YYZZ    -394.5701
      XZZZ    -149.0598   YZZZ      -0.0000   ZZZZ   -2043.5063
 -----------------------------------------------------------------
 Calculating analytic gradient of the SCF energy
 Gradient of SCF Energy
            1           2           3           4           5           6
    1  -0.0001786   0.0002697  -0.0002933   0.0003251  -0.0001159   0.0001417
    2  -0.0000000  -0.0000000   0.0000000   0.0000000   0.0000000   0.0000000
    3  -0.0001876  -0.0000225   0.0000532   0.0002101  -0.0002459   0.0003141
            7           8           9          10          11          12
    1   0.0000559  -0.0000542  -0.0000168  -0.0001923   0.0000174   0.0000413
    2  -0.0000000   0.0000000  -0.0000000  -0.0000000   0.0000000  -0.0000000
    3  -0.0000042   0.0000178  -0.0000051  -0.0000835   0.0000381  -0.0000845
 Max gradient component =       3.251E-04
 RMS gradient           =       1.326E-04
 Gradient time:  CPU 23.25 s  wall 3.95 s
 Geometry Optimization Parameters
   NAtoms,    NIC,     NZ,  NCons,   NDum,   NFix, NCnnct, MaxDiis
       12      78      12       0       0       0       0       0

 Cartesian Hessian Update
 Hessian updated using BFGS update


** GEOMETRY OPTIMIZATION IN DELOCALIZED INTERNAL COORDINATES **
   Searching for a Minimum

   Optimization Cycle:   4

                       Coordinates (Angstroms)
     ATOM                X               Y               Z
      1  C        -0.0097017560    0.0000000000    0.0004401205
      2  C         0.0025752324    0.0000000000    1.3942945163
      3  C         1.2024175811    0.0000000000    2.1011964762
      4  C         2.3979615468    0.0000000000    1.3895520131
      5  C         2.4205299511    0.0000000000   -0.0030213616
      6  C         1.2045704388    0.0000000000   -0.6831345913
      7  H        -0.9482789754    0.0000000000   -0.5382211211
      8  H        -0.9365473211    0.0000000000    1.9358831685
      9  H         1.2130096934    0.0000000000    3.1833762584
     10  Cl        3.9236047713    0.0000000000    2.2612129216
     11  H         3.3641981408    0.0000000000   -0.5309394898
     12  I         1.2103665944    0.0000000000   -2.8167039107
   Point Group: c1    Number of degrees of freedom:    30


   Energy is  -7610.847078560

 Hessian updated using BFGS update

 21 Hessian modes will be used to form the next step
  Hessian Eigenvalues:
     0.138351    0.158002    0.159695    0.160010    0.160018    0.167076
     0.214040    0.241340    0.249961    0.250118    0.285909    0.350937
     0.351884    0.351985    0.358399    0.418668    0.434071    0.457708
     0.464882    0.469343    0.487061

 Minimum search - taking simple RFO step
 Searching for Lamda that Minimizes Along All modes
 Value Taken    Lamda =   0.00000000
 Step Taken.  Stepsize is  0.001866

                             Maximum     Tolerance    Cnvgd?
         Gradient           0.000273      0.000300     YES
         Displacement       0.001092      0.001200     YES
         Energy change     -0.000007      0.000001      NO


                       Distance Matrix (Angstroms)
             C (  1)   C (  2)   C (  3)   C (  4)   C (  5)   C (  6)
   C (  2)  1.393908
   C (  3)  2.425368  1.392599
   C (  4)  2.779654  2.395391  1.391317
   C (  5)  2.430234  2.792668  2.431364  1.392756
   C (  6)  1.393460  2.400105  2.784332  2.391696  1.393238
   H (  7)  1.082166  2.153774  3.404706  3.861818  3.411057  2.157721
   H (  8)  2.145922  1.084098  2.145344  3.378968  3.876767  3.382845
   H (  9)  3.409708  2.160085  1.082232  2.149864  3.407526  3.866520
   Cl( 10)  4.536738  4.015722  2.725888  1.757094  2.717718  4.007784
   H ( 11)  3.415489  3.873891  3.406088  2.149861  1.081299  2.164984
   I ( 12)  3.069995  4.380784  4.917907  4.370695  3.062892  2.133577
             H (  7)   H (  8)   H (  9)   Cl( 10)   H ( 11)
   H (  8)  2.474132
   H (  9)  4.303656  2.485324
   Cl( 10)  5.618904  4.871028  2.863164
   H ( 11)  4.312483  4.957986  4.292290  2.847640
   I ( 12)  3.138668  5.215009  6.000081  5.757335  3.140654

 Final energy is   -7610.8470785596628     


 ******************************
 **  OPTIMIZATION CONVERGED  **
 ******************************

                       Coordinates (Angstroms)
     ATOM                X               Y               Z
      1  C        -0.0097017560    0.0000000000    0.0004401205
      2  C         0.0025752324    0.0000000000    1.3942945163
      3  C         1.2024175811    0.0000000000    2.1011964762
      4  C         2.3979615468    0.0000000000    1.3895520131
      5  C         2.4205299511    0.0000000000   -0.0030213616
      6  C         1.2045704388    0.0000000000   -0.6831345913
      7  H        -0.9482789754    0.0000000000   -0.5382211211
      8  H        -0.9365473211    0.0000000000    1.9358831685
      9  H         1.2130096934    0.0000000000    3.1833762584
     10  Cl        3.9236047713    0.0000000000    2.2612129216
     11  H         3.3641981408    0.0000000000   -0.5309394898
     12  I         1.2103665944    0.0000000000   -2.8167039107

Z-matrix Print:
$molecule
0 1
I 
C  1 2.133577
C  2 1.393238 1 119.063605
H  3 1.081299 2 121.556700 1 -0.000000 0
C  3 1.392756 2 118.290788 1 -180.000000 0
C  5 1.391317 3 121.691583 2 -0.000000 0
H  6 1.082232 5 120.202335 3 -180.000000 0
C  6 1.392599 5 118.731894 3 -0.000000 0
H  8 1.084098 6 119.523112 5 -180.000000 0
C  2 1.393460 1 119.532994 3 -180.000000 0
H  10 1.082166 2 120.770603 1 -0.000000 0
Cl 5 1.757094 3 118.812584 2 -180.000000 0
$end


 --------------------------------------------------------------

                    Orbital Energies (a.u.)
 --------------------------------------------------------------

 Alpha MOs
 -- Occupied --
********-176.3067-165.7104-165.7084-165.7083-101.5656 -35.8032 -31.2963
-31.2904 -31.2903 -22.9468 -22.9454 -22.9453 -22.9413 -22.9412 -10.2581
-10.2453 -10.2099 -10.2067 -10.2051 -10.2049  -9.4802  -7.2448  -7.2351
 -7.2346  -6.3525  -4.7646  -4.7503  -4.7502  -2.0304  -2.0260  -2.0259
 -2.0136  -2.0134  -0.9135  -0.8597  -0.7877  -0.7597  -0.6738  -0.6343
 -0.6029  -0.5392  -0.4987  -0.4770  -0.4550  -0.4315  -0.4203  -0.3894
 -0.3623  -0.3583  -0.3281  -0.3090  -0.2770  -0.2727  -0.2543
 -- Virtual --
 -0.0562  -0.0452  -0.0430  -0.0076   0.0052   0.0114   0.0138   0.0361
  0.0486   0.0495   0.0520   0.0762   0.0862   0.0895   0.0914   0.1041
  0.1050   0.1116   0.1145   0.1176   0.1196   0.1274   0.1276   0.1304
  0.1395   0.1453   0.1566   0.1619   0.1762   0.1853   0.1895   0.1994
  0.2015   0.2147   0.2179   0.2447   0.2461   0.2524   0.2584   0.2598
  0.2648   0.2670   0.2853   0.3060   0.3248   0.3300   0.3383   0.3713
  0.4114   0.4191   0.4274   0.4440   0.4590   0.4615   0.4622   0.4769
  0.5056   0.5136   0.5188   0.5339   0.5365   0.5603   0.5652   0.5700
  0.5886   0.5921   0.6130   0.6352   0.6496   0.6639   0.6689   0.6833
  0.7244   0.7477   0.7873   0.7931   0.8186   0.8219   0.8448   0.8466
  0.8538   0.8612   0.8689   0.8716   0.8987   0.9302   0.9331   0.9589
  0.9789   1.0018   1.0246   1.0431   1.0769   1.0846   1.1628   1.1774
  1.1836   1.2874   1.3010   1.3521   1.3542   1.4223   1.4727   1.4884
  1.4980   1.5139   1.5426   1.5457   1.5937   1.5996   1.6580   1.6704
  1.7058   1.7344   1.7450   1.8456   1.8906   1.8920   1.8949   1.9253
  1.9547   1.9556   2.0012   2.0050   2.0192   2.0612   2.1974   2.2227
  2.2804   2.3101   2.3407   2.4083   2.4169   2.4841   2.5067   2.5413
  2.6188   2.6227   2.6650   2.6913   2.7139   2.7258   2.7499   2.7516
  2.7645   2.7758   2.8285   2.8539   2.8576   3.0237   3.0528   3.1123
  3.1846   3.3153   3.3371   3.4674   3.5839   3.6643   3.7817   3.9677
  3.9981   4.0120   4.0241   4.0841   4.1082   4.1494   4.2915   4.5017
  4.8094   6.0119   6.1052   6.1544   9.7651  23.4668  23.8592  23.9238
 24.0408  24.0518  24.1499  25.8170  26.1244  26.6088  27.9271  28.3520
 28.4243  28.4290  28.5384  28.5574  28.5623  28.6172  28.7177 127.8942
127.9503 127.9758 151.7149 215.75511901.8799
 --------------------------------------------------------------

          Ground-State Mulliken Net Atomic Charges

     Atom                 Charge (a.u.)
  ----------------------------------------
      1 C                    -0.610386
      2 C                    -0.206595
      3 C                    -0.603558
      4 C                     0.695053
      5 C                    -0.818352
      6 C                     0.544096
      7 H                     0.152680
      8 H                     0.181848
      9 H                     0.174160
     10 Cl                    0.312587
     11 H                     0.166807
     12 I                     0.011662
  ----------------------------------------
  Sum of atomic charges =     0.000000

 -----------------------------------------------------------------
                    Cartesian Multipole Moments
 -----------------------------------------------------------------
    Charge (ESU x 10^10)
                -0.0000
    Dipole Moment (Debye)
         X      -1.5137      Y       0.0000      Z       0.7063
       Tot       1.6704
    Quadrupole Moments (Debye-Ang)
        XX     -78.2420     XY       0.0000     YY     -79.7260
        XZ      -3.0578     YZ      -0.0000     ZZ     -74.0927
    Octopole Moments (Debye-Ang^2)
       XXX    -385.4724    XXY       0.0000    XYY    -129.4752
       YYY       0.0000    XXZ      16.2068    XYZ       0.0000
       YYZ      25.9858    XZZ    -130.3918    YZZ       0.0000
       ZZZ      76.3926
    Hexadecapole Moments (Debye-Ang^3)
      XXXX   -2060.7739   XXXY       0.0000   XXYY    -370.8517
      XYYY       0.0000   YYYY    -101.6561   XXXZ    -161.4362
      XXYZ       0.0000   XYYZ     -44.8617   YYYZ      -0.0000
      XXZZ    -724.0461   XYZZ       0.0000   YYZZ    -394.5701
      XZZZ    -149.0598   YZZZ      -0.0000   ZZZZ   -2043.5063
 -----------------------------------------------------------------
Archival summary:
1\1\december\OPT\ProcedureUnspecified\BasisUnspecified\1l164\taweetha\FriNov2919:14:082019FriNov2919:14:082019\0\\#,OPT,ProcedureUnspecified,BasisUnspecified,\\0,1\I\C,1,2.13358\C,2,1.39324,1,119.064\H,3,1.0813,2,121.557,1,-0,0\C,3,1.39276,2,118.291,1,-180,0\C,5,1.39132,3,121.692,2,-0,0\H,6,1.08223,5,120.202,3,-180,0\C,6,1.3926,5,118.732,3,-0,0\H,8,1.0841,6,119.523,5,-180,0\C,2,1.39346,1,119.533,3,-180,0\H,10,1.08217,2,120.771,1,-0,0\Cl,5,1.75709,3,118.813,2,-180,0\\\@

 Total job time:  63.55s(wall), 359.54s(cpu) 
 Fri Nov 29 19:14:08 2019

        *************************************************************
        *                                                           *
        *  Thank you very much for using Q-Chem.  Have a nice day.  *
        *                                                           *
        *************************************************************


 
User input: 2 of 2 
 
                  Welcome to Q-Chem
     A Quantum Leap Into The Future Of Chemistry


 Q-Chem 5.2 (devel), Q-Chem, Inc., Pleasanton, CA (2019)

 Yihan Shao,  Zhengting Gan,  E. Epifanovsky,  A. T. B. Gilbert,  M. Wormit,  
 J. Kussmann,  A. W. Lange,  A. Behn,  Jia Deng,  Xintian Feng,  D. Ghosh,  
 M. Goldey,  P. R. Horn,  L. D. Jacobson,  I. Kaliman,  T. Kus,  A. Landau,  
 Jie Liu,  E. I. Proynov,  R. M. Richard,  R. P. Steele,  E. J. Sundstrom,  
 H. L. Woodcock III,  P. M. Zimmerman,  D. Zuev,  B. Albrecht,  E. Alguire,  
 S. A. Baeppler,  D. Barton,  Z. Benda,  Y. A. Bernard,  E. J. Berquist,  
 K. B. Bravaya,  H. Burton,  D. Casanova,  Chun-Min Chang,  Yunqing Chen,  
 A. Chien,  K. D. Closser,  M. P. Coons,  S. Coriani,  S. Dasgupta,  
 A. L. Dempwolff,  M. Diedenhofen,  Hainam Do,  R. G. Edgar,  Po-Tung Fang,  
 S. Faraji,  S. Fatehi,  Qingguo Feng,  K. D. Fenk,  J. Fosso-Tande,  
 J. Gayvert,  Qinghui Ge,  A. Ghysels,  G. Gidofalvi,  J. Gomes,  
 J. Gonthier,  A. Gunina,  D. Hait,  M. W. D. Hanson-Heine,  
 P. H. P. Harbach,  A. W. Hauser,  M. F. Herbst,  J. E. Herr,  
 E. G. Hohenstein,  Z. C. Holden,  Kerwin Hui,  B. C. Huynh,  T.-C. Jagau,  
 Hyunjun Ji,  B. Kaduk,  K. Khistyaev,  Jaehoon Kim,  P. Klunzinger,  K. Koh,  
 D. Kosenkov,  L. Koulias,  T. Kowalczyk,  C. M. Krauter,  A. Kunitsa,  
 Ka Un Lao,  A. Laurent,  K. V. Lawler,  Joonho Lee,  D. Lefrancois,  
 S. Lehtola,  D. S. Levine,  Yi-Pei Li,  You-Sheng Lin,  Fenglai Liu,  
 E. Livshits,  A. Luenser,  P. Manohar,  E. Mansoor,  S. F. Manzer,  
 Shan-Ping Mao,  Yuezhi Mao,  N. Mardirossian,  A. V. Marenich,  
 T. Markovich,  L. A. Martinez-Martinez,  S. A. Maurer,  N. J. Mayhall,  
 S. C. McKenzie,  J.-M. Mewes,  P. Morgante,  A. F. Morrison,  
 J. W. Mullinax,  K. Nanda,  T. S. Nguyen-Beck,  R. Olivares-Amaya,  
 J. A. Parkhill,  Zheng Pei,  T. M. Perrine,  F. Plasser,  P. Pokhilko,  
 S. Prager,  A. Prociuk,  E. Ramos,  D. R. Rehn,  F. Rob,  M. Scheurer,  
 M. Schneider,  N. Sergueev,  S. M. Sharada,  S. Sharma,  D. W. Small,  
 T. Stauch,  T. Stein,  Yu-Chuan Su,  A. J. W. Thom,  A. Tkatchenko,  
 T. Tsuchimochi,  N. M. Tubman,  L. Vogt,  M. L. Vidal,  O. Vydrov,  
 M. A. Watson,  J. Wenzel,  M. de Wergifosse,  T. A. Wesolowski,  A. White,  
 J. Witte,  A. Yamada,  Jun Yang,  K. Yao,  S. Yeganeh,  S. R. Yost,  
 Zhi-Qiang You,  A. Zech,  Igor Ying Zhang,  Xing Zhang,  Yan Zhao,  
 Ying Zhu,  B. R. Brooks,  G. K. L. Chan,  C. J. Cramer,  M. S. Gordon,  
 W. J. Hehre,  A. Klamt,  M. W. Schmidt,  C. D. Sherrill,  D. G. Truhlar,  
 A. Aspuru-Guzik,  R. Baer,  A. T. Bell,  N. A. Besley,  Jeng-Da Chai,  
 A. E. DePrince, III,  R. A. DiStasio Jr.,  A. Dreuw,  B. D. Dunietz,  
 T. R. Furlani,  Chao-Ping Hsu,  Yousung Jung,  Jing Kong,  D. S. Lambrecht,  
 WanZhen Liang,  C. Ochsenfeld,  V. A. Rassolov,  L. V. Slipchenko,  
 J. E. Subotnik,  T. Van Voorhis,  J. M. Herbert,  A. I. Krylov,  
 P. M. W. Gill,  M. Head-Gordon

 Contributors to earlier versions of Q-Chem not listed above: 
 R. D. Adamson,  B. Austin,  J. Baker,  G. J. O. Beran,  K. Brandhorst,  
 S. T. Brown,  E. F. C. Byrd,  A. K. Chakraborty,  C.-L. Cheng,  
 Siu Hung Chien,  D. M. Chipman,  D. L. Crittenden,  H. Dachsel,  
 R. J. Doerksen,  A. D. Dutoi,  L. Fusti-Molnar,  W. A. Goddard III,  
 A. Golubeva-Zadorozhnaya,  S. R. Gwaltney,  G. Hawkins,  A. Heyden,  
 S. Hirata,  G. Kedziora,  F. J. Keil,  C. Kelley,  Jihan Kim,  R. A. King,  
 R. Z. Khaliullin,  P. P. Korambath,  W. Kurlancheek,  A. M. Lee,  M. S. Lee,  
 S. V. Levchenko,  Ching Yeh Lin,  D. Liotard,  R. C. Lochan,  I. Lotan,  
 P. E. Maslen,  N. Nair,  D. P. O'Neill,  D. Neuhauser,  E. Neuscamman,  
 C. M. Oana,  R. Olson,  B. Peters,  R. Peverati,  P. A. Pieniazek,  
 Y. M. Rhee,  J. Ritchie,  M. A. Rohrdanz,  E. Rosta,  N. J. Russ,  
 H. F. Schaefer III,  N. E. Schultz,  N. Shenvi,  A. C. Simmonett,  A. Sodt,  
 D. Stuck,  K. S. Thanthiriwatte,  V. Vanovschi,  Tao Wang,  A. Warshel,  
 C. F. Williams,  Q. Wu,  X. Xu,  W. Zhang

 Please cite Q-Chem as follows:
 Y. Shao et al., Mol. Phys. 113, 184-215 (2015)
 DOI: 10.1080/00268976.2014.952696

 Q-Chem 5.2.1 for Intel X86 EM64T Linux

 Parts of Q-Chem use Armadillo 8.300.2 (Tropical Shenanigans).
 http://arma.sourceforge.net/

 Q-Chem begins on Fri Nov 29 19:14:08 2019  

Host: 
0

     Scratch files written to /scratch/taweetham/qchem2833//
NAlpha2: 110
NElect   110
Mult     1
The previous job contains 0 fragments, simply inherited here

Checking the input file for inconsistencies... 	...done.

--------------------------------------------------------------
User input:
--------------------------------------------------------------

$MOLECULE
READ
$END

$REM
   JOB_TYPE 	FREQUENCY
   BASIS 	6-311++G**
   METHOD	B3LYP	
$END


--------------------------------------------------------------
 ----------------------------------------------------------------
             Standard Nuclear Orientation (Angstroms)
    I     Atom           X                Y                Z
 ----------------------------------------------------------------
    1      C      -0.1980210937    -1.7685834880     0.0000000000
    2      C      -1.5255216614    -2.1936988183     0.0000000000
    3      C      -2.5727997579    -1.2757986979     0.0000000000
    4      C      -2.2716290153     0.0825309379     0.0000000000
    5      C      -0.9562639974     0.5403352700     0.0000000000
    6      C       0.0706249981    -0.4012647149    -0.0000000000
    7      H       0.6076204098    -2.4910963928    -0.0000000000
    8      H      -1.7455528221    -3.2552334277     0.0000000000
    9      H      -3.6037951091    -1.6048486330     0.0000000000
   10      Cl     -3.5774600192     1.2581947407     0.0000000000
   11      H      -0.7506392571     1.6019028225     0.0000000000
   12      I       2.0949217032     0.2728083416    -0.0000000000
 ----------------------------------------------------------------
 Molecular Point Group                 Cs    NOp =  2
 Largest Abelian Subgroup              Cs    NOp =  2
 Nuclear Repulsion Energy =         714.56937277 hartrees
 There are       55 alpha and       55 beta electrons
 Requested basis set is 6-311++G(d,p)
 There are 93 shells and 252 basis functions

 Total QAlloc Memory Limit   2000 MB
 Mega-Array Size       188 MB
 MEM_STATIC part       192 MB

                       Distance Matrix (Angstroms)
             C (  1)   C (  2)   C (  3)   C (  4)   C (  5)   C (  6)
   C (  2)  1.393908
   C (  3)  2.425368  1.392599
   C (  4)  2.779654  2.395391  1.391317
   C (  5)  2.430234  2.792668  2.431364  1.392756
   C (  6)  1.393460  2.400105  2.784332  2.391696  1.393238
   H (  7)  1.082166  2.153774  3.404706  3.861818  3.411057  2.157721
   H (  8)  2.145922  1.084098  2.145344  3.378968  3.876767  3.382845
   H (  9)  3.409708  2.160085  1.082232  2.149864  3.407526  3.866520
   Cl( 10)  4.536738  4.015722  2.725888  1.757094  2.717718  4.007784
   H ( 11)  3.415489  3.873891  3.406088  2.149861  1.081299  2.164984
   I ( 12)  3.069995  4.380784  4.917907  4.370695  3.062892  2.133577
             H (  7)   H (  8)   H (  9)   Cl( 10)   H ( 11)
   H (  8)  2.474132
   H (  9)  4.303656  2.485324
   Cl( 10)  5.618904  4.871028  2.863164
   H ( 11)  4.312483  4.957986  4.292290  2.847640
   I ( 12)  3.138668  5.215009  6.000081  5.757335  3.140654

 A cutoff of  1.0D-11 yielded   3525 shell pairs
 There are     27210 function pairs (     29748 Cartesian)
 Smallest overlap matrix eigenvalue = 1.35E-06

 Q-Chem warning in module stvman/mkSTV.C, line 318:

 Overlap eigenvalue is smaller than square root of threshold
 Use THRESH >= 12 to get rid of this warning

 Guess from superposition of atomic densities
 Warning:  Energy on first SCF cycle will be non-variational
 SAD guess density has 110.000000 electrons

 -----------------------------------------------------------------------
  General SCF calculation program by
  Eric Jon Sundstrom, Paul Horn, Yuezhi Mao, Dmitri Zuev, Alec White,
  David Stuck, Shaama M.S., Shane Yost, Joonho Lee, David Small,
  Daniel Levine, Susi Lehtola, Hugh Burton, Evgeny Epifanovsky,
  Bang C. Huynh
 -----------------------------------------------------------------------
 Exchange:     0.2000 Hartree-Fock + 0.0800 Slater + 0.7200 B88
 Correlation:  0.1900 VWN1RPA + 0.8100 LYP
 Using SG-1 standard quadrature grid
 using 6 threads for integral computing
 -------------------------------------------------------
 OpenMP Integral computing Module                
 Release: version 2.0, May 2017, Q-Chem Inc. Pleasanton 
 -------------------------------------------------------
 A restricted SCF calculation will be
 performed using DIIS
 SCF converges when DIIS error is below 1.0e-08
 ---------------------------------------
  Cycle       Energy         DIIS error
 ---------------------------------------
    1   -7612.4609160191      3.73e-02  
    2   -7610.7417056582      3.55e-03  
    3   -7610.6534672511      4.71e-03  
    4   -7610.8430993095      6.32e-04  
    5   -7610.8453966625      3.85e-04  
    6   -7610.8465230588      1.27e-04  
    7   -7610.8466461749      3.76e-05  
    8   -7610.8466557980      1.19e-05  
    9   -7610.8466568863      2.79e-06  
   10   -7610.8466569321      1.80e-06  
   11   -7610.8466569570      2.05e-07  
   12   -7610.8466569571      1.29e-07  
   13   -7610.8466569575      2.48e-08  
   14   -7610.8466569572      1.04e-08  
   15   -7610.8466569572      2.11e-09  Convergence criterion met
 ---------------------------------------
 SCF time:   CPU 89.27s  wall 16.00s 
 SCF   energy in the final basis set =    -7610.8466569572
 Total energy in the final basis set =    -7610.8466569572

 --------------------------------------------------------------
             Orbital Energies (a.u.) and Symmetries
 --------------------------------------------------------------

 Alpha MOs, Restricted
 -- Occupied --                  
******* -176.31 -165.71 -165.71 -165.71 -101.57  -35.80  -31.30
  1 A'    2 A'    3 A'    1 A"    4 A'    5 A'    6 A'    7 A'                 
-31.291 -31.291 -22.947 -22.946 -22.946 -22.941 -22.941 -10.258
  2 A"    8 A'    9 A'    3 A"   10 A'   11 A'    4 A"   12 A'                 
-10.245 -10.210 -10.207 -10.205 -10.205  -9.480  -7.245  -7.235
 13 A'   14 A'   15 A'   16 A'   17 A'   18 A'   19 A'    5 A"                 
 -7.235  -6.353  -4.765  -4.750  -4.750  -2.031  -2.026  -2.026
 20 A'   21 A'   22 A'   23 A'    6 A"   24 A'   25 A'    7 A"                 
 -2.014  -2.014  -0.914  -0.860  -0.788  -0.760  -0.674  -0.634
  8 A"   26 A'   27 A'   28 A'   29 A'   30 A'   31 A'   32 A'                 
 -0.603  -0.539  -0.499  -0.477  -0.455  -0.432  -0.420  -0.389
 33 A'   34 A'   35 A'   36 A'   37 A'   38 A'    9 A"   39 A'                 
 -0.362  -0.358  -0.328  -0.309  -0.277  -0.273  -0.254
 40 A'   10 A"   41 A'   11 A"   42 A'   12 A"   13 A"                         
 -- Virtual --                   
 -0.056  -0.045  -0.043  -0.008   0.005   0.011   0.014   0.036
 43 A'   14 A"   15 A"   44 A'   45 A'   46 A'   47 A'   48 A'                 
  0.049   0.049   0.052   0.076   0.086   0.090   0.091   0.104
 49 A'   16 A"   50 A'   17 A"   51 A'   18 A"   52 A'   53 A'                 
  0.105   0.112   0.115   0.118   0.119   0.127   0.128   0.130
 19 A"   54 A'   55 A'   20 A"   56 A'   57 A'   58 A'   21 A"                 
  0.139   0.145   0.156   0.162   0.176   0.185   0.190   0.199
 59 A'   60 A'   22 A"   61 A'   23 A"   62 A'   63 A'   64 A'                 
  0.202   0.215   0.218   0.245   0.246   0.252   0.258   0.260
 65 A'   66 A'   67 A'   68 A'   24 A"   69 A'   70 A'   71 A'                 
  0.265   0.267   0.285   0.306   0.325   0.330   0.338   0.372
 72 A'   73 A'   74 A'   75 A'   76 A'   77 A'   78 A'   79 A'                 
  0.412   0.419   0.427   0.444   0.459   0.461   0.463   0.477
 25 A"   80 A'   26 A"   81 A'   27 A"   82 A'   83 A'   84 A'                 
  0.506   0.514   0.519   0.534   0.536   0.560   0.565   0.570
 85 A'   86 A'   28 A"   87 A'   88 A'   29 A"   89 A'   30 A"                 
  0.589   0.592   0.613   0.635   0.650   0.664   0.669   0.683
 90 A'   31 A"   32 A"   91 A'   92 A'   93 A'   94 A'   33 A"                 
  0.724   0.748   0.787   0.793   0.819   0.822   0.845   0.846
 95 A'   96 A'   97 A'   98 A'   34 A"   99 A'  100 A'  101 A'                 
  0.854   0.861   0.869   0.872   0.899   0.930   0.933   0.959
 35 A"  102 A'  103 A'  104 A'  105 A'  106 A'  107 A'  108 A'                 
  0.979   1.002   1.025   1.043   1.077   1.085   1.163   1.177
 36 A"   37 A"  109 A'  110 A'   38 A"   39 A"  111 A'   40 A"                 
  1.184   1.287   1.301   1.352   1.355   1.423   1.473   1.488
112 A'   41 A"  113 A'  114 A'   42 A"  115 A'  116 A'  117 A'                 
  1.498   1.514   1.543   1.546   1.594   1.600   1.658   1.670
118 A'  119 A'   43 A"  120 A'   44 A"   45 A"  121 A'  122 A'                 
  1.706   1.734   1.745   1.846   1.891   1.892   1.895   1.925
123 A'   46 A"  124 A'  125 A'  126 A'   47 A"   48 A"  127 A'                 
  1.955   1.956   2.001   2.005   2.019   2.061   2.197   2.223
128 A'   49 A"   50 A"  129 A'  130 A'  131 A'   51 A"  132 A'                 
  2.281   2.310   2.341   2.408   2.417   2.484   2.507   2.541
 52 A"   53 A"  133 A'  134 A'  135 A'  136 A'  137 A'  138 A'                 
  2.619   2.623   2.665   2.691   2.714   2.726   2.750   2.752
 54 A"  139 A'  140 A'  141 A'  142 A'  143 A'   55 A"  144 A'                 
  2.764   2.776   2.829   2.854   2.858   3.024   3.053   3.112
 56 A"  145 A'  146 A'   57 A"   58 A"  147 A'   59 A"  148 A'                 
  3.185   3.315   3.337   3.467   3.584   3.664   3.782   3.968
149 A'  150 A'  151 A'  152 A'  153 A'  154 A'  155 A'   60 A"                 
  3.998   4.012   4.024   4.084   4.108   4.149   4.292   4.501
156 A'  157 A'   61 A"  158 A'  159 A'  160 A'  161 A'  162 A'                 
  4.809   6.011   6.104   6.154   9.765  23.467  23.859  23.924
163 A'   62 A"  164 A'  165 A'  166 A'  167 A'  168 A'  169 A'                 
 24.041  24.052  24.150  25.818  26.125  26.609  27.927  28.352
170 A'  171 A'  172 A'   63 A"  173 A'  174 A'  175 A'   64 A"                 
 28.424  28.429  28.538  28.557  28.562  28.617  28.718 127.894
176 A'  177 A'   65 A"  178 A'   66 A"  179 A'  180 A'   67 A"                 
127.950 127.976 151.715 215.7551901.880
181 A'  182 A'  183 A'  184 A'  185 A'                                         

 Beta MOs, Restricted
 -- Occupied --                  
******* -176.31 -165.71 -165.71 -165.71 -101.57  -35.80  -31.30
  1 A'    2 A'    3 A'    1 A"    4 A'    5 A'    6 A'    7 A'                 
-31.291 -31.291 -22.947 -22.946 -22.946 -22.941 -22.941 -10.258
  2 A"    8 A'    9 A'    3 A"   10 A'   11 A'    4 A"   12 A'                 
-10.245 -10.210 -10.207 -10.205 -10.205  -9.480  -7.245  -7.235
 13 A'   14 A'   15 A'   16 A'   17 A'   18 A'   19 A'    5 A"                 
 -7.235  -6.353  -4.765  -4.750  -4.750  -2.031  -2.026  -2.026
 20 A'   21 A'   22 A'   23 A'    6 A"   24 A'   25 A'    7 A"                 
 -2.014  -2.014  -0.914  -0.860  -0.788  -0.760  -0.674  -0.634
  8 A"   26 A'   27 A'   28 A'   29 A'   30 A'   31 A'   32 A'                 
 -0.603  -0.539  -0.499  -0.477  -0.455  -0.432  -0.420  -0.389
 33 A'   34 A'   35 A'   36 A'   37 A'   38 A'    9 A"   39 A'                 
 -0.362  -0.358  -0.328  -0.309  -0.277  -0.273  -0.254
 40 A'   10 A"   41 A'   11 A"   42 A'   12 A"   13 A"                         
 -- Virtual --                   
 -0.056  -0.045  -0.043  -0.008   0.005   0.011   0.014   0.036
 43 A'   14 A"   15 A"   44 A'   45 A'   46 A'   47 A'   48 A'                 
  0.049   0.049   0.052   0.076   0.086   0.090   0.091   0.104
 49 A'   16 A"   50 A'   17 A"   51 A'   18 A"   52 A'   53 A'                 
  0.105   0.112   0.115   0.118   0.119   0.127   0.128   0.130
 19 A"   54 A'   55 A'   20 A"   56 A'   57 A'   58 A'   21 A"                 
  0.139   0.145   0.156   0.162   0.176   0.185   0.190   0.199
 59 A'   60 A'   22 A"   61 A'   23 A"   62 A'   63 A'   64 A'                 
  0.202   0.215   0.218   0.245   0.246   0.252   0.258   0.260
 65 A'   66 A'   67 A'   68 A'   24 A"   69 A'   70 A'   71 A'                 
  0.265   0.267   0.285   0.306   0.325   0.330   0.338   0.372
 72 A'   73 A'   74 A'   75 A'   76 A'   77 A'   78 A'   79 A'                 
  0.412   0.419   0.427   0.444   0.459   0.461   0.463   0.477
 25 A"   80 A'   26 A"   81 A'   27 A"   82 A'   83 A'   84 A'                 
  0.506   0.514   0.519   0.534   0.536   0.560   0.565   0.570
 85 A'   86 A'   28 A"   87 A'   88 A'   29 A"   89 A'   30 A"                 
  0.589   0.592   0.613   0.635   0.650   0.664   0.669   0.683
 90 A'   31 A"   32 A"   91 A'   92 A'   93 A'   94 A'   33 A"                 
  0.724   0.748   0.787   0.793   0.819   0.822   0.845   0.846
 95 A'   96 A'   97 A'   98 A'   34 A"   99 A'  100 A'  101 A'                 
  0.854   0.861   0.869   0.872   0.899   0.930   0.933   0.959
 35 A"  102 A'  103 A'  104 A'  105 A'  106 A'  107 A'  108 A'                 
  0.979   1.002   1.025   1.043   1.077   1.085   1.163   1.177
 36 A"   37 A"  109 A'  110 A'   38 A"   39 A"  111 A'   40 A"                 
  1.184   1.287   1.301   1.352   1.355   1.423   1.473   1.488
112 A'   41 A"  113 A'  114 A'   42 A"  115 A'  116 A'  117 A'                 
  1.498   1.514   1.543   1.546   1.594   1.600   1.658   1.670
118 A'  119 A'   43 A"  120 A'   44 A"   45 A"  121 A'  122 A'                 
  1.706   1.734   1.745   1.846   1.891   1.892   1.895   1.925
123 A'   46 A"  124 A'  125 A'  126 A'   47 A"   48 A"  127 A'                 
  1.955   1.956   2.001   2.005   2.019   2.061   2.197   2.223
128 A'   49 A"   50 A"  129 A'  130 A'  131 A'   51 A"  132 A'                 
  2.281   2.310   2.341   2.408   2.417   2.484   2.507   2.541
 52 A"   53 A"  133 A'  134 A'  135 A'  136 A'  137 A'  138 A'                 
  2.619   2.623   2.665   2.691   2.714   2.726   2.750   2.752
 54 A"  139 A'  140 A'  141 A'  142 A'  143 A'   55 A"  144 A'                 
  2.764   2.776   2.829   2.854   2.858   3.024   3.053   3.112
 56 A"  145 A'  146 A'   57 A"   58 A"  147 A'   59 A"  148 A'                 
  3.185   3.315   3.337   3.467   3.584   3.664   3.782   3.968
149 A'  150 A'  151 A'  152 A'  153 A'  154 A'  155 A'   60 A"                 
  3.998   4.012   4.024   4.084   4.108   4.149   4.292   4.501
156 A'  157 A'   61 A"  158 A'  159 A'  160 A'  161 A'  162 A'                 
  4.809   6.011   6.104   6.154   9.765  23.467  23.859  23.924
163 A'   62 A"  164 A'  165 A'  166 A'  167 A'  168 A'  169 A'                 
 24.041  24.052  24.150  25.818  26.125  26.609  27.927  28.352
170 A'  171 A'  172 A'   63 A"  173 A'  174 A'  175 A'   64 A"                 
 28.424  28.429  28.538  28.557  28.562  28.617  28.718 127.894
176 A'  177 A'   65 A"  178 A'   66 A"  179 A'  180 A'   67 A"                 
127.950 127.976 151.715 215.7551901.880
181 A'  182 A'  183 A'  184 A'  185 A'                                         
 --------------------------------------------------------------

          Ground-State Mulliken Net Atomic Charges

     Atom                 Charge (a.u.)
  ----------------------------------------
      1 C                    -0.621177
      2 C                    -0.207923
      3 C                    -0.601298
      4 C                     0.687873
      5 C                    -0.807262
      6 C                     0.551812
      7 H                     0.152994
      8 H                     0.182009
      9 H                     0.173990
     10 Cl                    0.313089
     11 H                     0.166136
     12 I                     0.009758
  ----------------------------------------
  Sum of atomic charges =     0.000000

 -----------------------------------------------------------------
                    Cartesian Multipole Moments
 -----------------------------------------------------------------
    Charge (ESU x 10^10)
                -0.0000
    Dipole Moment (Debye)
         X      -0.1998      Y      -1.6600      Z      -0.0000
       Tot       1.6720
    Quadrupole Moments (Debye-Ang)
        XX     -76.2468     XY       4.3663     YY     -70.1806
        XZ      -0.0000     YZ      -0.0000     ZZ     -79.7284
    Octopole Moments (Debye-Ang^2)
       XXX      98.2943    XXY      -3.6457    XYY      21.7406
       YYY       3.1157    XXZ       0.0000    XYZ      -0.0000
       YYZ      -0.0000    XZZ      31.8857    YZZ       9.1619
       ZZZ      -0.0000
    Hexadecapole Moments (Debye-Ang^3)
      XXXX   -2305.8867   XXXY      63.6296   XXYY    -471.5350
      XYYY      22.9096   YYYY    -572.1460   XXXZ      -0.0000
      XXYZ       0.0000   XYYZ       0.0000   YYYZ      -0.0000
      XXZZ    -428.5570   XYZZ      -0.8057   YYZZ    -131.9695
      XZZZ      -0.0000   YZZZ       0.0000   ZZZZ    -101.6653
 -----------------------------------------------------------------
 Calculating MO derivatives via CPSCF
    1     0    39    0.0469529  
    2     0    39    0.0110469  
    3     0    39    0.0017765  
    4     1    38    0.0002016  
    5    29    10    0.0000167  
    6    39     0    0.0000007  Converged
 Time for AOints: 74.1 s (CPU) 12.5 s (wall)
 ------------------------------------------------------------------------------
                     AOints        : Timing summary (seconds)
 ------------------------------------------------------------------------------
     job step          cpu (% of tot)      sys (% of tot)     wall (% of tot)
 ------------------------------------------------------------------------------
  AOints            0.7406E+02 ( 6.9)   0.2000E-05 ( 2.9)   0.1246E+02 ( 6.8)
 ------------------------------------------------------------------------------
   Grand Totals     0.1069E+04          0.6900E-04          0.1827E+03
 ------------------------------------------------------------------------------
 Polarizability Matrix (a.u.)
            1           2           3
    1-158.3636405  -0.3216530   0.0000000
    2  -0.3216530-114.4061018   0.0000000
    3   0.0000000   0.0000000 -65.8281820
 Calculating analytic Hessian of the SCF energy

 Direct stationary perturbation theory relativistic correction:

 rels  =      97.777884371239
 relv  =    -324.400975271396
 rel2e =      42.442706390054
 E_rel =    -184.180384510103

 Hessian of the SCF Energy
            1           2           3           4           5           6
    1   0.6999031  -0.0565895  -0.0000000  -0.3102052  -0.0922222   0.0000000
    2  -0.0565895   0.6806854   0.0000000  -0.0221972  -0.1438501   0.0000000
    3  -0.0000000   0.0000000   0.1238665   0.0000000  -0.0000000  -0.0587857
    4  -0.3102052  -0.0221972   0.0000000   0.6572411   0.0124881  -0.0000000
    5  -0.0922222  -0.1438501  -0.0000000   0.0124881   0.7285099   0.0000000
    6   0.0000000   0.0000000  -0.0587857  -0.0000000   0.0000000   0.1307493
    7  -0.0514848   0.0006507  -0.0000000  -0.2451606   0.1358782   0.0000000
    8   0.0478169   0.0582412   0.0000000   0.0682199  -0.2162800  -0.0000000
    9  -0.0000000   0.0000000   0.0062800   0.0000000  -0.0000000  -0.0593844
   10  -0.0306161  -0.0367561   0.0000000   0.0524857   0.0108437  -0.0000000
   11  -0.0371135  -0.0406656  -0.0000000   0.0675939  -0.0490048   0.0000000
   12   0.0000000  -0.0000000  -0.0040950   0.0000000   0.0000000   0.0060757
   13   0.0477393   0.0565967  -0.0000000  -0.0634114   0.0121938  -0.0000000
   14   0.0128579  -0.0424850   0.0000000   0.0128160  -0.0035571  -0.0000000
   15  -0.0000000  -0.0000000   0.0044596  -0.0000000  -0.0000000  -0.0023066
   16  -0.1107375  -0.0568825   0.0000000   0.0066609  -0.0330184   0.0000000
   17  -0.0009892  -0.3146253  -0.0000000  -0.0909637  -0.0063963   0.0000000
   18   0.0000000  -0.0000000  -0.0549624   0.0000000   0.0000000   0.0070000
   19  -0.2149020   0.1439474  -0.0000000  -0.0168168   0.0208386   0.0000000
   20   0.1410245  -0.1832319   0.0000000  -0.0093581   0.0103931  -0.0000000
   21  -0.0000000   0.0000000  -0.0347669   0.0000000  -0.0000000   0.0029657
   22  -0.0023088  -0.0303237  -0.0000000  -0.0692275  -0.0553746   0.0000000
   23   0.0005131  -0.0054358  -0.0000000  -0.0551789  -0.3257903   0.0000000
   24   0.0000000  -0.0000000   0.0033437   0.0000000  -0.0000000  -0.0360357
   25  -0.0010928   0.0036877   0.0000000  -0.0161438  -0.0089298   0.0000000
   26   0.0033067  -0.0023707   0.0000000   0.0209363   0.0107164  -0.0000000
   27   0.0000000  -0.0000000   0.0070672  -0.0000000   0.0000000   0.0028356
   28  -0.0011055   0.0022203  -0.0000000   0.0019894  -0.0002434  -0.0000000
   29   0.0028559   0.0002459   0.0000000  -0.0069177  -0.0024993   0.0000000
   30   0.0000000   0.0000000  -0.0007817  -0.0000000  -0.0000000   0.0046277
   31  -0.0034456   0.0030650   0.0000000  -0.0010341   0.0004440  -0.0000000
   32   0.0032616  -0.0003084   0.0000000   0.0002693   0.0007173  -0.0000000
   33  -0.0000000   0.0000000   0.0063743   0.0000000  -0.0000000  -0.0012067
   34  -0.0217441  -0.0074180   0.0000000   0.0036208  -0.0028984  -0.0000000
   35  -0.0247226  -0.0062003  -0.0000000   0.0022926  -0.0029586   0.0000000
   36  -0.0000000  -0.0000000   0.0020004   0.0000000   0.0000000   0.0034650
            7           8           9          10          11          12
    1  -0.0514848   0.0478169  -0.0000000  -0.0306161  -0.0371135   0.0000000
    2   0.0006507   0.0582412   0.0000000  -0.0367561  -0.0406656  -0.0000000
    3  -0.0000000   0.0000000   0.0062800   0.0000000  -0.0000000  -0.0040950
    4  -0.2451606   0.0682199   0.0000000   0.0524857   0.0675939   0.0000000
    5   0.1358782  -0.2162800  -0.0000000   0.0108437  -0.0490048   0.0000000
    6   0.0000000  -0.0000000  -0.0593844  -0.0000000   0.0000000   0.0060757
    7   0.7465875   0.0252871   0.0000000  -0.1293740  -0.0905549  -0.0000000
    8   0.0252871   0.6559542  -0.0000000  -0.0258666  -0.3049603   0.0000000
    9   0.0000000  -0.0000000   0.1267935  -0.0000000  -0.0000000  -0.0624588
   10  -0.1293740  -0.0258666  -0.0000000   0.5585602   0.0761287   0.0000000
   11  -0.0905549  -0.3049603  -0.0000000   0.0761287   0.5794617  -0.0000000
   12  -0.0000000   0.0000000  -0.0624588   0.0000000  -0.0000000   0.1213391
   13   0.0089065  -0.0790366  -0.0000000  -0.2844132  -0.0429013   0.0000000
   14  -0.0337163  -0.0021453   0.0000000  -0.1101867  -0.1434935   0.0000000
   15  -0.0000000   0.0000000   0.0073998   0.0000000   0.0000000  -0.0608897
   16  -0.0055710   0.0197164   0.0000000  -0.0594766  -0.0051417  -0.0000000
   17   0.0203662  -0.0645177   0.0000000   0.0581168   0.0599107  -0.0000000
   18  -0.0000000  -0.0000000  -0.0035547   0.0000000   0.0000000   0.0065473
   19  -0.0039128  -0.0029745  -0.0000000  -0.0002992  -0.0011713   0.0000000
   20  -0.0025322   0.0003580   0.0000000  -0.0011218  -0.0004934  -0.0000000
   21  -0.0000000   0.0000000   0.0070167   0.0000000  -0.0000000  -0.0006889
   22   0.0082976   0.0244909  -0.0000000  -0.0022616   0.0026954   0.0000000
   23  -0.0063194  -0.0157524  -0.0000000   0.0030147  -0.0001167   0.0000000
   24  -0.0000000   0.0000000   0.0032246   0.0000000  -0.0000000   0.0070851
   25  -0.3155770  -0.0852617   0.0000000  -0.0037087   0.0014758  -0.0000000
   26  -0.0827055  -0.0839705   0.0000000  -0.0296558  -0.0058523  -0.0000000
   27   0.0000000  -0.0000000  -0.0347405  -0.0000000   0.0000000   0.0023043
   28  -0.0058497   0.0088789   0.0000000  -0.1002654   0.0543015  -0.0000000
   29   0.0356462  -0.0289203  -0.0000000   0.0536533  -0.0877519   0.0000000
   30   0.0000000  -0.0000000   0.0044182  -0.0000000   0.0000000  -0.0220522
   31  -0.0053664  -0.0008232  -0.0000000  -0.0026629  -0.0292810   0.0000000
   32  -0.0012885   0.0013206  -0.0000000   0.0010323  -0.0064864   0.0000000
   33  -0.0000000   0.0000000   0.0058301   0.0000000  -0.0000000   0.0031902
   34  -0.0014926  -0.0004475   0.0000000   0.0020304   0.0039699   0.0000000
   35  -0.0007124   0.0006726  -0.0000000   0.0007989  -0.0005485   0.0000000
   36  -0.0000000   0.0000000  -0.0008246   0.0000000  -0.0000000   0.0036428
           13          14          15          16          17          18
    1   0.0477393   0.0128579  -0.0000000  -0.1107375  -0.0009892   0.0000000
    2   0.0565967  -0.0424850  -0.0000000  -0.0568825  -0.3146253  -0.0000000
    3  -0.0000000   0.0000000   0.0044596   0.0000000  -0.0000000  -0.0549624
    4  -0.0634114   0.0128160  -0.0000000   0.0066609  -0.0909637   0.0000000
    5   0.0121938  -0.0035571  -0.0000000  -0.0330184  -0.0063963   0.0000000
    6  -0.0000000  -0.0000000  -0.0023066   0.0000000   0.0000000   0.0070000
    7   0.0089065  -0.0337163  -0.0000000  -0.0055710   0.0203662  -0.0000000
    8  -0.0790366  -0.0021453   0.0000000   0.0197164  -0.0645177  -0.0000000
    9  -0.0000000   0.0000000   0.0073998   0.0000000   0.0000000  -0.0035547
   10  -0.2844132  -0.1101867   0.0000000  -0.0594766   0.0581168   0.0000000
   11  -0.0429013  -0.1434935   0.0000000  -0.0051417   0.0599107   0.0000000
   12   0.0000000   0.0000000  -0.0608897  -0.0000000  -0.0000000   0.0065473
   13   0.6311525   0.0196902   0.0000000  -0.2100912   0.0793783   0.0000000
   14   0.0196902   0.7512742  -0.0000000   0.1356266  -0.2179007   0.0000000
   15   0.0000000  -0.0000000   0.1225876   0.0000000   0.0000000  -0.0540340
   16  -0.2100912   0.1356266   0.0000000   0.4093923  -0.0603837  -0.0000000
   17   0.0793783  -0.2179007   0.0000000  -0.0603837   0.6006682  -0.0000000
   18   0.0000000   0.0000000  -0.0540340  -0.0000000  -0.0000000   0.0958163
   19   0.0008592  -0.0020851  -0.0000000   0.0070066  -0.0076036   0.0000000
   20  -0.0024882  -0.0046976   0.0000000   0.0230207  -0.0163487  -0.0000000
   21  -0.0000000   0.0000000   0.0061386   0.0000000  -0.0000000   0.0004326
   22  -0.0011690   0.0003851  -0.0000000  -0.0039616  -0.0014360   0.0000000
   23   0.0003283   0.0005485  -0.0000000  -0.0015598   0.0013393   0.0000000
   24  -0.0000000   0.0000000  -0.0010402  -0.0000000   0.0000000   0.0068013
   25   0.0015117  -0.0006807   0.0000000   0.0005677   0.0006154  -0.0000000
   26  -0.0001258  -0.0055987   0.0000000   0.0007111  -0.0012029  -0.0000000
   27   0.0000000  -0.0000000   0.0056629  -0.0000000   0.0000000  -0.0010030
   28  -0.0349376   0.0312966  -0.0000000  -0.0000393  -0.0052754   0.0000000
   29   0.0060947  -0.0011455  -0.0000000  -0.0012906   0.0002263   0.0000000
   30  -0.0000000  -0.0000000   0.0044125   0.0000000   0.0000000   0.0047394
   31  -0.0641234  -0.0556709  -0.0000000   0.0064154   0.0240355   0.0000000
   32  -0.0559249  -0.3343319  -0.0000000  -0.0057405  -0.0149543  -0.0000000
   33  -0.0000000   0.0000000  -0.0343877   0.0000000  -0.0000000   0.0008325
   34  -0.0320229  -0.0103344  -0.0000000  -0.0401661  -0.0158603  -0.0000000
   35   0.0061940   0.0035341   0.0000000  -0.0150575  -0.0261991  -0.0000000
   36  -0.0000000  -0.0000000   0.0019972   0.0000000   0.0000000  -0.0086154
           19          20          21          22          23          24
    1  -0.2149020   0.1410245  -0.0000000  -0.0023088   0.0005131   0.0000000
    2   0.1439474  -0.1832319   0.0000000  -0.0303237  -0.0054358  -0.0000000
    3  -0.0000000   0.0000000  -0.0347669  -0.0000000  -0.0000000   0.0033437
    4  -0.0168168  -0.0093581   0.0000000  -0.0692275  -0.0551789   0.0000000
    5   0.0208386   0.0103931  -0.0000000  -0.0553746  -0.3257903  -0.0000000
    6   0.0000000  -0.0000000   0.0029657   0.0000000   0.0000000  -0.0360357
    7  -0.0039128  -0.0025322  -0.0000000   0.0082976  -0.0063194  -0.0000000
    8  -0.0029745   0.0003580   0.0000000   0.0244909  -0.0157524   0.0000000
    9  -0.0000000   0.0000000   0.0070167  -0.0000000  -0.0000000   0.0032246
   10  -0.0002992  -0.0011218   0.0000000  -0.0022616   0.0030147   0.0000000
   11  -0.0011713  -0.0004934  -0.0000000   0.0026954  -0.0001167  -0.0000000
   12   0.0000000  -0.0000000  -0.0006889   0.0000000   0.0000000   0.0070851
   13   0.0008592  -0.0024882  -0.0000000  -0.0011690   0.0003283  -0.0000000
   14  -0.0020851  -0.0046976   0.0000000   0.0003851   0.0005485   0.0000000
   15  -0.0000000   0.0000000   0.0061386  -0.0000000  -0.0000000  -0.0010402
   16   0.0070066   0.0230207   0.0000000  -0.0039616  -0.0015598  -0.0000000
   17  -0.0076036  -0.0163487  -0.0000000  -0.0014360   0.0013393   0.0000000
   18   0.0000000  -0.0000000   0.0004326   0.0000000   0.0000000   0.0068013
   19   0.2263843  -0.1498995  -0.0000000   0.0008804  -0.0002115   0.0000000
   20  -0.1498995   0.1929015   0.0000000   0.0003576   0.0007018  -0.0000000
   21  -0.0000000   0.0000000   0.0245657   0.0000000   0.0000000  -0.0040135
   22   0.0008804   0.0003576   0.0000000   0.0702170   0.0591237  -0.0000000
   23  -0.0002115   0.0007018   0.0000000   0.0591237   0.3447996   0.0000000
   24   0.0000000  -0.0000000  -0.0040135  -0.0000000   0.0000000   0.0251030
   25  -0.0007494  -0.0004804  -0.0000000   0.0008674   0.0001454   0.0000000
   26   0.0009714   0.0003527   0.0000000  -0.0004532   0.0007840   0.0000000
   27   0.0000000  -0.0000000   0.0001482  -0.0000000  -0.0000000  -0.0040092
   28   0.0001113   0.0001197   0.0000000  -0.0005034   0.0001585   0.0000000
   29   0.0001496   0.0001474   0.0000000   0.0014047  -0.0008813   0.0000000
   30   0.0000000  -0.0000000  -0.0006960  -0.0000000  -0.0000000   0.0000604
   31   0.0005129   0.0011428   0.0000000   0.0000856  -0.0000254   0.0000000
   32  -0.0002837  -0.0005948   0.0000000  -0.0000263  -0.0000640   0.0000000
   33  -0.0000000   0.0000000   0.0003502  -0.0000000   0.0000000  -0.0006166
   34   0.0009252   0.0002149   0.0000000  -0.0009161   0.0000114   0.0000000
   35  -0.0016777   0.0005119  -0.0000000  -0.0008436  -0.0001326  -0.0000000
   36  -0.0000000  -0.0000000  -0.0014524  -0.0000000   0.0000000   0.0000971
           25          26          27          28          29          30
    1  -0.0010928   0.0033067   0.0000000  -0.0011055   0.0028559   0.0000000
    2   0.0036877  -0.0023707  -0.0000000   0.0022203   0.0002459   0.0000000
    3   0.0000000   0.0000000   0.0070672  -0.0000000   0.0000000  -0.0007817
    4  -0.0161438   0.0209363  -0.0000000   0.0019894  -0.0069177  -0.0000000
    5  -0.0089298   0.0107164   0.0000000  -0.0002434  -0.0024993  -0.0000000
    6   0.0000000  -0.0000000   0.0028356  -0.0000000   0.0000000   0.0046277
    7  -0.3155770  -0.0827055   0.0000000  -0.0058497   0.0356462   0.0000000
    8  -0.0852617  -0.0839705  -0.0000000   0.0088789  -0.0289203  -0.0000000
    9   0.0000000   0.0000000  -0.0347405   0.0000000  -0.0000000   0.0044182
   10  -0.0037087  -0.0296558  -0.0000000  -0.1002654   0.0536533  -0.0000000
   11   0.0014758  -0.0058523   0.0000000   0.0543015  -0.0877519   0.0000000
   12  -0.0000000  -0.0000000   0.0023043  -0.0000000   0.0000000  -0.0220522
   13   0.0015117  -0.0001258   0.0000000  -0.0349376   0.0060947  -0.0000000
   14  -0.0006807  -0.0055987  -0.0000000   0.0312966  -0.0011455  -0.0000000
   15   0.0000000   0.0000000   0.0056629  -0.0000000  -0.0000000   0.0044125
   16   0.0005677   0.0007111  -0.0000000  -0.0000393  -0.0012906   0.0000000
   17   0.0006154  -0.0012029   0.0000000  -0.0052754   0.0002263   0.0000000
   18  -0.0000000  -0.0000000  -0.0010030   0.0000000   0.0000000   0.0047394
   19  -0.0007494   0.0009714   0.0000000   0.0001113   0.0001496   0.0000000
   20  -0.0004804   0.0003527  -0.0000000   0.0001197   0.0001474  -0.0000000
   21  -0.0000000   0.0000000   0.0001482   0.0000000   0.0000000  -0.0006960
   22   0.0008674  -0.0004532  -0.0000000  -0.0005034   0.0014047  -0.0000000
   23   0.0001454   0.0007840  -0.0000000   0.0001585  -0.0008813  -0.0000000
   24   0.0000000   0.0000000  -0.0040092   0.0000000   0.0000000   0.0000604
   25   0.3333069   0.0890020   0.0000000   0.0010954   0.0004557  -0.0000000
   26   0.0890020   0.0861536  -0.0000000  -0.0005417   0.0010027  -0.0000000
   27   0.0000000  -0.0000000   0.0244039  -0.0000000  -0.0000000  -0.0024659
   28   0.0010954  -0.0005417  -0.0000000   0.1399011  -0.0916904   0.0000000
   29   0.0004557   0.0010027  -0.0000000  -0.0916904   0.1184663  -0.0000000
   30  -0.0000000  -0.0000000  -0.0024659   0.0000000  -0.0000000   0.0102843
   31  -0.0000417  -0.0014202  -0.0000000   0.0008017  -0.0005063   0.0000000
   32   0.0000343  -0.0001657  -0.0000000   0.0005669   0.0011001   0.0000000
   33  -0.0000000   0.0000000   0.0002595   0.0000000   0.0000000  -0.0026208
   34  -0.0000356  -0.0000252  -0.0000000  -0.0011980   0.0001447  -0.0000000
   35  -0.0000638   0.0001515   0.0000000   0.0002086   0.0000096  -0.0000000
   36   0.0000000   0.0000000  -0.0004630  -0.0000000  -0.0000000   0.0000742
           31          32          33          34          35          36
    1  -0.0034456   0.0032616  -0.0000000  -0.0217441  -0.0247226  -0.0000000
    2   0.0030650  -0.0003084   0.0000000  -0.0074180  -0.0062003  -0.0000000
    3   0.0000000   0.0000000   0.0063743   0.0000000  -0.0000000   0.0020004
    4  -0.0010341   0.0002693   0.0000000   0.0036208   0.0022926   0.0000000
    5   0.0004440   0.0007173  -0.0000000  -0.0028984  -0.0029586   0.0000000
    6  -0.0000000  -0.0000000  -0.0012067  -0.0000000   0.0000000   0.0034650
    7  -0.0053664  -0.0012885  -0.0000000  -0.0014926  -0.0007124  -0.0000000
    8  -0.0008232   0.0013206   0.0000000  -0.0004475   0.0006726   0.0000000
    9  -0.0000000  -0.0000000   0.0058301   0.0000000  -0.0000000  -0.0008246
   10  -0.0026629   0.0010323   0.0000000   0.0020304   0.0007989   0.0000000
   11  -0.0292810  -0.0064864  -0.0000000   0.0039699  -0.0005485  -0.0000000
   12   0.0000000   0.0000000   0.0031902   0.0000000   0.0000000   0.0036428
   13  -0.0641234  -0.0559249  -0.0000000  -0.0320229   0.0061940  -0.0000000
   14  -0.0556709  -0.3343319   0.0000000  -0.0103344   0.0035341  -0.0000000
   15  -0.0000000  -0.0000000  -0.0343877  -0.0000000   0.0000000   0.0019972
   16   0.0064154  -0.0057405   0.0000000  -0.0401661  -0.0150575   0.0000000
   17   0.0240355  -0.0149543  -0.0000000  -0.0158603  -0.0261991   0.0000000
   18   0.0000000  -0.0000000   0.0008325  -0.0000000  -0.0000000  -0.0086154
   19   0.0005129  -0.0002837  -0.0000000   0.0009252  -0.0016777  -0.0000000
   20   0.0011428  -0.0005948   0.0000000   0.0002149   0.0005119  -0.0000000
   21   0.0000000   0.0000000   0.0003502   0.0000000  -0.0000000  -0.0014524
   22   0.0000856  -0.0000263  -0.0000000  -0.0009161  -0.0008436  -0.0000000
   23  -0.0000254  -0.0000640   0.0000000   0.0000114  -0.0001326   0.0000000
   24   0.0000000   0.0000000  -0.0006166   0.0000000  -0.0000000   0.0000971
   25  -0.0000417   0.0000343  -0.0000000  -0.0000356  -0.0000638   0.0000000
   26  -0.0014202  -0.0001657   0.0000000  -0.0000252   0.0001515   0.0000000
   27  -0.0000000  -0.0000000   0.0002595  -0.0000000   0.0000000  -0.0004630
   28   0.0008017   0.0005669   0.0000000  -0.0011980   0.0002086  -0.0000000
   29  -0.0005063   0.0011001   0.0000000   0.0001447   0.0000096  -0.0000000
   30   0.0000000   0.0000000  -0.0026208  -0.0000000  -0.0000000   0.0000742
   31   0.0686656   0.0583285   0.0000000   0.0001931   0.0007114  -0.0000000
   32   0.0583285   0.3537895   0.0000000  -0.0002290  -0.0000219   0.0000000
   33   0.0000000   0.0000000   0.0239126   0.0000000  -0.0000000  -0.0019177
   34   0.0001931  -0.0002290   0.0000000   0.0908059   0.0328722   0.0000000
   35   0.0007114  -0.0000219  -0.0000000   0.0328722   0.0311812  -0.0000000
   36  -0.0000000   0.0000000  -0.0019177   0.0000000  -0.0000000   0.0019964
 **********************************************************************
 **                                                                  **
 **                       VIBRATIONAL ANALYSIS                       **
 **                       --------------------                       **
 **                                                                  **
 **        VIBRATIONAL FREQUENCIES (CM**-1) AND NORMAL MODES         **
 **     FORCE CONSTANTS (mDYN/ANGSTROM) AND REDUCED MASSES (AMU)     **
 **                  INFRARED INTENSITIES (KM/MOL)                   **
 **                                                                  **
 **********************************************************************


 Mode:                 1                      2                      3
 Frequency:       129.36                 129.50                 189.72
 Force Cnst:      0.0563                 0.1787                 0.1027
 Red. Mass:       5.7070                18.0892                 4.8416
 IR Active:          YES                    YES                    YES
 IR Intens:        0.533                  0.012                  0.003
 Raman Active:       YES                    YES                    YES
               X      Y      Z        X      Y      Z        X      Y      Z
 C         -0.000  0.000  0.133    0.032 -0.304  0.000    0.000  0.000  0.321
 C          0.000  0.000 -0.104   -0.016 -0.185 -0.000    0.000 -0.000  0.016
 C         -0.000  0.000 -0.154    0.039 -0.106 -0.000    0.000 -0.000 -0.318
 C         -0.000  0.000  0.128    0.157 -0.130  0.000    0.000 -0.000 -0.233
 C         -0.000  0.000  0.427    0.176 -0.271  0.000   -0.000 -0.000 -0.161
 C         -0.000  0.000  0.350    0.111 -0.318  0.000    0.000  0.000  0.094
 H          0.000  0.000  0.074   -0.021 -0.365  0.000    0.000  0.000  0.633
 H          0.000  0.000 -0.311   -0.107 -0.167 -0.000    0.000 -0.000  0.077
 H         -0.000  0.000 -0.422    0.017 -0.036 -0.000    0.000 -0.000 -0.488
 Cl        -0.000 -0.000 -0.098    0.454  0.173 -0.000    0.000  0.000  0.132
 H         -0.000  0.000  0.578    0.262 -0.288  0.000   -0.000  0.000 -0.211
 I          0.000 -0.000 -0.046   -0.173  0.083 -0.000   -0.000 -0.000 -0.010
 TransDip  -0.000  0.000 -0.023    0.000 -0.003 -0.000    0.000  0.000 -0.002

 Mode:                 4                      5                      6
 Frequency:       233.13                 341.53                 414.24
 Force Cnst:      0.3013                 0.3652                 1.1672
 Red. Mass:       9.4104                 5.3146                11.5446
 IR Active:          YES                    YES                    YES
 IR Intens:        1.369                  0.509                  5.507
 Raman Active:       YES                    YES                    YES
               X      Y      Z        X      Y      Z        X      Y      Z
 C         -0.249 -0.224  0.000   -0.082 -0.140  0.000   -0.289  0.263  0.000
 C         -0.313 -0.123 -0.000   -0.160  0.075 -0.000   -0.240  0.085 -0.000
 C         -0.278 -0.075 -0.000    0.037  0.255 -0.000   -0.217  0.024  0.000
 C         -0.160 -0.101 -0.000    0.199  0.198 -0.000    0.027 -0.069 -0.000
 C         -0.106 -0.212  0.000    0.252  0.026  0.000   -0.095  0.188 -0.000
 C         -0.120 -0.234  0.000    0.101 -0.167  0.000   -0.137  0.239  0.000
 H         -0.331 -0.317  0.000   -0.192 -0.264  0.000   -0.286  0.270 -0.000
 H         -0.371 -0.112 -0.000   -0.364  0.118 -0.000   -0.090  0.056 -0.000
 H         -0.298 -0.015 -0.000   -0.024  0.451 -0.000   -0.270  0.198  0.000
 Cl        -0.037  0.066  0.000   -0.069 -0.148 -0.000    0.326 -0.278  0.000
 H         -0.064 -0.220  0.000    0.459 -0.014  0.000   -0.310  0.227 -0.000
 I          0.134  0.079 -0.000   -0.013  0.015 -0.000    0.008  0.002 -0.000
 TransDip  -0.034 -0.016 -0.000   -0.004  0.023 -0.000   -0.059  0.047 -0.000

 Mode:                 7                      8                      9
 Frequency:       434.29                 515.72                 641.97
 Force Cnst:      0.3450                 0.8436                 1.7825
 Red. Mass:       3.1043                 5.3831                 7.3409
 IR Active:          YES                    YES                    YES
 IR Intens:        4.227                  0.000                 10.397
 Raman Active:       YES                    YES                    YES
               X      Y      Z        X      Y      Z        X      Y      Z
 C         -0.000 -0.000 -0.107   -0.000 -0.000  0.202    0.131  0.126  0.000
 C         -0.000  0.000  0.257   -0.000  0.000 -0.055    0.016  0.419 -0.000
 C         -0.000  0.000 -0.157    0.000  0.000 -0.114   -0.297  0.034  0.000
 C          0.000  0.000 -0.123   -0.000  0.000  0.419   -0.113 -0.085 -0.000
 C          0.000  0.000  0.195   -0.000 -0.000  0.019    0.025 -0.338  0.000
 C         -0.000 -0.000 -0.188   -0.000  0.000 -0.402    0.373  0.010 -0.000
 H         -0.000 -0.000 -0.125   -0.000 -0.000  0.539   -0.146 -0.185  0.000
 H         -0.000  0.000  0.637   -0.000  0.000 -0.167    0.164  0.390  0.000
 H         -0.000  0.000 -0.232    0.000  0.000 -0.526   -0.228 -0.178  0.000
 Cl         0.000 -0.000  0.010    0.000 -0.000 -0.033   -0.002 -0.028  0.000
 H          0.000  0.000  0.579    0.000 -0.000 -0.093   -0.120 -0.307  0.000
 I          0.000  0.000  0.002    0.000  0.000  0.005   -0.010 -0.006  0.000
 TransDip  -0.000  0.000  0.066   -0.000  0.000 -0.000    0.100  0.027  0.000

 Mode:                10                     11                     12
 Frequency:       683.34                 724.60                 782.89
 Force Cnst:      0.7981                 2.6476                 0.4776
 Red. Mass:       2.9008                 8.5586                 1.3225
 IR Active:          YES                    YES                    YES
 IR Intens:       11.126                 71.641                 45.505
 Raman Active:       YES                    YES                    YES
               X      Y      Z        X      Y      Z        X      Y      Z
 C         -0.000  0.000 -0.150   -0.232  0.220  0.000   -0.000 -0.000 -0.084
 C         -0.000 -0.000  0.190   -0.135 -0.247 -0.000   -0.000 -0.000 -0.070
 C          0.000 -0.000 -0.152   -0.123 -0.241 -0.000    0.000  0.000 -0.083
 C         -0.000 -0.000  0.207    0.299 -0.229  0.000   -0.000  0.000  0.078
 C          0.000 -0.000 -0.139    0.288  0.083  0.000   -0.000 -0.000 -0.021
 C          0.000  0.000  0.167    0.339  0.156 -0.000    0.000 -0.000  0.057
 H         -0.000  0.000 -0.478   -0.273  0.169  0.000   -0.000 -0.000  0.538
 H          0.000 -0.000  0.077    0.257 -0.330  0.000   -0.000  0.000  0.669
 H         -0.000  0.000 -0.573   -0.226  0.075  0.000    0.000  0.000  0.485
 Cl        -0.000  0.000 -0.001   -0.109  0.089 -0.000    0.000 -0.000 -0.005
 H         -0.000 -0.000 -0.515    0.019  0.139  0.000   -0.000 -0.000 -0.002
 I         -0.000  0.000  0.000   -0.009 -0.000 -0.000    0.000  0.000 -0.001
 TransDip   0.000  0.000 -0.107    0.263 -0.064  0.000   -0.000  0.000  0.216

 Mode:                13                     14                     15
 Frequency:       886.13                 911.09                 981.60
 Force Cnst:      0.6212                 0.6614                 0.7413
 Red. Mass:       1.3428                 1.3523                 1.3057
 IR Active:          YES                    YES                    YES
 IR Intens:        8.437                  0.767                  0.103
 Raman Active:       YES                    YES                    YES
               X      Y      Z        X      Y      Z        X      Y      Z
 C         -0.000  0.000 -0.015   -0.000  0.000  0.115   -0.000  0.000  0.074
 C         -0.000 -0.000  0.023   -0.000 -0.000  0.004   -0.000 -0.000 -0.124
 C          0.000  0.000  0.017    0.000  0.000 -0.123    0.000 -0.000  0.073
 C         -0.000  0.000  0.046   -0.000  0.000  0.044    0.000  0.000  0.003
 C         -0.000 -0.000 -0.161   -0.000 -0.000 -0.027    0.000 -0.000 -0.028
 C          0.000  0.000  0.038    0.000  0.000 -0.018   -0.000  0.000  0.005
 H          0.000  0.000  0.120   -0.000 -0.000 -0.681    0.000  0.000 -0.461
 H         -0.000 -0.000 -0.152   -0.000 -0.000 -0.016    0.000 -0.000  0.741
 H          0.000  0.000 -0.103    0.000  0.000  0.698    0.000 -0.000 -0.449
 Cl         0.000 -0.000 -0.004    0.000 -0.000 -0.003   -0.000  0.000  0.001
 H         -0.000 -0.000  0.960    0.000 -0.000  0.132    0.000 -0.000  0.101
 I          0.000 -0.000 -0.001   -0.000  0.000  0.000    0.000 -0.000  0.000
 TransDip  -0.000  0.000  0.093   -0.000  0.000  0.028   -0.000 -0.000 -0.010

 Mode:                16                     17                     18
 Frequency:      1004.74                1057.40                1098.97
 Force Cnst:      3.8991                 2.7533                 1.3968
 Red. Mass:       6.5555                 4.1795                 1.9630
 IR Active:          YES                    YES                    YES
 IR Intens:       12.890                 18.721                 27.960
 Raman Active:       YES                    YES                    YES
               X      Y      Z        X      Y      Z        X      Y      Z
 C         -0.260  0.216  0.000    0.177 -0.153  0.000    0.014  0.077 -0.000
 C         -0.042 -0.156 -0.000   -0.093 -0.219 -0.000    0.028 -0.112  0.000
 C          0.375  0.144  0.000   -0.083  0.051  0.000   -0.119 -0.021  0.000
 C         -0.132  0.114 -0.000   -0.158  0.122 -0.000   -0.126  0.166 -0.000
 C         -0.124 -0.353  0.000   -0.090  0.116  0.000    0.077 -0.033  0.000
 C          0.165  0.067 -0.000    0.288  0.145 -0.000   -0.015 -0.023 -0.000
 H         -0.275  0.211  0.000    0.228 -0.139 -0.000    0.209  0.296  0.000
 H         -0.154 -0.123 -0.000   -0.482 -0.159  0.000    0.456 -0.209 -0.000
 H          0.381  0.163 -0.000   -0.163  0.253 -0.000   -0.141 -0.004  0.000
 Cl         0.011 -0.008  0.000    0.022 -0.019  0.000    0.014 -0.017  0.000
 H         -0.217 -0.343 -0.000   -0.498  0.215 -0.000    0.699 -0.151 -0.000
 I          0.001 -0.000  0.000   -0.003 -0.002  0.000   -0.000  0.000 -0.000
 TransDip   0.046  0.105 -0.000    0.030  0.135 -0.000   -0.117  0.122 -0.000

 Mode:                19                     20                     21
 Frequency:      1117.79                1193.95                1289.17
 Force Cnst:      1.2303                 0.9502                 2.2325
 Red. Mass:       1.6712                 1.1313                 2.2799
 IR Active:          YES                    YES                    YES
 IR Intens:        4.528                  0.424                  1.118
 Raman Active:       YES                    YES                    YES
               X      Y      Z        X      Y      Z        X      Y      Z
 C          0.094  0.039  0.000   -0.034 -0.044  0.000   -0.032 -0.076 -0.000
 C         -0.015 -0.046  0.000    0.071 -0.011 -0.000    0.102 -0.017 -0.000
 C         -0.048  0.084 -0.000   -0.008  0.042  0.000    0.006  0.072  0.000
 C          0.112 -0.068  0.000   -0.010 -0.001  0.000   -0.113 -0.169  0.000
 C         -0.030 -0.114  0.000   -0.029  0.013 -0.000    0.084 -0.020 -0.000
 C         -0.081  0.009 -0.000    0.005  0.004  0.000   -0.042  0.205 -0.000
 H          0.422  0.404 -0.000   -0.341 -0.388  0.000   -0.176 -0.243 -0.000
 H         -0.053 -0.042  0.000    0.670 -0.134  0.000   -0.453  0.097  0.000
 H         -0.247  0.705 -0.000   -0.137  0.445 -0.000   -0.057  0.280 -0.000
 Cl        -0.012  0.007 -0.000    0.001 -0.001  0.000   -0.001  0.003 -0.000
 H         -0.159 -0.102 -0.000   -0.191  0.046  0.000    0.692 -0.140  0.000
 I          0.001 -0.000 -0.000    0.000  0.000 -0.000   -0.000 -0.000  0.000
 TransDip   0.054 -0.041 -0.000    0.021 -0.000 -0.000    0.031 -0.013 -0.000

 Mode:                22                     23                     24
 Frequency:      1323.88                1430.92                1482.53
 Force Cnst:      2.1670                 3.1780                 2.6709
 Red. Mass:       2.0985                 2.6344                 2.0625
 IR Active:          YES                    YES                    YES
 IR Intens:        3.861                 14.158                 69.493
 Raman Active:       YES                    YES                    YES
               X      Y      Z        X      Y      Z        X      Y      Z
 C          0.116  0.109 -0.000    0.118  0.021 -0.000   -0.012 -0.126  0.000
 C         -0.094  0.023 -0.000   -0.034 -0.100  0.000   -0.148  0.039  0.000
 C          0.065 -0.147  0.000   -0.090  0.064 -0.000    0.044  0.101 -0.000
 C          0.052  0.023 -0.000    0.181  0.110  0.000    0.056 -0.098  0.000
 C         -0.175  0.038 -0.000   -0.017 -0.141  0.000   -0.142  0.025  0.000
 C          0.033 -0.050 -0.000   -0.118  0.177 -0.000    0.073  0.075  0.000
 H         -0.316 -0.376  0.000   -0.367 -0.539 -0.000    0.330  0.231 -0.000
 H         -0.192  0.043 -0.000    0.008 -0.129 -0.000    0.600 -0.114 -0.000
 H         -0.123  0.441 -0.000    0.116 -0.608  0.000    0.192 -0.300  0.000
 Cl         0.001  0.003  0.000   -0.006 -0.001 -0.000   -0.002  0.004 -0.000
 H          0.630 -0.120  0.000   -0.046 -0.159 -0.000    0.482 -0.099 -0.000
 I          0.000 -0.000  0.000    0.000 -0.001 -0.000    0.000 -0.000 -0.000
 TransDip   0.053 -0.034 -0.000    0.003 -0.120  0.000    0.258 -0.071  0.000

 Mode:                25                     26                     27
 Frequency:      1599.57                1603.93                3178.70
 Force Cnst:      9.1043                 9.1857                 6.4772
 Red. Mass:       6.0393                 6.0603                 1.0880
 IR Active:          YES                    YES                    YES
 IR Intens:       78.570                 31.515                  4.713
 Raman Active:       YES                    YES                    YES
               X      Y      Z        X      Y      Z        X      Y      Z
 C         -0.263 -0.116  0.000    0.091  0.263  0.000   -0.018  0.019  0.000
 C          0.383 -0.021 -0.000    0.092 -0.193 -0.000   -0.016 -0.077  0.000
 C         -0.181 -0.013 -0.000   -0.106  0.378 -0.000    0.018  0.008 -0.000
 C          0.245  0.139  0.000   -0.036 -0.246  0.000    0.000 -0.000 -0.000
 C         -0.310  0.008  0.000   -0.091  0.149 -0.000   -0.000 -0.001  0.000
 C          0.138 -0.014  0.000    0.059 -0.295 -0.000   -0.001 -0.000 -0.000
 H          0.099  0.313  0.000   -0.341 -0.199  0.000    0.233 -0.212  0.000
 H         -0.492  0.166  0.000   -0.184 -0.159  0.000    0.184  0.895 -0.000
 H         -0.184 -0.081 -0.000    0.181 -0.499 -0.000   -0.227 -0.077 -0.000
 Cl        -0.001 -0.004  0.000    0.001  0.001  0.000   -0.000 -0.000  0.000
 H          0.331 -0.125  0.000    0.180  0.108  0.000    0.002  0.012  0.000
 I          0.001  0.000 -0.000   -0.000  0.000 -0.000    0.000 -0.000 -0.000
 TransDip   0.284  0.007  0.000    0.076 -0.163  0.000   -0.013 -0.068 -0.000

 Mode:                28                     29                     30
 Frequency:      3202.04                3209.19                3220.37
 Force Cnst:      6.6041                 6.6456                 6.6724
 Red. Mass:       1.0932                 1.0952                 1.0920
 IR Active:          YES                    YES                    YES
 IR Intens:        1.022                  1.733                  1.273
 Raman Active:       YES                    YES                    YES
               X      Y      Z        X      Y      Z        X      Y      Z
 C         -0.060  0.053  0.000    0.020 -0.016  0.000   -0.001  0.002 -0.000
 C          0.008  0.019  0.000   -0.004 -0.030  0.000    0.000  0.003  0.000
 C         -0.029 -0.011 -0.000   -0.076 -0.024 -0.000    0.002  0.001 -0.000
 C         -0.000  0.001 -0.000   -0.000  0.004  0.000    0.004  0.000 -0.000
 C          0.001  0.001  0.000   -0.000 -0.003  0.000   -0.017 -0.086  0.000
 C         -0.001 -0.003 -0.000    0.000  0.001 -0.000   -0.003  0.002 -0.000
 H          0.674 -0.602 -0.000   -0.207  0.183  0.000    0.016 -0.015 -0.000
 H         -0.048 -0.211  0.000    0.064  0.321  0.000   -0.006 -0.027 -0.000
 H          0.341  0.111 -0.000    0.856  0.275 -0.000   -0.024 -0.008  0.000
 Cl         0.000 -0.000  0.000    0.000 -0.000 -0.000   -0.000  0.000  0.000
 H         -0.004 -0.016  0.000    0.007  0.038 -0.000    0.192  0.977  0.000
 I          0.000  0.000 -0.000   -0.000 -0.000 -0.000    0.000  0.000  0.000
 TransDip   0.005  0.032  0.000   -0.025 -0.034  0.000    0.024  0.027  0.000

 STANDARD THERMODYNAMIC QUANTITIES AT   298.15 K  AND     1.00 ATM

   This Molecule has  0 Imaginary Frequencies
   Zero point vibrational energy:       50.053 kcal/mol

   Atom    1 Element C  Has Mass   12.00000
   Atom    2 Element C  Has Mass   12.00000
   Atom    3 Element C  Has Mass   12.00000
   Atom    4 Element C  Has Mass   12.00000
   Atom    5 Element C  Has Mass   12.00000
   Atom    6 Element C  Has Mass   12.00000
   Atom    7 Element H  Has Mass    1.00783
   Atom    8 Element H  Has Mass    1.00783
   Atom    9 Element H  Has Mass    1.00783
   Atom   10 Element Cl Has Mass   34.96885
   Atom   11 Element H  Has Mass    1.00783
   Atom   12 Element I  Has Mass  126.90440
   Molecular Mass:   237.904570 amu
   Principal axes and moments of inertia in amu*Bohr^2:
                             1           2           3
    Eigenvalues --      737.66432  4262.32930  4999.99362
          X               0.99999     0.00357     0.00000
          Y              -0.00357     0.99999     0.00000
          Z               0.00000    -0.00000     1.00000
   Rotational Symmetry Number is   1
   The Molecule is an Asymmetric Top
   Translational Enthalpy:        0.889 kcal/mol
   Rotational Enthalpy:           0.889 kcal/mol
   Vibrational Enthalpy:         52.793 kcal/mol
   gas constant (RT):             0.592 kcal/mol
   Translational Entropy:        42.301  cal/mol.K
   Rotational Entropy:           31.131  cal/mol.K
   Vibrational Entropy:          15.593  cal/mol.K

   Total Enthalpy:               55.163 kcal/mol
   Total Entropy:                89.025  cal/mol.K

 ======================================================================

 STANDARD THERMODYNAMIC QUANTITIES FOR ANHARMONIC VIBRATION -- TOSH

   Zero point vibrational energy: ************ kcal/mol

   Vibrational Enthalpy:       Infinity kcal/mol
   Vibrational Entropy:             NaN  cal/mol.K

   Total Enthalpy:             Infinity kcal/mol
   Total Entropy:                   NaN  cal/mol.K

 ======================================================================

 STANDARD THERMODYNAMIC QUANTITIES FOR ANHARMONIC VIBRATION -- VPT2

   Zero point vibrational energy: ************ kcal/mol

   Vibrational Enthalpy:       Infinity kcal/mol
   Vibrational Entropy:             NaN  cal/mol.K

   Total Enthalpy:             Infinity kcal/mol
   Total Entropy:                   NaN  cal/mol.K

 ======================================================================

Archival summary:
1\1\december\FREQ\ProcedureUnspecified\BasisUnspecified\1l164\taweetha\FriNov2919:18:222019FriNov2919:18:222019\0\\#,FREQ,ProcedureUnspecified,BasisUnspecified,\\0,1\I\C,1,2.13358\C,2,1.39324,1,119.064\H,3,1.0813,2,121.557,1,-0,0\C,3,1.39276,2,118.291,1,180,0\C,5,1.39132,3,121.692,2,0,0\H,6,1.08223,5,120.202,3,-180,0\C,6,1.3926,5,118.732,3,-0,0\H,8,1.0841,6,119.523,5,-180,0\C,2,1.39346,1,119.533,3,-180,0\H,10,1.08217,2,120.771,1,-0,0\Cl,5,1.75709,3,118.813,2,-180,0\\\@

 Total job time:  254.40s(wall), 1469.80s(cpu) 
 Fri Nov 29 19:18:22 2019

        *************************************************************
        *                                                           *
        *  Thank you very much for using Q-Chem.  Have a nice day.  *
        *                                                           *
        *************************************************************
