# Supplementary material for: Geometric and energetic data from quantum chemical calculations of halobenzenes and xylenes
Source: Data Brief. 2020 Mar 5;30:105386. doi: 10.1016/j.dib.2020.105386 (PMC7114895; doi:10.1016/j.dib.2020.105386)
Supplement: Supplementary file 1 [file mmc1.zip › halobenzene/B3LYP/2/m-C6H4F2.out]

                  Welcome to Q-Chem
     A Quantum Leap Into The Future Of Chemistry


 Q-Chem 5.2 (devel), Q-Chem, Inc., Pleasanton, CA (2019)

 Yihan Shao,  Zhengting Gan,  E. Epifanovsky,  A. T. B. Gilbert,  M. Wormit,  
 J. Kussmann,  A. W. Lange,  A. Behn,  Jia Deng,  Xintian Feng,  D. Ghosh,  
 M. Goldey,  P. R. Horn,  L. D. Jacobson,  I. Kaliman,  T. Kus,  A. Landau,  
 Jie Liu,  E. I. Proynov,  R. M. Richard,  R. P. Steele,  E. J. Sundstrom,  
 H. L. Woodcock III,  P. M. Zimmerman,  D. Zuev,  B. Albrecht,  E. Alguire,  
 S. A. Baeppler,  D. Barton,  Z. Benda,  Y. A. Bernard,  E. J. Berquist,  
 K. B. Bravaya,  H. Burton,  D. Casanova,  Chun-Min Chang,  Yunqing Chen,  
 A. Chien,  K. D. Closser,  M. P. Coons,  S. Coriani,  S. Dasgupta,  
 A. L. Dempwolff,  M. Diedenhofen,  Hainam Do,  R. G. Edgar,  Po-Tung Fang,  
 S. Faraji,  S. Fatehi,  Qingguo Feng,  K. D. Fenk,  J. Fosso-Tande,  
 J. Gayvert,  Qinghui Ge,  A. Ghysels,  G. Gidofalvi,  J. Gomes,  
 J. Gonthier,  A. Gunina,  D. Hait,  M. W. D. Hanson-Heine,  
 P. H. P. Harbach,  A. W. Hauser,  M. F. Herbst,  J. E. Herr,  
 E. G. Hohenstein,  Z. C. Holden,  Kerwin Hui,  B. C. Huynh,  T.-C. Jagau,  
 Hyunjun Ji,  B. Kaduk,  K. Khistyaev,  Jaehoon Kim,  P. Klunzinger,  K. Koh,  
 D. Kosenkov,  L. Koulias,  T. Kowalczyk,  C. M. Krauter,  A. Kunitsa,  
 Ka Un Lao,  A. Laurent,  K. V. Lawler,  Joonho Lee,  D. Lefrancois,  
 S. Lehtola,  D. S. Levine,  Yi-Pei Li,  You-Sheng Lin,  Fenglai Liu,  
 E. Livshits,  A. Luenser,  P. Manohar,  E. Mansoor,  S. F. Manzer,  
 Shan-Ping Mao,  Yuezhi Mao,  N. Mardirossian,  A. V. Marenich,  
 T. Markovich,  L. A. Martinez-Martinez,  S. A. Maurer,  N. J. Mayhall,  
 S. C. McKenzie,  J.-M. Mewes,  P. Morgante,  A. F. Morrison,  
 J. W. Mullinax,  K. Nanda,  T. S. Nguyen-Beck,  R. Olivares-Amaya,  
 J. A. Parkhill,  Zheng Pei,  T. M. Perrine,  F. Plasser,  P. Pokhilko,  
 S. Prager,  A. Prociuk,  E. Ramos,  D. R. Rehn,  F. Rob,  M. Scheurer,  
 M. Schneider,  N. Sergueev,  S. M. Sharada,  S. Sharma,  D. W. Small,  
 T. Stauch,  T. Stein,  Yu-Chuan Su,  A. J. W. Thom,  A. Tkatchenko,  
 T. Tsuchimochi,  N. M. Tubman,  L. Vogt,  M. L. Vidal,  O. Vydrov,  
 M. A. Watson,  J. Wenzel,  M. de Wergifosse,  T. A. Wesolowski,  A. White,  
 J. Witte,  A. Yamada,  Jun Yang,  K. Yao,  S. Yeganeh,  S. R. Yost,  
 Zhi-Qiang You,  A. Zech,  Igor Ying Zhang,  Xing Zhang,  Yan Zhao,  
 Ying Zhu,  B. R. Brooks,  G. K. L. Chan,  C. J. Cramer,  M. S. Gordon,  
 W. J. Hehre,  A. Klamt,  M. W. Schmidt,  C. D. Sherrill,  D. G. Truhlar,  
 A. Aspuru-Guzik,  R. Baer,  A. T. Bell,  N. A. Besley,  Jeng-Da Chai,  
 A. E. DePrince, III,  R. A. DiStasio Jr.,  A. Dreuw,  B. D. Dunietz,  
 T. R. Furlani,  Chao-Ping Hsu,  Yousung Jung,  Jing Kong,  D. S. Lambrecht,  
 WanZhen Liang,  C. Ochsenfeld,  V. A. Rassolov,  L. V. Slipchenko,  
 J. E. Subotnik,  T. Van Voorhis,  J. M. Herbert,  A. I. Krylov,  
 P. M. W. Gill,  M. Head-Gordon

 Contributors to earlier versions of Q-Chem not listed above: 
 R. D. Adamson,  B. Austin,  J. Baker,  G. J. O. Beran,  K. Brandhorst,  
 S. T. Brown,  E. F. C. Byrd,  A. K. Chakraborty,  C.-L. Cheng,  
 Siu Hung Chien,  D. M. Chipman,  D. L. Crittenden,  H. Dachsel,  
 R. J. Doerksen,  A. D. Dutoi,  L. Fusti-Molnar,  W. A. Goddard III,  
 A. Golubeva-Zadorozhnaya,  S. R. Gwaltney,  G. Hawkins,  A. Heyden,  
 S. Hirata,  G. Kedziora,  F. J. Keil,  C. Kelley,  Jihan Kim,  R. A. King,  
 R. Z. Khaliullin,  P. P. Korambath,  W. Kurlancheek,  A. M. Lee,  M. S. Lee,  
 S. V. Levchenko,  Ching Yeh Lin,  D. Liotard,  R. C. Lochan,  I. Lotan,  
 P. E. Maslen,  N. Nair,  D. P. O'Neill,  D. Neuhauser,  E. Neuscamman,  
 C. M. Oana,  R. Olson,  B. Peters,  R. Peverati,  P. A. Pieniazek,  
 Y. M. Rhee,  J. Ritchie,  M. A. Rohrdanz,  E. Rosta,  N. J. Russ,  
 H. F. Schaefer III,  N. E. Schultz,  N. Shenvi,  A. C. Simmonett,  A. Sodt,  
 D. Stuck,  K. S. Thanthiriwatte,  V. Vanovschi,  Tao Wang,  A. Warshel,  
 C. F. Williams,  Q. Wu,  X. Xu,  W. Zhang

 Please cite Q-Chem as follows:
 Y. Shao et al., Mol. Phys. 113, 184-215 (2015)
 DOI: 10.1080/00268976.2014.952696

 Q-Chem 5.2.1 for Intel X86 EM64T Linux

 Parts of Q-Chem use Armadillo 8.300.2 (Tropical Shenanigans).
 http://arma.sourceforge.net/

 Q-Chem begins on Fri Nov 29 19:18:22 2019  

Host: 
0

     Scratch files written to /scratch/taweetham/qchem3017//
NAlpha2: 58
NElect   58
Mult     1

Checking the input file for inconsistencies... 	...done.

--------------------------------------------------------------
User input:
--------------------------------------------------------------
$MOLECULE
0 1
C   
C	1	CC
C	2	CC	1	120.0		
C	3	CC	2	120.0	1	0.0
C	4	CC	3	120.0	2	0.0	
C	5 	CC	4	120.0	3	0.0
H	1	CH	2	120.0	3	180.0
H	2	CH	3	120.0	4	180.0
H	3	CH	4	120.0	5	180.0
F	4	CF	5	120.0	6	180.0
H	5	CH	6	120.0	1	180.0
F	6	CF	1	120.0	2	180.0

CC=1.39483
CH=1.08673
CF=1.33960
CCl=1.72090
CBr=1.89068
CI=2.07886
$END

$REM
   JOB_TYPE	OPTIMIZATION
   BASIS	6-311++G**
   METHOD	B3LYP
   MEM_TOTAL	64000
   SYM_IGNORE	TRUE
$END

--------------------------------------------------------------
 ----------------------------------------------------------------
             Standard Nuclear Orientation (Angstroms)
    I     Atom           X                Y                Z
 ----------------------------------------------------------------
    1      C       0.0000000000     0.0000000000     0.0000000000
    2      C       0.0000000000     0.0000000000     1.3948300000
    3      C       1.2079582140     0.0000000000     2.0922450000
    4      C       2.4159164279     0.0000000000     1.3948300000
    5      C       2.4159164279     0.0000000000    -0.0000000000
    6      C       1.2079582140     0.0000000000    -0.6974150000
    7      H      -0.9411357871    -0.0000000000    -0.5433650000
    8      H      -0.9411357871    -0.0000000000     1.9381950000
    9      H       1.2079582140    -0.0000000000     3.1789750000
   10      F       3.5760440588    -0.0000000000     2.0646300000
   11      H       3.3570522150    -0.0000000000    -0.5433650000
   12      F       1.2079582140    -0.0000000000    -2.0370150000
 ----------------------------------------------------------------
 Nuclear Repulsion Energy =         341.31758548 hartrees
 There are       29 alpha and       29 beta electrons
 Requested basis set is 6-311++G(d,p)
 There are 68 shells and 204 basis functions

 Total QAlloc Memory Limit  64000 MB
 Mega-Array Size       188 MB
 MEM_STATIC part       192 MB
 A cutoff of  1.0D-11 yielded   2176 shell pairs
 There are     20026 function pairs (     21621 Cartesian)
 Smallest overlap matrix eigenvalue = 2.29E-06

 Q-Chem warning in module stvman/mkSTV.C, line 318:

 Overlap eigenvalue is smaller than square root of threshold
 Use THRESH >= 12 to get rid of this warning


 Scale SEOQF with 1.000000e-01/1.000000e-01/1.000000e-01

 Standard Electronic Orientation quadrupole field applied
 Nucleus-field energy     =    -0.0000000071 hartrees
 Guess from superposition of atomic densities
 Warning:  Energy on first SCF cycle will be non-variational
 SAD guess density has 58.000000 electrons

 -----------------------------------------------------------------------
  General SCF calculation program by
  Eric Jon Sundstrom, Paul Horn, Yuezhi Mao, Dmitri Zuev, Alec White,
  David Stuck, Shaama M.S., Shane Yost, Joonho Lee, David Small,
  Daniel Levine, Susi Lehtola, Hugh Burton, Evgeny Epifanovsky,
  Bang C. Huynh
 -----------------------------------------------------------------------
 Exchange:     0.2000 Hartree-Fock + 0.0800 Slater + 0.7200 B88
 Correlation:  0.1900 VWN1RPA + 0.8100 LYP
 Using SG-1 standard quadrature grid
 using 6 threads for integral computing
 -------------------------------------------------------
 OpenMP Integral computing Module                
 Release: version 2.0, May 2017, Q-Chem Inc. Pleasanton 
 -------------------------------------------------------
 A restricted SCF calculation will be
 performed using DIIS
 SCF converges when DIIS error is below 1.0e-08
 ---------------------------------------
  Cycle       Energy         DIIS error
 ---------------------------------------
    1    -432.5233252989      4.47e-02  
    2    -430.7307915298      4.86e-03  
    3    -430.6668383475      5.88e-03  
    4    -430.8384204202      1.16e-03  
    5    -430.8450377435      3.99e-04  
    6    -430.8458168181      1.10e-04  
    7    -430.8458730062      3.42e-05  
    8    -430.8458779427      9.02e-06  
    9    -430.8458782338      1.85e-06  
   10    -430.8458782483      3.39e-07  
   11    -430.8458782488      1.31e-07  
   12    -430.8458782489      5.41e-08  
   13    -430.8458782487      5.45e-09  Convergence criterion met
 ---------------------------------------
 SCF time:   CPU 47.91s  wall 9.00s 
 SCF   energy in the final basis set =     -430.8458782487
 Total energy in the final basis set =     -430.8458782487

 --------------------------------------------------------------

                    Orbital Energies (a.u.)
 --------------------------------------------------------------

 Alpha MOs
 -- Occupied --
-24.7090 -24.7090 -10.2834 -10.2834 -10.2060 -10.2024 -10.1974 -10.1974
 -1.2516  -1.2511  -0.8855  -0.7791  -0.7712  -0.6502  -0.6446  -0.5839
 -0.5399  -0.5210  -0.5147  -0.4956  -0.4840  -0.4634  -0.4521  -0.4104
 -0.3939  -0.3791  -0.3746  -0.2782  -0.2657
 -- Virtual --
 -0.0367  -0.0261  -0.0078   0.0074   0.0130   0.0283   0.0414   0.0463
  0.0533   0.0772   0.0814   0.0902   0.0983   0.1076   0.1191   0.1207
  0.1212   0.1259   0.1312   0.1313   0.1315   0.1351   0.1430   0.1458
  0.1541   0.1709   0.1831   0.1948   0.2015   0.2108   0.2144   0.2508
  0.2537   0.2624   0.2695   0.2707   0.2804   0.2970   0.3324   0.3332
  0.3412   0.3458   0.3486   0.3582   0.3858   0.3887   0.4175   0.4262
  0.4410   0.4753   0.5039   0.5139   0.5246   0.5529   0.5562   0.5624
  0.5718   0.5841   0.5878   0.5999   0.6059   0.6652   0.6681   0.6731
  0.7314   0.7576   0.7730   0.7951   0.8034   0.8475   0.8548   0.8552
  0.8977   0.9029   0.9220   0.9260   0.9727   0.9856   1.0106   1.0177
  1.0729   1.0843   1.1322   1.1781   1.2585   1.3295   1.3917   1.4124
  1.4280   1.4310   1.4312   1.4974   1.5109   1.5223   1.5345   1.5414
  1.5458   1.5948   1.5984   1.6317   1.6368   1.6891   1.7331   1.7560
  1.8669   1.8800   1.8898   1.8909   1.9302   1.9471   1.9565   1.9868
  2.0019   2.0389   2.0525   2.0660   2.0723   2.1997   2.2071   2.2970
  2.3308   2.4084   2.4535   2.4663   2.6012   2.6047   2.6850   2.7101
  2.7121   2.7197   2.7214   2.7389   2.7523   2.7831   2.8419   2.8446
  2.8517   3.0443   3.0916   3.1283   3.1686   3.3050   3.3340   3.4565
  3.5675   3.6189   3.7437   3.7711   3.7716   3.8312   3.8422   3.9781
  3.9840   3.9953   4.0919   4.0958   4.1261   4.1457   4.8236   4.8605
  4.8681   6.2951   6.3069   6.4241   6.4284   6.7094   6.7663  23.5203
 23.8519  23.9192  24.0406  24.0518  24.1511  66.7867  66.7906
 --------------------------------------------------------------

          Ground-State Mulliken Net Atomic Charges

     Atom                 Charge (a.u.)
  ----------------------------------------
      1 C                     0.291631
      2 C                    -0.374383
      3 C                     0.291946
      4 C                    -0.647924
      5 C                     0.626371
      6 C                    -0.647917
      7 H                     0.194043
      8 H                     0.178871
      9 H                     0.194339
     10 F                    -0.163119
     11 H                     0.219366
     12 F                    -0.163224
  ----------------------------------------
  Sum of atomic charges =     0.000000

 -----------------------------------------------------------------
                    Cartesian Multipole Moments
 -----------------------------------------------------------------
    Charge (ESU x 10^10)
                 0.0000
    Dipole Moment (Debye)
         X      -1.4182      Y       0.0000      Z       0.8193
       Tot       1.6379
    Quadrupole Moments (Debye-Ang)
        XX     -46.5999     XY      -0.0000     YY     -47.1418
        XZ      -3.3916     YZ      -0.0000     ZZ     -45.9524
    Octopole Moments (Debye-Ang^2)
       XXX    -207.1279    XXY       0.0000    XYY     -65.9247
       YYY      -0.0000    XXZ     -43.2505    XYZ       0.0000
       YYZ     -27.6929    XZZ     -75.7506    YZZ       0.0000
       ZZZ     -59.3544
    Hexadecapole Moments (Debye-Ang^3)
      XXXX   -1052.5187   XXXY       0.0000   XXYY    -178.4857
      XYYY      -0.0000   YYYY     -50.6053   XXXZ    -238.2058
      XXYZ       0.0000   XYYZ     -52.9193   YYYZ       0.0000
      XXZZ    -308.2635   XYZZ       0.0000   YYZZ    -118.9612
      XZZZ    -158.4035   YZZZ      -0.0000   ZZZZ    -615.2196
 -----------------------------------------------------------------
 Calculating analytic gradient of the SCF energy
 Gradient of SCF Energy
            1           2           3           4           5           6
    1   0.0073773  -0.0081899  -0.0030150   0.0252737  -0.0120741   0.0025912
    2  -0.0000000   0.0000000  -0.0000000   0.0000000  -0.0000000   0.0000000
    3   0.0076628   0.0048071  -0.0101885   0.0115839   0.0068721  -0.0276623
            7           8           9          10          11          12
    1  -0.0028744  -0.0025805  -0.0019691  -0.0047194   0.0016997  -0.0015195
    2   0.0000000  -0.0000000   0.0000000   0.0000000  -0.0000000  -0.0000000
    3   0.0005974   0.0014914   0.0021592  -0.0008752  -0.0009615   0.0045136
 Max gradient component =       2.766E-02
 RMS gradient           =       7.691E-03
 Gradient time:  CPU 12.28 s  wall 2.12 s
 Geometry Optimization Parameters
   NAtoms,    NIC,     NZ,  NCons,   NDum,   NFix, NCnnct, MaxDiis
       12      78      12       0       0       0       0       0


** GEOMETRY OPTIMIZATION IN DELOCALIZED INTERNAL COORDINATES **
   Searching for a Minimum

   Optimization Cycle:   1

                       Coordinates (Angstroms)
     ATOM                X               Y               Z
      1  C         0.0000000000    0.0000000000    0.0000000000
      2  C         0.0000000000    0.0000000000    1.3948300000
      3  C         1.2079582140    0.0000000000    2.0922450000
      4  C         2.4159164279    0.0000000000    1.3948300000
      5  C         2.4159164279    0.0000000000    0.0000000000
      6  C         1.2079582140    0.0000000000   -0.6974150000
      7  H        -0.9411357871    0.0000000000   -0.5433650000
      8  H        -0.9411357871    0.0000000000    1.9381950000
      9  H         1.2079582140    0.0000000000    3.1789750000
     10  F         3.5760440588    0.0000000000    2.0646300000
     11  H         3.3570522150    0.0000000000   -0.5433650000
     12  F         1.2079582140    0.0000000000   -2.0370150000
   Point Group: c1    Number of degrees of freedom:    30


   Energy is   -430.845878249


 Attempting to generate delocalized internal coordinates
 Initial Hessian constructed with Jon Baker's OPTIMIZE code

 21 Hessian modes will be used to form the next step
  Hessian Eigenvalues:
     0.160000    0.160000    0.160000    0.160000    0.220000    0.234789
     0.234929    0.250000    0.250000    0.351933    0.351933    0.351933
     0.351933    0.422359    0.424274    0.464882    0.464882    0.464882
     0.464882    0.572947    0.572947

 Minimum search - taking simple RFO step
 Searching for Lamda that Minimizes Along All modes
 Value Taken    Lamda =  -0.00293761
 Step Taken.  Stepsize is  0.106840

                             Maximum     Tolerance    Cnvgd?
         Gradient           0.020140      0.000300      NO
         Displacement       0.078456      0.001200      NO
         Energy change     *********      0.000001      NO


 New Cartesian Coordinates Obtained by Inverse Iteration

 Displacement from previous Coordinates is:  0.105181
 ----------------------------------------------------------------
             Standard Nuclear Orientation (Angstroms)
    I     Atom           X                Y                Z
 ----------------------------------------------------------------
    1      C      -0.0076280961     0.0000000000    -0.0009005592
    2      C       0.0043620269     0.0000000000     1.3922337491
    3      C       1.2049349466     0.0000000000     2.0992832355
    4      C       2.3934840879     0.0000000000     1.3834230102
    5      C       2.4206811445     0.0000000000    -0.0026292119
    6      C       1.2066521057     0.0000000000    -0.6721517991
    7      H      -0.9363846892     0.0000000000    -0.5588470880
    8      H      -0.9329648396     0.0000000000     1.9333069531
    9      H       1.2236728951     0.0000000000     3.1826314022
   10      F       3.5621637758     0.0000000000     2.0466518435
   11      H       3.3592643922     0.0000000000    -0.5445914336
   12      F       1.2162526616     0.0000000000    -2.0158651017
 ----------------------------------------------------------------
 Nuclear Repulsion Energy =         342.68953850 hartrees
 There are       29 alpha and       29 beta electrons
 Applying Cartesian multipole field
    Component          Value
    ---------          -----
     (2,0,0)        1.00000E-11
     (0,2,0)        2.00000E-11
     (0,0,2)       -3.00000E-11
 Nucleus-field energy     =    -0.0000000069 hartrees
 Requested basis set is 6-311++G(d,p)
 There are 68 shells and 204 basis functions
 A cutoff of  1.0D-11 yielded   2178 shell pairs
 There are     20034 function pairs (     21629 Cartesian)
 Smallest overlap matrix eigenvalue = 2.18E-06

 Q-Chem warning in module stvman/mkSTV.C, line 318:

 Overlap eigenvalue is smaller than square root of threshold
 Use THRESH >= 12 to get rid of this warning

 Guess MOs from SCF MO coefficient file

 -----------------------------------------------------------------------
  General SCF calculation program by
  Eric Jon Sundstrom, Paul Horn, Yuezhi Mao, Dmitri Zuev, Alec White,
  David Stuck, Shaama M.S., Shane Yost, Joonho Lee, David Small,
  Daniel Levine, Susi Lehtola, Hugh Burton, Evgeny Epifanovsky,
  Bang C. Huynh
 -----------------------------------------------------------------------
 Exchange:     0.2000 Hartree-Fock + 0.0800 Slater + 0.7200 B88
 Correlation:  0.1900 VWN1RPA + 0.8100 LYP
 Using SG-1 standard quadrature grid
 using 6 threads for integral computing
 -------------------------------------------------------
 OpenMP Integral computing Module                
 Release: version 2.0, May 2017, Q-Chem Inc. Pleasanton 
 -------------------------------------------------------
 A restricted SCF calculation will be
 performed using DIIS
 SCF converges when DIIS error is below 1.0e-08
 ---------------------------------------
  Cycle       Energy         DIIS error
 ---------------------------------------
    1    -430.8465320246      5.76e-04  
    2    -430.8474191722      2.42e-04  
    3    -430.8473529309      2.80e-04  
    4    -430.8475976075      7.53e-06  
    5    -430.8475977941      2.93e-06  
    6    -430.8475978293      1.33e-06  
    7    -430.8475978384      4.76e-07  
    8    -430.8475978395      9.52e-08  
    9    -430.8475978394      3.67e-08  
   10    -430.8475978395      6.36e-09  Convergence criterion met
 ---------------------------------------
 SCF time:   CPU 37.85s  wall 7.00s 
 SCF   energy in the final basis set =     -430.8475978395
 Total energy in the final basis set =     -430.8475978395

 --------------------------------------------------------------

                    Orbital Energies (a.u.)
 --------------------------------------------------------------

 Alpha MOs
 -- Occupied --
-24.7050 -24.7050 -10.2811 -10.2810 -10.2058 -10.2005 -10.1967 -10.1967
 -1.2475  -1.2470  -0.8889  -0.7816  -0.7726  -0.6516  -0.6443  -0.5818
 -0.5385  -0.5233  -0.5108  -0.4938  -0.4809  -0.4636  -0.4515  -0.4136
 -0.3939  -0.3809  -0.3754  -0.2793  -0.2666
 -- Virtual --
 -0.0367  -0.0246  -0.0078   0.0077   0.0130   0.0283   0.0422   0.0458
  0.0526   0.0785   0.0815   0.0903   0.0985   0.1090   0.1193   0.1195
  0.1216   0.1261   0.1314   0.1316   0.1317   0.1347   0.1437   0.1460
  0.1548   0.1713   0.1841   0.1951   0.2022   0.2110   0.2148   0.2503
  0.2550   0.2643   0.2690   0.2718   0.2785   0.2980   0.3315   0.3342
  0.3440   0.3497   0.3497   0.3573   0.3876   0.3968   0.4177   0.4268
  0.4435   0.4712   0.5034   0.5087   0.5275   0.5519   0.5554   0.5617
  0.5721   0.5842   0.5994   0.5995   0.6070   0.6623   0.6693   0.6761
  0.7337   0.7580   0.7756   0.7978   0.8041   0.8461   0.8559   0.8564
  0.8939   0.9057   0.9225   0.9248   0.9742   0.9886   1.0116   1.0202
  1.0687   1.0789   1.1389   1.1894   1.2534   1.3372   1.3945   1.4148
  1.4316   1.4329   1.4358   1.4963   1.5160   1.5237   1.5389   1.5420
  1.5429   1.5879   1.5956   1.6371   1.6390   1.6949   1.7345   1.7654
  1.8736   1.8886   1.8908   1.8913   1.9387   1.9536   1.9552   1.9960
  2.0029   2.0357   2.0400   2.0644   2.0724   2.2083   2.2277   2.3060
  2.3552   2.4111   2.4600   2.4676   2.6047   2.6126   2.6890   2.7078
  2.7132   2.7171   2.7198   2.7425   2.7538   2.8034   2.8472   2.8491
  2.8538   3.0491   3.1063   3.1290   3.1726   3.3174   3.3379   3.4646
  3.5991   3.6160   3.7403   3.7747   3.7749   3.8351   3.8474   3.9782
  3.9818   4.0025   4.1060   4.1115   4.1279   4.1502   4.8174   4.8604
  4.8711   6.2954   6.3106   6.4297   6.4301   6.7079   6.7722  23.5223
 23.8705  23.9360  24.0604  24.0749  24.1714  66.7889  66.7918
 --------------------------------------------------------------

          Ground-State Mulliken Net Atomic Charges

     Atom                 Charge (a.u.)
  ----------------------------------------
      1 C                     0.226326
      2 C                    -0.310817
      3 C                     0.226678
      4 C                    -0.598281
      5 C                     0.589936
      6 C                    -0.598295
      7 H                     0.196447
      8 H                     0.177627
      9 H                     0.196710
     10 F                    -0.165284
     11 H                     0.224382
     12 F                    -0.165429
  ----------------------------------------
  Sum of atomic charges =     0.000000

 -----------------------------------------------------------------
                    Cartesian Multipole Moments
 -----------------------------------------------------------------
    Charge (ESU x 10^10)
                 0.0000
    Dipole Moment (Debye)
         X      -1.4511      Y      -0.0000      Z       0.8380
       Tot       1.6757
    Quadrupole Moments (Debye-Ang)
        XX     -46.6853     XY      -0.0000     YY     -47.0418
        XZ      -3.4039     YZ       0.0000     ZZ     -45.9462
    Octopole Moments (Debye-Ang^2)
       XXX    -206.9258    XXY      -0.0000    XYY     -65.6665
       YYY       0.0000    XXZ     -44.0711    XYZ      -0.0000
       YYZ     -27.7042    XZZ     -75.6505    YZZ       0.0000
       ZZZ     -58.9006
    Hexadecapole Moments (Debye-Ang^3)
      XXXX   -1047.6164   XXXY      -0.0000   XXYY    -177.3291
      XYYY       0.0000   YYYY     -50.3164   XXXZ    -239.6791
      XXYZ      -0.0000   XYYZ     -52.4455   YYYZ       0.0000
      XXZZ    -307.0900   XYZZ       0.0000   YYZZ    -117.8818
      XZZZ    -155.7603   YZZZ       0.0000   ZZZZ    -606.9630
 -----------------------------------------------------------------
 Calculating analytic gradient of the SCF energy
 Gradient of SCF Energy
            1           2           3           4           5           6
    1   0.0024295  -0.0014293  -0.0002225   0.0077652  -0.0047615   0.0010389
    2   0.0000000  -0.0000000   0.0000000  -0.0000000   0.0000000  -0.0000000
    3   0.0016181   0.0008292  -0.0029212   0.0032277   0.0027764  -0.0083195
            7           8           9          10          11          12
    1  -0.0009389   0.0005742  -0.0005711  -0.0049450   0.0009870   0.0000735
    2  -0.0000000   0.0000000   0.0000000   0.0000000   0.0000000  -0.0000000
    3   0.0001007  -0.0003493   0.0007667  -0.0029031  -0.0005607   0.0057350
 Max gradient component =       8.319E-03
 RMS gradient           =       2.690E-03
 Gradient time:  CPU 12.35 s  wall 2.13 s
 Geometry Optimization Parameters
   NAtoms,    NIC,     NZ,  NCons,   NDum,   NFix, NCnnct, MaxDiis
       12      78      12       0       0       0       0       0

 Cartesian Hessian Update
 Hessian updated using BFGS update


** GEOMETRY OPTIMIZATION IN DELOCALIZED INTERNAL COORDINATES **
   Searching for a Minimum

   Optimization Cycle:   2

                       Coordinates (Angstroms)
     ATOM                X               Y               Z
      1  C        -0.0076280961    0.0000000000   -0.0009005592
      2  C         0.0043620269    0.0000000000    1.3922337491
      3  C         1.2049349466    0.0000000000    2.0992832355
      4  C         2.3934840879    0.0000000000    1.3834230102
      5  C         2.4206811445    0.0000000000   -0.0026292119
      6  C         1.2066521057    0.0000000000   -0.6721517991
      7  H        -0.9363846892    0.0000000000   -0.5588470880
      8  H        -0.9329648396    0.0000000000    1.9333069531
      9  H         1.2236728951    0.0000000000    3.1826314022
     10  F         3.5621637758    0.0000000000    2.0466518435
     11  H         3.3592643922    0.0000000000   -0.5445914336
     12  F         1.2162526616    0.0000000000   -2.0158651017
   Point Group: c1    Number of degrees of freedom:    30


   Energy is   -430.847597840

 Hessian updated using BFGS update

 15 Hessian modes will be used to form the next step
  Hessian Eigenvalues:
     0.154401    0.160000    0.193184    0.221885    0.234789    0.250000
     0.251400    0.349681    0.353945    0.423083    0.424275    0.462961
     0.474594    0.572947    0.589604

 Minimum search - taking simple RFO step
 Searching for Lamda that Minimizes Along All modes
 Value Taken    Lamda =  -0.00028031
 Step Taken.  Stepsize is  0.034377

                             Maximum     Tolerance    Cnvgd?
         Gradient           0.006731      0.000300      NO
         Displacement       0.028624      0.001200      NO
         Energy change     -0.001720      0.000001      NO


 New Cartesian Coordinates Obtained by Inverse Iteration

 Displacement from previous Coordinates is:  0.025935
 ----------------------------------------------------------------
             Standard Nuclear Orientation (Angstroms)
    I     Atom           X                Y                Z
 ----------------------------------------------------------------
    1      C      -0.0106141711     0.0000000000    -0.0011554222
    2      C       0.0036119339     0.0000000000     1.3926689269
    3      C       1.2036494453     0.0000000000     2.1020334157
    4      C       2.3886582839     0.0000000000     1.3813667847
    5      C       2.4248825499     0.0000000000    -0.0050630587
    6      C       1.2060675901     0.0000000000    -0.6669888179
    7      H      -0.9344059771     0.0000000000    -0.5643050428
    8      H      -0.9345156086     0.0000000000     1.9342423470
    9      H       1.2293429181     0.0000000000     3.1836802627
   10      F       3.5622751426     0.0000000000     2.0492728997
   11      H       3.3615558868     0.0000000000    -0.5458902249
   12      F       1.2139824174     0.0000000000    -2.0173170703
 ----------------------------------------------------------------
 Nuclear Repulsion Energy =         342.40094339 hartrees
 There are       29 alpha and       29 beta electrons
 Applying Cartesian multipole field
    Component          Value
    ---------          -----
     (2,0,0)        1.00000E-11
     (0,2,0)        2.00000E-11
     (0,0,2)       -3.00000E-11
 Nucleus-field energy     =    -0.0000000069 hartrees
 Requested basis set is 6-311++G(d,p)
 There are 68 shells and 204 basis functions
 A cutoff of  1.0D-11 yielded   2178 shell pairs
 There are     20034 function pairs (     21629 Cartesian)
 Smallest overlap matrix eigenvalue = 2.19E-06

 Q-Chem warning in module stvman/mkSTV.C, line 318:

 Overlap eigenvalue is smaller than square root of threshold
 Use THRESH >= 12 to get rid of this warning

 Guess MOs from SCF MO coefficient file

 -----------------------------------------------------------------------
  General SCF calculation program by
  Eric Jon Sundstrom, Paul Horn, Yuezhi Mao, Dmitri Zuev, Alec White,
  David Stuck, Shaama M.S., Shane Yost, Joonho Lee, David Small,
  Daniel Levine, Susi Lehtola, Hugh Burton, Evgeny Epifanovsky,
  Bang C. Huynh
 -----------------------------------------------------------------------
 Exchange:     0.2000 Hartree-Fock + 0.0800 Slater + 0.7200 B88
 Correlation:  0.1900 VWN1RPA + 0.8100 LYP
 Using SG-1 standard quadrature grid
 using 6 threads for integral computing
 -------------------------------------------------------
 OpenMP Integral computing Module                
 Release: version 2.0, May 2017, Q-Chem Inc. Pleasanton 
 -------------------------------------------------------
 A restricted SCF calculation will be
 performed using DIIS
 SCF converges when DIIS error is below 1.0e-08
 ---------------------------------------
  Cycle       Energy         DIIS error
 ---------------------------------------
    1    -430.8476075617      1.97e-04  
    2    -430.8477413340      7.65e-05  
    3    -430.8477365875      8.37e-05  
    4    -430.8477583046      8.36e-06  
    5    -430.8477585898      2.13e-06  
    6    -430.8477586115      5.94e-07  
    7    -430.8477586128      2.73e-07  
    8    -430.8477586131      8.51e-08  
    9    -430.8477586133      1.12e-08  
   10    -430.8477586136      1.74e-09  Convergence criterion met
 ---------------------------------------
 SCF time:   CPU 37.57s  wall 6.00s 
 SCF   energy in the final basis set =     -430.8477586136
 Total energy in the final basis set =     -430.8477586136

 --------------------------------------------------------------

                    Orbital Energies (a.u.)
 --------------------------------------------------------------

 Alpha MOs
 -- Occupied --
-24.7035 -24.7035 -10.2815 -10.2815 -10.2069 -10.2014 -10.1975 -10.1975
 -1.2440  -1.2436  -0.8896  -0.7823  -0.7731  -0.6518  -0.6437  -0.5801
 -0.5369  -0.5243  -0.5091  -0.4919  -0.4785  -0.4642  -0.4509  -0.4149
 -0.3939  -0.3817  -0.3758  -0.2800  -0.2674
 -- Virtual --
 -0.0377  -0.0253  -0.0080   0.0075   0.0130   0.0280   0.0422   0.0453
  0.0524   0.0785   0.0813   0.0903   0.0983   0.1090   0.1187   0.1195
  0.1207   0.1257   0.1310   0.1312   0.1317   0.1344   0.1437   0.1450
  0.1543   0.1703   0.1837   0.1949   0.2019   0.2108   0.2137   0.2491
  0.2549   0.2639   0.2677   0.2710   0.2779   0.2972   0.3309   0.3343
  0.3438   0.3498   0.3500   0.3573   0.3867   0.3973   0.4177   0.4271
  0.4439   0.4694   0.5032   0.5066   0.5273   0.5510   0.5551   0.5612
  0.5714   0.5841   0.5989   0.6001   0.6068   0.6611   0.6679   0.6754
  0.7335   0.7575   0.7755   0.7974   0.8030   0.8451   0.8556   0.8560
  0.8929   0.9055   0.9217   0.9237   0.9738   0.9887   1.0107   1.0207
  1.0662   1.0768   1.1394   1.1906   1.2483   1.3428   1.3951   1.4171
  1.4313   1.4345   1.4372   1.4933   1.5159   1.5240   1.5379   1.5396
  1.5418   1.5852   1.5945   1.6358   1.6393   1.6950   1.7339   1.7659
  1.8730   1.8875   1.8892   1.8901   1.9386   1.9556   1.9558   1.9985
  2.0015   2.0330   2.0359   2.0619   2.0730   2.2087   2.2311   2.3053
  2.3586   2.4095   2.4598   2.4666   2.6046   2.6136   2.6887   2.7036
  2.7137   2.7145   2.7182   2.7435   2.7534   2.8035   2.8470   2.8475
  2.8534   3.0480   3.1056   3.1202   3.1661   3.3164   3.3350   3.4638
  3.6034   3.6128   3.7315   3.7757   3.7761   3.8348   3.8467   3.9734
  3.9764   4.0022   4.1062   4.1078   4.1278   4.1471   4.8089   4.8557
  4.8673   6.2959   6.3122   6.4304   6.4312   6.6998   6.7659  23.5212
 23.8684  23.9363  24.0611  24.0730  24.1700  66.7885  66.7923
 --------------------------------------------------------------

          Ground-State Mulliken Net Atomic Charges

     Atom                 Charge (a.u.)
  ----------------------------------------
      1 C                     0.201668
      2 C                    -0.288199
      3 C                     0.202120
      4 C                    -0.576182
      5 C                     0.573311
      6 C                    -0.576207
      7 H                     0.197599
      8 H                     0.178446
      9 H                     0.197857
     10 F                    -0.168400
     11 H                     0.226562
     12 F                    -0.168575
  ----------------------------------------
  Sum of atomic charges =     0.000000

 -----------------------------------------------------------------
                    Cartesian Multipole Moments
 -----------------------------------------------------------------
    Charge (ESU x 10^10)
                 0.0000
    Dipole Moment (Debye)
         X      -1.4827      Y      -0.0000      Z       0.8563
       Tot       1.7122
    Quadrupole Moments (Debye-Ang)
        XX     -46.7940     XY      -0.0000     YY     -47.0461
        XZ      -3.4762     YZ      -0.0000     ZZ     -46.0357
    Octopole Moments (Debye-Ang^2)
       XXX    -207.3033    XXY      -0.0000    XYY     -65.6653
       YYY      -0.0000    XXZ     -44.6327    XYZ      -0.0000
       YYZ     -27.7108    XZZ     -75.9156    YZZ      -0.0000
       ZZZ     -58.6803
    Hexadecapole Moments (Debye-Ang^3)
      XXXX   -1049.2978   XXXY      -0.0000   XXYY    -177.3996
      XYYY      -0.0000   YYYY     -50.2906   XXXZ    -242.0499
      XXYZ      -0.0000   XYYZ     -52.5114   YYYZ      -0.0000
      XXZZ    -308.2847   XYZZ      -0.0000   YYZZ    -118.0427
      XZZZ    -155.8989   YZZZ       0.0000   ZZZZ    -607.5842
 -----------------------------------------------------------------
 Calculating analytic gradient of the SCF energy
 Gradient of SCF Energy
            1           2           3           4           5           6
    1  -0.0003849   0.0003339  -0.0000663   0.0014360  -0.0001052  -0.0000252
    2  -0.0000000   0.0000000  -0.0000000   0.0000000  -0.0000000   0.0000000
    3  -0.0001808  -0.0001882   0.0004161   0.0008510   0.0000854  -0.0016545
            7           8           9          10          11          12
    1   0.0000722   0.0001290  -0.0000574  -0.0014546  -0.0000198   0.0001424
    2   0.0000000  -0.0000000   0.0000000  -0.0000000   0.0000000   0.0000000
    3   0.0000886  -0.0000868  -0.0001048  -0.0009801   0.0000169   0.0017370
 Max gradient component =       1.737E-03
 RMS gradient           =       5.825E-04
 Gradient time:  CPU 12.34 s  wall 2.13 s
 Geometry Optimization Parameters
   NAtoms,    NIC,     NZ,  NCons,   NDum,   NFix, NCnnct, MaxDiis
       12      78      12       0       0       0       0       0

 Cartesian Hessian Update
 Hessian updated using BFGS update


** GEOMETRY OPTIMIZATION IN DELOCALIZED INTERNAL COORDINATES **
   Searching for a Minimum

   Optimization Cycle:   3

                       Coordinates (Angstroms)
     ATOM                X               Y               Z
      1  C        -0.0106141711    0.0000000000   -0.0011554222
      2  C         0.0036119339    0.0000000000    1.3926689269
      3  C         1.2036494453    0.0000000000    2.1020334157
      4  C         2.3886582839    0.0000000000    1.3813667847
      5  C         2.4248825499    0.0000000000   -0.0050630587
      6  C         1.2060675901    0.0000000000   -0.6669888179
      7  H        -0.9344059771    0.0000000000   -0.5643050428
      8  H        -0.9345156086    0.0000000000    1.9342423470
      9  H         1.2293429181    0.0000000000    3.1836802627
     10  F         3.5622751426    0.0000000000    2.0492728997
     11  H         3.3615558868    0.0000000000   -0.5458902249
     12  F         1.2139824174    0.0000000000   -2.0173170703
   Point Group: c1    Number of degrees of freedom:    30


   Energy is   -430.847758614

 Hessian updated using BFGS update

 18 Hessian modes will be used to form the next step
  Hessian Eigenvalues:
     0.152252    0.160000    0.160000    0.190923    0.224919    0.234790
     0.250000    0.252535    0.351213    0.352101    0.353743    0.421542
     0.424275    0.453847    0.464883    0.469471    0.520144    0.572948

 Minimum search - taking simple RFO step
 Searching for Lamda that Minimizes Along All modes
 Value Taken    Lamda =  -0.00001692
 Step Taken.  Stepsize is  0.007264

                             Maximum     Tolerance    Cnvgd?
         Gradient           0.001299      0.000300      NO
         Displacement       0.003332      0.001200      NO
         Energy change     -0.000161      0.000001      NO


 New Cartesian Coordinates Obtained by Inverse Iteration

 Displacement from previous Coordinates is:  0.007508
 ----------------------------------------------------------------
             Standard Nuclear Orientation (Angstroms)
    I     Atom           X                Y                Z
 ----------------------------------------------------------------
    1      C      -0.0104498748     0.0000000000    -0.0006600736
    2      C       0.0027585319     0.0000000000     1.3931588564
    3      C       1.2033096181     0.0000000000     2.1016495048
    4      C       2.3881056125     0.0000000000     1.3808583311
    5      C       2.4256924536     0.0000000000    -0.0055457497
    6      C       1.2062345513     0.0000000000    -0.6662739876
    7      H      -0.9336495489     0.0000000000    -0.5649395807
    8      H      -0.9355658219     0.0000000000     1.9348555050
    9      H       1.2302656006     0.0000000000     3.1833458608
   10      F       3.5628702969     0.0000000000     2.0511923649
   11      H       3.3623161170     0.0000000000    -0.5463000671
   12      F       1.2126028751     0.0000000000    -2.0187959643
 ----------------------------------------------------------------
 Nuclear Repulsion Energy =         342.27786232 hartrees
 There are       29 alpha and       29 beta electrons
 Applying Cartesian multipole field
    Component          Value
    ---------          -----
     (2,0,0)        1.00000E-11
     (0,2,0)        2.00000E-11
     (0,0,2)       -3.00000E-11
 Nucleus-field energy     =    -0.0000000070 hartrees
 Requested basis set is 6-311++G(d,p)
 There are 68 shells and 204 basis functions
 A cutoff of  1.0D-11 yielded   2178 shell pairs
 There are     20034 function pairs (     21629 Cartesian)
 Smallest overlap matrix eigenvalue = 2.19E-06

 Q-Chem warning in module stvman/mkSTV.C, line 318:

 Overlap eigenvalue is smaller than square root of threshold
 Use THRESH >= 12 to get rid of this warning

 Guess MOs from SCF MO coefficient file

 -----------------------------------------------------------------------
  General SCF calculation program by
  Eric Jon Sundstrom, Paul Horn, Yuezhi Mao, Dmitri Zuev, Alec White,
  David Stuck, Shaama M.S., Shane Yost, Joonho Lee, David Small,
  Daniel Levine, Susi Lehtola, Hugh Burton, Evgeny Epifanovsky,
  Bang C. Huynh
 -----------------------------------------------------------------------
 Exchange:     0.2000 Hartree-Fock + 0.0800 Slater + 0.7200 B88
 Correlation:  0.1900 VWN1RPA + 0.8100 LYP
 Using SG-1 standard quadrature grid
 using 6 threads for integral computing
 -------------------------------------------------------
 OpenMP Integral computing Module                
 Release: version 2.0, May 2017, Q-Chem Inc. Pleasanton 
 -------------------------------------------------------
 A restricted SCF calculation will be
 performed using DIIS
 SCF converges when DIIS error is below 1.0e-08
 ---------------------------------------
  Cycle       Energy         DIIS error
 ---------------------------------------
    1    -430.8477592559      4.35e-05  
    2    -430.8477676074      1.32e-05  
    3    -430.8477674280      1.48e-05  
    4    -430.8477681038      2.21e-06  
    5    -430.8477681209      5.09e-07  
    6    -430.8477681223      1.48e-07  
    7    -430.8477681220      4.68e-08  
    8    -430.8477681219      9.35e-09  Convergence criterion met
 ---------------------------------------
 SCF time:   CPU 30.51s  wall 5.00s 
 SCF   energy in the final basis set =     -430.8477681219
 Total energy in the final basis set =     -430.8477681219

 --------------------------------------------------------------

                    Orbital Energies (a.u.)
 --------------------------------------------------------------

 Alpha MOs
 -- Occupied --
-24.7032 -24.7032 -10.2817 -10.2816 -10.2071 -10.2018 -10.1978 -10.1977
 -1.2430  -1.2425  -0.8899  -0.7826  -0.7733  -0.6519  -0.6435  -0.5797
 -0.5365  -0.5244  -0.5088  -0.4913  -0.4779  -0.4646  -0.4506  -0.4149
 -0.3941  -0.3820  -0.3760  -0.2803  -0.2677
 -- Virtual --
 -0.0379  -0.0255  -0.0080   0.0074   0.0129   0.0278   0.0422   0.0451
  0.0523   0.0784   0.0813   0.0903   0.0982   0.1089   0.1186   0.1195
  0.1205   0.1255   0.1308   0.1310   0.1318   0.1344   0.1437   0.1447
  0.1541   0.1700   0.1837   0.1949   0.2017   0.2107   0.2133   0.2489
  0.2549   0.2637   0.2675   0.2707   0.2778   0.2971   0.3308   0.3343
  0.3435   0.3496   0.3501   0.3574   0.3863   0.3972   0.4177   0.4273
  0.4439   0.4692   0.5032   0.5065   0.5271   0.5508   0.5549   0.5610
  0.5712   0.5840   0.5988   0.5998   0.6067   0.6610   0.6674   0.6752
  0.7333   0.7573   0.7753   0.7971   0.8027   0.8450   0.8555   0.8557
  0.8931   0.9053   0.9215   0.9235   0.9737   0.9884   1.0102   1.0208
  1.0658   1.0767   1.1390   1.1904   1.2482   1.3430   1.3952   1.4178
  1.4311   1.4348   1.4370   1.4926   1.5157   1.5241   1.5375   1.5398
  1.5417   1.5849   1.5945   1.6354   1.6393   1.6948   1.7334   1.7653
  1.8728   1.8869   1.8896   1.8898   1.9385   1.9554   1.9560   1.9987
  2.0012   2.0324   2.0352   2.0620   2.0730   2.2087   2.2312   2.3053
  2.3589   2.4088   2.4595   2.4667   2.6044   2.6136   2.6884   2.7029
  2.7138   2.7143   2.7179   2.7435   2.7534   2.8020   2.8468   2.8473
  2.8534   3.0479   3.1053   3.1172   3.1640   3.3163   3.3344   3.4635
  3.6035   3.6122   3.7303   3.7760   3.7764   3.8345   3.8462   3.9716
  3.9747   4.0018   4.1052   4.1057   4.1269   4.1460   4.8083   4.8541
  4.8658   6.2961   6.3126   6.4307   6.4312   6.6971   6.7633  23.5200
 23.8678  23.9360  24.0611  24.0727  24.1699  66.7886  66.7922
 --------------------------------------------------------------

          Ground-State Mulliken Net Atomic Charges

     Atom                 Charge (a.u.)
  ----------------------------------------
      1 C                     0.202145
      2 C                    -0.289162
      3 C                     0.202626
      4 C                    -0.576477
      5 C                     0.574905
      6 C                    -0.576520
      7 H                     0.197880
      8 H                     0.178719
      9 H                     0.198139
     10 F                    -0.169547
     11 H                     0.227012
     12 F                    -0.169719
  ----------------------------------------
  Sum of atomic charges =     0.000000

 -----------------------------------------------------------------
                    Cartesian Multipole Moments
 -----------------------------------------------------------------
    Charge (ESU x 10^10)
                 0.0000
    Dipole Moment (Debye)
         X      -1.4923      Y      -0.0000      Z       0.8618
       Tot       1.7233
    Quadrupole Moments (Debye-Ang)
        XX     -46.8269     XY      -0.0000     YY     -47.0471
        XZ      -3.5096     YZ       0.0000     ZZ     -46.0756
    Octopole Moments (Debye-Ang^2)
       XXX    -207.4467    XXY       0.0000    XYY     -65.6715
       YYY       0.0000    XXZ     -44.7929    XYZ       0.0000
       YYZ     -27.7085    XZZ     -76.0375    YZZ      -0.0000
       ZZZ     -58.6556
    Hexadecapole Moments (Debye-Ang^3)
      XXXX   -1050.0589   XXXY       0.0000   XXYY    -177.4530
      XYYY       0.0000   YYYY     -50.2796   XXXZ    -242.7970
      XXYZ       0.0000   XYYZ     -52.5475   YYYZ       0.0000
      XXZZ    -308.7573   XYZZ      -0.0000   YYZZ    -118.1198
      XZZZ    -156.1386   YZZZ       0.0000   ZZZZ    -608.1930
 -----------------------------------------------------------------
 Calculating analytic gradient of the SCF energy
 Gradient of SCF Energy
            1           2           3           4           5           6
    1  -0.0002118   0.0002191  -0.0001001   0.0001186   0.0001416  -0.0000146
    2  -0.0000000   0.0000000  -0.0000000  -0.0000000  -0.0000000   0.0000000
    3  -0.0000291  -0.0001290   0.0001961   0.0000909  -0.0000694  -0.0001406
            7           8           9          10          11          12
    1   0.0000531  -0.0000306  -0.0000073  -0.0001830  -0.0000324   0.0000473
    2   0.0000000  -0.0000000  -0.0000000   0.0000000   0.0000000   0.0000000
    3   0.0000189   0.0000065  -0.0000554  -0.0001363   0.0000274   0.0002201
 Max gradient component =       2.201E-04
 RMS gradient           =       9.687E-05
 Gradient time:  CPU 12.39 s  wall 2.13 s
 Geometry Optimization Parameters
   NAtoms,    NIC,     NZ,  NCons,   NDum,   NFix, NCnnct, MaxDiis
       12      78      12       0       0       0       0       0

 Cartesian Hessian Update
 Hessian updated using BFGS update


** GEOMETRY OPTIMIZATION IN DELOCALIZED INTERNAL COORDINATES **
   Searching for a Minimum

   Optimization Cycle:   4

                       Coordinates (Angstroms)
     ATOM                X               Y               Z
      1  C        -0.0104498748    0.0000000000   -0.0006600736
      2  C         0.0027585319    0.0000000000    1.3931588564
      3  C         1.2033096181    0.0000000000    2.1016495048
      4  C         2.3881056125    0.0000000000    1.3808583311
      5  C         2.4256924536    0.0000000000   -0.0055457497
      6  C         1.2062345513    0.0000000000   -0.6662739876
      7  H        -0.9336495489    0.0000000000   -0.5649395807
      8  H        -0.9355658219    0.0000000000    1.9348555050
      9  H         1.2302656006    0.0000000000    3.1833458608
     10  F         3.5628702969    0.0000000000    2.0511923649
     11  H         3.3623161170    0.0000000000   -0.5463000671
     12  F         1.2126028751    0.0000000000   -2.0187959643
   Point Group: c1    Number of degrees of freedom:    30


   Energy is   -430.847768122

 Hessian updated using BFGS update

 21 Hessian modes will be used to form the next step
  Hessian Eigenvalues:
     0.153204    0.159999    0.160000    0.160000    0.193920    0.217680
     0.234789    0.249305    0.250000    0.351309    0.351599    0.351933
     0.354433    0.403985    0.424274    0.434987    0.464882    0.464882
     0.469073    0.506896    0.572950

 Minimum search - taking simple RFO step
 Searching for Lamda that Minimizes Along All modes
 Value Taken    Lamda =   0.00000000
 Step Taken.  Stepsize is  0.001356

                             Maximum     Tolerance    Cnvgd?
         Gradient           0.000209      0.000300     YES
         Displacement       0.000657      0.001200     YES
         Energy change     -0.000010      0.000001      NO


                       Distance Matrix (Angstroms)
             C (  1)   C (  2)   C (  3)   C (  4)   C (  5)   C (  6)
   C (  2)  1.393882
   C (  3)  2.427533  1.394016
   C (  4)  2.767971  2.385379  1.386824
   C (  5)  2.436147  2.797675  2.436081  1.386913
   C (  6)  1.386854  2.385292  2.767925  2.363804  1.386953
   H (  7)  1.081993  2.170486  3.417205  3.849700  3.405598  2.142282
   H (  8)  2.145241  1.083461  2.145369  3.369526  3.881136  3.369449
   H (  9)  3.417202  2.170609  1.082032  2.142325  3.405595  3.849695
   F ( 10)  4.120524  3.620415  2.360100  1.352560  2.350180  3.596993
   H ( 11)  3.416617  3.879192  3.416569  2.159404  1.081517  2.159417
   F ( 12)  2.359816  3.620105  4.120456  3.597146  2.350481  1.352537
             H (  7)   H (  8)   H (  9)   F ( 10)   H ( 11)
   H (  8)  2.499796
   H (  9)  4.328068  2.499911
   F ( 10)  5.202195  4.499940  2.592839
   H ( 11)  4.296006  4.962653  4.296033  2.605223
   F ( 12)  2.592315  4.499554  5.202172  4.699847  2.605669

 Final energy is   -430.84776812188011     


 ******************************
 **  OPTIMIZATION CONVERGED  **
 ******************************

                       Coordinates (Angstroms)
     ATOM                X               Y               Z
      1  C        -0.0104498748    0.0000000000   -0.0006600736
      2  C         0.0027585319    0.0000000000    1.3931588564
      3  C         1.2033096181    0.0000000000    2.1016495048
      4  C         2.3881056125    0.0000000000    1.3808583311
      5  C         2.4256924536    0.0000000000   -0.0055457497
      6  C         1.2062345513    0.0000000000   -0.6662739876
      7  H        -0.9336495489    0.0000000000   -0.5649395807
      8  H        -0.9355658219    0.0000000000    1.9348555050
      9  H         1.2302656006    0.0000000000    3.1833458608
     10  F         3.5628702969    0.0000000000    2.0511923649
     11  H         3.3623161170    0.0000000000   -0.5463000671
     12  F         1.2126028751    0.0000000000   -2.0187959643

Z-matrix Print:
$molecule
0 1
C 
F  1 1.352537
C  1 1.386854 2 118.951606
H  3 1.081993 1 119.883997 2 -0.000000 0
C  1 1.386953 2 118.180003 3 -180.000000 0
H  5 1.081517 1 121.550480 2 -0.000000 0
C  5 1.386913 1 116.896810 2 -180.000000 0
F  7 1.352560 5 118.156603 1 -180.000000 0
C  7 1.386824 5 122.867932 1 -0.000000 0
H  9 1.082032 7 119.887444 5 -180.000000 0
C  3 1.393882 1 118.138890 2 -180.000000 0
H  11 1.083461 3 119.454989 1 -180.000000 0
$end


 --------------------------------------------------------------

                    Orbital Energies (a.u.)
 --------------------------------------------------------------

 Alpha MOs
 -- Occupied --
-24.7032 -24.7032 -10.2817 -10.2816 -10.2071 -10.2018 -10.1978 -10.1977
 -1.2430  -1.2425  -0.8899  -0.7826  -0.7733  -0.6519  -0.6435  -0.5797
 -0.5365  -0.5244  -0.5088  -0.4913  -0.4779  -0.4646  -0.4506  -0.4149
 -0.3941  -0.3820  -0.3760  -0.2803  -0.2677
 -- Virtual --
 -0.0379  -0.0255  -0.0080   0.0074   0.0129   0.0278   0.0422   0.0451
  0.0523   0.0784   0.0813   0.0903   0.0982   0.1089   0.1186   0.1195
  0.1205   0.1255   0.1308   0.1310   0.1318   0.1344   0.1437   0.1447
  0.1541   0.1700   0.1837   0.1949   0.2017   0.2107   0.2133   0.2489
  0.2549   0.2637   0.2675   0.2707   0.2778   0.2971   0.3308   0.3343
  0.3435   0.3496   0.3501   0.3574   0.3863   0.3972   0.4177   0.4273
  0.4439   0.4692   0.5032   0.5065   0.5271   0.5508   0.5549   0.5610
  0.5712   0.5840   0.5988   0.5998   0.6067   0.6610   0.6674   0.6752
  0.7333   0.7573   0.7753   0.7971   0.8027   0.8450   0.8555   0.8557
  0.8931   0.9053   0.9215   0.9235   0.9737   0.9884   1.0102   1.0208
  1.0658   1.0767   1.1390   1.1904   1.2482   1.3430   1.3952   1.4178
  1.4311   1.4348   1.4370   1.4926   1.5157   1.5241   1.5375   1.5398
  1.5417   1.5849   1.5945   1.6354   1.6393   1.6948   1.7334   1.7653
  1.8728   1.8869   1.8896   1.8898   1.9385   1.9554   1.9560   1.9987
  2.0012   2.0324   2.0352   2.0620   2.0730   2.2087   2.2312   2.3053
  2.3589   2.4088   2.4595   2.4667   2.6044   2.6136   2.6884   2.7029
  2.7138   2.7143   2.7179   2.7435   2.7534   2.8020   2.8468   2.8473
  2.8534   3.0479   3.1053   3.1172   3.1640   3.3163   3.3344   3.4635
  3.6035   3.6122   3.7303   3.7760   3.7764   3.8345   3.8462   3.9716
  3.9747   4.0018   4.1052   4.1057   4.1269   4.1460   4.8083   4.8541
  4.8658   6.2961   6.3126   6.4307   6.4312   6.6971   6.7633  23.5200
 23.8678  23.9360  24.0611  24.0727  24.1699  66.7886  66.7922
 --------------------------------------------------------------

          Ground-State Mulliken Net Atomic Charges

     Atom                 Charge (a.u.)
  ----------------------------------------
      1 C                     0.202145
      2 C                    -0.289162
      3 C                     0.202626
      4 C                    -0.576477
      5 C                     0.574905
      6 C                    -0.576520
      7 H                     0.197880
      8 H                     0.178719
      9 H                     0.198139
     10 F                    -0.169547
     11 H                     0.227012
     12 F                    -0.169719
  ----------------------------------------
  Sum of atomic charges =     0.000000

 -----------------------------------------------------------------
                    Cartesian Multipole Moments
 -----------------------------------------------------------------
    Charge (ESU x 10^10)
                 0.0000
    Dipole Moment (Debye)
         X      -1.4923      Y      -0.0000      Z       0.8618
       Tot       1.7233
    Quadrupole Moments (Debye-Ang)
        XX     -46.8269     XY      -0.0000     YY     -47.0471
        XZ      -3.5096     YZ       0.0000     ZZ     -46.0756
    Octopole Moments (Debye-Ang^2)
       XXX    -207.4467    XXY       0.0000    XYY     -65.6715
       YYY       0.0000    XXZ     -44.7929    XYZ       0.0000
       YYZ     -27.7085    XZZ     -76.0375    YZZ      -0.0000
       ZZZ     -58.6556
    Hexadecapole Moments (Debye-Ang^3)
      XXXX   -1050.0589   XXXY       0.0000   XXYY    -177.4530
      XYYY       0.0000   YYYY     -50.2796   XXXZ    -242.7970
      XXYZ       0.0000   XYYZ     -52.5475   YYYZ       0.0000
      XXZZ    -308.7573   XYZZ      -0.0000   YYZZ    -118.1198
      XZZZ    -156.1386   YZZZ       0.0000   ZZZZ    -608.1930
 -----------------------------------------------------------------
Archival summary:
1\1\december\OPT\ProcedureUnspecified\BasisUnspecified\264\taweetha\FriNov2919:18:582019FriNov2919:18:582019\0\\#,OPT,ProcedureUnspecified,BasisUnspecified,\\0,1\C\F,1,1.35254\C,1,1.38685,2,118.952\H,3,1.08199,1,119.884,2,-0,0\C,1,1.38695,2,118.18,3,-180,0\H,5,1.08152,1,121.55,2,-0,0\C,5,1.38691,1,116.897,2,-180,0\F,7,1.35256,5,118.157,1,-180,0\C,7,1.38682,5,122.868,1,-0,0\H,9,1.08203,7,119.887,5,-180,0\C,3,1.39388,1,118.139,2,-180,0\H,11,1.08346,3,119.455,1,-180,0\\\@

 Total job time:  35.83s(wall), 204.38s(cpu) 
 Fri Nov 29 19:18:58 2019

        *************************************************************
        *                                                           *
        *  Thank you very much for using Q-Chem.  Have a nice day.  *
        *                                                           *
        *************************************************************


 
User input: 2 of 2 
 
                  Welcome to Q-Chem
     A Quantum Leap Into The Future Of Chemistry


 Q-Chem 5.2 (devel), Q-Chem, Inc., Pleasanton, CA (2019)

 Yihan Shao,  Zhengting Gan,  E. Epifanovsky,  A. T. B. Gilbert,  M. Wormit,  
 J. Kussmann,  A. W. Lange,  A. Behn,  Jia Deng,  Xintian Feng,  D. Ghosh,  
 M. Goldey,  P. R. Horn,  L. D. Jacobson,  I. Kaliman,  T. Kus,  A. Landau,  
 Jie Liu,  E. I. Proynov,  R. M. Richard,  R. P. Steele,  E. J. Sundstrom,  
 H. L. Woodcock III,  P. M. Zimmerman,  D. Zuev,  B. Albrecht,  E. Alguire,  
 S. A. Baeppler,  D. Barton,  Z. Benda,  Y. A. Bernard,  E. J. Berquist,  
 K. B. Bravaya,  H. Burton,  D. Casanova,  Chun-Min Chang,  Yunqing Chen,  
 A. Chien,  K. D. Closser,  M. P. Coons,  S. Coriani,  S. Dasgupta,  
 A. L. Dempwolff,  M. Diedenhofen,  Hainam Do,  R. G. Edgar,  Po-Tung Fang,  
 S. Faraji,  S. Fatehi,  Qingguo Feng,  K. D. Fenk,  J. Fosso-Tande,  
 J. Gayvert,  Qinghui Ge,  A. Ghysels,  G. Gidofalvi,  J. Gomes,  
 J. Gonthier,  A. Gunina,  D. Hait,  M. W. D. Hanson-Heine,  
 P. H. P. Harbach,  A. W. Hauser,  M. F. Herbst,  J. E. Herr,  
 E. G. Hohenstein,  Z. C. Holden,  Kerwin Hui,  B. C. Huynh,  T.-C. Jagau,  
 Hyunjun Ji,  B. Kaduk,  K. Khistyaev,  Jaehoon Kim,  P. Klunzinger,  K. Koh,  
 D. Kosenkov,  L. Koulias,  T. Kowalczyk,  C. M. Krauter,  A. Kunitsa,  
 Ka Un Lao,  A. Laurent,  K. V. Lawler,  Joonho Lee,  D. Lefrancois,  
 S. Lehtola,  D. S. Levine,  Yi-Pei Li,  You-Sheng Lin,  Fenglai Liu,  
 E. Livshits,  A. Luenser,  P. Manohar,  E. Mansoor,  S. F. Manzer,  
 Shan-Ping Mao,  Yuezhi Mao,  N. Mardirossian,  A. V. Marenich,  
 T. Markovich,  L. A. Martinez-Martinez,  S. A. Maurer,  N. J. Mayhall,  
 S. C. McKenzie,  J.-M. Mewes,  P. Morgante,  A. F. Morrison,  
 J. W. Mullinax,  K. Nanda,  T. S. Nguyen-Beck,  R. Olivares-Amaya,  
 J. A. Parkhill,  Zheng Pei,  T. M. Perrine,  F. Plasser,  P. Pokhilko,  
 S. Prager,  A. Prociuk,  E. Ramos,  D. R. Rehn,  F. Rob,  M. Scheurer,  
 M. Schneider,  N. Sergueev,  S. M. Sharada,  S. Sharma,  D. W. Small,  
 T. Stauch,  T. Stein,  Yu-Chuan Su,  A. J. W. Thom,  A. Tkatchenko,  
 T. Tsuchimochi,  N. M. Tubman,  L. Vogt,  M. L. Vidal,  O. Vydrov,  
 M. A. Watson,  J. Wenzel,  M. de Wergifosse,  T. A. Wesolowski,  A. White,  
 J. Witte,  A. Yamada,  Jun Yang,  K. Yao,  S. Yeganeh,  S. R. Yost,  
 Zhi-Qiang You,  A. Zech,  Igor Ying Zhang,  Xing Zhang,  Yan Zhao,  
 Ying Zhu,  B. R. Brooks,  G. K. L. Chan,  C. J. Cramer,  M. S. Gordon,  
 W. J. Hehre,  A. Klamt,  M. W. Schmidt,  C. D. Sherrill,  D. G. Truhlar,  
 A. Aspuru-Guzik,  R. Baer,  A. T. Bell,  N. A. Besley,  Jeng-Da Chai,  
 A. E. DePrince, III,  R. A. DiStasio Jr.,  A. Dreuw,  B. D. Dunietz,  
 T. R. Furlani,  Chao-Ping Hsu,  Yousung Jung,  Jing Kong,  D. S. Lambrecht,  
 WanZhen Liang,  C. Ochsenfeld,  V. A. Rassolov,  L. V. Slipchenko,  
 J. E. Subotnik,  T. Van Voorhis,  J. M. Herbert,  A. I. Krylov,  
 P. M. W. Gill,  M. Head-Gordon

 Contributors to earlier versions of Q-Chem not listed above: 
 R. D. Adamson,  B. Austin,  J. Baker,  G. J. O. Beran,  K. Brandhorst,  
 S. T. Brown,  E. F. C. Byrd,  A. K. Chakraborty,  C.-L. Cheng,  
 Siu Hung Chien,  D. M. Chipman,  D. L. Crittenden,  H. Dachsel,  
 R. J. Doerksen,  A. D. Dutoi,  L. Fusti-Molnar,  W. A. Goddard III,  
 A. Golubeva-Zadorozhnaya,  S. R. Gwaltney,  G. Hawkins,  A. Heyden,  
 S. Hirata,  G. Kedziora,  F. J. Keil,  C. Kelley,  Jihan Kim,  R. A. King,  
 R. Z. Khaliullin,  P. P. Korambath,  W. Kurlancheek,  A. M. Lee,  M. S. Lee,  
 S. V. Levchenko,  Ching Yeh Lin,  D. Liotard,  R. C. Lochan,  I. Lotan,  
 P. E. Maslen,  N. Nair,  D. P. O'Neill,  D. Neuhauser,  E. Neuscamman,  
 C. M. Oana,  R. Olson,  B. Peters,  R. Peverati,  P. A. Pieniazek,  
 Y. M. Rhee,  J. Ritchie,  M. A. Rohrdanz,  E. Rosta,  N. J. Russ,  
 H. F. Schaefer III,  N. E. Schultz,  N. Shenvi,  A. C. Simmonett,  A. Sodt,  
 D. Stuck,  K. S. Thanthiriwatte,  V. Vanovschi,  Tao Wang,  A. Warshel,  
 C. F. Williams,  Q. Wu,  X. Xu,  W. Zhang

 Please cite Q-Chem as follows:
 Y. Shao et al., Mol. Phys. 113, 184-215 (2015)
 DOI: 10.1080/00268976.2014.952696

 Q-Chem 5.2.1 for Intel X86 EM64T Linux

 Parts of Q-Chem use Armadillo 8.300.2 (Tropical Shenanigans).
 http://arma.sourceforge.net/

 Q-Chem begins on Fri Nov 29 19:18:58 2019  

Host: 
0

     Scratch files written to /scratch/taweetham/qchem3017//
NAlpha2: 58
NElect   58
Mult     1
The previous job contains 0 fragments, simply inherited here

Checking the input file for inconsistencies... 	...done.

--------------------------------------------------------------
User input:
--------------------------------------------------------------

$MOLECULE
READ
$END

$REM
   JOB_TYPE 	FREQUENCY
   BASIS 	6-311++G**
   METHOD	B3LYP	
$END


--------------------------------------------------------------
 ----------------------------------------------------------------
             Standard Nuclear Orientation (Angstroms)
    I     Atom           X                Y                Z
 ----------------------------------------------------------------
    1      C       1.2138854928     1.0829547396    -0.0000000000
    2      C       0.0002844320     1.7685771847    -0.0000000000
    3      C      -1.2136477352     1.0832665961    -0.0000000000
    4      C      -1.1819956759    -0.3031963899     0.0000000000
    5      C      -0.0002187250    -1.0290974053     0.0000000000
    6      C       1.1818084246    -0.3035278376     0.0000000000
    7      H       2.1642304206     1.6002104969    -0.0000000000
    8      H       0.0004590633     2.8520382229    -0.0000000000
    9      H      -2.1638375161     1.6008890569    -0.0000000000
   10      F      -2.3499896381    -0.9852593525     0.0000000000
   11      H      -0.0003588507    -2.1106144412     0.0000000000
   12      F       2.3498573718    -0.9854500544     0.0000000000
 ----------------------------------------------------------------
 Molecular Point Group                 Cs    NOp =  2
 Largest Abelian Subgroup              Cs    NOp =  2
 Nuclear Repulsion Energy =         342.27786232 hartrees
 There are       29 alpha and       29 beta electrons
 Requested basis set is 6-311++G(d,p)
 There are 68 shells and 204 basis functions

 Total QAlloc Memory Limit   2000 MB
 Mega-Array Size       188 MB
 MEM_STATIC part       192 MB

                       Distance Matrix (Angstroms)
             C (  1)   C (  2)   C (  3)   C (  4)   C (  5)   C (  6)
   C (  2)  1.393882
   C (  3)  2.427533  1.394016
   C (  4)  2.767971  2.385379  1.386824
   C (  5)  2.436147  2.797675  2.436081  1.386913
   C (  6)  1.386854  2.385292  2.767925  2.363804  1.386953
   H (  7)  1.081993  2.170486  3.417205  3.849700  3.405598  2.142282
   H (  8)  2.145241  1.083461  2.145369  3.369526  3.881136  3.369449
   H (  9)  3.417202  2.170609  1.082032  2.142325  3.405595  3.849695
   F ( 10)  4.120524  3.620415  2.360100  1.352560  2.350180  3.596993
   H ( 11)  3.416617  3.879192  3.416569  2.159404  1.081517  2.159417
   F ( 12)  2.359816  3.620105  4.120456  3.597146  2.350481  1.352537
             H (  7)   H (  8)   H (  9)   F ( 10)   H ( 11)
   H (  8)  2.499796
   H (  9)  4.328068  2.499911
   F ( 10)  5.202195  4.499940  2.592839
   H ( 11)  4.296006  4.962653  4.296033  2.605223
   F ( 12)  2.592315  4.499554  5.202172  4.699847  2.605669

 A cutoff of  1.0D-11 yielded   2178 shell pairs
 There are     20034 function pairs (     21629 Cartesian)
 Smallest overlap matrix eigenvalue = 2.19E-06

 Q-Chem warning in module stvman/mkSTV.C, line 318:

 Overlap eigenvalue is smaller than square root of threshold
 Use THRESH >= 12 to get rid of this warning

 Guess from superposition of atomic densities
 Warning:  Energy on first SCF cycle will be non-variational
 SAD guess density has 58.000000 electrons

 -----------------------------------------------------------------------
  General SCF calculation program by
  Eric Jon Sundstrom, Paul Horn, Yuezhi Mao, Dmitri Zuev, Alec White,
  David Stuck, Shaama M.S., Shane Yost, Joonho Lee, David Small,
  Daniel Levine, Susi Lehtola, Hugh Burton, Evgeny Epifanovsky,
  Bang C. Huynh
 -----------------------------------------------------------------------
 Exchange:     0.2000 Hartree-Fock + 0.0800 Slater + 0.7200 B88
 Correlation:  0.1900 VWN1RPA + 0.8100 LYP
 Using SG-1 standard quadrature grid
 using 6 threads for integral computing
 -------------------------------------------------------
 OpenMP Integral computing Module                
 Release: version 2.0, May 2017, Q-Chem Inc. Pleasanton 
 -------------------------------------------------------
 A restricted SCF calculation will be
 performed using DIIS
 SCF converges when DIIS error is below 1.0e-08
 ---------------------------------------
  Cycle       Energy         DIIS error
 ---------------------------------------
    1    -432.5390902132      4.48e-02  
    2    -430.7354193223      4.83e-03  
    3    -430.6848943515      5.66e-03  
    4    -430.8406388445      1.12e-03  
    5    -430.8468960974      3.92e-04  
    6    -430.8476755589      1.03e-04  
    7    -430.8477242531      3.18e-05  
    8    -430.8477286963      6.55e-06  
    9    -430.8477288426      1.95e-06  
   10    -430.8477288573      3.10e-07  
   11    -430.8477288578      1.09e-07  
   12    -430.8477288579      5.11e-08  
   13    -430.8477288578      3.24e-09  Convergence criterion met
 ---------------------------------------
 SCF time:   CPU 50.58s  wall 9.00s 
 SCF   energy in the final basis set =     -430.8477288578
 Total energy in the final basis set =     -430.8477288578

 --------------------------------------------------------------
             Orbital Energies (a.u.) and Symmetries
 --------------------------------------------------------------

 Alpha MOs, Restricted
 -- Occupied --                  
-24.703 -24.703 -10.282 -10.282 -10.207 -10.202 -10.198 -10.198
  1 A'    2 A'    3 A'    4 A'    5 A'    6 A'    7 A'    8 A'                 
 -1.243  -1.243  -0.890  -0.783  -0.773  -0.652  -0.643  -0.580
  9 A'   10 A'   11 A'   12 A'   13 A'   14 A'   15 A'   16 A'                 
 -0.537  -0.524  -0.509  -0.491  -0.478  -0.465  -0.451  -0.415
 17 A'   18 A'   19 A'    1 A"    2 A"   20 A'   21 A'   22 A'                 
 -0.394  -0.382  -0.376  -0.280  -0.268
 23 A'   24 A'    3 A"    4 A"    5 A"                                         
 -- Virtual --                   
 -0.038  -0.026  -0.008   0.007   0.013   0.028   0.042   0.045
  6 A"    7 A"   25 A'   26 A'   27 A'   28 A'   29 A'   30 A'                 
  0.052   0.078   0.081   0.091   0.098   0.109   0.119   0.120
  8 A"   31 A'    9 A"   10 A"   32 A'   33 A'   34 A'   35 A'                 
  0.120   0.125   0.131   0.131   0.131   0.135   0.144   0.144
 11 A"   36 A'   37 A'   38 A'   12 A"   13 A"   39 A'   40 A'                 
  0.154   0.170   0.184   0.195   0.202   0.211   0.213   0.249
 41 A'   42 A'   14 A"   43 A'   44 A'   45 A'   46 A'   47 A'                 
  0.255   0.264   0.267   0.271   0.278   0.297   0.331   0.334
 48 A'   49 A'   50 A'   51 A'   15 A"   52 A'   53 A'   54 A'                 
  0.343   0.350   0.350   0.358   0.386   0.397   0.418   0.427
 55 A'   56 A'   16 A"   57 A'   58 A'   59 A'   60 A'   61 A'                 
  0.444   0.469   0.503   0.506   0.527   0.551   0.555   0.561
 62 A'   63 A'   17 A"   64 A'   65 A'   66 A'   18 A"   19 A"                 
  0.571   0.584   0.599   0.600   0.607   0.661   0.667   0.675
 67 A'   68 A'   20 A"   69 A'   21 A"   22 A"   70 A'   71 A'                 
  0.733   0.757   0.775   0.797   0.803   0.845   0.855   0.856
 72 A'   73 A'   74 A'   75 A'   76 A'   77 A'   78 A'   79 A'                 
  0.893   0.905   0.922   0.924   0.974   0.988   1.010   1.021
 80 A'   81 A'   82 A'   83 A'   23 A"   24 A"   84 A'   85 A'                 
  1.066   1.077   1.139   1.190   1.248   1.343   1.395   1.418
 25 A"   26 A"   27 A"   28 A"   86 A'   87 A'   29 A"   88 A'                 
  1.431   1.435   1.437   1.493   1.516   1.524   1.537   1.540
 89 A'   30 A"   90 A'   91 A'   92 A'   93 A'   94 A'   95 A'                 
  1.542   1.585   1.594   1.635   1.639   1.695   1.733   1.765
 31 A"   32 A"   33 A"   96 A'   97 A'   98 A'   34 A"   99 A'                 
  1.873   1.887   1.890   1.890   1.939   1.955   1.956   1.999
100 A'   35 A"   36 A"  101 A'  102 A'   37 A"  103 A'   38 A"                 
  2.001   2.032   2.035   2.062   2.073   2.209   2.231   2.305
104 A'  105 A'  106 A'  107 A'  108 A'   39 A"  109 A'   40 A"                 
  2.359   2.409   2.459   2.467   2.604   2.614   2.688   2.703
110 A'  111 A'  112 A'  113 A'   41 A"  114 A'  115 A'  116 A'                 
  2.714   2.714   2.718   2.744   2.753   2.802   2.847   2.847
117 A'  118 A'   42 A"  119 A'   43 A"  120 A'   44 A"  121 A'                 
  2.853   3.048   3.105   3.117   3.164   3.316   3.334   3.463
 45 A"   46 A"  122 A'  123 A'  124 A'  125 A'  126 A'  127 A'                 
  3.604   3.612   3.730   3.776   3.776   3.834   3.846   3.972
128 A'  129 A'  130 A'   47 A"   48 A"  131 A'  132 A'   49 A"                 
  3.975   4.002   4.105   4.106   4.127   4.146   4.808   4.854
 50 A"  133 A'  134 A'  135 A'  136 A'  137 A'  138 A'  139 A'                 
  4.866   6.296   6.313   6.431   6.431   6.697   6.763  23.520
140 A'   51 A"   52 A"  141 A'  142 A'  143 A'  144 A'  145 A'                 
 23.868  23.936  24.061  24.073  24.170  66.789  66.792
146 A'  147 A'  148 A'  149 A'  150 A'  151 A'  152 A'                         

 Beta MOs, Restricted
 -- Occupied --                  
-24.703 -24.703 -10.282 -10.282 -10.207 -10.202 -10.198 -10.198
  1 A'    2 A'    3 A'    4 A'    5 A'    6 A'    7 A'    8 A'                 
 -1.243  -1.243  -0.890  -0.783  -0.773  -0.652  -0.643  -0.580
  9 A'   10 A'   11 A'   12 A'   13 A'   14 A'   15 A'   16 A'                 
 -0.537  -0.524  -0.509  -0.491  -0.478  -0.465  -0.451  -0.415
 17 A'   18 A'   19 A'    1 A"    2 A"   20 A'   21 A'   22 A'                 
 -0.394  -0.382  -0.376  -0.280  -0.268
 23 A'   24 A'    3 A"    4 A"    5 A"                                         
 -- Virtual --                   
 -0.038  -0.026  -0.008   0.007   0.013   0.028   0.042   0.045
  6 A"    7 A"   25 A'   26 A'   27 A'   28 A'   29 A'   30 A'                 
  0.052   0.078   0.081   0.091   0.098   0.109   0.119   0.120
  8 A"   31 A'    9 A"   10 A"   32 A'   33 A'   34 A'   35 A'                 
  0.120   0.125   0.131   0.131   0.131   0.135   0.144   0.144
 11 A"   36 A'   37 A'   38 A'   12 A"   13 A"   39 A'   40 A'                 
  0.154   0.170   0.184   0.195   0.202   0.211   0.213   0.249
 41 A'   42 A'   14 A"   43 A'   44 A'   45 A'   46 A'   47 A'                 
  0.255   0.264   0.267   0.271   0.278   0.297   0.331   0.334
 48 A'   49 A'   50 A'   51 A'   15 A"   52 A'   53 A'   54 A'                 
  0.343   0.350   0.350   0.358   0.386   0.397   0.418   0.427
 55 A'   56 A'   16 A"   57 A'   58 A'   59 A'   60 A'   61 A'                 
  0.444   0.469   0.503   0.506   0.527   0.551   0.555   0.561
 62 A'   63 A'   17 A"   64 A'   65 A'   66 A'   18 A"   19 A"                 
  0.571   0.584   0.599   0.600   0.607   0.661   0.667   0.675
 67 A'   68 A'   20 A"   69 A'   21 A"   22 A"   70 A'   71 A'                 
  0.733   0.757   0.775   0.797   0.803   0.845   0.855   0.856
 72 A'   73 A'   74 A'   75 A'   76 A'   77 A'   78 A'   79 A'                 
  0.893   0.905   0.922   0.924   0.974   0.988   1.010   1.021
 80 A'   81 A'   82 A'   83 A'   23 A"   24 A"   84 A'   85 A'                 
  1.066   1.077   1.139   1.190   1.248   1.343   1.395   1.418
 25 A"   26 A"   27 A"   28 A"   86 A'   87 A'   29 A"   88 A'                 
  1.431   1.435   1.437   1.493   1.516   1.524   1.537   1.540
 89 A'   30 A"   90 A'   91 A'   92 A'   93 A'   94 A'   95 A'                 
  1.542   1.585   1.594   1.635   1.639   1.695   1.733   1.765
 31 A"   32 A"   33 A"   96 A'   97 A'   98 A'   34 A"   99 A'                 
  1.873   1.887   1.890   1.890   1.939   1.955   1.956   1.999
100 A'   35 A"   36 A"  101 A'  102 A'   37 A"  103 A'   38 A"                 
  2.001   2.032   2.035   2.062   2.073   2.209   2.231   2.305
104 A'  105 A'  106 A'  107 A'  108 A'   39 A"  109 A'   40 A"                 
  2.359   2.409   2.459   2.467   2.604   2.614   2.688   2.703
110 A'  111 A'  112 A'  113 A'   41 A"  114 A'  115 A'  116 A'                 
  2.714   2.714   2.718   2.744   2.753   2.802   2.847   2.847
117 A'  118 A'   42 A"  119 A'   43 A"  120 A'   44 A"  121 A'                 
  2.853   3.048   3.105   3.117   3.164   3.316   3.334   3.463
 45 A"   46 A"  122 A'  123 A'  124 A'  125 A'  126 A'  127 A'                 
  3.604   3.612   3.730   3.776   3.776   3.834   3.846   3.972
128 A'  129 A'  130 A'   47 A"   48 A"  131 A'  132 A'   49 A"                 
  3.975   4.002   4.105   4.106   4.127   4.146   4.808   4.854
 50 A"  133 A'  134 A'  135 A'  136 A'  137 A'  138 A'  139 A'                 
  4.866   6.296   6.313   6.431   6.431   6.697   6.763  23.520
140 A'   51 A"   52 A"  141 A'  142 A'  143 A'  144 A'  145 A'                 
 23.868  23.936  24.061  24.073  24.170  66.789  66.792
146 A'  147 A'  148 A'  149 A'  150 A'  151 A'  152 A'                         
 --------------------------------------------------------------

          Ground-State Mulliken Net Atomic Charges

     Atom                 Charge (a.u.)
  ----------------------------------------
      1 C                     0.204993
      2 C                    -0.293375
      3 C                     0.205034
      4 C                    -0.577864
      5 C                     0.575863
      6 C                    -0.577740
      7 H                     0.198144
      8 H                     0.178763
      9 H                     0.198147
     10 F                    -0.169553
     11 H                     0.227123
     12 F                    -0.169535
  ----------------------------------------
  Sum of atomic charges =     0.000000

 -----------------------------------------------------------------
                    Cartesian Multipole Moments
 -----------------------------------------------------------------
    Charge (ESU x 10^10)
                 0.0000
    Dipole Moment (Debye)
         X       0.0003      Y       1.7228      Z       0.0000
       Tot       1.7228
    Quadrupole Moments (Debye-Ang)
        XX     -49.3006     XY       0.0006     YY     -39.8994
        XZ       0.0000     YZ      -0.0000     ZZ     -47.0471
    Octopole Moments (Debye-Ang^2)
       XXX       0.0053    XXY      11.8931    XYY      -0.0017
       YYY      -8.1626    XXZ       0.0000    XYZ      -0.0000
       YYZ       0.0000    XZZ      -0.0000    YZZ      -7.5278
       ZZZ       0.0000
    Hexadecapole Moments (Debye-Ang^3)
      XXXX    -631.3990   XXXY      -0.0008   XXYY    -163.7610
      XYYY       0.0032   YYYY    -343.2191   XXXZ       0.0000
      XXYZ      -0.0000   XYYZ      -0.0000   YYYZ      -0.0000
      XXZZ    -109.8011   XYZZ      -0.0006   YYZZ     -78.9906
      XZZZ       0.0000   YZZZ      -0.0000   ZZZZ     -50.2799
 -----------------------------------------------------------------
 Calculating MO derivatives via CPSCF
    1     0    39    0.0326662  
    2     0    39    0.0070747  
    3     0    39    0.0007661  
    4     6    33    0.0000540  
    5    37     2    0.0000033  
    6    39     0    0.0000002  Converged
 Time for AOints: 38.2 s (CPU) 6.5 s (wall)
 ------------------------------------------------------------------------------
                     AOints        : Timing summary (seconds)
 ------------------------------------------------------------------------------
     job step          cpu (% of tot)      sys (% of tot)     wall (% of tot)
 ------------------------------------------------------------------------------
  AOints            0.3821E+02 ( 5.4)   0.1000E-05 ( 2.2)   0.6528E+01 ( 5.4)
 ------------------------------------------------------------------------------
   Grand Totals     0.7068E+03          0.4600E-04          0.1206E+03
 ------------------------------------------------------------------------------
 Polarizability Matrix (a.u.)
            1           2           3
    1 -81.1208376  -0.0006513   0.0000000
    2  -0.0006513 -78.0759545   0.0000000
    3   0.0000000   0.0000000 -39.3868779
 Calculating analytic Hessian of the SCF energy

 Direct stationary perturbation theory relativistic correction:

 rels  =       0.151478983797
 relv  =      -0.684035527574
 rel2e =       0.275852792912
 E_rel =      -0.256703750864

 Hessian of the SCF Energy
            1           2           3           4           5           6
    1   0.7414277   0.0366620   0.0000000  -0.2853703   0.1197872  -0.0000000
    2   0.0366620   0.6820114  -0.0000000   0.0567242  -0.1772603  -0.0000000
    3   0.0000000  -0.0000000   0.1151071  -0.0000000   0.0000000  -0.0528134
    4  -0.2853703   0.0567242  -0.0000000   0.6571123  -0.0001362   0.0000000
    5   0.1197872  -0.1772603   0.0000000  -0.0001362   0.7359494   0.0000000
    6  -0.0000000  -0.0000000  -0.0528134   0.0000000   0.0000000   0.1267429
    7  -0.0548628   0.0219050  -0.0000000  -0.2851870  -0.1196127  -0.0000000
    8  -0.0218714   0.0620050  -0.0000000  -0.0565536  -0.1771370  -0.0000000
    9   0.0000000   0.0000000   0.0026156  -0.0000000  -0.0000000  -0.0528294
   10  -0.0159184   0.0317120   0.0000000   0.0348459  -0.0287799   0.0000000
   11   0.0322961  -0.0586038   0.0000000  -0.0878508  -0.0274447   0.0000000
   12  -0.0000000   0.0000000   0.0013396   0.0000000  -0.0000000  -0.0014490
   13   0.0299786  -0.0696163   0.0000000  -0.0643205   0.0000096  -0.0000000
   14  -0.0255316  -0.0211292  -0.0000000   0.0000115  -0.0015381  -0.0000000
   15   0.0000000  -0.0000000   0.0060977  -0.0000000   0.0000000   0.0031012
   16  -0.1231443   0.0115709  -0.0000000   0.0348731   0.0287663   0.0000000
   17  -0.0638206  -0.3257870   0.0000000   0.0878383  -0.0274817   0.0000000
   18  -0.0000000   0.0000000  -0.0623746   0.0000000  -0.0000000  -0.0014434
   19  -0.2752101  -0.1227405   0.0000000  -0.0170121  -0.0144960  -0.0000000
   20  -0.1210381  -0.1256586  -0.0000000   0.0151846   0.0124347  -0.0000000
   21   0.0000000  -0.0000000  -0.0307179  -0.0000000   0.0000000   0.0008677
   22   0.0038688   0.0283874  -0.0000000  -0.0584113  -0.0000468   0.0000000
   23  -0.0020164  -0.0110515  -0.0000000  -0.0000414  -0.3389783   0.0000000
   24  -0.0000000   0.0000000   0.0026543   0.0000000   0.0000000  -0.0350375
   25  -0.0023071  -0.0035491  -0.0000000  -0.0170103   0.0145050   0.0000000
   26  -0.0032321  -0.0009454   0.0000000  -0.0151725   0.0124343  -0.0000000
   27   0.0000000   0.0000000   0.0070742  -0.0000000   0.0000000   0.0008644
   28  -0.0020584  -0.0035008  -0.0000000   0.0009433  -0.0002759   0.0000000
   29  -0.0035591   0.0030780   0.0000000   0.0089185  -0.0059113  -0.0000000
   30   0.0000000  -0.0000000  -0.0013903  -0.0000000   0.0000000   0.0067334
   31  -0.0046878  -0.0021923  -0.0000000  -0.0014124   0.0000004   0.0000000
   32  -0.0025623   0.0006030  -0.0000000   0.0000000   0.0008456   0.0000000
   33  -0.0000000  -0.0000000   0.0049037  -0.0000000   0.0000000  -0.0014692
   34  -0.0117163   0.0146375   0.0000000   0.0009492   0.0002789  -0.0000000
   35   0.0548861  -0.0272615   0.0000000  -0.0089226  -0.0059127  -0.0000000
   36   0.0000000  -0.0000000   0.0075040  -0.0000000   0.0000000   0.0067322
            7           8           9          10          11          12
    1  -0.0548628  -0.0218714   0.0000000  -0.0159184   0.0322961  -0.0000000
    2   0.0219050   0.0620050   0.0000000   0.0317120  -0.0586038   0.0000000
    3  -0.0000000  -0.0000000   0.0026156   0.0000000   0.0000000   0.0013396
    4  -0.2851870  -0.0565536  -0.0000000   0.0348459  -0.0878508   0.0000000
    5  -0.1196127  -0.1771370  -0.0000000  -0.0287799  -0.0274447  -0.0000000
    6  -0.0000000  -0.0000000  -0.0528294   0.0000000   0.0000000  -0.0014490
    7   0.7410764  -0.0368248   0.0000000  -0.1231482   0.0637510  -0.0000000
    8  -0.0368248   0.6820154   0.0000000  -0.0116274  -0.3258681  -0.0000000
    9   0.0000000   0.0000000   0.1151254  -0.0000000  -0.0000000  -0.0623563
   10  -0.1231482  -0.0116274  -0.0000000   0.6595049  -0.0283375   0.0000000
   11   0.0637510  -0.3258681  -0.0000000  -0.0283375   0.6882995   0.0000000
   12  -0.0000000  -0.0000000  -0.0623563   0.0000000   0.0000000   0.1466197
   13   0.0300033   0.0696065   0.0000000  -0.2573432   0.0668474  -0.0000000
   14   0.0255164  -0.0211675   0.0000000   0.1404040  -0.1994144  -0.0000000
   15  -0.0000000  -0.0000000   0.0060989  -0.0000000   0.0000000  -0.0599077
   16  -0.0159331  -0.0317214  -0.0000000  -0.0662051   0.0328247   0.0000000
   17  -0.0323048  -0.0585897  -0.0000000  -0.0327920   0.0813188   0.0000000
   18   0.0000000   0.0000000   0.0013400  -0.0000000  -0.0000000  -0.0067029
   19  -0.0023041   0.0035488   0.0000000   0.0000776   0.0009673   0.0000000
   20   0.0032327  -0.0009467   0.0000000   0.0013361  -0.0012736   0.0000000
   21  -0.0000000  -0.0000000   0.0070759  -0.0000000   0.0000000  -0.0008336
   22   0.0038594  -0.0283868  -0.0000000  -0.0037393  -0.0015243   0.0000000
   23   0.0020112  -0.0110378   0.0000000  -0.0023767   0.0012765  -0.0000000
   24  -0.0000000  -0.0000000   0.0026494   0.0000000   0.0000000   0.0074276
   25  -0.2750609   0.1227580  -0.0000000   0.0013309  -0.0024455   0.0000000
   26   0.1210563  -0.1257368   0.0000000   0.0301377  -0.0099007   0.0000000
   27   0.0000000   0.0000000  -0.0307238  -0.0000000  -0.0000000   0.0037999
   28  -0.0116961  -0.0146191   0.0000000  -0.2390685  -0.0957561  -0.0000000
   29  -0.0548567  -0.0272180   0.0000000  -0.0954449  -0.1301970  -0.0000000
   30   0.0000000  -0.0000000   0.0074933  -0.0000000  -0.0000000  -0.0398168
   31  -0.0046861   0.0021940   0.0000000   0.0058764   0.0270797  -0.0000000
   32   0.0025648   0.0006015  -0.0000000  -0.0035515  -0.0114654   0.0000000
   33   0.0000000  -0.0000000   0.0049009  -0.0000000   0.0000000   0.0041341
   34  -0.0020607   0.0034976   0.0000000   0.0037868  -0.0078525   0.0000000
   35   0.0035616   0.0030798   0.0000000  -0.0006799  -0.0067275  -0.0000000
   36   0.0000000  -0.0000000  -0.0013900  -0.0000000   0.0000000   0.0077456
           13          14          15          16          17          18
    1   0.0299786  -0.0255316   0.0000000  -0.1231443  -0.0638206  -0.0000000
    2  -0.0696163  -0.0211292  -0.0000000   0.0115709  -0.3257870   0.0000000
    3   0.0000000  -0.0000000   0.0060977  -0.0000000   0.0000000  -0.0623746
    4  -0.0643205   0.0000115  -0.0000000   0.0348731   0.0878383   0.0000000
    5   0.0000096  -0.0015381   0.0000000   0.0287663  -0.0274817  -0.0000000
    6  -0.0000000  -0.0000000   0.0031012   0.0000000   0.0000000  -0.0014434
    7   0.0300033   0.0255164  -0.0000000  -0.0159331  -0.0323048   0.0000000
    8   0.0696065  -0.0211675  -0.0000000  -0.0317214  -0.0585897   0.0000000
    9   0.0000000   0.0000000   0.0060989  -0.0000000  -0.0000000   0.0013400
   10  -0.2573432   0.1404040  -0.0000000  -0.0662051  -0.0327920  -0.0000000
   11   0.0668474  -0.1994144   0.0000000   0.0328247   0.0813188  -0.0000000
   12  -0.0000000  -0.0000000  -0.0599077   0.0000000   0.0000000  -0.0067029
   13   0.6845919  -0.0000418   0.0000000  -0.2573387  -0.0667669   0.0000000
   14  -0.0000418   0.7698811   0.0000000  -0.1403136  -0.1993614   0.0000000
   15   0.0000000   0.0000000   0.1124078   0.0000000   0.0000000  -0.0599153
   16  -0.2573387  -0.1403136   0.0000000   0.6595331   0.0282854   0.0000000
   17  -0.0667669  -0.1993614   0.0000000   0.0282854   0.6881877  -0.0000000
   18   0.0000000   0.0000000  -0.0599153   0.0000000  -0.0000000   0.1466333
   19   0.0010985   0.0005864   0.0000000   0.0013207   0.0024436  -0.0000000
   20   0.0011554  -0.0054899  -0.0000000  -0.0301407  -0.0098939   0.0000000
   21  -0.0000000  -0.0000000   0.0048731  -0.0000000   0.0000000   0.0038005
   22  -0.0009557   0.0000005  -0.0000000  -0.0037373   0.0015260   0.0000000
   23   0.0000003   0.0005147   0.0000000   0.0023789   0.0012760   0.0000000
   24  -0.0000000  -0.0000000  -0.0016969   0.0000000  -0.0000000   0.0074306
   25   0.0010982  -0.0005887  -0.0000000   0.0000768  -0.0009677   0.0000000
   26  -0.0011571  -0.0054892  -0.0000000  -0.0013363  -0.0012727  -0.0000000
   27   0.0000000   0.0000000   0.0048752  -0.0000000  -0.0000000  -0.0008343
   28  -0.0549093  -0.0296422   0.0000000   0.0037865   0.0078572  -0.0000000
   29   0.0095948   0.0146400  -0.0000000   0.0006800  -0.0067222   0.0000000
   30   0.0000000   0.0000000   0.0071713  -0.0000000  -0.0000000   0.0077446
   31  -0.0570532  -0.0000396   0.0000000   0.0058711  -0.0270887  -0.0000000
   32  -0.0000365  -0.3460948  -0.0000000   0.0035443  -0.0114592   0.0000000
   33   0.0000000  -0.0000000  -0.0302662   0.0000000   0.0000000   0.0041344
   34  -0.0548498   0.0296390  -0.0000000  -0.2391024   0.0957900  -0.0000000
   35  -0.0095953   0.0146490  -0.0000000   0.0954619  -0.1302151  -0.0000000
   36   0.0000000  -0.0000000   0.0071609  -0.0000000   0.0000000  -0.0398130
           19          20          21          22          23          24
    1  -0.2752101  -0.1210381   0.0000000   0.0038688  -0.0020164  -0.0000000
    2  -0.1227405  -0.1256586  -0.0000000   0.0283874  -0.0110515   0.0000000
    3   0.0000000  -0.0000000  -0.0307179  -0.0000000  -0.0000000   0.0026543
    4  -0.0170121   0.0151846  -0.0000000  -0.0584113  -0.0000414   0.0000000
    5  -0.0144960   0.0124347   0.0000000  -0.0000468  -0.3389783   0.0000000
    6  -0.0000000  -0.0000000   0.0008677   0.0000000   0.0000000  -0.0350375
    7  -0.0023041   0.0032327  -0.0000000   0.0038594   0.0020112  -0.0000000
    8   0.0035488  -0.0009467  -0.0000000  -0.0283868  -0.0110378  -0.0000000
    9   0.0000000   0.0000000   0.0070759  -0.0000000   0.0000000   0.0026494
   10   0.0000776   0.0013361  -0.0000000  -0.0037393  -0.0023767   0.0000000
   11   0.0009673  -0.0012736   0.0000000  -0.0015243   0.0012765   0.0000000
   12   0.0000000   0.0000000  -0.0008336   0.0000000  -0.0000000   0.0074276
   13   0.0010985   0.0011554  -0.0000000  -0.0009557   0.0000003  -0.0000000
   14   0.0005864  -0.0054899  -0.0000000   0.0000005   0.0005147  -0.0000000
   15   0.0000000  -0.0000000   0.0048731  -0.0000000   0.0000000  -0.0016969
   16   0.0013207  -0.0301407  -0.0000000  -0.0037373   0.0023789   0.0000000
   17   0.0024436  -0.0098939   0.0000000   0.0015260   0.0012760  -0.0000000
   18  -0.0000000   0.0000000   0.0038005   0.0000000   0.0000000   0.0074306
   19   0.2902644   0.1309136   0.0000000   0.0009616   0.0000964  -0.0000000
   20   0.1309136   0.1266893  -0.0000000  -0.0005479   0.0007680   0.0000000
   21   0.0000000  -0.0000000   0.0229034  -0.0000000  -0.0000000  -0.0040200
   22   0.0009616  -0.0005479  -0.0000000   0.0585489   0.0000437   0.0000000
   23   0.0000964   0.0007680  -0.0000000   0.0000437   0.3584272   0.0000000
   24  -0.0000000   0.0000000  -0.0040200   0.0000000   0.0000000   0.0249120
   25  -0.0007402   0.0007266  -0.0000000   0.0009620  -0.0000967   0.0000000
   26  -0.0007261   0.0004641   0.0000000   0.0005483   0.0007673  -0.0000000
   27  -0.0000000  -0.0000000   0.0004250   0.0000000   0.0000000  -0.0040181
   28   0.0000613  -0.0001248  -0.0000000  -0.0007065  -0.0003101  -0.0000000
   29  -0.0001693   0.0002991  -0.0000000  -0.0020453  -0.0009587   0.0000000
   30   0.0000000  -0.0000000  -0.0006173   0.0000000  -0.0000000  -0.0000678
   31   0.0001689  -0.0012861   0.0000000   0.0000562  -0.0000000   0.0000000
   32   0.0001770  -0.0004225   0.0000000   0.0000000  -0.0000433  -0.0000000
   33  -0.0000000  -0.0000000   0.0004332  -0.0000000  -0.0000000  -0.0001648
   34   0.0013136   0.0005889   0.0000000  -0.0007067   0.0003107  -0.0000000
   35  -0.0006013   0.0030300  -0.0000000   0.0020450  -0.0009601   0.0000000
   36  -0.0000000  -0.0000000  -0.0041900  -0.0000000   0.0000000  -0.0000686
           25          26          27          28          29          30
    1  -0.0023071  -0.0032321   0.0000000  -0.0020584  -0.0035591   0.0000000
    2  -0.0035491  -0.0009454   0.0000000  -0.0035008   0.0030780  -0.0000000
    3  -0.0000000   0.0000000   0.0070742  -0.0000000   0.0000000  -0.0013903
    4  -0.0170103  -0.0151725  -0.0000000   0.0009433   0.0089185  -0.0000000
    5   0.0145050   0.0124343   0.0000000  -0.0002759  -0.0059113   0.0000000
    6   0.0000000  -0.0000000   0.0008644   0.0000000  -0.0000000   0.0067334
    7  -0.2750609   0.1210563   0.0000000  -0.0116961  -0.0548567   0.0000000
    8   0.1227580  -0.1257368   0.0000000  -0.0146191  -0.0272180  -0.0000000
    9  -0.0000000   0.0000000  -0.0307238   0.0000000   0.0000000   0.0074933
   10   0.0013309   0.0301377  -0.0000000  -0.2390685  -0.0954449  -0.0000000
   11  -0.0024455  -0.0099007  -0.0000000  -0.0957561  -0.1301970  -0.0000000
   12   0.0000000   0.0000000   0.0037999  -0.0000000  -0.0000000  -0.0398168
   13   0.0010982  -0.0011571   0.0000000  -0.0549093   0.0095948   0.0000000
   14  -0.0005887  -0.0054892   0.0000000  -0.0296422   0.0146400   0.0000000
   15  -0.0000000  -0.0000000   0.0048752   0.0000000  -0.0000000   0.0071713
   16   0.0000768  -0.0013363  -0.0000000   0.0037865   0.0006800  -0.0000000
   17  -0.0009677  -0.0012727  -0.0000000   0.0078572  -0.0067222  -0.0000000
   18   0.0000000  -0.0000000  -0.0008343  -0.0000000   0.0000000   0.0077446
   19  -0.0007402  -0.0007261  -0.0000000   0.0000613  -0.0001693   0.0000000
   20   0.0007266   0.0004641  -0.0000000  -0.0001248   0.0002991  -0.0000000
   21  -0.0000000   0.0000000   0.0004250  -0.0000000  -0.0000000  -0.0006173
   22   0.0009620   0.0005483   0.0000000  -0.0007065  -0.0020453   0.0000000
   23  -0.0000967   0.0007673   0.0000000  -0.0003101  -0.0009587  -0.0000000
   24   0.0000000  -0.0000000  -0.0040181  -0.0000000   0.0000000  -0.0000678
   25   0.2901073  -0.1309384   0.0000000   0.0013123   0.0006046   0.0000000
   26  -0.1309384   0.1267738   0.0000000  -0.0005904   0.0030292   0.0000000
   27   0.0000000   0.0000000   0.0229114  -0.0000000   0.0000000  -0.0041906
   28   0.0013123  -0.0005904  -0.0000000   0.3047468   0.1374759   0.0000000
   29   0.0006046   0.0030292   0.0000000   0.1374759   0.1471867   0.0000000
   30   0.0000000   0.0000000  -0.0041906   0.0000000   0.0000000   0.0215498
   31   0.0001693   0.0012858  -0.0000000   0.0025553  -0.0012666  -0.0000000
   32  -0.0001773  -0.0004228  -0.0000000  -0.0004446   0.0013619  -0.0000000
   33  -0.0000000   0.0000000   0.0004336  -0.0000000  -0.0000000  -0.0044105
   34   0.0000615   0.0001250  -0.0000000  -0.0049668   0.0000682   0.0000000
   35   0.0001694   0.0002989   0.0000000  -0.0000691   0.0014122   0.0000000
   36   0.0000000   0.0000000  -0.0006170  -0.0000000   0.0000000  -0.0001991
           31          32          33          34          35          36
    1  -0.0046878  -0.0025623  -0.0000000  -0.0117163   0.0548861   0.0000000
    2  -0.0021923   0.0006030  -0.0000000   0.0146375  -0.0272615  -0.0000000
    3  -0.0000000  -0.0000000   0.0049037   0.0000000   0.0000000   0.0075040
    4  -0.0014124   0.0000000  -0.0000000   0.0009492  -0.0089226  -0.0000000
    5   0.0000004   0.0008456   0.0000000   0.0002789  -0.0059127   0.0000000
    6   0.0000000   0.0000000  -0.0014692  -0.0000000  -0.0000000   0.0067322
    7  -0.0046861   0.0025648   0.0000000  -0.0020607   0.0035616   0.0000000
    8   0.0021940   0.0006015  -0.0000000   0.0034976   0.0030798  -0.0000000
    9   0.0000000  -0.0000000   0.0049009   0.0000000   0.0000000  -0.0013900
   10   0.0058764  -0.0035515  -0.0000000   0.0037868  -0.0006799  -0.0000000
   11   0.0270797  -0.0114654   0.0000000  -0.0078525  -0.0067275   0.0000000
   12  -0.0000000   0.0000000   0.0041341   0.0000000  -0.0000000   0.0077456
   13  -0.0570532  -0.0000365   0.0000000  -0.0548498  -0.0095953   0.0000000
   14  -0.0000396  -0.3460948  -0.0000000   0.0296390   0.0146490  -0.0000000
   15   0.0000000  -0.0000000  -0.0302662  -0.0000000  -0.0000000   0.0071609
   16   0.0058711   0.0035443   0.0000000  -0.2391024   0.0954619  -0.0000000
   17  -0.0270887  -0.0114592   0.0000000   0.0957900  -0.1302151   0.0000000
   18  -0.0000000   0.0000000   0.0041344  -0.0000000  -0.0000000  -0.0398130
   19   0.0001689   0.0001770  -0.0000000   0.0013136  -0.0006013  -0.0000000
   20  -0.0012861  -0.0004225  -0.0000000   0.0005889   0.0030300  -0.0000000
   21   0.0000000   0.0000000   0.0004332   0.0000000  -0.0000000  -0.0041900
   22   0.0000562   0.0000000  -0.0000000  -0.0007067   0.0020450  -0.0000000
   23  -0.0000000  -0.0000433  -0.0000000   0.0003107  -0.0009601   0.0000000
   24   0.0000000  -0.0000000  -0.0001648  -0.0000000   0.0000000  -0.0000686
   25   0.0001693  -0.0001773  -0.0000000   0.0000615   0.0001694   0.0000000
   26   0.0012858  -0.0004228   0.0000000   0.0001250   0.0002989   0.0000000
   27  -0.0000000  -0.0000000   0.0004336  -0.0000000   0.0000000  -0.0006170
   28   0.0025553  -0.0004446  -0.0000000  -0.0049668  -0.0000691  -0.0000000
   29  -0.0012666   0.0013619  -0.0000000   0.0000682   0.0014122   0.0000000
   30  -0.0000000  -0.0000000  -0.0044105   0.0000000   0.0000000  -0.0001991
   31   0.0505871   0.0000441   0.0000000   0.0025552   0.0012693   0.0000000
   32   0.0000441   0.3651357   0.0000000   0.0004418   0.0013604   0.0000000
   33   0.0000000   0.0000000   0.0217817   0.0000000  -0.0000000  -0.0044108
   34   0.0025552   0.0004418   0.0000000   0.3047364  -0.1375250   0.0000000
   35   0.0012693   0.0013604  -0.0000000  -0.1375250   0.1472466   0.0000000
   36   0.0000000   0.0000000  -0.0044108   0.0000000   0.0000000   0.0215457
 **********************************************************************
 **                                                                  **
 **                       VIBRATIONAL ANALYSIS                       **
 **                       --------------------                       **
 **                                                                  **
 **        VIBRATIONAL FREQUENCIES (CM**-1) AND NORMAL MODES         **
 **     FORCE CONSTANTS (mDYN/ANGSTROM) AND REDUCED MASSES (AMU)     **
 **                  INFRARED INTENSITIES (KM/MOL)                   **
 **                                                                  **
 **********************************************************************


 Mode:                 1                      2                      3
 Frequency:       221.79                 241.77                 326.07
 Force Cnst:      0.2199                 0.1642                 0.8206
 Red. Mass:       7.5863                 4.7677                13.0991
 IR Active:          YES                    YES                    YES
 IR Intens:        0.245                  0.000                  3.373
 Raman Active:       YES                    YES                    YES
               X      Y      Z        X      Y      Z        X      Y      Z
 C         -0.000 -0.000  0.010    0.000 -0.000  0.342   -0.067 -0.183  0.000
 C          0.000  0.000 -0.019    0.000 -0.000 -0.000   -0.000 -0.141 -0.000
 C          0.000  0.000  0.010   -0.000  0.000 -0.342    0.067 -0.183  0.000
 C          0.000 -0.000  0.190   -0.000  0.000 -0.088   -0.002 -0.165 -0.000
 C         -0.000 -0.000  0.517   -0.000  0.000 -0.000   -0.000 -0.297 -0.000
 C         -0.000 -0.000  0.190    0.000 -0.000  0.088    0.002 -0.165  0.000
 H          0.000 -0.000 -0.244   -0.000  0.000  0.589   -0.032 -0.248  0.000
 H          0.000  0.000 -0.199    0.000 -0.000 -0.000    0.000 -0.143 -0.000
 H          0.000  0.000 -0.245    0.000  0.000 -0.589    0.032 -0.248  0.000
 F         -0.000  0.000 -0.281    0.000 -0.000  0.168   -0.341  0.383  0.000
 H         -0.000 -0.000  0.586   -0.000  0.000 -0.001   -0.000 -0.300 -0.000
 F          0.000  0.000 -0.281    0.000 -0.000 -0.168    0.341  0.383  0.000
 TransDip  -0.000 -0.000  0.016    0.000  0.000 -0.000   -0.000 -0.059 -0.000

 Mode:                 4                      5                      6
 Frequency:       459.98                 476.56                 516.88
 Force Cnst:      0.3714                 0.6585                 1.2876
 Red. Mass:       2.9794                 4.9210                 8.1799
 IR Active:          YES                    YES                    YES
 IR Intens:        5.005                  0.461                  8.790
 Raman Active:       YES                    YES                    YES
               X      Y      Z        X      Y      Z        X      Y      Z
 C          0.000 -0.000 -0.152    0.017  0.202 -0.000    0.297  0.126  0.000
 C          0.000 -0.000  0.256   -0.137 -0.000  0.000    0.291 -0.000 -0.000
 C          0.000  0.000 -0.152    0.017 -0.202 -0.000    0.297 -0.126  0.000
 C         -0.000  0.000 -0.147    0.103 -0.168 -0.000   -0.124 -0.175  0.000
 C         -0.000 -0.000  0.143    0.186 -0.000  0.000   -0.046  0.000 -0.000
 C         -0.000 -0.000 -0.147    0.103  0.168 -0.000   -0.124  0.175  0.000
 H          0.000 -0.000 -0.090   -0.082  0.386 -0.000    0.410 -0.083  0.000
 H          0.000 -0.000  0.689   -0.361  0.000  0.000    0.085 -0.000 -0.000
 H          0.000  0.000 -0.090   -0.082 -0.386 -0.000    0.410  0.083 -0.000
 F         -0.000 -0.000  0.034   -0.091  0.188  0.000   -0.219 -0.182 -0.000
 H         -0.000 -0.000  0.576    0.508 -0.000  0.000    0.307  0.000 -0.000
 F         -0.000  0.000  0.034   -0.091 -0.188 -0.000   -0.219  0.182 -0.000
 TransDip   0.000 -0.000  0.072    0.022 -0.000  0.000    0.095  0.000 -0.000

 Mode:                 7                      8                      9
 Frequency:       528.42                 606.54                 667.98
 Force Cnst:      1.5711                 1.0276                 0.6912
 Red. Mass:       9.5495                 4.7410                 2.6294
 IR Active:          YES                    YES                    YES
 IR Intens:        7.700                  0.000                 16.553
 Raman Active:       YES                    YES                    YES
               X      Y      Z        X      Y      Z        X      Y      Z
 C          0.181  0.061  0.000   -0.000 -0.000  0.074   -0.000 -0.000 -0.140
 C         -0.000 -0.163 -0.000    0.000 -0.000 -0.000   -0.000  0.000  0.180
 C         -0.181  0.061  0.000    0.000  0.000 -0.074   -0.000  0.000 -0.140
 C         -0.284  0.053  0.000    0.000 -0.000  0.395   -0.000  0.000  0.178
 C          0.000  0.335  0.000   -0.000 -0.000 -0.000   -0.000 -0.000 -0.110
 C          0.284  0.052 -0.000   -0.000 -0.000 -0.394    0.000 -0.000  0.178
 H          0.027  0.348  0.000   -0.000 -0.000  0.578    0.000 -0.000 -0.508
 H         -0.000 -0.161 -0.000    0.000 -0.000  0.000   -0.000  0.000  0.006
 H         -0.028  0.348 -0.000    0.000  0.000 -0.577   -0.000 -0.000 -0.508
 F         -0.315 -0.149 -0.000    0.000  0.000 -0.073    0.000 -0.000 -0.004
 H         -0.000  0.329  0.000   -0.000 -0.000 -0.000   -0.000 -0.000 -0.580
 F          0.315 -0.149  0.000   -0.000  0.000  0.073    0.000 -0.000 -0.004
 TransDip  -0.000  0.089 -0.000   -0.000 -0.000  0.000   -0.000  0.000 -0.130

 Mode:                10                     11                     12
 Frequency:       744.44                 774.84                 857.25
 Force Cnst:      2.6810                 0.4648                 0.6602
 Red. Mass:       8.2108                 1.3139                 1.5248
 IR Active:          YES                    YES                    YES
 IR Intens:        6.492                 45.957                 44.175
 Raman Active:       YES                    YES                    YES
               X      Y      Z        X      Y      Z        X      Y      Z
 C         -0.170  0.120 -0.000    0.000 -0.000 -0.081    0.000 -0.000 -0.025
 C          0.000  0.571 -0.000   -0.000 -0.000 -0.072   -0.000  0.000  0.008
 C          0.170  0.120 -0.000   -0.000 -0.000 -0.081   -0.000 -0.000 -0.025
 C          0.013 -0.057  0.000   -0.000  0.000  0.066   -0.000  0.000  0.086
 C         -0.000 -0.231  0.000   -0.000  0.000  0.021   -0.000  0.000 -0.173
 C         -0.013 -0.057 -0.000    0.000  0.000  0.067   -0.000 -0.000  0.086
 H         -0.043 -0.093  0.000    0.000  0.000  0.530    0.000 -0.000  0.138
 H          0.000  0.580  0.000   -0.000 -0.000  0.576   -0.000  0.000 -0.033
 H          0.043 -0.093  0.000   -0.000  0.000  0.530   -0.000 -0.000  0.137
 F         -0.181 -0.151  0.000    0.000  0.000 -0.011    0.000  0.000 -0.018
 H         -0.000 -0.240  0.000    0.000  0.000 -0.281   -0.000  0.000  0.956
 F          0.181 -0.151  0.000    0.000  0.000 -0.011    0.000  0.000 -0.018
 TransDip   0.000  0.082  0.000   -0.000 -0.000  0.217   -0.000 -0.000  0.213

 Mode:                13                     14                     15
 Frequency:       882.69                 958.38                 965.06
 Force Cnst:      0.6557                 0.6816                 1.7063
 Red. Mass:       1.4283                 1.2595                 3.1095
 IR Active:          YES                    YES                    YES
 IR Intens:        0.000                  0.005                 83.460
 Raman Active:       YES                    YES                    YES
               X      Y      Z        X      Y      Z        X      Y      Z
 C         -0.000 -0.000  0.124   -0.000 -0.000  0.059   -0.095 -0.153 -0.000
 C          0.000  0.000 -0.000    0.000  0.000 -0.121    0.036 -0.000  0.000
 C          0.000  0.000 -0.124    0.000  0.000  0.059   -0.095  0.153 -0.000
 C          0.000 -0.000  0.058    0.000  0.000  0.013    0.094  0.012 -0.000
 C          0.000  0.000 -0.000    0.000  0.000 -0.031    0.240  0.000 -0.000
 C          0.000 -0.000 -0.058    0.000 -0.000  0.013    0.094 -0.012  0.000
 H         -0.000 -0.000 -0.693   -0.000 -0.000 -0.408   -0.098 -0.159  0.000
 H          0.000  0.000  0.000    0.000  0.000  0.796    0.525 -0.000 -0.000
 H          0.000  0.000  0.694    0.000  0.000 -0.408   -0.098  0.159  0.000
 F         -0.000 -0.000 -0.012   -0.000 -0.000  0.001   -0.114 -0.046  0.000
 H          0.000  0.000  0.000    0.000  0.000  0.099    0.695  0.000  0.000
 F         -0.000  0.000  0.012   -0.000  0.000  0.001   -0.114  0.046 -0.000
 TransDip   0.000 -0.000  0.000    0.000 -0.000 -0.002    0.293 -0.000  0.000

 Mode:                16                     17                     18
 Frequency:      1019.00                1088.20                1128.25
 Force Cnst:      3.8268                 1.0313                 1.2005
 Red. Mass:       6.2552                 1.4781                 1.6007
 IR Active:          YES                    YES                    YES
 IR Intens:        0.002                  5.439                107.071
 Raman Active:       YES                    YES                    YES
               X      Y      Z        X      Y      Z        X      Y      Z
 C         -0.334 -0.204 -0.000   -0.098  0.053 -0.000   -0.018 -0.014  0.000
 C         -0.000  0.047  0.000   -0.000 -0.102  0.000   -0.007 -0.000 -0.000
 C          0.334 -0.204 -0.000    0.098  0.053  0.000   -0.018  0.014  0.000
 C         -0.035 -0.019 -0.000   -0.005  0.014  0.000   -0.120 -0.050 -0.000
 C         -0.000  0.407  0.000   -0.000 -0.082 -0.000   -0.018 -0.000 -0.000
 C          0.035 -0.019  0.000    0.005  0.014  0.000   -0.119  0.050 -0.000
 H         -0.328 -0.250  0.000   -0.388  0.564 -0.000    0.151 -0.329 -0.000
 H         -0.000  0.032 -0.000   -0.000 -0.111  0.000   -0.097 -0.000 -0.000
 H          0.328 -0.249  0.000    0.388  0.564 -0.000    0.151  0.329 -0.000
 F         -0.003 -0.002  0.000   -0.001 -0.009 -0.000    0.067  0.035  0.000
 H         -0.000  0.426 -0.000   -0.000 -0.087  0.000    0.826 -0.000  0.000
 F          0.003 -0.002 -0.000    0.001 -0.009 -0.000    0.067 -0.035  0.000
 TransDip  -0.000 -0.001  0.000    0.000  0.075  0.000   -0.331  0.000 -0.000

 Mode:                19                     20                     21
 Frequency:      1178.34                1283.76                1287.14
 Force Cnst:      1.0179                 5.8568                 1.5328
 Red. Mass:       1.2443                 6.0318                 1.5703
 IR Active:          YES                    YES                    YES
 IR Intens:       10.063                 77.102                 12.278
 Raman Active:       YES                    YES                    YES
               X      Y      Z        X      Y      Z        X      Y      Z
 C         -0.024  0.032 -0.000   -0.087  0.062  0.000   -0.036  0.002 -0.000
 C          0.086  0.000  0.000   -0.000 -0.230 -0.000   -0.039  0.000  0.000
 C         -0.024 -0.032 -0.000    0.088  0.062 -0.000   -0.036 -0.002 -0.000
 C         -0.056 -0.006  0.000    0.312  0.236  0.000    0.014 -0.149 -0.000
 C         -0.044 -0.000 -0.000   -0.000 -0.006 -0.000   -0.001 -0.000 -0.000
 C         -0.056  0.006  0.000   -0.312  0.237 -0.000    0.014  0.149  0.000
 H         -0.240  0.419 -0.000    0.178 -0.469 -0.000    0.146 -0.336  0.000
 H          0.689 -0.000  0.000    0.001 -0.256 -0.000    0.645 -0.000 -0.000
 H         -0.240 -0.418 -0.000   -0.179 -0.471 -0.000    0.146  0.336  0.000
 F          0.026  0.011  0.000   -0.125 -0.083 -0.000    0.015  0.020  0.000
 H          0.198 -0.000  0.000    0.001  0.016  0.000   -0.514  0.000 -0.000
 F          0.026 -0.011  0.000    0.125 -0.083  0.000    0.015 -0.020 -0.000
 TransDip  -0.102 -0.000 -0.000   -0.000  0.281  0.000   -0.112 -0.000  0.000

 Mode:                22                     23                     24
 Frequency:      1345.68                1479.98                1516.57
 Force Cnst:      5.6769                 4.4815                 3.6128
 Red. Mass:       5.3208                 3.4727                 2.6661
 IR Active:          YES                    YES                    YES
 IR Intens:        0.096                 15.852                112.992
 Raman Active:       YES                    YES                    YES
               X      Y      Z        X      Y      Z        X      Y      Z
 C         -0.154  0.255  0.000   -0.131  0.090 -0.000   -0.054 -0.119  0.000
 C          0.229 -0.000  0.000   -0.000 -0.113  0.000    0.213 -0.000 -0.000
 C         -0.154 -0.255 -0.000    0.131  0.089 -0.000   -0.053  0.119  0.000
 C         -0.104  0.169  0.000   -0.236  0.103  0.000   -0.083 -0.138 -0.000
 C          0.289  0.000  0.000    0.000 -0.153 -0.000    0.130 -0.000 -0.000
 C         -0.105 -0.168  0.000    0.236  0.102  0.000   -0.083  0.138  0.000
 H          0.218 -0.414 -0.000    0.220 -0.560  0.000   -0.262  0.205 -0.000
 H          0.072 -0.000  0.000    0.001 -0.136  0.000   -0.670 -0.000 -0.000
 H          0.218  0.414  0.000   -0.220 -0.559  0.000   -0.262 -0.206 -0.000
 F         -0.003  0.010 -0.000    0.040  0.001 -0.000    0.021  0.021  0.000
 H         -0.406  0.000 -0.000    0.000 -0.190  0.000   -0.424 -0.000  0.000
 F         -0.003 -0.010 -0.000   -0.040  0.001 -0.000    0.021 -0.021  0.000
 TransDip   0.010  0.001  0.000    0.000 -0.128  0.000   -0.340  0.000 -0.000

 Mode:                25                     26                     27
 Frequency:      1642.27                1648.11                3186.00
 Force Cnst:     10.3976                12.2862                 6.5098
 Red. Mass:       6.5432                 7.6770                 1.0885
 IR Active:          YES                    YES                    YES
 IR Intens:      135.836                 67.489                  4.612
 Raman Active:       YES                    YES                    YES
               X      Y      Z        X      Y      Z        X      Y      Z
 C          0.204 -0.081  0.000    0.095 -0.351  0.000    0.018  0.012 -0.000
 C         -0.347 -0.002 -0.000   -0.006  0.166  0.000    0.000 -0.080  0.000
 C          0.207  0.090  0.000   -0.088 -0.348 -0.000   -0.018  0.013  0.000
 C         -0.250  0.059 -0.000   -0.081  0.369  0.000   -0.000 -0.000 -0.000
 C          0.386  0.003  0.000    0.006 -0.189  0.000    0.000 -0.002 -0.000
 C         -0.253 -0.069 -0.000    0.073  0.366 -0.000    0.000 -0.000  0.000
 H          0.036  0.255 -0.000   -0.278  0.285  0.000   -0.228 -0.130 -0.000
 H          0.407 -0.003 -0.000    0.007  0.185 -0.000    0.000  0.924  0.000
 H          0.027 -0.263  0.000    0.279  0.277  0.000    0.231 -0.132  0.000
 F          0.016  0.002  0.000   -0.002 -0.018 -0.000    0.000  0.000 -0.000
 H         -0.442  0.003  0.000   -0.007 -0.215  0.000    0.000  0.019 -0.000
 F          0.016 -0.001 -0.000    0.002 -0.018  0.000   -0.000  0.000 -0.000
 TransDip  -0.373 -0.004 -0.000   -0.006  0.263  0.000   -0.000 -0.069 -0.000

 Mode:                28                     29                     30
 Frequency:      3209.91                3214.02                3220.96
 Force Cnst:      6.6305                 6.6715                 6.6824
 Red. Mass:       1.0922                 1.0962                 1.0932
 IR Active:          YES                    YES                    YES
 IR Intens:        1.627                  0.158                  0.912
 Raman Active:       YES                    YES                    YES
               X      Y      Z        X      Y      Z        X      Y      Z
 C         -0.052 -0.030 -0.000   -0.054 -0.029 -0.000   -0.001 -0.000  0.000
 C          0.004  0.002  0.000    0.000 -0.035 -0.000    0.000  0.001  0.000
 C         -0.056  0.032 -0.000    0.049 -0.026  0.000    0.001 -0.000 -0.000
 C         -0.001 -0.003  0.000    0.001  0.003  0.000   -0.004  0.002  0.000
 C          0.001 -0.000 -0.000    0.000  0.001  0.000   -0.000 -0.088 -0.000
 C         -0.001  0.003  0.000   -0.001  0.003 -0.000    0.004  0.002 -0.000
 H          0.593  0.330  0.000    0.597  0.329  0.000    0.012  0.006  0.000
 H         -0.005 -0.017  0.000   -0.000  0.370 -0.000   -0.000 -0.013 -0.000
 H          0.637 -0.354 -0.000   -0.547  0.302 -0.000   -0.012  0.006 -0.000
 F          0.000  0.000  0.000   -0.000 -0.000 -0.000    0.000  0.000  0.000
 H         -0.001  0.000 -0.000   -0.000 -0.013  0.000    0.000  0.996  0.000
 F          0.000 -0.000  0.000    0.000 -0.000 -0.000   -0.000  0.000  0.000
 TransDip  -0.041  0.001  0.000   -0.002 -0.013 -0.000   -0.000  0.031  0.000

 STANDARD THERMODYNAMIC QUANTITIES AT   298.15 K  AND     1.00 ATM

   This Molecule has  0 Imaginary Frequencies
   Zero point vibrational energy:       52.432 kcal/mol

   Atom    1 Element C  Has Mass   12.00000
   Atom    2 Element C  Has Mass   12.00000
   Atom    3 Element C  Has Mass   12.00000
   Atom    4 Element C  Has Mass   12.00000
   Atom    5 Element C  Has Mass   12.00000
   Atom    6 Element C  Has Mass   12.00000
   Atom    7 Element H  Has Mass    1.00783
   Atom    8 Element H  Has Mass    1.00783
   Atom    9 Element H  Has Mass    1.00783
   Atom   10 Element F  Has Mass   18.99840
   Atom   11 Element H  Has Mass    1.00783
   Atom   12 Element F  Has Mass   18.99840
   Molecular Mass:   114.028120 amu
   Principal axes and moments of inertia in amu*Bohr^2:
                             1           2           3
    Eigenvalues --      482.25999  1028.98811  1511.24810
          X               1.00000     0.00001     0.00000
          Y              -0.00001     1.00000     0.00000
          Z               0.00000    -0.00000     1.00000
   Rotational Symmetry Number is   1
   The Molecule is an Asymmetric Top
   Translational Enthalpy:        0.889 kcal/mol
   Rotational Enthalpy:           0.889 kcal/mol
   Vibrational Enthalpy:         54.407 kcal/mol
   gas constant (RT):             0.592 kcal/mol
   Translational Entropy:        40.109  cal/mol.K
   Rotational Entropy:           28.107  cal/mol.K
   Vibrational Entropy:           9.882  cal/mol.K

   Total Enthalpy:               56.777 kcal/mol
   Total Entropy:                78.098  cal/mol.K

 ======================================================================

 STANDARD THERMODYNAMIC QUANTITIES FOR ANHARMONIC VIBRATION -- TOSH

   Zero point vibrational energy: ************ kcal/mol

   Vibrational Enthalpy:       Infinity kcal/mol
   Vibrational Entropy:             NaN  cal/mol.K

   Total Enthalpy:             Infinity kcal/mol
   Total Entropy:                   NaN  cal/mol.K

 ======================================================================

 STANDARD THERMODYNAMIC QUANTITIES FOR ANHARMONIC VIBRATION -- VPT2

   Zero point vibrational energy: ************ kcal/mol

   Vibrational Enthalpy:       Infinity kcal/mol
   Vibrational Entropy:             NaN  cal/mol.K

   Total Enthalpy:             Infinity kcal/mol
   Total Entropy:                   NaN  cal/mol.K

 ======================================================================

Archival summary:
1\1\december\FREQ\ProcedureUnspecified\BasisUnspecified\264\taweetha\FriNov2919:21:422019FriNov2919:21:422019\0\\#,FREQ,ProcedureUnspecified,BasisUnspecified,\\0,1\C\F,1,1.35254\C,1,1.38685,2,118.952\H,3,1.08199,1,119.884,2,0,0\C,1,1.38695,2,118.18,3,-180,0\H,5,1.08152,1,121.55,2,-0,0\C,5,1.38691,1,116.897,2,180,0\F,7,1.35256,5,118.157,1,180,0\C,7,1.38682,5,122.868,1,-0,0\H,9,1.08203,7,119.887,5,-180,0\C,3,1.39388,1,118.139,2,-180,0\H,11,1.08346,3,119.455,1,-180,0\\\@

 Total job time:  163.40s(wall), 947.76s(cpu) 
 Fri Nov 29 19:21:42 2019

        *************************************************************
        *                                                           *
        *  Thank you very much for using Q-Chem.  Have a nice day.  *
        *                                                           *
        *************************************************************
