# Supplementary material for: Geometric and energetic data from quantum chemical calculations of halobenzenes and xylenes
Source: Data Brief. 2020 Mar 5;30:105386. doi: 10.1016/j.dib.2020.105386 (PMC7114895; doi:10.1016/j.dib.2020.105386)
Supplement: Supplementary file 1 [file mmc1.zip › halobenzene/B3LYP/2/m-C6H4FI.out]

                  Welcome to Q-Chem
     A Quantum Leap Into The Future Of Chemistry


 Q-Chem 5.2 (devel), Q-Chem, Inc., Pleasanton, CA (2019)

 Yihan Shao,  Zhengting Gan,  E. Epifanovsky,  A. T. B. Gilbert,  M. Wormit,  
 J. Kussmann,  A. W. Lange,  A. Behn,  Jia Deng,  Xintian Feng,  D. Ghosh,  
 M. Goldey,  P. R. Horn,  L. D. Jacobson,  I. Kaliman,  T. Kus,  A. Landau,  
 Jie Liu,  E. I. Proynov,  R. M. Richard,  R. P. Steele,  E. J. Sundstrom,  
 H. L. Woodcock III,  P. M. Zimmerman,  D. Zuev,  B. Albrecht,  E. Alguire,  
 S. A. Baeppler,  D. Barton,  Z. Benda,  Y. A. Bernard,  E. J. Berquist,  
 K. B. Bravaya,  H. Burton,  D. Casanova,  Chun-Min Chang,  Yunqing Chen,  
 A. Chien,  K. D. Closser,  M. P. Coons,  S. Coriani,  S. Dasgupta,  
 A. L. Dempwolff,  M. Diedenhofen,  Hainam Do,  R. G. Edgar,  Po-Tung Fang,  
 S. Faraji,  S. Fatehi,  Qingguo Feng,  K. D. Fenk,  J. Fosso-Tande,  
 J. Gayvert,  Qinghui Ge,  A. Ghysels,  G. Gidofalvi,  J. Gomes,  
 J. Gonthier,  A. Gunina,  D. Hait,  M. W. D. Hanson-Heine,  
 P. H. P. Harbach,  A. W. Hauser,  M. F. Herbst,  J. E. Herr,  
 E. G. Hohenstein,  Z. C. Holden,  Kerwin Hui,  B. C. Huynh,  T.-C. Jagau,  
 Hyunjun Ji,  B. Kaduk,  K. Khistyaev,  Jaehoon Kim,  P. Klunzinger,  K. Koh,  
 D. Kosenkov,  L. Koulias,  T. Kowalczyk,  C. M. Krauter,  A. Kunitsa,  
 Ka Un Lao,  A. Laurent,  K. V. Lawler,  Joonho Lee,  D. Lefrancois,  
 S. Lehtola,  D. S. Levine,  Yi-Pei Li,  You-Sheng Lin,  Fenglai Liu,  
 E. Livshits,  A. Luenser,  P. Manohar,  E. Mansoor,  S. F. Manzer,  
 Shan-Ping Mao,  Yuezhi Mao,  N. Mardirossian,  A. V. Marenich,  
 T. Markovich,  L. A. Martinez-Martinez,  S. A. Maurer,  N. J. Mayhall,  
 S. C. McKenzie,  J.-M. Mewes,  P. Morgante,  A. F. Morrison,  
 J. W. Mullinax,  K. Nanda,  T. S. Nguyen-Beck,  R. Olivares-Amaya,  
 J. A. Parkhill,  Zheng Pei,  T. M. Perrine,  F. Plasser,  P. Pokhilko,  
 S. Prager,  A. Prociuk,  E. Ramos,  D. R. Rehn,  F. Rob,  M. Scheurer,  
 M. Schneider,  N. Sergueev,  S. M. Sharada,  S. Sharma,  D. W. Small,  
 T. Stauch,  T. Stein,  Yu-Chuan Su,  A. J. W. Thom,  A. Tkatchenko,  
 T. Tsuchimochi,  N. M. Tubman,  L. Vogt,  M. L. Vidal,  O. Vydrov,  
 M. A. Watson,  J. Wenzel,  M. de Wergifosse,  T. A. Wesolowski,  A. White,  
 J. Witte,  A. Yamada,  Jun Yang,  K. Yao,  S. Yeganeh,  S. R. Yost,  
 Zhi-Qiang You,  A. Zech,  Igor Ying Zhang,  Xing Zhang,  Yan Zhao,  
 Ying Zhu,  B. R. Brooks,  G. K. L. Chan,  C. J. Cramer,  M. S. Gordon,  
 W. J. Hehre,  A. Klamt,  M. W. Schmidt,  C. D. Sherrill,  D. G. Truhlar,  
 A. Aspuru-Guzik,  R. Baer,  A. T. Bell,  N. A. Besley,  Jeng-Da Chai,  
 A. E. DePrince, III,  R. A. DiStasio Jr.,  A. Dreuw,  B. D. Dunietz,  
 T. R. Furlani,  Chao-Ping Hsu,  Yousung Jung,  Jing Kong,  D. S. Lambrecht,  
 WanZhen Liang,  C. Ochsenfeld,  V. A. Rassolov,  L. V. Slipchenko,  
 J. E. Subotnik,  T. Van Voorhis,  J. M. Herbert,  A. I. Krylov,  
 P. M. W. Gill,  M. Head-Gordon

 Contributors to earlier versions of Q-Chem not listed above: 
 R. D. Adamson,  B. Austin,  J. Baker,  G. J. O. Beran,  K. Brandhorst,  
 S. T. Brown,  E. F. C. Byrd,  A. K. Chakraborty,  C.-L. Cheng,  
 Siu Hung Chien,  D. M. Chipman,  D. L. Crittenden,  H. Dachsel,  
 R. J. Doerksen,  A. D. Dutoi,  L. Fusti-Molnar,  W. A. Goddard III,  
 A. Golubeva-Zadorozhnaya,  S. R. Gwaltney,  G. Hawkins,  A. Heyden,  
 S. Hirata,  G. Kedziora,  F. J. Keil,  C. Kelley,  Jihan Kim,  R. A. King,  
 R. Z. Khaliullin,  P. P. Korambath,  W. Kurlancheek,  A. M. Lee,  M. S. Lee,  
 S. V. Levchenko,  Ching Yeh Lin,  D. Liotard,  R. C. Lochan,  I. Lotan,  
 P. E. Maslen,  N. Nair,  D. P. O'Neill,  D. Neuhauser,  E. Neuscamman,  
 C. M. Oana,  R. Olson,  B. Peters,  R. Peverati,  P. A. Pieniazek,  
 Y. M. Rhee,  J. Ritchie,  M. A. Rohrdanz,  E. Rosta,  N. J. Russ,  
 H. F. Schaefer III,  N. E. Schultz,  N. Shenvi,  A. C. Simmonett,  A. Sodt,  
 D. Stuck,  K. S. Thanthiriwatte,  V. Vanovschi,  Tao Wang,  A. Warshel,  
 C. F. Williams,  Q. Wu,  X. Xu,  W. Zhang

 Please cite Q-Chem as follows:
 Y. Shao et al., Mol. Phys. 113, 184-215 (2015)
 DOI: 10.1080/00268976.2014.952696

 Q-Chem 5.2.1 for Intel X86 EM64T Linux

 Parts of Q-Chem use Armadillo 8.300.2 (Tropical Shenanigans).
 http://arma.sourceforge.net/

 Q-Chem begins on Fri Nov 29 19:21:42 2019  

Host: 
0

     Scratch files written to /scratch/taweetham/qchem3196//
NAlpha2: 102
NElect   102
Mult     1

Checking the input file for inconsistencies... 	...done.

--------------------------------------------------------------
User input:
--------------------------------------------------------------
$MOLECULE
0 1
C   
C	1	CC
C	2	CC	1	120.0		
C	3	CC	2	120.0	1	0.0
C	4	CC	3	120.0	2	0.0	
C	5 	CC	4	120.0	3	0.0
H	1	CH	2	120.0	3	180.0
H	2	CH	3	120.0	4	180.0
H	3	CH	4	120.0	5	180.0
F	4	CF	5	120.0	6	180.0
H	5	CH	6	120.0	1	180.0
I	6	CI	1	120.0	2	180.0

CC=1.39483
CH=1.08673
CF=1.33960
CCl=1.72090
CBr=1.89068
CI=2.07886
$END

$REM
   JOB_TYPE	OPTIMIZATION
   BASIS	6-311++G**
   METHOD	B3LYP
   MEM_TOTAL	64000
   SYM_IGNORE	TRUE
$END

--------------------------------------------------------------
 ----------------------------------------------------------------
             Standard Nuclear Orientation (Angstroms)
    I     Atom           X                Y                Z
 ----------------------------------------------------------------
    1      C       0.0000000000     0.0000000000     0.0000000000
    2      C       0.0000000000     0.0000000000     1.3948300000
    3      C       1.2079582140     0.0000000000     2.0922450000
    4      C       2.4159164279     0.0000000000     1.3948300000
    5      C       2.4159164279     0.0000000000    -0.0000000000
    6      C       1.2079582140     0.0000000000    -0.6974150000
    7      H      -0.9411357871    -0.0000000000    -0.5433650000
    8      H      -0.9411357871    -0.0000000000     1.9381950000
    9      H       1.2079582140    -0.0000000000     3.1789750000
   10      F       3.5760440588    -0.0000000000     2.0646300000
   11      H       3.3570522150    -0.0000000000    -0.5433650000
   12      I       1.2079582140    -0.0000000000    -2.7762750000
 ----------------------------------------------------------------
 Nuclear Repulsion Energy =         637.80426522 hartrees
 There are       51 alpha and       51 beta electrons
 Requested basis set is 6-311++G(d,p)
 There are 86 shells and 244 basis functions

 Total QAlloc Memory Limit  64000 MB
 Mega-Array Size       188 MB
 MEM_STATIC part       192 MB
 A cutoff of  1.0D-11 yielded   3114 shell pairs
 There are     25869 function pairs (     28360 Cartesian)
 Smallest overlap matrix eigenvalue = 1.88E-06

 Q-Chem warning in module stvman/mkSTV.C, line 318:

 Overlap eigenvalue is smaller than square root of threshold
 Use THRESH >= 12 to get rid of this warning


 Scale SEOQF with 1.000000e-01/1.000000e-01/1.000000e-01

 Standard Electronic Orientation quadrupole field applied
 Nucleus-field energy     =    -0.0000000445 hartrees
 Guess from superposition of atomic densities
 Warning:  Energy on first SCF cycle will be non-variational
 SAD guess density has 102.000000 electrons

 -----------------------------------------------------------------------
  General SCF calculation program by
  Eric Jon Sundstrom, Paul Horn, Yuezhi Mao, Dmitri Zuev, Alec White,
  David Stuck, Shaama M.S., Shane Yost, Joonho Lee, David Small,
  Daniel Levine, Susi Lehtola, Hugh Burton, Evgeny Epifanovsky,
  Bang C. Huynh
 -----------------------------------------------------------------------
 Exchange:     0.2000 Hartree-Fock + 0.0800 Slater + 0.7200 B88
 Correlation:  0.1900 VWN1RPA + 0.8100 LYP
 Using SG-1 standard quadrature grid
 using 6 threads for integral computing
 -------------------------------------------------------
 OpenMP Integral computing Module                
 Release: version 2.0, May 2017, Q-Chem Inc. Pleasanton 
 -------------------------------------------------------
 A restricted SCF calculation will be
 performed using DIIS
 SCF converges when DIIS error is below 1.0e-08
 ---------------------------------------
  Cycle       Energy         DIIS error
 ---------------------------------------
    1   -7252.1226803081      3.92e-02  
    2   -7250.3753024449      3.97e-03  
    3   -7250.2811987983      5.18e-03  
    4   -7250.4846139047      9.27e-04  
    5   -7250.4899221089      4.20e-04  
    6   -7250.4911953351      1.08e-04  
    7   -7250.4912627718      4.98e-05  
    8   -7250.4912786632      1.44e-05  
    9   -7250.4912799820      2.91e-06  
   10   -7250.4912800272      1.62e-06  
   11   -7250.4912800419      2.33e-07  
   12   -7250.4912800429      1.30e-07  
   13   -7250.4912800435      1.88e-08  
   14   -7250.4912800441      6.22e-09  Convergence criterion met
 ---------------------------------------
 SCF time:   CPU 74.05s  wall 13.00s 
 SCF   energy in the final basis set =    -7250.4912800441
 Total energy in the final basis set =    -7250.4912800441

 --------------------------------------------------------------

                    Orbital Energies (a.u.)
 --------------------------------------------------------------

 Alpha MOs
 -- Occupied --
********-176.3073-165.7109-165.7089-165.7089 -35.8039 -31.2969 -31.2912
-31.2911 -24.7088 -22.9474 -22.9460 -22.9460 -22.9420 -22.9420 -10.2824
-10.2412 -10.2054 -10.2053 -10.2009 -10.2007  -6.3535  -4.7656  -4.7513
 -4.7512  -2.0318  -2.0270  -2.0269  -2.0147  -2.0145  -1.2512  -0.8897
 -0.7885  -0.7749  -0.6790  -0.6423  -0.6173  -0.5530  -0.5204  -0.5165
 -0.4904  -0.4625  -0.4308  -0.4218  -0.3944  -0.3936  -0.3581  -0.3121
 -0.2775  -0.2748  -0.2518
 -- Virtual --
 -0.0454  -0.0434  -0.0329  -0.0053   0.0078   0.0132   0.0341   0.0437
  0.0546   0.0551   0.0806   0.0849   0.0930   0.0998   0.1090   0.1116
  0.1136   0.1166   0.1251   0.1261   0.1287   0.1345   0.1397   0.1515
  0.1578   0.1598   0.1771   0.1799   0.1854   0.2052   0.2089   0.2220
  0.2428   0.2438   0.2561   0.2587   0.2651   0.2700   0.2848   0.3082
  0.3110   0.3301   0.3337   0.3424   0.3663   0.3811   0.3918   0.4110
  0.4216   0.4366   0.4441   0.4648   0.4852   0.5049   0.5091   0.5241
  0.5304   0.5466   0.5568   0.5687   0.5709   0.5882   0.5999   0.6243
  0.6349   0.6478   0.6695   0.6876   0.6969   0.7406   0.7701   0.7878
  0.8028   0.8400   0.8506   0.8513   0.8666   0.8967   0.9039   0.9185
  0.9516   0.9760   0.9837   1.0299   1.0407   1.0761   1.0845   1.1408
  1.2029   1.2684   1.3220   1.3489   1.3994   1.4143   1.4214   1.4706
  1.4816   1.4955   1.5125   1.5267   1.5409   1.5421   1.5960   1.5994
  1.6395   1.6737   1.6937   1.7333   1.7474   1.8437   1.8846   1.8913
  1.8938   1.9269   1.9489   1.9530   1.9925   2.0081   2.0202   2.0609
  2.0643   2.2045   2.2196   2.3031   2.3466   2.4094   2.4646   2.4745
  2.6038   2.6079   2.6652   2.6873   2.7116   2.7167   2.7291   2.7375
  2.7525   2.7558   2.8281   2.8473   2.8562   3.0214   3.0511   3.0974
  3.1568   3.3101   3.3332   3.4602   3.5636   3.6336   3.7478   3.7714
  3.8360   3.9671   3.9806   3.9922   4.0118   4.0291   4.0733   4.1100
  4.1252   4.1588   4.2970   4.5163   4.8162   4.8639   6.0119   6.1027
  6.1705   6.3016   6.4271   6.7379  23.4932  23.8574  23.9202  24.0388
 24.0506  24.1494  27.9331  28.3521  28.4221  28.4359  28.5378  28.5574
 28.5646  28.6214  28.7261  66.7894 127.8944 127.9487 127.9831 151.7215
********
 --------------------------------------------------------------

          Ground-State Mulliken Net Atomic Charges

     Atom                 Charge (a.u.)
  ----------------------------------------
      1 C                    -0.504236
      2 C                    -0.154784
      3 C                     0.176041
      4 C                    -0.493289
      5 C                    -0.079968
      6 C                     0.484137
      7 H                     0.151883
      8 H                     0.180372
      9 H                     0.195611
     10 F                    -0.160558
     11 H                     0.185897
     12 I                     0.018895
  ----------------------------------------
  Sum of atomic charges =     0.000000

 -----------------------------------------------------------------
                    Cartesian Multipole Moments
 -----------------------------------------------------------------
    Charge (ESU x 10^10)
                 0.0000
    Dipole Moment (Debye)
         X      -1.4337      Y      -0.0000      Z       0.6177
       Tot       1.5611
    Quadrupole Moments (Debye-Ang)
        XX     -71.0646     XY      -0.0000     YY     -71.5177
        XZ      -3.6057     YZ       0.0000     ZZ     -66.1365
    Octopole Moments (Debye-Ang^2)
       XXX    -295.7436    XXY      -0.0000    XYY     -95.3757
       YYY      -0.0000    XXZ      28.3361    XYZ       0.0000
       YYZ      44.2235    XZZ    -100.2126    YZZ      -0.0000
       ZZZ     128.1604
    Hexadecapole Moments (Debye-Ang^3)
      XXXX   -1307.5475   XXXY      -0.0000   XXYY    -226.8639
      XYYY      -0.0000   YYYY     -89.3001   XXXZ      21.8617
      XXYZ       0.0000   XYYZ      33.9661   YYYZ       0.0000
      XXZZ    -557.5031   XYZZ      -0.0000   YYZZ    -337.1115
      XZZZ      68.4517   YZZZ       0.0000   ZZZZ   -1727.3664
 -----------------------------------------------------------------
 Calculating analytic gradient of the SCF energy
 Gradient of SCF Energy
            1           2           3           4           5           6
    1   0.0079575  -0.0061347  -0.0029495   0.0232159  -0.0123692   0.0011783
    2   0.0000000  -0.0000000   0.0000000  -0.0000000  -0.0000000   0.0000000
    3   0.0022382   0.0037976  -0.0090380   0.0113079   0.0013075  -0.0193335
            7           8           9          10          11          12
    1  -0.0019283  -0.0023100  -0.0019612  -0.0049831   0.0007188  -0.0004345
    2  -0.0000000  -0.0000000   0.0000000   0.0000000  -0.0000000  -0.0000000
    3  -0.0016357   0.0010869   0.0020321  -0.0017513  -0.0033128   0.0133011
 Max gradient component =       2.322E-02
 RMS gradient           =       6.760E-03
 Gradient time:  CPU 20.04 s  wall 3.42 s
 Geometry Optimization Parameters
   NAtoms,    NIC,     NZ,  NCons,   NDum,   NFix, NCnnct, MaxDiis
       12      78      12       0       0       0       0       0


** GEOMETRY OPTIMIZATION IN DELOCALIZED INTERNAL COORDINATES **
   Searching for a Minimum

   Optimization Cycle:   1

                       Coordinates (Angstroms)
     ATOM                X               Y               Z
      1  C         0.0000000000    0.0000000000    0.0000000000
      2  C         0.0000000000    0.0000000000    1.3948300000
      3  C         1.2079582140    0.0000000000    2.0922450000
      4  C         2.4159164279    0.0000000000    1.3948300000
      5  C         2.4159164279    0.0000000000    0.0000000000
      6  C         1.2079582140    0.0000000000   -0.6974150000
      7  H        -0.9411357871    0.0000000000   -0.5433650000
      8  H        -0.9411357871    0.0000000000    1.9381950000
      9  H         1.2079582140    0.0000000000    3.1789750000
     10  F         3.5760440588    0.0000000000    2.0646300000
     11  H         3.3570522150    0.0000000000   -0.5433650000
     12  I         1.2079582140    0.0000000000   -2.7762750000
   Point Group: c1    Number of degrees of freedom:    30


   Energy is  -7250.491280044


 Attempting to generate delocalized internal coordinates
 Initial Hessian constructed with Jon Baker's OPTIMIZE code

 21 Hessian modes will be used to form the next step
  Hessian Eigenvalues:
     0.124424    0.160000    0.160000    0.160000    0.160000    0.220000
     0.234789    0.234929    0.250000    0.250000    0.351933    0.351933
     0.351933    0.351933    0.422359    0.424274    0.464882    0.464882
     0.464882    0.464882    0.572947

 Minimum search - taking simple RFO step
 Searching for Lamda that Minimizes Along All modes
 Value Taken    Lamda =  -0.00302338
 Step Taken.  Stepsize is  0.131742

                             Maximum     Tolerance    Cnvgd?
         Gradient           0.017241      0.000300      NO
         Displacement       0.080981      0.001200      NO
         Energy change     *********      0.000001      NO


 New Cartesian Coordinates Obtained by Inverse Iteration

 Displacement from previous Coordinates is:  0.130829
 ----------------------------------------------------------------
             Standard Nuclear Orientation (Angstroms)
    I     Atom           X                Y                Z
 ----------------------------------------------------------------
    1      C      -0.0051741585     0.0000000000     0.0032452600
    2      C       0.0053550939     0.0000000000     1.3971458706
    3      C       1.2051827395     0.0000000000     2.1028981773
    4      C       2.3929454319     0.0000000000     1.3875939532
    5      C       2.4197241820     0.0000000000     0.0005411391
    6      C       1.2071441633     0.0000000000    -0.6905849512
    7      H      -0.9456268822     0.0000000000    -0.5338618708
    8      H      -0.9319423166     0.0000000000     1.9395731883
    9      H       1.2241249271     0.0000000000     3.1864330745
   10      F       3.5601583668     0.0000000000     2.0546341543
   11      H       3.3699833799     0.0000000000    -0.5196668730
   12      I       1.2126154844     0.0000000000    -2.8246661221
 ----------------------------------------------------------------
 Nuclear Repulsion Energy =         632.85905297 hartrees
 There are       51 alpha and       51 beta electrons
 Applying Cartesian multipole field
    Component          Value
    ---------          -----
     (2,0,0)        1.00000E-11
     (0,2,0)        2.00000E-11
     (0,0,2)       -3.00000E-11
 Nucleus-field energy     =    -0.0000000461 hartrees
 Requested basis set is 6-311++G(d,p)
 There are 86 shells and 244 basis functions
 A cutoff of  1.0D-11 yielded   3108 shell pairs
 There are     25841 function pairs (     28329 Cartesian)
 Smallest overlap matrix eigenvalue = 1.87E-06

 Q-Chem warning in module stvman/mkSTV.C, line 318:

 Overlap eigenvalue is smaller than square root of threshold
 Use THRESH >= 12 to get rid of this warning

 Guess MOs from SCF MO coefficient file

 -----------------------------------------------------------------------
  General SCF calculation program by
  Eric Jon Sundstrom, Paul Horn, Yuezhi Mao, Dmitri Zuev, Alec White,
  David Stuck, Shaama M.S., Shane Yost, Joonho Lee, David Small,
  Daniel Levine, Susi Lehtola, Hugh Burton, Evgeny Epifanovsky,
  Bang C. Huynh
 -----------------------------------------------------------------------
 Exchange:     0.2000 Hartree-Fock + 0.0800 Slater + 0.7200 B88
 Correlation:  0.1900 VWN1RPA + 0.8100 LYP
 Using SG-1 standard quadrature grid
 using 6 threads for integral computing
 -------------------------------------------------------
 OpenMP Integral computing Module                
 Release: version 2.0, May 2017, Q-Chem Inc. Pleasanton 
 -------------------------------------------------------
 A restricted SCF calculation will be
 performed using DIIS
 SCF converges when DIIS error is below 1.0e-08
 ---------------------------------------
  Cycle       Energy         DIIS error
 ---------------------------------------
    1   -7250.4917298052      5.52e-04  
    2   -7250.4924755709      2.51e-04  
    3   -7250.4921426327      3.24e-04  
    4   -7250.4928577873      5.08e-05  
    5   -7250.4928765236      5.99e-06  
    6   -7250.4928767084      2.06e-06  
    7   -7250.4928767326      7.63e-07  
    8   -7250.4928767356      2.15e-07  
    9   -7250.4928767354      4.60e-08  
   10   -7250.4928767356      1.32e-08  
   11   -7250.4928767355      4.66e-09  Convergence criterion met
 ---------------------------------------
 SCF time:   CPU 58.66s  wall 11.00s 
 SCF   energy in the final basis set =    -7250.4928767355
 Total energy in the final basis set =    -7250.4928767355

 --------------------------------------------------------------

                    Orbital Energies (a.u.)
 --------------------------------------------------------------

 Alpha MOs
 -- Occupied --
********-176.3068-165.7105-165.7085-165.7084 -35.8033 -31.2964 -31.2905
-31.2904 -24.7056 -22.9469 -22.9455 -22.9454 -22.9413 -22.9413 -10.2808
-10.2453 -10.2058 -10.2058 -10.2021 -10.2008  -6.3526  -4.7647  -4.7503
 -4.7503  -2.0305  -2.0260  -2.0259  -2.0136  -2.0134  -1.2476  -0.8916
 -0.7880  -0.7761  -0.6759  -0.6422  -0.6183  -0.5527  -0.5214  -0.5161
 -0.4886  -0.4636  -0.4330  -0.4211  -0.3951  -0.3941  -0.3561  -0.3104
 -0.2769  -0.2759  -0.2539
 -- Virtual --
 -0.0542  -0.0443  -0.0325  -0.0063   0.0078   0.0130   0.0341   0.0439
  0.0544   0.0545   0.0806   0.0854   0.0926   0.1001   0.1096   0.1120
  0.1137   0.1158   0.1253   0.1253   0.1284   0.1339   0.1397   0.1502
  0.1575   0.1604   0.1775   0.1805   0.1873   0.2067   0.2092   0.2223
  0.2408   0.2448   0.2554   0.2573   0.2640   0.2678   0.2815   0.3061
  0.3093   0.3298   0.3347   0.3418   0.3682   0.3821   0.3904   0.4120
  0.4227   0.4336   0.4421   0.4649   0.4807   0.5062   0.5083   0.5204
  0.5307   0.5473   0.5558   0.5671   0.5734   0.5890   0.5993   0.6242
  0.6266   0.6423   0.6722   0.6855   0.6910   0.7418   0.7682   0.7869
  0.8000   0.8356   0.8493   0.8516   0.8670   0.8974   0.9062   0.9180
  0.9484   0.9761   0.9841   1.0279   1.0415   1.0716   1.0799   1.1445
  1.2035   1.2780   1.3074   1.3459   1.3930   1.4173   1.4241   1.4658
  1.4764   1.4943   1.5102   1.5277   1.5430   1.5431   1.5925   1.5968
  1.6414   1.6786   1.6922   1.7344   1.7498   1.8419   1.8885   1.8909
  1.8944   1.9305   1.9520   1.9521   1.9976   2.0076   2.0146   2.0520
  2.0638   2.2098   2.2341   2.3071   2.3563   2.4124   2.4625   2.4797
  2.6091   2.6133   2.6587   2.6877   2.7111   2.7140   2.7271   2.7384
  2.7567   2.7622   2.8327   2.8476   2.8568   3.0230   3.0521   3.1045
  3.1557   3.3148   3.3348   3.4652   3.5850   3.6287   3.7420   3.7742
  3.8398   3.9675   3.9784   3.9978   4.0099   4.0243   4.0832   4.1157
  4.1236   4.1548   4.2930   4.4944   4.8143   4.8645   6.0103   6.0933
  6.1516   6.3031   6.4302   6.7364  23.4972  23.8633  23.9271  24.0469
 24.0612  24.1609  27.9185  28.3509  28.4150  28.4262  28.5382  28.5565
 28.5622  28.6172  28.7193  66.7897 127.8933 127.9429 127.9747 151.7085
********
 --------------------------------------------------------------

          Ground-State Mulliken Net Atomic Charges

     Atom                 Charge (a.u.)
  ----------------------------------------
      1 C                    -0.637097
      2 C                    -0.084357
      3 C                     0.122872
      4 C                    -0.424276
      5 C                    -0.186974
      6 C                     0.643224
      7 H                     0.150148
      8 H                     0.180513
      9 H                     0.197911
     10 F                    -0.160906
     11 H                     0.187696
     12 I                     0.011245
  ----------------------------------------
  Sum of atomic charges =     0.000000

 -----------------------------------------------------------------
                    Cartesian Multipole Moments
 -----------------------------------------------------------------
    Charge (ESU x 10^10)
                 0.0000
    Dipole Moment (Debye)
         X      -1.4578      Y       0.0000      Z       0.7215
       Tot       1.6265
    Quadrupole Moments (Debye-Ang)
        XX     -71.1492     XY      -0.0000     YY     -71.5667
        XZ      -3.5729     YZ      -0.0000     ZZ     -66.2148
    Octopole Moments (Debye-Ang^2)
       XXX    -295.8518    XXY      -0.0000    XYY     -95.4055
       YYY       0.0000    XXZ      29.3466    XYZ      -0.0000
       YYZ      45.8800    XZZ    -100.2917    YZZ       0.0000
       ZZZ     133.0820
    Hexadecapole Moments (Debye-Ang^3)
      XXXX   -1303.2579   XXXY      -0.0000   XXYY    -226.2867
      XYYY      -0.0000   YYYY     -89.4801   XXXZ      27.5963
      XXYZ      -0.0000   XYYZ      36.6906   YYYZ      -0.0000
      XXZZ    -565.8844   XYZZ      -0.0000   YYZZ    -345.2741
      XZZZ      76.3559   YZZZ      -0.0000   ZZZZ   -1767.8689
 -----------------------------------------------------------------
 Calculating analytic gradient of the SCF energy
 Gradient of SCF Energy
            1           2           3           4           5           6
    1   0.0008898  -0.0014596  -0.0003289   0.0079769  -0.0026557   0.0007715
    2   0.0000000  -0.0000000   0.0000000  -0.0000000  -0.0000000  -0.0000000
    3   0.0035426   0.0010687  -0.0030280   0.0034819   0.0049784  -0.0055450
            7           8           9          10          11          12
    1  -0.0002985   0.0006196  -0.0006066  -0.0050630   0.0001603  -0.0000058
    2  -0.0000000  -0.0000000   0.0000000   0.0000000  -0.0000000   0.0000000
    3  -0.0003061   0.0000738   0.0006699  -0.0024480  -0.0010292  -0.0014589
 Max gradient component =       7.977E-03
 RMS gradient           =       2.363E-03
 Gradient time:  CPU 19.88 s  wall 3.39 s
 Geometry Optimization Parameters
   NAtoms,    NIC,     NZ,  NCons,   NDum,   NFix, NCnnct, MaxDiis
       12      78      12       0       0       0       0       0

 Cartesian Hessian Update
 Hessian updated using BFGS update


** GEOMETRY OPTIMIZATION IN DELOCALIZED INTERNAL COORDINATES **
   Searching for a Minimum

   Optimization Cycle:   2

                       Coordinates (Angstroms)
     ATOM                X               Y               Z
      1  C        -0.0051741585    0.0000000000    0.0032452600
      2  C         0.0053550939    0.0000000000    1.3971458706
      3  C         1.2051827395    0.0000000000    2.1028981773
      4  C         2.3929454319    0.0000000000    1.3875939532
      5  C         2.4197241820    0.0000000000    0.0005411391
      6  C         1.2071441633    0.0000000000   -0.6905849512
      7  H        -0.9456268822    0.0000000000   -0.5338618708
      8  H        -0.9319423166    0.0000000000    1.9395731883
      9  H         1.2241249271    0.0000000000    3.1864330745
     10  F         3.5601583668    0.0000000000    2.0546341543
     11  H         3.3699833799    0.0000000000   -0.5196668730
     12  I         1.2126154844    0.0000000000   -2.8246661221
   Point Group: c1    Number of degrees of freedom:    30


   Energy is  -7250.492876735

 Hessian updated using BFGS update

 15 Hessian modes will be used to form the next step
  Hessian Eigenvalues:
     0.134704    0.155312    0.160621    0.194229    0.222829    0.241767
     0.249813    0.250153    0.350301    0.353026    0.420627    0.439582
     0.460980    0.468283    0.571864

 Minimum search - taking simple RFO step
 Searching for Lamda that Minimizes Along All modes
 Value Taken    Lamda =  -0.00029095
 Step Taken.  Stepsize is  0.037015

                             Maximum     Tolerance    Cnvgd?
         Gradient           0.005549      0.000300      NO
         Displacement       0.026494      0.001200      NO
         Energy change     -0.001597      0.000001      NO


 New Cartesian Coordinates Obtained by Inverse Iteration

 Displacement from previous Coordinates is:  0.034521
 ----------------------------------------------------------------
             Standard Nuclear Orientation (Angstroms)
    I     Atom           X                Y                Z
 ----------------------------------------------------------------
    1      C      -0.0077600035     0.0000000000     0.0017263048
    2      C       0.0048511390     0.0000000000     1.3956529846
    3      C       1.2038668592     0.0000000000     2.1044725819
    4      C       2.3872804760     0.0000000000     1.3833053390
    5      C       2.4228208424     0.0000000000    -0.0030460538
    6      C       1.2066634707     0.0000000000    -0.6836228150
    7      H      -0.9466403873     0.0000000000    -0.5361120635
    8      H      -0.9344565665     0.0000000000     1.9355556699
    9      H       1.2301418598     0.0000000000     3.1865054219
   10      F       3.5610521688     0.0000000000     2.0510894694
   11      H       3.3752513687     0.0000000000    -0.5164469492
   12      I       1.2114191839     0.0000000000    -2.8157948900
 ----------------------------------------------------------------
 Nuclear Repulsion Energy =         633.66202268 hartrees
 There are       51 alpha and       51 beta electrons
 Applying Cartesian multipole field
    Component          Value
    ---------          -----
     (2,0,0)        1.00000E-11
     (0,2,0)        2.00000E-11
     (0,0,2)       -3.00000E-11
 Nucleus-field energy     =    -0.0000000458 hartrees
 Requested basis set is 6-311++G(d,p)
 There are 86 shells and 244 basis functions
 A cutoff of  1.0D-11 yielded   3110 shell pairs
 There are     25858 function pairs (     28347 Cartesian)
 Smallest overlap matrix eigenvalue = 1.87E-06

 Q-Chem warning in module stvman/mkSTV.C, line 318:

 Overlap eigenvalue is smaller than square root of threshold
 Use THRESH >= 12 to get rid of this warning

 Guess MOs from SCF MO coefficient file

 -----------------------------------------------------------------------
  General SCF calculation program by
  Eric Jon Sundstrom, Paul Horn, Yuezhi Mao, Dmitri Zuev, Alec White,
  David Stuck, Shaama M.S., Shane Yost, Joonho Lee, David Small,
  Daniel Levine, Susi Lehtola, Hugh Burton, Evgeny Epifanovsky,
  Bang C. Huynh
 -----------------------------------------------------------------------
 Exchange:     0.2000 Hartree-Fock + 0.0800 Slater + 0.7200 B88
 Correlation:  0.1900 VWN1RPA + 0.8100 LYP
 Using SG-1 standard quadrature grid
 using 6 threads for integral computing
 -------------------------------------------------------
 OpenMP Integral computing Module                
 Release: version 2.0, May 2017, Q-Chem Inc. Pleasanton 
 -------------------------------------------------------
 A restricted SCF calculation will be
 performed using DIIS
 SCF converges when DIIS error is below 1.0e-08
 ---------------------------------------
  Cycle       Energy         DIIS error
 ---------------------------------------
    1   -7250.4928964373      2.20e-04  
    2   -7250.4930201434      5.45e-05  
    3   -7250.4930015823      7.86e-05  
    4   -7250.4930334352      1.02e-05  
    5   -7250.4930342387      3.04e-06  
    6   -7250.4930342925      8.36e-07  
    7   -7250.4930342971      2.50e-07  
    8   -7250.4930342978      6.23e-08  
    9   -7250.4930342975      1.53e-08  
   10   -7250.4930342967      9.84e-09  Convergence criterion met
 ---------------------------------------
 SCF time:   CPU 53.38s  wall 10.00s 
 SCF   energy in the final basis set =    -7250.4930342967
 Total energy in the final basis set =    -7250.4930342967

 --------------------------------------------------------------

                    Orbital Energies (a.u.)
 --------------------------------------------------------------

 Alpha MOs
 -- Occupied --
********-176.3063-165.7100-165.7079-165.7078 -35.8027 -31.2958 -31.2899
-31.2898 -24.7040 -22.9463 -22.9449 -22.9449 -22.9408 -22.9408 -10.2807
-10.2453 -10.2065 -10.2061 -10.2023 -10.2013  -6.3521  -4.7641  -4.7498
 -4.7498  -2.0300  -2.0255  -2.0254  -2.0131  -2.0130  -1.2443  -0.8926
 -0.7888  -0.7769  -0.6762  -0.6423  -0.6178  -0.5517  -0.5216  -0.5158
 -0.4865  -0.4644  -0.4341  -0.4211  -0.3963  -0.3948  -0.3555  -0.3107
 -0.2765  -0.2765  -0.2540
 -- Virtual --
 -0.0534  -0.0446  -0.0328  -0.0063   0.0077   0.0129   0.0340   0.0440
  0.0541   0.0541   0.0804   0.0857   0.0925   0.0998   0.1098   0.1117
  0.1134   0.1158   0.1249   0.1251   0.1284   0.1336   0.1396   0.1502
  0.1567   0.1601   0.1774   0.1801   0.1874   0.2066   0.2092   0.2228
  0.2408   0.2445   0.2548   0.2564   0.2637   0.2662   0.2807   0.3054
  0.3092   0.3295   0.3347   0.3416   0.3692   0.3822   0.3912   0.4123
  0.4230   0.4339   0.4424   0.4641   0.4787   0.5074   0.5081   0.5196
  0.5310   0.5472   0.5554   0.5668   0.5751   0.5890   0.5989   0.6244
  0.6255   0.6436   0.6725   0.6835   0.6916   0.7418   0.7676   0.7877
  0.8007   0.8350   0.8487   0.8511   0.8668   0.8966   0.9048   0.9169
  0.9472   0.9759   0.9850   1.0279   1.0422   1.0695   1.0779   1.1458
  1.2067   1.2733   1.3103   1.3465   1.3927   1.4188   1.4259   1.4650
  1.4778   1.4926   1.5112   1.5279   1.5417   1.5427   1.5909   1.5936
  1.6410   1.6800   1.6927   1.7342   1.7510   1.8426   1.8886   1.8900
  1.8938   1.9320   1.9527   1.9540   2.0003   2.0049   2.0131   2.0482
  2.0639   2.2109   2.2398   2.3080   2.3607   2.4114   2.4612   2.4810
  2.6094   2.6172   2.6572   2.6884   2.7113   2.7137   2.7258   2.7395
  2.7568   2.7647   2.8310   2.8478   2.8568   3.0222   3.0522   3.1077
  3.1500   3.3160   3.3338   3.4649   3.5920   3.6273   3.7365   3.7755
  3.8397   3.9680   3.9740   3.9984   4.0109   4.0248   4.0857   4.1141
  4.1226   4.1562   4.2936   4.4956   4.8105   4.8611   6.0106   6.0933
  6.1514   6.3043   6.4313   6.7305  23.4982  23.8655  23.9299  24.0505
 24.0636  24.1624  27.9205  28.3513  28.4152  28.4263  28.5388  28.5573
 28.5627  28.6180  28.7193  66.7898 127.8938 127.9432 127.9748 151.7102
********
 --------------------------------------------------------------

          Ground-State Mulliken Net Atomic Charges

     Atom                 Charge (a.u.)
  ----------------------------------------
      1 C                    -0.660553
      2 C                    -0.064833
      3 C                     0.100288
      4 C                    -0.402507
      5 C                    -0.204386
      6 C                     0.666110
      7 H                     0.150582
      8 H                     0.180808
      9 H                     0.198889
     10 F                    -0.163483
     11 H                     0.189455
     12 I                     0.009631
  ----------------------------------------
  Sum of atomic charges =     0.000000

 -----------------------------------------------------------------
                    Cartesian Multipole Moments
 -----------------------------------------------------------------
    Charge (ESU x 10^10)
                 0.0000
    Dipole Moment (Debye)
         X      -1.4878      Y       0.0000      Z       0.7330
       Tot       1.6586
    Quadrupole Moments (Debye-Ang)
        XX     -71.2401     XY       0.0000     YY     -71.5556
        XZ      -3.6340     YZ       0.0000     ZZ     -66.3657
    Octopole Moments (Debye-Ang^2)
       XXX    -296.0995    XXY       0.0000    XYY     -95.3516
       YYY       0.0000    XXZ      28.6578    XYZ       0.0000
       YYZ      45.6618    XZZ    -100.5312    YZZ      -0.0000
       ZZZ     133.0041
    Hexadecapole Moments (Debye-Ang^3)
      XXXX   -1304.2550   XXXY       0.0000   XXYY    -226.2583
      XYYY       0.0000   YYYY     -89.4454   XXXZ      24.7130
      XXYZ       0.0000   XYYZ      36.3487   YYYZ      -0.0000
      XXZZ    -565.3319   XYZZ       0.0000   YYZZ    -343.7479
      XZZZ      76.0913   YZZZ       0.0000   ZZZZ   -1760.5863
 -----------------------------------------------------------------
 Calculating analytic gradient of the SCF energy
 Gradient of SCF Energy
            1           2           3           4           5           6
    1  -0.0004995   0.0002149  -0.0000714   0.0016879   0.0000503   0.0001333
    2   0.0000000   0.0000000   0.0000000   0.0000000   0.0000000  -0.0000000
    3   0.0004444  -0.0004275   0.0000203   0.0004799   0.0010961  -0.0001775
            7           8           9          10          11          12
    1   0.0000246   0.0002935  -0.0000556  -0.0018556   0.0000466   0.0000310
    2   0.0000000  -0.0000000   0.0000000  -0.0000000  -0.0000000   0.0000000
    3   0.0000103  -0.0001483  -0.0000437  -0.0012089  -0.0000660   0.0000209
 Max gradient component =       1.856E-03
 RMS gradient           =       5.281E-04
 Gradient time:  CPU 19.96 s  wall 3.40 s
 Geometry Optimization Parameters
   NAtoms,    NIC,     NZ,  NCons,   NDum,   NFix, NCnnct, MaxDiis
       12      78      12       0       0       0       0       0

 Cartesian Hessian Update
 Hessian updated using BFGS update


** GEOMETRY OPTIMIZATION IN DELOCALIZED INTERNAL COORDINATES **
   Searching for a Minimum

   Optimization Cycle:   3

                       Coordinates (Angstroms)
     ATOM                X               Y               Z
      1  C        -0.0077600035    0.0000000000    0.0017263048
      2  C         0.0048511390    0.0000000000    1.3956529846
      3  C         1.2038668592    0.0000000000    2.1044725819
      4  C         2.3872804760    0.0000000000    1.3833053390
      5  C         2.4228208424    0.0000000000   -0.0030460538
      6  C         1.2066634707    0.0000000000   -0.6836228150
      7  H        -0.9466403873    0.0000000000   -0.5361120635
      8  H        -0.9344565665    0.0000000000    1.9355556699
      9  H         1.2301418598    0.0000000000    3.1865054219
     10  F         3.5610521688    0.0000000000    2.0510894694
     11  H         3.3752513687    0.0000000000   -0.5164469492
     12  I         1.2114191839    0.0000000000   -2.8157948900
   Point Group: c1    Number of degrees of freedom:    30


   Energy is  -7250.493034297

 Hessian updated using BFGS update

 18 Hessian modes will be used to form the next step
  Hessian Eigenvalues:
     0.131953    0.155558    0.160004    0.160623    0.198812    0.221718
     0.243718    0.250037    0.252373    0.349662    0.352048    0.352719
     0.420624    0.437641    0.458656    0.464929    0.469861    0.519268

 Minimum search - taking simple RFO step
 Searching for Lamda that Minimizes Along All modes
 Value Taken    Lamda =  -0.00001465
 Step Taken.  Stepsize is  0.006377

                             Maximum     Tolerance    Cnvgd?
         Gradient           0.001166      0.000300      NO
         Displacement       0.002737      0.001200      NO
         Energy change     -0.000158      0.000001      NO


 New Cartesian Coordinates Obtained by Inverse Iteration

 Displacement from previous Coordinates is:  0.006790
 ----------------------------------------------------------------
             Standard Nuclear Orientation (Angstroms)
    I     Atom           X                Y                Z
 ----------------------------------------------------------------
    1      C      -0.0074247400     0.0000000000     0.0015842846
    2      C       0.0041802883     0.0000000000     1.3961010313
    3      C       1.2035897487     0.0000000000     2.1047142254
    4      C       2.3868724781     0.0000000000     1.3830879789
    5      C       2.4231851730     0.0000000000    -0.0042147086
    6      C       1.2066953493     0.0000000000    -0.6836553730
    7      H      -0.9460872124     0.0000000000    -0.5365724434
    8      H      -0.9358764524     0.0000000000     1.9357520162
    9      H       1.2308439807     0.0000000000     3.1867137288
   10      F       3.5623054394     0.0000000000     2.0530479561
   11      H       3.3757662618     0.0000000000    -0.5169042473
   12      I       1.2104400969     0.0000000000    -2.8163694489
 ----------------------------------------------------------------
 Nuclear Repulsion Energy =         633.48877227 hartrees
 There are       51 alpha and       51 beta electrons
 Applying Cartesian multipole field
    Component          Value
    ---------          -----
     (2,0,0)        1.00000E-11
     (0,2,0)        2.00000E-11
     (0,0,2)       -3.00000E-11
 Nucleus-field energy     =    -0.0000000458 hartrees
 Requested basis set is 6-311++G(d,p)
 There are 86 shells and 244 basis functions
 A cutoff of  1.0D-11 yielded   3110 shell pairs
 There are     25858 function pairs (     28347 Cartesian)
 Smallest overlap matrix eigenvalue = 1.88E-06

 Q-Chem warning in module stvman/mkSTV.C, line 318:

 Overlap eigenvalue is smaller than square root of threshold
 Use THRESH >= 12 to get rid of this warning

 Guess MOs from SCF MO coefficient file

 -----------------------------------------------------------------------
  General SCF calculation program by
  Eric Jon Sundstrom, Paul Horn, Yuezhi Mao, Dmitri Zuev, Alec White,
  David Stuck, Shaama M.S., Shane Yost, Joonho Lee, David Small,
  Daniel Levine, Susi Lehtola, Hugh Burton, Evgeny Epifanovsky,
  Bang C. Huynh
 -----------------------------------------------------------------------
 Exchange:     0.2000 Hartree-Fock + 0.0800 Slater + 0.7200 B88
 Correlation:  0.1900 VWN1RPA + 0.8100 LYP
 Using SG-1 standard quadrature grid
 using 6 threads for integral computing
 -------------------------------------------------------
 OpenMP Integral computing Module                
 Release: version 2.0, May 2017, Q-Chem Inc. Pleasanton 
 -------------------------------------------------------
 A restricted SCF calculation will be
 performed using DIIS
 SCF converges when DIIS error is below 1.0e-08
 ---------------------------------------
  Cycle       Energy         DIIS error
 ---------------------------------------
    1   -7250.4930365808      3.59e-05  
    2   -7250.4930419626      8.73e-06  
    3   -7250.4930416432      1.07e-05  
    4   -7250.4930423396      2.36e-06  
    5   -7250.4930423816      7.87e-07  
    6   -7250.4930423866      1.47e-07  
    7   -7250.4930423864      7.51e-08  
    8   -7250.4930423865      2.14e-08  
    9   -7250.4930423857      5.42e-09  Convergence criterion met
 ---------------------------------------
 SCF time:   CPU 47.95s  wall 9.00s 
 SCF   energy in the final basis set =    -7250.4930423857
 Total energy in the final basis set =    -7250.4930423857

 --------------------------------------------------------------

                    Orbital Energies (a.u.)
 --------------------------------------------------------------

 Alpha MOs
 -- Occupied --
********-176.3063-165.7100-165.7079-165.7079 -35.8027 -31.2958 -31.2900
-31.2899 -24.7036 -22.9463 -22.9449 -22.9449 -22.9408 -22.9408 -10.2810
-10.2455 -10.2068 -10.2064 -10.2025 -10.2016  -6.3521  -4.7642  -4.7498
 -4.7498  -2.0300  -2.0255  -2.0254  -2.0131  -2.0130  -1.2430  -0.8927
 -0.7889  -0.7768  -0.6762  -0.6423  -0.6176  -0.5515  -0.5215  -0.5156
 -0.4857  -0.4646  -0.4342  -0.4211  -0.3963  -0.3948  -0.3556  -0.3107
 -0.2766  -0.2766  -0.2541
 -- Virtual --
 -0.0536  -0.0447  -0.0331  -0.0063   0.0077   0.0129   0.0339   0.0439
  0.0540   0.0541   0.0804   0.0856   0.0925   0.0997   0.1097   0.1115
  0.1133   0.1158   0.1248   0.1251   0.1283   0.1335   0.1395   0.1501
  0.1562   0.1600   0.1774   0.1800   0.1874   0.2066   0.2092   0.2227
  0.2407   0.2443   0.2548   0.2563   0.2635   0.2662   0.2803   0.3052
  0.3092   0.3293   0.3346   0.3413   0.3692   0.3822   0.3910   0.4123
  0.4231   0.4338   0.4422   0.4639   0.4786   0.5073   0.5081   0.5193
  0.5308   0.5470   0.5554   0.5667   0.5749   0.5889   0.5988   0.6244
  0.6251   0.6434   0.6724   0.6834   0.6914   0.7415   0.7675   0.7875
  0.8005   0.8347   0.8486   0.8510   0.8667   0.8965   0.9048   0.9167
  0.9470   0.9758   0.9847   1.0276   1.0421   1.0691   1.0778   1.1454
  1.2065   1.2731   1.3104   1.3464   1.3925   1.4190   1.4264   1.4645
  1.4776   1.4924   1.5109   1.5278   1.5413   1.5425   1.5907   1.5934
  1.6406   1.6798   1.6926   1.7338   1.7505   1.8424   1.8884   1.8898
  1.8934   1.9317   1.9527   1.9539   2.0004   2.0044   2.0130   2.0473
  2.0642   2.2105   2.2397   2.3076   2.3606   2.4109   2.4606   2.4809
  2.6092   2.6172   2.6569   2.6881   2.7112   2.7135   2.7256   2.7395
  2.7567   2.7638   2.8297   2.8476   2.8566   3.0215   3.0518   3.1070
  3.1470   3.3154   3.3328   3.4640   3.5917   3.6269   3.7353   3.7757
  3.8392   3.9679   3.9721   3.9978   4.0108   4.0246   4.0854   4.1124
  4.1218   4.1558   4.2935   4.4953   4.8097   4.8592   6.0105   6.0931
  6.1511   6.3047   6.4315   6.7273  23.4976  23.8643  23.9297  24.0502
 24.0619  24.1611  27.9203  28.3512  28.4150  28.4262  28.5388  28.5572
 28.5627  28.6179  28.7192  66.7898 127.8937 127.9431 127.9746 151.7101
********
 --------------------------------------------------------------

          Ground-State Mulliken Net Atomic Charges

     Atom                 Charge (a.u.)
  ----------------------------------------
      1 C                    -0.662080
      2 C                    -0.064453
      3 C                     0.099530
      4 C                    -0.401711
      5 C                    -0.205591
      6 C                     0.668755
      7 H                     0.150587
      8 H                     0.181125
      9 H                     0.199141
     10 F                    -0.164668
     11 H                     0.189762
     12 I                     0.009602
  ----------------------------------------
  Sum of atomic charges =     0.000000

 -----------------------------------------------------------------
                    Cartesian Multipole Moments
 -----------------------------------------------------------------
    Charge (ESU x 10^10)
                 0.0000
    Dipole Moment (Debye)
         X      -1.4999      Y       0.0000      Z       0.7253
       Tot       1.6661
    Quadrupole Moments (Debye-Ang)
        XX     -71.2942     XY       0.0000     YY     -71.5613
        XZ      -3.6811     YZ      -0.0000     ZZ     -66.3827
    Octopole Moments (Debye-Ang^2)
       XXX    -296.2703    XXY       0.0000    XYY     -95.3445
       YYY       0.0000    XXZ      28.4826    XYZ      -0.0000
       YYZ      45.6634    XZZ    -100.6221    YZZ       0.0000
       ZZZ     132.9836
    Hexadecapole Moments (Debye-Ang^3)
      XXXX   -1305.1420   XXXY       0.0000   XXYY    -226.3013
      XYYY       0.0000   YYYY     -89.4533   XXXZ      23.6866
      XXYZ       0.0000   XYYZ      36.2318   YYYZ      -0.0000
      XXZZ    -565.8956   XYZZ       0.0000   YYZZ    -343.9163
      XZZZ      75.6256   YZZZ      -0.0000   ZZZZ   -1761.4723
 -----------------------------------------------------------------
 Calculating analytic gradient of the SCF energy
 Gradient of SCF Energy
            1           2           3           4           5           6
    1  -0.0001720   0.0001723  -0.0001592   0.0004299   0.0000410   0.0000362
    2  -0.0000000   0.0000000   0.0000000   0.0000000  -0.0000000   0.0000000
    3  -0.0001213  -0.0001109   0.0002099   0.0002643  -0.0002066   0.0001917
            7           8           9          10          11          12
    1   0.0000552  -0.0000497  -0.0000099  -0.0003343  -0.0000200   0.0000105
    2  -0.0000000  -0.0000000  -0.0000000  -0.0000000  -0.0000000   0.0000000
    3   0.0000083   0.0000216  -0.0000438  -0.0001985   0.0000430  -0.0000577
 Max gradient component =       4.299E-04
 RMS gradient           =       1.352E-04
 Gradient time:  CPU 19.98 s  wall 3.40 s
 Geometry Optimization Parameters
   NAtoms,    NIC,     NZ,  NCons,   NDum,   NFix, NCnnct, MaxDiis
       12      78      12       0       0       0       0       0

 Cartesian Hessian Update
 Hessian updated using BFGS update


** GEOMETRY OPTIMIZATION IN DELOCALIZED INTERNAL COORDINATES **
   Searching for a Minimum

   Optimization Cycle:   4

                       Coordinates (Angstroms)
     ATOM                X               Y               Z
      1  C        -0.0074247400    0.0000000000    0.0015842846
      2  C         0.0041802883    0.0000000000    1.3961010313
      3  C         1.2035897487    0.0000000000    2.1047142254
      4  C         2.3868724781    0.0000000000    1.3830879789
      5  C         2.4231851730    0.0000000000   -0.0042147086
      6  C         1.2066953493    0.0000000000   -0.6836553730
      7  H        -0.9460872124    0.0000000000   -0.5365724434
      8  H        -0.9358764524    0.0000000000    1.9357520162
      9  H         1.2308439807    0.0000000000    3.1867137288
     10  F         3.5623054394    0.0000000000    2.0530479561
     11  H         3.3757662618    0.0000000000   -0.5169042473
     12  I         1.2104400969    0.0000000000   -2.8163694489
   Point Group: c1    Number of degrees of freedom:    30


   Energy is  -7250.493042386

 Hessian updated using BFGS update

 21 Hessian modes will be used to form the next step
  Hessian Eigenvalues:
     0.135476    0.154840    0.159989    0.160059    0.160459    0.197749
     0.213567    0.243923    0.250205    0.251000    0.350674    0.351658
     0.352057    0.354948    0.404843    0.433619    0.445279    0.464875
     0.464915    0.474928    0.504812

 Minimum search - taking simple RFO step
 Searching for Lamda that Minimizes Along All modes
 Value Taken    Lamda =   0.00000000
 Step Taken.  Stepsize is  0.001497

                             Maximum     Tolerance    Cnvgd?
         Gradient           0.000198      0.000300     YES
         Displacement       0.000640      0.001200     YES
         Energy change     -0.000008      0.000001      NO


                       Distance Matrix (Angstroms)
             C (  1)   C (  2)   C (  3)   C (  4)   C (  5)   C (  6)
   C (  2)  1.394565
   C (  3)  2.426873  1.393096
   C (  4)  2.764274  2.382728  1.385966
   C (  5)  2.430617  2.795079  2.436184  1.387778
   C (  6)  1.394145  2.402380  2.788371  2.379968  1.393373
   H (  7)  1.081989  2.153656  3.405511  3.846260  3.411070  2.157801
   H (  8)  2.145467  1.083942  2.146128  3.368397  3.879016  3.384067
   H (  9)  3.417361  2.170483  1.082343  2.142304  3.406421  3.870444
   F ( 10)  4.117217  3.618264  2.359281  1.352956  2.351579  3.610879
   H ( 11)  3.422691  3.876491  3.404590  2.141934  1.081786  2.175471
   I ( 12)  3.069863  4.381777  4.921088  4.361128  3.062510  2.132717
             H (  7)   H (  8)   H (  9)   F ( 10)   H ( 11)
   H (  8)  2.472346
   H (  9)  4.312991  2.501916
   F ( 10)  5.199206  4.499711  2.592472
   H ( 11)  4.321898  4.960422  4.279892  2.576713
   I ( 12)  3.138166  5.214339  6.003118  5.407633  3.158509

 Final energy is   -7250.4930423856913     


 ******************************
 **  OPTIMIZATION CONVERGED  **
 ******************************

                       Coordinates (Angstroms)
     ATOM                X               Y               Z
      1  C        -0.0074247400    0.0000000000    0.0015842846
      2  C         0.0041802883    0.0000000000    1.3961010313
      3  C         1.2035897487    0.0000000000    2.1047142254
      4  C         2.3868724781    0.0000000000    1.3830879789
      5  C         2.4231851730    0.0000000000   -0.0042147086
      6  C         1.2066953493    0.0000000000   -0.6836553730
      7  H        -0.9460872124    0.0000000000   -0.5365724434
      8  H        -0.9358764524    0.0000000000    1.9357520162
      9  H         1.2308439807    0.0000000000    3.1867137288
     10  F         3.5623054394    0.0000000000    2.0530479561
     11  H         3.3757662618    0.0000000000   -0.5169042473
     12  I         1.2104400969    0.0000000000   -2.8163694489

Z-matrix Print:
$molecule
0 1
I 
C  1 2.132717
C  2 1.393373 1 119.083872
H  3 1.081786 2 122.525903 1 -0.000000 0
C  3 1.387778 2 117.685098 1 -180.000000 0
F  5 1.352956 3 118.182409 2 -180.000000 0
C  5 1.385966 3 122.876349 2 -0.000000 0
H  7 1.082343 5 119.934067 3 -180.000000 0
C  7 1.393096 5 118.048360 3 -0.000000 0
H  9 1.083942 7 119.566830 5 -180.000000 0
C  2 1.394145 1 119.540638 3 -180.000000 0
H  11 1.081989 2 120.733329 1 -0.000000 0
$end


 --------------------------------------------------------------

                    Orbital Energies (a.u.)
 --------------------------------------------------------------

 Alpha MOs
 -- Occupied --
********-176.3063-165.7100-165.7079-165.7079 -35.8027 -31.2958 -31.2900
-31.2899 -24.7036 -22.9463 -22.9449 -22.9449 -22.9408 -22.9408 -10.2810
-10.2455 -10.2068 -10.2064 -10.2025 -10.2016  -6.3521  -4.7642  -4.7498
 -4.7498  -2.0300  -2.0255  -2.0254  -2.0131  -2.0130  -1.2430  -0.8927
 -0.7889  -0.7768  -0.6762  -0.6423  -0.6176  -0.5515  -0.5215  -0.5156
 -0.4857  -0.4646  -0.4342  -0.4211  -0.3963  -0.3948  -0.3556  -0.3107
 -0.2766  -0.2766  -0.2541
 -- Virtual --
 -0.0536  -0.0447  -0.0331  -0.0063   0.0077   0.0129   0.0339   0.0439
  0.0540   0.0541   0.0804   0.0856   0.0925   0.0997   0.1097   0.1115
  0.1133   0.1158   0.1248   0.1251   0.1283   0.1335   0.1395   0.1501
  0.1562   0.1600   0.1774   0.1800   0.1874   0.2066   0.2092   0.2227
  0.2407   0.2443   0.2548   0.2563   0.2635   0.2662   0.2803   0.3052
  0.3092   0.3293   0.3346   0.3413   0.3692   0.3822   0.3910   0.4123
  0.4231   0.4338   0.4422   0.4639   0.4786   0.5073   0.5081   0.5193
  0.5308   0.5470   0.5554   0.5667   0.5749   0.5889   0.5988   0.6244
  0.6251   0.6434   0.6724   0.6834   0.6914   0.7415   0.7675   0.7875
  0.8005   0.8347   0.8486   0.8510   0.8667   0.8965   0.9048   0.9167
  0.9470   0.9758   0.9847   1.0276   1.0421   1.0691   1.0778   1.1454
  1.2065   1.2731   1.3104   1.3464   1.3925   1.4190   1.4264   1.4645
  1.4776   1.4924   1.5109   1.5278   1.5413   1.5425   1.5907   1.5934
  1.6406   1.6798   1.6926   1.7338   1.7505   1.8424   1.8884   1.8898
  1.8934   1.9317   1.9527   1.9539   2.0004   2.0044   2.0130   2.0473
  2.0642   2.2105   2.2397   2.3076   2.3606   2.4109   2.4606   2.4809
  2.6092   2.6172   2.6569   2.6881   2.7112   2.7135   2.7256   2.7395
  2.7567   2.7638   2.8297   2.8476   2.8566   3.0215   3.0518   3.1070
  3.1470   3.3154   3.3328   3.4640   3.5917   3.6269   3.7353   3.7757
  3.8392   3.9679   3.9721   3.9978   4.0108   4.0246   4.0854   4.1124
  4.1218   4.1558   4.2935   4.4953   4.8097   4.8592   6.0105   6.0931
  6.1511   6.3047   6.4315   6.7273  23.4976  23.8643  23.9297  24.0502
 24.0619  24.1611  27.9203  28.3512  28.4150  28.4262  28.5388  28.5572
 28.5627  28.6179  28.7192  66.7898 127.8937 127.9431 127.9746 151.7101
********
 --------------------------------------------------------------

          Ground-State Mulliken Net Atomic Charges

     Atom                 Charge (a.u.)
  ----------------------------------------
      1 C                    -0.662080
      2 C                    -0.064453
      3 C                     0.099530
      4 C                    -0.401711
      5 C                    -0.205591
      6 C                     0.668755
      7 H                     0.150587
      8 H                     0.181125
      9 H                     0.199141
     10 F                    -0.164668
     11 H                     0.189762
     12 I                     0.009602
  ----------------------------------------
  Sum of atomic charges =     0.000000

 -----------------------------------------------------------------
                    Cartesian Multipole Moments
 -----------------------------------------------------------------
    Charge (ESU x 10^10)
                 0.0000
    Dipole Moment (Debye)
         X      -1.4999      Y       0.0000      Z       0.7253
       Tot       1.6661
    Quadrupole Moments (Debye-Ang)
        XX     -71.2942     XY       0.0000     YY     -71.5613
        XZ      -3.6811     YZ      -0.0000     ZZ     -66.3827
    Octopole Moments (Debye-Ang^2)
       XXX    -296.2703    XXY       0.0000    XYY     -95.3445
       YYY       0.0000    XXZ      28.4826    XYZ      -0.0000
       YYZ      45.6634    XZZ    -100.6221    YZZ       0.0000
       ZZZ     132.9836
    Hexadecapole Moments (Debye-Ang^3)
      XXXX   -1305.1420   XXXY       0.0000   XXYY    -226.3013
      XYYY       0.0000   YYYY     -89.4533   XXXZ      23.6866
      XXYZ       0.0000   XYYZ      36.2318   YYYZ      -0.0000
      XXZZ    -565.8956   XYZZ       0.0000   YYZZ    -343.9163
      XZZZ      75.6256   YZZZ      -0.0000   ZZZZ   -1761.4723
 -----------------------------------------------------------------
Archival summary:
1\1\december\OPT\ProcedureUnspecified\BasisUnspecified\1164\taweetha\FriNov2919:22:372019FriNov2919:22:372019\0\\#,OPT,ProcedureUnspecified,BasisUnspecified,\\0,1\I\C,1,2.13272\C,2,1.39337,1,119.084\H,3,1.08179,2,122.526,1,-0,0\C,3,1.38778,2,117.685,1,-180,0\F,5,1.35296,3,118.182,2,-180,0\C,5,1.38597,3,122.876,2,-0,0\H,7,1.08234,5,119.934,3,-180,0\C,7,1.3931,5,118.048,3,-0,0\H,9,1.08394,7,119.567,5,-180,0\C,2,1.39415,1,119.541,3,-180,0\H,11,1.08199,2,120.733,1,-0,0\\\@

 Total job time:  55.76s(wall), 315.23s(cpu) 
 Fri Nov 29 19:22:37 2019

        *************************************************************
        *                                                           *
        *  Thank you very much for using Q-Chem.  Have a nice day.  *
        *                                                           *
        *************************************************************


 
User input: 2 of 2 
 
                  Welcome to Q-Chem
     A Quantum Leap Into The Future Of Chemistry


 Q-Chem 5.2 (devel), Q-Chem, Inc., Pleasanton, CA (2019)

 Yihan Shao,  Zhengting Gan,  E. Epifanovsky,  A. T. B. Gilbert,  M. Wormit,  
 J. Kussmann,  A. W. Lange,  A. Behn,  Jia Deng,  Xintian Feng,  D. Ghosh,  
 M. Goldey,  P. R. Horn,  L. D. Jacobson,  I. Kaliman,  T. Kus,  A. Landau,  
 Jie Liu,  E. I. Proynov,  R. M. Richard,  R. P. Steele,  E. J. Sundstrom,  
 H. L. Woodcock III,  P. M. Zimmerman,  D. Zuev,  B. Albrecht,  E. Alguire,  
 S. A. Baeppler,  D. Barton,  Z. Benda,  Y. A. Bernard,  E. J. Berquist,  
 K. B. Bravaya,  H. Burton,  D. Casanova,  Chun-Min Chang,  Yunqing Chen,  
 A. Chien,  K. D. Closser,  M. P. Coons,  S. Coriani,  S. Dasgupta,  
 A. L. Dempwolff,  M. Diedenhofen,  Hainam Do,  R. G. Edgar,  Po-Tung Fang,  
 S. Faraji,  S. Fatehi,  Qingguo Feng,  K. D. Fenk,  J. Fosso-Tande,  
 J. Gayvert,  Qinghui Ge,  A. Ghysels,  G. Gidofalvi,  J. Gomes,  
 J. Gonthier,  A. Gunina,  D. Hait,  M. W. D. Hanson-Heine,  
 P. H. P. Harbach,  A. W. Hauser,  M. F. Herbst,  J. E. Herr,  
 E. G. Hohenstein,  Z. C. Holden,  Kerwin Hui,  B. C. Huynh,  T.-C. Jagau,  
 Hyunjun Ji,  B. Kaduk,  K. Khistyaev,  Jaehoon Kim,  P. Klunzinger,  K. Koh,  
 D. Kosenkov,  L. Koulias,  T. Kowalczyk,  C. M. Krauter,  A. Kunitsa,  
 Ka Un Lao,  A. Laurent,  K. V. Lawler,  Joonho Lee,  D. Lefrancois,  
 S. Lehtola,  D. S. Levine,  Yi-Pei Li,  You-Sheng Lin,  Fenglai Liu,  
 E. Livshits,  A. Luenser,  P. Manohar,  E. Mansoor,  S. F. Manzer,  
 Shan-Ping Mao,  Yuezhi Mao,  N. Mardirossian,  A. V. Marenich,  
 T. Markovich,  L. A. Martinez-Martinez,  S. A. Maurer,  N. J. Mayhall,  
 S. C. McKenzie,  J.-M. Mewes,  P. Morgante,  A. F. Morrison,  
 J. W. Mullinax,  K. Nanda,  T. S. Nguyen-Beck,  R. Olivares-Amaya,  
 J. A. Parkhill,  Zheng Pei,  T. M. Perrine,  F. Plasser,  P. Pokhilko,  
 S. Prager,  A. Prociuk,  E. Ramos,  D. R. Rehn,  F. Rob,  M. Scheurer,  
 M. Schneider,  N. Sergueev,  S. M. Sharada,  S. Sharma,  D. W. Small,  
 T. Stauch,  T. Stein,  Yu-Chuan Su,  A. J. W. Thom,  A. Tkatchenko,  
 T. Tsuchimochi,  N. M. Tubman,  L. Vogt,  M. L. Vidal,  O. Vydrov,  
 M. A. Watson,  J. Wenzel,  M. de Wergifosse,  T. A. Wesolowski,  A. White,  
 J. Witte,  A. Yamada,  Jun Yang,  K. Yao,  S. Yeganeh,  S. R. Yost,  
 Zhi-Qiang You,  A. Zech,  Igor Ying Zhang,  Xing Zhang,  Yan Zhao,  
 Ying Zhu,  B. R. Brooks,  G. K. L. Chan,  C. J. Cramer,  M. S. Gordon,  
 W. J. Hehre,  A. Klamt,  M. W. Schmidt,  C. D. Sherrill,  D. G. Truhlar,  
 A. Aspuru-Guzik,  R. Baer,  A. T. Bell,  N. A. Besley,  Jeng-Da Chai,  
 A. E. DePrince, III,  R. A. DiStasio Jr.,  A. Dreuw,  B. D. Dunietz,  
 T. R. Furlani,  Chao-Ping Hsu,  Yousung Jung,  Jing Kong,  D. S. Lambrecht,  
 WanZhen Liang,  C. Ochsenfeld,  V. A. Rassolov,  L. V. Slipchenko,  
 J. E. Subotnik,  T. Van Voorhis,  J. M. Herbert,  A. I. Krylov,  
 P. M. W. Gill,  M. Head-Gordon

 Contributors to earlier versions of Q-Chem not listed above: 
 R. D. Adamson,  B. Austin,  J. Baker,  G. J. O. Beran,  K. Brandhorst,  
 S. T. Brown,  E. F. C. Byrd,  A. K. Chakraborty,  C.-L. Cheng,  
 Siu Hung Chien,  D. M. Chipman,  D. L. Crittenden,  H. Dachsel,  
 R. J. Doerksen,  A. D. Dutoi,  L. Fusti-Molnar,  W. A. Goddard III,  
 A. Golubeva-Zadorozhnaya,  S. R. Gwaltney,  G. Hawkins,  A. Heyden,  
 S. Hirata,  G. Kedziora,  F. J. Keil,  C. Kelley,  Jihan Kim,  R. A. King,  
 R. Z. Khaliullin,  P. P. Korambath,  W. Kurlancheek,  A. M. Lee,  M. S. Lee,  
 S. V. Levchenko,  Ching Yeh Lin,  D. Liotard,  R. C. Lochan,  I. Lotan,  
 P. E. Maslen,  N. Nair,  D. P. O'Neill,  D. Neuhauser,  E. Neuscamman,  
 C. M. Oana,  R. Olson,  B. Peters,  R. Peverati,  P. A. Pieniazek,  
 Y. M. Rhee,  J. Ritchie,  M. A. Rohrdanz,  E. Rosta,  N. J. Russ,  
 H. F. Schaefer III,  N. E. Schultz,  N. Shenvi,  A. C. Simmonett,  A. Sodt,  
 D. Stuck,  K. S. Thanthiriwatte,  V. Vanovschi,  Tao Wang,  A. Warshel,  
 C. F. Williams,  Q. Wu,  X. Xu,  W. Zhang

 Please cite Q-Chem as follows:
 Y. Shao et al., Mol. Phys. 113, 184-215 (2015)
 DOI: 10.1080/00268976.2014.952696

 Q-Chem 5.2.1 for Intel X86 EM64T Linux

 Parts of Q-Chem use Armadillo 8.300.2 (Tropical Shenanigans).
 http://arma.sourceforge.net/

 Q-Chem begins on Fri Nov 29 19:22:37 2019  

Host: 
0

     Scratch files written to /scratch/taweetham/qchem3196//
NAlpha2: 102
NElect   102
Mult     1
The previous job contains 0 fragments, simply inherited here

Checking the input file for inconsistencies... 	...done.

--------------------------------------------------------------
User input:
--------------------------------------------------------------

$MOLECULE
READ
$END

$REM
   JOB_TYPE 	FREQUENCY
   BASIS 	6-311++G**
   METHOD	B3LYP	
$END


--------------------------------------------------------------
 ----------------------------------------------------------------
             Standard Nuclear Orientation (Angstroms)
    I     Atom           X                Y                Z
 ----------------------------------------------------------------
    1      C      -0.7479498269    -1.5492243929     0.0000000000
    2      C      -2.1246846985    -1.7715141293     0.0000000000
    3      C      -3.0243030631    -0.7078400671    -0.0000000000
    4      C      -2.5112113301     0.5796533624    -0.0000000000
    5      C      -1.1496198070     0.8479738476    -0.0000000000
    6      C      -0.2758985086    -0.2374284742     0.0000000000
    7      H      -0.0600796249    -2.3844096934     0.0000000000
    8      H      -2.4991417568    -2.7887219609     0.0000000000
    9      H      -4.0955645022    -0.8623219351    -0.0000000000
   10      F      -3.3687046435     1.6261686442    -0.0000000000
   11      H      -0.8038419628     1.8730099329    -0.0000000000
   12      I       1.8260183593     0.1237208487     0.0000000000
 ----------------------------------------------------------------
 Molecular Point Group                 Cs    NOp =  2
 Largest Abelian Subgroup              Cs    NOp =  2
 Nuclear Repulsion Energy =         633.48877227 hartrees
 There are       51 alpha and       51 beta electrons
 Requested basis set is 6-311++G(d,p)
 There are 86 shells and 244 basis functions

 Total QAlloc Memory Limit   2000 MB
 Mega-Array Size       188 MB
 MEM_STATIC part       192 MB

                       Distance Matrix (Angstroms)
             C (  1)   C (  2)   C (  3)   C (  4)   C (  5)   C (  6)
   C (  2)  1.394565
   C (  3)  2.426873  1.393096
   C (  4)  2.764274  2.382728  1.385966
   C (  5)  2.430617  2.795079  2.436184  1.387778
   C (  6)  1.394145  2.402380  2.788371  2.379968  1.393373
   H (  7)  1.081989  2.153656  3.405511  3.846260  3.411070  2.157801
   H (  8)  2.145467  1.083942  2.146128  3.368397  3.879016  3.384067
   H (  9)  3.417361  2.170483  1.082343  2.142304  3.406421  3.870444
   F ( 10)  4.117217  3.618264  2.359281  1.352956  2.351579  3.610879
   H ( 11)  3.422691  3.876491  3.404590  2.141934  1.081786  2.175471
   I ( 12)  3.069863  4.381777  4.921088  4.361128  3.062510  2.132717
             H (  7)   H (  8)   H (  9)   F ( 10)   H ( 11)
   H (  8)  2.472346
   H (  9)  4.312991  2.501916
   F ( 10)  5.199206  4.499711  2.592472
   H ( 11)  4.321898  4.960422  4.279892  2.576713
   I ( 12)  3.138166  5.214339  6.003118  5.407633  3.158509

 A cutoff of  1.0D-11 yielded   3110 shell pairs
 There are     25858 function pairs (     28347 Cartesian)
 Smallest overlap matrix eigenvalue = 1.88E-06

 Q-Chem warning in module stvman/mkSTV.C, line 318:

 Overlap eigenvalue is smaller than square root of threshold
 Use THRESH >= 12 to get rid of this warning

 Guess from superposition of atomic densities
 Warning:  Energy on first SCF cycle will be non-variational
 SAD guess density has 102.000000 electrons

 -----------------------------------------------------------------------
  General SCF calculation program by
  Eric Jon Sundstrom, Paul Horn, Yuezhi Mao, Dmitri Zuev, Alec White,
  David Stuck, Shaama M.S., Shane Yost, Joonho Lee, David Small,
  Daniel Levine, Susi Lehtola, Hugh Burton, Evgeny Epifanovsky,
  Bang C. Huynh
 -----------------------------------------------------------------------
 Exchange:     0.2000 Hartree-Fock + 0.0800 Slater + 0.7200 B88
 Correlation:  0.1900 VWN1RPA + 0.8100 LYP
 Using SG-1 standard quadrature grid
 using 6 threads for integral computing
 -------------------------------------------------------
 OpenMP Integral computing Module                
 Release: version 2.0, May 2017, Q-Chem Inc. Pleasanton 
 -------------------------------------------------------
 A restricted SCF calculation will be
 performed using DIIS
 SCF converges when DIIS error is below 1.0e-08
 ---------------------------------------
  Cycle       Energy         DIIS error
 ---------------------------------------
    1   -7252.0906963699      3.89e-02  
    2   -7250.3808090180      3.92e-03  
    3   -7250.2993659196      4.98e-03  
    4   -7250.4866094194      8.98e-04  
    5   -7250.4916692220      4.12e-04  
    6   -7250.4928888103      1.04e-04  
    7   -7250.4929519043      4.99e-05  
    8   -7250.4929685522      1.52e-05  
    9   -7250.4929700278      2.64e-06  
   10   -7250.4929700608      1.68e-06  
   11   -7250.4929700764      2.31e-07  
   12   -7250.4929700771      1.23e-07  
   13   -7250.4929700778      2.24e-08  
   14   -7250.4929700783      6.17e-09  Convergence criterion met
 ---------------------------------------
 SCF time:   CPU 76.77s  wall 14.00s 
 SCF   energy in the final basis set =    -7250.4929700783
 Total energy in the final basis set =    -7250.4929700783

 --------------------------------------------------------------
             Orbital Energies (a.u.) and Symmetries
 --------------------------------------------------------------

 Alpha MOs, Restricted
 -- Occupied --                  
******* -176.31 -165.71 -165.71 -165.71  -35.80  -31.30  -31.29
  1 A'    2 A'    3 A'    1 A"    4 A'    5 A'    6 A'    2 A"                 
-31.290 -24.704 -22.947 -22.945 -22.945 -22.941 -22.941 -10.281
  7 A'    8 A'    9 A'    3 A"   10 A'   11 A'    4 A"   12 A'                 
-10.246 -10.207 -10.206 -10.203 -10.202  -6.352  -4.764  -4.750
 13 A'   14 A'   15 A'   16 A'   17 A'   18 A'   19 A'   20 A'                 
 -4.750  -2.030  -2.026  -2.026  -2.013  -2.013  -1.243  -0.893
  5 A"   21 A'   22 A'    6 A"   23 A'    7 A"   24 A'   25 A'                 
 -0.789  -0.777  -0.676  -0.642  -0.618  -0.551  -0.522  -0.516
 26 A'   27 A'   28 A'   29 A'   30 A'   31 A'   32 A'   33 A'                 
 -0.486  -0.465  -0.434  -0.421  -0.396  -0.395  -0.356  -0.311
  8 A"   34 A'   35 A'   36 A'   37 A'    9 A"   38 A'   10 A"                 
 -0.277  -0.277  -0.254
 11 A"   39 A'   12 A"                                                         
 -- Virtual --                   
 -0.054  -0.045  -0.033  -0.006   0.008   0.013   0.034   0.044
 40 A'   13 A"   14 A"   41 A'   42 A'   43 A'   44 A'   45 A'                 
  0.054   0.054   0.080   0.085   0.093   0.100   0.110   0.111
 46 A'   15 A"   16 A"   47 A'   17 A"   48 A'   49 A'   18 A"                 
  0.113   0.116   0.125   0.125   0.128   0.134   0.140   0.150
 50 A'   51 A'   52 A'   19 A"   53 A'   54 A'   20 A"   55 A'                 
  0.156   0.160   0.177   0.180   0.188   0.207   0.209   0.223
 56 A'   57 A'   58 A'   21 A"   59 A'   60 A'   61 A'   62 A'                 
  0.241   0.244   0.255   0.256   0.263   0.266   0.280   0.305
 22 A"   63 A'   64 A'   65 A'   66 A'   67 A'   68 A'   69 A'                 
  0.309   0.329   0.335   0.341   0.369   0.382   0.392   0.413
 23 A"   70 A'   71 A'   72 A'   73 A'   74 A'   75 A'   24 A"                 
  0.423   0.434   0.442   0.464   0.478   0.507   0.508   0.519
 76 A'   25 A"   77 A'   78 A'   79 A'   80 A'   26 A"   81 A'                 
  0.531   0.547   0.555   0.567   0.575   0.589   0.599   0.624
 82 A'   83 A'   27 A"   28 A"   84 A'   85 A'   29 A"   30 A"                 
  0.625   0.644   0.672   0.683   0.691   0.742   0.767   0.787
 86 A'   87 A'   88 A'   31 A"   89 A'   90 A'   91 A'   92 A'                 
  0.800   0.835   0.849   0.851   0.867   0.896   0.905   0.917
 93 A'   94 A'   95 A'   96 A'   97 A'   98 A'   99 A'  100 A'                 
  0.947   0.976   0.985   1.028   1.042   1.069   1.078   1.145
101 A'   32 A"   33 A"  102 A'  103 A'   34 A"   35 A"   36 A"                 
  1.207   1.273   1.310   1.347   1.392   1.419   1.426   1.464
 37 A"  104 A'  105 A'   38 A"  106 A'   39 A"  107 A'  108 A'                 
  1.477   1.493   1.511   1.528   1.541   1.542   1.591   1.593
109 A'  110 A'  111 A'  112 A'  113 A'   40 A"   41 A"   42 A"                 
  1.640   1.680   1.693   1.734   1.750   1.842   1.888   1.890
114 A'  115 A'  116 A'   43 A"  117 A'  118 A'   44 A"  119 A'                 
  1.893   1.932   1.953   1.954   2.000   2.004   2.013   2.047
 45 A"  120 A'  121 A'   46 A"   47 A"  122 A'  123 A'  124 A'                 
  2.064   2.211   2.240   2.308   2.361   2.411   2.461   2.481
125 A'   48 A"  126 A'   49 A"  127 A'  128 A'  129 A'  130 A'                 
  2.609   2.617   2.657   2.688   2.711   2.713   2.726   2.739
 50 A"  131 A'  132 A'  133 A'  134 A'  135 A'   51 A"  136 A'                 
  2.757   2.764   2.830   2.848   2.857   3.022   3.052   3.107
 52 A"  137 A'  138 A'   53 A"   54 A"  139 A'   55 A"  140 A'                 
  3.147   3.315   3.333   3.464   3.592   3.627   3.735   3.776
141 A'  142 A'  143 A'  144 A'  145 A'  146 A'  147 A'   56 A"                 
  3.839   3.968   3.972   3.998   4.011   4.024   4.085   4.112
148 A'   57 A"   58 A"  149 A'  150 A'   59 A"  151 A'  152 A'                 
  4.122   4.156   4.294   4.495   4.810   4.859   6.010   6.092
153 A'  154 A'  155 A'  156 A'  157 A'  158 A'   60 A"  159 A'                 
  6.151   6.305   6.431   6.727  23.498  23.864  23.930  24.050
160 A'   61 A"  161 A'  162 A'  163 A'  164 A'  165 A'  166 A'                 
 24.062  24.161  27.920  28.351  28.415  28.426  28.539  28.557
167 A'  168 A'  169 A'   62 A"  170 A'  171 A'   63 A"  172 A'                 
 28.562  28.618  28.719  66.790 127.893 127.943 127.974 151.710
 64 A"  173 A'  174 A'  175 A'   65 A"  176 A'  177 A'  178 A'                 
*******
179 A'                                                                         

 Beta MOs, Restricted
 -- Occupied --                  
******* -176.31 -165.71 -165.71 -165.71  -35.80  -31.30  -31.29
  1 A'    2 A'    3 A'    1 A"    4 A'    5 A'    6 A'    2 A"                 
-31.290 -24.704 -22.947 -22.945 -22.945 -22.941 -22.941 -10.281
  7 A'    8 A'    9 A'    3 A"   10 A'   11 A'    4 A"   12 A'                 
-10.246 -10.207 -10.206 -10.203 -10.202  -6.352  -4.764  -4.750
 13 A'   14 A'   15 A'   16 A'   17 A'   18 A'   19 A'   20 A'                 
 -4.750  -2.030  -2.026  -2.026  -2.013  -2.013  -1.243  -0.893
  5 A"   21 A'   22 A'    6 A"   23 A'    7 A"   24 A'   25 A'                 
 -0.789  -0.777  -0.676  -0.642  -0.618  -0.551  -0.522  -0.516
 26 A'   27 A'   28 A'   29 A'   30 A'   31 A'   32 A'   33 A'                 
 -0.486  -0.465  -0.434  -0.421  -0.396  -0.395  -0.356  -0.311
  8 A"   34 A'   35 A'   36 A'   37 A'    9 A"   38 A'   10 A"                 
 -0.277  -0.277  -0.254
 11 A"   39 A'   12 A"                                                         
 -- Virtual --                   
 -0.054  -0.045  -0.033  -0.006   0.008   0.013   0.034   0.044
 40 A'   13 A"   14 A"   41 A'   42 A'   43 A'   44 A'   45 A'                 
  0.054   0.054   0.080   0.085   0.093   0.100   0.110   0.111
 46 A'   15 A"   16 A"   47 A'   17 A"   48 A'   49 A'   18 A"                 
  0.113   0.116   0.125   0.125   0.128   0.134   0.140   0.150
 50 A'   51 A'   52 A'   19 A"   53 A'   54 A'   20 A"   55 A'                 
  0.156   0.160   0.177   0.180   0.188   0.207   0.209   0.223
 56 A'   57 A'   58 A'   21 A"   59 A'   60 A'   61 A'   62 A'                 
  0.241   0.244   0.255   0.256   0.263   0.266   0.280   0.305
 22 A"   63 A'   64 A'   65 A'   66 A'   67 A'   68 A'   69 A'                 
  0.309   0.329   0.335   0.341   0.369   0.382   0.392   0.413
 23 A"   70 A'   71 A'   72 A'   73 A'   74 A'   75 A'   24 A"                 
  0.423   0.434   0.442   0.464   0.478   0.507   0.508   0.519
 76 A'   25 A"   77 A'   78 A'   79 A'   80 A'   26 A"   81 A'                 
  0.531   0.547   0.555   0.567   0.575   0.589   0.599   0.624
 82 A'   83 A'   27 A"   28 A"   84 A'   85 A'   29 A"   30 A"                 
  0.625   0.644   0.672   0.683   0.691   0.742   0.767   0.787
 86 A'   87 A'   88 A'   31 A"   89 A'   90 A'   91 A'   92 A'                 
  0.800   0.835   0.849   0.851   0.867   0.896   0.905   0.917
 93 A'   94 A'   95 A'   96 A'   97 A'   98 A'   99 A'  100 A'                 
  0.947   0.976   0.985   1.028   1.042   1.069   1.078   1.145
101 A'   32 A"   33 A"  102 A'  103 A'   34 A"   35 A"   36 A"                 
  1.207   1.273   1.310   1.347   1.392   1.419   1.426   1.464
 37 A"  104 A'  105 A'   38 A"  106 A'   39 A"  107 A'  108 A'                 
  1.477   1.493   1.511   1.528   1.541   1.542   1.591   1.593
109 A'  110 A'  111 A'  112 A'  113 A'   40 A"   41 A"   42 A"                 
  1.640   1.680   1.693   1.734   1.750   1.842   1.888   1.890
114 A'  115 A'  116 A'   43 A"  117 A'  118 A'   44 A"  119 A'                 
  1.893   1.932   1.953   1.954   2.000   2.004   2.013   2.047
 45 A"  120 A'  121 A'   46 A"   47 A"  122 A'  123 A'  124 A'                 
  2.064   2.211   2.240   2.308   2.361   2.411   2.461   2.481
125 A'   48 A"  126 A'   49 A"  127 A'  128 A'  129 A'  130 A'                 
  2.609   2.617   2.657   2.688   2.711   2.713   2.726   2.739
 50 A"  131 A'  132 A'  133 A'  134 A'  135 A'   51 A"  136 A'                 
  2.757   2.764   2.830   2.848   2.857   3.022   3.052   3.107
 52 A"  137 A'  138 A'   53 A"   54 A"  139 A'   55 A"  140 A'                 
  3.147   3.315   3.333   3.464   3.592   3.627   3.735   3.776
141 A'  142 A'  143 A'  144 A'  145 A'  146 A'  147 A'   56 A"                 
  3.839   3.968   3.972   3.998   4.011   4.024   4.085   4.112
148 A'   57 A"   58 A"  149 A'  150 A'   59 A"  151 A'  152 A'                 
  4.122   4.156   4.294   4.495   4.810   4.859   6.010   6.092
153 A'  154 A'  155 A'  156 A'  157 A'  158 A'   60 A"  159 A'                 
  6.151   6.305   6.431   6.727  23.498  23.864  23.930  24.050
160 A'   61 A"  161 A'  162 A'  163 A'  164 A'  165 A'  166 A'                 
 24.062  24.161  27.920  28.351  28.415  28.426  28.539  28.557
167 A'  168 A'  169 A'   62 A"  170 A'  171 A'   63 A"  172 A'                 
 28.562  28.618  28.719  66.790 127.893 127.943 127.974 151.710
 64 A"  173 A'  174 A'  175 A'   65 A"  176 A'  177 A'  178 A'                 
*******
179 A'                                                                         
 --------------------------------------------------------------

          Ground-State Mulliken Net Atomic Charges

     Atom                 Charge (a.u.)
  ----------------------------------------
      1 C                    -0.661891
      2 C                    -0.066667
      3 C                     0.103963
      4 C                    -0.407737
      5 C                    -0.203251
      6 C                     0.672916
      7 H                     0.149971
      8 H                     0.181068
      9 H                     0.199248
     10 F                    -0.164335
     11 H                     0.189893
     12 I                     0.006822
  ----------------------------------------
  Sum of atomic charges =     0.000000

 -----------------------------------------------------------------
                    Cartesian Multipole Moments
 -----------------------------------------------------------------
    Charge (ESU x 10^10)
                 0.0000
    Dipole Moment (Debye)
         X      -0.4705      Y      -1.6012      Z       0.0000
       Tot       1.6689
    Quadrupole Moments (Debye-Ang)
        XX     -67.0583     XY       6.1954     YY     -65.0088
        XZ       0.0000     YZ      -0.0000     ZZ     -71.5639
    Octopole Moments (Debye-Ang^2)
       XXX      71.8564    XXY     -15.5119    XYY      20.8267
       YYY       5.2680    XXZ       0.0000    XYZ      -0.0000
       YYZ       0.0000    XZZ      24.4567    YZZ       8.6678
       ZZZ       0.0000
    Hexadecapole Moments (Debye-Ang^3)
      XXXX   -1698.2180   XXXY      67.9418   XXYY    -384.9823
      XYYY       0.5551   YYYY    -425.6534   XXXZ       0.0000
      XXYZ       0.0000   XYYZ       0.0000   YYYZ       0.0000
      XXZZ    -325.2387   XYZZ     -15.3592   YYZZ     -98.2454
      XZZZ       0.0000   YZZZ      -0.0000   ZZZZ     -89.4624
 -----------------------------------------------------------------
 Calculating MO derivatives via CPSCF
    1     0    39    0.0428022  
    2     0    39    0.0103506  
    3     0    39    0.0015942  
    4     1    38    0.0001855  
    5    36     3    0.0000137  
    6    39     0    0.0000006  Converged
 Time for AOints: 66.1 s (CPU) 11.1 s (wall)
 ------------------------------------------------------------------------------
                     AOints        : Timing summary (seconds)
 ------------------------------------------------------------------------------
     job step          cpu (% of tot)      sys (% of tot)     wall (% of tot)
 ------------------------------------------------------------------------------
  AOints            0.6606E+02 ( 6.7)   0.2000E-05 ( 2.9)   0.1110E+02 ( 6.6)
 ------------------------------------------------------------------------------
   Grand Totals     0.9916E+03          0.7000E-04          0.1694E+03
 ------------------------------------------------------------------------------
 Polarizability Matrix (a.u.)
            1           2           3
    1-139.2182747  -5.8980149   0.0000000
    2  -5.8980149 -97.5848688  -0.0000000
    3   0.0000000  -0.0000000 -59.5968456
 Calculating analytic Hessian of the SCF energy

 Direct stationary perturbation theory relativistic correction:

 rels  =      97.051347119292
 relv  =    -321.636477190174
 rel2e =      41.714703187671
 E_rel =    -182.870426883211

 Hessian of the SCF Energy
            1           2           3           4           5           6
    1   0.6778257  -0.0589152  -0.0000000  -0.3217602  -0.0640983   0.0000000
    2  -0.0589152   0.6982946   0.0000000   0.0044012  -0.1303299  -0.0000000
    3  -0.0000000   0.0000000   0.1189171   0.0000000  -0.0000000  -0.0547464
    4  -0.3217602   0.0044012   0.0000000   0.6619534   0.0217429  -0.0000000
    5  -0.0640983  -0.1303299  -0.0000000   0.0217429   0.7252690   0.0000000
    6   0.0000000  -0.0000000  -0.0547464  -0.0000000   0.0000000   0.1264445
    7  -0.0409802   0.0166415  -0.0000000  -0.2156641   0.1348659   0.0000000
    8   0.0622045   0.0477315   0.0000000   0.0706931  -0.2490623  -0.0000000
    9   0.0000000   0.0000000   0.0030477   0.0000000  -0.0000000  -0.0540563
   10  -0.0428250  -0.0386886   0.0000000   0.0671587  -0.0037568  -0.0000000
   11  -0.0392004  -0.0317226  -0.0000000   0.0531035  -0.0575900  -0.0000000
   12   0.0000000  -0.0000000  -0.0004436  -0.0000000   0.0000000  -0.0010261
   13   0.0548488   0.0413042  -0.0000000  -0.0582460   0.0189629   0.0000000
   14  -0.0007467  -0.0495736  -0.0000000   0.0203964  -0.0082059   0.0000000
   15  -0.0000000  -0.0000000   0.0019174   0.0000000   0.0000000   0.0014283
   16  -0.1219072  -0.0840738   0.0000000  -0.0127769  -0.0315869   0.0000000
   17  -0.0298480  -0.3002294   0.0000000  -0.0899409   0.0114087   0.0000000
   18   0.0000000  -0.0000000  -0.0527049  -0.0000000  -0.0000000   0.0046070
   19  -0.1707938   0.1425024  -0.0000000  -0.0148444   0.0245110   0.0000000
   20   0.1397445  -0.2269849  -0.0000000  -0.0057166   0.0081220  -0.0000000
   21  -0.0000000   0.0000000  -0.0333031   0.0000000  -0.0000000   0.0021565
   22  -0.0064715  -0.0298106   0.0000000  -0.0919712  -0.0910575  -0.0000000
   23   0.0007105  -0.0009781   0.0000000  -0.0906258  -0.3045055   0.0000000
   24  -0.0000000  -0.0000000   0.0028382   0.0000000   0.0000000  -0.0354384
   25   0.0000792   0.0033007   0.0000000  -0.0131944  -0.0050608   0.0000000
   26   0.0029842  -0.0033920   0.0000000   0.0245904   0.0088949  -0.0000000
   27   0.0000000   0.0000000   0.0072020  -0.0000000  -0.0000000   0.0016984
   28   0.0003992   0.0041306   0.0000000  -0.0027935  -0.0013197  -0.0000000
   29   0.0052518   0.0000231   0.0000000  -0.0103200  -0.0017992   0.0000000
   30  -0.0000000   0.0000000  -0.0011587  -0.0000000  -0.0000000   0.0069226
   31  -0.0023852   0.0034577   0.0000000  -0.0010222   0.0008636  -0.0000000
   32   0.0036735  -0.0010669   0.0000000   0.0004245   0.0005553   0.0000000
   33  -0.0000000  -0.0000000   0.0063228   0.0000000   0.0000000  -0.0013753
   34  -0.0260301  -0.0042504   0.0000000   0.0031618  -0.0040660  -0.0000000
   35  -0.0217611  -0.0017715  -0.0000000   0.0012514  -0.0027569  -0.0000000
   36   0.0000000  -0.0000000   0.0021115  -0.0000000  -0.0000000   0.0033851
            7           8           9          10          11          12
    1  -0.0409802   0.0622045   0.0000000  -0.0428250  -0.0392004   0.0000000
    2   0.0166415   0.0477315   0.0000000  -0.0386886  -0.0317226  -0.0000000
    3  -0.0000000   0.0000000   0.0030477   0.0000000  -0.0000000  -0.0004436
    4  -0.2156641   0.0706931   0.0000000   0.0671587   0.0531035  -0.0000000
    5   0.1348659  -0.2490623  -0.0000000  -0.0037568  -0.0575900   0.0000000
    6   0.0000000  -0.0000000  -0.0540563  -0.0000000  -0.0000000  -0.0010261
    7   0.7574319   0.0086128  -0.0000000  -0.1647940  -0.1252989   0.0000000
    8   0.0086128   0.6688203   0.0000000  -0.0484008  -0.2862647  -0.0000000
    9  -0.0000000   0.0000000   0.1194471   0.0000000   0.0000000  -0.0630702
   10  -0.1647940  -0.0484008   0.0000000   0.6715113   0.0319966  -0.0000000
   11  -0.1252989  -0.2862647   0.0000000   0.0319966   0.6678886   0.0000000
   12   0.0000000  -0.0000000  -0.0630702  -0.0000000   0.0000000   0.1466971
   13  -0.0067197  -0.0764539  -0.0000000  -0.3073499  -0.0195804   0.0000000
   14  -0.0311001   0.0154177  -0.0000000  -0.0980922  -0.1366375   0.0000000
   15  -0.0000000   0.0000000   0.0060976   0.0000000   0.0000000  -0.0614647
   16  -0.0007972   0.0089384  -0.0000000  -0.0485881   0.0138624  -0.0000000
   17   0.0101307  -0.0686553  -0.0000000   0.0766466   0.0542057  -0.0000000
   18   0.0000000  -0.0000000  -0.0000349  -0.0000000   0.0000000   0.0000861
   19  -0.0045216  -0.0022094  -0.0000000  -0.0008290  -0.0012420   0.0000000
   20  -0.0017599   0.0010152   0.0000000  -0.0011700  -0.0002282  -0.0000000
   21  -0.0000000   0.0000000   0.0071567   0.0000000  -0.0000000  -0.0006063
   22   0.0105268   0.0205387   0.0000000  -0.0018212   0.0026203  -0.0000000
   23  -0.0100696  -0.0178677  -0.0000000   0.0035289  -0.0003997   0.0000000
   24   0.0000000  -0.0000000   0.0026997  -0.0000000  -0.0000000   0.0074837
   25  -0.3361979  -0.0444459  -0.0000000  -0.0090383   0.0022444   0.0000000
   26  -0.0427928  -0.0648785   0.0000000  -0.0300851   0.0009212  -0.0000000
   27   0.0000000   0.0000000  -0.0327385   0.0000000   0.0000000   0.0045232
   28   0.0088941   0.0007026   0.0000000  -0.1622687   0.1081926   0.0000000
   29   0.0415388  -0.0483489  -0.0000000   0.1071592  -0.2056091   0.0000000
   30  -0.0000000   0.0000000   0.0072072   0.0000000  -0.0000000  -0.0413806
   31  -0.0056806   0.0000009  -0.0000000  -0.0045069  -0.0302736  -0.0000000
   32  -0.0004697   0.0012839  -0.0000000   0.0007180  -0.0031055   0.0000000
   33  -0.0000000   0.0000000   0.0051410   0.0000000  -0.0000000   0.0053445
   34  -0.0014993  -0.0001803   0.0000000   0.0033528   0.0035739  -0.0000000
   35  -0.0002988   0.0008090   0.0000000   0.0001448  -0.0014590  -0.0000000
   36   0.0000000   0.0000000  -0.0008972  -0.0000000  -0.0000000   0.0038569
           13          14          15          16          17          18
    1   0.0548488  -0.0007467  -0.0000000  -0.1219072  -0.0298480   0.0000000
    2   0.0413042  -0.0495736  -0.0000000  -0.0840738  -0.3002294  -0.0000000
    3  -0.0000000  -0.0000000   0.0019174   0.0000000   0.0000000  -0.0527049
    4  -0.0582460   0.0203964   0.0000000  -0.0127769  -0.0899409  -0.0000000
    5   0.0189629  -0.0082059   0.0000000  -0.0315869   0.0114087  -0.0000000
    6   0.0000000   0.0000000   0.0014283   0.0000000   0.0000000   0.0046070
    7  -0.0067197  -0.0311001  -0.0000000  -0.0007972   0.0101307   0.0000000
    8  -0.0764539   0.0154177   0.0000000   0.0089384  -0.0686553  -0.0000000
    9  -0.0000000  -0.0000000   0.0060976  -0.0000000  -0.0000000  -0.0000349
   10  -0.3073499  -0.0980922   0.0000000  -0.0485881   0.0766466  -0.0000000
   11  -0.0195804  -0.1366375   0.0000000   0.0138624   0.0542057   0.0000000
   12   0.0000000   0.0000000  -0.0614647  -0.0000000  -0.0000000   0.0000861
   13   0.6589453   0.0301768  -0.0000000  -0.1820946   0.0773061   0.0000000
   14   0.0301768   0.7488307   0.0000000   0.1296338  -0.2507877  -0.0000000
   15  -0.0000000   0.0000000   0.1161166   0.0000000  -0.0000000  -0.0504302
   16  -0.1820946   0.1296338   0.0000000   0.4237121  -0.0384612  -0.0000000
   17   0.0773061  -0.2507877  -0.0000000  -0.0384612   0.6174674   0.0000000
   18   0.0000000  -0.0000000  -0.0504302  -0.0000000   0.0000000   0.1021571
   19   0.0000070  -0.0027635  -0.0000000   0.0080887  -0.0118622   0.0000000
   20  -0.0030912  -0.0038028  -0.0000000   0.0193242  -0.0189213   0.0000000
   21  -0.0000000   0.0000000   0.0061622   0.0000000  -0.0000000  -0.0002715
   22  -0.0009200   0.0006745  -0.0000000  -0.0043300  -0.0006425   0.0000000
   23   0.0004699   0.0003677  -0.0000000  -0.0007655   0.0016439  -0.0000000
   24   0.0000000   0.0000000  -0.0013575   0.0000000   0.0000000   0.0068092
   25   0.0009505  -0.0018669  -0.0000000   0.0007559   0.0002030  -0.0000000
   26  -0.0013467  -0.0053836   0.0000000   0.0005678  -0.0014863  -0.0000000
   27  -0.0000000  -0.0000000   0.0051147  -0.0000000  -0.0000000  -0.0011511
   28  -0.0408145   0.0494769  -0.0000000  -0.0011621  -0.0079190   0.0000000
   29   0.0106743  -0.0008868   0.0000000  -0.0023779  -0.0020399  -0.0000000
   30  -0.0000000  -0.0000000   0.0072268   0.0000000   0.0000000   0.0071670
   31  -0.0872835  -0.0909075  -0.0000000   0.0091409   0.0201788  -0.0000000
   32  -0.0897137  -0.3130099   0.0000000  -0.0091273  -0.0163680  -0.0000000
   33  -0.0000000   0.0000000  -0.0327558   0.0000000  -0.0000000  -0.0000140
   34  -0.0313246  -0.0048803   0.0000000  -0.0700409  -0.0057920  -0.0000000
   35   0.0112910   0.0036723   0.0000000  -0.0059335  -0.0262385   0.0000000
   36   0.0000000   0.0000000   0.0019445  -0.0000000  -0.0000000  -0.0162197
           19          20          21          22          23          24
    1  -0.1707938   0.1397445  -0.0000000  -0.0064715   0.0007105  -0.0000000
    2   0.1425024  -0.2269849   0.0000000  -0.0298106  -0.0009781  -0.0000000
    3  -0.0000000  -0.0000000  -0.0333031   0.0000000   0.0000000   0.0028382
    4  -0.0148444  -0.0057166   0.0000000  -0.0919712  -0.0906258   0.0000000
    5   0.0245110   0.0081220  -0.0000000  -0.0910575  -0.3045055   0.0000000
    6   0.0000000  -0.0000000   0.0021565  -0.0000000   0.0000000  -0.0354384
    7  -0.0045216  -0.0017599  -0.0000000   0.0105268  -0.0100696   0.0000000
    8  -0.0022094   0.0010152   0.0000000   0.0205387  -0.0178677  -0.0000000
    9  -0.0000000   0.0000000   0.0071567   0.0000000  -0.0000000   0.0026997
   10  -0.0008290  -0.0011700   0.0000000  -0.0018212   0.0035289  -0.0000000
   11  -0.0012420  -0.0002282  -0.0000000   0.0026203  -0.0003997  -0.0000000
   12   0.0000000  -0.0000000  -0.0006063  -0.0000000   0.0000000   0.0074837
   13   0.0000070  -0.0030912  -0.0000000  -0.0009200   0.0004699   0.0000000
   14  -0.0027635  -0.0038028   0.0000000   0.0006745   0.0003677   0.0000000
   15  -0.0000000  -0.0000000   0.0061622  -0.0000000  -0.0000000  -0.0013575
   16   0.0080887   0.0193242   0.0000000  -0.0043300  -0.0007655   0.0000000
   17  -0.0118622  -0.0189213  -0.0000000  -0.0006425   0.0016439   0.0000000
   18   0.0000000   0.0000000  -0.0002715   0.0000000  -0.0000000   0.0068092
   19   0.1810539  -0.1488705  -0.0000000   0.0009664  -0.0002248   0.0000000
   20  -0.1488705   0.2396048  -0.0000000   0.0003350   0.0006886  -0.0000000
   21  -0.0000000  -0.0000000   0.0243856   0.0000000   0.0000000  -0.0039945
   22   0.0009664   0.0003350   0.0000000   0.0942250   0.0968991  -0.0000000
   23  -0.0002248   0.0006886   0.0000000   0.0968991   0.3218353  -0.0000000
   24   0.0000000  -0.0000000  -0.0039945  -0.0000000  -0.0000000   0.0252775
   25  -0.0006291  -0.0003257   0.0000000   0.0007961   0.0001242   0.0000000
   26   0.0011301   0.0002767   0.0000000  -0.0005773   0.0009617  -0.0000000
   27  -0.0000000   0.0000000   0.0002518   0.0000000  -0.0000000  -0.0039657
   28   0.0002327   0.0001738  -0.0000000  -0.0000388  -0.0001059  -0.0000000
   29   0.0001890   0.0001549  -0.0000000   0.0017752  -0.0016627   0.0000000
   30  -0.0000000   0.0000000  -0.0008725   0.0000000  -0.0000000  -0.0000001
   31   0.0006060   0.0009834  -0.0000000   0.0000668  -0.0000381  -0.0000000
   32  -0.0004525  -0.0006751  -0.0000000  -0.0000429  -0.0000457   0.0000000
   33   0.0000000  -0.0000000   0.0004860   0.0000000  -0.0000000  -0.0004329
   34   0.0006632   0.0003730   0.0000000  -0.0010282   0.0000971  -0.0000000
   35  -0.0007075   0.0007503  -0.0000000  -0.0007122  -0.0000378  -0.0000000
   36  -0.0000000   0.0000000  -0.0015511  -0.0000000   0.0000000   0.0000808
           25          26          27          28          29          30
    1   0.0000792   0.0029842   0.0000000   0.0003992   0.0052518  -0.0000000
    2   0.0033007  -0.0033920   0.0000000   0.0041306   0.0000231   0.0000000
    3   0.0000000   0.0000000   0.0072020   0.0000000   0.0000000  -0.0011587
    4  -0.0131944   0.0245904  -0.0000000  -0.0027935  -0.0103200  -0.0000000
    5  -0.0050608   0.0088949  -0.0000000  -0.0013197  -0.0017992  -0.0000000
    6   0.0000000  -0.0000000   0.0016984  -0.0000000   0.0000000   0.0069226
    7  -0.3361979  -0.0427928   0.0000000   0.0088941   0.0415388  -0.0000000
    8  -0.0444459  -0.0648785   0.0000000   0.0007026  -0.0483489   0.0000000
    9  -0.0000000   0.0000000  -0.0327385   0.0000000  -0.0000000   0.0072072
   10  -0.0090383  -0.0300851   0.0000000  -0.1622687   0.1071592   0.0000000
   11   0.0022444   0.0009212   0.0000000   0.1081926  -0.2056091  -0.0000000
   12   0.0000000  -0.0000000   0.0045232   0.0000000   0.0000000  -0.0413806
   13   0.0009505  -0.0013467  -0.0000000  -0.0408145   0.0106743  -0.0000000
   14  -0.0018669  -0.0053836  -0.0000000   0.0494769  -0.0008868  -0.0000000
   15  -0.0000000   0.0000000   0.0051147  -0.0000000   0.0000000   0.0072268
   16   0.0007559   0.0005678  -0.0000000  -0.0011621  -0.0023779   0.0000000
   17   0.0002030  -0.0014863  -0.0000000  -0.0079190  -0.0020399   0.0000000
   18  -0.0000000  -0.0000000  -0.0011511   0.0000000  -0.0000000   0.0071670
   19  -0.0006291   0.0011301  -0.0000000   0.0002327   0.0001890  -0.0000000
   20  -0.0003257   0.0002767   0.0000000   0.0001738   0.0001549   0.0000000
   21   0.0000000   0.0000000   0.0002518  -0.0000000  -0.0000000  -0.0008725
   22   0.0007961  -0.0005773   0.0000000  -0.0000388   0.0017752   0.0000000
   23   0.0001242   0.0009617  -0.0000000  -0.0001059  -0.0016627  -0.0000000
   24   0.0000000  -0.0000000  -0.0039657  -0.0000000   0.0000000  -0.0000001
   25   0.3552628   0.0457994   0.0000000   0.0015668  -0.0000443  -0.0000000
   26   0.0457994   0.0611801   0.0000000   0.0010759   0.0027827  -0.0000000
   27   0.0000000   0.0000000   0.0233861   0.0000000  -0.0000000  -0.0041043
   28   0.0015668   0.0010759   0.0000000   0.1950539  -0.1549021  -0.0000000
   29  -0.0000443   0.0027827  -0.0000000  -0.1549021   0.2561449   0.0000000
   30  -0.0000000  -0.0000000  -0.0041043  -0.0000000   0.0000000   0.0233472
   31  -0.0002939  -0.0013464   0.0000000   0.0028478   0.0006691  -0.0000000
   32   0.0001061  -0.0000284   0.0000000  -0.0000863   0.0011618  -0.0000000
   33  -0.0000000  -0.0000000   0.0001728  -0.0000000   0.0000000  -0.0043612
   34  -0.0000576   0.0000006   0.0000000  -0.0019169   0.0003869   0.0000000
   35  -0.0000341   0.0001516   0.0000000   0.0005805   0.0000791   0.0000000
   36  -0.0000000   0.0000000  -0.0003894   0.0000000  -0.0000000   0.0000067
           31          32          33          34          35          36
    1  -0.0023852   0.0036735  -0.0000000  -0.0260301  -0.0217611   0.0000000
    2   0.0034577  -0.0010669  -0.0000000  -0.0042504  -0.0017715  -0.0000000
    3   0.0000000   0.0000000   0.0063228   0.0000000  -0.0000000   0.0021115
    4  -0.0010222   0.0004245   0.0000000   0.0031618   0.0012514  -0.0000000
    5   0.0008636   0.0005553   0.0000000  -0.0040660  -0.0027569  -0.0000000
    6  -0.0000000   0.0000000  -0.0013753  -0.0000000  -0.0000000   0.0033851
    7  -0.0056806  -0.0004697  -0.0000000  -0.0014993  -0.0002988   0.0000000
    8   0.0000009   0.0012839   0.0000000  -0.0001803   0.0008090   0.0000000
    9  -0.0000000  -0.0000000   0.0051410   0.0000000   0.0000000  -0.0008972
   10  -0.0045069   0.0007180   0.0000000   0.0033528   0.0001448  -0.0000000
   11  -0.0302736  -0.0031055  -0.0000000   0.0035739  -0.0014590  -0.0000000
   12  -0.0000000   0.0000000   0.0053445  -0.0000000  -0.0000000   0.0038569
   13  -0.0872835  -0.0897137  -0.0000000  -0.0313246   0.0112910   0.0000000
   14  -0.0909075  -0.3130099   0.0000000  -0.0048803   0.0036723   0.0000000
   15  -0.0000000   0.0000000  -0.0327558   0.0000000   0.0000000   0.0019445
   16   0.0091409  -0.0091273   0.0000000  -0.0700409  -0.0059335  -0.0000000
   17   0.0201788  -0.0163680  -0.0000000  -0.0057920  -0.0262385  -0.0000000
   18  -0.0000000  -0.0000000  -0.0000140  -0.0000000   0.0000000  -0.0162197
   19   0.0006060  -0.0004525   0.0000000   0.0006632  -0.0007075  -0.0000000
   20   0.0009834  -0.0006751  -0.0000000   0.0003730   0.0007503   0.0000000
   21  -0.0000000  -0.0000000   0.0004860   0.0000000  -0.0000000  -0.0015511
   22   0.0000668  -0.0000429   0.0000000  -0.0010282  -0.0007122  -0.0000000
   23  -0.0000381  -0.0000457  -0.0000000   0.0000971  -0.0000378   0.0000000
   24  -0.0000000   0.0000000  -0.0004329  -0.0000000  -0.0000000   0.0000808
   25  -0.0002939   0.0001061  -0.0000000  -0.0000576  -0.0000341  -0.0000000
   26  -0.0013464  -0.0000284  -0.0000000   0.0000006   0.0001516   0.0000000
   27   0.0000000   0.0000000   0.0001728   0.0000000   0.0000000  -0.0003894
   28   0.0028478  -0.0000863  -0.0000000  -0.0019169   0.0005805   0.0000000
   29   0.0006691   0.0011618   0.0000000   0.0003869   0.0000791  -0.0000000
   30  -0.0000000  -0.0000000  -0.0043612   0.0000000   0.0000000   0.0000067
   31   0.0883080   0.0954229   0.0000000   0.0002028   0.0009891   0.0000000
   32   0.0954229   0.3300375   0.0000000  -0.0004527   0.0012610  -0.0000000
   33   0.0000000   0.0000000   0.0233040   0.0000000  -0.0000000  -0.0018319
   34   0.0002028  -0.0004527   0.0000000   0.1245171   0.0151903   0.0000000
   35   0.0009891   0.0012610  -0.0000000   0.0151903   0.0255404   0.0000000
   36   0.0000000  -0.0000000  -0.0018319   0.0000000   0.0000000   0.0095041
 **********************************************************************
 **                                                                  **
 **                       VIBRATIONAL ANALYSIS                       **
 **                       --------------------                       **
 **                                                                  **
 **        VIBRATIONAL FREQUENCIES (CM**-1) AND NORMAL MODES         **
 **     FORCE CONSTANTS (mDYN/ANGSTROM) AND REDUCED MASSES (AMU)     **
 **                  INFRARED INTENSITIES (KM/MOL)                   **
 **                                                                  **
 **********************************************************************


 Mode:                 1                      2                      3
 Frequency:       153.97                 179.22                 238.06
 Force Cnst:      0.0751                 0.1934                 0.1748
 Red. Mass:       5.3740                10.2208                 5.2339
 IR Active:          YES                    YES                    YES
 IR Intens:        0.337                  0.323                  0.277
 Raman Active:       YES                    YES                    YES
               X      Y      Z        X      Y      Z        X      Y      Z
 C         -0.000  0.000  0.214   -0.069 -0.288  0.000   -0.000 -0.000  0.292
 C         -0.000 -0.000 -0.078   -0.111 -0.100 -0.000   -0.000  0.000 -0.003
 C         -0.000 -0.000 -0.227    0.007  0.012 -0.000   -0.000  0.000 -0.293
 C         -0.000 -0.000  0.041    0.176 -0.053 -0.000   -0.000  0.000 -0.158
 C         -0.000 -0.000  0.364    0.186 -0.252 -0.000   -0.000 -0.000 -0.252
 C          0.000  0.000  0.341    0.057 -0.327  0.000   -0.000 -0.000 -0.001
 H         -0.000 -0.000  0.238   -0.170 -0.373  0.000   -0.000 -0.000  0.632
 H         -0.000 -0.000 -0.240   -0.245 -0.051  0.000   -0.000  0.000  0.065
 H         -0.000 -0.000 -0.536   -0.010  0.132 -0.000   -0.000  0.000 -0.396
 F          0.000  0.000 -0.110    0.426  0.141  0.000   -0.000 -0.000  0.276
 H         -0.000 -0.000  0.479    0.311 -0.297 -0.000   -0.000 -0.000 -0.321
 I          0.000  0.000 -0.045   -0.086  0.079 -0.000    0.000  0.000 -0.002
 TransDip  -0.000  0.000 -0.019   -0.017 -0.007 -0.000   -0.000 -0.000 -0.017

 Mode:                 4                      5                      6
 Frequency:       240.87                 431.68                 446.11
 Force Cnst:      0.3246                 0.6258                 0.3758
 Red. Mass:       9.4945                 5.6996                 3.2048
 IR Active:          YES                    YES                    YES
 IR Intens:        0.994                  2.228                  4.148
 Raman Active:       YES                    YES                    YES
               X      Y      Z        X      Y      Z        X      Y      Z
 C         -0.294 -0.143 -0.000    0.075  0.122 -0.000   -0.000 -0.000 -0.100
 C         -0.343 -0.030  0.000    0.109 -0.059  0.000   -0.000  0.000  0.264
 C         -0.300  0.008  0.000   -0.147 -0.215 -0.000    0.000  0.000 -0.181
 C         -0.181 -0.042  0.000   -0.207 -0.156 -0.000    0.000  0.000 -0.107
 C         -0.138 -0.159  0.000   -0.236 -0.055  0.000    0.000  0.000  0.177
 C         -0.142 -0.179  0.000   -0.043  0.152 -0.000    0.000 -0.000 -0.208
 H         -0.402 -0.234 -0.000    0.165  0.197  0.000   -0.000 -0.000 -0.083
 H         -0.396 -0.011 -0.000    0.305 -0.133  0.000   -0.000  0.000  0.653
 H         -0.310  0.077  0.000   -0.113 -0.462 -0.000    0.000  0.000 -0.234
 F         -0.098  0.037 -0.000    0.237  0.218  0.000   -0.000 -0.000  0.029
 H         -0.104 -0.171  0.000   -0.487  0.031  0.000    0.000 -0.000  0.559
 I          0.156  0.049  0.000    0.008 -0.010  0.000   -0.000  0.000  0.003
 TransDip  -0.031 -0.009  0.000   -0.027 -0.040  0.000    0.000  0.000  0.065

 Mode:                 7                      8                      9
 Frequency:       524.55                 554.39                 654.99
 Force Cnst:      1.4187                 0.9294                 1.8923
 Red. Mass:       8.7512                 5.1324                 7.4866
 IR Active:          YES                    YES                    YES
 IR Intens:        5.855                  0.005                  8.710
 Raman Active:       YES                    YES                    YES
               X      Y      Z        X      Y      Z        X      Y      Z
 C          0.258 -0.292  0.000   -0.000  0.000  0.190    0.135  0.110 -0.000
 C          0.229 -0.009 -0.000   -0.000 -0.000 -0.070    0.067  0.436  0.000
 C          0.163  0.031  0.000    0.000  0.000 -0.041   -0.277  0.103 -0.000
 C         -0.198  0.210  0.000    0.000 -0.000  0.399   -0.073 -0.081  0.000
 C         -0.085 -0.175  0.000    0.000  0.000  0.052    0.024 -0.327 -0.000
 C         -0.013 -0.215 -0.000   -0.000  0.000 -0.398    0.371 -0.050  0.000
 H          0.252 -0.298 -0.000   -0.000  0.000  0.446   -0.202 -0.169 -0.000
 H          0.033  0.061 -0.000   -0.000 -0.000 -0.272    0.196  0.392  0.000
 H          0.211 -0.318  0.000   -0.000  0.000 -0.569   -0.248 -0.075 -0.000
 F         -0.269  0.338 -0.000    0.000 -0.000 -0.086   -0.031 -0.091 -0.000
 H          0.198 -0.269  0.000    0.000  0.000 -0.184   -0.102 -0.284 -0.000
 I          0.001 -0.001  0.000    0.000  0.000  0.005   -0.016 -0.003  0.000
 TransDip   0.030 -0.072  0.000   -0.000  0.000 -0.002    0.093  0.019 -0.000

 Mode:                10                     11                     12
 Frequency:       668.58                 784.50                 843.53
 Force Cnst:      0.7844                 0.4829                 3.4439
 Red. Mass:       2.9783                 1.3318                 8.2148
 IR Active:          YES                    YES                    YES
 IR Intens:       11.780                 50.137                 90.476
 Raman Active:       YES                    YES                    YES
               X      Y      Z        X      Y      Z        X      Y      Z
 C         -0.000 -0.000 -0.159   -0.000  0.000 -0.081   -0.137  0.188  0.000
 C         -0.000 -0.000  0.189   -0.000 -0.000 -0.072   -0.125 -0.321  0.000
 C          0.000 -0.000 -0.145    0.000 -0.000 -0.082   -0.104 -0.202  0.000
 C          0.000  0.000  0.225    0.000  0.000  0.093    0.075 -0.044 -0.000
 C         -0.000  0.000 -0.134    0.000 -0.000 -0.005    0.273 -0.015  0.000
 C         -0.000 -0.000  0.168    0.000  0.000  0.043    0.438  0.056 -0.000
 H          0.000  0.000 -0.428   -0.000  0.000  0.577   -0.171  0.149  0.000
 H         -0.000 -0.000  0.029    0.000 -0.000  0.623    0.247 -0.466 -0.000
 H          0.000  0.000 -0.596    0.000  0.000  0.493   -0.140 -0.032 -0.000
 F         -0.000  0.000 -0.012   -0.000  0.000 -0.016   -0.203  0.228  0.000
 H          0.000  0.000 -0.531    0.000 -0.000 -0.083    0.232  0.011 -0.000
 I          0.000  0.000  0.000   -0.000  0.000 -0.001   -0.011  0.001  0.000
 TransDip  -0.000 -0.000 -0.110    0.000 -0.000  0.227    0.290 -0.093 -0.000

 Mode:                13                     14                     15
 Frequency:       873.09                 901.36                 970.99
 Force Cnst:      0.5970                 0.6736                 0.7064
 Red. Mass:       1.3293                 1.4072                 1.2717
 IR Active:          YES                    YES                    YES
 IR Intens:       14.464                  3.944                  0.003
 Raman Active:       YES                    YES                    YES
               X      Y      Z        X      Y      Z        X      Y      Z
 C          0.000 -0.000 -0.032   -0.000  0.000  0.107    0.000 -0.000  0.072
 C          0.000  0.000  0.015   -0.000 -0.000  0.015   -0.000  0.000 -0.119
 C         -0.000 -0.000  0.029   -0.000 -0.000 -0.129   -0.000 -0.000  0.056
 C          0.000 -0.000  0.055    0.000 -0.000  0.071    0.000 -0.000  0.013
 C          0.000  0.000 -0.150    0.000  0.000 -0.049    0.000  0.000 -0.034
 C          0.000 -0.000  0.035    0.000 -0.000 -0.017    0.000 -0.000  0.010
 H         -0.000 -0.000  0.265   -0.000  0.000 -0.622    0.000 -0.000 -0.482
 H          0.000 -0.000 -0.117    0.000 -0.000 -0.092    0.000 -0.000  0.765
 H         -0.000 -0.000 -0.172   -0.000 -0.000  0.712   -0.000 -0.000 -0.381
 F         -0.000  0.000 -0.012   -0.000  0.000 -0.014   -0.000  0.000  0.000
 H          0.000  0.000  0.926    0.000  0.000  0.247    0.000  0.000  0.116
 I         -0.000 -0.000 -0.001   -0.000 -0.000  0.000   -0.000 -0.000  0.000
 TransDip   0.000 -0.000  0.122    0.000 -0.000  0.064    0.000 -0.000 -0.002

 Mode:                16                     17                     18
 Frequency:      1012.35                1064.06                1104.47
 Force Cnst:      3.5412                 1.3367                 1.0742
 Red. Mass:       5.8646                 2.0037                 1.4946
 IR Active:          YES                    YES                    YES
 IR Intens:        6.162                  9.196                  1.874
 Raman Active:       YES                    YES                    YES
               X      Y      Z        X      Y      Z        X      Y      Z
 C         -0.216  0.245  0.000   -0.112  0.120 -0.000    0.080  0.056  0.000
 C         -0.032 -0.058 -0.000    0.080  0.091 -0.000    0.003 -0.081 -0.000
 C          0.399  0.098  0.000   -0.001 -0.080  0.000   -0.083  0.066  0.000
 C         -0.037  0.039  0.000    0.012  0.005  0.000    0.013  0.018 -0.000
 C         -0.187 -0.344 -0.000    0.095 -0.037  0.000    0.001 -0.099 -0.000
 C          0.067  0.025  0.000   -0.162 -0.074 -0.000   -0.081  0.003  0.000
 H         -0.229  0.250 -0.000   -0.167  0.096  0.000    0.440  0.353 -0.000
 H         -0.155  0.002  0.000    0.430 -0.027  0.000    0.222 -0.168  0.000
 H          0.403  0.187 -0.000    0.060 -0.470 -0.000   -0.176  0.640 -0.000
 F          0.012 -0.010  0.000   -0.010  0.009 -0.000   -0.004 -0.008  0.000
 H         -0.362 -0.301  0.000    0.639 -0.230 -0.000    0.279 -0.204  0.000
 I          0.001 -0.000 -0.000    0.002  0.001  0.000    0.001 -0.000 -0.000
 TransDip   0.073  0.031  0.000   -0.075 -0.062 -0.000   -0.016  0.041 -0.000

 Mode:                19                     20                     21
 Frequency:      1182.41                1227.95                1293.74
 Force Cnst:      0.9770                 2.6585                 1.8985
 Red. Mass:       1.1861                 2.9925                 1.9252
 IR Active:          YES                    YES                    YES
 IR Intens:       11.376                 70.196                 14.460
 Raman Active:       YES                    YES                    YES
               X      Y      Z        X      Y      Z        X      Y      Z
 C         -0.048 -0.032  0.000    0.017  0.043 -0.000    0.023  0.049 -0.000
 C          0.079  0.015 -0.000   -0.017  0.122  0.000   -0.079 -0.006 -0.000
 C          0.010  0.017  0.000    0.027 -0.068 -0.000   -0.034 -0.005  0.000
 C          0.030 -0.052 -0.000    0.229 -0.218  0.000    0.068  0.181  0.000
 C         -0.016  0.019  0.000    0.050 -0.041  0.000   -0.046  0.020  0.000
 C         -0.022 -0.013 -0.000   -0.122 -0.083 -0.000    0.025 -0.174 -0.000
 H         -0.411 -0.328  0.000    0.356  0.336  0.000    0.239  0.228  0.000
 H          0.600 -0.173  0.000   -0.351  0.256  0.000    0.527 -0.233  0.000
 H         -0.057  0.480 -0.000    0.017  0.097 -0.000    0.011 -0.356  0.000
 F         -0.016  0.023 -0.000   -0.092  0.106 -0.000    0.016 -0.034 -0.000
 H         -0.272  0.107 -0.000   -0.604  0.170 -0.000   -0.556  0.201 -0.000
 I          0.000  0.000  0.000    0.001  0.000 -0.000   -0.000  0.000  0.000
 TransDip   0.066 -0.086 -0.000    0.125 -0.237 -0.000   -0.074  0.097  0.000

 Mode:                22                     23                     24
 Frequency:      1331.12                1447.48                1498.38
 Force Cnst:      3.1803                 3.4902                 3.1169
 Red. Mass:       3.0464                 2.8273                 2.3563
 IR Active:          YES                    YES                    YES
 IR Intens:        4.244                 17.317                 97.765
 Raman Active:       YES                    YES                    YES
               X      Y      Z        X      Y      Z        X      Y      Z
 C         -0.172 -0.133  0.000    0.147  0.025  0.000   -0.025 -0.143 -0.000
 C          0.132 -0.055 -0.000   -0.060 -0.095 -0.000   -0.165  0.088  0.000
 C         -0.050  0.210  0.000   -0.076  0.086  0.000    0.072  0.059 -0.000
 C         -0.088 -0.039 -0.000    0.208  0.056 -0.000    0.079 -0.128 -0.000
 C          0.201 -0.081 -0.000   -0.006 -0.147 -0.000   -0.136  0.026 -0.000
 C         -0.029  0.117  0.000   -0.120  0.184  0.000    0.071  0.098  0.000
 H          0.404  0.340 -0.000   -0.482 -0.505 -0.000    0.368  0.155 -0.000
 H          0.180 -0.073  0.000   -0.015 -0.134 -0.000    0.612 -0.195 -0.000
 H          0.050 -0.454 -0.000    0.011 -0.543 -0.000    0.143 -0.261 -0.000
 F         -0.004 -0.014  0.000   -0.029  0.006  0.000   -0.016  0.028  0.000
 H         -0.512  0.167  0.000   -0.128 -0.134  0.000    0.432 -0.177  0.000
 I          0.000  0.000  0.000    0.001 -0.001 -0.000   -0.000 -0.000 -0.000
 TransDip  -0.010  0.065 -0.000    0.021 -0.132 -0.000    0.271 -0.164 -0.000

 Mode:                25                     26                     27
 Frequency:      1618.22                1623.40                3181.64
 Force Cnst:      9.5547                10.4837                 6.4911
 Red. Mass:       6.1929                 6.7517                 1.0884
 IR Active:          YES                    YES                    YES
 IR Intens:      119.144                 43.898                  4.913
 Raman Active:       YES                    YES                    YES
               X      Y      Z        X      Y      Z        X      Y      Z
 C         -0.213 -0.012  0.000    0.185  0.236 -0.000   -0.012  0.018  0.000
 C          0.351 -0.125 -0.000   -0.056 -0.161  0.000   -0.028 -0.075 -0.000
 C         -0.189  0.128  0.000    0.028  0.400  0.000    0.020  0.005 -0.000
 C          0.294  0.013 -0.000   -0.149 -0.338 -0.000    0.000 -0.000 -0.000
 C         -0.339  0.084  0.000    0.003  0.164  0.000   -0.000 -0.002 -0.000
 C          0.132 -0.097 -0.000   -0.005 -0.280 -0.000   -0.001 -0.000  0.000
 H          0.031  0.207  0.000   -0.314 -0.165  0.000    0.170 -0.211 -0.000
 H         -0.452  0.170  0.000    0.001 -0.204  0.000    0.320  0.868 -0.000
 H         -0.154 -0.232 -0.000    0.182 -0.481  0.000   -0.249 -0.041  0.000
 F         -0.018  0.005 -0.000   -0.002  0.023 -0.000   -0.000  0.000  0.000
 H          0.378 -0.174 -0.000    0.176  0.122 -0.000    0.006  0.018  0.000
 I          0.001  0.000  0.000   -0.001  0.000  0.000    0.000 -0.000  0.000
 TransDip   0.338 -0.088  0.000   -0.009 -0.212  0.000   -0.025 -0.067 -0.000

 Mode:                28                     29                     30
 Frequency:      3206.88                3211.16                3212.30
 Force Cnst:      6.6168                 6.6569                 6.6462
 Red. Mass:       1.0920                 1.0957                 1.0932
 IR Active:          YES                    YES                    YES
 IR Intens:        0.979                  0.898                  2.866
 Raman Active:       YES                    YES                    YES
               X      Y      Z        X      Y      Z        X      Y      Z
 C         -0.043  0.053  0.000    0.032 -0.036 -0.000   -0.008  0.011  0.000
 C          0.006  0.004 -0.000   -0.011 -0.031 -0.000    0.003  0.008 -0.000
 C         -0.053 -0.009 -0.000   -0.065 -0.009  0.000    0.008  0.001 -0.000
 C         -0.000  0.003 -0.000    0.001  0.004 -0.000    0.004 -0.001  0.000
 C          0.003  0.005  0.000   -0.005 -0.015 -0.000   -0.028 -0.081 -0.000
 C         -0.001 -0.002 -0.000    0.001  0.002  0.000   -0.003  0.002 -0.000
 H          0.494 -0.601  0.000   -0.344  0.416 -0.000    0.097 -0.117 -0.000
 H         -0.024 -0.053  0.000    0.121  0.330 -0.000   -0.031 -0.083 -0.000
 H          0.608  0.093 -0.000    0.729  0.109  0.000   -0.087 -0.013  0.000
 F          0.000 -0.000  0.000    0.000 -0.000 -0.000   -0.000  0.000  0.000
 H         -0.024 -0.067  0.000    0.060  0.173  0.000    0.321  0.922  0.000
 I          0.000 -0.000  0.000   -0.000  0.000 -0.000    0.000  0.000  0.000
 TransDip  -0.013  0.029  0.000   -0.025 -0.018 -0.000    0.048  0.025  0.000

 STANDARD THERMODYNAMIC QUANTITIES AT   298.15 K  AND     1.00 ATM

   This Molecule has  0 Imaginary Frequencies
   Zero point vibrational energy:       51.009 kcal/mol

   Atom    1 Element C  Has Mass   12.00000
   Atom    2 Element C  Has Mass   12.00000
   Atom    3 Element C  Has Mass   12.00000
   Atom    4 Element C  Has Mass   12.00000
   Atom    5 Element C  Has Mass   12.00000
   Atom    6 Element C  Has Mass   12.00000
   Atom    7 Element H  Has Mass    1.00783
   Atom    8 Element H  Has Mass    1.00783
   Atom    9 Element H  Has Mass    1.00783
   Atom   10 Element F  Has Mass   18.99840
   Atom   11 Element H  Has Mass    1.00783
   Atom   12 Element I  Has Mass  126.90440
   Molecular Mass:   221.934120 amu
   Principal axes and moments of inertia in amu*Bohr^2:
                             1           2           3
    Eigenvalues --      554.80502  3277.61596  3832.42098
          X               0.99989     0.01495    -0.00000
          Y              -0.01495     0.99989     0.00000
          Z               0.00000    -0.00000     1.00000
   Rotational Symmetry Number is   1
   The Molecule is an Asymmetric Top
   Translational Enthalpy:        0.889 kcal/mol
   Rotational Enthalpy:           0.889 kcal/mol
   Vibrational Enthalpy:         53.454 kcal/mol
   gas constant (RT):             0.592 kcal/mol
   Translational Entropy:        42.094  cal/mol.K
   Rotational Entropy:           30.322  cal/mol.K
   Vibrational Entropy:          13.268  cal/mol.K

   Total Enthalpy:               55.824 kcal/mol
   Total Entropy:                85.685  cal/mol.K

 ======================================================================

 STANDARD THERMODYNAMIC QUANTITIES FOR ANHARMONIC VIBRATION -- TOSH

   Zero point vibrational energy: ************ kcal/mol

   Vibrational Enthalpy:       Infinity kcal/mol
   Vibrational Entropy:             NaN  cal/mol.K

   Total Enthalpy:             Infinity kcal/mol
   Total Entropy:                   NaN  cal/mol.K

 ======================================================================

 STANDARD THERMODYNAMIC QUANTITIES FOR ANHARMONIC VIBRATION -- VPT2

   Zero point vibrational energy: ************ kcal/mol

   Vibrational Enthalpy:       Infinity kcal/mol
   Vibrational Entropy:             NaN  cal/mol.K

   Total Enthalpy:             Infinity kcal/mol
   Total Entropy:                   NaN  cal/mol.K

 ======================================================================

Archival summary:
1\1\december\FREQ\ProcedureUnspecified\BasisUnspecified\1164\taweetha\FriNov2919:26:322019FriNov2919:26:322019\0\\#,FREQ,ProcedureUnspecified,BasisUnspecified,\\0,1\I\C,1,2.13272\C,2,1.39337,1,119.084\H,3,1.08179,2,122.526,1,0,0\C,3,1.38778,2,117.685,1,180,0\F,5,1.35296,3,118.182,2,-180,0\C,5,1.38597,3,122.876,2,-0,0\H,7,1.08234,5,119.934,3,180,0\C,7,1.3931,5,118.048,3,-0,0\H,9,1.08394,7,119.567,5,180,0\C,2,1.39415,1,119.541,3,-180,0\H,11,1.08199,2,120.733,1,0,0\\\@

 Total job time:  234.61s(wall), 1355.67s(cpu) 
 Fri Nov 29 19:26:32 2019

        *************************************************************
        *                                                           *
        *  Thank you very much for using Q-Chem.  Have a nice day.  *
        *                                                           *
        *************************************************************
