# Supplementary material for: Geometric and energetic data from quantum chemical calculations of halobenzenes and xylenes
Source: Data Brief. 2020 Mar 5;30:105386. doi: 10.1016/j.dib.2020.105386 (PMC7114895; doi:10.1016/j.dib.2020.105386)
Supplement: Supplementary file 1 [file mmc1.zip › halobenzene/B3LYP/2/m-C6H4I2.out]

                  Welcome to Q-Chem
     A Quantum Leap Into The Future Of Chemistry


 Q-Chem 5.2 (devel), Q-Chem, Inc., Pleasanton, CA (2019)

 Yihan Shao,  Zhengting Gan,  E. Epifanovsky,  A. T. B. Gilbert,  M. Wormit,  
 J. Kussmann,  A. W. Lange,  A. Behn,  Jia Deng,  Xintian Feng,  D. Ghosh,  
 M. Goldey,  P. R. Horn,  L. D. Jacobson,  I. Kaliman,  T. Kus,  A. Landau,  
 Jie Liu,  E. I. Proynov,  R. M. Richard,  R. P. Steele,  E. J. Sundstrom,  
 H. L. Woodcock III,  P. M. Zimmerman,  D. Zuev,  B. Albrecht,  E. Alguire,  
 S. A. Baeppler,  D. Barton,  Z. Benda,  Y. A. Bernard,  E. J. Berquist,  
 K. B. Bravaya,  H. Burton,  D. Casanova,  Chun-Min Chang,  Yunqing Chen,  
 A. Chien,  K. D. Closser,  M. P. Coons,  S. Coriani,  S. Dasgupta,  
 A. L. Dempwolff,  M. Diedenhofen,  Hainam Do,  R. G. Edgar,  Po-Tung Fang,  
 S. Faraji,  S. Fatehi,  Qingguo Feng,  K. D. Fenk,  J. Fosso-Tande,  
 J. Gayvert,  Qinghui Ge,  A. Ghysels,  G. Gidofalvi,  J. Gomes,  
 J. Gonthier,  A. Gunina,  D. Hait,  M. W. D. Hanson-Heine,  
 P. H. P. Harbach,  A. W. Hauser,  M. F. Herbst,  J. E. Herr,  
 E. G. Hohenstein,  Z. C. Holden,  Kerwin Hui,  B. C. Huynh,  T.-C. Jagau,  
 Hyunjun Ji,  B. Kaduk,  K. Khistyaev,  Jaehoon Kim,  P. Klunzinger,  K. Koh,  
 D. Kosenkov,  L. Koulias,  T. Kowalczyk,  C. M. Krauter,  A. Kunitsa,  
 Ka Un Lao,  A. Laurent,  K. V. Lawler,  Joonho Lee,  D. Lefrancois,  
 S. Lehtola,  D. S. Levine,  Yi-Pei Li,  You-Sheng Lin,  Fenglai Liu,  
 E. Livshits,  A. Luenser,  P. Manohar,  E. Mansoor,  S. F. Manzer,  
 Shan-Ping Mao,  Yuezhi Mao,  N. Mardirossian,  A. V. Marenich,  
 T. Markovich,  L. A. Martinez-Martinez,  S. A. Maurer,  N. J. Mayhall,  
 S. C. McKenzie,  J.-M. Mewes,  P. Morgante,  A. F. Morrison,  
 J. W. Mullinax,  K. Nanda,  T. S. Nguyen-Beck,  R. Olivares-Amaya,  
 J. A. Parkhill,  Zheng Pei,  T. M. Perrine,  F. Plasser,  P. Pokhilko,  
 S. Prager,  A. Prociuk,  E. Ramos,  D. R. Rehn,  F. Rob,  M. Scheurer,  
 M. Schneider,  N. Sergueev,  S. M. Sharada,  S. Sharma,  D. W. Small,  
 T. Stauch,  T. Stein,  Yu-Chuan Su,  A. J. W. Thom,  A. Tkatchenko,  
 T. Tsuchimochi,  N. M. Tubman,  L. Vogt,  M. L. Vidal,  O. Vydrov,  
 M. A. Watson,  J. Wenzel,  M. de Wergifosse,  T. A. Wesolowski,  A. White,  
 J. Witte,  A. Yamada,  Jun Yang,  K. Yao,  S. Yeganeh,  S. R. Yost,  
 Zhi-Qiang You,  A. Zech,  Igor Ying Zhang,  Xing Zhang,  Yan Zhao,  
 Ying Zhu,  B. R. Brooks,  G. K. L. Chan,  C. J. Cramer,  M. S. Gordon,  
 W. J. Hehre,  A. Klamt,  M. W. Schmidt,  C. D. Sherrill,  D. G. Truhlar,  
 A. Aspuru-Guzik,  R. Baer,  A. T. Bell,  N. A. Besley,  Jeng-Da Chai,  
 A. E. DePrince, III,  R. A. DiStasio Jr.,  A. Dreuw,  B. D. Dunietz,  
 T. R. Furlani,  Chao-Ping Hsu,  Yousung Jung,  Jing Kong,  D. S. Lambrecht,  
 WanZhen Liang,  C. Ochsenfeld,  V. A. Rassolov,  L. V. Slipchenko,  
 J. E. Subotnik,  T. Van Voorhis,  J. M. Herbert,  A. I. Krylov,  
 P. M. W. Gill,  M. Head-Gordon

 Contributors to earlier versions of Q-Chem not listed above: 
 R. D. Adamson,  B. Austin,  J. Baker,  G. J. O. Beran,  K. Brandhorst,  
 S. T. Brown,  E. F. C. Byrd,  A. K. Chakraborty,  C.-L. Cheng,  
 Siu Hung Chien,  D. M. Chipman,  D. L. Crittenden,  H. Dachsel,  
 R. J. Doerksen,  A. D. Dutoi,  L. Fusti-Molnar,  W. A. Goddard III,  
 A. Golubeva-Zadorozhnaya,  S. R. Gwaltney,  G. Hawkins,  A. Heyden,  
 S. Hirata,  G. Kedziora,  F. J. Keil,  C. Kelley,  Jihan Kim,  R. A. King,  
 R. Z. Khaliullin,  P. P. Korambath,  W. Kurlancheek,  A. M. Lee,  M. S. Lee,  
 S. V. Levchenko,  Ching Yeh Lin,  D. Liotard,  R. C. Lochan,  I. Lotan,  
 P. E. Maslen,  N. Nair,  D. P. O'Neill,  D. Neuhauser,  E. Neuscamman,  
 C. M. Oana,  R. Olson,  B. Peters,  R. Peverati,  P. A. Pieniazek,  
 Y. M. Rhee,  J. Ritchie,  M. A. Rohrdanz,  E. Rosta,  N. J. Russ,  
 H. F. Schaefer III,  N. E. Schultz,  N. Shenvi,  A. C. Simmonett,  A. Sodt,  
 D. Stuck,  K. S. Thanthiriwatte,  V. Vanovschi,  Tao Wang,  A. Warshel,  
 C. F. Williams,  Q. Wu,  X. Xu,  W. Zhang

 Please cite Q-Chem as follows:
 Y. Shao et al., Mol. Phys. 113, 184-215 (2015)
 DOI: 10.1080/00268976.2014.952696

 Q-Chem 5.2.1 for Intel X86 EM64T Linux

 Parts of Q-Chem use Armadillo 8.300.2 (Tropical Shenanigans).
 http://arma.sourceforge.net/

 Q-Chem begins on Fri Nov 29 19:26:32 2019  

Host: 
0

     Scratch files written to /scratch/taweetham/qchem3376//
NAlpha2: 146
NElect   146
Mult     1

Checking the input file for inconsistencies... 	...done.

--------------------------------------------------------------
User input:
--------------------------------------------------------------
$MOLECULE
0 1
C   
C	1	CC
C	2	CC	1	120.0		
C	3	CC	2	120.0	1	0.0
C	4	CC	3	120.0	2	0.0	
C	5 	CC	4	120.0	3	0.0
H	1	CH	2	120.0	3	180.0
H	2	CH	3	120.0	4	180.0
H	3	CH	4	120.0	5	180.0
I	4	CI	5	120.0	6	180.0
H	5	CH	6	120.0	1	180.0
I	6	CI	1	120.0	2	180.0

CC=1.39483
CH=1.08673
CF=1.33960
CCl=1.72090
CBr=1.89068
CI=2.07886
$END

$REM
   JOB_TYPE	OPTIMIZATION
   BASIS	6-311++G**
   METHOD	B3LYP
   MEM_TOTAL	64000
   SYM_IGNORE	TRUE
$END

--------------------------------------------------------------
 ----------------------------------------------------------------
             Standard Nuclear Orientation (Angstroms)
    I     Atom           X                Y                Z
 ----------------------------------------------------------------
    1      C       0.0000000000     0.0000000000     0.0000000000
    2      C       0.0000000000     0.0000000000     1.3948300000
    3      C       1.2079582140     0.0000000000     2.0922450000
    4      C       2.4159164279     0.0000000000     1.3948300000
    5      C       2.4159164279     0.0000000000    -0.0000000000
    6      C       1.2079582140     0.0000000000    -0.6974150000
    7      H      -0.9411357871    -0.0000000000    -0.5433650000
    8      H      -0.9411357871    -0.0000000000     1.9381950000
    9      H       1.2079582140    -0.0000000000     3.1789750000
   10      I       4.2162619988    -0.0000000000     2.4342600000
   11      H       3.3570522150    -0.0000000000    -0.5433650000
   12      I       1.2079582140    -0.0000000000    -2.7762750000
 ----------------------------------------------------------------
 Nuclear Repulsion Energy =        1096.72304795 hartrees
 There are       73 alpha and       73 beta electrons
 Requested basis set is 6-311++G(d,p)
 There are 104 shells and 284 basis functions

 Total QAlloc Memory Limit  64000 MB
 Mega-Array Size       188 MB
 MEM_STATIC part       192 MB
 A cutoff of  1.0D-11 yielded   4107 shell pairs
 There are     31945 function pairs (     35367 Cartesian)
 Smallest overlap matrix eigenvalue = 1.56E-06

 Q-Chem warning in module stvman/mkSTV.C, line 318:

 Overlap eigenvalue is smaller than square root of threshold
 Use THRESH >= 12 to get rid of this warning


 Scale SEOQF with 1.000000e-01/1.000000e-01/1.000000e-01

 Standard Electronic Orientation quadrupole field applied
 Nucleus-field energy     =    -0.0000000445 hartrees
 Guess from superposition of atomic densities
 Warning:  Energy on first SCF cycle will be non-variational
 SAD guess density has 146.000000 electrons

 -----------------------------------------------------------------------
  General SCF calculation program by
  Eric Jon Sundstrom, Paul Horn, Yuezhi Mao, Dmitri Zuev, Alec White,
  David Stuck, Shaama M.S., Shane Yost, Joonho Lee, David Small,
  Daniel Levine, Susi Lehtola, Hugh Burton, Evgeny Epifanovsky,
  Bang C. Huynh
 -----------------------------------------------------------------------
 Exchange:     0.2000 Hartree-Fock + 0.0800 Slater + 0.7200 B88
 Correlation:  0.1900 VWN1RPA + 0.8100 LYP
 Using SG-1 standard quadrature grid
 using 6 threads for integral computing
 -------------------------------------------------------
 OpenMP Integral computing Module                
 Release: version 2.0, May 2017, Q-Chem Inc. Pleasanton 
 -------------------------------------------------------
 A restricted SCF calculation will be
 performed using DIIS
 SCF converges when DIIS error is below 1.0e-08
 ---------------------------------------
  Cycle       Energy         DIIS error
 ---------------------------------------
    1  -14071.7220462357      3.53e-02  
    2  -14070.0186881250      3.34e-03  
    3  -14069.8846026640      4.75e-03  
    4  -14070.1341971898      4.82e-04  
    5  -14070.1357730962      3.31e-04  
    6  -14070.1367698476      8.71e-05  
    7  -14070.1368357349      4.17e-05  
    8  -14070.1368538759      7.22e-06  
    9  -14070.1368543343      1.61e-06  
   10  -14070.1368543513      4.46e-07  
   11  -14070.1368543534      1.95e-07  
   12  -14070.1368543533      4.52e-08  
   13  -14070.1368543560      1.95e-08  
   14  -14070.1368543568      1.02e-08  
   15  -14070.1368543582      7.29e-10  Convergence criterion met
 ---------------------------------------
 SCF time:   CPU 103.62s  wall 19.00s 
 SCF   energy in the final basis set =   -14070.1368543582
 Total energy in the final basis set =   -14070.1368543582

 --------------------------------------------------------------

                    Orbital Energies (a.u.)
 --------------------------------------------------------------

 Alpha MOs
 -- Occupied --
*****************-176.3073-176.3072-165.7110-165.7108-165.7090-165.7089
********-165.7088 -35.8039 -35.8038 -31.2968 -31.2967 -31.2912 -31.2911
-31.2911 -31.2910 -22.9474 -22.9473 -22.9460 -22.9460 -22.9459 -22.9459
-22.9420 -22.9420 -22.9419 -22.9419 -10.2406 -10.2406 -10.2086 -10.2049
-10.2042 -10.2040  -6.3535  -6.3534  -4.7656  -4.7655  -4.7514  -4.7513
 -4.7512  -4.7512  -2.0317  -2.0317  -2.0271  -2.0270  -2.0269  -2.0268
 -2.0148  -2.0146  -2.0145  -2.0144  -0.8938  -0.7938  -0.7839  -0.6764
 -0.6761  -0.6255  -0.5884  -0.5318  -0.4927  -0.4668  -0.4277  -0.4277
 -0.4108  -0.3698  -0.3553  -0.3280  -0.3026  -0.2792  -0.2757  -0.2597
 -0.2484
 -- Virtual --
 -0.0574  -0.0450  -0.0442  -0.0267  -0.0049   0.0084   0.0134   0.0369
  0.0508   0.0559   0.0570   0.0808   0.0909   0.0930   0.0997   0.1013
  0.1070   0.1134   0.1149   0.1256   0.1259   0.1303   0.1341   0.1394
  0.1560   0.1577   0.1759   0.1840   0.1854   0.1926   0.1992   0.2119
  0.2153   0.2353   0.2393   0.2495   0.2519   0.2549   0.2636   0.2662
  0.2811   0.2879   0.3179   0.3347   0.3384   0.3394   0.4024   0.4077
  0.4107   0.4158   0.4206   0.4271   0.4495   0.4691   0.4845   0.4935
  0.4987   0.5049   0.5147   0.5173   0.5380   0.5422   0.5612   0.5700
  0.5784   0.6055   0.6332   0.6343   0.6461   0.6486   0.6538   0.6793
  0.6971   0.7273   0.7442   0.7919   0.8017   0.8253   0.8459   0.8543
  0.8574   0.8705   0.8973   0.8986   0.9477   0.9508   0.9795   0.9818
  1.0496   1.0588   1.0793   1.0848   1.1564   1.2197   1.2572   1.3356
  1.3405   1.3665   1.3705   1.4614   1.4678   1.4847   1.4851   1.5035
  1.5078   1.5355   1.5429   1.5974   1.6004   1.6639   1.6682   1.7186
  1.7334   1.7390   1.8253   1.8850   1.8911   1.8959   1.9261   1.9522
  1.9559   1.9817   1.9963   2.0387   2.0430   2.2083   2.2367   2.3089
  2.3580   2.4106   2.4762   2.4815   2.6002   2.6142   2.6446   2.6788
  2.7054   2.7158   2.7373   2.7405   2.7480   2.7579   2.7764   2.8533
  2.8576   2.9890   3.0569   3.0697   3.1004   3.3156   3.3330   3.4629
  3.5603   3.6486   3.7525   3.9632   3.9710   3.9892   4.0051   4.0204
  4.0268   4.0309   4.0699   4.0980   4.1299   4.1784   4.2838   4.3091
  4.4801   4.5637   4.8081   6.0057   6.0199   6.0816   6.1305   6.1547
  6.1895  23.4579  23.8630  23.9204  24.0372  24.0489  24.1467  27.9078
 27.9677  28.3465  28.3584  28.4062  28.4304  28.4419  28.4450  28.5362
 28.5395  28.5528  28.5625  28.5643  28.5653  28.6116  28.6317  28.7164
 28.7358 127.8904 127.8990 127.9364 127.9651 127.9759 127.9911 151.6990
151.75281901.86351901.9195
 --------------------------------------------------------------

          Ground-State Mulliken Net Atomic Charges

     Atom                 Charge (a.u.)
  ----------------------------------------
      1 C                    -0.636266
      2 C                     0.038384
      3 C                    -0.645044
      4 C                     0.708173
      5 C                    -0.841936
      6 C                     0.701621
      7 H                     0.154710
      8 H                     0.181063
      9 H                     0.154993
     10 I                     0.016297
     11 H                     0.149812
     12 I                     0.018191
  ----------------------------------------
  Sum of atomic charges =     0.000000

 -----------------------------------------------------------------
                    Cartesian Multipole Moments
 -----------------------------------------------------------------
    Charge (ESU x 10^10)
                 0.0000
    Dipole Moment (Debye)
         X      -1.2569      Y       0.0000      Z       0.7213
       Tot       1.4491
    Quadrupole Moments (Debye-Ang)
        XX     -91.7121     XY       0.0000     YY     -95.8919
        XZ      -1.4559     YZ       0.0000     ZZ     -89.3225
    Octopole Moments (Debye-Ang^2)
       XXX    -578.2538    XXY       0.0000    XYY    -201.8067
       YYY       0.0000    XXZ     -11.9424    XYZ       0.0000
       YYZ     -17.2378    XZZ    -194.3343    YZZ       0.0000
       ZZZ     -49.0334
    Hexadecapole Moments (Debye-Ang^3)
      XXXX   -3819.9555   XXXY       0.0000   XXYY    -699.3429
      XYYY       0.0000   YYYY    -127.9765   XXXZ    -608.5091
      XXYZ       0.0000   XYYZ    -231.5293   YYYZ       0.0000
      XXZZ   -1088.0478   XYZZ       0.0000   YYZZ    -503.2097
      XZZZ    -672.9061   YZZZ       0.0000   ZZZZ   -2656.8247
 -----------------------------------------------------------------
 Calculating analytic gradient of the SCF energy
 Gradient of SCF Energy
            1           2           3           4           5           6
    1   0.0070313  -0.0042422   0.0022367   0.0162294  -0.0081888   0.0010780
    2  -0.0000000  -0.0000000   0.0000000   0.0000000  -0.0000000   0.0000000
    3   0.0014414   0.0025248  -0.0067753   0.0089851   0.0045903  -0.0174151
            7           8           9          10          11          12
    1  -0.0018377  -0.0018849   0.0003577  -0.0129781   0.0025518  -0.0003531
    2   0.0000000   0.0000000   0.0000000  -0.0000000  -0.0000000  -0.0000000
    3  -0.0015863   0.0010892   0.0028428  -0.0077393  -0.0017155   0.0137579
 Max gradient component =       1.742E-02
 RMS gradient           =       6.031E-03
 Gradient time:  CPU 29.23 s  wall 4.96 s
 Geometry Optimization Parameters
   NAtoms,    NIC,     NZ,  NCons,   NDum,   NFix, NCnnct, MaxDiis
       12      78      12       0       0       0       0       0


** GEOMETRY OPTIMIZATION IN DELOCALIZED INTERNAL COORDINATES **
   Searching for a Minimum

   Optimization Cycle:   1

                       Coordinates (Angstroms)
     ATOM                X               Y               Z
      1  C         0.0000000000    0.0000000000    0.0000000000
      2  C         0.0000000000    0.0000000000    1.3948300000
      3  C         1.2079582140    0.0000000000    2.0922450000
      4  C         2.4159164279    0.0000000000    1.3948300000
      5  C         2.4159164279    0.0000000000    0.0000000000
      6  C         1.2079582140    0.0000000000   -0.6974150000
      7  H        -0.9411357871    0.0000000000   -0.5433650000
      8  H        -0.9411357871    0.0000000000    1.9381950000
      9  H         1.2079582140    0.0000000000    3.1789750000
     10  I         4.2162619988    0.0000000000    2.4342600000
     11  H         3.3570522150    0.0000000000   -0.5433650000
     12  I         1.2079582140    0.0000000000   -2.7762750000
   Point Group: c1    Number of degrees of freedom:    30


   Energy is -14070.136854358


 Attempting to generate delocalized internal coordinates
 Initial Hessian constructed with Jon Baker's OPTIMIZE code

 21 Hessian modes will be used to form the next step
  Hessian Eigenvalues:
     0.124424    0.124424    0.160000    0.160000    0.160000    0.160000
     0.220000    0.234789    0.234929    0.250000    0.250000    0.351933
     0.351933    0.351933    0.351933    0.422359    0.424274    0.464882
     0.464882    0.464882    0.464882

 Minimum search - taking simple RFO step
 Searching for Lamda that Minimizes Along All modes
 Value Taken    Lamda =  -0.00361652
 Step Taken.  Stepsize is  0.163779

                             Maximum     Tolerance    Cnvgd?
         Gradient           0.014771      0.000300      NO
         Displacement       0.087654      0.001200      NO
         Energy change     *********      0.000001      NO


 New Cartesian Coordinates Obtained by Inverse Iteration

 Displacement from previous Coordinates is:  0.151957
 ----------------------------------------------------------------
             Standard Nuclear Orientation (Angstroms)
    I     Atom           X                Y                Z
 ----------------------------------------------------------------
    1      C      -0.0093214409     0.0000000000     0.0011798303
    2      C       0.0011970751     0.0000000000     1.3935237423
    3      C       1.2029140893     0.0000000000     2.0968921912
    4      C       2.4091691445     0.0000000000     1.3950966647
    5      C       2.4161741670     0.0000000000    -0.0011032894
    6      C       1.2022325016     0.0000000000    -0.6923141759
    7      H      -0.9501557438     0.0000000000    -0.5355752774
    8      H      -0.9364927824     0.0000000000     1.9363756799
    9      H       1.1994735928     0.0000000000     3.1793882677
   10      I       4.2615938604     0.0000000000     2.4692169166
   11      H       3.3536131154     0.0000000000    -0.5417397373
   12      I       1.2043107722     0.0000000000    -2.8280258127
 ----------------------------------------------------------------
 Nuclear Repulsion Energy =        1081.14348704 hartrees
 There are       73 alpha and       73 beta electrons
 Applying Cartesian multipole field
    Component          Value
    ---------          -----
     (2,0,0)        1.00000E-11
     (0,2,0)        2.00000E-11
     (0,0,2)       -3.00000E-11
 Nucleus-field energy     =    -0.0000000465 hartrees
 Requested basis set is 6-311++G(d,p)
 There are 104 shells and 284 basis functions
 A cutoff of  1.0D-11 yielded   4083 shell pairs
 There are     31796 function pairs (     35207 Cartesian)
 Smallest overlap matrix eigenvalue = 1.60E-06

 Q-Chem warning in module stvman/mkSTV.C, line 318:

 Overlap eigenvalue is smaller than square root of threshold
 Use THRESH >= 12 to get rid of this warning

 Guess MOs from SCF MO coefficient file

 -----------------------------------------------------------------------
  General SCF calculation program by
  Eric Jon Sundstrom, Paul Horn, Yuezhi Mao, Dmitri Zuev, Alec White,
  David Stuck, Shaama M.S., Shane Yost, Joonho Lee, David Small,
  Daniel Levine, Susi Lehtola, Hugh Burton, Evgeny Epifanovsky,
  Bang C. Huynh
 -----------------------------------------------------------------------
 Exchange:     0.2000 Hartree-Fock + 0.0800 Slater + 0.7200 B88
 Correlation:  0.1900 VWN1RPA + 0.8100 LYP
 Using SG-1 standard quadrature grid
 using 6 threads for integral computing
 -------------------------------------------------------
 OpenMP Integral computing Module                
 Release: version 2.0, May 2017, Q-Chem Inc. Pleasanton 
 -------------------------------------------------------
 A restricted SCF calculation will be
 performed using DIIS
 SCF converges when DIIS error is below 1.0e-08
 ---------------------------------------
  Cycle       Energy         DIIS error
 ---------------------------------------
    1  -14070.1373410523      4.17e-04  
    2  -14070.1379779305      2.29e-04  
    3  -14070.1377466784      2.69e-04  
    4  -14070.1385155859      3.55e-05  
    5  -14070.1385287670      8.38e-06  
    6  -14070.1385294566      2.26e-06  
    7  -14070.1385295002      8.59e-07  
    8  -14070.1385295102      2.63e-07  
    9  -14070.1385295107      1.07e-07  
   10  -14070.1385295112      4.30e-08  
   11  -14070.1385295109      3.80e-09  Convergence criterion met
 ---------------------------------------
 SCF time:   CPU 78.85s  wall 14.00s 
 SCF   energy in the final basis set =   -14070.1385295109
 Total energy in the final basis set =   -14070.1385295109

 --------------------------------------------------------------

                    Orbital Energies (a.u.)
 --------------------------------------------------------------

 Alpha MOs
 -- Occupied --
*****************-176.3074-176.3073-165.7111-165.7110-165.7090-165.7090
********-165.7089 -35.8038 -35.8037 -31.2969 -31.2968 -31.2910 -31.2910
-31.2909 -31.2909 -22.9474 -22.9473 -22.9460 -22.9460 -22.9459 -22.9459
-22.9419 -22.9419 -22.9418 -22.9418 -10.2453 -10.2452 -10.2112 -10.2062
-10.2060 -10.2054  -6.3532  -6.3530  -4.7653  -4.7652  -4.7508  -4.7508
 -4.7507  -4.7507  -2.0310  -2.0309  -2.0266  -2.0266  -2.0265  -2.0264
 -2.0141  -2.0140  -2.0139  -2.0139  -0.8942  -0.7902  -0.7845  -0.6731
 -0.6708  -0.6266  -0.5912  -0.5350  -0.4928  -0.4680  -0.4300  -0.4277
 -0.4103  -0.3680  -0.3521  -0.3239  -0.3021  -0.2789  -0.2759  -0.2617
 -0.2513
 -- Virtual --
 -0.0685  -0.0459  -0.0448  -0.0366  -0.0062   0.0082   0.0126   0.0369
  0.0508   0.0562   0.0565   0.0810   0.0906   0.0923   0.1004   0.1012
  0.1062   0.1129   0.1151   0.1236   0.1257   0.1290   0.1345   0.1399
  0.1557   0.1561   0.1769   0.1823   0.1868   0.1971   0.2031   0.2108
  0.2152   0.2354   0.2367   0.2469   0.2503   0.2547   0.2611   0.2653
  0.2755   0.2805   0.3173   0.3317   0.3373   0.3391   0.4000   0.4033
  0.4108   0.4114   0.4205   0.4276   0.4453   0.4653   0.4812   0.4915
  0.4993   0.5043   0.5126   0.5139   0.5363   0.5394   0.5599   0.5683
  0.5793   0.6048   0.6234   0.6284   0.6416   0.6445   0.6477   0.6778
  0.6966   0.7167   0.7416   0.7869   0.7951   0.8196   0.8465   0.8531
  0.8547   0.8692   0.8993   0.9044   0.9455   0.9491   0.9782   0.9783
  1.0446   1.0585   1.0744   1.0811   1.1527   1.2141   1.2560   1.3236
  1.3362   1.3626   1.3629   1.4496   1.4507   1.4837   1.4865   1.4980
  1.5048   1.5303   1.5435   1.5965   1.5997   1.6650   1.6693   1.7176
  1.7346   1.7394   1.8179   1.8793   1.8902   1.8964   1.9267   1.9531
  1.9549   1.9762   1.9979   2.0376   2.0393   2.2109   2.2377   2.3085
  2.3581   2.4136   2.4786   2.4836   2.6074   2.6134   2.6440   2.6775
  2.6998   2.7128   2.7327   2.7401   2.7538   2.7568   2.7758   2.8526
  2.8564   2.9882   3.0544   3.0678   3.0985   3.3129   3.3333   3.4658
  3.5696   3.6433   3.7452   3.9632   3.9705   3.9931   4.0032   4.0180
  4.0214   4.0246   4.0728   4.1001   4.1231   4.1683   4.2812   4.3014
  4.4574   4.5349   4.8074   6.0035   6.0174   6.0719   6.1205   6.1366
  6.1670  23.4612  23.8583  23.9190  24.0363  24.0451  24.1493  27.8922
 27.9479  28.3446  28.3561  28.3986  28.4203  28.4308  28.4374  28.5363
 28.5393  28.5515  28.5607  28.5610  28.5619  28.6074  28.6254  28.7105
 28.7261 127.8887 127.8971 127.9302 127.9589 127.9676 127.9809 151.6852
151.73541901.84891901.9012
 --------------------------------------------------------------

          Ground-State Mulliken Net Atomic Charges

     Atom                 Charge (a.u.)
  ----------------------------------------
      1 C                    -0.771060
      2 C                     0.133526
      3 C                    -0.781571
      4 C                     0.922587
      5 C                    -1.064079
      6 C                     0.907208
      7 H                     0.152986
      8 H                     0.182446
      9 H                     0.152802
     10 I                     0.008473
     11 H                     0.145712
     12 I                     0.010970
  ----------------------------------------
  Sum of atomic charges =     0.000000

 -----------------------------------------------------------------
                    Cartesian Multipole Moments
 -----------------------------------------------------------------
    Charge (ESU x 10^10)
                 0.0000
    Dipole Moment (Debye)
         X      -1.3494      Y       0.0000      Z       0.7661
       Tot       1.5517
    Quadrupole Moments (Debye-Ang)
        XX     -92.0401     XY       0.0000     YY     -96.0979
        XZ      -1.5872     YZ       0.0000     ZZ     -89.4961
    Octopole Moments (Debye-Ang^2)
       XXX    -582.6861    XXY       0.0000    XYY    -203.4479
       YYY       0.0000    XXZ     -11.9660    XYZ       0.0000
       YYZ     -16.7826    XZZ    -195.8720    YZZ       0.0000
       ZZZ     -47.8567
    Hexadecapole Moments (Debye-Ang^3)
      XXXX   -3884.5399   XXXY       0.0000   XXYY    -711.7356
      XYYY       0.0000   YYYY    -128.6412   XXXZ    -625.7320
      XXYZ       0.0000   XYYZ    -238.1539   YYYZ       0.0000
      XXZZ   -1112.1005   XYZZ       0.0000   YYZZ    -517.6648
      XZZZ    -691.2495   YZZZ      -0.0000   ZZZZ   -2732.1722
 -----------------------------------------------------------------
 Calculating analytic gradient of the SCF energy
 Gradient of SCF Energy
            1           2           3           4           5           6
    1   0.0007981  -0.0016399  -0.0029199   0.0058714  -0.0041047   0.0006883
    2   0.0000000   0.0000000  -0.0000000  -0.0000000  -0.0000000   0.0000000
    3   0.0038751   0.0009623  -0.0028933   0.0028548   0.0021057  -0.0057913
            7           8           9          10          11          12
    1  -0.0002572   0.0003103   0.0001373   0.0010708   0.0002399  -0.0001943
    2   0.0000000  -0.0000000  -0.0000000   0.0000000   0.0000000  -0.0000000
    3  -0.0001832  -0.0001592   0.0002982   0.0006839  -0.0002356  -0.0015173
 Max gradient component =       5.871E-03
 RMS gradient           =       1.961E-03
 Gradient time:  CPU 28.49 s  wall 4.83 s
 Geometry Optimization Parameters
   NAtoms,    NIC,     NZ,  NCons,   NDum,   NFix, NCnnct, MaxDiis
       12      78      12       0       0       0       0       0

 Cartesian Hessian Update
 Hessian updated using BFGS update


** GEOMETRY OPTIMIZATION IN DELOCALIZED INTERNAL COORDINATES **
   Searching for a Minimum

   Optimization Cycle:   2

                       Coordinates (Angstroms)
     ATOM                X               Y               Z
      1  C        -0.0093214409    0.0000000000    0.0011798303
      2  C         0.0011970751    0.0000000000    1.3935237423
      3  C         1.2029140893    0.0000000000    2.0968921912
      4  C         2.4091691445    0.0000000000    1.3950966647
      5  C         2.4161741670    0.0000000000   -0.0011032894
      6  C         1.2022325016    0.0000000000   -0.6923141759
      7  H        -0.9501557438    0.0000000000   -0.5355752774
      8  H        -0.9364927824    0.0000000000    1.9363756799
      9  H         1.1994735928    0.0000000000    3.1793882677
     10  I         4.2615938604    0.0000000000    2.4692169166
     11  H         3.3536131154    0.0000000000   -0.5417397373
     12  I         1.2043107722    0.0000000000   -2.8280258127
   Point Group: c1    Number of degrees of freedom:    30


   Energy is -14070.138529511

 Hessian updated using BFGS update

 15 Hessian modes will be used to form the next step
  Hessian Eigenvalues:
     0.123798    0.127666    0.159947    0.160005    0.216593    0.234573
     0.241683    0.249950    0.250344    0.350824    0.352424    0.424255
     0.429702    0.464690    0.472110

 Minimum search - taking simple RFO step
 Searching for Lamda that Minimizes Along All modes
 Value Taken    Lamda =  -0.00027517
 Step Taken.  Stepsize is  0.033287

                             Maximum     Tolerance    Cnvgd?
         Gradient           0.004677      0.000300      NO
         Displacement       0.022746      0.001200      NO
         Energy change     -0.001675      0.000001      NO


 New Cartesian Coordinates Obtained by Inverse Iteration

 Displacement from previous Coordinates is:  0.033756
 ----------------------------------------------------------------
             Standard Nuclear Orientation (Angstroms)
    I     Atom           X                Y                Z
 ----------------------------------------------------------------
    1      C      -0.0105129895     0.0000000000     0.0003366353
    2      C       0.0021593265     0.0000000000     1.3929846674
    3      C       1.2029011711     0.0000000000     2.0983969398
    4      C       2.4028785982     0.0000000000     1.3901692491
    5      C       2.4201284144     0.0000000000    -0.0036440118
    6      C       1.2030860575     0.0000000000    -0.6853008650
    7      H      -0.9500076446     0.0000000000    -0.5373006659
    8      H      -0.9356670737     0.0000000000     1.9361186810
    9      H       1.2011946312     0.0000000000     3.1801479758
   10      I       4.2552309205     0.0000000000     2.4635573990
   11      H       3.3571202424     0.0000000000    -0.5434205813
   12      I       1.2061966973     0.0000000000    -2.8191304235
 ----------------------------------------------------------------
 Nuclear Repulsion Energy =        1083.24578193 hartrees
 There are       73 alpha and       73 beta electrons
 Applying Cartesian multipole field
    Component          Value
    ---------          -----
     (2,0,0)        1.00000E-11
     (0,2,0)        2.00000E-11
     (0,0,2)       -3.00000E-11
 Nucleus-field energy     =    -0.0000000461 hartrees
 Requested basis set is 6-311++G(d,p)
 There are 104 shells and 284 basis functions
 A cutoff of  1.0D-11 yielded   4089 shell pairs
 There are     31843 function pairs (     35255 Cartesian)
 Smallest overlap matrix eigenvalue = 1.61E-06

 Q-Chem warning in module stvman/mkSTV.C, line 318:

 Overlap eigenvalue is smaller than square root of threshold
 Use THRESH >= 12 to get rid of this warning

 Guess MOs from SCF MO coefficient file

 -----------------------------------------------------------------------
  General SCF calculation program by
  Eric Jon Sundstrom, Paul Horn, Yuezhi Mao, Dmitri Zuev, Alec White,
  David Stuck, Shaama M.S., Shane Yost, Joonho Lee, David Small,
  Daniel Levine, Susi Lehtola, Hugh Burton, Evgeny Epifanovsky,
  Bang C. Huynh
 -----------------------------------------------------------------------
 Exchange:     0.2000 Hartree-Fock + 0.0800 Slater + 0.7200 B88
 Correlation:  0.1900 VWN1RPA + 0.8100 LYP
 Using SG-1 standard quadrature grid
 using 6 threads for integral computing
 -------------------------------------------------------
 OpenMP Integral computing Module                
 Release: version 2.0, May 2017, Q-Chem Inc. Pleasanton 
 -------------------------------------------------------
 A restricted SCF calculation will be
 performed using DIIS
 SCF converges when DIIS error is below 1.0e-08
 ---------------------------------------
  Cycle       Energy         DIIS error
 ---------------------------------------
    1  -14070.1385808383      2.39e-04  
    2  -14070.1386867168      1.72e-05  
    3  -14070.1386808142      2.94e-05  
    4  -14070.1386897547      5.27e-06  
    5  -14070.1386900172      1.22e-06  
    6  -14070.1386900261      4.35e-07  
    7  -14070.1386900264      2.40e-07  
    8  -14070.1386900271      6.02e-08  
    9  -14070.1386900273      3.06e-08  
   10  -14070.1386900277      9.45e-09  Convergence criterion met
 ---------------------------------------
 SCF time:   CPU 70.69s  wall 13.00s 
 SCF   energy in the final basis set =   -14070.1386900277
 Total energy in the final basis set =   -14070.1386900277

 --------------------------------------------------------------

                    Orbital Energies (a.u.)
 --------------------------------------------------------------

 Alpha MOs
 -- Occupied --
*****************-176.3068-176.3067-165.7105-165.7104-165.7084-165.7084
********-165.7083 -35.8032 -35.8032 -31.2963 -31.2963 -31.2904 -31.2904
-31.2904 -31.2903 -22.9468 -22.9468 -22.9454 -22.9454 -22.9454 -22.9454
-22.9413 -22.9413 -22.9413 -22.9413 -10.2452 -10.2451 -10.2112 -10.2064
-10.2061 -10.2056  -6.3526  -6.3525  -4.7646  -4.7646  -4.7503  -4.7503
 -4.7503  -4.7503  -2.0304  -2.0303  -2.0260  -2.0260  -2.0260  -2.0259
 -2.0136  -2.0136  -2.0134  -2.0134  -0.8955  -0.7909  -0.7854  -0.6734
 -0.6710  -0.6271  -0.5907  -0.5360  -0.4937  -0.4687  -0.4313  -0.4289
 -0.4113  -0.3681  -0.3511  -0.3243  -0.3023  -0.2785  -0.2756  -0.2617
 -0.2513
 -- Virtual --
 -0.0680  -0.0458  -0.0452  -0.0356  -0.0063   0.0081   0.0126   0.0368
  0.0508   0.0557   0.0561   0.0808   0.0910   0.0922   0.1002   0.1014
  0.1064   0.1131   0.1148   0.1236   0.1254   0.1284   0.1343   0.1399
  0.1555   0.1561   0.1763   0.1827   0.1869   0.1976   0.2031   0.2108
  0.2165   0.2365   0.2369   0.2471   0.2492   0.2538   0.2600   0.2639
  0.2756   0.2793   0.3171   0.3315   0.3367   0.3397   0.4022   0.4036
  0.4114   0.4115   0.4207   0.4264   0.4457   0.4658   0.4788   0.4920
  0.4996   0.5066   0.5121   0.5137   0.5366   0.5399   0.5596   0.5679
  0.5833   0.6045   0.6241   0.6269   0.6418   0.6438   0.6481   0.6786
  0.6938   0.7192   0.7406   0.7876   0.7964   0.8202   0.8462   0.8526
  0.8539   0.8693   0.8978   0.9035   0.9413   0.9495   0.9781   0.9796
  1.0450   1.0590   1.0724   1.0795   1.1549   1.2178   1.2665   1.3071
  1.3367   1.3625   1.3638   1.4501   1.4543   1.4846   1.4856   1.4999
  1.5033   1.5313   1.5438   1.5942   1.5965   1.6657   1.6695   1.7194
  1.7344   1.7400   1.8191   1.8789   1.8924   1.8959   1.9297   1.9543
  1.9556   1.9754   2.0003   2.0362   2.0365   2.2122   2.2446   2.3100
  2.3617   2.4133   2.4791   2.4843   2.6129   2.6140   2.6445   2.6811
  2.6991   2.7129   2.7326   2.7394   2.7557   2.7570   2.7776   2.8526
  2.8568   2.9873   3.0551   3.0675   3.1039   3.3153   3.3334   3.4656
  3.5792   3.6426   3.7419   3.9637   3.9712   3.9940   4.0042   4.0190
  4.0213   4.0255   4.0747   4.1018   4.1230   4.1704   4.2792   4.3035
  4.4591   4.5352   4.8086   6.0036   6.0180   6.0714   6.1218   6.1341
  6.1688  23.4639  23.8625  23.9232  24.0408  24.0503  24.1523  27.8939
 27.9500  28.3449  28.3567  28.3983  28.4191  28.4320  28.4385  28.5368
 28.5399  28.5523  28.5614  28.5616  28.5627  28.6074  28.6267  28.7084
 28.7274 127.8891 127.8977 127.9301 127.9599 127.9664 127.9821 151.6868
151.73701901.85051901.9029
 --------------------------------------------------------------

          Ground-State Mulliken Net Atomic Charges

     Atom                 Charge (a.u.)
  ----------------------------------------
      1 C                    -0.784812
      2 C                     0.145937
      3 C                    -0.797220
      4 C                     0.941551
      5 C                    -1.078235
      6 C                     0.921143
      7 H                     0.153292
      8 H                     0.182465
      9 H                     0.153081
     10 I                     0.006500
     11 H                     0.146686
     12 I                     0.009613
  ----------------------------------------
  Sum of atomic charges =     0.000000

 -----------------------------------------------------------------
                    Cartesian Multipole Moments
 -----------------------------------------------------------------
    Charge (ESU x 10^10)
                 0.0000
    Dipole Moment (Debye)
         X      -1.3771      Y      -0.0000      Z       0.7766
       Tot       1.5809
    Quadrupole Moments (Debye-Ang)
        XX     -92.1902     XY      -0.0000     YY     -96.0818
        XZ      -1.6910     YZ       0.0000     ZZ     -89.6482
    Octopole Moments (Debye-Ang^2)
       XXX    -583.2485    XXY      -0.0000    XYY    -203.3197
       YYY       0.0000    XXZ     -12.8396    XYZ       0.0000
       YYZ     -16.8586    XZZ    -196.2451    YZZ       0.0000
       ZZZ     -47.6843
    Hexadecapole Moments (Debye-Ang^3)
      XXXX   -3881.7276   XXXY      -0.0000   XXYY    -710.3910
      XYYY       0.0000   YYYY    -128.6221   XXXZ    -626.8516
      XXYZ      -0.0000   XYYZ    -237.1501   YYYZ       0.0000
      XXZZ   -1110.9379   XYZZ      -0.0000   YYZZ    -515.4227
      XZZZ    -688.9180   YZZZ      -0.0000   ZZZZ   -2721.2168
 -----------------------------------------------------------------
 Calculating analytic gradient of the SCF energy
 Gradient of SCF Energy
            1           2           3           4           5           6
    1  -0.0001909   0.0001330  -0.0010011   0.0012660  -0.0011799   0.0005127
    2   0.0000000  -0.0000000   0.0000000  -0.0000000  -0.0000000   0.0000000
    3   0.0010545  -0.0000244  -0.0005245   0.0002108   0.0004890  -0.0009687
            7           8           9          10          11          12
    1  -0.0000674   0.0003071   0.0000430   0.0001499   0.0000898  -0.0000621
    2   0.0000000   0.0000000  -0.0000000   0.0000000   0.0000000  -0.0000000
    3   0.0000305  -0.0001195   0.0000236   0.0000620  -0.0001076  -0.0001258
 Max gradient component =       1.266E-03
 RMS gradient           =       4.443E-04
 Gradient time:  CPU 28.70 s  wall 4.86 s
 Geometry Optimization Parameters
   NAtoms,    NIC,     NZ,  NCons,   NDum,   NFix, NCnnct, MaxDiis
       12      78      12       0       0       0       0       0

 Cartesian Hessian Update
 Hessian updated using BFGS update


** GEOMETRY OPTIMIZATION IN DELOCALIZED INTERNAL COORDINATES **
   Searching for a Minimum

   Optimization Cycle:   3

                       Coordinates (Angstroms)
     ATOM                X               Y               Z
      1  C        -0.0105129895    0.0000000000    0.0003366353
      2  C         0.0021593265    0.0000000000    1.3929846674
      3  C         1.2029011711    0.0000000000    2.0983969398
      4  C         2.4028785982    0.0000000000    1.3901692491
      5  C         2.4201284144    0.0000000000   -0.0036440118
      6  C         1.2030860575    0.0000000000   -0.6853008650
      7  H        -0.9500076446    0.0000000000   -0.5373006659
      8  H        -0.9356670737    0.0000000000    1.9361186810
      9  H         1.2011946312    0.0000000000    3.1801479758
     10  I         4.2552309205    0.0000000000    2.4635573990
     11  H         3.3571202424    0.0000000000   -0.5434205813
     12  I         1.2061966973    0.0000000000   -2.8191304235
   Point Group: c1    Number of degrees of freedom:    30


   Energy is -14070.138690028

 Hessian updated using BFGS update

 18 Hessian modes will be used to form the next step
  Hessian Eigenvalues:
     0.122689    0.125573    0.159985    0.160001    0.160031    0.205987
     0.220875    0.234955    0.249972    0.250024    0.350676    0.351971
     0.352070    0.421949    0.424289    0.460914    0.464884    0.477301

 Minimum search - taking simple RFO step
 Searching for Lamda that Minimizes Along All modes
 Value Taken    Lamda =  -0.00001234
 Step Taken.  Stepsize is  0.007814

                             Maximum     Tolerance    Cnvgd?
         Gradient           0.000861      0.000300      NO
         Displacement       0.005188      0.001200      NO
         Energy change     -0.000161      0.000001      NO


 New Cartesian Coordinates Obtained by Inverse Iteration

 Displacement from previous Coordinates is:  0.007686
 ----------------------------------------------------------------
             Standard Nuclear Orientation (Angstroms)
    I     Atom           X                Y                Z
 ----------------------------------------------------------------
    1      C      -0.0105184560     0.0000000000     0.0000261914
    2      C       0.0016880279     0.0000000000     1.3933328728
    3      C       1.2030473206     0.0000000000     2.0989836588
    4      C       2.4014507246     0.0000000000     1.3892570588
    5      C       2.4214477135     0.0000000000    -0.0043441580
    6      C       1.2032861820     0.0000000000    -0.6839867588
    7      H      -0.9494634992     0.0000000000    -0.5382870843
    8      H      -0.9367052026     0.0000000000     1.9365646751
    9      H       1.2021490592     0.0000000000     3.1806242197
   10      I       4.2540535636     0.0000000000     2.4625211262
   11      H       3.3582979234     0.0000000000    -0.5437366679
   12      I       1.2059749945     0.0000000000    -2.8180401337
 ----------------------------------------------------------------
 Nuclear Repulsion Energy =        1083.51031215 hartrees
 There are       73 alpha and       73 beta electrons
 Applying Cartesian multipole field
    Component          Value
    ---------          -----
     (2,0,0)        1.00000E-11
     (0,2,0)        2.00000E-11
     (0,0,2)       -3.00000E-11
 Nucleus-field energy     =    -0.0000000461 hartrees
 Requested basis set is 6-311++G(d,p)
 There are 104 shells and 284 basis functions
 A cutoff of  1.0D-11 yielded   4089 shell pairs
 There are     31843 function pairs (     35255 Cartesian)
 Smallest overlap matrix eigenvalue = 1.62E-06

 Q-Chem warning in module stvman/mkSTV.C, line 318:

 Overlap eigenvalue is smaller than square root of threshold
 Use THRESH >= 12 to get rid of this warning

 Guess MOs from SCF MO coefficient file

 -----------------------------------------------------------------------
  General SCF calculation program by
  Eric Jon Sundstrom, Paul Horn, Yuezhi Mao, Dmitri Zuev, Alec White,
  David Stuck, Shaama M.S., Shane Yost, Joonho Lee, David Small,
  Daniel Levine, Susi Lehtola, Hugh Burton, Evgeny Epifanovsky,
  Bang C. Huynh
 -----------------------------------------------------------------------
 Exchange:     0.2000 Hartree-Fock + 0.0800 Slater + 0.7200 B88
 Correlation:  0.1900 VWN1RPA + 0.8100 LYP
 Using SG-1 standard quadrature grid
 using 6 threads for integral computing
 -------------------------------------------------------
 OpenMP Integral computing Module                
 Release: version 2.0, May 2017, Q-Chem Inc. Pleasanton 
 -------------------------------------------------------
 A restricted SCF calculation will be
 performed using DIIS
 SCF converges when DIIS error is below 1.0e-08
 ---------------------------------------
  Cycle       Energy         DIIS error
 ---------------------------------------
    1  -14070.1386888749      6.51e-05  
    2  -14070.1386959789      5.64e-06  
    3  -14070.1386954615      9.07e-06  
    4  -14070.1386962962      1.33e-06  
    5  -14070.1386963141      3.74e-07  
    6  -14070.1386963161      1.49e-07  
    7  -14070.1386963162      5.63e-08  
    8  -14070.1386963149      2.08e-08  
    9  -14070.1386963161      5.13e-09  Convergence criterion met
 ---------------------------------------
 SCF time:   CPU 63.47s  wall 12.00s 
 SCF   energy in the final basis set =   -14070.1386963161
 Total energy in the final basis set =   -14070.1386963161

 --------------------------------------------------------------

                    Orbital Energies (a.u.)
 --------------------------------------------------------------

 Alpha MOs
 -- Occupied --
*****************-176.3067-176.3066-165.7104-165.7103-165.7083-165.7083
********-165.7082 -35.8031 -35.8031 -31.2962 -31.2962 -31.2903 -31.2903
-31.2902 -31.2902 -22.9467 -22.9467 -22.9453 -22.9453 -22.9453 -22.9452
-22.9412 -22.9412 -22.9412 -22.9411 -10.2452 -10.2452 -10.2113 -10.2067
-10.2062 -10.2058  -6.3524  -6.3524  -4.7645  -4.7645  -4.7502  -4.7502
 -4.7501  -4.7501  -2.0303  -2.0302  -2.0259  -2.0259  -2.0258  -2.0258
 -2.0135  -2.0135  -2.0133  -2.0132  -0.8956  -0.7911  -0.7855  -0.6733
 -0.6710  -0.6272  -0.5905  -0.5362  -0.4938  -0.4689  -0.4315  -0.4291
 -0.4114  -0.3683  -0.3508  -0.3243  -0.3023  -0.2784  -0.2755  -0.2617
 -0.2513
 -- Virtual --
 -0.0679  -0.0457  -0.0455  -0.0355  -0.0063   0.0081   0.0126   0.0368
  0.0508   0.0556   0.0560   0.0807   0.0911   0.0922   0.1002   0.1013
  0.1064   0.1131   0.1147   0.1236   0.1253   0.1282   0.1343   0.1399
  0.1554   0.1561   0.1761   0.1827   0.1869   0.1977   0.2030   0.2107
  0.2167   0.2366   0.2369   0.2472   0.2490   0.2535   0.2597   0.2636
  0.2755   0.2790   0.3169   0.3314   0.3366   0.3395   0.4026   0.4037
  0.4115   0.4115   0.4208   0.4262   0.4457   0.4658   0.4781   0.4920
  0.4996   0.5069   0.5117   0.5136   0.5367   0.5398   0.5595   0.5679
  0.5841   0.6043   0.6241   0.6266   0.6418   0.6436   0.6482   0.6787
  0.6932   0.7196   0.7402   0.7876   0.7964   0.8202   0.8460   0.8526
  0.8537   0.8693   0.8973   0.9034   0.9405   0.9495   0.9780   0.9798
  1.0449   1.0591   1.0718   1.0791   1.1552   1.2185   1.2683   1.3040
  1.3367   1.3624   1.3641   1.4500   1.4548   1.4846   1.4853   1.5001
  1.5030   1.5313   1.5436   1.5937   1.5957   1.6656   1.6694   1.7197
  1.7342   1.7396   1.8191   1.8786   1.8929   1.8951   1.9300   1.9545
  1.9557   1.9749   2.0007   2.0356   2.0359   2.2120   2.2457   2.3099
  2.3622   2.4128   2.4791   2.4841   2.6138   2.6140   2.6445   2.6814
  2.6991   2.7128   2.7328   2.7391   2.7550   2.7570   2.7778   2.8525
  2.8567   2.9867   3.0550   3.0672   3.1043   3.3154   3.3325   3.4646
  3.5805   3.6424   3.7405   3.9638   3.9713   3.9938   4.0043   4.0192
  4.0213   4.0256   4.0751   4.1021   4.1230   4.1707   4.2788   4.3038
  4.4593   4.5350   4.8082   6.0036   6.0181   6.0713   6.1219   6.1335
  6.1690  23.4645  23.8624  23.9242  24.0414  24.0499  24.1515  27.8942
 27.9502  28.3450  28.3569  28.3982  28.4188  28.4321  28.4387  28.5369
 28.5400  28.5525  28.5614  28.5617  28.5628  28.6074  28.6269  28.7079
 28.7276 127.8891 127.8979 127.9300 127.9601 127.9661 127.9823 151.6870
151.73721901.85081901.9030
 --------------------------------------------------------------

          Ground-State Mulliken Net Atomic Charges

     Atom                 Charge (a.u.)
  ----------------------------------------
      1 C                    -0.788600
      2 C                     0.148425
      3 C                    -0.801498
      4 C                     0.946978
      5 C                    -1.082339
      6 C                     0.925653
      7 H                     0.153299
      8 H                     0.182724
      9 H                     0.153141
     10 I                     0.006006
     11 H                     0.146933
     12 I                     0.009279
  ----------------------------------------
  Sum of atomic charges =     0.000000

 -----------------------------------------------------------------
                    Cartesian Multipole Moments
 -----------------------------------------------------------------
    Charge (ESU x 10^10)
                 0.0000
    Dipole Moment (Debye)
         X      -1.3834      Y       0.0000      Z       0.7786
       Tot       1.5875
    Quadrupole Moments (Debye-Ang)
        XX     -92.2243     XY      -0.0000     YY     -96.0846
        XZ      -1.7180     YZ      -0.0000     ZZ     -89.6804
    Octopole Moments (Debye-Ang^2)
       XXX    -583.3427    XXY       0.0000    XYY    -203.2870
       YYY      -0.0000    XXZ     -13.0229    XYZ       0.0000
       YYZ     -16.8633    XZZ    -196.3323    YZZ       0.0000
       ZZZ     -47.6177
    Hexadecapole Moments (Debye-Ang^3)
      XXXX   -3881.2618   XXXY       0.0000   XXYY    -710.1443
      XYYY      -0.0000   YYYY    -128.6345   XXXZ    -627.3356
      XXYZ       0.0000   XYYZ    -236.9959   YYYZ      -0.0000
      XXZZ   -1110.9359   XYZZ       0.0000   YYZZ    -515.1407
      XZZZ    -688.5882   YZZZ       0.0000   ZZZZ   -2719.8554
 -----------------------------------------------------------------
 Calculating analytic gradient of the SCF energy
 Gradient of SCF Energy
            1           2           3           4           5           6
    1  -0.0001410   0.0001371  -0.0000489   0.0001139  -0.0000835   0.0000801
    2   0.0000000  -0.0000000   0.0000000   0.0000000   0.0000000   0.0000000
    3   0.0000280  -0.0000469   0.0000899  -0.0000616  -0.0000036  -0.0000180
            7           8           9          10          11          12
    1  -0.0000027  -0.0000091   0.0000431  -0.0000127  -0.0000126  -0.0000637
    2   0.0000000  -0.0000000   0.0000000  -0.0000000  -0.0000000  -0.0000000
    3   0.0000401   0.0000643  -0.0000048  -0.0000611  -0.0000397   0.0000134
 Max gradient component =       1.410E-04
 RMS gradient           =       5.276E-05
 Gradient time:  CPU 28.99 s  wall 4.91 s
 Geometry Optimization Parameters
   NAtoms,    NIC,     NZ,  NCons,   NDum,   NFix, NCnnct, MaxDiis
       12      78      12       0       0       0       0       0

 Cartesian Hessian Update
 Hessian updated using BFGS update


** GEOMETRY OPTIMIZATION IN DELOCALIZED INTERNAL COORDINATES **
   Searching for a Minimum

   Optimization Cycle:   4

                       Coordinates (Angstroms)
     ATOM                X               Y               Z
      1  C        -0.0105184560    0.0000000000    0.0000261914
      2  C         0.0016880279    0.0000000000    1.3933328728
      3  C         1.2030473206    0.0000000000    2.0989836588
      4  C         2.4014507246    0.0000000000    1.3892570588
      5  C         2.4214477135    0.0000000000   -0.0043441580
      6  C         1.2032861820    0.0000000000   -0.6839867588
      7  H        -0.9494634992    0.0000000000   -0.5382870843
      8  H        -0.9367052026    0.0000000000    1.9365646751
      9  H         1.2021490592    0.0000000000    3.1806242197
     10  I         4.2540535636    0.0000000000    2.4625211262
     11  H         3.3582979234    0.0000000000   -0.5437366679
     12  I         1.2059749945    0.0000000000   -2.8180401337
   Point Group: c1    Number of degrees of freedom:    30


   Energy is -14070.138696316

 Hessian updated using BFGS update

 21 Hessian modes will be used to form the next step
  Hessian Eigenvalues:
     0.119997    0.125632    0.159931    0.159998    0.160010    0.160045
     0.205278    0.223200    0.234925    0.249925    0.250186    0.350827
     0.351819    0.351933    0.354393    0.423073    0.424332    0.454612
     0.464880    0.464960    0.477132

 Minimum search - taking simple RFO step
 Searching for Lamda that Minimizes Along All modes
 Value Taken    Lamda =   0.00000000
 Step Taken.  Stepsize is  0.000652

                             Maximum     Tolerance    Cnvgd?
         Gradient           0.000121      0.000300     YES
         Displacement       0.000487      0.001200     YES
         Energy change     -0.000006      0.000001      NO


                       Distance Matrix (Angstroms)
             C (  1)   C (  2)   C (  3)   C (  4)   C (  5)   C (  6)
   C (  2)  1.393360
   C (  3)  2.424534  1.393272
   C (  4)  2.783444  2.399766  1.392797
   C (  5)  2.431970  2.794412  2.430738  1.393745
   C (  6)  1.393268  2.399811  2.782970  2.394564  1.394931
   H (  7)  1.082312  2.153101  3.404189  3.865754  3.412937  2.157675
   H (  8)  2.146626  1.084289  2.145908  3.382725  3.878701  3.383320
   H (  9)  3.403934  2.153025  1.081641  2.155765  3.410383  3.864611
   I ( 10)  4.924475  4.384721  3.072588  2.141036  3.073088  4.382658
   H ( 11)  3.412419  3.875444  3.410143  2.156854  1.081033  2.159571
   I ( 12)  3.069422  4.380179  4.917025  4.373844  3.065006  2.134055
             H (  7)   H (  8)   H (  9)   I ( 10)   H ( 11)
   H (  8)  2.474885
   H (  9)  4.296480  2.474345
   I ( 10)  6.006783  5.217337  3.135250
   H ( 11)  4.307765  4.959733  4.303469  3.136872
   I ( 12)  3.137386  5.215107  5.998666  6.097140  3.131286

 Final energy is   -14070.138696316120     


 ******************************
 **  OPTIMIZATION CONVERGED  **
 ******************************

                       Coordinates (Angstroms)
     ATOM                X               Y               Z
      1  C        -0.0105184560    0.0000000000    0.0000261914
      2  C         0.0016880279    0.0000000000    1.3933328728
      3  C         1.2030473206    0.0000000000    2.0989836588
      4  C         2.4014507246    0.0000000000    1.3892570588
      5  C         2.4214477135    0.0000000000   -0.0043441580
      6  C         1.2032861820    0.0000000000   -0.6839867588
      7  H        -0.9494634992    0.0000000000   -0.5382870843
      8  H        -0.9367052026    0.0000000000    1.9365646751
      9  H         1.2021490592    0.0000000000    3.1806242197
     10  I         4.2540535636    0.0000000000    2.4625211262
     11  H         3.3582979234    0.0000000000   -0.5437366679
     12  I         1.2059749945    0.0000000000   -2.8180401337

Z-matrix Print:
$molecule
0 1
I 
C  1 2.134055
C  2 1.393268 1 119.474669
H  3 1.082312 2 120.771135 1 -0.000000 0
C  3 1.393360 2 118.900535 1 -180.000000 0
H  5 1.084289 3 119.564421 2 -180.000000 0
C  5 1.393272 3 120.930939 2 -0.000000 0
H  7 1.081641 5 120.381413 3 -180.000000 0
C  7 1.392797 5 118.935851 3 -0.000000 0
C  9 1.393745 7 121.457243 5 -0.000000 0
H  10 1.081033 9 120.753321 7 -180.000000 0
I  9 2.141036 7 119.279947 5 -180.000000 0
$end


 --------------------------------------------------------------

                    Orbital Energies (a.u.)
 --------------------------------------------------------------

 Alpha MOs
 -- Occupied --
*****************-176.3067-176.3066-165.7104-165.7103-165.7083-165.7083
********-165.7082 -35.8031 -35.8031 -31.2962 -31.2962 -31.2903 -31.2903
-31.2902 -31.2902 -22.9467 -22.9467 -22.9453 -22.9453 -22.9453 -22.9452
-22.9412 -22.9412 -22.9412 -22.9411 -10.2452 -10.2452 -10.2113 -10.2067
-10.2062 -10.2058  -6.3524  -6.3524  -4.7645  -4.7645  -4.7502  -4.7502
 -4.7501  -4.7501  -2.0303  -2.0302  -2.0259  -2.0259  -2.0258  -2.0258
 -2.0135  -2.0135  -2.0133  -2.0132  -0.8956  -0.7911  -0.7855  -0.6733
 -0.6710  -0.6272  -0.5905  -0.5362  -0.4938  -0.4689  -0.4315  -0.4291
 -0.4114  -0.3683  -0.3508  -0.3243  -0.3023  -0.2784  -0.2755  -0.2617
 -0.2513
 -- Virtual --
 -0.0679  -0.0457  -0.0455  -0.0355  -0.0063   0.0081   0.0126   0.0368
  0.0508   0.0556   0.0560   0.0807   0.0911   0.0922   0.1002   0.1013
  0.1064   0.1131   0.1147   0.1236   0.1253   0.1282   0.1343   0.1399
  0.1554   0.1561   0.1761   0.1827   0.1869   0.1977   0.2030   0.2107
  0.2167   0.2366   0.2369   0.2472   0.2490   0.2535   0.2597   0.2636
  0.2755   0.2790   0.3169   0.3314   0.3366   0.3395   0.4026   0.4037
  0.4115   0.4115   0.4208   0.4262   0.4457   0.4658   0.4781   0.4920
  0.4996   0.5069   0.5117   0.5136   0.5367   0.5398   0.5595   0.5679
  0.5841   0.6043   0.6241   0.6266   0.6418   0.6436   0.6482   0.6787
  0.6932   0.7196   0.7402   0.7876   0.7964   0.8202   0.8460   0.8526
  0.8537   0.8693   0.8973   0.9034   0.9405   0.9495   0.9780   0.9798
  1.0449   1.0591   1.0718   1.0791   1.1552   1.2185   1.2683   1.3040
  1.3367   1.3624   1.3641   1.4500   1.4548   1.4846   1.4853   1.5001
  1.5030   1.5313   1.5436   1.5937   1.5957   1.6656   1.6694   1.7197
  1.7342   1.7396   1.8191   1.8786   1.8929   1.8951   1.9300   1.9545
  1.9557   1.9749   2.0007   2.0356   2.0359   2.2120   2.2457   2.3099
  2.3622   2.4128   2.4791   2.4841   2.6138   2.6140   2.6445   2.6814
  2.6991   2.7128   2.7328   2.7391   2.7550   2.7570   2.7778   2.8525
  2.8567   2.9867   3.0550   3.0672   3.1043   3.3154   3.3325   3.4646
  3.5805   3.6424   3.7405   3.9638   3.9713   3.9938   4.0043   4.0192
  4.0213   4.0256   4.0751   4.1021   4.1230   4.1707   4.2788   4.3038
  4.4593   4.5350   4.8082   6.0036   6.0181   6.0713   6.1219   6.1335
  6.1690  23.4645  23.8624  23.9242  24.0414  24.0499  24.1515  27.8942
 27.9502  28.3450  28.3569  28.3982  28.4188  28.4321  28.4387  28.5369
 28.5400  28.5525  28.5614  28.5617  28.5628  28.6074  28.6269  28.7079
 28.7276 127.8891 127.8979 127.9300 127.9601 127.9661 127.9823 151.6870
151.73721901.85081901.9030
 --------------------------------------------------------------

          Ground-State Mulliken Net Atomic Charges

     Atom                 Charge (a.u.)
  ----------------------------------------
      1 C                    -0.788600
      2 C                     0.148425
      3 C                    -0.801498
      4 C                     0.946978
      5 C                    -1.082339
      6 C                     0.925653
      7 H                     0.153299
      8 H                     0.182724
      9 H                     0.153141
     10 I                     0.006006
     11 H                     0.146933
     12 I                     0.009279
  ----------------------------------------
  Sum of atomic charges =     0.000000

 -----------------------------------------------------------------
                    Cartesian Multipole Moments
 -----------------------------------------------------------------
    Charge (ESU x 10^10)
                 0.0000
    Dipole Moment (Debye)
         X      -1.3834      Y       0.0000      Z       0.7786
       Tot       1.5875
    Quadrupole Moments (Debye-Ang)
        XX     -92.2243     XY      -0.0000     YY     -96.0846
        XZ      -1.7180     YZ      -0.0000     ZZ     -89.6804
    Octopole Moments (Debye-Ang^2)
       XXX    -583.3427    XXY       0.0000    XYY    -203.2870
       YYY      -0.0000    XXZ     -13.0229    XYZ       0.0000
       YYZ     -16.8633    XZZ    -196.3323    YZZ       0.0000
       ZZZ     -47.6177
    Hexadecapole Moments (Debye-Ang^3)
      XXXX   -3881.2618   XXXY       0.0000   XXYY    -710.1443
      XYYY      -0.0000   YYYY    -128.6345   XXXZ    -627.3356
      XXYZ       0.0000   XYYZ    -236.9959   YYYZ      -0.0000
      XXZZ   -1110.9359   XYZZ       0.0000   YYZZ    -515.1407
      XZZZ    -688.5882   YZZZ       0.0000   ZZZZ   -2719.8554
 -----------------------------------------------------------------
Archival summary:
1\1\december\OPT\ProcedureUnspecified\BasisUnspecified\264\taweetha\FriNov2919:27:502019FriNov2919:27:502019\0\\#,OPT,ProcedureUnspecified,BasisUnspecified,\\0,1\I\C,1,2.13406\C,2,1.39327,1,119.475\H,3,1.08231,2,120.771,1,-0,0\C,3,1.39336,2,118.901,1,-180,0\H,5,1.08429,3,119.564,2,-180,0\C,5,1.39327,3,120.931,2,-0,0\H,7,1.08164,5,120.381,3,-180,0\C,7,1.3928,5,118.936,3,-0,0\C,9,1.39374,7,121.457,5,-0,0\H,10,1.08103,9,120.753,7,-180,0\I,9,2.14104,7,119.28,5,-180,0\\\@

 Total job time:  77.47s(wall), 433.61s(cpu) 
 Fri Nov 29 19:27:50 2019

        *************************************************************
        *                                                           *
        *  Thank you very much for using Q-Chem.  Have a nice day.  *
        *                                                           *
        *************************************************************


 
User input: 2 of 2 
 
                  Welcome to Q-Chem
     A Quantum Leap Into The Future Of Chemistry


 Q-Chem 5.2 (devel), Q-Chem, Inc., Pleasanton, CA (2019)

 Yihan Shao,  Zhengting Gan,  E. Epifanovsky,  A. T. B. Gilbert,  M. Wormit,  
 J. Kussmann,  A. W. Lange,  A. Behn,  Jia Deng,  Xintian Feng,  D. Ghosh,  
 M. Goldey,  P. R. Horn,  L. D. Jacobson,  I. Kaliman,  T. Kus,  A. Landau,  
 Jie Liu,  E. I. Proynov,  R. M. Richard,  R. P. Steele,  E. J. Sundstrom,  
 H. L. Woodcock III,  P. M. Zimmerman,  D. Zuev,  B. Albrecht,  E. Alguire,  
 S. A. Baeppler,  D. Barton,  Z. Benda,  Y. A. Bernard,  E. J. Berquist,  
 K. B. Bravaya,  H. Burton,  D. Casanova,  Chun-Min Chang,  Yunqing Chen,  
 A. Chien,  K. D. Closser,  M. P. Coons,  S. Coriani,  S. Dasgupta,  
 A. L. Dempwolff,  M. Diedenhofen,  Hainam Do,  R. G. Edgar,  Po-Tung Fang,  
 S. Faraji,  S. Fatehi,  Qingguo Feng,  K. D. Fenk,  J. Fosso-Tande,  
 J. Gayvert,  Qinghui Ge,  A. Ghysels,  G. Gidofalvi,  J. Gomes,  
 J. Gonthier,  A. Gunina,  D. Hait,  M. W. D. Hanson-Heine,  
 P. H. P. Harbach,  A. W. Hauser,  M. F. Herbst,  J. E. Herr,  
 E. G. Hohenstein,  Z. C. Holden,  Kerwin Hui,  B. C. Huynh,  T.-C. Jagau,  
 Hyunjun Ji,  B. Kaduk,  K. Khistyaev,  Jaehoon Kim,  P. Klunzinger,  K. Koh,  
 D. Kosenkov,  L. Koulias,  T. Kowalczyk,  C. M. Krauter,  A. Kunitsa,  
 Ka Un Lao,  A. Laurent,  K. V. Lawler,  Joonho Lee,  D. Lefrancois,  
 S. Lehtola,  D. S. Levine,  Yi-Pei Li,  You-Sheng Lin,  Fenglai Liu,  
 E. Livshits,  A. Luenser,  P. Manohar,  E. Mansoor,  S. F. Manzer,  
 Shan-Ping Mao,  Yuezhi Mao,  N. Mardirossian,  A. V. Marenich,  
 T. Markovich,  L. A. Martinez-Martinez,  S. A. Maurer,  N. J. Mayhall,  
 S. C. McKenzie,  J.-M. Mewes,  P. Morgante,  A. F. Morrison,  
 J. W. Mullinax,  K. Nanda,  T. S. Nguyen-Beck,  R. Olivares-Amaya,  
 J. A. Parkhill,  Zheng Pei,  T. M. Perrine,  F. Plasser,  P. Pokhilko,  
 S. Prager,  A. Prociuk,  E. Ramos,  D. R. Rehn,  F. Rob,  M. Scheurer,  
 M. Schneider,  N. Sergueev,  S. M. Sharada,  S. Sharma,  D. W. Small,  
 T. Stauch,  T. Stein,  Yu-Chuan Su,  A. J. W. Thom,  A. Tkatchenko,  
 T. Tsuchimochi,  N. M. Tubman,  L. Vogt,  M. L. Vidal,  O. Vydrov,  
 M. A. Watson,  J. Wenzel,  M. de Wergifosse,  T. A. Wesolowski,  A. White,  
 J. Witte,  A. Yamada,  Jun Yang,  K. Yao,  S. Yeganeh,  S. R. Yost,  
 Zhi-Qiang You,  A. Zech,  Igor Ying Zhang,  Xing Zhang,  Yan Zhao,  
 Ying Zhu,  B. R. Brooks,  G. K. L. Chan,  C. J. Cramer,  M. S. Gordon,  
 W. J. Hehre,  A. Klamt,  M. W. Schmidt,  C. D. Sherrill,  D. G. Truhlar,  
 A. Aspuru-Guzik,  R. Baer,  A. T. Bell,  N. A. Besley,  Jeng-Da Chai,  
 A. E. DePrince, III,  R. A. DiStasio Jr.,  A. Dreuw,  B. D. Dunietz,  
 T. R. Furlani,  Chao-Ping Hsu,  Yousung Jung,  Jing Kong,  D. S. Lambrecht,  
 WanZhen Liang,  C. Ochsenfeld,  V. A. Rassolov,  L. V. Slipchenko,  
 J. E. Subotnik,  T. Van Voorhis,  J. M. Herbert,  A. I. Krylov,  
 P. M. W. Gill,  M. Head-Gordon

 Contributors to earlier versions of Q-Chem not listed above: 
 R. D. Adamson,  B. Austin,  J. Baker,  G. J. O. Beran,  K. Brandhorst,  
 S. T. Brown,  E. F. C. Byrd,  A. K. Chakraborty,  C.-L. Cheng,  
 Siu Hung Chien,  D. M. Chipman,  D. L. Crittenden,  H. Dachsel,  
 R. J. Doerksen,  A. D. Dutoi,  L. Fusti-Molnar,  W. A. Goddard III,  
 A. Golubeva-Zadorozhnaya,  S. R. Gwaltney,  G. Hawkins,  A. Heyden,  
 S. Hirata,  G. Kedziora,  F. J. Keil,  C. Kelley,  Jihan Kim,  R. A. King,  
 R. Z. Khaliullin,  P. P. Korambath,  W. Kurlancheek,  A. M. Lee,  M. S. Lee,  
 S. V. Levchenko,  Ching Yeh Lin,  D. Liotard,  R. C. Lochan,  I. Lotan,  
 P. E. Maslen,  N. Nair,  D. P. O'Neill,  D. Neuhauser,  E. Neuscamman,  
 C. M. Oana,  R. Olson,  B. Peters,  R. Peverati,  P. A. Pieniazek,  
 Y. M. Rhee,  J. Ritchie,  M. A. Rohrdanz,  E. Rosta,  N. J. Russ,  
 H. F. Schaefer III,  N. E. Schultz,  N. Shenvi,  A. C. Simmonett,  A. Sodt,  
 D. Stuck,  K. S. Thanthiriwatte,  V. Vanovschi,  Tao Wang,  A. Warshel,  
 C. F. Williams,  Q. Wu,  X. Xu,  W. Zhang

 Please cite Q-Chem as follows:
 Y. Shao et al., Mol. Phys. 113, 184-215 (2015)
 DOI: 10.1080/00268976.2014.952696

 Q-Chem 5.2.1 for Intel X86 EM64T Linux

 Parts of Q-Chem use Armadillo 8.300.2 (Tropical Shenanigans).
 http://arma.sourceforge.net/

 Q-Chem begins on Fri Nov 29 19:27:50 2019  

Host: 
0

     Scratch files written to /scratch/taweetham/qchem3376//
NAlpha2: 146
NElect   146
Mult     1
The previous job contains 0 fragments, simply inherited here

Checking the input file for inconsistencies... 	...done.

--------------------------------------------------------------
User input:
--------------------------------------------------------------

$MOLECULE
READ
$END

$REM
   JOB_TYPE 	FREQUENCY
   BASIS 	6-311++G**
   METHOD	B3LYP	
$END


--------------------------------------------------------------
 ----------------------------------------------------------------
             Standard Nuclear Orientation (Angstroms)
    I     Atom           X                Y                Z
 ----------------------------------------------------------------
    1      C       1.2155039518    -1.9628366289    -0.0000000000
    2      C       0.0028685409    -2.6491076155    -0.0000000000
    3      C      -1.2090296289    -1.9617139817    -0.0000000000
    4      C      -1.1938068597    -0.5690005034    -0.0000000000
    5      C       0.0029775258     0.1453043094     0.0000000000
    6      C       1.2007573555    -0.5696467807    -0.0000000000
    7      H       2.1512541138    -2.5066845959    -0.0000000000
    8      H       0.0017813992    -3.7333960754    -0.0000000000
    9      H      -2.1452243834    -2.5034579171    -0.0000000000
   10      I      -3.0497484164     0.4984796957     0.0000000000
   11      H       0.0015117601     1.2263364306     0.0000000000
   12      I       3.0473909032     0.4999959527     0.0000000000
 ----------------------------------------------------------------
 Molecular Point Group                 Cs    NOp =  2
 Largest Abelian Subgroup              Cs    NOp =  2
 Nuclear Repulsion Energy =        1083.51031215 hartrees
 There are       73 alpha and       73 beta electrons
 Requested basis set is 6-311++G(d,p)
 There are 104 shells and 284 basis functions

 Total QAlloc Memory Limit   2000 MB
 Mega-Array Size       188 MB
 MEM_STATIC part       192 MB

                       Distance Matrix (Angstroms)
             C (  1)   C (  2)   C (  3)   C (  4)   C (  5)   C (  6)
   C (  2)  1.393360
   C (  3)  2.424534  1.393272
   C (  4)  2.783444  2.399766  1.392797
   C (  5)  2.431970  2.794412  2.430738  1.393745
   C (  6)  1.393268  2.399811  2.782970  2.394564  1.394931
   H (  7)  1.082312  2.153101  3.404189  3.865754  3.412937  2.157675
   H (  8)  2.146626  1.084289  2.145908  3.382725  3.878701  3.383320
   H (  9)  3.403934  2.153025  1.081641  2.155765  3.410383  3.864611
   I ( 10)  4.924475  4.384721  3.072588  2.141036  3.073088  4.382658
   H ( 11)  3.412419  3.875444  3.410143  2.156854  1.081033  2.159571
   I ( 12)  3.069422  4.380179  4.917025  4.373844  3.065006  2.134055
             H (  7)   H (  8)   H (  9)   I ( 10)   H ( 11)
   H (  8)  2.474885
   H (  9)  4.296480  2.474345
   I ( 10)  6.006783  5.217337  3.135250
   H ( 11)  4.307765  4.959733  4.303469  3.136872
   I ( 12)  3.137386  5.215107  5.998666  6.097140  3.131286

 A cutoff of  1.0D-11 yielded   4089 shell pairs
 There are     31843 function pairs (     35255 Cartesian)
 Smallest overlap matrix eigenvalue = 1.62E-06

 Q-Chem warning in module stvman/mkSTV.C, line 318:

 Overlap eigenvalue is smaller than square root of threshold
 Use THRESH >= 12 to get rid of this warning

 Guess from superposition of atomic densities
 Warning:  Energy on first SCF cycle will be non-variational
 SAD guess density has 146.000000 electrons

 -----------------------------------------------------------------------
  General SCF calculation program by
  Eric Jon Sundstrom, Paul Horn, Yuezhi Mao, Dmitri Zuev, Alec White,
  David Stuck, Shaama M.S., Shane Yost, Joonho Lee, David Small,
  Daniel Levine, Susi Lehtola, Hugh Burton, Evgeny Epifanovsky,
  Bang C. Huynh
 -----------------------------------------------------------------------
 Exchange:     0.2000 Hartree-Fock + 0.0800 Slater + 0.7200 B88
 Correlation:  0.1900 VWN1RPA + 0.8100 LYP
 Using SG-1 standard quadrature grid
 using 6 threads for integral computing
 -------------------------------------------------------
 OpenMP Integral computing Module                
 Release: version 2.0, May 2017, Q-Chem Inc. Pleasanton 
 -------------------------------------------------------
 A restricted SCF calculation will be
 performed using DIIS
 SCF converges when DIIS error is below 1.0e-08
 ---------------------------------------
  Cycle       Energy         DIIS error
 ---------------------------------------
    1  -14071.6390682451      3.45e-02  
    2  -14070.0253851417      3.28e-03  
    3  -14069.8991617404      4.62e-03  
    4  -14070.1355160837      5.36e-04  
    5  -14070.1376294028      3.49e-04  
    6  -14070.1387386215      8.93e-05  
    7  -14070.1388064681      4.55e-05  
    8  -14070.1388284016      7.98e-06  
    9  -14070.1388289312      1.66e-06  
   10  -14070.1388289488      5.99e-07  
   11  -14070.1388289523      2.58e-07  
   12  -14070.1388289523      1.41e-07  
   13  -14070.1388289527      2.87e-08  
   14  -14070.1388289546      6.59e-09  Convergence criterion met
 ---------------------------------------
 SCF time:   CPU 101.49s  wall 18.00s 
 SCF   energy in the final basis set =   -14070.1388289546
 Total energy in the final basis set =   -14070.1388289546

 --------------------------------------------------------------
             Orbital Energies (a.u.) and Symmetries
 --------------------------------------------------------------

 Alpha MOs, Restricted
 -- Occupied --                  
*******-1165.87 -176.31 -176.31 -165.71 -165.71 -165.71 -165.71
  1 A'    2 A'    3 A'    4 A'    5 A'    6 A'    1 A"    7 A'                 
-165.71 -165.71  -35.80  -35.80  -31.30  -31.30  -31.29  -31.29
  2 A"    8 A'    9 A'   10 A'   11 A'   12 A'    3 A"   13 A'                 
-31.290 -31.290 -22.947 -22.947 -22.945 -22.945 -22.945 -22.945
  4 A"   14 A'   15 A'   16 A'    5 A"   17 A'    6 A"   18 A'                 
-22.941 -22.941 -22.941 -22.941 -10.245 -10.245 -10.211 -10.207
 19 A'    7 A"   20 A'    8 A"   21 A'   22 A'   23 A'   24 A'                 
-10.206 -10.206  -6.353  -6.352  -4.765  -4.764  -4.750  -4.750
 25 A'   26 A'   27 A'   28 A'   29 A'   30 A'   31 A'    9 A"                 
 -4.750  -4.750  -2.030  -2.030  -2.026  -2.026  -2.026  -2.026
 32 A'   10 A"   33 A'   34 A'   11 A"   35 A'   12 A"   36 A'                 
 -2.014  -2.013  -2.013  -2.013  -0.896  -0.791  -0.785  -0.673
 37 A'   38 A'   13 A"   14 A"   39 A'   40 A'   41 A'   42 A'                 
 -0.671  -0.627  -0.591  -0.536  -0.494  -0.469  -0.432  -0.429
 43 A'   44 A'   45 A'   46 A'   47 A'   48 A'   49 A'   50 A'                 
 -0.411  -0.368  -0.351  -0.324  -0.302  -0.278  -0.276  -0.262
 15 A"   51 A'   52 A'   16 A"   17 A"   53 A'   54 A'   18 A"                 
 -0.251
 19 A"                                                                         
 -- Virtual --                   
 -0.068  -0.046  -0.045  -0.035  -0.006   0.008   0.013   0.037
 55 A'   20 A"   21 A"   56 A'   57 A'   58 A'   59 A'   60 A'                 
  0.051   0.056   0.056   0.081   0.091   0.092   0.100   0.101
 61 A'   62 A'   22 A"   23 A"   63 A'   24 A"   64 A'   25 A"                 
  0.106   0.113   0.115   0.124   0.125   0.128   0.134   0.140
 65 A'   66 A'   67 A'   68 A'   26 A"   69 A'   70 A'   27 A"                 
  0.155   0.156   0.176   0.183   0.187   0.198   0.203   0.211
 71 A'   72 A'   28 A"   73 A'   74 A'   75 A'   76 A'   77 A'                 
  0.217   0.237   0.237   0.247   0.249   0.254   0.260   0.263
 78 A'   79 A'   29 A"   30 A"   80 A'   81 A'   82 A'   83 A'                 
  0.276   0.279   0.317   0.331   0.337   0.340   0.403   0.404
 84 A'   85 A'   86 A'   87 A'   88 A'   89 A'   90 A'   31 A"                 
  0.411   0.411   0.421   0.426   0.446   0.465   0.478   0.492
 91 A'   32 A"   33 A"   92 A'   34 A"   93 A'   94 A'   95 A'                 
  0.500   0.507   0.512   0.514   0.537   0.540   0.559   0.568
 96 A'   97 A'   98 A'   35 A"   99 A'  100 A'   36 A"   37 A"                 
  0.584   0.604   0.624   0.627   0.642   0.644   0.648   0.679
101 A'   38 A"  102 A'  103 A'  104 A'  105 A'   39 A"  106 A'                 
  0.693   0.720   0.740   0.788   0.796   0.820   0.846   0.853
 40 A"  107 A'  108 A'  109 A'  110 A'  111 A'  112 A'  113 A'                 
  0.853   0.869   0.897   0.903   0.941   0.950   0.978   0.980
114 A'  115 A'  116 A'  117 A'  118 A'  119 A'   41 A"   42 A"                 
  1.045   1.059   1.072   1.079   1.155   1.219   1.268   1.304
120 A'  121 A'   43 A"   44 A"   45 A"   46 A"  122 A'  123 A'                 
  1.337   1.362   1.364   1.450   1.455   1.485   1.485   1.500
 47 A"  124 A'   48 A"  125 A'  126 A'  127 A'  128 A'  129 A'                 
  1.503   1.531   1.544   1.594   1.596   1.666   1.669   1.720
130 A'  131 A'   49 A"   50 A"   51 A"  132 A'  133 A'  134 A'                 
  1.734   1.740   1.819   1.879   1.893   1.895   1.930   1.954
 52 A"  135 A'  136 A'  137 A'   53 A"   54 A"  138 A'   55 A"                 
  1.956   1.975   2.001   2.036   2.036   2.212   2.246   2.310
139 A'  140 A'   56 A"  141 A'  142 A'   57 A"  143 A'   58 A"                 
  2.362   2.413   2.479   2.484   2.614   2.614   2.645   2.681
144 A'  145 A'  146 A'  147 A'  148 A'   59 A"  149 A'  150 A'                 
  2.699   2.713   2.733   2.739   2.755   2.757   2.778   2.852
151 A'  152 A'  153 A'   60 A"  154 A'   61 A"  155 A'   62 A"                 
  2.857   2.987   3.055   3.067   3.104   3.315   3.332   3.465
 63 A"  156 A'   64 A"  157 A'  158 A'  159 A'  160 A'  161 A'                 
  3.581   3.642   3.740   3.964   3.971   3.994   4.004   4.019
162 A'  163 A'  164 A'   65 A"   66 A"  165 A'  166 A'  167 A'                 
  4.021   4.026   4.075   4.102   4.123   4.171   4.279   4.304
 67 A"   68 A"  168 A'  169 A'  170 A'  171 A'  172 A'  173 A'                 
  4.459   4.535   4.808   6.004   6.018   6.071   6.122   6.133
174 A'  175 A'  176 A'   69 A"   70 A"  177 A'  178 A'  179 A'                 
  6.169  23.464  23.862  23.924  24.041  24.050  24.151  27.894
180 A'  181 A'  182 A'  183 A'  184 A'  185 A'  186 A'  187 A'                 
 27.950  28.345  28.357  28.398  28.419  28.432  28.439  28.537
188 A'   71 A"   72 A"  189 A'  190 A'  191 A'  192 A'   73 A"                 
 28.540  28.552  28.561  28.562  28.563  28.607  28.627  28.708
 74 A"  193 A'   75 A"  194 A'   76 A"  195 A'  196 A'  197 A'                 
 28.728 127.889 127.898 127.930 127.960 127.966 127.982 151.687
198 A'   77 A"   78 A"  199 A'  200 A'  201 A'  202 A'  203 A'                 
151.7371901.8511901.903
204 A'  205 A'  206 A'                                                         

 Beta MOs, Restricted
 -- Occupied --                  
*******-1165.87 -176.31 -176.31 -165.71 -165.71 -165.71 -165.71
  1 A'    2 A'    3 A'    4 A'    5 A'    6 A'    1 A"    7 A'                 
-165.71 -165.71  -35.80  -35.80  -31.30  -31.30  -31.29  -31.29
  2 A"    8 A'    9 A'   10 A'   11 A'   12 A'    3 A"   13 A'                 
-31.290 -31.290 -22.947 -22.947 -22.945 -22.945 -22.945 -22.945
  4 A"   14 A'   15 A'   16 A'    5 A"   17 A'    6 A"   18 A'                 
-22.941 -22.941 -22.941 -22.941 -10.245 -10.245 -10.211 -10.207
 19 A'    7 A"   20 A'    8 A"   21 A'   22 A'   23 A'   24 A'                 
-10.206 -10.206  -6.353  -6.352  -4.765  -4.764  -4.750  -4.750
 25 A'   26 A'   27 A'   28 A'   29 A'   30 A'   31 A'    9 A"                 
 -4.750  -4.750  -2.030  -2.030  -2.026  -2.026  -2.026  -2.026
 32 A'   10 A"   33 A'   34 A'   11 A"   35 A'   12 A"   36 A'                 
 -2.014  -2.013  -2.013  -2.013  -0.896  -0.791  -0.785  -0.673
 37 A'   38 A'   13 A"   14 A"   39 A'   40 A'   41 A'   42 A'                 
 -0.671  -0.627  -0.591  -0.536  -0.494  -0.469  -0.432  -0.429
 43 A'   44 A'   45 A'   46 A'   47 A'   48 A'   49 A'   50 A'                 
 -0.411  -0.368  -0.351  -0.324  -0.302  -0.278  -0.276  -0.262
 15 A"   51 A'   52 A'   16 A"   17 A"   53 A'   54 A'   18 A"                 
 -0.251
 19 A"                                                                         
 -- Virtual --                   
 -0.068  -0.046  -0.045  -0.035  -0.006   0.008   0.013   0.037
 55 A'   20 A"   21 A"   56 A'   57 A'   58 A'   59 A'   60 A'                 
  0.051   0.056   0.056   0.081   0.091   0.092   0.100   0.101
 61 A'   62 A'   22 A"   23 A"   63 A'   24 A"   64 A'   25 A"                 
  0.106   0.113   0.115   0.124   0.125   0.128   0.134   0.140
 65 A'   66 A'   67 A'   68 A'   26 A"   69 A'   70 A'   27 A"                 
  0.155   0.156   0.176   0.183   0.187   0.198   0.203   0.211
 71 A'   72 A'   28 A"   73 A'   74 A'   75 A'   76 A'   77 A'                 
  0.217   0.237   0.237   0.247   0.249   0.254   0.260   0.263
 78 A'   79 A'   29 A"   30 A"   80 A'   81 A'   82 A'   83 A'                 
  0.276   0.279   0.317   0.331   0.337   0.340   0.403   0.404
 84 A'   85 A'   86 A'   87 A'   88 A'   89 A'   90 A'   31 A"                 
  0.411   0.411   0.421   0.426   0.446   0.465   0.478   0.492
 91 A'   32 A"   33 A"   92 A'   34 A"   93 A'   94 A'   95 A'                 
  0.500   0.507   0.512   0.514   0.537   0.540   0.559   0.568
 96 A'   97 A'   98 A'   35 A"   99 A'  100 A'   36 A"   37 A"                 
  0.584   0.604   0.624   0.627   0.642   0.644   0.648   0.679
101 A'   38 A"  102 A'  103 A'  104 A'  105 A'   39 A"  106 A'                 
  0.693   0.720   0.740   0.788   0.796   0.820   0.846   0.853
 40 A"  107 A'  108 A'  109 A'  110 A'  111 A'  112 A'  113 A'                 
  0.853   0.869   0.897   0.903   0.941   0.950   0.978   0.980
114 A'  115 A'  116 A'  117 A'  118 A'  119 A'   41 A"   42 A"                 
  1.045   1.059   1.072   1.079   1.155   1.219   1.268   1.304
120 A'  121 A'   43 A"   44 A"   45 A"   46 A"  122 A'  123 A'                 
  1.337   1.362   1.364   1.450   1.455   1.485   1.485   1.500
 47 A"  124 A'   48 A"  125 A'  126 A'  127 A'  128 A'  129 A'                 
  1.503   1.531   1.544   1.594   1.596   1.666   1.669   1.720
130 A'  131 A'   49 A"   50 A"   51 A"  132 A'  133 A'  134 A'                 
  1.734   1.740   1.819   1.879   1.893   1.895   1.930   1.954
 52 A"  135 A'  136 A'  137 A'   53 A"   54 A"  138 A'   55 A"                 
  1.956   1.975   2.001   2.036   2.036   2.212   2.246   2.310
139 A'  140 A'   56 A"  141 A'  142 A'   57 A"  143 A'   58 A"                 
  2.362   2.413   2.479   2.484   2.614   2.614   2.645   2.681
144 A'  145 A'  146 A'  147 A'  148 A'   59 A"  149 A'  150 A'                 
  2.699   2.713   2.733   2.739   2.755   2.757   2.778   2.852
151 A'  152 A'  153 A'   60 A"  154 A'   61 A"  155 A'   62 A"                 
  2.857   2.987   3.055   3.067   3.104   3.315   3.332   3.465
 63 A"  156 A'   64 A"  157 A'  158 A'  159 A'  160 A'  161 A'                 
  3.581   3.642   3.740   3.964   3.971   3.994   4.004   4.019
162 A'  163 A'  164 A'   65 A"   66 A"  165 A'  166 A'  167 A'                 
  4.021   4.026   4.075   4.102   4.123   4.171   4.279   4.304
 67 A"   68 A"  168 A'  169 A'  170 A'  171 A'  172 A'  173 A'                 
  4.459   4.535   4.808   6.004   6.018   6.071   6.122   6.133
174 A'  175 A'  176 A'   69 A"   70 A"  177 A'  178 A'  179 A'                 
  6.169  23.464  23.862  23.924  24.041  24.050  24.151  27.894
180 A'  181 A'  182 A'  183 A'  184 A'  185 A'  186 A'  187 A'                 
 27.950  28.345  28.357  28.398  28.419  28.432  28.439  28.537
188 A'   71 A"   72 A"  189 A'  190 A'  191 A'  192 A'   73 A"                 
 28.540  28.552  28.561  28.562  28.563  28.607  28.627  28.708
 74 A"  193 A'   75 A"  194 A'   76 A"  195 A'  196 A'  197 A'                 
 28.728 127.889 127.898 127.930 127.960 127.966 127.982 151.687
198 A'   77 A"   78 A"  199 A'  200 A'  201 A'  202 A'  203 A'                 
151.7371901.8511901.903
204 A'  205 A'  206 A'                                                         
 --------------------------------------------------------------

          Ground-State Mulliken Net Atomic Charges

     Atom                 Charge (a.u.)
  ----------------------------------------
      1 C                    -0.785265
      2 C                     0.147964
      3 C                    -0.790499
      4 C                     0.946784
      5 C                    -1.100789
      6 C                     0.932598
      7 H                     0.152766
      8 H                     0.182845
      9 H                     0.152266
     10 I                     0.006029
     11 H                     0.147850
     12 I                     0.007451
  ----------------------------------------
  Sum of atomic charges =     0.000000

 -----------------------------------------------------------------
                    Cartesian Multipole Moments
 -----------------------------------------------------------------
    Charge (ESU x 10^10)
                 0.0000
    Dipole Moment (Debye)
         X       0.0134      Y      -1.5886      Z       0.0000
       Tot       1.5886
    Quadrupole Moments (Debye-Ang)
        XX     -91.7797     XY      -0.0006     YY     -83.9021
        XZ      -0.0000     YZ      -0.0000     ZZ     -96.0820
    Octopole Moments (Debye-Ang^2)
       XXX      -0.1074    XXY      22.6036    XYY       0.0538
       YYY      24.1289    XXZ       0.0000    XYZ      -0.0000
       YYZ       0.0000    XZZ      -0.0143    YZZ      20.1105
       ZZZ       0.0000
    Hexadecapole Moments (Debye-Ang^3)
      XXXX   -3382.4089   XXXY       0.1496   XXYY    -678.1717
      XYYY       0.1528   YYYY    -709.5979   XXXZ      -0.0000
      XXYZ       0.0000   XYYZ      -0.0000   YYYZ       0.0000
      XXZZ    -628.4513   XYZZ       0.0808   YYZZ    -167.9624
      XZZZ       0.0000   YZZZ       0.0000   ZZZZ    -128.6142
 -----------------------------------------------------------------
 Calculating MO derivatives via CPSCF
    1     0    39    0.0436681  
    2     0    39    0.0117805  
    3     0    39    0.0017277  
    4     1    38    0.0002125  
    5    27    12    0.0000183  
    6    39     0    0.0000008  Converged
 Time for AOints: 104.1 s (CPU) 17.5 s (wall)
 ------------------------------------------------------------------------------
                     AOints        : Timing summary (seconds)
 ------------------------------------------------------------------------------
     job step          cpu (% of tot)      sys (% of tot)     wall (% of tot)
 ------------------------------------------------------------------------------
  AOints            0.1041E+03 ( 7.7)   0.4000E-05 ( 3.6)   0.1753E+02 ( 7.6)
 ------------------------------------------------------------------------------
   Grand Totals     0.1349E+04          0.1110E-03          0.2314E+03
 ------------------------------------------------------------------------------
 Polarizability Matrix (a.u.)
            1           2           3
    1-189.3814829   0.0507667   0.0000000
    2   0.0507667-131.8536301   0.0000000
    3   0.0000000   0.0000000 -79.5591860
 Calculating analytic Hessian of the SCF energy

 Direct stationary perturbation theory relativistic correction:

 rels  =     193.951270124208
 relv  =    -643.934160229656
 rel2e =      84.498729582383
 E_rel =    -365.484160523065

 Hessian of the SCF Energy
            1           2           3           4           5           6
    1   0.7213841  -0.0476771  -0.0000000  -0.2814234  -0.1212493  -0.0000000
    2  -0.0476771   0.6598245   0.0000000  -0.0511153  -0.1743016   0.0000000
    3  -0.0000000   0.0000000   0.1232109  -0.0000000  -0.0000000  -0.0573919
    4  -0.2814234  -0.0511153  -0.0000000   0.6547641   0.0000882   0.0000000
    5  -0.1212493  -0.1743016  -0.0000000   0.0000882   0.7285067   0.0000000
    6  -0.0000000   0.0000000  -0.0573919   0.0000000   0.0000000   0.1272447
    7  -0.0570500  -0.0238769   0.0000000  -0.2813320   0.1214872  -0.0000000
    8   0.0239811   0.0631900   0.0000000   0.0511877  -0.1744957  -0.0000000
    9   0.0000000  -0.0000000   0.0045745  -0.0000000   0.0000000  -0.0574192
   10  -0.0161225  -0.0303100  -0.0000000   0.0309801   0.0256820   0.0000000
   11  -0.0306225  -0.0536730   0.0000000   0.0831438  -0.0305711   0.0000000
   12   0.0000000  -0.0000000  -0.0024626   0.0000000  -0.0000000   0.0059978
   13   0.0302718   0.0718379  -0.0000000  -0.0660057   0.0000330  -0.0000000
   14   0.0275484  -0.0248623  -0.0000000  -0.0000137  -0.0008071  -0.0000000
   15  -0.0000000   0.0000000   0.0028323   0.0000000   0.0000000  -0.0009635
   16  -0.1078144  -0.0139469   0.0000000   0.0309082  -0.0258229   0.0000000
   17   0.0421841  -0.3183517  -0.0000000  -0.0831031  -0.0305017  -0.0000000
   18   0.0000000   0.0000000  -0.0539579  -0.0000000   0.0000000   0.0059878
   19  -0.2695419   0.1260194  -0.0000000  -0.0180386   0.0149467  -0.0000000
   20   0.1231225  -0.1273804   0.0000000  -0.0151389   0.0116049  -0.0000000
   21   0.0000000   0.0000000  -0.0348496  -0.0000000  -0.0000000   0.0031551
   22   0.0034476  -0.0284222  -0.0000000  -0.0579541  -0.0002877   0.0000000
   23   0.0024031  -0.0111751  -0.0000000  -0.0002686  -0.3365257  -0.0000000
   24  -0.0000000   0.0000000   0.0031480   0.0000000   0.0000000  -0.0354949
   25  -0.0026944   0.0036047   0.0000000  -0.0180026  -0.0148945  -0.0000000
   26   0.0032273  -0.0008614   0.0000000   0.0151961   0.0116114  -0.0000000
   27   0.0000000  -0.0000000   0.0071990  -0.0000000   0.0000000   0.0031583
   28  -0.0013092   0.0008091   0.0000000   0.0036162   0.0013944   0.0000000
   29   0.0011718   0.0003155  -0.0000000  -0.0036527  -0.0026660   0.0000000
   30   0.0000000  -0.0000000  -0.0007865  -0.0000000   0.0000000   0.0034810
   31  -0.0045308   0.0022143  -0.0000000  -0.0010988   0.0000028   0.0000000
   32   0.0025012   0.0007670  -0.0000000  -0.0000023   0.0008341  -0.0000000
   33  -0.0000000   0.0000000   0.0065115   0.0000000   0.0000000  -0.0012462
   34  -0.0146175  -0.0091364  -0.0000000   0.0035870  -0.0013812   0.0000000
   35  -0.0265910  -0.0134891   0.0000000   0.0036793  -0.0026913  -0.0000000
   36  -0.0000000  -0.0000000   0.0019723   0.0000000   0.0000000   0.0034909
            7           8           9          10          11          12
    1  -0.0570500   0.0239811   0.0000000  -0.0161225  -0.0306225   0.0000000
    2  -0.0238769   0.0631900  -0.0000000  -0.0303100  -0.0536730  -0.0000000
    3   0.0000000   0.0000000   0.0045745  -0.0000000   0.0000000  -0.0024626
    4  -0.2813320   0.0511877  -0.0000000   0.0309801   0.0831438   0.0000000
    5   0.1214872  -0.1744957   0.0000000   0.0256820  -0.0305711  -0.0000000
    6  -0.0000000  -0.0000000  -0.0574192   0.0000000   0.0000000   0.0059978
    7   0.7225777   0.0481460   0.0000000  -0.1075990  -0.0423345  -0.0000000
    8   0.0481460   0.6608200  -0.0000000   0.0138635  -0.3192659  -0.0000000
    9   0.0000000  -0.0000000   0.1229715   0.0000000  -0.0000000  -0.0539229
   10  -0.1075990   0.0138635   0.0000000   0.4697368   0.0848956   0.0000000
   11  -0.0423345  -0.3192659  -0.0000000   0.0848956   0.5784183  -0.0000000
   12  -0.0000000  -0.0000000  -0.0539229   0.0000000  -0.0000000   0.1088386
   13   0.0302461  -0.0719479   0.0000000  -0.2485892  -0.0693079   0.0000000
   14  -0.0276278  -0.0249467   0.0000000  -0.1286762  -0.1730814   0.0000000
   15   0.0000000   0.0000000   0.0029097  -0.0000000   0.0000000  -0.0524154
   16  -0.0160879   0.0303485  -0.0000000  -0.0650276  -0.0324066  -0.0000000
   17   0.0306056  -0.0536995   0.0000000   0.0323506   0.0625812   0.0000000
   18   0.0000000   0.0000000  -0.0024325  -0.0000000  -0.0000000   0.0066344
   19  -0.0027108  -0.0036074   0.0000000   0.0002331  -0.0010292   0.0000000
   20  -0.0032244  -0.0008515  -0.0000000  -0.0009657  -0.0008459   0.0000000
   21   0.0000000   0.0000000   0.0071892  -0.0000000  -0.0000000  -0.0010396
   22   0.0034462   0.0284519  -0.0000000  -0.0030853   0.0023389   0.0000000
   23  -0.0024068  -0.0112538   0.0000000   0.0024960   0.0005667  -0.0000000
   24  -0.0000000  -0.0000000   0.0031712   0.0000000   0.0000000   0.0069391
   25  -0.2709461  -0.1264850   0.0000000   0.0026181   0.0037070   0.0000000
   26  -0.1234798  -0.1271402   0.0000000  -0.0278364  -0.0127621   0.0000000
   27   0.0000000   0.0000000  -0.0347063  -0.0000000  -0.0000000   0.0010438
   28  -0.0146971   0.0091395  -0.0000000  -0.0649631   0.0252379   0.0000000
   29   0.0264233  -0.0134203  -0.0000000   0.0254566  -0.0414006   0.0000000
   30   0.0000000   0.0000000   0.0019401  -0.0000000   0.0000000  -0.0248891
   31  -0.0045368  -0.0022352  -0.0000000   0.0013806  -0.0278375  -0.0000000
   32  -0.0025217   0.0007501   0.0000000   0.0021591  -0.0106171   0.0000000
   33  -0.0000000  -0.0000000   0.0065200   0.0000000   0.0000000   0.0016603
   34  -0.0013106  -0.0008416   0.0000000   0.0004381   0.0042149  -0.0000000
   35  -0.0011896   0.0003166  -0.0000000   0.0008850   0.0006491  -0.0000000
   36  -0.0000000  -0.0000000  -0.0007953   0.0000000   0.0000000   0.0036156
           13          14          15          16          17          18
    1   0.0302718   0.0275484  -0.0000000  -0.1078144   0.0421841   0.0000000
    2   0.0718379  -0.0248623   0.0000000  -0.0139469  -0.3183517   0.0000000
    3  -0.0000000  -0.0000000   0.0028323   0.0000000  -0.0000000  -0.0539579
    4  -0.0660057  -0.0000137   0.0000000   0.0309082  -0.0831031  -0.0000000
    5   0.0000330  -0.0008071   0.0000000  -0.0258229  -0.0305017   0.0000000
    6  -0.0000000  -0.0000000  -0.0009635   0.0000000  -0.0000000   0.0059878
    7   0.0302461  -0.0276278   0.0000000  -0.0160879   0.0306056   0.0000000
    8  -0.0719479  -0.0249467   0.0000000   0.0303485  -0.0536995   0.0000000
    9   0.0000000   0.0000000   0.0029097  -0.0000000   0.0000000  -0.0024325
   10  -0.2485892  -0.1286762  -0.0000000  -0.0650276   0.0323506  -0.0000000
   11  -0.0693079  -0.1730814   0.0000000  -0.0324066   0.0625812  -0.0000000
   12   0.0000000   0.0000000  -0.0524154  -0.0000000   0.0000000   0.0066344
   13   0.6098729   0.0010802  -0.0000000  -0.2468667   0.0680215  -0.0000000
   14   0.0010802   0.7493753  -0.0000000   0.1275339  -0.1724433  -0.0000000
   15  -0.0000000  -0.0000000   0.1194746  -0.0000000   0.0000000  -0.0526032
   16  -0.2468667   0.1275339  -0.0000000   0.4682683  -0.0830678   0.0000000
   17   0.0680215  -0.1724433   0.0000000  -0.0830678   0.5764015  -0.0000000
   18  -0.0000000  -0.0000000  -0.0526032   0.0000000  -0.0000000   0.1090544
   19   0.0015578  -0.0008247  -0.0000000   0.0026426  -0.0037103   0.0000000
   20  -0.0010638  -0.0054021  -0.0000000   0.0277229  -0.0126873   0.0000000
   21  -0.0000000   0.0000000   0.0062835   0.0000000  -0.0000000   0.0010014
   22  -0.0013090   0.0000000   0.0000000  -0.0031068  -0.0023434  -0.0000000
   23   0.0000058   0.0006305  -0.0000000  -0.0024979   0.0005742   0.0000000
   24  -0.0000000  -0.0000000  -0.0009876   0.0000000  -0.0000000   0.0069221
   25   0.0015626   0.0008063  -0.0000000   0.0002339   0.0010270   0.0000000
   26   0.0010530  -0.0054238   0.0000000   0.0009662  -0.0008471  -0.0000000
   27  -0.0000000   0.0000000   0.0062748  -0.0000000   0.0000000  -0.0010474
   28  -0.0289597   0.0170432  -0.0000000   0.0004603  -0.0042078  -0.0000000
   29   0.0008483   0.0010677  -0.0000000  -0.0008820   0.0006452  -0.0000000
   30  -0.0000000  -0.0000000   0.0018893   0.0000000   0.0000000   0.0036082
   31  -0.0524023   0.0003549   0.0000000   0.0013600   0.0277263  -0.0000000
   32   0.0003154  -0.3451800  -0.0000000  -0.0022079  -0.0104707   0.0000000
   33  -0.0000000  -0.0000000  -0.0346768   0.0000000   0.0000000   0.0015883
   34  -0.0293789  -0.0172250   0.0000000  -0.0649693  -0.0254826  -0.0000000
   35  -0.0008773   0.0010729  -0.0000000  -0.0257381  -0.0412009   0.0000000
   36  -0.0000000  -0.0000000   0.0019823  -0.0000000  -0.0000000  -0.0247557
           19          20          21          22          23          24
    1  -0.2695419   0.1231225   0.0000000   0.0034476   0.0024031  -0.0000000
    2   0.1260194  -0.1273804   0.0000000  -0.0284222  -0.0111751   0.0000000
    3  -0.0000000   0.0000000  -0.0348496  -0.0000000  -0.0000000   0.0031480
    4  -0.0180386  -0.0151389  -0.0000000  -0.0579541  -0.0002686   0.0000000
    5   0.0149467   0.0116049  -0.0000000  -0.0002877  -0.3365257   0.0000000
    6  -0.0000000  -0.0000000   0.0031551   0.0000000  -0.0000000  -0.0354949
    7  -0.0027108  -0.0032244   0.0000000   0.0034462  -0.0024068  -0.0000000
    8  -0.0036074  -0.0008515   0.0000000   0.0284519  -0.0112538  -0.0000000
    9   0.0000000  -0.0000000   0.0071892  -0.0000000   0.0000000   0.0031712
   10   0.0002331  -0.0009657  -0.0000000  -0.0030853   0.0024960   0.0000000
   11  -0.0010292  -0.0008459  -0.0000000   0.0023389   0.0005667   0.0000000
   12   0.0000000   0.0000000  -0.0010396   0.0000000  -0.0000000   0.0069391
   13   0.0015578  -0.0010638  -0.0000000  -0.0013090   0.0000058  -0.0000000
   14  -0.0008247  -0.0054021   0.0000000   0.0000000   0.0006305  -0.0000000
   15  -0.0000000  -0.0000000   0.0062835   0.0000000  -0.0000000  -0.0009876
   16   0.0026426   0.0277229   0.0000000  -0.0031068  -0.0024979   0.0000000
   17  -0.0037103  -0.0126873  -0.0000000  -0.0023434   0.0005742  -0.0000000
   18   0.0000000   0.0000000   0.0010014  -0.0000000   0.0000000   0.0069221
   19   0.2850431  -0.1319331   0.0000000   0.0008776  -0.0001581  -0.0000000
   20  -0.1319331   0.1344964   0.0000000   0.0003682   0.0007423  -0.0000000
   21   0.0000000   0.0000000   0.0242376  -0.0000000  -0.0000000  -0.0039823
   22   0.0008776   0.0003682  -0.0000000   0.0581661   0.0002674   0.0000000
   23  -0.0001581   0.0007423  -0.0000000   0.0002674   0.3563674  -0.0000000
   24  -0.0000000  -0.0000000  -0.0039823   0.0000000  -0.0000000   0.0247738
   25  -0.0008187  -0.0007213   0.0000000   0.0008757   0.0001556  -0.0000000
   26   0.0007245   0.0003860  -0.0000000  -0.0003694   0.0007460  -0.0000000
   27   0.0000000  -0.0000000   0.0000629  -0.0000000   0.0000000  -0.0039965
   28   0.0000149   0.0000677   0.0000000  -0.0007351   0.0000626   0.0000000
   29   0.0000975   0.0001276   0.0000000   0.0009662  -0.0003040   0.0000000
   30  -0.0000000  -0.0000000  -0.0005212  -0.0000000   0.0000000   0.0001166
   31   0.0002790   0.0013611   0.0000000   0.0001045  -0.0000001   0.0000000
   32  -0.0000901  -0.0003860  -0.0000000  -0.0000004  -0.0000648  -0.0000000
   33  -0.0000000  -0.0000000   0.0002900   0.0000000  -0.0000000  -0.0007288
   34   0.0004619   0.0004049   0.0000000  -0.0007274  -0.0000590  -0.0000000
   35  -0.0004353   0.0001962  -0.0000000  -0.0009695  -0.0003036   0.0000000
   36   0.0000000  -0.0000000  -0.0018270   0.0000000  -0.0000000   0.0001194
           25          26          27          28          29          30
    1  -0.0026944   0.0032273   0.0000000  -0.0013092   0.0011718   0.0000000
    2   0.0036047  -0.0008614  -0.0000000   0.0008091   0.0003155  -0.0000000
    3   0.0000000   0.0000000   0.0071990   0.0000000  -0.0000000  -0.0007865
    4  -0.0180026   0.0151961  -0.0000000   0.0036162  -0.0036527  -0.0000000
    5  -0.0148945   0.0116114   0.0000000   0.0013944  -0.0026660   0.0000000
    6  -0.0000000  -0.0000000   0.0031583   0.0000000   0.0000000   0.0034810
    7  -0.2709461  -0.1234798   0.0000000  -0.0146971   0.0264233   0.0000000
    8  -0.1264850  -0.1271402   0.0000000   0.0091395  -0.0134203   0.0000000
    9   0.0000000   0.0000000  -0.0347063  -0.0000000  -0.0000000   0.0019401
   10   0.0026181  -0.0278364  -0.0000000  -0.0649631   0.0254566  -0.0000000
   11   0.0037070  -0.0127621  -0.0000000   0.0252379  -0.0414006   0.0000000
   12   0.0000000   0.0000000   0.0010438   0.0000000   0.0000000  -0.0248891
   13   0.0015626   0.0010530  -0.0000000  -0.0289597   0.0008483  -0.0000000
   14   0.0008063  -0.0054238   0.0000000   0.0170432   0.0010677  -0.0000000
   15  -0.0000000   0.0000000   0.0062748  -0.0000000  -0.0000000   0.0018893
   16   0.0002339   0.0009662  -0.0000000   0.0004603  -0.0008820   0.0000000
   17   0.0010270  -0.0008471   0.0000000  -0.0042078   0.0006452   0.0000000
   18   0.0000000  -0.0000000  -0.0010474  -0.0000000  -0.0000000   0.0036082
   19  -0.0008187   0.0007245   0.0000000   0.0000149   0.0000975  -0.0000000
   20  -0.0007213   0.0003860  -0.0000000   0.0000677   0.0001276  -0.0000000
   21   0.0000000  -0.0000000   0.0000629   0.0000000   0.0000000  -0.0005212
   22   0.0008757  -0.0003694  -0.0000000  -0.0007351   0.0009662  -0.0000000
   23   0.0001556   0.0007460   0.0000000   0.0000626  -0.0003040   0.0000000
   24  -0.0000000  -0.0000000  -0.0039965   0.0000000   0.0000000   0.0001166
   25   0.2864449   0.1323630   0.0000000   0.0004325   0.0004419  -0.0000000
   26   0.1323630   0.1343965   0.0000000  -0.0004143   0.0001571  -0.0000000
   27   0.0000000   0.0000000   0.0240653  -0.0000000  -0.0000000  -0.0018238
   28   0.0004325  -0.0004143  -0.0000000   0.1067646  -0.0501134   0.0000000
   29   0.0004419   0.0001571  -0.0000000  -0.0501134   0.0539861  -0.0000000
   30  -0.0000000  -0.0000000  -0.0018238   0.0000000  -0.0000000   0.0187057
   31   0.0002760  -0.0013634   0.0000000   0.0000309  -0.0006664   0.0000000
   32   0.0000905  -0.0003905   0.0000000   0.0008852   0.0015454   0.0000000
   33  -0.0000000  -0.0000000   0.0002877   0.0000000   0.0000000  -0.0017959
   34   0.0000181  -0.0000666  -0.0000000  -0.0006553  -0.0000913   0.0000000
   35  -0.0000952   0.0001282   0.0000000   0.0000960  -0.0000537  -0.0000000
   36  -0.0000000  -0.0000000  -0.0005178  -0.0000000   0.0000000   0.0000755
           31          32          33          34          35          36
    1  -0.0045308   0.0025012  -0.0000000  -0.0146175  -0.0265910  -0.0000000
    2   0.0022143   0.0007670   0.0000000  -0.0091364  -0.0134891  -0.0000000
    3  -0.0000000  -0.0000000   0.0065115  -0.0000000   0.0000000   0.0019723
    4  -0.0010988  -0.0000023   0.0000000   0.0035870   0.0036793   0.0000000
    5   0.0000028   0.0008341   0.0000000  -0.0013812  -0.0026913   0.0000000
    6   0.0000000  -0.0000000  -0.0012462   0.0000000  -0.0000000   0.0034909
    7  -0.0045368  -0.0025217  -0.0000000  -0.0013106  -0.0011896  -0.0000000
    8  -0.0022352   0.0007501  -0.0000000  -0.0008416   0.0003166  -0.0000000
    9  -0.0000000   0.0000000   0.0065200   0.0000000  -0.0000000  -0.0007953
   10   0.0013806   0.0021591   0.0000000   0.0004381   0.0008850   0.0000000
   11  -0.0278375  -0.0106171   0.0000000   0.0042149   0.0006491   0.0000000
   12  -0.0000000   0.0000000   0.0016603  -0.0000000  -0.0000000   0.0036156
   13  -0.0524023   0.0003154  -0.0000000  -0.0293789  -0.0008773  -0.0000000
   14   0.0003549  -0.3451800  -0.0000000  -0.0172250   0.0010729  -0.0000000
   15   0.0000000  -0.0000000  -0.0346768   0.0000000  -0.0000000   0.0019823
   16   0.0013600  -0.0022079   0.0000000  -0.0649693  -0.0257381  -0.0000000
   17   0.0277263  -0.0104707   0.0000000  -0.0254826  -0.0412009  -0.0000000
   18  -0.0000000   0.0000000   0.0015883  -0.0000000   0.0000000  -0.0247557
   19   0.0002790  -0.0000901  -0.0000000   0.0004619  -0.0004353   0.0000000
   20   0.0013611  -0.0003860  -0.0000000   0.0004049   0.0001962  -0.0000000
   21   0.0000000  -0.0000000   0.0002900   0.0000000  -0.0000000  -0.0018270
   22   0.0001045  -0.0000004   0.0000000  -0.0007274  -0.0009695   0.0000000
   23  -0.0000001  -0.0000648  -0.0000000  -0.0000590  -0.0003036  -0.0000000
   24   0.0000000  -0.0000000  -0.0007288  -0.0000000   0.0000000   0.0001194
   25   0.0002760   0.0000905  -0.0000000   0.0000181  -0.0000952  -0.0000000
   26  -0.0013634  -0.0003905  -0.0000000  -0.0000666   0.0001282  -0.0000000
   27   0.0000000   0.0000000   0.0002877  -0.0000000   0.0000000  -0.0005178
   28   0.0000309   0.0008852   0.0000000  -0.0006553   0.0000960  -0.0000000
   29  -0.0006664   0.0015454   0.0000000  -0.0000913  -0.0000537   0.0000000
   30   0.0000000   0.0000000  -0.0017959   0.0000000  -0.0000000   0.0000755
   31   0.0591109  -0.0002431   0.0000000   0.0000269   0.0006863   0.0000000
   32  -0.0002431   0.3616580  -0.0000000  -0.0008858   0.0015544   0.0000000
   33   0.0000000  -0.0000000   0.0233912   0.0000000  -0.0000000  -0.0018012
   34   0.0000269  -0.0008858   0.0000000   0.1071272   0.0505495  -0.0000000
   35   0.0006863   0.0015544  -0.0000000   0.0505495   0.0538213   0.0000000
   36   0.0000000   0.0000000  -0.0018012  -0.0000000   0.0000000   0.0184410
 **********************************************************************
 **                                                                  **
 **                       VIBRATIONAL ANALYSIS                       **
 **                       --------------------                       **
 **                                                                  **
 **        VIBRATIONAL FREQUENCIES (CM**-1) AND NORMAL MODES         **
 **     FORCE CONSTANTS (mDYN/ANGSTROM) AND REDUCED MASSES (AMU)     **
 **                  INFRARED INTENSITIES (KM/MOL)                   **
 **                                                                  **
 **********************************************************************


 Mode:                 1                      2                      3
 Frequency:        97.22                 157.06                 187.75
 Force Cnst:      0.1783                 0.0757                 0.0886
 Red. Mass:      32.0220                 5.2055                 4.2650
 IR Active:          YES                    YES                    YES
 IR Intens:        0.003                  0.667                  0.000
 Raman Active:       YES                    YES                    YES
               X      Y      Z        X      Y      Z        X      Y      Z
 C         -0.011  0.277  0.000   -0.000 -0.000 -0.009    0.000  0.000  0.334
 C         -0.000  0.273  0.000   -0.000 -0.000 -0.106    0.000  0.000  0.003
 C          0.010  0.276 -0.000   -0.000  0.000 -0.028    0.000 -0.000 -0.333
 C         -0.012  0.276 -0.000    0.000  0.000  0.233    0.000 -0.000 -0.182
 C         -0.000  0.305  0.000    0.000  0.000  0.473   -0.000  0.000 -0.011
 C          0.011  0.276  0.000    0.000 -0.000  0.243   -0.000  0.000  0.171
 H         -0.011  0.276  0.000   -0.000 -0.000 -0.180    0.000  0.000  0.601
 H          0.000  0.273 -0.000   -0.000 -0.000 -0.311    0.000  0.000  0.008
 H          0.011  0.275 -0.000   -0.000  0.000 -0.215    0.000 -0.000 -0.594
 I         -0.309 -0.084 -0.000    0.000 -0.000 -0.037    0.000 -0.000  0.023
 H         -0.000  0.309  0.000    0.000  0.000  0.688   -0.000  0.000 -0.015
 I          0.309 -0.084 -0.000    0.000  0.000 -0.039   -0.000 -0.000 -0.022
 TransDip   0.000  0.002 -0.000   -0.000 -0.000 -0.026    0.000 -0.000  0.001

 Mode:                 4                      5                      6
 Frequency:       230.14                 270.00                 311.74
 Force Cnst:      0.3645                 0.2564                 0.3631
 Red. Mass:      11.6791                 5.9696                 6.3410
 IR Active:          YES                    YES                    YES
 IR Intens:        0.296                  1.231                  0.196
 Raman Active:       YES                    YES                    YES
               X      Y      Z        X      Y      Z        X      Y      Z
 C         -0.043  0.297 -0.000    0.258  0.137 -0.000    0.130 -0.205  0.000
 C         -0.001  0.272  0.000    0.360  0.000 -0.000    0.014  0.001  0.000
 C          0.039  0.295  0.000    0.258 -0.136  0.000    0.130  0.208 -0.000
 C          0.058  0.281  0.000    0.034 -0.118  0.000    0.231  0.204 -0.000
 C         -0.002  0.343  0.000   -0.035  0.001  0.000    0.336  0.001 -0.000
 C         -0.061  0.283 -0.000    0.034  0.119 -0.000    0.231 -0.202 -0.000
 H         -0.019  0.341 -0.000    0.346  0.292 -0.000    0.065 -0.319  0.000
 H         -0.001  0.273  0.000    0.480  0.000 -0.000   -0.201  0.002  0.000
 H          0.015  0.339  0.000    0.346 -0.291  0.000    0.066  0.322 -0.000
 I          0.106 -0.089 -0.000   -0.047  0.055 -0.000   -0.052  0.002  0.000
 H         -0.003  0.345  0.000   -0.130  0.001  0.000    0.564  0.001 -0.000
 I         -0.105 -0.089  0.000   -0.047 -0.055 -0.000   -0.053 -0.002  0.000
 TransDip  -0.000  0.017  0.000    0.036 -0.000 -0.000    0.014  0.000  0.000

 Mode:                 7                      8                      9
 Frequency:       429.11                 511.86                 644.46
 Force Cnst:      0.3353                 0.8908                 1.7280
 Red. Mass:       3.0905                 5.7705                 7.0614
 IR Active:          YES                    YES                    YES
 IR Intens:        4.915                  0.000                  1.705
 Raman Active:       YES                    YES                    YES
               X      Y      Z        X      Y      Z        X      Y      Z
 C          0.000 -0.000 -0.132   -0.000 -0.000 -0.156    0.218  0.066 -0.000
 C         -0.000 -0.000  0.264    0.000 -0.000 -0.002    0.000  0.451  0.000
 C          0.000 -0.000 -0.131    0.000 -0.000  0.158   -0.219  0.065 -0.000
 C          0.000 -0.000 -0.166    0.000 -0.000 -0.437   -0.236 -0.015 -0.000
 C         -0.000  0.000  0.175    0.000  0.000 -0.001   -0.000 -0.360 -0.000
 C         -0.000 -0.000 -0.164   -0.000  0.000  0.438    0.235 -0.015  0.000
 H          0.000  0.000 -0.186   -0.000  0.000 -0.528    0.043 -0.236 -0.000
 H         -0.000 -0.000  0.651    0.000 -0.000 -0.003    0.001  0.452  0.000
 H          0.000  0.000 -0.181   -0.000  0.000  0.538   -0.043 -0.238 -0.000
 I         -0.000  0.000  0.004   -0.000  0.000  0.007    0.007 -0.008  0.000
 H         -0.000  0.000  0.566    0.000  0.000 -0.001    0.001 -0.362 -0.000
 I          0.000  0.000  0.004   -0.000  0.000 -0.007   -0.007 -0.008 -0.000
 TransDip  -0.000 -0.000  0.071    0.000 -0.000  0.000   -0.001  0.042 -0.000

 Mode:                10                     11                     12
 Frequency:       668.97                 686.66                 772.69
 Force Cnst:      0.8580                 2.3431                 0.4595
 Red. Mass:       3.2539                 8.4343                 1.3063
 IR Active:          YES                    YES                    YES
 IR Intens:       10.311                 64.075                 41.583
 Raman Active:       YES                    YES                    YES
               X      Y      Z        X      Y      Z        X      Y      Z
 C          0.000 -0.000 -0.167   -0.220  0.246 -0.000   -0.000  0.000 -0.080
 C          0.000 -0.000  0.201   -0.127  0.000  0.000   -0.000 -0.000 -0.070
 C          0.000  0.000 -0.166   -0.220 -0.246 -0.000    0.000 -0.000 -0.082
 C         -0.000  0.000  0.206    0.351 -0.239  0.000    0.000  0.000  0.065
 C         -0.000  0.000 -0.150    0.270 -0.001 -0.000    0.000  0.000 -0.025
 C         -0.000 -0.000  0.208    0.350  0.238  0.000    0.000  0.000  0.064
 H          0.000  0.000 -0.522   -0.338  0.038 -0.000   -0.000  0.000  0.515
 H         -0.000 -0.000  0.091    0.306 -0.000  0.000    0.000 -0.000  0.654
 H          0.000  0.000 -0.523   -0.339 -0.035 -0.000    0.000  0.000  0.524
 I          0.000 -0.000 -0.000   -0.017  0.008  0.000   -0.000  0.000 -0.001
 H          0.000  0.000 -0.491   -0.078 -0.001 -0.000   -0.000  0.000  0.072
 I          0.000  0.000 -0.001   -0.017 -0.008  0.000   -0.000 -0.000 -0.001
 TransDip  -0.000 -0.000 -0.103    0.256 -0.000 -0.000    0.000  0.000  0.207

 Mode:                13                     14                     15
 Frequency:       878.95                 907.50                 975.77
 Force Cnst:      0.6015                 0.6511                 0.7316
 Red. Mass:       1.3214                 1.3419                 1.3042
 IR Active:          YES                    YES                    YES
 IR Intens:        4.438                  0.003                  0.011
 Raman Active:       YES                    YES                    YES
               X      Y      Z        X      Y      Z        X      Y      Z
 C         -0.000  0.000  0.006   -0.000  0.000 -0.120   -0.000  0.000  0.074
 C         -0.000 -0.000  0.026    0.000 -0.000 -0.002    0.000 -0.000 -0.123
 C          0.000  0.000  0.007    0.000  0.000  0.120    0.000  0.000  0.072
 C          0.000  0.000  0.035   -0.000  0.000 -0.028   -0.000  0.000  0.007
 C          0.000 -0.000 -0.159   -0.000 -0.000 -0.000    0.000 -0.000 -0.034
 C          0.000  0.000  0.035    0.000  0.000  0.028    0.000  0.000  0.007
 H         -0.000  0.000  0.002   -0.000  0.000  0.696   -0.000  0.000 -0.463
 H          0.000 -0.000 -0.211    0.000 -0.000  0.013    0.000 -0.000  0.737
 H         -0.000  0.000 -0.000    0.000 -0.000 -0.696    0.000  0.000 -0.449
 I         -0.000 -0.000 -0.001    0.000  0.000  0.000   -0.000 -0.000  0.000
 H         -0.000 -0.000  0.963   -0.000 -0.000  0.000    0.000 -0.000  0.117
 I         -0.000  0.000 -0.001    0.000 -0.000 -0.000   -0.000  0.000  0.000
 TransDip   0.000  0.000  0.067   -0.000  0.000  0.002    0.000  0.000 -0.003

 Mode:                16                     17                     18
 Frequency:       997.41                1047.56                1092.40
 Force Cnst:      4.1711                 4.8716                 1.2318
 Red. Mass:       7.1163                 7.5347                 1.7520
 IR Active:          YES                    YES                    YES
 IR Intens:       20.434                 16.178                 14.807
 Raman Active:       YES                    YES                    YES
               X      Y      Z        X      Y      Z        X      Y      Z
 C          0.313 -0.182 -0.000   -0.239  0.091 -0.000   -0.066  0.076 -0.000
 C         -0.000  0.226 -0.000    0.001  0.340  0.000    0.063 -0.002  0.000
 C         -0.311 -0.180  0.000    0.237  0.090  0.000   -0.072 -0.075 -0.000
 C          0.208 -0.131  0.000    0.329 -0.209  0.000   -0.081  0.091  0.000
 C         -0.002  0.353 -0.000    0.002 -0.198  0.000    0.112 -0.001  0.000
 C         -0.206 -0.129  0.000   -0.333 -0.211 -0.000   -0.083 -0.091 -0.000
 H          0.315 -0.186  0.000   -0.329  0.000  0.000    0.005  0.217 -0.000
 H         -0.003  0.219  0.000    0.005  0.370 -0.000    0.585 -0.003  0.000
 H         -0.317 -0.179 -0.000    0.331 -0.007  0.000   -0.012 -0.198 -0.000
 I         -0.002  0.001 -0.000   -0.006  0.004 -0.000    0.001 -0.001  0.000
 H         -0.008  0.361  0.000    0.009 -0.230 -0.000    0.710 -0.000  0.000
 I          0.002  0.001  0.000    0.006  0.004  0.000    0.001  0.001  0.000
 TransDip   0.004 -0.145  0.000   -0.000 -0.129 -0.000   -0.123  0.000  0.000

 Mode:                19                     20                     21
 Frequency:      1111.96                1195.20                1292.28
 Force Cnst:      1.1760                 0.9484                 3.5440
 Red. Mass:       1.6142                 1.1268                 3.6019
 IR Active:          YES                    YES                    YES
 IR Intens:        0.148                  0.480                  0.042
 Raman Active:       YES                    YES                    YES
               X      Y      Z        X      Y      Z        X      Y      Z
 C          0.087  0.064 -0.000   -0.017 -0.044 -0.000   -0.044 -0.132 -0.000
 C         -0.001 -0.076  0.000    0.070  0.000  0.000    0.156 -0.001 -0.000
 C         -0.084  0.067 -0.000   -0.017  0.044 -0.000   -0.046  0.130  0.000
 C          0.077 -0.006 -0.000    0.000 -0.007  0.000   -0.117 -0.238  0.000
 C         -0.001 -0.120  0.000   -0.037 -0.000  0.000    0.172 -0.001  0.000
 C         -0.075 -0.003  0.000    0.000  0.007 -0.000   -0.119  0.243 -0.000
 H          0.377  0.559  0.000   -0.247 -0.441 -0.000   -0.078 -0.198  0.000
 H         -0.011 -0.083 -0.000    0.661 -0.000  0.000   -0.491 -0.000 -0.000
 H         -0.377  0.569  0.000   -0.246  0.443 -0.000   -0.072  0.182 -0.000
 I         -0.001 -0.000 -0.000    0.000 -0.000 -0.000   -0.000  0.000 -0.000
 H         -0.011 -0.133 -0.000   -0.199 -0.000 -0.000    0.663 -0.001 -0.000
 I          0.001 -0.000 -0.000    0.000  0.000  0.000   -0.000 -0.000  0.000
 TransDip   0.002  0.012 -0.000    0.022  0.000 -0.000    0.007 -0.001 -0.000

 Mode:                22                     23                     24
 Frequency:      1320.59                1423.31                1477.97
 Force Cnst:      1.5796                 3.0704                 2.5745
 Red. Mass:       1.5373                 2.5724                 2.0003
 IR Active:          YES                    YES                    YES
 IR Intens:        3.526                 16.463                 63.061
 Raman Active:       YES                    YES                    YES
               X      Y      Z        X      Y      Z        X      Y      Z
 C          0.072  0.097  0.000   -0.105 -0.042  0.000    0.012 -0.115  0.000
 C         -0.057  0.001 -0.000    0.003  0.104 -0.000   -0.140 -0.000 -0.000
 C          0.073 -0.097  0.000    0.102 -0.038 -0.000    0.012  0.116  0.000
 C          0.016 -0.002 -0.000   -0.150 -0.149  0.000    0.065 -0.082 -0.000
 C         -0.123  0.001  0.000    0.001  0.137 -0.000   -0.146 -0.001 -0.000
 C          0.017  0.001  0.000    0.149 -0.146  0.000    0.064  0.083  0.000
 H         -0.205 -0.382 -0.000    0.251  0.592 -0.000    0.254  0.269  0.000
 H         -0.267  0.001 -0.000   -0.003  0.124  0.000    0.593 -0.001 -0.000
 H         -0.206  0.387  0.000   -0.247  0.585 -0.000    0.254 -0.270  0.000
 I          0.000  0.000  0.000    0.001  0.001  0.000   -0.000  0.000 -0.000
 H          0.707  0.001  0.000    0.004  0.161  0.000    0.533 -0.000  0.000
 I          0.000 -0.000 -0.000   -0.001  0.001  0.000   -0.000 -0.000 -0.000
 TransDip   0.060  0.001  0.000    0.001  0.130 -0.000    0.254 -0.000  0.000

 Mode:                25                     26                     27
 Frequency:      1590.90                1593.90                3176.76
 Force Cnst:      8.6465                 9.2434                 6.4713
 Red. Mass:       5.7984                 6.1753                 1.0884
 IR Active:          YES                    YES                    YES
 IR Intens:       86.229                 22.485                  5.408
 Raman Active:       YES                    YES                    YES
               X      Y      Z        X      Y      Z        X      Y      Z
 C         -0.189  0.003  0.000    0.155  0.341  0.000   -0.016  0.012  0.000
 C          0.399 -0.035  0.000   -0.078 -0.181 -0.000    0.000 -0.081 -0.000
 C         -0.233  0.121 -0.000   -0.072  0.319 -0.000    0.013  0.010  0.000
 C          0.162  0.034 -0.000   -0.096 -0.294  0.000    0.000 -0.000 -0.000
 C         -0.302  0.023  0.000    0.061  0.134 -0.000    0.000 -0.002 -0.000
 C          0.182 -0.135 -0.000    0.027 -0.258  0.000   -0.000 -0.000  0.000
 H         -0.129  0.148 -0.000   -0.285 -0.409 -0.000    0.216 -0.129 -0.000
 H         -0.559 -0.039  0.000    0.110 -0.205 -0.000    0.001  0.942 -0.000
 H         -0.015 -0.290 -0.000    0.312 -0.320  0.000   -0.177 -0.106  0.000
 I          0.001 -0.001  0.000    0.000  0.000  0.000   -0.000  0.000  0.000
 H          0.356  0.027  0.000   -0.069  0.148 -0.000   -0.000  0.018 -0.000
 I          0.000  0.001 -0.000   -0.001  0.000 -0.000    0.000  0.000 -0.000
 TransDip   0.296 -0.028  0.000   -0.057 -0.141  0.000   -0.000 -0.074  0.000

 Mode:                28                     29                     30
 Frequency:      3205.73                3206.65                3212.66
 Force Cnst:      6.6151                 6.6234                 6.6542
 Red. Mass:       1.0925                 1.0933                 1.0942
 IR Active:          YES                    YES                    YES
 IR Intens:        0.211                  1.950                  2.262
 Raman Active:       YES                    YES                    YES
               X      Y      Z        X      Y      Z        X      Y      Z
 C         -0.068  0.039 -0.000   -0.021  0.013  0.000    0.019 -0.010 -0.000
 C          0.003  0.016  0.000    0.001  0.005  0.000    0.002 -0.025 -0.000
 C         -0.018 -0.012 -0.000   -0.012 -0.007 -0.000   -0.071 -0.041  0.000
 C         -0.001  0.000  0.000    0.003  0.002 -0.000   -0.001  0.003  0.000
 C          0.001  0.028 -0.000    0.000 -0.083  0.000    0.000  0.007 -0.000
 C          0.000 -0.004 -0.000   -0.003  0.000  0.000    0.001  0.001 -0.000
 H          0.772 -0.447 -0.000    0.240 -0.139 -0.000   -0.208  0.119 -0.000
 H         -0.004 -0.175  0.000   -0.002 -0.056  0.000   -0.002  0.264 -0.000
 H          0.221  0.129 -0.000    0.141  0.082  0.000    0.803  0.463  0.000
 I          0.000 -0.000  0.000   -0.000  0.000  0.000    0.000 -0.000 -0.000
 H         -0.000 -0.318  0.000   -0.001  0.941 -0.000   -0.000 -0.073 -0.000
 I          0.000  0.000  0.000    0.000  0.000 -0.000   -0.000 -0.000  0.000
 TransDip   0.001  0.015 -0.000   -0.001  0.045 -0.000    0.001 -0.048  0.000

 STANDARD THERMODYNAMIC QUANTITIES AT   298.15 K  AND     1.00 ATM

   This Molecule has  0 Imaginary Frequencies
   Zero point vibrational energy:       49.571 kcal/mol

   Atom    1 Element C  Has Mass   12.00000
   Atom    2 Element C  Has Mass   12.00000
   Atom    3 Element C  Has Mass   12.00000
   Atom    4 Element C  Has Mass   12.00000
   Atom    5 Element C  Has Mass   12.00000
   Atom    6 Element C  Has Mass   12.00000
   Atom    7 Element H  Has Mass    1.00783
   Atom    8 Element H  Has Mass    1.00783
   Atom    9 Element H  Has Mass    1.00783
   Atom   10 Element I  Has Mass  126.90440
   Atom   11 Element H  Has Mass    1.00783
   Atom   12 Element I  Has Mass  126.90440
   Molecular Mass:   329.840120 amu
   Principal axes and moments of inertia in amu*Bohr^2:
                             1           2           3
    Eigenvalues --      977.38630  8705.61125  9682.99755
          X               1.00000    -0.00005     0.00000
          Y               0.00005     1.00000     0.00000
          Z               0.00000    -0.00000     1.00000
   Rotational Symmetry Number is   1
   The Molecule is an Asymmetric Top
   Translational Enthalpy:        0.889 kcal/mol
   Rotational Enthalpy:           0.889 kcal/mol
   Vibrational Enthalpy:         52.471 kcal/mol
   gas constant (RT):             0.592 kcal/mol
   Translational Entropy:        43.275  cal/mol.K
   Rotational Entropy:           32.777  cal/mol.K
   Vibrational Entropy:          16.765  cal/mol.K

   Total Enthalpy:               54.841 kcal/mol
   Total Entropy:                92.817  cal/mol.K

 ======================================================================

 STANDARD THERMODYNAMIC QUANTITIES FOR ANHARMONIC VIBRATION -- TOSH

   Zero point vibrational energy: ************ kcal/mol

   Vibrational Enthalpy:       Infinity kcal/mol
   Vibrational Entropy:             NaN  cal/mol.K

   Total Enthalpy:             Infinity kcal/mol
   Total Entropy:                   NaN  cal/mol.K

 ======================================================================

 STANDARD THERMODYNAMIC QUANTITIES FOR ANHARMONIC VIBRATION -- VPT2

   Zero point vibrational energy: ************ kcal/mol

   Vibrational Enthalpy:       Infinity kcal/mol
   Vibrational Entropy:             NaN  cal/mol.K

   Total Enthalpy:             Infinity kcal/mol
   Total Entropy:                   NaN  cal/mol.K

 ======================================================================

Archival summary:
1\1\december\FREQ\ProcedureUnspecified\BasisUnspecified\264\taweetha\FriNov2919:33:092019FriNov2919:33:092019\0\\#,FREQ,ProcedureUnspecified,BasisUnspecified,\\0,1\I\C,1,2.13406\C,2,1.39327,1,119.475\H,3,1.08231,2,120.771,1,0,0\C,3,1.39336,2,118.901,1,-180,0\H,5,1.08429,3,119.564,2,-180,0\C,5,1.39327,3,120.931,2,-0,0\H,7,1.08164,5,120.381,3,-180,0\C,7,1.3928,5,118.936,3,0,0\C,9,1.39374,7,121.457,5,-0,0\H,10,1.08103,9,120.753,7,180,0\I,9,2.14104,7,119.28,5,180,0\\\@

 Total job time:  319.45s(wall), 1835.40s(cpu) 
 Fri Nov 29 19:33:09 2019

        *************************************************************
        *                                                           *
        *  Thank you very much for using Q-Chem.  Have a nice day.  *
        *                                                           *
        *************************************************************
