# Supplementary material for: Geometric and energetic data from quantum chemical calculations of halobenzenes and xylenes
Source: Data Brief. 2020 Mar 5;30:105386. doi: 10.1016/j.dib.2020.105386 (PMC7114895; doi:10.1016/j.dib.2020.105386)
Supplement: Supplementary file 1 [file mmc1.zip › halobenzene/B3LYP/2/o-C6H4Br2.out]

                  Welcome to Q-Chem
     A Quantum Leap Into The Future Of Chemistry


 Q-Chem 5.2 (devel), Q-Chem, Inc., Pleasanton, CA (2019)

 Yihan Shao,  Zhengting Gan,  E. Epifanovsky,  A. T. B. Gilbert,  M. Wormit,  
 J. Kussmann,  A. W. Lange,  A. Behn,  Jia Deng,  Xintian Feng,  D. Ghosh,  
 M. Goldey,  P. R. Horn,  L. D. Jacobson,  I. Kaliman,  T. Kus,  A. Landau,  
 Jie Liu,  E. I. Proynov,  R. M. Richard,  R. P. Steele,  E. J. Sundstrom,  
 H. L. Woodcock III,  P. M. Zimmerman,  D. Zuev,  B. Albrecht,  E. Alguire,  
 S. A. Baeppler,  D. Barton,  Z. Benda,  Y. A. Bernard,  E. J. Berquist,  
 K. B. Bravaya,  H. Burton,  D. Casanova,  Chun-Min Chang,  Yunqing Chen,  
 A. Chien,  K. D. Closser,  M. P. Coons,  S. Coriani,  S. Dasgupta,  
 A. L. Dempwolff,  M. Diedenhofen,  Hainam Do,  R. G. Edgar,  Po-Tung Fang,  
 S. Faraji,  S. Fatehi,  Qingguo Feng,  K. D. Fenk,  J. Fosso-Tande,  
 J. Gayvert,  Qinghui Ge,  A. Ghysels,  G. Gidofalvi,  J. Gomes,  
 J. Gonthier,  A. Gunina,  D. Hait,  M. W. D. Hanson-Heine,  
 P. H. P. Harbach,  A. W. Hauser,  M. F. Herbst,  J. E. Herr,  
 E. G. Hohenstein,  Z. C. Holden,  Kerwin Hui,  B. C. Huynh,  T.-C. Jagau,  
 Hyunjun Ji,  B. Kaduk,  K. Khistyaev,  Jaehoon Kim,  P. Klunzinger,  K. Koh,  
 D. Kosenkov,  L. Koulias,  T. Kowalczyk,  C. M. Krauter,  A. Kunitsa,  
 Ka Un Lao,  A. Laurent,  K. V. Lawler,  Joonho Lee,  D. Lefrancois,  
 S. Lehtola,  D. S. Levine,  Yi-Pei Li,  You-Sheng Lin,  Fenglai Liu,  
 E. Livshits,  A. Luenser,  P. Manohar,  E. Mansoor,  S. F. Manzer,  
 Shan-Ping Mao,  Yuezhi Mao,  N. Mardirossian,  A. V. Marenich,  
 T. Markovich,  L. A. Martinez-Martinez,  S. A. Maurer,  N. J. Mayhall,  
 S. C. McKenzie,  J.-M. Mewes,  P. Morgante,  A. F. Morrison,  
 J. W. Mullinax,  K. Nanda,  T. S. Nguyen-Beck,  R. Olivares-Amaya,  
 J. A. Parkhill,  Zheng Pei,  T. M. Perrine,  F. Plasser,  P. Pokhilko,  
 S. Prager,  A. Prociuk,  E. Ramos,  D. R. Rehn,  F. Rob,  M. Scheurer,  
 M. Schneider,  N. Sergueev,  S. M. Sharada,  S. Sharma,  D. W. Small,  
 T. Stauch,  T. Stein,  Yu-Chuan Su,  A. J. W. Thom,  A. Tkatchenko,  
 T. Tsuchimochi,  N. M. Tubman,  L. Vogt,  M. L. Vidal,  O. Vydrov,  
 M. A. Watson,  J. Wenzel,  M. de Wergifosse,  T. A. Wesolowski,  A. White,  
 J. Witte,  A. Yamada,  Jun Yang,  K. Yao,  S. Yeganeh,  S. R. Yost,  
 Zhi-Qiang You,  A. Zech,  Igor Ying Zhang,  Xing Zhang,  Yan Zhao,  
 Ying Zhu,  B. R. Brooks,  G. K. L. Chan,  C. J. Cramer,  M. S. Gordon,  
 W. J. Hehre,  A. Klamt,  M. W. Schmidt,  C. D. Sherrill,  D. G. Truhlar,  
 A. Aspuru-Guzik,  R. Baer,  A. T. Bell,  N. A. Besley,  Jeng-Da Chai,  
 A. E. DePrince, III,  R. A. DiStasio Jr.,  A. Dreuw,  B. D. Dunietz,  
 T. R. Furlani,  Chao-Ping Hsu,  Yousung Jung,  Jing Kong,  D. S. Lambrecht,  
 WanZhen Liang,  C. Ochsenfeld,  V. A. Rassolov,  L. V. Slipchenko,  
 J. E. Subotnik,  T. Van Voorhis,  J. M. Herbert,  A. I. Krylov,  
 P. M. W. Gill,  M. Head-Gordon

 Contributors to earlier versions of Q-Chem not listed above: 
 R. D. Adamson,  B. Austin,  J. Baker,  G. J. O. Beran,  K. Brandhorst,  
 S. T. Brown,  E. F. C. Byrd,  A. K. Chakraborty,  C.-L. Cheng,  
 Siu Hung Chien,  D. M. Chipman,  D. L. Crittenden,  H. Dachsel,  
 R. J. Doerksen,  A. D. Dutoi,  L. Fusti-Molnar,  W. A. Goddard III,  
 A. Golubeva-Zadorozhnaya,  S. R. Gwaltney,  G. Hawkins,  A. Heyden,  
 S. Hirata,  G. Kedziora,  F. J. Keil,  C. Kelley,  Jihan Kim,  R. A. King,  
 R. Z. Khaliullin,  P. P. Korambath,  W. Kurlancheek,  A. M. Lee,  M. S. Lee,  
 S. V. Levchenko,  Ching Yeh Lin,  D. Liotard,  R. C. Lochan,  I. Lotan,  
 P. E. Maslen,  N. Nair,  D. P. O'Neill,  D. Neuhauser,  E. Neuscamman,  
 C. M. Oana,  R. Olson,  B. Peters,  R. Peverati,  P. A. Pieniazek,  
 Y. M. Rhee,  J. Ritchie,  M. A. Rohrdanz,  E. Rosta,  N. J. Russ,  
 H. F. Schaefer III,  N. E. Schultz,  N. Shenvi,  A. C. Simmonett,  A. Sodt,  
 D. Stuck,  K. S. Thanthiriwatte,  V. Vanovschi,  Tao Wang,  A. Warshel,  
 C. F. Williams,  Q. Wu,  X. Xu,  W. Zhang

 Please cite Q-Chem as follows:
 Y. Shao et al., Mol. Phys. 113, 184-215 (2015)
 DOI: 10.1080/00268976.2014.952696

 Q-Chem 5.2.1 for Intel X86 EM64T Linux

 Parts of Q-Chem use Armadillo 8.300.2 (Tropical Shenanigans).
 http://arma.sourceforge.net/

 Q-Chem begins on Fri Nov 29 19:33:09 2019  

Host: 
0

     Scratch files written to /scratch/taweetham/qchem3556//
NAlpha2: 110
NElect   110
Mult     1

Checking the input file for inconsistencies... 	...done.

--------------------------------------------------------------
User input:
--------------------------------------------------------------
$MOLECULE
0 1
C   
C	1	CC
C	2	CC	1	120.0		
C	3	CC	2	120.0	1	0.0
C	4	CC	3	120.0	2	0.0	
C	5 	CC	4	120.0	3	0.0
H	1	CH	2	120.0	3	180.0
H	2	CH	3	120.0	4	180.0
H	3	CH	4	120.0	5	180.0
H	4	CH	5	120.0	6	180.0
Br	5	CBr	6	120.0	1	180.0
Br	6	CBr	1	120.0	2	180.0

CC=1.39483
CH=1.08673
CF=1.33960
CCl=1.72090
CBr=1.89068
CI=2.07886
$END

$REM
   JOB_TYPE	OPTIMIZATION
   BASIS	6-311++G**
   METHOD	B3LYP
   MEM_TOTAL	64000
   SYM_IGNORE	TRUE
$END

--------------------------------------------------------------
 ----------------------------------------------------------------
             Standard Nuclear Orientation (Angstroms)
    I     Atom           X                Y                Z
 ----------------------------------------------------------------
    1      C       0.0000000000     0.0000000000     0.0000000000
    2      C       0.0000000000     0.0000000000     1.3948300000
    3      C       1.2079582140     0.0000000000     2.0922450000
    4      C       2.4159164279     0.0000000000     1.3948300000
    5      C       2.4159164279     0.0000000000    -0.0000000000
    6      C       1.2079582140     0.0000000000    -0.6974150000
    7      H      -0.9411357871    -0.0000000000    -0.5433650000
    8      H      -0.9411357871    -0.0000000000     1.9381950000
    9      H       1.2079582140    -0.0000000000     3.1789750000
   10      H       3.3570522150    -0.0000000000     1.9381950000
   11      Br      4.0532933383    -0.0000000000    -0.9453400000
   12      Br      1.2079582140    -0.0000000000    -2.5880950000
 ----------------------------------------------------------------
 Nuclear Repulsion Energy =         843.43243235 hartrees
 There are       55 alpha and       55 beta electrons
 Requested basis set is 6-311++G(d,p)
 There are 94 shells and 256 basis functions

 Total QAlloc Memory Limit  64000 MB
 Mega-Array Size       188 MB
 MEM_STATIC part       192 MB
 A cutoff of  1.0D-11 yielded   3646 shell pairs
 There are     28599 function pairs (     31275 Cartesian)
 Smallest overlap matrix eigenvalue = 5.95E-07

 Q-Chem warning in module stvman/mkSTV.C, line 318:

 Overlap eigenvalue is smaller than square root of threshold
 Use THRESH >= 12 to get rid of this warning

 Linear dependence detected in AO basis
 Tighter screening thresholds may be required for diffuse basis sets
 Use S2THRESH > 14 and THRESH = 14 in case of SCF convergence issues
 Number of orthogonalized atomic orbitals = 255
 Maximum deviation from orthogonality = 7.182E-11

 Scale SEOQF with 1.000000e-01/1.000000e-01/1.000000e-01

 Standard Electronic Orientation quadrupole field applied
 Nucleus-field energy     =    -0.0000000100 hartrees
 Guess from superposition of atomic densities
 Warning:  Energy on first SCF cycle will be non-variational
 SAD guess density has 110.000000 electrons

 -----------------------------------------------------------------------
  General SCF calculation program by
  Eric Jon Sundstrom, Paul Horn, Yuezhi Mao, Dmitri Zuev, Alec White,
  David Stuck, Shaama M.S., Shane Yost, Joonho Lee, David Small,
  Daniel Levine, Susi Lehtola, Hugh Burton, Evgeny Epifanovsky,
  Bang C. Huynh
 -----------------------------------------------------------------------
 Exchange:     0.2000 Hartree-Fock + 0.0800 Slater + 0.7200 B88
 Correlation:  0.1900 VWN1RPA + 0.8100 LYP
 Using SG-1 standard quadrature grid
 using 6 threads for integral computing
 -------------------------------------------------------
 OpenMP Integral computing Module                
 Release: version 2.0, May 2017, Q-Chem Inc. Pleasanton 
 -------------------------------------------------------
 A restricted SCF calculation will be
 performed using DIIS
 SCF converges when DIIS error is below 1.0e-08
 ---------------------------------------
  Cycle       Energy         DIIS error
 ---------------------------------------
    1   -5381.0282912879      3.82e-02  
    2   -5379.2771110244      3.82e-03  
    3   -5379.1704955770      5.08e-03  
    4   -5379.3819982708      6.02e-04  
    5   -5379.3844174682      3.87e-04  
    6   -5379.3856397788      1.27e-04  
    7   -5379.3857757699      3.71e-05  
    8   -5379.3857831968      5.47e-06  
    9   -5379.3857834172      2.39e-06  
   10   -5379.3857834565      4.15e-07  
   11   -5379.3857834587      8.12e-08  
   12   -5379.3857834594      2.04e-08  
   13   -5379.3857834596      7.36e-09  Convergence criterion met
 ---------------------------------------
 SCF time:   CPU 93.53s  wall 17.00s 
 SCF   energy in the final basis set =    -5379.3857834596
 Total energy in the final basis set =    -5379.3857834596

 --------------------------------------------------------------

                    Orbital Energies (a.u.)
 --------------------------------------------------------------

 Alpha MOs
 -- Occupied --
********-482.8391 -62.4922 -62.4921 -56.3127 -56.3126 -56.3088 -56.3087
-56.3085 -56.3085 -10.2514 -10.2509 -10.2058 -10.2058 -10.2013 -10.2007
 -8.7011  -8.7011  -6.5328  -6.5328  -6.5197  -6.5197  -6.5190  -6.5190
 -2.6437  -2.6436  -2.6402  -2.6400  -2.6396  -2.6396  -2.6291  -2.6291
 -2.6290  -2.6290  -0.9058  -0.8289  -0.8204  -0.7567  -0.7364  -0.6352
 -0.6128  -0.5328  -0.4955  -0.4743  -0.4439  -0.4365  -0.4183  -0.3794
 -0.3762  -0.3338  -0.3278  -0.3205  -0.2815  -0.2688  -0.2564
 -- Virtual --
 -0.0423  -0.0403  -0.0401  -0.0072   0.0066   0.0077   0.0129   0.0389
  0.0421   0.0471   0.0508   0.0634   0.0670   0.0747   0.0767   0.0957
  0.0963   0.0988   0.1071   0.1104   0.1139   0.1157   0.1165   0.1175
  0.1285   0.1354   0.1368   0.1556   0.1619   0.1623   0.1689   0.1747
  0.2035   0.2051   0.2140   0.2192   0.2327   0.2392   0.2460   0.2531
  0.2541   0.2628   0.2715   0.2839   0.3175   0.3265   0.3273   0.3337
  0.4166   0.4168   0.4185   0.4197   0.4422   0.4537   0.4648   0.4945
  0.4994   0.5208   0.5224   0.5299   0.5397   0.5512   0.5515   0.5564
  0.5734   0.5820   0.5829   0.5856   0.5933   0.5958   0.6398   0.6496
  0.6647   0.6669   0.7027   0.7087   0.7275   0.7297   0.7489   0.7827
  0.7863   0.8161   0.8412   0.8529   0.8548   0.8591   0.8618   0.8689
  0.8950   0.9526   0.9706   0.9803   0.9954   1.0028   1.0438   1.0729
  1.1013   1.1104   1.1621   1.2395   1.2435   1.2983   1.3607   1.4607
  1.5002   1.5154   1.5458   1.5477   1.5545   1.6331   1.6377   1.6752
  1.7013   1.7200   1.7663   1.8246   1.8796   1.8814   1.8954   1.8988
  1.9282   1.9306   1.9842   1.9911   2.0164   2.0363   2.0442   2.0612
  2.1217   2.1397   2.2307   2.2375   2.3025   2.3102   2.3195   2.3494
  2.4045   2.4514   2.5492   2.5672   2.6225   2.6826   2.7002   2.7079
  2.7285   2.7345   2.7559   2.7717   2.7970   2.8191   2.8588   2.8624
  3.0557   3.0611   3.1043   3.1347   3.3125   3.3549   3.4730   3.5140
  3.6837   3.8239   3.9973   4.0106   4.0161   4.0232   4.0609   4.0676
  4.0827   4.1116   4.1136   4.2077   4.2852   4.3827   4.4643   4.8165
  6.6946   6.8344   7.5493   7.5773   7.6703   7.6871   7.7133   7.7918
 23.4368  23.8893  23.9109  24.0224  24.0559  24.1518  47.9594  48.0773
289.7459 289.7752 289.8719 289.8830 289.9393 290.01341020.76151020.9088
 --------------------------------------------------------------

          Ground-State Mulliken Net Atomic Charges

     Atom                 Charge (a.u.)
  ----------------------------------------
      1 C                    -0.200110
      2 C                    -0.158174
      3 C                    -0.161326
      4 C                    -0.208138
      5 C                     0.207244
      6 C                     0.191049
      7 H                     0.201858
      8 H                     0.169541
      9 H                     0.169655
     10 H                     0.201985
     11 Br                   -0.207568
     12 Br                   -0.206016
  ----------------------------------------
  Sum of atomic charges =     0.000000

 -----------------------------------------------------------------
                    Cartesian Multipole Moments
 -----------------------------------------------------------------
    Charge (ESU x 10^10)
                 0.0000
    Dipole Moment (Debye)
         X      -1.1967      Y      -0.0000      Z       2.0716
       Tot       2.3924
    Quadrupole Moments (Debye-Ang)
        XX     -71.9668     XY      -0.0000     YY     -75.2111
        XZ       2.8349     YZ       0.0000     ZZ     -67.5326
    Octopole Moments (Debye-Ang^2)
       XXX    -412.8734    XXY      -0.0000    XYY    -142.4476
       YYY      -0.0000    XXZ      44.9798    XYZ       0.0000
       YYZ      36.9168    XZZ    -129.5298    YZZ       0.0000
       ZZZ     123.6551
    Hexadecapole Moments (Debye-Ang^3)
      XXXX   -2543.3563   XXXY      -0.0000   XXYY    -462.4496
      XYYY      -0.0000   YYYY     -91.5334   XXXZ     277.2850
      XXYZ      -0.0000   XYYZ      94.3914   YYYZ       0.0000
      XXZZ    -607.8874   XYZZ       0.0000   YYZZ    -239.0519
      XZZZ     289.4258   YZZZ       0.0000   ZZZZ   -1172.4306
 -----------------------------------------------------------------
 Calculating analytic gradient of the SCF energy
 Gradient of SCF Energy
            1           2           3           4           5           6
    1   0.0038716  -0.0007014  -0.0000057  -0.0005841   0.0023590   0.0015575
    2   0.0000000  -0.0000000   0.0000000  -0.0000000   0.0000000  -0.0000000
    3  -0.0016269   0.0005074   0.0008676  -0.0040002  -0.0033050  -0.0043598
            7           8           9          10          11          12
    1  -0.0030786  -0.0013968  -0.0010238   0.0020576  -0.0102779   0.0072224
    2   0.0000000  -0.0000000   0.0000000  -0.0000000  -0.0000000  -0.0000000
    3  -0.0003272   0.0019889   0.0021835   0.0026408  -0.0026316   0.0080626
 Max gradient component =       1.028E-02
 RMS gradient           =       3.053E-03
 Gradient time:  CPU 28.54 s  wall 4.83 s
 Geometry Optimization Parameters
   NAtoms,    NIC,     NZ,  NCons,   NDum,   NFix, NCnnct, MaxDiis
       12      78      12       0       0       0       0       0


** GEOMETRY OPTIMIZATION IN DELOCALIZED INTERNAL COORDINATES **
   Searching for a Minimum

   Optimization Cycle:   1

                       Coordinates (Angstroms)
     ATOM                X               Y               Z
      1  C         0.0000000000    0.0000000000    0.0000000000
      2  C         0.0000000000    0.0000000000    1.3948300000
      3  C         1.2079582140    0.0000000000    2.0922450000
      4  C         2.4159164279    0.0000000000    1.3948300000
      5  C         2.4159164279    0.0000000000    0.0000000000
      6  C         1.2079582140    0.0000000000   -0.6974150000
      7  H        -0.9411357871    0.0000000000   -0.5433650000
      8  H        -0.9411357871    0.0000000000    1.9381950000
      9  H         1.2079582140    0.0000000000    3.1789750000
     10  H         3.3570522150    0.0000000000    1.9381950000
     11  Br        4.0532933383    0.0000000000   -0.9453400000
     12  Br        1.2079582140    0.0000000000   -2.5880950000
   Point Group: c1    Number of degrees of freedom:    30


   Energy is  -5379.385783460


 Attempting to generate delocalized internal coordinates
 Initial Hessian constructed with Jon Baker's OPTIMIZE code

 21 Hessian modes will be used to form the next step
  Hessian Eigenvalues:
     0.160000    0.160000    0.160000    0.160000    0.201019    0.201019
     0.220000    0.224933    0.244875    0.250000    0.250000    0.351933
     0.351933    0.351933    0.351933    0.422413    0.424130    0.464882
     0.464882    0.464882    0.464882

 Minimum search - taking simple RFO step
 Searching for Lamda that Minimizes Along All modes
 Value Taken    Lamda =  -0.00390138
 Step Taken.  Stepsize is  0.124013

                             Maximum     Tolerance    Cnvgd?
         Gradient           0.030172      0.000300      NO
         Displacement       0.111431      0.001200      NO
         Energy change     *********      0.000001      NO


 New Cartesian Coordinates Obtained by Inverse Iteration

 Displacement from previous Coordinates is:  0.303244
 ----------------------------------------------------------------
             Standard Nuclear Orientation (Angstroms)
    I     Atom           X                Y                Z
 ----------------------------------------------------------------
    1      C       0.0040288014     0.0000000000     0.0007930393
    2      C       0.0037882153     0.0000000000     1.3912969323
    3      C       1.2091630709     0.0000000000     2.0869224786
    4      C       2.4130410885     0.0000000000     1.3911452346
    5      C       2.4252529349     0.0000000000    -0.0032346136
    6      C       1.2060602347     0.0000000000    -0.7068614326
    7      H      -0.9315449402     0.0000000000    -0.5437717457
    8      H      -0.9378576068     0.0000000000     1.9271790387
    9      H       1.2166639464     0.0000000000     3.1703803981
   10      H       3.3522926256     0.0000000000     1.9285341022
   11      Br      4.1306504136     0.0000000000    -0.8639018190
   12      Br      1.1002009064     0.0000000000    -2.6154266127
 ----------------------------------------------------------------
 Nuclear Repulsion Energy =         828.22535761 hartrees
 There are       55 alpha and       55 beta electrons
 Applying Cartesian multipole field
    Component          Value
    ---------          -----
     (2,0,0)        1.00000E-11
     (0,2,0)        2.00000E-11
     (0,0,2)       -3.00000E-11
 Nucleus-field energy     =    -0.0000000095 hartrees
 Requested basis set is 6-311++G(d,p)
 There are 94 shells and 256 basis functions
 A cutoff of  1.0D-11 yielded   3640 shell pairs
 There are     28501 function pairs (     31155 Cartesian)
 Smallest overlap matrix eigenvalue = 5.99E-07

 Q-Chem warning in module stvman/mkSTV.C, line 318:

 Overlap eigenvalue is smaller than square root of threshold
 Use THRESH >= 12 to get rid of this warning

 Linear dependence detected in AO basis
 Tighter screening thresholds may be required for diffuse basis sets
 Use S2THRESH > 14 and THRESH = 14 in case of SCF convergence issues
 Number of orthogonalized atomic orbitals = 255
 Maximum deviation from orthogonality = 1.099E-10
 Guess MOs from SCF MO coefficient file

 -----------------------------------------------------------------------
  General SCF calculation program by
  Eric Jon Sundstrom, Paul Horn, Yuezhi Mao, Dmitri Zuev, Alec White,
  David Stuck, Shaama M.S., Shane Yost, Joonho Lee, David Small,
  Daniel Levine, Susi Lehtola, Hugh Burton, Evgeny Epifanovsky,
  Bang C. Huynh
 -----------------------------------------------------------------------
 Exchange:     0.2000 Hartree-Fock + 0.0800 Slater + 0.7200 B88
 Correlation:  0.1900 VWN1RPA + 0.8100 LYP
 Using SG-1 standard quadrature grid
 using 6 threads for integral computing
 -------------------------------------------------------
 OpenMP Integral computing Module                
 Release: version 2.0, May 2017, Q-Chem Inc. Pleasanton 
 -------------------------------------------------------
 A restricted SCF calculation will be
 performed using DIIS
 SCF converges when DIIS error is below 1.0e-08
 ---------------------------------------
  Cycle       Energy         DIIS error
 ---------------------------------------
    1   -5379.3842724160      6.36e-04  
    2   -5379.3867292857      1.67e-04  
    3   -5379.3863040498      2.79e-04  
    4   -5379.3869503869      4.12e-05  
    5   -5379.3869649463      1.21e-05  
    6   -5379.3869660192      4.12e-06  
    7   -5379.3869661489      4.64e-07  
    8   -5379.3869661510      2.85e-07  
    9   -5379.3869661517      7.05e-08  
   10   -5379.3869661520      3.70e-08  
   11   -5379.3869661520      1.03e-08  
   12   -5379.3869661517      9.74e-10  Convergence criterion met
 ---------------------------------------
 SCF time:   CPU 85.40s  wall 15.00s 
 SCF   energy in the final basis set =    -5379.3869661517
 Total energy in the final basis set =    -5379.3869661517

 --------------------------------------------------------------

                    Orbital Energies (a.u.)
 --------------------------------------------------------------

 Alpha MOs
 -- Occupied --
********-482.8403 -62.4932 -62.4931 -56.3138 -56.3137 -56.3098 -56.3097
-56.3096 -56.3095 -10.2551 -10.2547 -10.2053 -10.2051 -10.2008 -10.2002
 -8.7020  -8.7019  -6.5338  -6.5337  -6.5205  -6.5204  -6.5199  -6.5198
 -2.6446  -2.6445  -2.6409  -2.6408  -2.6406  -2.6404  -2.6299  -2.6298
 -2.6298  -2.6297  -0.9035  -0.8252  -0.8214  -0.7576  -0.7370  -0.6349
 -0.6151  -0.5335  -0.4953  -0.4749  -0.4446  -0.4357  -0.4168  -0.3797
 -0.3760  -0.3322  -0.3292  -0.3143  -0.2890  -0.2700  -0.2572
 -- Virtual --
 -0.0444  -0.0420  -0.0419  -0.0079   0.0009   0.0064   0.0128   0.0383
  0.0416   0.0467   0.0502   0.0630   0.0676   0.0746   0.0755   0.0949
  0.0953   0.0985   0.1062   0.1070   0.1126   0.1164   0.1165   0.1177
  0.1298   0.1335   0.1378   0.1550   0.1610   0.1627   0.1697   0.1761
  0.1991   0.2036   0.2165   0.2193   0.2318   0.2322   0.2463   0.2529
  0.2554   0.2612   0.2723   0.2838   0.3196   0.3235   0.3295   0.3352
  0.4148   0.4165   0.4179   0.4201   0.4429   0.4576   0.4727   0.4968
  0.5016   0.5203   0.5239   0.5312   0.5397   0.5481   0.5558   0.5607
  0.5624   0.5695   0.5741   0.5846   0.5972   0.6043   0.6407   0.6451
  0.6554   0.6641   0.7003   0.7065   0.7166   0.7265   0.7482   0.7793
  0.7904   0.8161   0.8387   0.8528   0.8549   0.8564   0.8600   0.8696
  0.8925   0.9492   0.9675   0.9807   0.9846   0.9941   1.0378   1.0739
  1.1009   1.1113   1.1813   1.2338   1.2341   1.2965   1.3599   1.4620
  1.5001   1.5189   1.5306   1.5483   1.5578   1.6365   1.6388   1.6761
  1.7016   1.7207   1.7607   1.8224   1.8758   1.8799   1.8944   1.8990
  1.9259   1.9317   1.9835   1.9905   2.0153   2.0345   2.0448   2.0537
  2.1066   2.1561   2.2300   2.2410   2.2859   2.3104   2.3257   2.3461
  2.4070   2.4545   2.5560   2.5644   2.6217   2.6812   2.6980   2.7062
  2.7262   2.7371   2.7558   2.7711   2.8044   2.8188   2.8583   2.8623
  3.0546   3.0580   3.1015   3.1255   3.3126   3.3607   3.4805   3.5200
  3.6855   3.8186   4.0012   4.0046   4.0218   4.0314   4.0571   4.0617
  4.0721   4.1063   4.1150   4.2025   4.2795   4.3747   4.4694   4.8161
  6.6941   6.8108   7.5464   7.5770   7.6570   7.6850   7.7176   7.7822
 23.4402  23.8887  23.8929  24.0162  24.0671  24.1626  47.9607  48.0570
289.7419 289.7744 289.8528 289.8907 289.9361 290.00301020.76401020.8828
 --------------------------------------------------------------

          Ground-State Mulliken Net Atomic Charges

     Atom                 Charge (a.u.)
  ----------------------------------------
      1 C                    -0.223508
      2 C                    -0.160499
      3 C                    -0.162013
      4 C                    -0.227523
      5 C                     0.220801
      6 C                     0.208906
      7 H                     0.201206
      8 H                     0.169341
      9 H                     0.169441
     10 H                     0.201382
     11 Br                   -0.199493
     12 Br                   -0.198041
  ----------------------------------------
  Sum of atomic charges =     0.000000

 -----------------------------------------------------------------
                    Cartesian Multipole Moments
 -----------------------------------------------------------------
    Charge (ESU x 10^10)
                 0.0000
    Dipole Moment (Debye)
         X      -1.2442      Y       0.0000      Z       2.1582
       Tot       2.4911
    Quadrupole Moments (Debye-Ang)
        XX     -71.9770     XY       0.0000     YY     -75.2579
        XZ       3.3103     YZ      -0.0000     ZZ     -67.7965
    Octopole Moments (Debye-Ang^2)
       XXX    -409.8345    XXY       0.0000    XYY    -142.1848
       YYY       0.0000    XXZ      45.7205    XYZ      -0.0000
       YYZ      36.3258    XZZ    -131.3864    YZZ       0.0000
       ZZZ     121.9687
    Hexadecapole Moments (Debye-Ang^3)
      XXXX   -2567.9330   XXXY       0.0000   XXYY    -470.3263
      XYYY       0.0000   YYYY     -91.6216   XXXZ     254.0381
      XXYZ      -0.0000   XYYZ      85.4944   YYYZ      -0.0000
      XXZZ    -623.4661   XYZZ       0.0000   YYZZ    -238.7792
      XZZZ     271.3290   YZZZ      -0.0000   ZZZZ   -1171.5352
 -----------------------------------------------------------------
 Calculating analytic gradient of the SCF energy
 Gradient of SCF Energy
            1           2           3           4           5           6
    1   0.0007414   0.0000225   0.0004868  -0.0000912   0.0049755  -0.0052080
    2  -0.0000000   0.0000000  -0.0000000  -0.0000000  -0.0000000   0.0000000
    3  -0.0001851  -0.0005261  -0.0003153  -0.0008297   0.0034376  -0.0024835
            7           8           9          10          11          12
    1  -0.0001978   0.0002275  -0.0002748  -0.0002312   0.0021242  -0.0025750
    2  -0.0000000   0.0000000  -0.0000000  -0.0000000   0.0000000  -0.0000000
    3   0.0004533   0.0002408  -0.0000742   0.0003828   0.0014122  -0.0015128
 Max gradient component =       5.208E-03
 RMS gradient           =       1.562E-03
 Gradient time:  CPU 28.20 s  wall 4.77 s
 Geometry Optimization Parameters
   NAtoms,    NIC,     NZ,  NCons,   NDum,   NFix, NCnnct, MaxDiis
       12      78      12       0       0       0       0       0

 Cartesian Hessian Update
 Hessian updated using BFGS update


** GEOMETRY OPTIMIZATION IN DELOCALIZED INTERNAL COORDINATES **
   Searching for a Minimum

   Optimization Cycle:   2

                       Coordinates (Angstroms)
     ATOM                X               Y               Z
      1  C         0.0040288014    0.0000000000    0.0007930393
      2  C         0.0037882153    0.0000000000    1.3912969323
      3  C         1.2091630709    0.0000000000    2.0869224786
      4  C         2.4130410885    0.0000000000    1.3911452346
      5  C         2.4252529349    0.0000000000   -0.0032346136
      6  C         1.2060602347    0.0000000000   -0.7068614326
      7  H        -0.9315449402    0.0000000000   -0.5437717457
      8  H        -0.9378576068    0.0000000000    1.9271790387
      9  H         1.2166639464    0.0000000000    3.1703803981
     10  H         3.3522926256    0.0000000000    1.9285341022
     11  Br        4.1306504136    0.0000000000   -0.8639018190
     12  Br        1.1002009064    0.0000000000   -2.6154266127
   Point Group: c1    Number of degrees of freedom:    30


   Energy is  -5379.386966152

 Hessian updated using BFGS update

 15 Hessian modes will be used to form the next step
  Hessian Eigenvalues:
     0.157609    0.160002    0.200739    0.201392    0.219999    0.225595
     0.244861    0.249930    0.292628    0.350312    0.351936    0.422407
     0.439398    0.464171    0.524325

 Minimum search - taking simple RFO step
 Searching for Lamda that Minimizes Along All modes
 Value Taken    Lamda =  -0.00037421
 Step Taken.  Stepsize is  0.029982

                             Maximum     Tolerance    Cnvgd?
         Gradient           0.011478      0.000300      NO
         Displacement       0.028146      0.001200      NO
         Energy change     -0.001183      0.000001      NO


 New Cartesian Coordinates Obtained by Inverse Iteration

 Displacement from previous Coordinates is:  0.076804
 ----------------------------------------------------------------
             Standard Nuclear Orientation (Angstroms)
    I     Atom           X                Y                Z
 ----------------------------------------------------------------
    1      C       0.0026888079     0.0000000000     0.0023493673
    2      C       0.0019118406     0.0000000000     1.3935583105
    3      C       1.2080916451     0.0000000000     2.0895250153
    4      C       2.4120747080     0.0000000000     1.3926750895
    5      C       2.4198646030     0.0000000000    -0.0019150763
    6      C       1.2071656580     0.0000000000    -0.7015547809
    7      H      -0.9306125378     0.0000000000    -0.5460607879
    8      H      -0.9406247114     0.0000000000     1.9279201572
    9      H       1.2178164438     0.0000000000     3.1729893713
   10      H       3.3536454148     0.0000000000     1.9258357794
   11      Br      4.1120900286     0.0000000000    -0.8837062879
   12      Br      1.1276277903     0.0000000000    -2.6085611574
 ----------------------------------------------------------------
 Nuclear Repulsion Energy =         831.76676332 hartrees
 There are       55 alpha and       55 beta electrons
 Applying Cartesian multipole field
    Component          Value
    ---------          -----
     (2,0,0)        1.00000E-11
     (0,2,0)        2.00000E-11
     (0,0,2)       -3.00000E-11
 Nucleus-field energy     =    -0.0000000096 hartrees
 Requested basis set is 6-311++G(d,p)
 There are 94 shells and 256 basis functions
 A cutoff of  1.0D-11 yielded   3634 shell pairs
 There are     28461 function pairs (     31113 Cartesian)
 Smallest overlap matrix eigenvalue = 5.95E-07

 Q-Chem warning in module stvman/mkSTV.C, line 318:

 Overlap eigenvalue is smaller than square root of threshold
 Use THRESH >= 12 to get rid of this warning

 Linear dependence detected in AO basis
 Tighter screening thresholds may be required for diffuse basis sets
 Use S2THRESH > 14 and THRESH = 14 in case of SCF convergence issues
 Number of orthogonalized atomic orbitals = 255
 Maximum deviation from orthogonality = 5.725E-11
 Guess MOs from SCF MO coefficient file

 -----------------------------------------------------------------------
  General SCF calculation program by
  Eric Jon Sundstrom, Paul Horn, Yuezhi Mao, Dmitri Zuev, Alec White,
  David Stuck, Shaama M.S., Shane Yost, Joonho Lee, David Small,
  Daniel Levine, Susi Lehtola, Hugh Burton, Evgeny Epifanovsky,
  Bang C. Huynh
 -----------------------------------------------------------------------
 Exchange:     0.2000 Hartree-Fock + 0.0800 Slater + 0.7200 B88
 Correlation:  0.1900 VWN1RPA + 0.8100 LYP
 Using SG-1 standard quadrature grid
 using 6 threads for integral computing
 -------------------------------------------------------
 OpenMP Integral computing Module                
 Release: version 2.0, May 2017, Q-Chem Inc. Pleasanton 
 -------------------------------------------------------
 A restricted SCF calculation will be
 performed using DIIS
 SCF converges when DIIS error is below 1.0e-08
 ---------------------------------------
  Cycle       Energy         DIIS error
 ---------------------------------------
    1   -5379.3870145546      1.77e-04  
    2   -5379.3871644358      4.65e-05  
    3   -5379.3871283656      7.98e-05  
    4   -5379.3871817400      9.94e-06  
    5   -5379.3871825742      3.26e-06  
    6   -5379.3871826534      9.83e-07  
    7   -5379.3871826620      1.41e-07  
    8   -5379.3871826626      6.98e-08  
    9   -5379.3871826620      1.89e-08  
   10   -5379.3871826618      8.81e-09  Convergence criterion met
 ---------------------------------------
 SCF time:   CPU 72.26s  wall 12.00s 
 SCF   energy in the final basis set =    -5379.3871826618
 Total energy in the final basis set =    -5379.3871826618

 --------------------------------------------------------------

                    Orbital Energies (a.u.)
 --------------------------------------------------------------

 Alpha MOs
 -- Occupied --
********-482.8399 -62.4929 -62.4928 -56.3135 -56.3134 -56.3095 -56.3094
-56.3093 -56.3091 -10.2540 -10.2535 -10.2054 -10.2052 -10.2011 -10.2005
 -8.7017  -8.7016  -6.5335  -6.5334  -6.5202  -6.5201  -6.5196  -6.5195
 -2.6443  -2.6442  -2.6406  -2.6405  -2.6402  -2.6401  -2.6296  -2.6295
 -2.6295  -2.6294  -0.9044  -0.8260  -0.8208  -0.7575  -0.7373  -0.6356
 -0.6148  -0.5337  -0.4954  -0.4748  -0.4445  -0.4361  -0.4175  -0.3801
 -0.3757  -0.3326  -0.3286  -0.3157  -0.2873  -0.2698  -0.2574
 -- Virtual --
 -0.0440  -0.0422  -0.0412  -0.0078   0.0025   0.0065   0.0128   0.0384
  0.0419   0.0468   0.0503   0.0631   0.0675   0.0746   0.0758   0.0949
  0.0956   0.0986   0.1071   0.1074   0.1128   0.1162   0.1169   0.1173
  0.1296   0.1339   0.1374   0.1551   0.1613   0.1625   0.1695   0.1759
  0.2009   0.2037   0.2165   0.2195   0.2320   0.2344   0.2455   0.2533
  0.2548   0.2619   0.2727   0.2834   0.3194   0.3246   0.3294   0.3348
  0.4152   0.4168   0.4177   0.4198   0.4429   0.4570   0.4717   0.4967
  0.5008   0.5203   0.5236   0.5303   0.5391   0.5490   0.5537   0.5599
  0.5696   0.5720   0.5739   0.5849   0.5968   0.6022   0.6404   0.6466
  0.6593   0.6642   0.7010   0.7073   0.7183   0.7269   0.7484   0.7799
  0.7898   0.8163   0.8392   0.8527   0.8550   0.8580   0.8591   0.8698
  0.8930   0.9494   0.9680   0.9806   0.9867   0.9976   1.0384   1.0736
  1.1005   1.1116   1.1777   1.2352   1.2367   1.2972   1.3595   1.4620
  1.5003   1.5188   1.5338   1.5478   1.5571   1.6355   1.6373   1.6776
  1.7029   1.7207   1.7637   1.8215   1.8783   1.8811   1.8965   1.8982
  1.9270   1.9313   1.9839   1.9906   2.0161   2.0352   2.0448   2.0545
  2.1115   2.1504   2.2322   2.2412   2.2920   2.3115   2.3230   2.3499
  2.4069   2.4555   2.5545   2.5636   2.6221   2.6810   2.6997   2.7065
  2.7263   2.7389   2.7559   2.7714   2.8041   2.8205   2.8585   2.8626
  3.0556   3.0586   3.1049   3.1277   3.3142   3.3598   3.4800   3.5200
  3.6863   3.8227   4.0006   4.0058   4.0216   4.0301   4.0578   4.0661
  4.0720   4.1073   4.1155   4.2040   4.2797   4.3767   4.4689   4.8177
  6.6923   6.8162   7.5473   7.5771   7.6610   7.6825   7.7193   7.7838
 23.4393  23.8916  23.9039  24.0200  24.0654  24.1612  47.9590  48.0617
289.7429 289.7746 289.8582 289.8864 289.9387 290.00471020.76171020.8887
 --------------------------------------------------------------

          Ground-State Mulliken Net Atomic Charges

     Atom                 Charge (a.u.)
  ----------------------------------------
      1 C                    -0.216435
      2 C                    -0.162133
      3 C                    -0.163867
      4 C                    -0.220701
      5 C                     0.219423
      6 C                     0.203815
      7 H                     0.201032
      8 H                     0.169559
      9 H                     0.169638
     10 H                     0.201121
     11 Br                   -0.201467
     12 Br                   -0.199986
  ----------------------------------------
  Sum of atomic charges =     0.000000

 -----------------------------------------------------------------
                    Cartesian Multipole Moments
 -----------------------------------------------------------------
    Charge (ESU x 10^10)
                 0.0000
    Dipole Moment (Debye)
         X      -1.2392      Y       0.0000      Z       2.1480
       Tot       2.4798
    Quadrupole Moments (Debye-Ang)
        XX     -71.9975     XY       0.0000     YY     -75.2416
        XZ       3.2221     YZ      -0.0000     ZZ     -67.7523
    Octopole Moments (Debye-Ang^2)
       XXX    -410.6443    XXY       0.0000    XYY    -142.2543
       YYY       0.0000    XXZ      45.5748    XYZ      -0.0000
       YYZ      36.4538    XZZ    -130.9804    YZZ      -0.0000
       ZZZ     122.3072
    Hexadecapole Moments (Debye-Ang^3)
      XXXX   -2561.6040   XXXY       0.0000   XXYY    -468.3640
      XYYY       0.0000   YYYY     -91.5964   XXXZ     260.0415
      XXYZ      -0.0000   XYYZ      87.7929   YYYZ      -0.0000
      XXZZ    -619.7880   XYZZ       0.0000   YYZZ    -238.8279
      XZZZ     276.1490   YZZZ      -0.0000   ZZZZ   -1171.6751
 -----------------------------------------------------------------
 Calculating analytic gradient of the SCF energy
 Gradient of SCF Energy
            1           2           3           4           5           6
    1   0.0006664  -0.0000482  -0.0001350   0.0000247   0.0012600  -0.0015241
    2   0.0000000   0.0000000  -0.0000000   0.0000000  -0.0000000   0.0000000
    3  -0.0004006   0.0002535   0.0001518  -0.0008549   0.0011215  -0.0005624
            7           8           9          10          11          12
    1  -0.0000561   0.0001024  -0.0000509  -0.0000870   0.0001988  -0.0003509
    2   0.0000000  -0.0000000   0.0000000  -0.0000000  -0.0000000  -0.0000000
    3   0.0001788   0.0000881  -0.0000395   0.0000754   0.0000987  -0.0001105
 Max gradient component =       1.524E-03
 RMS gradient           =       4.467E-04
 Gradient time:  CPU 28.27 s  wall 4.79 s
 Geometry Optimization Parameters
   NAtoms,    NIC,     NZ,  NCons,   NDum,   NFix, NCnnct, MaxDiis
       12      78      12       0       0       0       0       0

 Cartesian Hessian Update
 Hessian updated using BFGS update


** GEOMETRY OPTIMIZATION IN DELOCALIZED INTERNAL COORDINATES **
   Searching for a Minimum

   Optimization Cycle:   3

                       Coordinates (Angstroms)
     ATOM                X               Y               Z
      1  C         0.0026888079    0.0000000000    0.0023493673
      2  C         0.0019118406    0.0000000000    1.3935583105
      3  C         1.2080916451    0.0000000000    2.0895250153
      4  C         2.4120747080    0.0000000000    1.3926750895
      5  C         2.4198646030    0.0000000000   -0.0019150763
      6  C         1.2071656580    0.0000000000   -0.7015547809
      7  H        -0.9306125378    0.0000000000   -0.5460607879
      8  H        -0.9406247114    0.0000000000    1.9279201572
      9  H         1.2178164438    0.0000000000    3.1729893713
     10  H         3.3536454148    0.0000000000    1.9258357794
     11  Br        4.1120900286    0.0000000000   -0.8837062879
     12  Br        1.1276277903    0.0000000000   -2.6085611574
   Point Group: c1    Number of degrees of freedom:    30


   Energy is  -5379.387182662

 Hessian updated using BFGS update

 18 Hessian modes will be used to form the next step
  Hessian Eigenvalues:
     0.156232    0.159998    0.160000    0.200753    0.201615    0.219997
     0.223579    0.244859    0.249876    0.288897    0.350399    0.351932
     0.351934    0.422408    0.437859    0.449498    0.464490    0.478852

 Minimum search - taking simple RFO step
 Searching for Lamda that Minimizes Along All modes
 Value Taken    Lamda =  -0.00001246
 Step Taken.  Stepsize is  0.006123

                             Maximum     Tolerance    Cnvgd?
         Gradient           0.001559      0.000300      NO
         Displacement       0.004318      0.001200      NO
         Energy change     -0.000217      0.000001      NO


 New Cartesian Coordinates Obtained by Inverse Iteration

 Displacement from previous Coordinates is:  0.012366
 ----------------------------------------------------------------
             Standard Nuclear Orientation (Angstroms)
    I     Atom           X                Y                Z
 ----------------------------------------------------------------
    1      C       0.0018814800     0.0000000000     0.0026818338
    2      C       0.0016042267     0.0000000000     1.3937067522
    3      C       1.2081431854     0.0000000000     2.0898603449
    4      C       2.4121218334     0.0000000000     1.3934178266
    5      C       2.4185458670     0.0000000000    -0.0017417759
    6      C       1.2074403279     0.0000000000    -0.7004367624
    7      H      -0.9307626311     0.0000000000    -0.5469340633
    8      H      -0.9412055404     0.0000000000     1.9277021134
    9      H       1.2184877789     0.0000000000     3.1733704800
   10      H       3.3545056698     0.0000000000     1.9252337332
   11      Br      4.1090877110     0.0000000000    -0.8863393402
   12      Br      1.1318897821     0.0000000000    -2.6074661424
 ----------------------------------------------------------------
 Nuclear Repulsion Energy =         832.31159519 hartrees
 There are       55 alpha and       55 beta electrons
 Applying Cartesian multipole field
    Component          Value
    ---------          -----
     (2,0,0)        1.00000E-11
     (0,2,0)        2.00000E-11
     (0,0,2)       -3.00000E-11
 Nucleus-field energy     =    -0.0000000096 hartrees
 Requested basis set is 6-311++G(d,p)
 There are 94 shells and 256 basis functions
 A cutoff of  1.0D-11 yielded   3635 shell pairs
 There are     28466 function pairs (     31119 Cartesian)
 Smallest overlap matrix eigenvalue = 5.95E-07

 Q-Chem warning in module stvman/mkSTV.C, line 318:

 Overlap eigenvalue is smaller than square root of threshold
 Use THRESH >= 12 to get rid of this warning

 Linear dependence detected in AO basis
 Tighter screening thresholds may be required for diffuse basis sets
 Use S2THRESH > 14 and THRESH = 14 in case of SCF convergence issues
 Number of orthogonalized atomic orbitals = 255
 Maximum deviation from orthogonality = 6.233E-11
 Guess MOs from SCF MO coefficient file

 -----------------------------------------------------------------------
  General SCF calculation program by
  Eric Jon Sundstrom, Paul Horn, Yuezhi Mao, Dmitri Zuev, Alec White,
  David Stuck, Shaama M.S., Shane Yost, Joonho Lee, David Small,
  Daniel Levine, Susi Lehtola, Hugh Burton, Evgeny Epifanovsky,
  Bang C. Huynh
 -----------------------------------------------------------------------
 Exchange:     0.2000 Hartree-Fock + 0.0800 Slater + 0.7200 B88
 Correlation:  0.1900 VWN1RPA + 0.8100 LYP
 Using SG-1 standard quadrature grid
 using 6 threads for integral computing
 -------------------------------------------------------
 OpenMP Integral computing Module                
 Release: version 2.0, May 2017, Q-Chem Inc. Pleasanton 
 -------------------------------------------------------
 A restricted SCF calculation will be
 performed using DIIS
 SCF converges when DIIS error is below 1.0e-08
 ---------------------------------------
  Cycle       Energy         DIIS error
 ---------------------------------------
    1   -5379.3871834836      3.37e-05  
    2   -5379.3871887715      7.46e-06  
    3   -5379.3871879554      1.23e-05  
    4   -5379.3871892058      2.06e-06  
    5   -5379.3871892418      6.16e-07  
    6   -5379.3871892443      1.75e-07  
    7   -5379.3871892432      3.44e-08  
    8   -5379.3871892438      1.27e-08  
    9   -5379.3871892444      6.68e-09  Convergence criterion met
 ---------------------------------------
 SCF time:   CPU 64.36s  wall 12.00s 
 SCF   energy in the final basis set =    -5379.3871892444
 Total energy in the final basis set =    -5379.3871892444

 --------------------------------------------------------------

                    Orbital Energies (a.u.)
 --------------------------------------------------------------

 Alpha MOs
 -- Occupied --
********-482.8398 -62.4928 -62.4927 -56.3134 -56.3133 -56.3094 -56.3093
-56.3092 -56.3091 -10.2538 -10.2533 -10.2055 -10.2053 -10.2011 -10.2006
 -8.7016  -8.7015  -6.5334  -6.5333  -6.5201  -6.5200  -6.5195  -6.5194
 -2.6442  -2.6441  -2.6406  -2.6404  -2.6402  -2.6400  -2.6295  -2.6294
 -2.6294  -2.6293  -0.9046  -0.8261  -0.8206  -0.7575  -0.7373  -0.6358
 -0.6147  -0.5337  -0.4954  -0.4748  -0.4445  -0.4361  -0.4176  -0.3803
 -0.3755  -0.3327  -0.3285  -0.3159  -0.2870  -0.2698  -0.2574
 -- Virtual --
 -0.0440  -0.0424  -0.0411  -0.0078   0.0027   0.0065   0.0128   0.0384
  0.0419   0.0468   0.0503   0.0632   0.0675   0.0746   0.0759   0.0949
  0.0956   0.0986   0.1071   0.1076   0.1129   0.1162   0.1169   0.1173
  0.1295   0.1339   0.1373   0.1551   0.1614   0.1625   0.1695   0.1759
  0.2012   0.2037   0.2165   0.2195   0.2321   0.2347   0.2454   0.2534
  0.2547   0.2620   0.2728   0.2832   0.3195   0.3248   0.3293   0.3346
  0.4152   0.4169   0.4177   0.4197   0.4429   0.4569   0.4715   0.4967
  0.5006   0.5203   0.5235   0.5301   0.5388   0.5492   0.5534   0.5598
  0.5709   0.5724   0.5738   0.5849   0.5967   0.6018   0.6403   0.6467
  0.6598   0.6643   0.7011   0.7074   0.7186   0.7269   0.7485   0.7800
  0.7897   0.8162   0.8392   0.8527   0.8550   0.8583   0.8589   0.8699
  0.8930   0.9494   0.9681   0.9806   0.9870   0.9981   1.0382   1.0735
  1.1002   1.1117   1.1772   1.2354   1.2371   1.2972   1.3595   1.4620
  1.5003   1.5185   1.5344   1.5476   1.5569   1.6353   1.6369   1.6778
  1.7033   1.7206   1.7642   1.8210   1.8789   1.8814   1.8969   1.8978
  1.9272   1.9312   1.9840   1.9904   2.0163   2.0353   2.0448   2.0545
  2.1122   2.1497   2.2324   2.2413   2.2930   2.3116   2.3226   2.3506
  2.4069   2.4557   2.5538   2.5631   2.6222   2.6810   2.7002   2.7066
  2.7262   2.7393   2.7559   2.7715   2.8040   2.8208   2.8585   2.8625
  3.0557   3.0584   3.1056   3.1278   3.3143   3.3597   3.4800   3.5196
  3.6861   3.8236   4.0005   4.0060   4.0214   4.0298   4.0579   4.0669
  4.0720   4.1075   4.1156   4.2042   4.2797   4.3770   4.4687   4.8179
  6.6919   6.8170   7.5474   7.5771   7.6616   7.6822   7.7194   7.7840
 23.4390  23.8904  23.9076  24.0201  24.0651  24.1610  47.9586  48.0624
289.7431 289.7746 289.8590 289.8858 289.9390 290.00491020.76131020.8896
 --------------------------------------------------------------

          Ground-State Mulliken Net Atomic Charges

     Atom                 Charge (a.u.)
  ----------------------------------------
      1 C                    -0.215630
      2 C                    -0.162578
      3 C                    -0.164325
      4 C                    -0.219747
      5 C                     0.219736
      6 C                     0.203300
      7 H                     0.201009
      8 H                     0.169633
      9 H                     0.169716
     10 H                     0.201084
     11 Br                   -0.201845
     12 Br                   -0.200352
  ----------------------------------------
  Sum of atomic charges =     0.000000

 -----------------------------------------------------------------
                    Cartesian Multipole Moments
 -----------------------------------------------------------------
    Charge (ESU x 10^10)
                 0.0000
    Dipole Moment (Debye)
         X      -1.2389      Y       0.0000      Z       2.1475
       Tot       2.4793
    Quadrupole Moments (Debye-Ang)
        XX     -72.0003     XY       0.0000     YY     -75.2403
        XZ       3.2162     YZ      -0.0000     ZZ     -67.7513
    Octopole Moments (Debye-Ang^2)
       XXX    -410.7545    XXY       0.0000    XYY    -142.2626
       YYY       0.0000    XXZ      45.5666    XYZ      -0.0000
       YYZ      36.4643    XZZ    -130.9179    YZZ      -0.0000
       ZZZ     122.3328
    Hexadecapole Moments (Debye-Ang^3)
      XXXX   -2560.5175   XXXY       0.0000   XXYY    -468.0562
      XYYY       0.0000   YYYY     -91.5956   XXXZ     260.9472
      XXYZ      -0.0000   XYYZ      88.1000   YYYZ      -0.0000
      XXZZ    -619.2085   XYZZ       0.0000   YYZZ    -238.8248
      XZZZ     276.7912   YZZZ      -0.0000   ZZZZ   -1171.6842
 -----------------------------------------------------------------
 Calculating analytic gradient of the SCF energy
 Gradient of SCF Energy
            1           2           3           4           5           6
    1   0.0002338   0.0000476  -0.0001548   0.0000857   0.0002168  -0.0003925
    2  -0.0000000  -0.0000000   0.0000000  -0.0000000   0.0000000   0.0000000
    3  -0.0002078   0.0002150   0.0000661  -0.0003664   0.0003170  -0.0000462
            7           8           9          10          11          12
    1  -0.0000491   0.0000249   0.0000630   0.0000187  -0.0000938  -0.0000001
    2  -0.0000000   0.0000000   0.0000000  -0.0000000   0.0000000   0.0000000
    3   0.0000583   0.0000168  -0.0000112   0.0000044  -0.0000815   0.0000354
 Max gradient component =       3.925E-04
 RMS gradient           =       1.341E-04
 Gradient time:  CPU 28.29 s  wall 4.79 s
 Geometry Optimization Parameters
   NAtoms,    NIC,     NZ,  NCons,   NDum,   NFix, NCnnct, MaxDiis
       12      78      12       0       0       0       0       0

 Cartesian Hessian Update
 Hessian updated using BFGS update


** GEOMETRY OPTIMIZATION IN DELOCALIZED INTERNAL COORDINATES **
   Searching for a Minimum

   Optimization Cycle:   4

                       Coordinates (Angstroms)
     ATOM                X               Y               Z
      1  C         0.0018814800    0.0000000000    0.0026818338
      2  C         0.0016042267    0.0000000000    1.3937067522
      3  C         1.2081431854    0.0000000000    2.0898603449
      4  C         2.4121218334    0.0000000000    1.3934178266
      5  C         2.4185458670    0.0000000000   -0.0017417759
      6  C         1.2074403279    0.0000000000   -0.7004367624
      7  H        -0.9307626311    0.0000000000   -0.5469340633
      8  H        -0.9412055404    0.0000000000    1.9277021134
      9  H         1.2184877789    0.0000000000    3.1733704800
     10  H         3.3545056698    0.0000000000    1.9252337332
     11  Br        4.1090877110    0.0000000000   -0.8863393402
     12  Br        1.1318897821    0.0000000000   -2.6074661424
   Point Group: c1    Number of degrees of freedom:    30


   Energy is  -5379.387189244

 Hessian updated using BFGS update

 21 Hessian modes will be used to form the next step
  Hessian Eigenvalues:
     0.151401    0.160000    0.160000    0.160399    0.200753    0.201481
     0.218909    0.220011    0.244904    0.249613    0.311078    0.350364
     0.351496    0.351933    0.351934    0.378485    0.422446    0.447642
     0.464326    0.464882    0.515020

 Minimum search - taking simple RFO step
 Searching for Lamda that Minimizes Along All modes
 Value Taken    Lamda =   0.00000000
 Step Taken.  Stepsize is  0.001433

                             Maximum     Tolerance    Cnvgd?
         Gradient           0.000389      0.000300      NO
         Displacement       0.001197      0.001200     YES
         Energy change     -0.000007      0.000001      NO


 New Cartesian Coordinates Obtained by Inverse Iteration

 Displacement from previous Coordinates is:  0.001245
 ----------------------------------------------------------------
             Standard Nuclear Orientation (Angstroms)
    I     Atom           X                Y                Z
 ----------------------------------------------------------------
    1      C       0.0017505723     0.0000000000     0.0027747077
    2      C       0.0015855139     0.0000000000     1.3936296057
    3      C       1.2082159477     0.0000000000     2.0898327991
    4      C       2.4121032454     0.0000000000     1.3935577630
    5      C       2.4184298819     0.0000000000    -0.0018897378
    6      C       1.2075815389     0.0000000000    -0.7003998033
    7      H      -0.9307194874     0.0000000000    -0.5470880187
    8      H      -0.9411788912     0.0000000000     1.9277453679
    9      H       1.2184324919     0.0000000000     3.1733632488
   10      H       3.3546323240     0.0000000000     1.9250604566
   11      Br      4.1093274193     0.0000000000    -0.8860434631
   12      Br      1.1315791341     0.0000000000    -2.6074879261
 ----------------------------------------------------------------
 Nuclear Repulsion Energy =         832.26868240 hartrees
 There are       55 alpha and       55 beta electrons
 Applying Cartesian multipole field
    Component          Value
    ---------          -----
     (2,0,0)        1.00000E-11
     (0,2,0)        2.00000E-11
     (0,0,2)       -3.00000E-11
 Nucleus-field energy     =    -0.0000000096 hartrees
 Requested basis set is 6-311++G(d,p)
 There are 94 shells and 256 basis functions
 A cutoff of  1.0D-11 yielded   3635 shell pairs
 There are     28466 function pairs (     31119 Cartesian)
 Smallest overlap matrix eigenvalue = 5.96E-07

 Q-Chem warning in module stvman/mkSTV.C, line 318:

 Overlap eigenvalue is smaller than square root of threshold
 Use THRESH >= 12 to get rid of this warning

 Linear dependence detected in AO basis
 Tighter screening thresholds may be required for diffuse basis sets
 Use S2THRESH > 14 and THRESH = 14 in case of SCF convergence issues
 Number of orthogonalized atomic orbitals = 255
 Maximum deviation from orthogonality = 1.642E-10
 Guess MOs from SCF MO coefficient file

 -----------------------------------------------------------------------
  General SCF calculation program by
  Eric Jon Sundstrom, Paul Horn, Yuezhi Mao, Dmitri Zuev, Alec White,
  David Stuck, Shaama M.S., Shane Yost, Joonho Lee, David Small,
  Daniel Levine, Susi Lehtola, Hugh Burton, Evgeny Epifanovsky,
  Bang C. Huynh
 -----------------------------------------------------------------------
 Exchange:     0.2000 Hartree-Fock + 0.0800 Slater + 0.7200 B88
 Correlation:  0.1900 VWN1RPA + 0.8100 LYP
 Using SG-1 standard quadrature grid
 using 6 threads for integral computing
 -------------------------------------------------------
 OpenMP Integral computing Module                
 Release: version 2.0, May 2017, Q-Chem Inc. Pleasanton 
 -------------------------------------------------------
 A restricted SCF calculation will be
 performed using DIIS
 SCF converges when DIIS error is below 1.0e-08
 ---------------------------------------
  Cycle       Energy         DIIS error
 ---------------------------------------
    1   -5379.3871894080      6.44e-06  
    2   -5379.3871896525      8.36e-07  
    3   -5379.3871896550      7.57e-07  
    4   -5379.3871896577      5.05e-07  
    5   -5379.3871896600      6.60e-08  
    6   -5379.3871896603      3.47e-08  
    7   -5379.3871896607      9.17e-09  Convergence criterion met
 ---------------------------------------
 SCF time:   CPU 50.80s  wall 9.00s 
 SCF   energy in the final basis set =    -5379.3871896607
 Total energy in the final basis set =    -5379.3871896607

 --------------------------------------------------------------

                    Orbital Energies (a.u.)
 --------------------------------------------------------------

 Alpha MOs
 -- Occupied --
********-482.8398 -62.4928 -62.4927 -56.3134 -56.3133 -56.3094 -56.3093
-56.3092 -56.3091 -10.2538 -10.2533 -10.2055 -10.2053 -10.2011 -10.2006
 -8.7016  -8.7015  -6.5334  -6.5333  -6.5201  -6.5200  -6.5195  -6.5194
 -2.6442  -2.6441  -2.6406  -2.6404  -2.6402  -2.6400  -2.6295  -2.6294
 -2.6294  -2.6293  -0.9046  -0.8261  -0.8206  -0.7575  -0.7373  -0.6358
 -0.6147  -0.5337  -0.4954  -0.4748  -0.4445  -0.4361  -0.4176  -0.3803
 -0.3755  -0.3327  -0.3284  -0.3159  -0.2870  -0.2698  -0.2574
 -- Virtual --
 -0.0441  -0.0424  -0.0410  -0.0078   0.0027   0.0065   0.0128   0.0384
  0.0419   0.0468   0.0503   0.0631   0.0675   0.0746   0.0758   0.0949
  0.0956   0.0986   0.1071   0.1076   0.1129   0.1162   0.1169   0.1173
  0.1295   0.1339   0.1373   0.1551   0.1614   0.1625   0.1695   0.1759
  0.2011   0.2037   0.2166   0.2195   0.2321   0.2347   0.2453   0.2535
  0.2547   0.2621   0.2729   0.2831   0.3195   0.3248   0.3293   0.3346
  0.4152   0.4169   0.4177   0.4196   0.4429   0.4570   0.4715   0.4967
  0.5006   0.5203   0.5235   0.5300   0.5388   0.5492   0.5534   0.5599
  0.5710   0.5724   0.5738   0.5849   0.5968   0.6017   0.6403   0.6467
  0.6597   0.6643   0.7011   0.7074   0.7186   0.7269   0.7485   0.7799
  0.7897   0.8162   0.8392   0.8527   0.8550   0.8583   0.8589   0.8699
  0.8930   0.9494   0.9681   0.9806   0.9870   0.9981   1.0381   1.0735
  1.1002   1.1117   1.1773   1.2354   1.2371   1.2971   1.3596   1.4620
  1.5003   1.5185   1.5343   1.5476   1.5569   1.6353   1.6369   1.6779
  1.7033   1.7206   1.7641   1.8209   1.8789   1.8813   1.8970   1.8977
  1.9272   1.9312   1.9840   1.9903   2.0163   2.0353   2.0448   2.0544
  2.1122   2.1498   2.2324   2.2413   2.2930   2.3116   2.3227   2.3506
  2.4069   2.4558   2.5537   2.5629   2.6222   2.6810   2.7002   2.7065
  2.7262   2.7393   2.7558   2.7715   2.8040   2.8209   2.8585   2.8625
  3.0557   3.0584   3.1057   3.1277   3.3143   3.3598   3.4801   3.5194
  3.6860   3.8238   4.0006   4.0060   4.0214   4.0298   4.0579   4.0668
  4.0720   4.1075   4.1156   4.2042   4.2797   4.3769   4.4688   4.8179
  6.6919   6.8169   7.5474   7.5771   7.6615   7.6822   7.7194   7.7840
 23.4389  23.8900  23.9083  24.0197  24.0652  24.1610  47.9586  48.0623
289.7431 289.7746 289.8589 289.8859 289.9390 290.00481020.76131020.8896
 --------------------------------------------------------------

          Ground-State Mulliken Net Atomic Charges

     Atom                 Charge (a.u.)
  ----------------------------------------
      1 C                    -0.215811
      2 C                    -0.162581
      3 C                    -0.164340
      4 C                    -0.219865
      5 C                     0.219944
      6 C                     0.203378
      7 H                     0.200998
      8 H                     0.169642
      9 H                     0.169726
     10 H                     0.201072
     11 Br                   -0.201823
     12 Br                   -0.200338
  ----------------------------------------
  Sum of atomic charges =     0.000000

 -----------------------------------------------------------------
                    Cartesian Multipole Moments
 -----------------------------------------------------------------
    Charge (ESU x 10^10)
                 0.0000
    Dipole Moment (Debye)
         X      -1.2391      Y       0.0000      Z       2.1479
       Tot       2.4797
    Quadrupole Moments (Debye-Ang)
        XX     -72.0005     XY       0.0000     YY     -75.2407
        XZ       3.2180     YZ      -0.0000     ZZ     -67.7530
    Octopole Moments (Debye-Ang^2)
       XXX    -410.7408    XXY       0.0000    XYY    -142.2622
       YYY       0.0000    XXZ      45.5684    XYZ      -0.0000
       YYZ      36.4602    XZZ    -130.9298    YZZ       0.0000
       ZZZ     122.3225
    Hexadecapole Moments (Debye-Ang^3)
      XXXX   -2560.5675   XXXY      -0.0000   XXYY    -468.0840
      XYYY       0.0000   YYYY     -91.5965   XXXZ     260.8799
      XXYZ       0.0000   XYYZ      88.0677   YYYZ      -0.0000
      XXZZ    -619.2682   XYZZ       0.0000   YYZZ    -238.8178
      XZZZ     276.7214   YZZZ      -0.0000   ZZZZ   -1171.6585
 -----------------------------------------------------------------
 Calculating analytic gradient of the SCF energy
 Gradient of SCF Energy
            1           2           3           4           5           6
    1   0.0000627   0.0000669  -0.0000973   0.0000667   0.0000354  -0.0001302
    2  -0.0000000   0.0000000   0.0000000  -0.0000000   0.0000000   0.0000000
    3  -0.0000818   0.0001310   0.0000111  -0.0001383   0.0000821   0.0000095
            7           8           9          10          11          12
    1  -0.0000273   0.0000154   0.0000616   0.0000193  -0.0000455  -0.0000275
    2   0.0000000   0.0000000   0.0000000  -0.0000000   0.0000000  -0.0000000
    3   0.0000454   0.0000225  -0.0000006  -0.0000250  -0.0000687   0.0000130
 Max gradient component =       1.383E-04
 RMS gradient           =       5.440E-05
 Gradient time:  CPU 28.29 s  wall 4.79 s
 Geometry Optimization Parameters
   NAtoms,    NIC,     NZ,  NCons,   NDum,   NFix, NCnnct, MaxDiis
       12      78      12       0       0       0       0       0

 Cartesian Hessian Update
 Hessian updated using BFGS update


** GEOMETRY OPTIMIZATION IN DELOCALIZED INTERNAL COORDINATES **
   Searching for a Minimum

   Optimization Cycle:   5

                       Coordinates (Angstroms)
     ATOM                X               Y               Z
      1  C         0.0017505723    0.0000000000    0.0027747077
      2  C         0.0015855139    0.0000000000    1.3936296057
      3  C         1.2082159477    0.0000000000    2.0898327991
      4  C         2.4121032454    0.0000000000    1.3935577630
      5  C         2.4184298819    0.0000000000   -0.0018897378
      6  C         1.2075815389    0.0000000000   -0.7003998033
      7  H        -0.9307194874    0.0000000000   -0.5470880187
      8  H        -0.9411788912    0.0000000000    1.9277453679
      9  H         1.2184324919    0.0000000000    3.1733632488
     10  H         3.3546323240    0.0000000000    1.9250604566
     11  Br        4.1093274193    0.0000000000   -0.8860434631
     12  Br        1.1315791341    0.0000000000   -2.6074879261
   Point Group: c1    Number of degrees of freedom:    30


   Energy is  -5379.387189661

 Hessian updated using BFGS update

 21 Hessian modes will be used to form the next step
  Hessian Eigenvalues:
     0.136399    0.158896    0.160000    0.160017    0.201232    0.201972
     0.214410    0.220000    0.244980    0.248664    0.258246    0.344768
     0.350505    0.351933    0.351936    0.353805    0.422525    0.447075
     0.464881    0.466664    0.492240

 Minimum search - taking simple RFO step
 Searching for Lamda that Minimizes Along All modes
 Value Taken    Lamda =   0.00000000
 Step Taken.  Stepsize is  0.000892

                             Maximum     Tolerance    Cnvgd?
         Gradient           0.000148      0.000300     YES
         Displacement       0.000754      0.001200     YES
         Energy change     -0.000000      0.000001     YES


                       Distance Matrix (Angstroms)
             C (  1)   C (  2)   C (  3)   C (  4)   C (  5)   C (  6)
   C (  2)  1.390855
   C (  3)  2.410678  1.393074
   C (  4)  2.782818  2.410518  1.390735
   C (  5)  2.416684  2.790808  2.416593  1.395462
   C (  6)  1.395881  2.416482  2.790233  2.415684  1.397881
   H (  7)  1.082520  2.153039  3.395349  3.865303  3.393235  2.143790
   H (  8)  2.143508  1.083552  2.155498  3.395564  3.874334  3.394749
   H (  9)  3.396019  2.155961  1.083579  2.143025  3.394440  3.873778
   H ( 10)  3.864841  3.394899  2.152732  1.082061  2.142338  3.391588
   Br( 11)  4.202640  4.697920  4.155994  2.842033  1.908104  2.907678
   Br( 12)  2.844290  4.157623  4.697946  4.200965  2.906050  1.908602
             H (  7)   H (  8)   H (  9)   H ( 10)   Br( 11)
   H (  8)  2.474855
   H (  9)  4.296581  2.493087
   H ( 10)  4.947298  4.295812  2.474189
   Br( 11)  5.051432  5.781438  4.983579  2.910648
   Br( 12)  2.915188  4.986448  5.781504  5.048362  3.439528

 Final energy is   -5379.3871896607361     


 ******************************
 **  OPTIMIZATION CONVERGED  **
 ******************************

                       Coordinates (Angstroms)
     ATOM                X               Y               Z
      1  C         0.0017505723    0.0000000000    0.0027747077
      2  C         0.0015855139    0.0000000000    1.3936296057
      3  C         1.2082159477    0.0000000000    2.0898327991
      4  C         2.4121032454    0.0000000000    1.3935577630
      5  C         2.4184298819    0.0000000000   -0.0018897378
      6  C         1.2075815389    0.0000000000   -0.7003998033
      7  H        -0.9307194874    0.0000000000   -0.5470880187
      8  H        -0.9411788912    0.0000000000    1.9277453679
      9  H         1.2184324919    0.0000000000    3.1733632488
     10  H         3.3546323240    0.0000000000    1.9250604566
     11  Br        4.1093274193    0.0000000000   -0.8860434631
     12  Br        1.1315791341    0.0000000000   -2.6074879261

Z-matrix Print:
$molecule
0 1
Br
C  1 1.908104
C  2 1.395462 1 117.864390
H  3 1.082061 2 119.159374 1 -0.000000 0
C  3 1.390735 2 120.302949 1 -180.000000 0
H  5 1.083579 3 119.502962 2 -180.000000 0
C  5 1.393074 3 119.972673 2 -0.000000 0
H  7 1.083552 5 120.482477 3 -180.000000 0
C  7 1.390855 5 119.977343 3 -0.000000 0
H  9 1.082520 7 120.520375 5 -180.000000 0
C  9 1.395881 7 120.255192 5 -0.000000 0
Br 11 1.908602 9 117.966215 7 -180.000000 0
$end


 --------------------------------------------------------------

                    Orbital Energies (a.u.)
 --------------------------------------------------------------

 Alpha MOs
 -- Occupied --
********-482.8398 -62.4928 -62.4927 -56.3134 -56.3133 -56.3094 -56.3093
-56.3092 -56.3091 -10.2538 -10.2533 -10.2055 -10.2053 -10.2011 -10.2006
 -8.7016  -8.7015  -6.5334  -6.5333  -6.5201  -6.5200  -6.5195  -6.5194
 -2.6442  -2.6441  -2.6406  -2.6404  -2.6402  -2.6400  -2.6295  -2.6294
 -2.6294  -2.6293  -0.9046  -0.8261  -0.8206  -0.7575  -0.7373  -0.6358
 -0.6147  -0.5337  -0.4954  -0.4748  -0.4445  -0.4361  -0.4176  -0.3803
 -0.3755  -0.3327  -0.3284  -0.3159  -0.2870  -0.2698  -0.2574
 -- Virtual --
 -0.0441  -0.0424  -0.0410  -0.0078   0.0027   0.0065   0.0128   0.0384
  0.0419   0.0468   0.0503   0.0631   0.0675   0.0746   0.0758   0.0949
  0.0956   0.0986   0.1071   0.1076   0.1129   0.1162   0.1169   0.1173
  0.1295   0.1339   0.1373   0.1551   0.1614   0.1625   0.1695   0.1759
  0.2011   0.2037   0.2166   0.2195   0.2321   0.2347   0.2453   0.2535
  0.2547   0.2621   0.2729   0.2831   0.3195   0.3248   0.3293   0.3346
  0.4152   0.4169   0.4177   0.4196   0.4429   0.4570   0.4715   0.4967
  0.5006   0.5203   0.5235   0.5300   0.5388   0.5492   0.5534   0.5599
  0.5710   0.5724   0.5738   0.5849   0.5968   0.6017   0.6403   0.6467
  0.6597   0.6643   0.7011   0.7074   0.7186   0.7269   0.7485   0.7799
  0.7897   0.8162   0.8392   0.8527   0.8550   0.8583   0.8589   0.8699
  0.8930   0.9494   0.9681   0.9806   0.9870   0.9981   1.0381   1.0735
  1.1002   1.1117   1.1773   1.2354   1.2371   1.2971   1.3596   1.4620
  1.5003   1.5185   1.5343   1.5476   1.5569   1.6353   1.6369   1.6779
  1.7033   1.7206   1.7641   1.8209   1.8789   1.8813   1.8970   1.8977
  1.9272   1.9312   1.9840   1.9903   2.0163   2.0353   2.0448   2.0544
  2.1122   2.1498   2.2324   2.2413   2.2930   2.3116   2.3227   2.3506
  2.4069   2.4558   2.5537   2.5629   2.6222   2.6810   2.7002   2.7065
  2.7262   2.7393   2.7558   2.7715   2.8040   2.8209   2.8585   2.8625
  3.0557   3.0584   3.1057   3.1277   3.3143   3.3598   3.4801   3.5194
  3.6860   3.8238   4.0006   4.0060   4.0214   4.0298   4.0579   4.0668
  4.0720   4.1075   4.1156   4.2042   4.2797   4.3769   4.4688   4.8179
  6.6919   6.8169   7.5474   7.5771   7.6615   7.6822   7.7194   7.7840
 23.4389  23.8900  23.9083  24.0197  24.0652  24.1610  47.9586  48.0623
289.7431 289.7746 289.8589 289.8859 289.9390 290.00481020.76131020.8896
 --------------------------------------------------------------

          Ground-State Mulliken Net Atomic Charges

     Atom                 Charge (a.u.)
  ----------------------------------------
      1 C                    -0.215811
      2 C                    -0.162581
      3 C                    -0.164340
      4 C                    -0.219865
      5 C                     0.219944
      6 C                     0.203378
      7 H                     0.200998
      8 H                     0.169642
      9 H                     0.169726
     10 H                     0.201072
     11 Br                   -0.201823
     12 Br                   -0.200338
  ----------------------------------------
  Sum of atomic charges =     0.000000

 -----------------------------------------------------------------
                    Cartesian Multipole Moments
 -----------------------------------------------------------------
    Charge (ESU x 10^10)
                 0.0000
    Dipole Moment (Debye)
         X      -1.2391      Y       0.0000      Z       2.1479
       Tot       2.4797
    Quadrupole Moments (Debye-Ang)
        XX     -72.0005     XY       0.0000     YY     -75.2407
        XZ       3.2180     YZ      -0.0000     ZZ     -67.7530
    Octopole Moments (Debye-Ang^2)
       XXX    -410.7408    XXY       0.0000    XYY    -142.2622
       YYY       0.0000    XXZ      45.5684    XYZ      -0.0000
       YYZ      36.4602    XZZ    -130.9298    YZZ       0.0000
       ZZZ     122.3225
    Hexadecapole Moments (Debye-Ang^3)
      XXXX   -2560.5675   XXXY      -0.0000   XXYY    -468.0840
      XYYY       0.0000   YYYY     -91.5965   XXXZ     260.8799
      XXYZ       0.0000   XYYZ      88.0677   YYYZ      -0.0000
      XXZZ    -619.2682   XYZZ       0.0000   YYZZ    -238.8178
      XZZZ     276.7214   YZZZ      -0.0000   ZZZZ   -1171.6585
 -----------------------------------------------------------------
Archival summary:
1\1\december\OPT\ProcedureUnspecified\BasisUnspecified\r264\taweetha\FriNov2919:34:392019FriNov2919:34:392019\0\\#,OPT,ProcedureUnspecified,BasisUnspecified,\\0,1\Br\C,1,1.9081\C,2,1.39546,1,117.864\H,3,1.08206,2,119.159,1,-0,0\C,3,1.39073,2,120.303,1,-180,0\H,5,1.08358,3,119.503,2,-180,0\C,5,1.39307,3,119.973,2,-0,0\H,7,1.08355,5,120.482,3,-180,0\C,7,1.39085,5,119.977,3,-0,0\H,9,1.08252,7,120.52,5,-180,0\C,9,1.39588,7,120.255,5,-0,0\Br,11,1.9086,9,117.966,7,-180,0\\\@

 Total job time:  89.62s(wall), 509.87s(cpu) 
 Fri Nov 29 19:34:39 2019

        *************************************************************
        *                                                           *
        *  Thank you very much for using Q-Chem.  Have a nice day.  *
        *                                                           *
        *************************************************************


 
User input: 2 of 2 
 
                  Welcome to Q-Chem
     A Quantum Leap Into The Future Of Chemistry


 Q-Chem 5.2 (devel), Q-Chem, Inc., Pleasanton, CA (2019)

 Yihan Shao,  Zhengting Gan,  E. Epifanovsky,  A. T. B. Gilbert,  M. Wormit,  
 J. Kussmann,  A. W. Lange,  A. Behn,  Jia Deng,  Xintian Feng,  D. Ghosh,  
 M. Goldey,  P. R. Horn,  L. D. Jacobson,  I. Kaliman,  T. Kus,  A. Landau,  
 Jie Liu,  E. I. Proynov,  R. M. Richard,  R. P. Steele,  E. J. Sundstrom,  
 H. L. Woodcock III,  P. M. Zimmerman,  D. Zuev,  B. Albrecht,  E. Alguire,  
 S. A. Baeppler,  D. Barton,  Z. Benda,  Y. A. Bernard,  E. J. Berquist,  
 K. B. Bravaya,  H. Burton,  D. Casanova,  Chun-Min Chang,  Yunqing Chen,  
 A. Chien,  K. D. Closser,  M. P. Coons,  S. Coriani,  S. Dasgupta,  
 A. L. Dempwolff,  M. Diedenhofen,  Hainam Do,  R. G. Edgar,  Po-Tung Fang,  
 S. Faraji,  S. Fatehi,  Qingguo Feng,  K. D. Fenk,  J. Fosso-Tande,  
 J. Gayvert,  Qinghui Ge,  A. Ghysels,  G. Gidofalvi,  J. Gomes,  
 J. Gonthier,  A. Gunina,  D. Hait,  M. W. D. Hanson-Heine,  
 P. H. P. Harbach,  A. W. Hauser,  M. F. Herbst,  J. E. Herr,  
 E. G. Hohenstein,  Z. C. Holden,  Kerwin Hui,  B. C. Huynh,  T.-C. Jagau,  
 Hyunjun Ji,  B. Kaduk,  K. Khistyaev,  Jaehoon Kim,  P. Klunzinger,  K. Koh,  
 D. Kosenkov,  L. Koulias,  T. Kowalczyk,  C. M. Krauter,  A. Kunitsa,  
 Ka Un Lao,  A. Laurent,  K. V. Lawler,  Joonho Lee,  D. Lefrancois,  
 S. Lehtola,  D. S. Levine,  Yi-Pei Li,  You-Sheng Lin,  Fenglai Liu,  
 E. Livshits,  A. Luenser,  P. Manohar,  E. Mansoor,  S. F. Manzer,  
 Shan-Ping Mao,  Yuezhi Mao,  N. Mardirossian,  A. V. Marenich,  
 T. Markovich,  L. A. Martinez-Martinez,  S. A. Maurer,  N. J. Mayhall,  
 S. C. McKenzie,  J.-M. Mewes,  P. Morgante,  A. F. Morrison,  
 J. W. Mullinax,  K. Nanda,  T. S. Nguyen-Beck,  R. Olivares-Amaya,  
 J. A. Parkhill,  Zheng Pei,  T. M. Perrine,  F. Plasser,  P. Pokhilko,  
 S. Prager,  A. Prociuk,  E. Ramos,  D. R. Rehn,  F. Rob,  M. Scheurer,  
 M. Schneider,  N. Sergueev,  S. M. Sharada,  S. Sharma,  D. W. Small,  
 T. Stauch,  T. Stein,  Yu-Chuan Su,  A. J. W. Thom,  A. Tkatchenko,  
 T. Tsuchimochi,  N. M. Tubman,  L. Vogt,  M. L. Vidal,  O. Vydrov,  
 M. A. Watson,  J. Wenzel,  M. de Wergifosse,  T. A. Wesolowski,  A. White,  
 J. Witte,  A. Yamada,  Jun Yang,  K. Yao,  S. Yeganeh,  S. R. Yost,  
 Zhi-Qiang You,  A. Zech,  Igor Ying Zhang,  Xing Zhang,  Yan Zhao,  
 Ying Zhu,  B. R. Brooks,  G. K. L. Chan,  C. J. Cramer,  M. S. Gordon,  
 W. J. Hehre,  A. Klamt,  M. W. Schmidt,  C. D. Sherrill,  D. G. Truhlar,  
 A. Aspuru-Guzik,  R. Baer,  A. T. Bell,  N. A. Besley,  Jeng-Da Chai,  
 A. E. DePrince, III,  R. A. DiStasio Jr.,  A. Dreuw,  B. D. Dunietz,  
 T. R. Furlani,  Chao-Ping Hsu,  Yousung Jung,  Jing Kong,  D. S. Lambrecht,  
 WanZhen Liang,  C. Ochsenfeld,  V. A. Rassolov,  L. V. Slipchenko,  
 J. E. Subotnik,  T. Van Voorhis,  J. M. Herbert,  A. I. Krylov,  
 P. M. W. Gill,  M. Head-Gordon

 Contributors to earlier versions of Q-Chem not listed above: 
 R. D. Adamson,  B. Austin,  J. Baker,  G. J. O. Beran,  K. Brandhorst,  
 S. T. Brown,  E. F. C. Byrd,  A. K. Chakraborty,  C.-L. Cheng,  
 Siu Hung Chien,  D. M. Chipman,  D. L. Crittenden,  H. Dachsel,  
 R. J. Doerksen,  A. D. Dutoi,  L. Fusti-Molnar,  W. A. Goddard III,  
 A. Golubeva-Zadorozhnaya,  S. R. Gwaltney,  G. Hawkins,  A. Heyden,  
 S. Hirata,  G. Kedziora,  F. J. Keil,  C. Kelley,  Jihan Kim,  R. A. King,  
 R. Z. Khaliullin,  P. P. Korambath,  W. Kurlancheek,  A. M. Lee,  M. S. Lee,  
 S. V. Levchenko,  Ching Yeh Lin,  D. Liotard,  R. C. Lochan,  I. Lotan,  
 P. E. Maslen,  N. Nair,  D. P. O'Neill,  D. Neuhauser,  E. Neuscamman,  
 C. M. Oana,  R. Olson,  B. Peters,  R. Peverati,  P. A. Pieniazek,  
 Y. M. Rhee,  J. Ritchie,  M. A. Rohrdanz,  E. Rosta,  N. J. Russ,  
 H. F. Schaefer III,  N. E. Schultz,  N. Shenvi,  A. C. Simmonett,  A. Sodt,  
 D. Stuck,  K. S. Thanthiriwatte,  V. Vanovschi,  Tao Wang,  A. Warshel,  
 C. F. Williams,  Q. Wu,  X. Xu,  W. Zhang

 Please cite Q-Chem as follows:
 Y. Shao et al., Mol. Phys. 113, 184-215 (2015)
 DOI: 10.1080/00268976.2014.952696

 Q-Chem 5.2.1 for Intel X86 EM64T Linux

 Parts of Q-Chem use Armadillo 8.300.2 (Tropical Shenanigans).
 http://arma.sourceforge.net/

 Q-Chem begins on Fri Nov 29 19:34:39 2019  

Host: 
0

     Scratch files written to /scratch/taweetham/qchem3556//
NAlpha2: 110
NElect   110
Mult     1
The previous job contains 0 fragments, simply inherited here

Checking the input file for inconsistencies... 	...done.

--------------------------------------------------------------
User input:
--------------------------------------------------------------

$MOLECULE
READ
$END

$REM
   JOB_TYPE 	FREQUENCY
   BASIS 	6-311++G**
   METHOD	B3LYP	
$END


--------------------------------------------------------------
 ----------------------------------------------------------------
             Standard Nuclear Orientation (Angstroms)
    I     Atom           X                Y                Z
 ----------------------------------------------------------------
    1      C       1.7598453747    -1.3922718046    -0.0000000000
    2      C       2.9643279932    -0.6967870843     0.0000000000
    3      C       2.9637108743     0.6962870377     0.0000000000
    4      C       1.7586599413     1.3905462114     0.0000000000
    5      C       0.5471187178     0.6981000997     0.0000000000
    6      C       0.5478477804    -0.6997802563    -0.0000000000
    7      H       1.7500652414    -2.4747475683    -0.0000000000
    8      H       3.8983593215    -1.2460318828     0.0000000000
    9      H       3.8968759629     1.2470551656     0.0000000000
   10      H       1.7475103885     2.4725498459     0.0000000000
   11      Br     -1.0641995372     1.7201156441     0.0000000000
   12      Br     -1.0655683201    -1.7194125235    -0.0000000000
 ----------------------------------------------------------------
 Molecular Point Group                 Cs    NOp =  2
 Largest Abelian Subgroup              Cs    NOp =  2
 Nuclear Repulsion Energy =         832.26868240 hartrees
 There are       55 alpha and       55 beta electrons
 Requested basis set is 6-311++G(d,p)
 There are 94 shells and 256 basis functions

 Total QAlloc Memory Limit   2000 MB
 Mega-Array Size       188 MB
 MEM_STATIC part       192 MB

                       Distance Matrix (Angstroms)
             C (  1)   C (  2)   C (  3)   C (  4)   C (  5)   C (  6)
   C (  2)  1.390855
   C (  3)  2.410678  1.393074
   C (  4)  2.782818  2.410518  1.390735
   C (  5)  2.416684  2.790808  2.416593  1.395462
   C (  6)  1.395881  2.416482  2.790233  2.415684  1.397881
   H (  7)  1.082520  2.153039  3.395349  3.865303  3.393235  2.143790
   H (  8)  2.143508  1.083552  2.155498  3.395564  3.874334  3.394749
   H (  9)  3.396019  2.155961  1.083579  2.143025  3.394440  3.873778
   H ( 10)  3.864841  3.394899  2.152732  1.082061  2.142338  3.391588
   Br( 11)  4.202640  4.697920  4.155994  2.842033  1.908104  2.907678
   Br( 12)  2.844290  4.157623  4.697946  4.200965  2.906050  1.908602
             H (  7)   H (  8)   H (  9)   H ( 10)   Br( 11)
   H (  8)  2.474855
   H (  9)  4.296581  2.493087
   H ( 10)  4.947298  4.295812  2.474189
   Br( 11)  5.051432  5.781438  4.983579  2.910648
   Br( 12)  2.915188  4.986448  5.781504  5.048362  3.439528

 A cutoff of  1.0D-11 yielded   3635 shell pairs
 There are     28466 function pairs (     31119 Cartesian)
 Smallest overlap matrix eigenvalue = 5.96E-07

 Q-Chem warning in module stvman/mkSTV.C, line 318:

 Overlap eigenvalue is smaller than square root of threshold
 Use THRESH >= 12 to get rid of this warning

 Linear dependence detected in AO basis
 Tighter screening thresholds may be required for diffuse basis sets
 Use S2THRESH > 14 and THRESH = 14 in case of SCF convergence issues
 Number of orthogonalized atomic orbitals = 255
 Maximum deviation from orthogonality = 5.100E-11
 Guess from superposition of atomic densities
 Warning:  Energy on first SCF cycle will be non-variational
 SAD guess density has 110.000000 electrons

 -----------------------------------------------------------------------
  General SCF calculation program by
  Eric Jon Sundstrom, Paul Horn, Yuezhi Mao, Dmitri Zuev, Alec White,
  David Stuck, Shaama M.S., Shane Yost, Joonho Lee, David Small,
  Daniel Levine, Susi Lehtola, Hugh Burton, Evgeny Epifanovsky,
  Bang C. Huynh
 -----------------------------------------------------------------------
 Exchange:     0.2000 Hartree-Fock + 0.0800 Slater + 0.7200 B88
 Correlation:  0.1900 VWN1RPA + 0.8100 LYP
 Using SG-1 standard quadrature grid
 using 6 threads for integral computing
 -------------------------------------------------------
 OpenMP Integral computing Module                
 Release: version 2.0, May 2017, Q-Chem Inc. Pleasanton 
 -------------------------------------------------------
 A restricted SCF calculation will be
 performed using DIIS
 SCF converges when DIIS error is below 1.0e-08
 ---------------------------------------
  Cycle       Energy         DIIS error
 ---------------------------------------
    1   -5381.0010288207      3.79e-02  
    2   -5379.2775563512      3.84e-03  
    3   -5379.1697591115      5.10e-03  
    4   -5379.3829311769      6.23e-04  
    5   -5379.3854170219      4.12e-04  
    6   -5379.3868167212      1.25e-04  
    7   -5379.3869485275      3.82e-05  
    8   -5379.3869563629      5.62e-06  
    9   -5379.3869565979      2.43e-06  
   10   -5379.3869566382      4.06e-07  
   11   -5379.3869566406      8.41e-08  
   12   -5379.3869566413      3.56e-08  
   13   -5379.3869566415      2.24e-08  
   14   -5379.3869566412      3.93e-09  Convergence criterion met
 ---------------------------------------
 SCF time:   CPU 102.05s  wall 18.00s 
 SCF   energy in the final basis set =    -5379.3869566412
 Total energy in the final basis set =    -5379.3869566412

 --------------------------------------------------------------
             Orbital Energies (a.u.) and Symmetries
 --------------------------------------------------------------

 Alpha MOs, Restricted
 -- Occupied --                  
-482.84 -482.84  -62.49  -62.49  -56.31  -56.31  -56.31  -56.31
  1 A'    2 A'    3 A'    4 A'    5 A'    6 A'    1 A"    2 A"                 
-56.309 -56.309 -10.254 -10.253 -10.206 -10.205 -10.201 -10.201
  7 A'    8 A'    9 A'   10 A'   11 A'   12 A'   13 A'   14 A'                 
 -8.702  -8.702  -6.533  -6.533  -6.520  -6.520  -6.520  -6.519
 15 A'   16 A'   17 A'   18 A'    3 A"    4 A"   19 A'   20 A'                 
 -2.644  -2.644  -2.641  -2.641  -2.640  -2.640  -2.630  -2.629
 21 A'   22 A'    5 A"    6 A"   23 A'   24 A'   25 A'   26 A'                 
 -2.629  -2.629  -0.905  -0.826  -0.821  -0.757  -0.737  -0.636
  7 A"    8 A"   27 A'   28 A'   29 A'   30 A'   31 A'   32 A'                 
 -0.615  -0.534  -0.495  -0.475  -0.444  -0.436  -0.418  -0.380
 33 A'   34 A'   35 A'   36 A'   37 A'   38 A'    9 A"   39 A'                 
 -0.375  -0.333  -0.328  -0.316  -0.287  -0.270  -0.257
 40 A'   10 A"   11 A"   41 A'   42 A'   12 A"   13 A"                         
 -- Virtual --                   
 -0.044  -0.042  -0.041  -0.008   0.003   0.006   0.013   0.038
 43 A'   14 A"   15 A"   44 A'   45 A'   46 A'   47 A'   48 A'                 
  0.042   0.047   0.050   0.063   0.067   0.075   0.076   0.095
 49 A'   16 A"   50 A'   17 A"   51 A'   18 A"   52 A'   53 A'                 
  0.095   0.098   0.107   0.108   0.113   0.116   0.117   0.117
 54 A'   19 A"   55 A'   56 A'   57 A'   20 A"   21 A"   58 A'                 
  0.130   0.135   0.137   0.155   0.162   0.162   0.170   0.176
 59 A'   22 A"   60 A'   61 A'   62 A'   23 A"   63 A'   64 A'                 
  0.201   0.203   0.217   0.220   0.232   0.235   0.245   0.253
 65 A'   24 A"   66 A'   67 A'   68 A'   69 A'   70 A'   71 A'                 
  0.255   0.262   0.273   0.283   0.320   0.325   0.329   0.335
 72 A'   73 A'   74 A'   75 A'   76 A'   77 A'   78 A'   79 A'                 
  0.415   0.417   0.418   0.420   0.443   0.457   0.472   0.497
 80 A'   81 A'   25 A"   82 A'   26 A"   83 A'   84 A'   85 A'                 
  0.501   0.520   0.523   0.530   0.539   0.549   0.553   0.560
 27 A"   28 A"   86 A'   87 A'   88 A'   29 A"   89 A'   30 A"                 
  0.571   0.572   0.574   0.585   0.597   0.601   0.640   0.647
 90 A'   31 A"   32 A"   91 A'   33 A"   92 A'   34 A"   35 A"                 
  0.660   0.664   0.701   0.707   0.718   0.727   0.748   0.780
 93 A'   94 A'   95 A'   96 A'   97 A'   98 A'   99 A'  100 A'                 
  0.790   0.816   0.839   0.853   0.855   0.858   0.859   0.870
 36 A"  101 A'  102 A'  103 A'  104 A'  105 A'  106 A'  107 A'                 
  0.893   0.949   0.968   0.981   0.987   0.998   1.038   1.073
108 A'  109 A'   37 A"   38 A"  110 A'  111 A'  112 A'   39 A"                 
  1.100   1.112   1.177   1.235   1.237   1.297   1.360   1.462
 40 A"  113 A'  114 A'   41 A"   42 A"  115 A'  116 A'  117 A'                 
  1.500   1.519   1.534   1.548   1.557   1.635   1.637   1.678
118 A'  119 A'  120 A'   43 A"   44 A"  121 A'  122 A'   45 A"                 
  1.703   1.721   1.764   1.821   1.879   1.881   1.897   1.898
123 A'   46 A"  124 A'  125 A'  126 A'   47 A"   48 A"   49 A"                 
  1.927   1.931   1.984   1.990   2.016   2.035   2.044   2.054
127 A'  128 A'   50 A"  129 A'  130 A'   51 A"   52 A"  131 A'                 
  2.112   2.150   2.232   2.241   2.293   2.312   2.323   2.351
132 A'  133 A'  134 A'   53 A"  135 A'   54 A"  136 A'  137 A'                 
  2.407   2.456   2.554   2.563   2.622   2.681   2.700   2.706
138 A'  139 A'  140 A'  141 A'   55 A"  142 A'  143 A'  144 A'                 
  2.726   2.739   2.756   2.771   2.804   2.821   2.859   2.863
145 A'  146 A'   56 A"   57 A"  147 A'  148 A'   58 A"   59 A"                 
  3.056   3.058   3.106   3.128   3.314   3.360   3.480   3.519
 60 A"  149 A'  150 A'  151 A'  152 A'  153 A'  154 A'  155 A'                 
  3.686   3.824   4.000   4.006   4.021   4.030   4.058   4.067
156 A'  157 A'   61 A"   62 A"  158 A'  159 A'   63 A"  160 A'                 
  4.072   4.108   4.116   4.204   4.280   4.377   4.469   4.818
161 A'   64 A"  162 A'  163 A'  164 A'  165 A'  166 A'  167 A'                 
  6.692   6.817   7.547   7.577   7.661   7.682   7.719   7.784
168 A'  169 A'   65 A"   66 A"  170 A'  171 A'  172 A'  173 A'                 
 23.439  23.890  23.908  24.020  24.065  24.161  47.959  48.062
174 A'  175 A'  176 A'  177 A'  178 A'  179 A'  180 A'  181 A'                 
289.743 289.775 289.859 289.886 289.939 290.0051020.7611020.890
 67 A"   68 A"  182 A'  183 A'  184 A'  185 A'  186 A'  187 A'                 

 Beta MOs, Restricted
 -- Occupied --                  
-482.84 -482.84  -62.49  -62.49  -56.31  -56.31  -56.31  -56.31
  1 A'    2 A'    3 A'    4 A'    5 A'    6 A'    1 A"    2 A"                 
-56.309 -56.309 -10.254 -10.253 -10.206 -10.205 -10.201 -10.201
  7 A'    8 A'    9 A'   10 A'   11 A'   12 A'   13 A'   14 A'                 
 -8.702  -8.702  -6.533  -6.533  -6.520  -6.520  -6.520  -6.519
 15 A'   16 A'   17 A'   18 A'    3 A"    4 A"   19 A'   20 A'                 
 -2.644  -2.644  -2.641  -2.641  -2.640  -2.640  -2.630  -2.629
 21 A'   22 A'    5 A"    6 A"   23 A'   24 A'   25 A'   26 A'                 
 -2.629  -2.629  -0.905  -0.826  -0.821  -0.757  -0.737  -0.636
  7 A"    8 A"   27 A'   28 A'   29 A'   30 A'   31 A'   32 A'                 
 -0.615  -0.534  -0.495  -0.475  -0.444  -0.436  -0.418  -0.380
 33 A'   34 A'   35 A'   36 A'   37 A'   38 A'    9 A"   39 A'                 
 -0.375  -0.333  -0.328  -0.316  -0.287  -0.270  -0.257
 40 A'   10 A"   11 A"   41 A'   42 A'   12 A"   13 A"                         
 -- Virtual --                   
 -0.044  -0.042  -0.041  -0.008   0.003   0.006   0.013   0.038
 43 A'   14 A"   15 A"   44 A'   45 A'   46 A'   47 A'   48 A'                 
  0.042   0.047   0.050   0.063   0.067   0.075   0.076   0.095
 49 A'   16 A"   50 A'   17 A"   51 A'   18 A"   52 A'   53 A'                 
  0.095   0.098   0.107   0.108   0.113   0.116   0.117   0.117
 54 A'   19 A"   55 A'   56 A'   57 A'   20 A"   21 A"   58 A'                 
  0.130   0.135   0.137   0.155   0.162   0.162   0.170   0.176
 59 A'   22 A"   60 A'   61 A'   62 A'   23 A"   63 A'   64 A'                 
  0.201   0.203   0.217   0.220   0.232   0.235   0.245   0.253
 65 A'   24 A"   66 A'   67 A'   68 A'   69 A'   70 A'   71 A'                 
  0.255   0.262   0.273   0.283   0.320   0.325   0.329   0.335
 72 A'   73 A'   74 A'   75 A'   76 A'   77 A'   78 A'   79 A'                 
  0.415   0.417   0.418   0.420   0.443   0.457   0.472   0.497
 80 A'   81 A'   25 A"   82 A'   26 A"   83 A'   84 A'   85 A'                 
  0.501   0.520   0.523   0.530   0.539   0.549   0.553   0.560
 27 A"   28 A"   86 A'   87 A'   88 A'   29 A"   89 A'   30 A"                 
  0.571   0.572   0.574   0.585   0.597   0.601   0.640   0.647
 90 A'   31 A"   32 A"   91 A'   33 A"   92 A'   34 A"   35 A"                 
  0.660   0.664   0.701   0.707   0.718   0.727   0.748   0.780
 93 A'   94 A'   95 A'   96 A'   97 A'   98 A'   99 A'  100 A'                 
  0.790   0.816   0.839   0.853   0.855   0.858   0.859   0.870
 36 A"  101 A'  102 A'  103 A'  104 A'  105 A'  106 A'  107 A'                 
  0.893   0.949   0.968   0.981   0.987   0.998   1.038   1.073
108 A'  109 A'   37 A"   38 A"  110 A'  111 A'  112 A'   39 A"                 
  1.100   1.112   1.177   1.235   1.237   1.297   1.360   1.462
 40 A"  113 A'  114 A'   41 A"   42 A"  115 A'  116 A'  117 A'                 
  1.500   1.519   1.534   1.548   1.557   1.635   1.637   1.678
118 A'  119 A'  120 A'   43 A"   44 A"  121 A'  122 A'   45 A"                 
  1.703   1.721   1.764   1.821   1.879   1.881   1.897   1.898
123 A'   46 A"  124 A'  125 A'  126 A'   47 A"   48 A"   49 A"                 
  1.927   1.931   1.984   1.990   2.016   2.035   2.044   2.054
127 A'  128 A'   50 A"  129 A'  130 A'   51 A"   52 A"  131 A'                 
  2.112   2.150   2.232   2.241   2.293   2.312   2.323   2.351
132 A'  133 A'  134 A'   53 A"  135 A'   54 A"  136 A'  137 A'                 
  2.407   2.456   2.554   2.563   2.622   2.681   2.700   2.706
138 A'  139 A'  140 A'  141 A'   55 A"  142 A'  143 A'  144 A'                 
  2.726   2.739   2.756   2.771   2.804   2.821   2.859   2.863
145 A'  146 A'   56 A"   57 A"  147 A'  148 A'   58 A"   59 A"                 
  3.056   3.058   3.106   3.128   3.314   3.360   3.480   3.519
 60 A"  149 A'  150 A'  151 A'  152 A'  153 A'  154 A'  155 A'                 
  3.686   3.824   4.000   4.006   4.021   4.030   4.058   4.067
156 A'  157 A'   61 A"   62 A"  158 A'  159 A'   63 A"  160 A'                 
  4.072   4.108   4.116   4.204   4.280   4.377   4.469   4.818
161 A'   64 A"  162 A'  163 A'  164 A'  165 A'  166 A'  167 A'                 
  6.692   6.817   7.547   7.577   7.661   7.682   7.719   7.784
168 A'  169 A'   65 A"   66 A"  170 A'  171 A'  172 A'  173 A'                 
 23.439  23.890  23.908  24.020  24.065  24.161  47.959  48.062
174 A'  175 A'  176 A'  177 A'  178 A'  179 A'  180 A'  181 A'                 
289.743 289.775 289.859 289.886 289.939 290.0051020.7611020.890
 67 A"   68 A"  182 A'  183 A'  184 A'  185 A'  186 A'  187 A'                 
 --------------------------------------------------------------

          Ground-State Mulliken Net Atomic Charges

     Atom                 Charge (a.u.)
  ----------------------------------------
      1 C                    -0.226935
      2 C                    -0.164226
      3 C                    -0.163176
      4 C                    -0.225684
      5 C                     0.222070
      6 C                     0.219283
      7 H                     0.201095
      8 H                     0.169647
      9 H                     0.169615
     10 H                     0.200976
     11 Br                   -0.201279
     12 Br                   -0.201384
  ----------------------------------------
  Sum of atomic charges =     0.000000

 -----------------------------------------------------------------
                    Cartesian Multipole Moments
 -----------------------------------------------------------------
    Charge (ESU x 10^10)
                 0.0000
    Dipole Moment (Debye)
         X       2.4807      Y       0.0020      Z       0.0000
       Tot       2.4807
    Quadrupole Moments (Debye-Ang)
        XX     -62.8829     XY      -0.0095     YY     -68.1570
        XZ       0.0000     YZ       0.0000     ZZ     -75.2392
    Octopole Moments (Debye-Ang^2)
       XXX     -46.9426    XXY      -0.0010    XYY     -16.0716
       YYY       0.0503    XXZ       0.0000    XYZ       0.0000
       YYZ       0.0000    XZZ     -29.5732    YZZ       0.0162
       ZZZ       0.0000
    Hexadecapole Moments (Debye-Ang^3)
      XXXX   -1098.3654   XXXY       0.0466   XXYY    -322.0529
      XYYY      -0.0789   YYYY    -955.5425   XXXZ       0.0000
      XXYZ       0.0000   XYYZ       0.0000   YYYZ       0.0000
      XXZZ    -243.8178   XYZZ       0.0229   YYZZ    -188.0503
      XZZZ       0.0000   YZZZ       0.0000   ZZZZ     -91.5842
 -----------------------------------------------------------------
 Calculating MO derivatives via CPSCF
    1     0    39    0.0294752  
    2     0    39    0.0133557  
    3     0    39    0.0008798  
    4     0    39    0.0001020  
    5    31     8    0.0000060  
    6    39     0    0.0000003  Converged
 Time for AOints: 80.9 s (CPU) 13.6 s (wall)
 ------------------------------------------------------------------------------
                     AOints        : Timing summary (seconds)
 ------------------------------------------------------------------------------
     job step          cpu (% of tot)      sys (% of tot)     wall (% of tot)
 ------------------------------------------------------------------------------
  AOints            0.8085E+02 ( 6.8)   0.1000E-05 ( 1.6)   0.1359E+02 ( 6.7)
 ------------------------------------------------------------------------------
   Grand Totals     0.1194E+04          0.6100E-04          0.2039E+03
 ------------------------------------------------------------------------------
 Polarizability Matrix (a.u.)
            1           2           3
    1-138.7840294   0.0114940  -0.0000000
    2   0.0114940-118.7230472   0.0000000
    3  -0.0000000   0.0000000 -62.3660042
 Calculating analytic Hessian of the SCF energy

 Direct stationary perturbation theory relativistic correction:

 rels  =      33.637389960983
 relv  =    -114.444799389174
 rel2e =      18.555777438130
 E_rel =     -62.251631990062

 Hessian of the SCF Energy
            1           2           3           4           5           6
    1   0.6444753   0.0147796  -0.0000000  -0.2828202  -0.0571312   0.0000000
    2   0.0147796   0.7395409   0.0000000  -0.1251546  -0.1806423  -0.0000000
    3  -0.0000000   0.0000000   0.1275213   0.0000000   0.0000000  -0.0604761
    4  -0.2828202  -0.1251546   0.0000000   0.7186732  -0.0355143  -0.0000000
    5  -0.0571312  -0.1806423   0.0000000  -0.0355143   0.6811758   0.0000000
    6   0.0000000  -0.0000000  -0.0604761  -0.0000000   0.0000000   0.1311875
    7   0.0320393  -0.0303129  -0.0000000  -0.1281912  -0.0314672   0.0000000
    8  -0.0760720  -0.0276246   0.0000000   0.0316597  -0.3331843   0.0000000
    9   0.0000000  -0.0000000   0.0070074   0.0000000   0.0000000  -0.0618049
   10  -0.0657548   0.0003609   0.0000000   0.0319637   0.0761488   0.0000000
   11  -0.0004005  -0.0013648   0.0000000   0.0303833  -0.0275465   0.0000000
   12   0.0000000  -0.0000000  -0.0022488   0.0000000  -0.0000000   0.0070145
   13   0.0310272   0.0232297   0.0000000  -0.0166957  -0.0312006  -0.0000000
   14   0.0779313  -0.0259722  -0.0000000  -0.0304415  -0.0532111   0.0000000
   15   0.0000000  -0.0000000   0.0050602  -0.0000000  -0.0000000  -0.0031812
   16  -0.2506021   0.1256422  -0.0000000  -0.0602715  -0.0285494   0.0000000
   17   0.0615700  -0.1674912  -0.0000000   0.0280468   0.0625109   0.0000000
   18  -0.0000000   0.0000000  -0.0569791   0.0000000   0.0000000   0.0057014
   19  -0.0551096  -0.0034931  -0.0000000   0.0042932  -0.0278774   0.0000000
   20  -0.0003618  -0.3412403   0.0000000   0.0020583  -0.0100971  -0.0000000
   21   0.0000000  -0.0000000  -0.0355293   0.0000000  -0.0000000   0.0039112
   22  -0.0190589   0.0154019   0.0000000  -0.2664223   0.1222231  -0.0000000
   23  -0.0154778   0.0110308  -0.0000000   0.1222742  -0.1304795   0.0000000
   24   0.0000000  -0.0000000   0.0031046  -0.0000000   0.0000000  -0.0359984
   25   0.0017791   0.0005224   0.0000000   0.0041469   0.0023344   0.0000000
   26   0.0010007  -0.0055961   0.0000000  -0.0284870  -0.0101923   0.0000000
   27   0.0000000  -0.0000000   0.0066331   0.0000000  -0.0000000   0.0032004
   28  -0.0011995  -0.0000699  -0.0000000  -0.0044306   0.0023728  -0.0000000
   29   0.0000282   0.0007432  -0.0000000   0.0027696   0.0006861  -0.0000000
   30  -0.0000000   0.0000000  -0.0011738   0.0000000   0.0000000   0.0069247
   31   0.0024182   0.0008449   0.0000000  -0.0009249   0.0020385  -0.0000000
   32  -0.0039541  -0.0036435   0.0000000   0.0008943  -0.0002540  -0.0000000
   33   0.0000000  -0.0000000   0.0037235  -0.0000000   0.0000000  -0.0008913
   34  -0.0371939  -0.0217512  -0.0000000   0.0006792   0.0066226   0.0000000
   35  -0.0019120   0.0022599  -0.0000000   0.0015114   0.0012343  -0.0000000
   36   0.0000000  -0.0000000   0.0033571   0.0000000  -0.0000000   0.0044123
            7           8           9          10          11          12
    1   0.0320393  -0.0760720   0.0000000  -0.0657548  -0.0004005   0.0000000
    2  -0.0303129  -0.0276246  -0.0000000   0.0003609  -0.0013648  -0.0000000
    3  -0.0000000   0.0000000   0.0070074   0.0000000   0.0000000  -0.0022488
    4  -0.1281912   0.0316597   0.0000000   0.0319637   0.0303833   0.0000000
    5  -0.0314672  -0.3331843   0.0000000   0.0761488  -0.0275465  -0.0000000
    6   0.0000000   0.0000000  -0.0618049   0.0000000   0.0000000   0.0070145
    7   0.7186463   0.0354632  -0.0000000  -0.2832059   0.1251533   0.0000000
    8   0.0354632   0.6814827  -0.0000000   0.0571057  -0.1805661  -0.0000000
    9  -0.0000000  -0.0000000   0.1311749   0.0000000  -0.0000000  -0.0604989
   10  -0.2832059   0.0571057   0.0000000   0.6457625  -0.0147027  -0.0000000
   11   0.1251533  -0.1805661  -0.0000000  -0.0147027   0.7406244  -0.0000000
   12   0.0000000  -0.0000000  -0.0604989  -0.0000000  -0.0000000   0.1273943
   13  -0.0602520   0.0284666   0.0000000  -0.2513442  -0.1261334  -0.0000000
   14  -0.0281150   0.0624911   0.0000000  -0.0619632  -0.1676804   0.0000000
   15   0.0000000  -0.0000000   0.0057186  -0.0000000  -0.0000000  -0.0569935
   16  -0.0167520   0.0312036  -0.0000000   0.0310688  -0.0232419   0.0000000
   17   0.0304685  -0.0531899  -0.0000000  -0.0779911  -0.0260752   0.0000000
   18  -0.0000000   0.0000000  -0.0031746   0.0000000   0.0000000   0.0050936
   19  -0.0044251  -0.0023759   0.0000000  -0.0011979   0.0000671  -0.0000000
   20  -0.0027771   0.0006790  -0.0000000  -0.0000317   0.0007426   0.0000000
   21   0.0000000  -0.0000000   0.0069182  -0.0000000  -0.0000000  -0.0011741
   22   0.0041100  -0.0023116   0.0000000   0.0017800  -0.0005126  -0.0000000
   23   0.0285317  -0.0101916   0.0000000  -0.0009913  -0.0056043  -0.0000000
   24   0.0000000   0.0000000   0.0032167   0.0000000   0.0000000   0.0066380
   25  -0.2660005  -0.1223904  -0.0000000  -0.0191003  -0.0154502   0.0000000
   26  -0.1224813  -0.1308616  -0.0000000   0.0154563   0.0110340   0.0000000
   27  -0.0000000  -0.0000000  -0.0359983   0.0000000   0.0000000   0.0031153
   28   0.0042671   0.0278999   0.0000000  -0.0550246   0.0038862  -0.0000000
   29  -0.0020478  -0.0100517   0.0000000   0.0006733  -0.3421224  -0.0000000
   30   0.0000000   0.0000000   0.0039162  -0.0000000   0.0000000  -0.0354676
   31   0.0006930  -0.0066260   0.0000000  -0.0373967   0.0218116  -0.0000000
   32  -0.0015182   0.0012582   0.0000000   0.0019667   0.0022199   0.0000000
   33   0.0000000   0.0000000   0.0044150   0.0000000   0.0000000   0.0033978
   34  -0.0009294  -0.0020229  -0.0000000   0.0024493  -0.0008599   0.0000000
   35  -0.0008973  -0.0002410   0.0000000   0.0039682  -0.0036609  -0.0000000
   36  -0.0000000  -0.0000000  -0.0008904   0.0000000   0.0000000   0.0037294
           13          14          15          16          17          18
    1   0.0310272   0.0779313   0.0000000  -0.2506021   0.0615700  -0.0000000
    2   0.0232297  -0.0259722  -0.0000000   0.1256422  -0.1674912   0.0000000
    3   0.0000000  -0.0000000   0.0050602  -0.0000000  -0.0000000  -0.0569791
    4  -0.0166957  -0.0304415  -0.0000000  -0.0602715   0.0280468   0.0000000
    5  -0.0312006  -0.0532111  -0.0000000  -0.0285494   0.0625109   0.0000000
    6  -0.0000000   0.0000000  -0.0031812   0.0000000   0.0000000   0.0057014
    7  -0.0602520  -0.0281150   0.0000000  -0.0167520   0.0304685  -0.0000000
    8   0.0284666   0.0624911  -0.0000000   0.0312036  -0.0531899   0.0000000
    9   0.0000000   0.0000000   0.0057186  -0.0000000  -0.0000000  -0.0031746
   10  -0.2513442  -0.0619632  -0.0000000   0.0310688  -0.0779911   0.0000000
   11  -0.1261334  -0.1676804  -0.0000000  -0.0232419  -0.0260752   0.0000000
   12  -0.0000000   0.0000000  -0.0569935   0.0000000   0.0000000   0.0050936
   13   0.5153424   0.0535957  -0.0000000  -0.0932092   0.0275366   0.0000000
   14   0.0535957   0.5730507   0.0000000  -0.0272197  -0.3002603  -0.0000000
   15  -0.0000000   0.0000000   0.1061393   0.0000000   0.0000000  -0.0544934
   16  -0.0932092  -0.0272197   0.0000000   0.5142836  -0.0535449  -0.0000000
   17   0.0275366  -0.3002603   0.0000000  -0.0535449   0.5725979  -0.0000000
   18   0.0000000  -0.0000000  -0.0544934  -0.0000000  -0.0000000   0.1061995
   19  -0.0034271   0.0017008  -0.0000000   0.0006839   0.0281418   0.0000000
   20   0.0022940   0.0004604   0.0000000  -0.0025950  -0.0119221  -0.0000000
   21  -0.0000000   0.0000000   0.0056370   0.0000000   0.0000000   0.0024560
   22   0.0000621  -0.0009582  -0.0000000  -0.0019946  -0.0028374   0.0000000
   23  -0.0010755  -0.0008496   0.0000000  -0.0027914  -0.0002622  -0.0000000
   24  -0.0000000  -0.0000000  -0.0007486   0.0000000   0.0000000   0.0070797
   25  -0.0020004   0.0028352   0.0000000   0.0000603   0.0009628  -0.0000000
   26   0.0027891  -0.0002558   0.0000000   0.0010760  -0.0008478  -0.0000000
   27   0.0000000  -0.0000000   0.0070845  -0.0000000   0.0000000  -0.0007462
   28   0.0006736  -0.0281957   0.0000000  -0.0034242  -0.0017034   0.0000000
   29   0.0026102  -0.0119962   0.0000000  -0.0023056   0.0004532  -0.0000000
   30   0.0000000  -0.0000000   0.0024964   0.0000000  -0.0000000   0.0056410
   31  -0.1054574   0.0487020  -0.0000000  -0.0146053   0.0077795   0.0000000
   32   0.0459075  -0.0599719  -0.0000000   0.0279133  -0.0157502   0.0000000
   33  -0.0000000   0.0000000  -0.0184611   0.0000000   0.0000000   0.0017092
   34  -0.0147193  -0.0078715   0.0000000  -0.1052375  -0.0484296  -0.0000000
   35  -0.0280203  -0.0158051  -0.0000000  -0.0455868  -0.0597633   0.0000000
   36   0.0000000  -0.0000000   0.0017420  -0.0000000  -0.0000000  -0.0184871
           19          20          21          22          23          24
    1  -0.0551096  -0.0003618   0.0000000  -0.0190589  -0.0154778   0.0000000
    2  -0.0034931  -0.3412403  -0.0000000   0.0154019   0.0110308  -0.0000000
    3  -0.0000000   0.0000000  -0.0355293   0.0000000  -0.0000000   0.0031046
    4   0.0042932   0.0020583   0.0000000  -0.2664223   0.1222742  -0.0000000
    5  -0.0278774  -0.0100971  -0.0000000   0.1222231  -0.1304795   0.0000000
    6   0.0000000  -0.0000000   0.0039112  -0.0000000   0.0000000  -0.0359984
    7  -0.0044251  -0.0027771   0.0000000   0.0041100   0.0285317   0.0000000
    8  -0.0023759   0.0006790  -0.0000000  -0.0023116  -0.0101916   0.0000000
    9   0.0000000  -0.0000000   0.0069182   0.0000000   0.0000000   0.0032167
   10  -0.0011979  -0.0000317  -0.0000000   0.0017800  -0.0009913   0.0000000
   11   0.0000671   0.0007426  -0.0000000  -0.0005126  -0.0056043   0.0000000
   12  -0.0000000   0.0000000  -0.0011741  -0.0000000  -0.0000000   0.0066380
   13  -0.0034271   0.0022940  -0.0000000   0.0000621  -0.0010755  -0.0000000
   14   0.0017008   0.0004604   0.0000000  -0.0009582  -0.0008496  -0.0000000
   15  -0.0000000   0.0000000   0.0056370  -0.0000000   0.0000000  -0.0007486
   16   0.0006839  -0.0025950   0.0000000  -0.0019946  -0.0027914   0.0000000
   17   0.0281418  -0.0119221   0.0000000  -0.0028374  -0.0002622   0.0000000
   18   0.0000000  -0.0000000   0.0024560   0.0000000  -0.0000000   0.0070797
   19   0.0585379   0.0024656  -0.0000000   0.0008700   0.0003899   0.0000000
   20   0.0024656   0.3597865   0.0000000  -0.0001476   0.0007597  -0.0000000
   21  -0.0000000   0.0000000   0.0243133   0.0000000  -0.0000000  -0.0041701
   22   0.0008700  -0.0001476   0.0000000   0.2810074  -0.1310885  -0.0000000
   23   0.0003899   0.0007597  -0.0000000  -0.1310885   0.1350846   0.0000000
   24   0.0000000  -0.0000000  -0.0041701  -0.0000000   0.0000000   0.0250668
   25   0.0000614   0.0002112   0.0000000   0.0006263  -0.0004067  -0.0000000
   26  -0.0013283  -0.0005255  -0.0000000   0.0004040   0.0010175   0.0000000
   27   0.0000000   0.0000000   0.0001235   0.0000000   0.0000000  -0.0037745
   28   0.0000864   0.0000159  -0.0000000   0.0000596   0.0013297  -0.0000000
   29  -0.0000156  -0.0000634  -0.0000000  -0.0002104  -0.0005244  -0.0000000
   30  -0.0000000   0.0000000  -0.0004764   0.0000000  -0.0000000   0.0001221
   31  -0.0006201   0.0000900   0.0000000   0.0000422   0.0001680  -0.0000000
   32   0.0013024  -0.0001681   0.0000000   0.0000548   0.0000993  -0.0000000
   33   0.0000000  -0.0000000   0.0002214   0.0000000   0.0000000  -0.0006000
   34   0.0002471  -0.0012217   0.0000000  -0.0010817  -0.0008622   0.0000000
   35   0.0010228   0.0015882  -0.0000000  -0.0000175  -0.0000803  -0.0000000
   36   0.0000000  -0.0000000  -0.0022306   0.0000000  -0.0000000   0.0000637
           25          26          27          28          29          30
    1   0.0017791   0.0010007   0.0000000  -0.0011995   0.0000282  -0.0000000
    2   0.0005224  -0.0055961  -0.0000000  -0.0000699   0.0007432   0.0000000
    3   0.0000000   0.0000000   0.0066331  -0.0000000  -0.0000000  -0.0011738
    4   0.0041469  -0.0284870   0.0000000  -0.0044306   0.0027696   0.0000000
    5   0.0023344  -0.0101923  -0.0000000   0.0023728   0.0006861   0.0000000
    6   0.0000000   0.0000000   0.0032004  -0.0000000  -0.0000000   0.0069247
    7  -0.2660005  -0.1224813  -0.0000000   0.0042671  -0.0020478   0.0000000
    8  -0.1223904  -0.1308616  -0.0000000   0.0278999  -0.0100517   0.0000000
    9  -0.0000000  -0.0000000  -0.0359983   0.0000000   0.0000000   0.0039162
   10  -0.0191003   0.0154563   0.0000000  -0.0550246   0.0006733  -0.0000000
   11  -0.0154502   0.0110340   0.0000000   0.0038862  -0.3421224   0.0000000
   12   0.0000000   0.0000000   0.0031153  -0.0000000  -0.0000000  -0.0354676
   13  -0.0020004   0.0027891   0.0000000   0.0006736   0.0026102   0.0000000
   14   0.0028352  -0.0002558  -0.0000000  -0.0281957  -0.0119962  -0.0000000
   15   0.0000000   0.0000000   0.0070845   0.0000000   0.0000000   0.0024964
   16   0.0000603   0.0010760  -0.0000000  -0.0034242  -0.0023056   0.0000000
   17   0.0009628  -0.0008478   0.0000000  -0.0017034   0.0004532  -0.0000000
   18  -0.0000000  -0.0000000  -0.0007462   0.0000000  -0.0000000   0.0056410
   19   0.0000614  -0.0013283   0.0000000   0.0000864  -0.0000156  -0.0000000
   20   0.0002112  -0.0005255   0.0000000   0.0000159  -0.0000634   0.0000000
   21   0.0000000  -0.0000000   0.0001235  -0.0000000  -0.0000000  -0.0004764
   22   0.0006263   0.0004040   0.0000000   0.0000596  -0.0002104   0.0000000
   23  -0.0004067   0.0010175   0.0000000   0.0013297  -0.0005244  -0.0000000
   24  -0.0000000   0.0000000  -0.0037745  -0.0000000  -0.0000000   0.0001221
   25   0.2805952   0.1312678  -0.0000000   0.0008732   0.0001491   0.0000000
   26   0.1312678   0.1354514  -0.0000000  -0.0003885   0.0007586   0.0000000
   27  -0.0000000  -0.0000000   0.0250747   0.0000000   0.0000000  -0.0041739
   28   0.0008732  -0.0003885   0.0000000   0.0585339  -0.0028014  -0.0000000
   29   0.0001491   0.0007586   0.0000000  -0.0028014   0.3606856  -0.0000000
   30   0.0000000   0.0000000  -0.0041739  -0.0000000  -0.0000000   0.0242027
   31  -0.0010830   0.0008581   0.0000000   0.0002093   0.0012438   0.0000000
   32   0.0000197  -0.0000817   0.0000000  -0.0010400   0.0016036   0.0000000
   33  -0.0000000   0.0000000   0.0000613  -0.0000000   0.0000000  -0.0022296
   34   0.0000419  -0.0001670  -0.0000000  -0.0006241  -0.0000934  -0.0000000
   35  -0.0000555   0.0000993   0.0000000  -0.0013056  -0.0001722  -0.0000000
   36  -0.0000000  -0.0000000  -0.0005999  -0.0000000   0.0000000   0.0002182
           31          32          33          34          35          36
    1   0.0024182  -0.0039541   0.0000000  -0.0371939  -0.0019120   0.0000000
    2   0.0008449  -0.0036435  -0.0000000  -0.0217512   0.0022599  -0.0000000
    3   0.0000000   0.0000000   0.0037235  -0.0000000  -0.0000000   0.0033571
    4  -0.0009249   0.0008943  -0.0000000   0.0006792   0.0015114   0.0000000
    5   0.0020385  -0.0002540   0.0000000   0.0066226   0.0012343  -0.0000000
    6  -0.0000000  -0.0000000  -0.0008913   0.0000000  -0.0000000   0.0044123
    7   0.0006930  -0.0015182   0.0000000  -0.0009294  -0.0008973  -0.0000000
    8  -0.0066260   0.0012582   0.0000000  -0.0020229  -0.0002410  -0.0000000
    9   0.0000000   0.0000000   0.0044150  -0.0000000   0.0000000  -0.0008904
   10  -0.0373967   0.0019667   0.0000000   0.0024493   0.0039682   0.0000000
   11   0.0218116   0.0022199   0.0000000  -0.0008599  -0.0036609   0.0000000
   12  -0.0000000   0.0000000   0.0033978   0.0000000  -0.0000000   0.0037294
   13  -0.1054574   0.0459075  -0.0000000  -0.0147193  -0.0280203   0.0000000
   14   0.0487020  -0.0599719   0.0000000  -0.0078715  -0.0158051  -0.0000000
   15  -0.0000000  -0.0000000  -0.0184611   0.0000000  -0.0000000   0.0017420
   16  -0.0146053   0.0279133   0.0000000  -0.1052375  -0.0455868  -0.0000000
   17   0.0077795  -0.0157502   0.0000000  -0.0484296  -0.0597633  -0.0000000
   18   0.0000000   0.0000000   0.0017092  -0.0000000   0.0000000  -0.0184871
   19  -0.0006201   0.0013024   0.0000000   0.0002471   0.0010228   0.0000000
   20   0.0000900  -0.0001681  -0.0000000  -0.0012217   0.0015882  -0.0000000
   21   0.0000000   0.0000000   0.0002214   0.0000000  -0.0000000  -0.0022306
   22   0.0000422   0.0000548   0.0000000  -0.0010817  -0.0000175   0.0000000
   23   0.0001680   0.0000993   0.0000000  -0.0008622  -0.0000803  -0.0000000
   24  -0.0000000  -0.0000000  -0.0006000   0.0000000  -0.0000000   0.0000637
   25  -0.0010830   0.0000197  -0.0000000   0.0000419  -0.0000555  -0.0000000
   26   0.0008581  -0.0000817   0.0000000  -0.0001670   0.0000993  -0.0000000
   27   0.0000000   0.0000000   0.0000613  -0.0000000   0.0000000  -0.0005999
   28   0.0002093  -0.0010400  -0.0000000  -0.0006241  -0.0013056  -0.0000000
   29   0.0012438   0.0016036   0.0000000  -0.0000934  -0.0001722   0.0000000
   30   0.0000000   0.0000000  -0.0022296  -0.0000000  -0.0000000   0.0002182
   31   0.1542679  -0.0742252  -0.0000000   0.0024570  -0.0026854   0.0000000
   32  -0.0742252   0.0815080  -0.0000000   0.0026787  -0.0068197   0.0000000
   33  -0.0000000  -0.0000000   0.0092057   0.0000000  -0.0000000  -0.0005519
   34   0.0024570   0.0026787   0.0000000   0.1539113   0.0739781  -0.0000000
   35  -0.0026854  -0.0068197  -0.0000000   0.0739781   0.0813607   0.0000000
   36   0.0000000   0.0000000  -0.0005519  -0.0000000   0.0000000   0.0092373
 **********************************************************************
 **                                                                  **
 **                       VIBRATIONAL ANALYSIS                       **
 **                       --------------------                       **
 **                                                                  **
 **        VIBRATIONAL FREQUENCIES (CM**-1) AND NORMAL MODES         **
 **     FORCE CONSTANTS (mDYN/ANGSTROM) AND REDUCED MASSES (AMU)     **
 **                  INFRARED INTENSITIES (KM/MOL)                   **
 **                                                                  **
 **********************************************************************


 Mode:                 1                      2                      3
 Frequency:       110.90                 128.07                 213.10
 Force Cnst:      0.0324                 0.5387                 0.1495
 Red. Mass:       4.4720                55.7489                 5.5890
 IR Active:          YES                    YES                    YES
 IR Intens:        0.000                  0.056                  1.946
 Raman Active:       YES                    YES                    YES
               X      Y      Z        X      Y      Z        X      Y      Z
 C         -0.000  0.000 -0.293   -0.170  0.041 -0.000   -0.000 -0.000  0.172
 C         -0.000  0.000 -0.182   -0.162  0.003 -0.000   -0.000 -0.000 -0.215
 C          0.000  0.000  0.182   -0.162 -0.004  0.000    0.000 -0.000 -0.215
 C          0.000  0.000  0.293   -0.170 -0.041  0.000    0.000 -0.000  0.172
 C          0.000 -0.000  0.091   -0.215  0.012  0.000    0.000  0.000  0.347
 C         -0.000 -0.000 -0.091   -0.214 -0.012 -0.000    0.000  0.000  0.347
 H          0.000  0.000 -0.501   -0.167  0.042 -0.000   -0.000 -0.000  0.164
 H         -0.000  0.000 -0.341   -0.174 -0.016 -0.000   -0.000 -0.000 -0.525
 H          0.000  0.000  0.340   -0.174  0.016  0.000    0.000 -0.000 -0.525
 H         -0.000  0.000  0.504   -0.166 -0.043  0.000    0.000 -0.000  0.163
 Br         0.000 -0.000 -0.065    0.088  0.574 -0.000   -0.000  0.000 -0.042
 Br        -0.000  0.000  0.065    0.087 -0.574  0.000    0.000  0.000 -0.042
 TransDip  -0.000 -0.000  0.000    0.008 -0.000  0.000    0.000 -0.000 -0.045

 Mode:                 4                      5                      6
 Frequency:       253.93                 360.68                 378.73
 Force Cnst:      0.3778                 0.5064                 0.8489
 Red. Mass:       9.9448                 6.6067                10.0449
 IR Active:          YES                    YES                    YES
 IR Intens:        0.613                  0.001                  3.692
 Raman Active:       YES                    YES                    YES
               X      Y      Z        X      Y      Z        X      Y      Z
 C         -0.126 -0.129 -0.000   -0.238  0.184  0.000    0.290  0.043 -0.000
 C         -0.047 -0.325 -0.000   -0.136 -0.017  0.000    0.364  0.001 -0.000
 C          0.046 -0.325  0.000    0.136 -0.017 -0.000    0.364 -0.002  0.000
 C          0.125 -0.129  0.000    0.238  0.184 -0.000    0.291 -0.043  0.000
 C         -0.001  0.076 -0.000    0.126  0.300  0.000    0.184  0.027 -0.000
 C          0.000  0.076 -0.000   -0.127  0.300 -0.000    0.184 -0.026  0.000
 H         -0.344 -0.126 -0.000   -0.378  0.188  0.000    0.327  0.039 -0.000
 H         -0.101 -0.416 -0.000   -0.246 -0.202  0.000    0.336 -0.050 -0.000
 H          0.101 -0.416  0.000    0.246 -0.202 -0.000    0.337  0.048  0.000
 H          0.343 -0.125  0.000    0.378  0.188 -0.000    0.329 -0.039  0.000
 Br        -0.180  0.064 -0.000    0.024 -0.071  0.000   -0.136  0.062 -0.000
 Br         0.181  0.064  0.000   -0.024 -0.071 -0.000   -0.136 -0.062  0.000
 TransDip  -0.000 -0.025  0.000   -0.000  0.001 -0.000    0.062  0.000  0.000

 Mode:                 7                      8                      9
 Frequency:       439.25                 505.58                 653.96
 Force Cnst:      0.3597                 0.6542                 1.6690
 Red. Mass:       3.1646                 4.3441                 6.6236
 IR Active:          YES                    YES                    YES
 IR Intens:        5.097                  0.000                 10.332
 Raman Active:       YES                    YES                    YES
               X      Y      Z        X      Y      Z        X      Y      Z
 C          0.000 -0.000  0.218    0.000  0.000  0.096    0.053 -0.399  0.000
 C         -0.000 -0.000 -0.097    0.000 -0.000 -0.245   -0.177 -0.026 -0.000
 C         -0.000 -0.000 -0.098   -0.000 -0.000  0.245   -0.177  0.026  0.000
 C          0.000  0.000  0.218   -0.000 -0.000 -0.097    0.053  0.399 -0.000
 C          0.000  0.000 -0.203   -0.000  0.000 -0.286    0.230  0.067  0.000
 C         -0.000  0.000 -0.202    0.000  0.000  0.286    0.230 -0.066  0.000
 H          0.000 -0.000  0.624   -0.000  0.000  0.062    0.090 -0.402  0.000
 H         -0.000  0.000 -0.108    0.000 -0.000 -0.588    0.004  0.279 -0.000
 H          0.000 -0.000 -0.108   -0.000  0.000  0.587    0.005 -0.279  0.000
 H          0.000  0.000  0.626    0.000 -0.000 -0.063    0.089  0.402 -0.000
 Br        -0.000  0.000  0.006    0.000 -0.000  0.010   -0.017  0.016  0.000
 Br         0.000 -0.000  0.006   -0.000 -0.000 -0.010   -0.017 -0.016 -0.000
 TransDip   0.000 -0.000  0.072   -0.000  0.000 -0.000    0.103 -0.000 -0.000

 Mode:                10                     11                     12
 Frequency:       692.06                 714.69                 756.67
 Force Cnst:      1.2728                 2.1491                 0.4068
 Red. Mass:       4.5106                 7.1413                 1.2060
 IR Active:          YES                    YES                    YES
 IR Intens:        0.000                 19.678                 66.435
 Raman Active:       YES                    YES                    YES
               X      Y      Z        X      Y      Z        X      Y      Z
 C          0.000 -0.000 -0.177   -0.168 -0.051 -0.000   -0.000 -0.000 -0.053
 C          0.000 -0.000  0.206   -0.293  0.200  0.000   -0.000  0.000 -0.064
 C         -0.000 -0.000 -0.206    0.294  0.201 -0.000    0.000  0.000 -0.064
 C         -0.000  0.000  0.176    0.168 -0.050  0.000    0.000  0.000 -0.054
 C         -0.000  0.000 -0.292    0.202 -0.267 -0.000    0.000 -0.000  0.046
 C          0.000  0.000  0.293   -0.202 -0.267  0.000    0.000 -0.000  0.045
 H         -0.000 -0.000 -0.510    0.221 -0.055 -0.000    0.000 -0.000  0.380
 H          0.000  0.000  0.283   -0.421 -0.016  0.000   -0.000  0.000  0.587
 H         -0.000 -0.000 -0.277    0.421 -0.015 -0.000    0.000 -0.000  0.589
 H          0.000  0.000  0.514   -0.221 -0.055  0.000   -0.000  0.000  0.383
 Br         0.000 -0.000  0.002   -0.032  0.019  0.000   -0.000  0.000 -0.001
 Br        -0.000 -0.000 -0.002    0.032  0.019 -0.000    0.000  0.000 -0.001
 TransDip   0.000  0.000  0.001   -0.000 -0.142 -0.000    0.000 -0.000  0.261

 Mode:                13                     14                     15
 Frequency:       861.99                 957.08                 991.31
 Force Cnst:      0.5795                 0.7333                 0.7547
 Red. Mass:       1.3237                 1.3587                 1.3036
 IR Active:          YES                    YES                    YES
 IR Intens:        0.001                  1.272                  0.000
 Raman Active:       YES                    YES                    YES
               X      Y      Z        X      Y      Z        X      Y      Z
 C         -0.000 -0.000  0.103   -0.000 -0.000 -0.102    0.000 -0.000  0.049
 C         -0.000  0.000  0.048   -0.000  0.000  0.071   -0.000  0.000 -0.105
 C          0.000  0.000 -0.047    0.000  0.000  0.073    0.000  0.000  0.105
 C          0.000 -0.000 -0.104   -0.000 -0.000 -0.102    0.000 -0.000 -0.048
 C          0.000 -0.000  0.037    0.000  0.000  0.021   -0.000  0.000 -0.007
 C         -0.000 -0.000 -0.037    0.000  0.000  0.021    0.000  0.000  0.007
 H          0.000 -0.000 -0.621   -0.000 -0.000  0.568   -0.000 -0.000 -0.321
 H         -0.000  0.000 -0.318   -0.000  0.000 -0.399   -0.000  0.000  0.623
 H          0.000  0.000  0.309    0.000  0.000 -0.409    0.000  0.000 -0.620
 H         -0.000 -0.000  0.623   -0.000 -0.000  0.565   -0.000 -0.000  0.313
 Br        -0.000  0.000 -0.001   -0.000  0.000 -0.001    0.000 -0.000 -0.000
 Br         0.000  0.000  0.001   -0.000 -0.000 -0.001   -0.000 -0.000  0.000
 TransDip   0.000 -0.000 -0.001    0.000  0.000  0.036    0.000  0.000 -0.001

 Mode:                16                     17                     18
 Frequency:      1022.88                1052.83                1119.02
 Force Cnst:      4.8712                 2.1787                 1.7552
 Red. Mass:       7.9019                 3.3360                 2.3791
 IR Active:          YES                    YES                    YES
 IR Intens:       43.590                 12.510                 23.775
 Raman Active:       YES                    YES                    YES
               X      Y      Z        X      Y      Z        X      Y      Z
 C         -0.004  0.318  0.000   -0.075 -0.161 -0.000   -0.062  0.068  0.000
 C          0.230 -0.156 -0.000    0.182 -0.165  0.000   -0.021 -0.039 -0.000
 C         -0.229 -0.156  0.000    0.181  0.166 -0.000   -0.020  0.038 -0.000
 C          0.004  0.319 -0.000   -0.075  0.160 -0.000   -0.062 -0.066  0.000
 C          0.292 -0.220 -0.000   -0.116  0.020  0.000    0.194 -0.117 -0.000
 C         -0.293 -0.221  0.000   -0.116 -0.019  0.000    0.196  0.116 -0.000
 H          0.040  0.318 -0.000   -0.479 -0.175  0.000   -0.592  0.084 -0.000
 H          0.193 -0.218  0.000    0.097 -0.353  0.000   -0.145 -0.246 -0.000
 H         -0.191 -0.219 -0.000    0.096  0.355 -0.000   -0.140  0.238  0.000
 H         -0.042  0.319  0.000   -0.479  0.173  0.000   -0.595 -0.082 -0.000
 Br        -0.011  0.008  0.000    0.006 -0.003 -0.000   -0.008  0.005 -0.000
 Br         0.011  0.008 -0.000    0.006  0.003 -0.000   -0.008 -0.005  0.000
 TransDip  -0.001 -0.211  0.000   -0.113  0.000  0.000    0.156  0.000 -0.000

 Mode:                19                     20                     21
 Frequency:      1144.58                1187.10                1276.65
 Force Cnst:      1.2485                 0.9133                 1.3807
 Red. Mass:       1.6175                 1.1000                 1.4378
 IR Active:          YES                    YES                    YES
 IR Intens:        1.034                  0.004                  5.185
 Raman Active:       YES                    YES                    YES
               X      Y      Z        X      Y      Z        X      Y      Z
 C         -0.062 -0.088  0.000    0.027 -0.000 -0.000   -0.012  0.050  0.000
 C          0.067  0.036 -0.000   -0.031 -0.049  0.000   -0.006  0.031  0.000
 C         -0.067  0.036  0.000   -0.032  0.049 -0.000    0.008  0.029 -0.000
 C          0.061 -0.089 -0.000    0.027  0.000 -0.000    0.009  0.050 -0.000
 C          0.101  0.018 -0.000    0.006  0.004  0.000   -0.094 -0.082 -0.000
 C         -0.098  0.019  0.000    0.006 -0.004  0.000    0.095 -0.086  0.000
 H         -0.336 -0.095 -0.000    0.327 -0.003 -0.000   -0.682  0.062 -0.000
 H          0.337  0.488  0.000   -0.318 -0.536 -0.000   -0.067 -0.067  0.000
 H         -0.338  0.488 -0.000   -0.319  0.536  0.000    0.066 -0.063 -0.000
 H          0.330 -0.095  0.000    0.327  0.003  0.000    0.686  0.063  0.000
 Br        -0.003  0.000  0.000   -0.000  0.000  0.000    0.001  0.001  0.000
 Br         0.003  0.000 -0.000   -0.000 -0.000 -0.000   -0.001  0.001 -0.000
 TransDip   0.001 -0.033 -0.000    0.002 -0.000  0.000   -0.000  0.073  0.000

 Mode:                22                     23                     24
 Frequency:      1302.52                1455.64                1478.55
 Force Cnst:      8.6660                 2.4904                 2.9733
 Red. Mass:       8.6696                 1.9949                 2.3084
 IR Active:          YES                    YES                    YES
 IR Intens:        0.188                 20.984                 50.734
 Raman Active:       YES                    YES                    YES
               X      Y      Z        X      Y      Z        X      Y      Z
 C         -0.320  0.013  0.000   -0.078  0.087  0.000   -0.168 -0.020  0.000
 C          0.148  0.239 -0.000   -0.091 -0.098  0.000    0.061 -0.054 -0.000
 C          0.148 -0.241  0.000    0.092 -0.097 -0.000    0.059  0.055 -0.000
 C         -0.319 -0.017  0.000    0.076  0.088 -0.000   -0.168  0.019  0.000
 C          0.167  0.376 -0.000   -0.105 -0.049 -0.000    0.047 -0.148  0.000
 C          0.162 -0.371 -0.000    0.105 -0.047  0.000    0.045  0.148 -0.000
 H          0.147  0.009 -0.000    0.226  0.103 -0.000    0.609 -0.027  0.000
 H         -0.179 -0.318  0.000    0.288  0.561  0.000    0.205  0.157  0.000
 H         -0.186  0.323 -0.000   -0.285  0.558 -0.000    0.208 -0.165  0.000
 H          0.096 -0.012  0.000   -0.218  0.103  0.000    0.610  0.026 -0.000
 Br         0.002 -0.001  0.000    0.001  0.000  0.000   -0.001  0.002 -0.000
 Br         0.002  0.001 -0.000   -0.001  0.000 -0.000   -0.001 -0.002  0.000
 TransDip  -0.014 -0.001 -0.000    0.001  0.147  0.000    0.228 -0.001  0.000

 Mode:                25                     26                     27
 Frequency:      1602.31                1606.68                3177.62
 Force Cnst:      8.9632                 8.2681                 6.4628
 Red. Mass:       5.9254                 5.4362                 1.0863
 IR Active:          YES                    YES                    YES
 IR Intens:        4.299                 11.726                  1.405
 Raman Active:       YES                    YES                    YES
               X      Y      Z        X      Y      Z        X      Y      Z
 C         -0.029  0.154  0.000   -0.331 -0.032  0.000    0.001 -0.022 -0.000
 C         -0.087 -0.356 -0.000    0.232  0.109 -0.000   -0.049  0.028  0.000
 C         -0.094  0.359 -0.000   -0.231  0.099  0.000    0.049  0.027 -0.000
 C         -0.019 -0.155  0.000    0.334 -0.028 -0.000   -0.001 -0.018  0.000
 C          0.079  0.237 -0.000   -0.156 -0.047 -0.000    0.000 -0.000  0.000
 C          0.083 -0.238 -0.000    0.152 -0.041  0.000   -0.001 -0.000 -0.000
 H          0.127  0.172 -0.000    0.408 -0.045 -0.000    0.001  0.266  0.000
 H          0.339  0.335 -0.000   -0.023 -0.363 -0.000    0.575 -0.337 -0.000
 H          0.341 -0.347 -0.000    0.014 -0.353  0.000   -0.566 -0.332  0.000
 H          0.115 -0.174  0.000   -0.412 -0.041  0.000   -0.000  0.218 -0.000
 Br        -0.001 -0.001  0.000   -0.001  0.001  0.000    0.000  0.000 -0.000
 Br        -0.001  0.001 -0.000    0.001  0.001 -0.000    0.000  0.000  0.000
 TransDip  -0.066  0.001 -0.000    0.001  0.110  0.000   -0.000  0.038  0.000

 Mode:                28                     29                     30
 Frequency:      3190.13                3200.44                3205.65
 Force Cnst:      6.5395                 6.6026                 6.6414
 Red. Mass:       1.0906                 1.0941                 1.0969
 IR Active:          YES                    YES                    YES
 IR Intens:        5.322                  2.404                  4.689
 Raman Active:       YES                    YES                    YES
               X      Y      Z        X      Y      Z        X      Y      Z
 C          0.001 -0.044 -0.000   -0.001 -0.066 -0.000    0.001  0.031 -0.000
 C         -0.036  0.025 -0.000    0.034 -0.017 -0.000   -0.027  0.017 -0.000
 C         -0.044 -0.028  0.000   -0.005  0.001  0.000   -0.037 -0.021  0.000
 C          0.002  0.031 -0.000    0.000 -0.045  0.000    0.002 -0.066  0.000
 C         -0.001  0.000  0.000    0.002  0.001  0.000    0.003  0.001  0.000
 C         -0.001  0.000  0.000   -0.003  0.001 -0.000    0.001  0.000 -0.000
 H          0.002  0.509  0.000    0.008  0.739  0.000   -0.005 -0.342 -0.000
 H          0.428 -0.256 -0.000   -0.363  0.210 -0.000    0.300 -0.178 -0.000
 H          0.506  0.302 -0.000    0.039  0.019  0.000    0.396  0.233  0.000
 H          0.001 -0.371  0.000   -0.005  0.518 -0.000   -0.009  0.736 -0.000
 Br         0.000 -0.000  0.000   -0.000  0.000 -0.000   -0.000  0.000 -0.000
 Br         0.000  0.000 -0.000    0.000  0.000  0.000   -0.000 -0.000  0.000
 TransDip  -0.074 -0.006  0.000    0.030 -0.040  0.000   -0.068 -0.011 -0.000

 STANDARD THERMODYNAMIC QUANTITIES AT   298.15 K  AND     1.00 ATM

   This Molecule has  0 Imaginary Frequencies
   Zero point vibrational energy:       50.093 kcal/mol

   Atom    1 Element C  Has Mass   12.00000
   Atom    2 Element C  Has Mass   12.00000
   Atom    3 Element C  Has Mass   12.00000
   Atom    4 Element C  Has Mass   12.00000
   Atom    5 Element C  Has Mass   12.00000
   Atom    6 Element C  Has Mass   12.00000
   Atom    7 Element H  Has Mass    1.00783
   Atom    8 Element H  Has Mass    1.00783
   Atom    9 Element H  Has Mass    1.00783
   Atom   10 Element H  Has Mass    1.00783
   Atom   11 Element Br Has Mass   78.91830
   Atom   12 Element Br Has Mass   78.91830
   Molecular Mass:   233.867920 amu
   Principal axes and moments of inertia in amu*Bohr^2:
                             1           2           3
    Eigenvalues --     1800.50204  1971.63618  3772.13822
          X               0.00048     1.00000    -0.00000
          Y               1.00000    -0.00048    -0.00000
          Z               0.00000     0.00000     1.00000
   Rotational Symmetry Number is   1
   The Molecule is an Asymmetric Top
   Translational Enthalpy:        0.889 kcal/mol
   Rotational Enthalpy:           0.889 kcal/mol
   Vibrational Enthalpy:         52.822 kcal/mol
   gas constant (RT):             0.592 kcal/mol
   Translational Entropy:        42.250  cal/mol.K
   Rotational Entropy:           30.971  cal/mol.K
   Vibrational Entropy:          15.584  cal/mol.K

   Total Enthalpy:               55.192 kcal/mol
   Total Entropy:                88.806  cal/mol.K

 ======================================================================

 STANDARD THERMODYNAMIC QUANTITIES FOR ANHARMONIC VIBRATION -- TOSH

   Zero point vibrational energy: ************ kcal/mol

   Vibrational Enthalpy:       Infinity kcal/mol
   Vibrational Entropy:             NaN  cal/mol.K

   Total Enthalpy:             Infinity kcal/mol
   Total Entropy:                   NaN  cal/mol.K

 ======================================================================

 STANDARD THERMODYNAMIC QUANTITIES FOR ANHARMONIC VIBRATION -- VPT2

   Zero point vibrational energy: ************ kcal/mol

   Vibrational Enthalpy:       Infinity kcal/mol
   Vibrational Entropy:             NaN  cal/mol.K

   Total Enthalpy:             Infinity kcal/mol
   Total Entropy:                   NaN  cal/mol.K

 ======================================================================

Archival summary:
1\1\december\FREQ\ProcedureUnspecified\BasisUnspecified\r264\taweetha\FriNov2919:39:252019FriNov2919:39:252019\0\\#,FREQ,ProcedureUnspecified,BasisUnspecified,\\0,1\Br\C,1,1.9081\C,2,1.39546,1,117.864\H,3,1.08206,2,119.159,1,-0,0\C,3,1.39073,2,120.303,1,-180,0\H,5,1.08358,3,119.503,2,-180,0\C,5,1.39307,3,119.973,2,-0,0\H,7,1.08355,5,120.482,3,180,0\C,7,1.39085,5,119.977,3,-0,0\H,9,1.08252,7,120.52,5,180,0\C,9,1.39588,7,120.255,5,0,0\Br,11,1.9086,9,117.966,7,180,0\\\@

 Total job time:  286.39s(wall), 1654.27s(cpu) 
 Fri Nov 29 19:39:25 2019

        *************************************************************
        *                                                           *
        *  Thank you very much for using Q-Chem.  Have a nice day.  *
        *                                                           *
        *************************************************************
