# Supplementary material for: Geometric and energetic data from quantum chemical calculations of halobenzenes and xylenes
Source: Data Brief. 2020 Mar 5;30:105386. doi: 10.1016/j.dib.2020.105386 (PMC7114895; doi:10.1016/j.dib.2020.105386)
Supplement: Supplementary file 1 [file mmc1.zip › halobenzene/B3LYP/2/o-C6H4BrCl.out]

                  Welcome to Q-Chem
     A Quantum Leap Into The Future Of Chemistry


 Q-Chem 5.2 (devel), Q-Chem, Inc., Pleasanton, CA (2019)

 Yihan Shao,  Zhengting Gan,  E. Epifanovsky,  A. T. B. Gilbert,  M. Wormit,  
 J. Kussmann,  A. W. Lange,  A. Behn,  Jia Deng,  Xintian Feng,  D. Ghosh,  
 M. Goldey,  P. R. Horn,  L. D. Jacobson,  I. Kaliman,  T. Kus,  A. Landau,  
 Jie Liu,  E. I. Proynov,  R. M. Richard,  R. P. Steele,  E. J. Sundstrom,  
 H. L. Woodcock III,  P. M. Zimmerman,  D. Zuev,  B. Albrecht,  E. Alguire,  
 S. A. Baeppler,  D. Barton,  Z. Benda,  Y. A. Bernard,  E. J. Berquist,  
 K. B. Bravaya,  H. Burton,  D. Casanova,  Chun-Min Chang,  Yunqing Chen,  
 A. Chien,  K. D. Closser,  M. P. Coons,  S. Coriani,  S. Dasgupta,  
 A. L. Dempwolff,  M. Diedenhofen,  Hainam Do,  R. G. Edgar,  Po-Tung Fang,  
 S. Faraji,  S. Fatehi,  Qingguo Feng,  K. D. Fenk,  J. Fosso-Tande,  
 J. Gayvert,  Qinghui Ge,  A. Ghysels,  G. Gidofalvi,  J. Gomes,  
 J. Gonthier,  A. Gunina,  D. Hait,  M. W. D. Hanson-Heine,  
 P. H. P. Harbach,  A. W. Hauser,  M. F. Herbst,  J. E. Herr,  
 E. G. Hohenstein,  Z. C. Holden,  Kerwin Hui,  B. C. Huynh,  T.-C. Jagau,  
 Hyunjun Ji,  B. Kaduk,  K. Khistyaev,  Jaehoon Kim,  P. Klunzinger,  K. Koh,  
 D. Kosenkov,  L. Koulias,  T. Kowalczyk,  C. M. Krauter,  A. Kunitsa,  
 Ka Un Lao,  A. Laurent,  K. V. Lawler,  Joonho Lee,  D. Lefrancois,  
 S. Lehtola,  D. S. Levine,  Yi-Pei Li,  You-Sheng Lin,  Fenglai Liu,  
 E. Livshits,  A. Luenser,  P. Manohar,  E. Mansoor,  S. F. Manzer,  
 Shan-Ping Mao,  Yuezhi Mao,  N. Mardirossian,  A. V. Marenich,  
 T. Markovich,  L. A. Martinez-Martinez,  S. A. Maurer,  N. J. Mayhall,  
 S. C. McKenzie,  J.-M. Mewes,  P. Morgante,  A. F. Morrison,  
 J. W. Mullinax,  K. Nanda,  T. S. Nguyen-Beck,  R. Olivares-Amaya,  
 J. A. Parkhill,  Zheng Pei,  T. M. Perrine,  F. Plasser,  P. Pokhilko,  
 S. Prager,  A. Prociuk,  E. Ramos,  D. R. Rehn,  F. Rob,  M. Scheurer,  
 M. Schneider,  N. Sergueev,  S. M. Sharada,  S. Sharma,  D. W. Small,  
 T. Stauch,  T. Stein,  Yu-Chuan Su,  A. J. W. Thom,  A. Tkatchenko,  
 T. Tsuchimochi,  N. M. Tubman,  L. Vogt,  M. L. Vidal,  O. Vydrov,  
 M. A. Watson,  J. Wenzel,  M. de Wergifosse,  T. A. Wesolowski,  A. White,  
 J. Witte,  A. Yamada,  Jun Yang,  K. Yao,  S. Yeganeh,  S. R. Yost,  
 Zhi-Qiang You,  A. Zech,  Igor Ying Zhang,  Xing Zhang,  Yan Zhao,  
 Ying Zhu,  B. R. Brooks,  G. K. L. Chan,  C. J. Cramer,  M. S. Gordon,  
 W. J. Hehre,  A. Klamt,  M. W. Schmidt,  C. D. Sherrill,  D. G. Truhlar,  
 A. Aspuru-Guzik,  R. Baer,  A. T. Bell,  N. A. Besley,  Jeng-Da Chai,  
 A. E. DePrince, III,  R. A. DiStasio Jr.,  A. Dreuw,  B. D. Dunietz,  
 T. R. Furlani,  Chao-Ping Hsu,  Yousung Jung,  Jing Kong,  D. S. Lambrecht,  
 WanZhen Liang,  C. Ochsenfeld,  V. A. Rassolov,  L. V. Slipchenko,  
 J. E. Subotnik,  T. Van Voorhis,  J. M. Herbert,  A. I. Krylov,  
 P. M. W. Gill,  M. Head-Gordon

 Contributors to earlier versions of Q-Chem not listed above: 
 R. D. Adamson,  B. Austin,  J. Baker,  G. J. O. Beran,  K. Brandhorst,  
 S. T. Brown,  E. F. C. Byrd,  A. K. Chakraborty,  C.-L. Cheng,  
 Siu Hung Chien,  D. M. Chipman,  D. L. Crittenden,  H. Dachsel,  
 R. J. Doerksen,  A. D. Dutoi,  L. Fusti-Molnar,  W. A. Goddard III,  
 A. Golubeva-Zadorozhnaya,  S. R. Gwaltney,  G. Hawkins,  A. Heyden,  
 S. Hirata,  G. Kedziora,  F. J. Keil,  C. Kelley,  Jihan Kim,  R. A. King,  
 R. Z. Khaliullin,  P. P. Korambath,  W. Kurlancheek,  A. M. Lee,  M. S. Lee,  
 S. V. Levchenko,  Ching Yeh Lin,  D. Liotard,  R. C. Lochan,  I. Lotan,  
 P. E. Maslen,  N. Nair,  D. P. O'Neill,  D. Neuhauser,  E. Neuscamman,  
 C. M. Oana,  R. Olson,  B. Peters,  R. Peverati,  P. A. Pieniazek,  
 Y. M. Rhee,  J. Ritchie,  M. A. Rohrdanz,  E. Rosta,  N. J. Russ,  
 H. F. Schaefer III,  N. E. Schultz,  N. Shenvi,  A. C. Simmonett,  A. Sodt,  
 D. Stuck,  K. S. Thanthiriwatte,  V. Vanovschi,  Tao Wang,  A. Warshel,  
 C. F. Williams,  Q. Wu,  X. Xu,  W. Zhang

 Please cite Q-Chem as follows:
 Y. Shao et al., Mol. Phys. 113, 184-215 (2015)
 DOI: 10.1080/00268976.2014.952696

 Q-Chem 5.2.1 for Intel X86 EM64T Linux

 Parts of Q-Chem use Armadillo 8.300.2 (Tropical Shenanigans).
 http://arma.sourceforge.net/

 Q-Chem begins on Fri Nov 29 19:39:25 2019  

Host: 
0

     Scratch files written to /scratch/taweetham/qchem3736//
NAlpha2: 92
NElect   92
Mult     1

Checking the input file for inconsistencies... 	...done.

--------------------------------------------------------------
User input:
--------------------------------------------------------------
$MOLECULE
0 1
C   
C	1	CC
C	2	CC	1	120.0		
C	3	CC	2	120.0	1	0.0
C	4	CC	3	120.0	2	0.0	
C	5 	CC	4	120.0	3	0.0
H	1	CH	2	120.0	3	180.0
H	2	CH	3	120.0	4	180.0
H	3	CH	4	120.0	5	180.0
H	4	CH	5	120.0	6	180.0
Cl	5	CCl	6	120.0	1	180.0
Br	6	CBr	1	120.0	2	180.0

CC=1.39483
CH=1.08673
CF=1.33960
CCl=1.72090
CBr=1.89068
CI=2.07886
$END

$REM
   JOB_TYPE	OPTIMIZATION
   BASIS	6-311++G**
   METHOD	B3LYP
   MEM_TOTAL	64000
   SYM_IGNORE	TRUE
$END

--------------------------------------------------------------
 ----------------------------------------------------------------
             Standard Nuclear Orientation (Angstroms)
    I     Atom           X                Y                Z
 ----------------------------------------------------------------
    1      C       0.0000000000     0.0000000000     0.0000000000
    2      C       0.0000000000     0.0000000000     1.3948300000
    3      C       1.2079582140     0.0000000000     2.0922450000
    4      C       2.4159164279     0.0000000000     1.3948300000
    5      C       2.4159164279     0.0000000000    -0.0000000000
    6      C       1.2079582140     0.0000000000    -0.6974150000
    7      H      -0.9411357871    -0.0000000000    -0.5433650000
    8      H      -0.9411357871    -0.0000000000     1.9381950000
    9      H       1.2079582140    -0.0000000000     3.1789750000
   10      H       3.3570522150    -0.0000000000     1.9381950000
   11      Cl      3.9062595453    -0.0000000000    -0.8604500000
   12      Br      1.2079582140    -0.0000000000    -2.5880950000
 ----------------------------------------------------------------
 Nuclear Repulsion Energy =         632.53572714 hartrees
 There are       46 alpha and       46 beta electrons
 Requested basis set is 6-311++G(d,p)
 There are 88 shells and 238 basis functions

 Total QAlloc Memory Limit  64000 MB
 Mega-Array Size       188 MB
 MEM_STATIC part       192 MB
 A cutoff of  1.0D-11 yielded   3304 shell pairs
 There are     25600 function pairs (     27792 Cartesian)
 Smallest overlap matrix eigenvalue = 8.84E-07

 Q-Chem warning in module stvman/mkSTV.C, line 318:

 Overlap eigenvalue is smaller than square root of threshold
 Use THRESH >= 12 to get rid of this warning

 Linear dependence detected in AO basis
 Tighter screening thresholds may be required for diffuse basis sets
 Use S2THRESH > 14 and THRESH = 14 in case of SCF convergence issues
 Number of orthogonalized atomic orbitals = 237
 Maximum deviation from orthogonality = 8.001E-11

 Scale SEOQF with 1.000000e-01/1.000000e-01/1.000000e-01

 Standard Electronic Orientation quadrupole field applied
 Nucleus-field energy     =    -0.0000000193 hartrees
 Guess from superposition of atomic densities
 Warning:  Energy on first SCF cycle will be non-variational
 SAD guess density has 92.000000 electrons

 -----------------------------------------------------------------------
  General SCF calculation program by
  Eric Jon Sundstrom, Paul Horn, Yuezhi Mao, Dmitri Zuev, Alec White,
  David Stuck, Shaama M.S., Shane Yost, Joonho Lee, David Small,
  Daniel Levine, Susi Lehtola, Hugh Burton, Evgeny Epifanovsky,
  Bang C. Huynh
 -----------------------------------------------------------------------
 Exchange:     0.2000 Hartree-Fock + 0.0800 Slater + 0.7200 B88
 Correlation:  0.1900 VWN1RPA + 0.8100 LYP
 Using SG-1 standard quadrature grid
 using 6 threads for integral computing
 -------------------------------------------------------
 OpenMP Integral computing Module                
 Release: version 2.0, May 2017, Q-Chem Inc. Pleasanton 
 -------------------------------------------------------
 A restricted SCF calculation will be
 performed using DIIS
 SCF converges when DIIS error is below 1.0e-08
 ---------------------------------------
  Cycle       Energy         DIIS error
 ---------------------------------------
    1   -3267.1818755119      3.98e-02  
    2   -3265.3645713463      3.87e-03  
    3   -3265.2716141026      5.12e-03  
    4   -3265.4636687156      7.41e-04  
    5   -3265.4668170460      4.47e-04  
    6   -3265.4682430596      1.30e-04  
    7   -3265.4683571261      3.18e-05  
    8   -3265.4683619414      9.28e-06  
    9   -3265.4683625073      3.08e-06  
   10   -3265.4683625673      1.17e-06  
   11   -3265.4683625775      2.69e-07  
   12   -3265.4683625783      5.61e-08  
   13   -3265.4683625789      2.32e-08  
   14   -3265.4683625792      8.34e-09  Convergence criterion met
 ---------------------------------------
 SCF time:   CPU 81.88s  wall 15.00s 
 SCF   energy in the final basis set =    -3265.4683625792
 Total energy in the final basis set =    -3265.4683625792

 --------------------------------------------------------------

                    Orbital Energies (a.u.)
 --------------------------------------------------------------

 Alpha MOs
 -- Occupied --
********-101.5645 -62.4922 -56.3127 -56.3088 -56.3085 -10.2564 -10.2500
-10.2054 -10.2049 -10.2008 -10.1999  -9.4798  -8.7011  -7.2444  -7.2347
 -7.2340  -6.5329  -6.5197  -6.5190  -2.6438  -2.6401  -2.6396  -2.6291
 -2.6290  -0.9217  -0.8598  -0.8249  -0.7615  -0.7396  -0.6367  -0.6142
 -0.5354  -0.4985  -0.4797  -0.4529  -0.4402  -0.4253  -0.3866  -0.3802
 -0.3529  -0.3345  -0.3309  -0.2931  -0.2710  -0.2573
 -- Virtual --
 -0.0419  -0.0384  -0.0301  -0.0075   0.0065   0.0129   0.0249   0.0382
  0.0469   0.0487   0.0537   0.0671   0.0712   0.0792   0.0847   0.0953
  0.1004   0.1049   0.1115   0.1137   0.1173   0.1217   0.1247   0.1268
  0.1316   0.1377   0.1436   0.1626   0.1651   0.1659   0.1713   0.1899
  0.1940   0.2044   0.2156   0.2194   0.2353   0.2406   0.2463   0.2517
  0.2624   0.2680   0.2752   0.2856   0.3147   0.3264   0.3293   0.3375
  0.4187   0.4266   0.4334   0.4361   0.4480   0.4600   0.4849   0.5031
  0.5206   0.5223   0.5285   0.5358   0.5421   0.5619   0.5708   0.5740
  0.5838   0.5851   0.5954   0.6057   0.6366   0.6404   0.6817   0.6931
  0.6946   0.7127   0.7259   0.7391   0.7809   0.8073   0.8293   0.8413
  0.8476   0.8504   0.8600   0.8661   0.8663   0.8706   0.8855   0.9045
  0.9460   0.9723   0.9788   0.9818   1.0259   1.0473   1.0748   1.0925
  1.1033   1.2122   1.2411   1.2413   1.2889   1.3015   1.3807   1.4627
  1.5025   1.5202   1.5478   1.5555   1.5756   1.6350   1.6384   1.6804
  1.7121   1.7206   1.7750   1.8297   1.8833   1.8857   1.8958   1.9017
  1.9284   1.9326   1.9946   2.0052   2.0159   2.0386   2.1014   2.1402
  2.2188   2.2389   2.2862   2.2899   2.3098   2.3252   2.4144   2.4288
  2.4588   2.5340   2.5580   2.5912   2.6227   2.6842   2.7058   2.7092
  2.7319   2.7440   2.7591   2.7725   2.8021   2.8401   2.8594   2.8639
  3.0553   3.0905   3.1071   3.2053   3.3138   3.3593   3.4764   3.5177
  3.6969   3.8443   4.0040   4.0183   4.0470   4.0747   4.0859   4.1136
  4.2458   4.4233   4.8143   6.7596   7.5637   7.6819   7.7456   9.7871
 23.4430  23.8848  23.9079  24.0166  24.0553  24.1494  25.8295  26.1761
 26.6108  48.0145 215.7794 289.7607 289.8806 289.97051020.8305
 --------------------------------------------------------------

          Ground-State Mulliken Net Atomic Charges

     Atom                 Charge (a.u.)
  ----------------------------------------
      1 C                    -0.262206
      2 C                    -0.143697
      3 C                    -0.355344
      4 C                    -0.368173
      5 C                     0.327514
      6 C                    -0.058999
      7 H                     0.205350
      8 H                     0.168807
      9 H                     0.166031
     10 H                     0.181282
     11 Cl                    0.385416
     12 Br                   -0.245981
  ----------------------------------------
  Sum of atomic charges =     0.000000

 -----------------------------------------------------------------
                    Cartesian Multipole Moments
 -----------------------------------------------------------------
    Charge (ESU x 10^10)
                -0.0000
    Dipole Moment (Debye)
         X      -1.1926      Y      -0.0000      Z       2.1372
       Tot       2.4474
    Quadrupole Moments (Debye-Ang)
        XX     -66.6370     XY      -0.0000     YY     -69.2827
        XZ       3.5074     YZ       0.0000     ZZ     -62.0559
    Octopole Moments (Debye-Ang^2)
       XXX    -342.1468    XXY      -0.0000    XYY    -116.3807
       YYY      -0.0000    XXZ      42.8887    XYZ       0.0000
       YYZ      30.2131    XZZ    -105.9204    YZZ      -0.0000
       ZZZ     104.5465
    Hexadecapole Moments (Debye-Ang^3)
      XXXX   -1920.0788   XXXY      -0.0000   XXYY    -346.5634
      XYYY      -0.0000   YYYY     -83.2227   XXXZ     221.9046
      XXYZ       0.0000   XYYZ      65.7602   YYYZ       0.0000
      XXZZ    -498.4222   XYZZ       0.0000   YYZZ    -229.3176
      XZZZ     209.2610   YZZZ       0.0000   ZZZZ   -1124.2488
 -----------------------------------------------------------------
 Calculating analytic gradient of the SCF energy
 Gradient of SCF Energy
            1           2           3           4           5           6
    1   0.0033706  -0.0004257  -0.0003982   0.0010617   0.0062681   0.0036130
    2   0.0000000   0.0000000  -0.0000000   0.0000000   0.0000000  -0.0000000
    3  -0.0016489   0.0003873   0.0010955  -0.0048454  -0.0060125  -0.0050340
            7           8           9          10          11          12
    1  -0.0031121  -0.0014166  -0.0009855   0.0015788  -0.0150203   0.0054662
    2   0.0000000  -0.0000000   0.0000000  -0.0000000  -0.0000000  -0.0000000
    3  -0.0003364   0.0019838   0.0022171   0.0030046   0.0015355   0.0076534
 Max gradient component =       1.502E-02
 RMS gradient           =       3.741E-03
 Gradient time:  CPU 22.58 s  wall 3.84 s
 Geometry Optimization Parameters
   NAtoms,    NIC,     NZ,  NCons,   NDum,   NFix, NCnnct, MaxDiis
       12      78      12       0       0       0       0       0


** GEOMETRY OPTIMIZATION IN DELOCALIZED INTERNAL COORDINATES **
   Searching for a Minimum

   Optimization Cycle:   1

                       Coordinates (Angstroms)
     ATOM                X               Y               Z
      1  C         0.0000000000    0.0000000000    0.0000000000
      2  C         0.0000000000    0.0000000000    1.3948300000
      3  C         1.2079582140    0.0000000000    2.0922450000
      4  C         2.4159164279    0.0000000000    1.3948300000
      5  C         2.4159164279    0.0000000000    0.0000000000
      6  C         1.2079582140    0.0000000000   -0.6974150000
      7  H        -0.9411357871    0.0000000000   -0.5433650000
      8  H        -0.9411357871    0.0000000000    1.9381950000
      9  H         1.2079582140    0.0000000000    3.1789750000
     10  H         3.3570522150    0.0000000000    1.9381950000
     11  Cl        3.9062595453    0.0000000000   -0.8604500000
     12  Br        1.2079582140    0.0000000000   -2.5880950000
   Point Group: c1    Number of degrees of freedom:    30


   Energy is  -3265.468362579


 Attempting to generate delocalized internal coordinates
 Initial Hessian constructed with Jon Baker's OPTIMIZE code

 21 Hessian modes will be used to form the next step
  Hessian Eigenvalues:
     0.160000    0.160000    0.160000    0.160000    0.201019    0.220000
     0.224933    0.244875    0.250000    0.250000    0.334879    0.351933
     0.351933    0.351933    0.351933    0.422413    0.424130    0.464882
     0.464882    0.464882    0.464882

 Minimum search - taking simple RFO step
 Searching for Lamda that Minimizes Along All modes
 Value Taken    Lamda =  -0.00294855
 Step Taken.  Stepsize is  0.104698

                             Maximum     Tolerance    Cnvgd?
         Gradient           0.023108      0.000300      NO
         Displacement       0.083367      0.001200      NO
         Energy change     *********      0.000001      NO


 New Cartesian Coordinates Obtained by Inverse Iteration

 Displacement from previous Coordinates is:  0.231818
 ----------------------------------------------------------------
             Standard Nuclear Orientation (Angstroms)
    I     Atom           X                Y                Z
 ----------------------------------------------------------------
    1      C       0.0027279725     0.0000000000     0.0021432404
    2      C       0.0015294085     0.0000000000     1.3927755679
    3      C       1.2071773035     0.0000000000     2.0890129501
    4      C       2.4119556481     0.0000000000     1.3946975383
    5      C       2.4247484651     0.0000000000     0.0000773564
    6      C       1.2060130321     0.0000000000    -0.7019318745
    7      H      -0.9316805890     0.0000000000    -0.5443023087
    8      H      -0.9404693545     0.0000000000     1.9279780270
    9      H       1.2133382463     0.0000000000     3.1724190761
   10      H       3.3528102501     0.0000000000     1.9299463031
   11      Cl      3.9705692850     0.0000000000    -0.8040789200
   12      Br      1.1259862300     0.0000000000    -2.6107919562
 ----------------------------------------------------------------
 Nuclear Repulsion Energy =         625.29229134 hartrees
 There are       46 alpha and       46 beta electrons
 Applying Cartesian multipole field
    Component          Value
    ---------          -----
     (2,0,0)        1.00000E-11
     (0,2,0)        2.00000E-11
     (0,0,2)       -3.00000E-11
 Nucleus-field energy     =    -0.0000000195 hartrees
 Requested basis set is 6-311++G(d,p)
 There are 88 shells and 238 basis functions
 A cutoff of  1.0D-11 yielded   3288 shell pairs
 There are     25471 function pairs (     27636 Cartesian)
 Smallest overlap matrix eigenvalue = 8.90E-07

 Q-Chem warning in module stvman/mkSTV.C, line 318:

 Overlap eigenvalue is smaller than square root of threshold
 Use THRESH >= 12 to get rid of this warning

 Linear dependence detected in AO basis
 Tighter screening thresholds may be required for diffuse basis sets
 Use S2THRESH > 14 and THRESH = 14 in case of SCF convergence issues
 Number of orthogonalized atomic orbitals = 237
 Maximum deviation from orthogonality = 4.169E-11
 Guess MOs from SCF MO coefficient file

 -----------------------------------------------------------------------
  General SCF calculation program by
  Eric Jon Sundstrom, Paul Horn, Yuezhi Mao, Dmitri Zuev, Alec White,
  David Stuck, Shaama M.S., Shane Yost, Joonho Lee, David Small,
  Daniel Levine, Susi Lehtola, Hugh Burton, Evgeny Epifanovsky,
  Bang C. Huynh
 -----------------------------------------------------------------------
 Exchange:     0.2000 Hartree-Fock + 0.0800 Slater + 0.7200 B88
 Correlation:  0.1900 VWN1RPA + 0.8100 LYP
 Using SG-1 standard quadrature grid
 using 6 threads for integral computing
 -------------------------------------------------------
 OpenMP Integral computing Module                
 Release: version 2.0, May 2017, Q-Chem Inc. Pleasanton 
 -------------------------------------------------------
 A restricted SCF calculation will be
 performed using DIIS
 SCF converges when DIIS error is below 1.0e-08
 ---------------------------------------
  Cycle       Energy         DIIS error
 ---------------------------------------
    1   -3265.4673650426      4.84e-04  
    2   -3265.4692805924      1.59e-04  
    3   -3265.4689966500      2.53e-04  
    4   -3265.4694600859      3.30e-05  
    5   -3265.4694678697      1.08e-05  
    6   -3265.4694686175      2.94e-06  
    7   -3265.4694686696      1.01e-06  
    8   -3265.4694686766      3.52e-07  
    9   -3265.4694686775      6.66e-08  
   10   -3265.4694686779      2.84e-08  
   11   -3265.4694686778      7.68e-09  Convergence criterion met
 ---------------------------------------
 SCF time:   CPU 65.61s  wall 11.00s 
 SCF   energy in the final basis set =    -3265.4694686778
 Total energy in the final basis set =    -3265.4694686778

 --------------------------------------------------------------

                    Orbital Energies (a.u.)
 --------------------------------------------------------------

 Alpha MOs
 -- Occupied --
********-101.5656 -62.4930 -56.3136 -56.3096 -56.3093 -10.2600 -10.2537
-10.2051 -10.2046 -10.2007 -10.1999  -9.4803  -8.7017  -7.2450  -7.2352
 -7.2346  -6.5336  -6.5202  -6.5196  -2.6444  -2.6407  -2.6402  -2.6296
 -2.6295  -0.9173  -0.8592  -0.8234  -0.7630  -0.7405  -0.6365  -0.6165
 -0.5361  -0.4981  -0.4799  -0.4530  -0.4400  -0.4232  -0.3871  -0.3800
 -0.3527  -0.3316  -0.3307  -0.2972  -0.2724  -0.2584
 -- Virtual --
 -0.0417  -0.0402  -0.0344  -0.0083   0.0063   0.0124   0.0207   0.0380
  0.0452   0.0484   0.0529   0.0669   0.0715   0.0790   0.0829   0.0943
  0.1000   0.1048   0.1112   0.1129   0.1173   0.1215   0.1243   0.1258
  0.1297   0.1365   0.1434   0.1619   0.1645   0.1652   0.1716   0.1898
  0.1929   0.2044   0.2162   0.2208   0.2327   0.2429   0.2452   0.2506
  0.2625   0.2670   0.2753   0.2856   0.3170   0.3263   0.3285   0.3382
  0.4173   0.4271   0.4317   0.4373   0.4500   0.4617   0.4833   0.5003
  0.5199   0.5244   0.5270   0.5360   0.5424   0.5613   0.5693   0.5711
  0.5835   0.5839   0.5936   0.6032   0.6336   0.6396   0.6851   0.6915
  0.6942   0.7122   0.7224   0.7336   0.7795   0.8050   0.8320   0.8381
  0.8498   0.8509   0.8552   0.8639   0.8699   0.8701   0.8902   0.9026
  0.9389   0.9732   0.9752   0.9822   1.0215   1.0438   1.0753   1.0775
  1.1026   1.2082   1.2347   1.2540   1.2788   1.3020   1.3789   1.4633
  1.5026   1.5220   1.5480   1.5583   1.5636   1.6372   1.6389   1.6809
  1.7126   1.7211   1.7701   1.8268   1.8802   1.8825   1.8979   1.8995
  1.9273   1.9329   1.9935   2.0055   2.0144   2.0375   2.0925   2.1362
  2.2220   2.2503   2.2754   2.2840   2.3108   2.3267   2.4149   2.4265
  2.4572   2.5265   2.5593   2.5894   2.6217   2.6823   2.7033   2.7069
  2.7286   2.7482   2.7588   2.7714   2.8092   2.8405   2.8589   2.8632
  3.0542   3.0866   3.1035   3.1902   3.3139   3.3646   3.4833   3.5234
  3.6977   3.8395   4.0031   4.0236   4.0456   4.0715   4.0817   4.1168
  4.2382   4.4214   4.8132   6.7513   7.5625   7.6766   7.7406   9.7773
 23.4448  23.8826  23.8929  24.0126  24.0668  24.1603  25.8246  26.1550
 26.5960  48.0077 215.7684 289.7589 289.8752 289.96491020.8219
 --------------------------------------------------------------

          Ground-State Mulliken Net Atomic Charges

     Atom                 Charge (a.u.)
  ----------------------------------------
      1 C                    -0.275097
      2 C                    -0.131870
      3 C                    -0.385687
      4 C                    -0.423493
      5 C                     0.401907
      6 C                    -0.048764
      7 H                     0.204042
      8 H                     0.168742
      9 H                     0.165714
     10 H                     0.181711
     11 Cl                    0.383824
     12 Br                   -0.241029
  ----------------------------------------
  Sum of atomic charges =     0.000000

 -----------------------------------------------------------------
                    Cartesian Multipole Moments
 -----------------------------------------------------------------
    Charge (ESU x 10^10)
                -0.0000
    Dipole Moment (Debye)
         X      -1.2734      Y      -0.0000      Z       2.2099
       Tot       2.5505
    Quadrupole Moments (Debye-Ang)
        XX     -66.9281     XY      -0.0000     YY     -69.3251
        XZ       3.8422     YZ       0.0000     ZZ     -62.1823
    Octopole Moments (Debye-Ang^2)
       XXX    -340.8695    XXY      -0.0000    XYY    -115.9400
       YYY      -0.0000    XXZ      43.7584    XYZ       0.0000
       YYZ      30.2127    XZZ    -106.6962    YZZ      -0.0000
       ZZZ     104.3000
    Hexadecapole Moments (Debye-Ang^3)
      XXXX   -1936.0216   XXXY       0.0000   XXYY    -350.1972
      XYYY       0.0000   YYYY     -83.2874   XXXZ     208.4765
      XXYZ       0.0000   XYYZ      60.6103   YYYZ       0.0000
      XXZZ    -507.1857   XYZZ      -0.0000   YYZZ    -230.1537
      XZZZ     198.9901   YZZZ       0.0000   ZZZZ   -1129.0687
 -----------------------------------------------------------------
 Calculating analytic gradient of the SCF energy
 Gradient of SCF Energy
            1           2           3           4           5           6
    1   0.0004804  -0.0001166   0.0002941   0.0003739   0.0070799  -0.0045316
    2   0.0000000  -0.0000000   0.0000000  -0.0000000   0.0000000   0.0000000
    3  -0.0000522  -0.0005529  -0.0001002  -0.0008441   0.0006430  -0.0017589
            7           8           9          10          11          12
    1  -0.0001956   0.0001706  -0.0002827  -0.0003203  -0.0012882  -0.0016640
    2  -0.0000000  -0.0000000  -0.0000000  -0.0000000  -0.0000000  -0.0000000
    3   0.0004454   0.0001826  -0.0000838   0.0005254   0.0028367  -0.0012410
 Max gradient component =       7.080E-03
 RMS gradient           =       1.585E-03
 Gradient time:  CPU 22.38 s  wall 3.80 s
 Geometry Optimization Parameters
   NAtoms,    NIC,     NZ,  NCons,   NDum,   NFix, NCnnct, MaxDiis
       12      78      12       0       0       0       0       0

 Cartesian Hessian Update
 Hessian updated using BFGS update


** GEOMETRY OPTIMIZATION IN DELOCALIZED INTERNAL COORDINATES **
   Searching for a Minimum

   Optimization Cycle:   2

                       Coordinates (Angstroms)
     ATOM                X               Y               Z
      1  C         0.0027279725    0.0000000000    0.0021432404
      2  C         0.0015294085    0.0000000000    1.3927755679
      3  C         1.2071773035    0.0000000000    2.0890129501
      4  C         2.4119556481    0.0000000000    1.3946975383
      5  C         2.4247484651    0.0000000000    0.0000773564
      6  C         1.2060130321    0.0000000000   -0.7019318745
      7  H        -0.9316805890    0.0000000000   -0.5443023087
      8  H        -0.9404693545    0.0000000000    1.9279780270
      9  H         1.2133382463    0.0000000000    3.1724190761
     10  H         3.3528102501    0.0000000000    1.9299463031
     11  Cl        3.9705692850    0.0000000000   -0.8040789200
     12  Br        1.1259862300    0.0000000000   -2.6107919562
   Point Group: c1    Number of degrees of freedom:    30


   Energy is  -3265.469468678

 Hessian updated using BFGS update

 15 Hessian modes will be used to form the next step
  Hessian Eigenvalues:
     0.155840    0.160007    0.201521    0.220000    0.225517    0.244819
     0.249961    0.285800    0.311911    0.351701    0.351945    0.422414
     0.439990    0.463890    0.525168

 Minimum search - taking simple RFO step
 Searching for Lamda that Minimizes Along All modes
 Value Taken    Lamda =  -0.00023341
 Step Taken.  Stepsize is  0.024151

                             Maximum     Tolerance    Cnvgd?
         Gradient           0.007908      0.000300      NO
         Displacement       0.018829      0.001200      NO
         Energy change     -0.001106      0.000001      NO


 New Cartesian Coordinates Obtained by Inverse Iteration

 Displacement from previous Coordinates is:  0.053360
 ----------------------------------------------------------------
             Standard Nuclear Orientation (Angstroms)
    I     Atom           X                Y                Z
 ----------------------------------------------------------------
    1      C       0.0017355511     0.0000000000     0.0036397761
    2      C      -0.0001779627     0.0000000000     1.3948738999
    3      C       1.2059145592     0.0000000000     2.0915056368
    4      C       2.4103001496     0.0000000000     1.3961943665
    5      C       2.4197826235     0.0000000000     0.0015184279
    6      C       1.2066920213     0.0000000000    -0.6975294370
    7      H      -0.9301803982     0.0000000000    -0.5467984183
    8      H      -0.9430896558     0.0000000000     1.9283057704
    9      H       1.2144395496     0.0000000000     3.1748513670
   10      H       3.3538919941     0.0000000000     1.9262517438
   11      Cl      3.9613389903     0.0000000000    -0.8197602010
   12      Br      1.1440584758     0.0000000000    -2.6051079321
 ----------------------------------------------------------------
 Nuclear Repulsion Energy =         626.49556631 hartrees
 There are       46 alpha and       46 beta electrons
 Applying Cartesian multipole field
    Component          Value
    ---------          -----
     (2,0,0)        1.00000E-11
     (0,2,0)        2.00000E-11
     (0,0,2)       -3.00000E-11
 Nucleus-field energy     =    -0.0000000194 hartrees
 Requested basis set is 6-311++G(d,p)
 There are 88 shells and 238 basis functions
 A cutoff of  1.0D-11 yielded   3291 shell pairs
 There are     25506 function pairs (     27678 Cartesian)
 Smallest overlap matrix eigenvalue = 8.91E-07

 Q-Chem warning in module stvman/mkSTV.C, line 318:

 Overlap eigenvalue is smaller than square root of threshold
 Use THRESH >= 12 to get rid of this warning

 Linear dependence detected in AO basis
 Tighter screening thresholds may be required for diffuse basis sets
 Use S2THRESH > 14 and THRESH = 14 in case of SCF convergence issues
 Number of orthogonalized atomic orbitals = 237
 Maximum deviation from orthogonality = 6.839E-11
 Guess MOs from SCF MO coefficient file

 -----------------------------------------------------------------------
  General SCF calculation program by
  Eric Jon Sundstrom, Paul Horn, Yuezhi Mao, Dmitri Zuev, Alec White,
  David Stuck, Shaama M.S., Shane Yost, Joonho Lee, David Small,
  Daniel Levine, Susi Lehtola, Hugh Burton, Evgeny Epifanovsky,
  Bang C. Huynh
 -----------------------------------------------------------------------
 Exchange:     0.2000 Hartree-Fock + 0.0800 Slater + 0.7200 B88
 Correlation:  0.1900 VWN1RPA + 0.8100 LYP
 Using SG-1 standard quadrature grid
 using 6 threads for integral computing
 -------------------------------------------------------
 OpenMP Integral computing Module                
 Release: version 2.0, May 2017, Q-Chem Inc. Pleasanton 
 -------------------------------------------------------
 A restricted SCF calculation will be
 performed using DIIS
 SCF converges when DIIS error is below 1.0e-08
 ---------------------------------------
  Cycle       Energy         DIIS error
 ---------------------------------------
    1   -3265.4694828489      1.30e-04  
    2   -3265.4695982714      3.23e-05  
    3   -3265.4695848963      5.37e-05  
    4   -3265.4696055722      7.41e-06  
    5   -3265.4696059562      2.59e-06  
    6   -3265.4696060002      7.15e-07  
    7   -3265.4696060039      1.16e-07  
    8   -3265.4696060042      5.92e-08  
    9   -3265.4696060040      2.02e-08  
   10   -3265.4696060039      9.11e-09  Convergence criterion met
 ---------------------------------------
 SCF time:   CPU 59.09s  wall 11.00s 
 SCF   energy in the final basis set =    -3265.4696060039
 Total energy in the final basis set =    -3265.4696060039

 --------------------------------------------------------------

                    Orbital Energies (a.u.)
 --------------------------------------------------------------

 Alpha MOs
 -- Occupied --
********-101.5652 -62.4927 -56.3133 -56.3093 -56.3091 -10.2594 -10.2529
-10.2053 -10.2048 -10.2010 -10.2003  -9.4798  -8.7015  -7.2446  -7.2348
 -7.2341  -6.5333  -6.5200  -6.5194  -2.6442  -2.6404  -2.6400  -2.6294
 -2.6293  -0.9175  -0.8586  -0.8236  -0.7631  -0.7410  -0.6371  -0.6164
 -0.5363  -0.4982  -0.4797  -0.4529  -0.4403  -0.4236  -0.3872  -0.3800
 -0.3522  -0.3321  -0.3307  -0.2963  -0.2725  -0.2588
 -- Virtual --
 -0.0420  -0.0398  -0.0345  -0.0083   0.0063   0.0124   0.0207   0.0381
  0.0451   0.0484   0.0530   0.0669   0.0714   0.0791   0.0830   0.0944
  0.1001   0.1048   0.1113   0.1131   0.1173   0.1214   0.1244   0.1261
  0.1295   0.1368   0.1432   0.1622   0.1648   0.1651   0.1715   0.1897
  0.1933   0.2045   0.2161   0.2208   0.2332   0.2433   0.2449   0.2507
  0.2626   0.2676   0.2754   0.2851   0.3170   0.3267   0.3289   0.3380
  0.4176   0.4271   0.4315   0.4371   0.4498   0.4617   0.4838   0.5010
  0.5198   0.5237   0.5271   0.5356   0.5415   0.5614   0.5708   0.5719
  0.5836   0.5839   0.5944   0.6033   0.6343   0.6396   0.6843   0.6922
  0.6944   0.7125   0.7235   0.7343   0.7794   0.8058   0.8318   0.8398
  0.8501   0.8514   0.8558   0.8641   0.8700   0.8708   0.8884   0.9026
  0.9386   0.9725   0.9756   0.9818   1.0219   1.0437   1.0748   1.0800
  1.1021   1.2084   1.2364   1.2527   1.2783   1.3017   1.3784   1.4633
  1.5024   1.5220   1.5474   1.5578   1.5649   1.6361   1.6377   1.6820
  1.7131   1.7209   1.7725   1.8255   1.8823   1.8837   1.8985   1.8995
  1.9280   1.9326   1.9936   2.0056   2.0151   2.0379   2.0920   2.1374
  2.2222   2.2473   2.2793   2.2846   2.3116   2.3285   2.4153   2.4278
  2.4582   2.5247   2.5582   2.5885   2.6219   2.6820   2.7042   2.7067
  2.7286   2.7508   2.7587   2.7715   2.8092   2.8419   2.8589   2.8633
  3.0550   3.0868   3.1066   3.1899   3.3150   3.3638   3.4832   3.5237
  3.6981   3.8418   4.0033   4.0235   4.0462   4.0727   4.0822   4.1167
  4.2393   4.4219   4.8148   6.7525   7.5628   7.6777   7.7412   9.7765
 23.4437  23.8873  23.9005  24.0155  24.0658  24.1595  25.8249  26.1571
 26.5945  48.0088 215.7676 289.7592 289.8763 289.96551020.8233
 --------------------------------------------------------------

          Ground-State Mulliken Net Atomic Charges

     Atom                 Charge (a.u.)
  ----------------------------------------
      1 C                    -0.275414
      2 C                    -0.134624
      3 C                    -0.384663
      4 C                    -0.410422
      5 C                     0.405190
      6 C                    -0.058969
      7 H                     0.204111
      8 H                     0.169101
      9 H                     0.166039
     10 H                     0.181239
     11 Cl                    0.381934
     12 Br                   -0.243520
  ----------------------------------------
  Sum of atomic charges =     0.000000

 -----------------------------------------------------------------
                    Cartesian Multipole Moments
 -----------------------------------------------------------------
    Charge (ESU x 10^10)
                -0.0000
    Dipole Moment (Debye)
         X      -1.2840      Y       0.0000      Z       2.2138
       Tot       2.5593
    Quadrupole Moments (Debye-Ang)
        XX     -66.9999     XY       0.0000     YY     -69.3195
        XZ       3.8182     YZ      -0.0000     ZZ     -62.1535
    Octopole Moments (Debye-Ang^2)
       XXX    -341.8522    XXY       0.0000    XYY    -116.1144
       YYY       0.0000    XXZ      43.7083    XYZ      -0.0000
       YYZ      30.2263    XZZ    -106.5892    YZZ       0.0000
       ZZZ     104.3422
    Hexadecapole Moments (Debye-Ang^3)
      XXXX   -1937.1649   XXXY      -0.0000   XXYY    -349.9488
      XYYY      -0.0000   YYYY     -83.2788   XXXZ     212.4747
      XXYZ      -0.0000   XYYZ      62.0307   YYYZ      -0.0000
      XXZZ    -505.8036   XYZZ       0.0000   YYZZ    -229.9951
      XZZZ     201.9856   YZZZ      -0.0000   ZZZZ   -1128.0419
 -----------------------------------------------------------------
 Calculating analytic gradient of the SCF energy
 Gradient of SCF Energy
            1           2           3           4           5           6
    1   0.0004821  -0.0000770  -0.0000826  -0.0002947   0.0025353  -0.0015683
    2   0.0000000  -0.0000000   0.0000000   0.0000000  -0.0000000  -0.0000000
    3  -0.0003786   0.0001944   0.0001815  -0.0004107  -0.0000615   0.0000478
            7           8           9          10          11          12
    1   0.0000493   0.0001102  -0.0000563  -0.0001852  -0.0007386  -0.0001743
    2  -0.0000000  -0.0000000   0.0000000   0.0000000   0.0000000  -0.0000000
    3   0.0001470  -0.0000059  -0.0000911   0.0000351   0.0005634  -0.0002214
 Max gradient component =       2.535E-03
 RMS gradient           =       5.435E-04
 Gradient time:  CPU 22.41 s  wall 3.81 s
 Geometry Optimization Parameters
   NAtoms,    NIC,     NZ,  NCons,   NDum,   NFix, NCnnct, MaxDiis
       12      78      12       0       0       0       0       0

 Cartesian Hessian Update
 Hessian updated using BFGS update


** GEOMETRY OPTIMIZATION IN DELOCALIZED INTERNAL COORDINATES **
   Searching for a Minimum

   Optimization Cycle:   3

                       Coordinates (Angstroms)
     ATOM                X               Y               Z
      1  C         0.0017355511    0.0000000000    0.0036397761
      2  C        -0.0001779627    0.0000000000    1.3948738999
      3  C         1.2059145592    0.0000000000    2.0915056368
      4  C         2.4103001496    0.0000000000    1.3961943665
      5  C         2.4197826235    0.0000000000    0.0015184279
      6  C         1.2066920213    0.0000000000   -0.6975294370
      7  H        -0.9301803982    0.0000000000   -0.5467984183
      8  H        -0.9430896558    0.0000000000    1.9283057704
      9  H         1.2144395496    0.0000000000    3.1748513670
     10  H         3.3538919941    0.0000000000    1.9262517438
     11  Cl        3.9613389903    0.0000000000   -0.8197602010
     12  Br        1.1440584758    0.0000000000   -2.6051079321
   Point Group: c1    Number of degrees of freedom:    30


   Energy is  -3265.469606004

 Hessian updated using BFGS update

 18 Hessian modes will be used to form the next step
  Hessian Eigenvalues:
     0.152957    0.159999    0.160001    0.201367    0.220010    0.221258
     0.242400    0.249970    0.287598    0.299191    0.351291    0.351932
     0.351952    0.421555    0.437784    0.456853    0.464440    0.485101

 Minimum search - taking simple RFO step
 Searching for Lamda that Minimizes Along All modes
 Value Taken    Lamda =  -0.00001471
 Step Taken.  Stepsize is  0.007440

                             Maximum     Tolerance    Cnvgd?
         Gradient           0.001108      0.000300      NO
         Displacement       0.003203      0.001200      NO
         Energy change     -0.000137      0.000001      NO


 New Cartesian Coordinates Obtained by Inverse Iteration

 Displacement from previous Coordinates is:  0.009898
 ----------------------------------------------------------------
             Standard Nuclear Orientation (Angstroms)
    I     Atom           X                Y                Z
 ----------------------------------------------------------------
    1      C       0.0009413585     0.0000000000     0.0037288893
    2      C      -0.0003753181     0.0000000000     1.3949342515
    3      C       1.2059952281     0.0000000000     2.0918918067
    4      C       2.4104559914     0.0000000000     1.3969759814
    5      C       2.4176248720     0.0000000000     0.0021839268
    6      C       1.2067629058     0.0000000000    -0.6970248012
    7      H      -0.9305952902     0.0000000000    -0.5476538151
    8      H      -0.9435452072     0.0000000000     1.9281823304
    9      H       1.2149271084     0.0000000000     3.1753558345
   10      H       3.3551982960     0.0000000000     1.9253980613
   11      Cl      3.9600747008     0.0000000000    -0.8217803531
   12      Br      1.1472412524     0.0000000000    -2.6042471125
 ----------------------------------------------------------------
 Nuclear Repulsion Energy =         626.65703405 hartrees
 There are       46 alpha and       46 beta electrons
 Applying Cartesian multipole field
    Component          Value
    ---------          -----
     (2,0,0)        1.00000E-11
     (0,2,0)        2.00000E-11
     (0,0,2)       -3.00000E-11
 Nucleus-field energy     =    -0.0000000194 hartrees
 Requested basis set is 6-311++G(d,p)
 There are 88 shells and 238 basis functions
 A cutoff of  1.0D-11 yielded   3289 shell pairs
 There are     25499 function pairs (     27671 Cartesian)
 Smallest overlap matrix eigenvalue = 8.92E-07

 Q-Chem warning in module stvman/mkSTV.C, line 318:

 Overlap eigenvalue is smaller than square root of threshold
 Use THRESH >= 12 to get rid of this warning

 Linear dependence detected in AO basis
 Tighter screening thresholds may be required for diffuse basis sets
 Use S2THRESH > 14 and THRESH = 14 in case of SCF convergence issues
 Number of orthogonalized atomic orbitals = 237
 Maximum deviation from orthogonality = 3.556E-11
 Guess MOs from SCF MO coefficient file

 -----------------------------------------------------------------------
  General SCF calculation program by
  Eric Jon Sundstrom, Paul Horn, Yuezhi Mao, Dmitri Zuev, Alec White,
  David Stuck, Shaama M.S., Shane Yost, Joonho Lee, David Small,
  Daniel Levine, Susi Lehtola, Hugh Burton, Evgeny Epifanovsky,
  Bang C. Huynh
 -----------------------------------------------------------------------
 Exchange:     0.2000 Hartree-Fock + 0.0800 Slater + 0.7200 B88
 Correlation:  0.1900 VWN1RPA + 0.8100 LYP
 Using SG-1 standard quadrature grid
 using 6 threads for integral computing
 -------------------------------------------------------
 OpenMP Integral computing Module                
 Release: version 2.0, May 2017, Q-Chem Inc. Pleasanton 
 -------------------------------------------------------
 A restricted SCF calculation will be
 performed using DIIS
 SCF converges when DIIS error is below 1.0e-08
 ---------------------------------------
  Cycle       Energy         DIIS error
 ---------------------------------------
    1   -3265.4696068629      3.44e-05  
    2   -3265.4696137392      8.56e-06  
    3   -3265.4696130796      1.28e-05  
    4   -3265.4696142477      2.74e-06  
    5   -3265.4696143014      5.76e-07  
    6   -3265.4696143035      2.14e-07  
    7   -3265.4696143038      6.33e-08  
    8   -3265.4696143038      1.82e-08  
    9   -3265.4696143037      9.88e-09  Convergence criterion met
 ---------------------------------------
 SCF time:   CPU 53.02s  wall 10.00s 
 SCF   energy in the final basis set =    -3265.4696143037
 Total energy in the final basis set =    -3265.4696143037

 --------------------------------------------------------------

                    Orbital Energies (a.u.)
 --------------------------------------------------------------

 Alpha MOs
 -- Occupied --
********-101.5650 -62.4928 -56.3133 -56.3094 -56.3091 -10.2593 -10.2528
-10.2054 -10.2049 -10.2012 -10.2004  -9.4796  -8.7015  -7.2443  -7.2345
 -7.2338  -6.5334  -6.5200  -6.5194  -2.6442  -2.6405  -2.6401  -2.6294
 -2.6294  -0.9174  -0.8582  -0.8237  -0.7631  -0.7411  -0.6373  -0.6164
 -0.5363  -0.4983  -0.4796  -0.4527  -0.4404  -0.4236  -0.3872  -0.3801
 -0.3519  -0.3322  -0.3308  -0.2962  -0.2725  -0.2590
 -- Virtual --
 -0.0421  -0.0397  -0.0347  -0.0083   0.0063   0.0125   0.0206   0.0380
  0.0450   0.0484   0.0530   0.0669   0.0714   0.0791   0.0829   0.0944
  0.1001   0.1048   0.1113   0.1131   0.1173   0.1214   0.1244   0.1261
  0.1294   0.1368   0.1431   0.1622   0.1649   0.1650   0.1715   0.1897
  0.1933   0.2045   0.2161   0.2208   0.2332   0.2433   0.2448   0.2507
  0.2626   0.2679   0.2754   0.2849   0.3170   0.3268   0.3291   0.3379
  0.4176   0.4271   0.4314   0.4370   0.4499   0.4618   0.4838   0.5011
  0.5197   0.5235   0.5271   0.5354   0.5412   0.5614   0.5707   0.5725
  0.5835   0.5841   0.5946   0.6033   0.6341   0.6396   0.6840   0.6925
  0.6943   0.7125   0.7236   0.7345   0.7793   0.8059   0.8318   0.8400
  0.8501   0.8516   0.8559   0.8641   0.8701   0.8711   0.8882   0.9026
  0.9384   0.9725   0.9757   0.9818   1.0217   1.0437   1.0746   1.0804
  1.1018   1.2081   1.2365   1.2526   1.2783   1.3012   1.3786   1.4634
  1.5023   1.5216   1.5471   1.5575   1.5650   1.6358   1.6374   1.6820
  1.7132   1.7207   1.7729   1.8249   1.8828   1.8842   1.8979   1.8997
  1.9282   1.9323   1.9934   2.0055   2.0152   2.0379   2.0913   2.1377
  2.2222   2.2471   2.2802   2.2846   2.3117   2.3287   2.4151   2.4280
  2.4581   2.5236   2.5572   2.5882   2.6219   2.6819   2.7046   2.7066
  2.7286   2.7514   2.7586   2.7715   2.8088   2.8421   2.8589   2.8632
  3.0551   3.0865   3.1074   3.1893   3.3150   3.3635   3.4830   3.5235
  3.6977   3.8420   4.0033   4.0231   4.0461   4.0727   4.0823   4.1166
  4.2395   4.4220   4.8151   6.7527   7.5628   7.6780   7.7413   9.7759
 23.4432  23.8870  23.9037  24.0156  24.0654  24.1591  25.8250  26.1573
 26.5928  48.0089 215.7670 289.7592 289.8765 289.96571020.8235
 --------------------------------------------------------------

          Ground-State Mulliken Net Atomic Charges

     Atom                 Charge (a.u.)
  ----------------------------------------
      1 C                    -0.275921
      2 C                    -0.135125
      3 C                    -0.386258
      4 C                    -0.407237
      5 C                     0.408047
      6 C                    -0.061552
      7 H                     0.204209
      8 H                     0.169201
      9 H                     0.166215
     10 H                     0.181265
     11 Cl                    0.381105
     12 Br                   -0.243950
  ----------------------------------------
  Sum of atomic charges =     0.000000

 -----------------------------------------------------------------
                    Cartesian Multipole Moments
 -----------------------------------------------------------------
    Charge (ESU x 10^10)
                -0.0000
    Dipole Moment (Debye)
         X      -1.2924      Y       0.0000      Z       2.2153
       Tot       2.5647
    Quadrupole Moments (Debye-Ang)
        XX     -67.0466     XY       0.0000     YY     -69.3210
        XZ       3.8317     YZ      -0.0000     ZZ     -62.1403
    Octopole Moments (Debye-Ang^2)
       XXX    -342.1852    XXY       0.0000    XYY    -116.1556
       YYY      -0.0000    XXZ      43.7682    XYZ      -0.0000
       YYZ      30.2214    XZZ    -106.5641    YZZ       0.0000
       ZZZ     104.3007
    Hexadecapole Moments (Debye-Ang^3)
      XXXX   -1938.2499   XXXY       0.0000   XXYY    -349.9870
      XYYY       0.0000   YYYY     -83.2813   XXXZ     213.3707
      XXYZ      -0.0000   XYYZ      62.2382   YYYZ      -0.0000
      XXZZ    -505.6100   XYZZ       0.0000   YYZZ    -229.9646
      XZZZ     202.4011   YZZZ      -0.0000   ZZZZ   -1127.7693
 -----------------------------------------------------------------
 Calculating analytic gradient of the SCF energy
 Gradient of SCF Energy
            1           2           3           4           5           6
    1   0.0001781   0.0000232  -0.0000801  -0.0001679   0.0005593  -0.0003719
    2  -0.0000000   0.0000000   0.0000000  -0.0000000   0.0000000   0.0000000
    3  -0.0002577   0.0001878   0.0000374  -0.0001567  -0.0000664   0.0002659
            7           8           9          10          11          12
    1  -0.0000043  -0.0000015   0.0000507   0.0000353  -0.0002790   0.0000583
    2   0.0000000   0.0000000   0.0000000  -0.0000000   0.0000000   0.0000000
    3  -0.0000035  -0.0000287  -0.0000152   0.0000165   0.0000624  -0.0000418
 Max gradient component =       5.593E-04
 RMS gradient           =       1.503E-04
 Gradient time:  CPU 22.44 s  wall 3.81 s
 Geometry Optimization Parameters
   NAtoms,    NIC,     NZ,  NCons,   NDum,   NFix, NCnnct, MaxDiis
       12      78      12       0       0       0       0       0

 Cartesian Hessian Update
 Hessian updated using BFGS update


** GEOMETRY OPTIMIZATION IN DELOCALIZED INTERNAL COORDINATES **
   Searching for a Minimum

   Optimization Cycle:   4

                       Coordinates (Angstroms)
     ATOM                X               Y               Z
      1  C         0.0009413585    0.0000000000    0.0037288893
      2  C        -0.0003753181    0.0000000000    1.3949342515
      3  C         1.2059952281    0.0000000000    2.0918918067
      4  C         2.4104559914    0.0000000000    1.3969759814
      5  C         2.4176248720    0.0000000000    0.0021839268
      6  C         1.2067629058    0.0000000000   -0.6970248012
      7  H        -0.9305952902    0.0000000000   -0.5476538151
      8  H        -0.9435452072    0.0000000000    1.9281823304
      9  H         1.2149271084    0.0000000000    3.1753558345
     10  H         3.3551982960    0.0000000000    1.9253980613
     11  Cl        3.9600747008    0.0000000000   -0.8217803531
     12  Br        1.1472412524    0.0000000000   -2.6042471125
   Point Group: c1    Number of degrees of freedom:    30


   Energy is  -3265.469614304

 Hessian updated using BFGS update

 21 Hessian modes will be used to form the next step
  Hessian Eigenvalues:
     0.150615    0.159977    0.160000    0.160402    0.190770    0.204254
     0.220013    0.233711    0.250149    0.270909    0.309365    0.351191
     0.351932    0.351934    0.352912    0.421359    0.442545    0.448479
     0.464213    0.464963    0.523794

 Minimum search - taking simple RFO step
 Searching for Lamda that Minimizes Along All modes
 Value Taken    Lamda =  -0.00000114
 Step Taken.  Stepsize is  0.002302

                             Maximum     Tolerance    Cnvgd?
         Gradient           0.000305      0.000300      NO
         Displacement       0.001237      0.001200      NO
         Energy change     -0.000008      0.000001      NO


 New Cartesian Coordinates Obtained by Inverse Iteration

 Displacement from previous Coordinates is:  0.001875
 ----------------------------------------------------------------
             Standard Nuclear Orientation (Angstroms)
    I     Atom           X                Y                Z
 ----------------------------------------------------------------
    1      C       0.0008578605     0.0000000000     0.0037544168
    2      C      -0.0002887689     0.0000000000     1.3947956638
    3      C       1.2060755400     0.0000000000     2.0918908226
    4      C       2.4105660845     0.0000000000     1.3971455305
    5      C       2.4171995960     0.0000000000     0.0022273521
    6      C       1.2068735017     0.0000000000    -0.6973010120
    7      H      -0.9306993721     0.0000000000    -0.5475790049
    8      H      -0.9433831962     0.0000000000     1.9282278467
    9      H       1.2146069850     0.0000000000     3.1753868939
   10      H       3.3554082706     0.0000000000     1.9252609208
   11      Cl      3.9605686812     0.0000000000    -0.8215247883
   12      Br      1.1469207154     0.0000000000    -2.6043396418
 ----------------------------------------------------------------
 Nuclear Repulsion Energy =         626.61576786 hartrees
 There are       46 alpha and       46 beta electrons
 Applying Cartesian multipole field
    Component          Value
    ---------          -----
     (2,0,0)        1.00000E-11
     (0,2,0)        2.00000E-11
     (0,0,2)       -3.00000E-11
 Nucleus-field energy     =    -0.0000000194 hartrees
 Requested basis set is 6-311++G(d,p)
 There are 88 shells and 238 basis functions
 A cutoff of  1.0D-11 yielded   3289 shell pairs
 There are     25499 function pairs (     27671 Cartesian)
 Smallest overlap matrix eigenvalue = 8.92E-07

 Q-Chem warning in module stvman/mkSTV.C, line 318:

 Overlap eigenvalue is smaller than square root of threshold
 Use THRESH >= 12 to get rid of this warning

 Linear dependence detected in AO basis
 Tighter screening thresholds may be required for diffuse basis sets
 Use S2THRESH > 14 and THRESH = 14 in case of SCF convergence issues
 Number of orthogonalized atomic orbitals = 237
 Maximum deviation from orthogonality = 9.194E-11
 Guess MOs from SCF MO coefficient file

 -----------------------------------------------------------------------
  General SCF calculation program by
  Eric Jon Sundstrom, Paul Horn, Yuezhi Mao, Dmitri Zuev, Alec White,
  David Stuck, Shaama M.S., Shane Yost, Joonho Lee, David Small,
  Daniel Levine, Susi Lehtola, Hugh Burton, Evgeny Epifanovsky,
  Bang C. Huynh
 -----------------------------------------------------------------------
 Exchange:     0.2000 Hartree-Fock + 0.0800 Slater + 0.7200 B88
 Correlation:  0.1900 VWN1RPA + 0.8100 LYP
 Using SG-1 standard quadrature grid
 using 6 threads for integral computing
 -------------------------------------------------------
 OpenMP Integral computing Module                
 Release: version 2.0, May 2017, Q-Chem Inc. Pleasanton 
 -------------------------------------------------------
 A restricted SCF calculation will be
 performed using DIIS
 SCF converges when DIIS error is below 1.0e-08
 ---------------------------------------
  Cycle       Energy         DIIS error
 ---------------------------------------
    1   -3265.4696144372      9.73e-06  
    2   -3265.4696149634      2.16e-06  
    3   -3265.4696149589      2.48e-06  
    4   -3265.4696149973      4.12e-07  
    5   -3265.4696149986      1.83e-07  
    6   -3265.4696149988      6.92e-08  
    7   -3265.4696149988      2.17e-08  
    8   -3265.4696149985      4.90e-09  Convergence criterion met
 ---------------------------------------
 SCF time:   CPU 46.94s  wall 8.00s 
 SCF   energy in the final basis set =    -3265.4696149985
 Total energy in the final basis set =    -3265.4696149985

 --------------------------------------------------------------

                    Orbital Energies (a.u.)
 --------------------------------------------------------------

 Alpha MOs
 -- Occupied --
********-101.5649 -62.4928 -56.3134 -56.3094 -56.3092 -10.2593 -10.2528
-10.2054 -10.2050 -10.2012 -10.2004  -9.4795  -8.7016  -7.2442  -7.2344
 -7.2338  -6.5334  -6.5201  -6.5195  -2.6443  -2.6405  -2.6401  -2.6295
 -2.6294  -0.9174  -0.8581  -0.8238  -0.7631  -0.7412  -0.6374  -0.6164
 -0.5363  -0.4983  -0.4796  -0.4527  -0.4404  -0.4236  -0.3871  -0.3801
 -0.3519  -0.3321  -0.3308  -0.2962  -0.2725  -0.2590
 -- Virtual --
 -0.0422  -0.0397  -0.0347  -0.0083   0.0063   0.0125   0.0205   0.0380
  0.0450   0.0484   0.0529   0.0669   0.0714   0.0791   0.0829   0.0944
  0.1001   0.1048   0.1113   0.1131   0.1173   0.1214   0.1244   0.1261
  0.1294   0.1368   0.1431   0.1622   0.1649   0.1650   0.1715   0.1897
  0.1933   0.2045   0.2161   0.2208   0.2332   0.2434   0.2447   0.2507
  0.2626   0.2679   0.2754   0.2849   0.3170   0.3268   0.3291   0.3378
  0.4176   0.4271   0.4314   0.4370   0.4499   0.4618   0.4838   0.5011
  0.5197   0.5235   0.5271   0.5354   0.5412   0.5614   0.5707   0.5725
  0.5835   0.5841   0.5946   0.6033   0.6340   0.6396   0.6840   0.6925
  0.6943   0.7125   0.7236   0.7345   0.7792   0.8058   0.8318   0.8400
  0.8501   0.8517   0.8559   0.8641   0.8701   0.8712   0.8882   0.9026
  0.9383   0.9725   0.9757   0.9818   1.0216   1.0437   1.0746   1.0803
  1.1018   1.2079   1.2364   1.2527   1.2782   1.3011   1.3786   1.4634
  1.5023   1.5216   1.5471   1.5574   1.5649   1.6357   1.6374   1.6820
  1.7132   1.7207   1.7727   1.8248   1.8828   1.8841   1.8977   1.8999
  1.9283   1.9323   1.9933   2.0055   2.0153   2.0379   2.0911   2.1377
  2.2222   2.2472   2.2802   2.2845   2.3118   2.3286   2.4151   2.4280
  2.4582   2.5233   2.5571   2.5882   2.6219   2.6819   2.7046   2.7066
  2.7286   2.7513   2.7586   2.7715   2.8088   2.8421   2.8589   2.8631
  3.0550   3.0863   3.1075   3.1890   3.3150   3.3635   3.4830   3.5234
  3.6975   3.8421   4.0033   4.0230   4.0460   4.0727   4.0823   4.1166
  4.2395   4.4220   4.8151   6.7527   7.5628   7.6780   7.7414   9.7757
 23.4431  23.8866  23.9044  24.0153  24.0654  24.1591  25.8250  26.1572
 26.5921  48.0089 215.7667 289.7592 289.8765 289.96571020.8235
 --------------------------------------------------------------

          Ground-State Mulliken Net Atomic Charges

     Atom                 Charge (a.u.)
  ----------------------------------------
      1 C                    -0.276597
      2 C                    -0.134867
      3 C                    -0.386855
      4 C                    -0.407161
      5 C                     0.409833
      6 C                    -0.062247
      7 H                     0.204226
      8 H                     0.169187
      9 H                     0.166259
     10 H                     0.181266
     11 Cl                    0.380823
     12 Br                   -0.243868
  ----------------------------------------
  Sum of atomic charges =     0.000000

 -----------------------------------------------------------------
                    Cartesian Multipole Moments
 -----------------------------------------------------------------
    Charge (ESU x 10^10)
                -0.0000
    Dipole Moment (Debye)
         X      -1.2958      Y       0.0000      Z       2.2153
       Tot       2.5664
    Quadrupole Moments (Debye-Ang)
        XX     -67.0656     XY       0.0000     YY     -69.3217
        XZ       3.8374     YZ       0.0000     ZZ     -62.1339
    Octopole Moments (Debye-Ang^2)
       XXX    -342.2682    XXY      -0.0000    XYY    -116.1612
       YYY       0.0000    XXZ      43.7958    XYZ       0.0000
       YYZ      30.2208    XZZ    -106.5697    YZZ       0.0000
       ZZZ     104.2847
    Hexadecapole Moments (Debye-Ang^3)
      XXXX   -1938.7988   XXXY      -0.0000   XXYY    -350.0455
      XYYY      -0.0000   YYYY     -83.2822   XXXZ     213.4310
      XXYZ       0.0000   XYYZ      62.2186   YYYZ       0.0000
      XXZZ    -505.6835   XYZZ      -0.0000   YYZZ    -229.9637
      XZZZ     202.3463   YZZZ       0.0000   ZZZZ   -1127.7162
 -----------------------------------------------------------------
 Calculating analytic gradient of the SCF energy
 Gradient of SCF Energy
            1           2           3           4           5           6
    1   0.0000303   0.0000478  -0.0000765  -0.0000213   0.0000647  -0.0000546
    2   0.0000000  -0.0000000  -0.0000000   0.0000000   0.0000000  -0.0000000
    3  -0.0000956   0.0000974  -0.0000119  -0.0000283  -0.0000405   0.0001177
            7           8           9          10          11          12
    1  -0.0000001  -0.0000069   0.0000281   0.0000151  -0.0000479   0.0000212
    2  -0.0000000   0.0000000  -0.0000000  -0.0000000   0.0000000  -0.0000000
    3   0.0000003  -0.0000105   0.0000020  -0.0000034  -0.0000118  -0.0000155
 Max gradient component =       1.177E-04
 RMS gradient           =       3.946E-05
 Gradient time:  CPU 22.42 s  wall 3.81 s
 Geometry Optimization Parameters
   NAtoms,    NIC,     NZ,  NCons,   NDum,   NFix, NCnnct, MaxDiis
       12      78      12       0       0       0       0       0

 Cartesian Hessian Update
 Hessian updated using BFGS update


** GEOMETRY OPTIMIZATION IN DELOCALIZED INTERNAL COORDINATES **
   Searching for a Minimum

   Optimization Cycle:   5

                       Coordinates (Angstroms)
     ATOM                X               Y               Z
      1  C         0.0008578605    0.0000000000    0.0037544168
      2  C        -0.0002887689    0.0000000000    1.3947956638
      3  C         1.2060755400    0.0000000000    2.0918908226
      4  C         2.4105660845    0.0000000000    1.3971455305
      5  C         2.4171995960    0.0000000000    0.0022273521
      6  C         1.2068735017    0.0000000000   -0.6973010120
      7  H        -0.9306993721    0.0000000000   -0.5475790049
      8  H        -0.9433831962    0.0000000000    1.9282278467
      9  H         1.2146069850    0.0000000000    3.1753868939
     10  H         3.3554082706    0.0000000000    1.9252609208
     11  Cl        3.9605686812    0.0000000000   -0.8215247883
     12  Br        1.1469207154    0.0000000000   -2.6043396418
   Point Group: c1    Number of degrees of freedom:    30


   Energy is  -3265.469614999

 Hessian updated using BFGS update

 21 Hessian modes will be used to form the next step
  Hessian Eigenvalues:
     0.141799    0.155547    0.160001    0.160033    0.176661    0.205615
     0.220028    0.229347    0.250085    0.270956    0.303158    0.351317
     0.351933    0.351996    0.352700    0.420487    0.433966    0.448575
     0.464840    0.466465    0.505477

 Minimum search - taking simple RFO step
 Searching for Lamda that Minimizes Along All modes
 Value Taken    Lamda =   0.00000000
 Step Taken.  Stepsize is  0.000783

                             Maximum     Tolerance    Cnvgd?
         Gradient           0.000101      0.000300     YES
         Displacement       0.000398      0.001200     YES
         Energy change     -0.000001      0.000001     YES


                       Distance Matrix (Angstroms)
             C (  1)   C (  2)   C (  3)   C (  4)   C (  5)   C (  6)
   C (  2)  1.391042
   C (  3)  2.410988  1.393290
   C (  4)  2.783565  2.410856  1.390492
   C (  5)  2.416342  2.789892  2.415267  1.394934
   C (  6)  1.394974  2.415390  2.789192  2.415695  1.397937
   H (  7)  1.082482  2.153714  3.395969  3.866007  3.392744  2.142810
   H (  8)  2.143639  1.083502  2.155681  3.395736  3.873370  3.393671
   H (  9)  3.395945  2.155569  1.083530  2.143003  3.393401  3.872696
   H ( 10)  3.865902  3.397366  2.155782  1.082420  2.139695  3.390285
   Cl( 11)  4.044799  4.538774  4.009392  2.706475  1.749444  2.756496
   Br( 12)  2.848792  4.160429  4.696603  4.196270  2.899621  1.907981
             H (  7)   H (  8)   H (  9)   H ( 10)   Cl( 11)
   H (  8)  2.475839
   H (  9)  4.296838  2.492454
   H ( 10)  4.948298  4.298792  2.479082
   Cl( 11)  4.898934  5.622267  4.849289  2.812659
   Br( 12)  2.923486  4.991346  5.780123  5.039315  3.330922

 Final energy is   -3265.4696149985207     


 ******************************
 **  OPTIMIZATION CONVERGED  **
 ******************************

                       Coordinates (Angstroms)
     ATOM                X               Y               Z
      1  C         0.0008578605    0.0000000000    0.0037544168
      2  C        -0.0002887689    0.0000000000    1.3947956638
      3  C         1.2060755400    0.0000000000    2.0918908226
      4  C         2.4105660845    0.0000000000    1.3971455305
      5  C         2.4171995960    0.0000000000    0.0022273521
      6  C         1.2068735017    0.0000000000   -0.6973010120
      7  H        -0.9306993721    0.0000000000   -0.5475790049
      8  H        -0.9433831962    0.0000000000    1.9282278467
      9  H         1.2146069850    0.0000000000    3.1753868939
     10  H         3.3554082706    0.0000000000    1.9252609208
     11  Cl        3.9605686812    0.0000000000   -0.8215247883
     12  Br        1.1469207154    0.0000000000   -2.6043396418

Z-matrix Print:
$molecule
0 1
Br
C  1 1.907981
C  2 1.394974 1 118.368734
H  3 1.082482 2 119.211844 1 -0.000000 0
C  3 1.391042 2 120.216614 1 -180.000000 0
H  5 1.083502 3 119.540556 2 -180.000000 0
C  5 1.393290 3 119.974154 2 -0.000000 0
H  7 1.083530 5 120.472520 3 -180.000000 0
C  7 1.390492 5 120.002443 3 -0.000000 0
H  9 1.082420 7 120.821009 5 -180.000000 0
C  9 1.394934 7 120.248642 5 -0.000000 0
Cl 11 1.749444 9 118.362927 7 -180.000000 0
$end


 --------------------------------------------------------------

                    Orbital Energies (a.u.)
 --------------------------------------------------------------

 Alpha MOs
 -- Occupied --
********-101.5649 -62.4928 -56.3134 -56.3094 -56.3092 -10.2593 -10.2528
-10.2054 -10.2050 -10.2012 -10.2004  -9.4795  -8.7016  -7.2442  -7.2344
 -7.2338  -6.5334  -6.5201  -6.5195  -2.6443  -2.6405  -2.6401  -2.6295
 -2.6294  -0.9174  -0.8581  -0.8238  -0.7631  -0.7412  -0.6374  -0.6164
 -0.5363  -0.4983  -0.4796  -0.4527  -0.4404  -0.4236  -0.3871  -0.3801
 -0.3519  -0.3321  -0.3308  -0.2962  -0.2725  -0.2590
 -- Virtual --
 -0.0422  -0.0397  -0.0347  -0.0083   0.0063   0.0125   0.0205   0.0380
  0.0450   0.0484   0.0529   0.0669   0.0714   0.0791   0.0829   0.0944
  0.1001   0.1048   0.1113   0.1131   0.1173   0.1214   0.1244   0.1261
  0.1294   0.1368   0.1431   0.1622   0.1649   0.1650   0.1715   0.1897
  0.1933   0.2045   0.2161   0.2208   0.2332   0.2434   0.2447   0.2507
  0.2626   0.2679   0.2754   0.2849   0.3170   0.3268   0.3291   0.3378
  0.4176   0.4271   0.4314   0.4370   0.4499   0.4618   0.4838   0.5011
  0.5197   0.5235   0.5271   0.5354   0.5412   0.5614   0.5707   0.5725
  0.5835   0.5841   0.5946   0.6033   0.6340   0.6396   0.6840   0.6925
  0.6943   0.7125   0.7236   0.7345   0.7792   0.8058   0.8318   0.8400
  0.8501   0.8517   0.8559   0.8641   0.8701   0.8712   0.8882   0.9026
  0.9383   0.9725   0.9757   0.9818   1.0216   1.0437   1.0746   1.0803
  1.1018   1.2079   1.2364   1.2527   1.2782   1.3011   1.3786   1.4634
  1.5023   1.5216   1.5471   1.5574   1.5649   1.6357   1.6374   1.6820
  1.7132   1.7207   1.7727   1.8248   1.8828   1.8841   1.8977   1.8999
  1.9283   1.9323   1.9933   2.0055   2.0153   2.0379   2.0911   2.1377
  2.2222   2.2472   2.2802   2.2845   2.3118   2.3286   2.4151   2.4280
  2.4582   2.5233   2.5571   2.5882   2.6219   2.6819   2.7046   2.7066
  2.7286   2.7513   2.7586   2.7715   2.8088   2.8421   2.8589   2.8631
  3.0550   3.0863   3.1075   3.1890   3.3150   3.3635   3.4830   3.5234
  3.6975   3.8421   4.0033   4.0230   4.0460   4.0727   4.0823   4.1166
  4.2395   4.4220   4.8151   6.7527   7.5628   7.6780   7.7414   9.7757
 23.4431  23.8866  23.9044  24.0153  24.0654  24.1591  25.8250  26.1572
 26.5921  48.0089 215.7667 289.7592 289.8765 289.96571020.8235
 --------------------------------------------------------------

          Ground-State Mulliken Net Atomic Charges

     Atom                 Charge (a.u.)
  ----------------------------------------
      1 C                    -0.276597
      2 C                    -0.134867
      3 C                    -0.386855
      4 C                    -0.407161
      5 C                     0.409833
      6 C                    -0.062247
      7 H                     0.204226
      8 H                     0.169187
      9 H                     0.166259
     10 H                     0.181266
     11 Cl                    0.380823
     12 Br                   -0.243868
  ----------------------------------------
  Sum of atomic charges =     0.000000

 -----------------------------------------------------------------
                    Cartesian Multipole Moments
 -----------------------------------------------------------------
    Charge (ESU x 10^10)
                -0.0000
    Dipole Moment (Debye)
         X      -1.2958      Y       0.0000      Z       2.2153
       Tot       2.5664
    Quadrupole Moments (Debye-Ang)
        XX     -67.0656     XY       0.0000     YY     -69.3217
        XZ       3.8374     YZ       0.0000     ZZ     -62.1339
    Octopole Moments (Debye-Ang^2)
       XXX    -342.2682    XXY      -0.0000    XYY    -116.1612
       YYY       0.0000    XXZ      43.7958    XYZ       0.0000
       YYZ      30.2208    XZZ    -106.5697    YZZ       0.0000
       ZZZ     104.2847
    Hexadecapole Moments (Debye-Ang^3)
      XXXX   -1938.7988   XXXY      -0.0000   XXYY    -350.0455
      XYYY      -0.0000   YYYY     -83.2822   XXXZ     213.4310
      XXYZ       0.0000   XYYZ      62.2186   YYYZ       0.0000
      XXZZ    -505.6835   XYZZ      -0.0000   YYZZ    -229.9637
      XZZZ     202.3463   YZZZ       0.0000   ZZZZ   -1127.7162
 -----------------------------------------------------------------
Archival summary:
1\1\december\OPT\ProcedureUnspecified\BasisUnspecified\r1l164\taweetha\FriNov2919:40:392019FriNov2919:40:392019\0\\#,OPT,ProcedureUnspecified,BasisUnspecified,\\0,1\Br\C,1,1.90798\C,2,1.39497,1,118.369\H,3,1.08248,2,119.212,1,-0,0\C,3,1.39104,2,120.217,1,-180,0\H,5,1.0835,3,119.541,2,-180,0\C,5,1.39329,3,119.974,2,-0,0\H,7,1.08353,5,120.473,3,-180,0\C,7,1.39049,5,120.002,3,-0,0\H,9,1.08242,7,120.821,5,-180,0\C,9,1.39493,7,120.249,5,-0,0\Cl,11,1.74944,9,118.363,7,-180,0\\\@

 Total job time:  73.79s(wall), 420.55s(cpu) 
 Fri Nov 29 19:40:39 2019

        *************************************************************
        *                                                           *
        *  Thank you very much for using Q-Chem.  Have a nice day.  *
        *                                                           *
        *************************************************************


 
User input: 2 of 2 
 
                  Welcome to Q-Chem
     A Quantum Leap Into The Future Of Chemistry


 Q-Chem 5.2 (devel), Q-Chem, Inc., Pleasanton, CA (2019)

 Yihan Shao,  Zhengting Gan,  E. Epifanovsky,  A. T. B. Gilbert,  M. Wormit,  
 J. Kussmann,  A. W. Lange,  A. Behn,  Jia Deng,  Xintian Feng,  D. Ghosh,  
 M. Goldey,  P. R. Horn,  L. D. Jacobson,  I. Kaliman,  T. Kus,  A. Landau,  
 Jie Liu,  E. I. Proynov,  R. M. Richard,  R. P. Steele,  E. J. Sundstrom,  
 H. L. Woodcock III,  P. M. Zimmerman,  D. Zuev,  B. Albrecht,  E. Alguire,  
 S. A. Baeppler,  D. Barton,  Z. Benda,  Y. A. Bernard,  E. J. Berquist,  
 K. B. Bravaya,  H. Burton,  D. Casanova,  Chun-Min Chang,  Yunqing Chen,  
 A. Chien,  K. D. Closser,  M. P. Coons,  S. Coriani,  S. Dasgupta,  
 A. L. Dempwolff,  M. Diedenhofen,  Hainam Do,  R. G. Edgar,  Po-Tung Fang,  
 S. Faraji,  S. Fatehi,  Qingguo Feng,  K. D. Fenk,  J. Fosso-Tande,  
 J. Gayvert,  Qinghui Ge,  A. Ghysels,  G. Gidofalvi,  J. Gomes,  
 J. Gonthier,  A. Gunina,  D. Hait,  M. W. D. Hanson-Heine,  
 P. H. P. Harbach,  A. W. Hauser,  M. F. Herbst,  J. E. Herr,  
 E. G. Hohenstein,  Z. C. Holden,  Kerwin Hui,  B. C. Huynh,  T.-C. Jagau,  
 Hyunjun Ji,  B. Kaduk,  K. Khistyaev,  Jaehoon Kim,  P. Klunzinger,  K. Koh,  
 D. Kosenkov,  L. Koulias,  T. Kowalczyk,  C. M. Krauter,  A. Kunitsa,  
 Ka Un Lao,  A. Laurent,  K. V. Lawler,  Joonho Lee,  D. Lefrancois,  
 S. Lehtola,  D. S. Levine,  Yi-Pei Li,  You-Sheng Lin,  Fenglai Liu,  
 E. Livshits,  A. Luenser,  P. Manohar,  E. Mansoor,  S. F. Manzer,  
 Shan-Ping Mao,  Yuezhi Mao,  N. Mardirossian,  A. V. Marenich,  
 T. Markovich,  L. A. Martinez-Martinez,  S. A. Maurer,  N. J. Mayhall,  
 S. C. McKenzie,  J.-M. Mewes,  P. Morgante,  A. F. Morrison,  
 J. W. Mullinax,  K. Nanda,  T. S. Nguyen-Beck,  R. Olivares-Amaya,  
 J. A. Parkhill,  Zheng Pei,  T. M. Perrine,  F. Plasser,  P. Pokhilko,  
 S. Prager,  A. Prociuk,  E. Ramos,  D. R. Rehn,  F. Rob,  M. Scheurer,  
 M. Schneider,  N. Sergueev,  S. M. Sharada,  S. Sharma,  D. W. Small,  
 T. Stauch,  T. Stein,  Yu-Chuan Su,  A. J. W. Thom,  A. Tkatchenko,  
 T. Tsuchimochi,  N. M. Tubman,  L. Vogt,  M. L. Vidal,  O. Vydrov,  
 M. A. Watson,  J. Wenzel,  M. de Wergifosse,  T. A. Wesolowski,  A. White,  
 J. Witte,  A. Yamada,  Jun Yang,  K. Yao,  S. Yeganeh,  S. R. Yost,  
 Zhi-Qiang You,  A. Zech,  Igor Ying Zhang,  Xing Zhang,  Yan Zhao,  
 Ying Zhu,  B. R. Brooks,  G. K. L. Chan,  C. J. Cramer,  M. S. Gordon,  
 W. J. Hehre,  A. Klamt,  M. W. Schmidt,  C. D. Sherrill,  D. G. Truhlar,  
 A. Aspuru-Guzik,  R. Baer,  A. T. Bell,  N. A. Besley,  Jeng-Da Chai,  
 A. E. DePrince, III,  R. A. DiStasio Jr.,  A. Dreuw,  B. D. Dunietz,  
 T. R. Furlani,  Chao-Ping Hsu,  Yousung Jung,  Jing Kong,  D. S. Lambrecht,  
 WanZhen Liang,  C. Ochsenfeld,  V. A. Rassolov,  L. V. Slipchenko,  
 J. E. Subotnik,  T. Van Voorhis,  J. M. Herbert,  A. I. Krylov,  
 P. M. W. Gill,  M. Head-Gordon

 Contributors to earlier versions of Q-Chem not listed above: 
 R. D. Adamson,  B. Austin,  J. Baker,  G. J. O. Beran,  K. Brandhorst,  
 S. T. Brown,  E. F. C. Byrd,  A. K. Chakraborty,  C.-L. Cheng,  
 Siu Hung Chien,  D. M. Chipman,  D. L. Crittenden,  H. Dachsel,  
 R. J. Doerksen,  A. D. Dutoi,  L. Fusti-Molnar,  W. A. Goddard III,  
 A. Golubeva-Zadorozhnaya,  S. R. Gwaltney,  G. Hawkins,  A. Heyden,  
 S. Hirata,  G. Kedziora,  F. J. Keil,  C. Kelley,  Jihan Kim,  R. A. King,  
 R. Z. Khaliullin,  P. P. Korambath,  W. Kurlancheek,  A. M. Lee,  M. S. Lee,  
 S. V. Levchenko,  Ching Yeh Lin,  D. Liotard,  R. C. Lochan,  I. Lotan,  
 P. E. Maslen,  N. Nair,  D. P. O'Neill,  D. Neuhauser,  E. Neuscamman,  
 C. M. Oana,  R. Olson,  B. Peters,  R. Peverati,  P. A. Pieniazek,  
 Y. M. Rhee,  J. Ritchie,  M. A. Rohrdanz,  E. Rosta,  N. J. Russ,  
 H. F. Schaefer III,  N. E. Schultz,  N. Shenvi,  A. C. Simmonett,  A. Sodt,  
 D. Stuck,  K. S. Thanthiriwatte,  V. Vanovschi,  Tao Wang,  A. Warshel,  
 C. F. Williams,  Q. Wu,  X. Xu,  W. Zhang

 Please cite Q-Chem as follows:
 Y. Shao et al., Mol. Phys. 113, 184-215 (2015)
 DOI: 10.1080/00268976.2014.952696

 Q-Chem 5.2.1 for Intel X86 EM64T Linux

 Parts of Q-Chem use Armadillo 8.300.2 (Tropical Shenanigans).
 http://arma.sourceforge.net/

 Q-Chem begins on Fri Nov 29 19:40:39 2019  

Host: 
0

     Scratch files written to /scratch/taweetham/qchem3736//
NAlpha2: 92
NElect   92
Mult     1
The previous job contains 0 fragments, simply inherited here

Checking the input file for inconsistencies... 	...done.

--------------------------------------------------------------
User input:
--------------------------------------------------------------

$MOLECULE
READ
$END

$REM
   JOB_TYPE 	FREQUENCY
   BASIS 	6-311++G**
   METHOD	B3LYP	
$END


--------------------------------------------------------------
 ----------------------------------------------------------------
             Standard Nuclear Orientation (Angstroms)
    I     Atom           X                Y                Z
 ----------------------------------------------------------------
    1      C      -0.7669482800    -1.6854937164    -0.0000000000
    2      C      -2.1576533720    -1.7160945748    -0.0000000000
    3      C      -2.8801362997    -0.5247613194     0.0000000000
    4      C      -2.2110511555     0.6941700005     0.0000000000
    5      C      -0.8165861828     0.7303386025     0.0000000000
    6      C      -0.0915867068    -0.4649040283    -0.0000000000
    7      H      -0.1960132885    -2.6051679277    -0.0000000000
    8      H      -2.6709964840    -2.6702726724    -0.0000000000
    9      H      -3.9635700962    -0.5391741838     0.0000000000
   10      H      -2.7590546222     1.6276178150     0.0000000000
   11      Cl     -0.0256986693     2.2908041301     0.0000000000
   12      Br      1.8162938243    -0.4844629437    -0.0000000000
 ----------------------------------------------------------------
 Molecular Point Group                 Cs    NOp =  2
 Largest Abelian Subgroup              Cs    NOp =  2
 Nuclear Repulsion Energy =         626.61576786 hartrees
 There are       46 alpha and       46 beta electrons
 Requested basis set is 6-311++G(d,p)
 There are 88 shells and 238 basis functions

 Total QAlloc Memory Limit   2000 MB
 Mega-Array Size       188 MB
 MEM_STATIC part       192 MB

                       Distance Matrix (Angstroms)
             C (  1)   C (  2)   C (  3)   C (  4)   C (  5)   C (  6)
   C (  2)  1.391042
   C (  3)  2.410988  1.393290
   C (  4)  2.783565  2.410856  1.390492
   C (  5)  2.416342  2.789892  2.415267  1.394934
   C (  6)  1.394974  2.415390  2.789192  2.415695  1.397937
   H (  7)  1.082482  2.153714  3.395969  3.866007  3.392744  2.142810
   H (  8)  2.143639  1.083502  2.155681  3.395736  3.873370  3.393671
   H (  9)  3.395945  2.155569  1.083530  2.143003  3.393401  3.872696
   H ( 10)  3.865902  3.397366  2.155782  1.082420  2.139695  3.390285
   Cl( 11)  4.044799  4.538774  4.009392  2.706475  1.749444  2.756496
   Br( 12)  2.848792  4.160429  4.696603  4.196270  2.899621  1.907981
             H (  7)   H (  8)   H (  9)   H ( 10)   Cl( 11)
   H (  8)  2.475839
   H (  9)  4.296838  2.492454
   H ( 10)  4.948298  4.298792  2.479082
   Cl( 11)  4.898934  5.622267  4.849289  2.812659
   Br( 12)  2.923486  4.991346  5.780123  5.039315  3.330922

 A cutoff of  1.0D-11 yielded   3289 shell pairs
 There are     25499 function pairs (     27671 Cartesian)
 Smallest overlap matrix eigenvalue = 8.92E-07

 Q-Chem warning in module stvman/mkSTV.C, line 318:

 Overlap eigenvalue is smaller than square root of threshold
 Use THRESH >= 12 to get rid of this warning

 Linear dependence detected in AO basis
 Tighter screening thresholds may be required for diffuse basis sets
 Use S2THRESH > 14 and THRESH = 14 in case of SCF convergence issues
 Number of orthogonalized atomic orbitals = 237
 Maximum deviation from orthogonality = 8.357E-11
 Guess from superposition of atomic densities
 Warning:  Energy on first SCF cycle will be non-variational
 SAD guess density has 92.000000 electrons

 -----------------------------------------------------------------------
  General SCF calculation program by
  Eric Jon Sundstrom, Paul Horn, Yuezhi Mao, Dmitri Zuev, Alec White,
  David Stuck, Shaama M.S., Shane Yost, Joonho Lee, David Small,
  Daniel Levine, Susi Lehtola, Hugh Burton, Evgeny Epifanovsky,
  Bang C. Huynh
 -----------------------------------------------------------------------
 Exchange:     0.2000 Hartree-Fock + 0.0800 Slater + 0.7200 B88
 Correlation:  0.1900 VWN1RPA + 0.8100 LYP
 Using SG-1 standard quadrature grid
 using 6 threads for integral computing
 -------------------------------------------------------
 OpenMP Integral computing Module                
 Release: version 2.0, May 2017, Q-Chem Inc. Pleasanton 
 -------------------------------------------------------
 A restricted SCF calculation will be
 performed using DIIS
 SCF converges when DIIS error is below 1.0e-08
 ---------------------------------------
  Cycle       Energy         DIIS error
 ---------------------------------------
    1   -3267.1439572126      3.94e-02  
    2   -3265.3655473602      3.88e-03  
    3   -3265.2712470842      5.14e-03  
    4   -3265.4645038420      7.74e-04  
    5   -3265.4679767432      4.60e-04  
    6   -3265.4694891147      1.31e-04  
    7   -3265.4696044373      3.26e-05  
    8   -3265.4696094893      9.79e-06  
    9   -3265.4696101240      3.15e-06  
   10   -3265.4696101865      1.25e-06  
   11   -3265.4696101979      2.64e-07  
   12   -3265.4696101986      6.04e-08  
   13   -3265.4696101990      2.65e-08  
   14   -3265.4696101992      8.69e-09  Convergence criterion met
 ---------------------------------------
 SCF time:   CPU 84.14s  wall 15.00s 
 SCF   energy in the final basis set =    -3265.4696101992
 Total energy in the final basis set =    -3265.4696101992

 --------------------------------------------------------------
             Orbital Energies (a.u.) and Symmetries
 --------------------------------------------------------------

 Alpha MOs, Restricted
 -- Occupied --                  
-482.84 -101.56  -62.49  -56.31  -56.31  -56.31  -10.26  -10.25
  1 A'    2 A'    3 A'    4 A'    1 A"    5 A'    6 A'    7 A'                 
-10.205 -10.205 -10.201 -10.200  -9.480  -8.702  -7.244  -7.234
  8 A'    9 A'   10 A'   11 A'   12 A'   13 A'   14 A'    2 A"                 
 -7.234  -6.533  -6.520  -6.519  -2.644  -2.641  -2.640  -2.629
 15 A'   16 A'    3 A"   17 A'   18 A'    4 A"   19 A'    5 A"                 
 -2.629  -0.917  -0.858  -0.824  -0.763  -0.741  -0.637  -0.616
 20 A'   21 A'   22 A'   23 A'   24 A'   25 A'   26 A'   27 A'                 
 -0.536  -0.498  -0.480  -0.453  -0.440  -0.424  -0.387  -0.380
 28 A'   29 A'   30 A'   31 A'   32 A'    6 A"   33 A'   34 A'                 
 -0.352  -0.332  -0.331  -0.296  -0.273  -0.259
  7 A"   35 A'    8 A"   36 A'    9 A"   10 A"                                 
 -- Virtual --                   
 -0.042  -0.040  -0.035  -0.008   0.006   0.012   0.021   0.038
 11 A"   12 A"   37 A'   38 A'   39 A'   40 A'   41 A'   42 A'                 
  0.045   0.048   0.053   0.067   0.071   0.079   0.083   0.094
 43 A'   13 A"   44 A'   14 A"   45 A'   15 A"   46 A'   47 A'                 
  0.100   0.105   0.111   0.113   0.117   0.121   0.124   0.126
 16 A"   48 A'   49 A'   50 A'   17 A"   51 A'   18 A"   52 A'                 
  0.129   0.137   0.143   0.162   0.165   0.165   0.172   0.190
 53 A'   19 A"   54 A'   55 A'   56 A'   20 A"   57 A'   58 A'                 
  0.193   0.204   0.216   0.221   0.233   0.243   0.245   0.251
 59 A'   21 A"   60 A'   61 A'   62 A'   63 A'   64 A'   65 A'                 
  0.263   0.268   0.275   0.285   0.317   0.327   0.329   0.338
 66 A'   67 A'   68 A'   69 A'   70 A'   71 A'   72 A'   73 A'                 
  0.418   0.427   0.431   0.437   0.450   0.462   0.484   0.501
 74 A'   22 A"   75 A'   76 A'   77 A'   23 A"   78 A'   79 A'                 
  0.520   0.523   0.527   0.535   0.541   0.561   0.571   0.572
 24 A"   80 A'   25 A"   81 A'   82 A'   26 A"   27 A"   83 A'                 
  0.584   0.584   0.595   0.603   0.634   0.640   0.684   0.692
 28 A"   84 A'   85 A'   29 A"   86 A'   30 A"   87 A'   31 A"                 
  0.694   0.712   0.724   0.734   0.779   0.806   0.832   0.840
 88 A'   89 A'   90 A'   91 A'   92 A'   93 A'   94 A'   95 A'                 
  0.850   0.852   0.856   0.864   0.870   0.871   0.888   0.903
 96 A'   32 A"   97 A'   98 A'   99 A'   33 A"  100 A'  101 A'                 
  0.938   0.973   0.976   0.982   1.022   1.044   1.075   1.080
102 A'  103 A'   34 A"   35 A"  104 A'  105 A'   36 A"  106 A'                 
  1.102   1.208   1.236   1.253   1.278   1.301   1.379   1.463
 37 A"  107 A'   38 A"  108 A'   39 A"  109 A'  110 A'  111 A'                 
  1.502   1.522   1.547   1.557   1.565   1.636   1.637   1.682
112 A'  113 A'   40 A"   41 A"  114 A'  115 A'  116 A'   42 A"                 
  1.713   1.721   1.773   1.825   1.883   1.884   1.898   1.900
117 A'   43 A"  118 A'  119 A'  120 A'   44 A"   45 A"   46 A"                 
  1.928   1.932   1.993   2.006   2.015   2.038   2.091   2.138
121 A'  122 A'  123 A'   47 A"  124 A'   48 A"  125 A'  126 A'                 
  2.222   2.247   2.280   2.285   2.312   2.329   2.415   2.428
 49 A"  127 A'  128 A'   50 A"   51 A"  129 A'  130 A'  131 A'                 
  2.458   2.523   2.557   2.588   2.622   2.682   2.705   2.707
132 A'  133 A'  134 A'  135 A'   52 A"  136 A'  137 A'  138 A'                 
  2.729   2.751   2.759   2.771   2.809   2.842   2.859   2.863
139 A'  140 A'   53 A"   54 A"  141 A'  142 A'   55 A"   56 A"                 
  3.055   3.086   3.108   3.189   3.315   3.363   3.483   3.523
 57 A"  143 A'  144 A'  145 A'  146 A'  147 A'  148 A'  149 A'                 
  3.698   3.842   4.003   4.023   4.046   4.073   4.082   4.117
150 A'  151 A'   58 A"  152 A'  153 A'  154 A'   59 A"  155 A'                 
  4.239   4.422   4.815   6.753   7.563   7.678   7.741   9.776
156 A'  157 A'  158 A'  159 A'   60 A"  160 A'  161 A'  162 A'                 
 23.443  23.887  23.904  24.015  24.065  24.159  25.825  26.157
163 A'  164 A'  165 A'  166 A'  167 A'  168 A'   61 A"  169 A'                 
 26.592  48.009 215.767 289.759 289.877 289.9661020.823
170 A'  171 A'  172 A'   62 A"  173 A'  174 A'  175 A'                         

 Beta MOs, Restricted
 -- Occupied --                  
-482.84 -101.56  -62.49  -56.31  -56.31  -56.31  -10.26  -10.25
  1 A'    2 A'    3 A'    4 A'    1 A"    5 A'    6 A'    7 A'                 
-10.205 -10.205 -10.201 -10.200  -9.480  -8.702  -7.244  -7.234
  8 A'    9 A'   10 A'   11 A'   12 A'   13 A'   14 A'    2 A"                 
 -7.234  -6.533  -6.520  -6.519  -2.644  -2.641  -2.640  -2.629
 15 A'   16 A'    3 A"   17 A'   18 A'    4 A"   19 A'    5 A"                 
 -2.629  -0.917  -0.858  -0.824  -0.763  -0.741  -0.637  -0.616
 20 A'   21 A'   22 A'   23 A'   24 A'   25 A'   26 A'   27 A'                 
 -0.536  -0.498  -0.480  -0.453  -0.440  -0.424  -0.387  -0.380
 28 A'   29 A'   30 A'   31 A'   32 A'    6 A"   33 A'   34 A'                 
 -0.352  -0.332  -0.331  -0.296  -0.273  -0.259
  7 A"   35 A'    8 A"   36 A'    9 A"   10 A"                                 
 -- Virtual --                   
 -0.042  -0.040  -0.035  -0.008   0.006   0.012   0.021   0.038
 11 A"   12 A"   37 A'   38 A'   39 A'   40 A'   41 A'   42 A'                 
  0.045   0.048   0.053   0.067   0.071   0.079   0.083   0.094
 43 A'   13 A"   44 A'   14 A"   45 A'   15 A"   46 A'   47 A'                 
  0.100   0.105   0.111   0.113   0.117   0.121   0.124   0.126
 16 A"   48 A'   49 A'   50 A'   17 A"   51 A'   18 A"   52 A'                 
  0.129   0.137   0.143   0.162   0.165   0.165   0.172   0.190
 53 A'   19 A"   54 A'   55 A'   56 A'   20 A"   57 A'   58 A'                 
  0.193   0.204   0.216   0.221   0.233   0.243   0.245   0.251
 59 A'   21 A"   60 A'   61 A'   62 A'   63 A'   64 A'   65 A'                 
  0.263   0.268   0.275   0.285   0.317   0.327   0.329   0.338
 66 A'   67 A'   68 A'   69 A'   70 A'   71 A'   72 A'   73 A'                 
  0.418   0.427   0.431   0.437   0.450   0.462   0.484   0.501
 74 A'   22 A"   75 A'   76 A'   77 A'   23 A"   78 A'   79 A'                 
  0.520   0.523   0.527   0.535   0.541   0.561   0.571   0.572
 24 A"   80 A'   25 A"   81 A'   82 A'   26 A"   27 A"   83 A'                 
  0.584   0.584   0.595   0.603   0.634   0.640   0.684   0.692
 28 A"   84 A'   85 A'   29 A"   86 A'   30 A"   87 A'   31 A"                 
  0.694   0.712   0.724   0.734   0.779   0.806   0.832   0.840
 88 A'   89 A'   90 A'   91 A'   92 A'   93 A'   94 A'   95 A'                 
  0.850   0.852   0.856   0.864   0.870   0.871   0.888   0.903
 96 A'   32 A"   97 A'   98 A'   99 A'   33 A"  100 A'  101 A'                 
  0.938   0.973   0.976   0.982   1.022   1.044   1.075   1.080
102 A'  103 A'   34 A"   35 A"  104 A'  105 A'   36 A"  106 A'                 
  1.102   1.208   1.236   1.253   1.278   1.301   1.379   1.463
 37 A"  107 A'   38 A"  108 A'   39 A"  109 A'  110 A'  111 A'                 
  1.502   1.522   1.547   1.557   1.565   1.636   1.637   1.682
112 A'  113 A'   40 A"   41 A"  114 A'  115 A'  116 A'   42 A"                 
  1.713   1.721   1.773   1.825   1.883   1.884   1.898   1.900
117 A'   43 A"  118 A'  119 A'  120 A'   44 A"   45 A"   46 A"                 
  1.928   1.932   1.993   2.006   2.015   2.038   2.091   2.138
121 A'  122 A'  123 A'   47 A"  124 A'   48 A"  125 A'  126 A'                 
  2.222   2.247   2.280   2.285   2.312   2.329   2.415   2.428
 49 A"  127 A'  128 A'   50 A"   51 A"  129 A'  130 A'  131 A'                 
  2.458   2.523   2.557   2.588   2.622   2.682   2.705   2.707
132 A'  133 A'  134 A'  135 A'   52 A"  136 A'  137 A'  138 A'                 
  2.729   2.751   2.759   2.771   2.809   2.842   2.859   2.863
139 A'  140 A'   53 A"   54 A"  141 A'  142 A'   55 A"   56 A"                 
  3.055   3.086   3.108   3.189   3.315   3.363   3.483   3.523
 57 A"  143 A'  144 A'  145 A'  146 A'  147 A'  148 A'  149 A'                 
  3.698   3.842   4.003   4.023   4.046   4.073   4.082   4.117
150 A'  151 A'   58 A"  152 A'  153 A'  154 A'   59 A"  155 A'                 
  4.239   4.422   4.815   6.753   7.563   7.678   7.741   9.776
156 A'  157 A'  158 A'  159 A'   60 A"  160 A'  161 A'  162 A'                 
 23.443  23.887  23.904  24.015  24.065  24.159  25.825  26.157
163 A'  164 A'  165 A'  166 A'  167 A'  168 A'   61 A"  169 A'                 
 26.592  48.009 215.767 289.759 289.877 289.9661020.823
170 A'  171 A'  172 A'   62 A"  173 A'  174 A'  175 A'                         
 --------------------------------------------------------------

          Ground-State Mulliken Net Atomic Charges

     Atom                 Charge (a.u.)
  ----------------------------------------
      1 C                    -0.276252
      2 C                    -0.135121
      3 C                    -0.386854
      4 C                    -0.406633
      5 C                     0.408442
      6 C                    -0.061237
      7 H                     0.204291
      8 H                     0.169149
      9 H                     0.166256
     10 H                     0.181308
     11 Cl                    0.380759
     12 Br                   -0.244108
  ----------------------------------------
  Sum of atomic charges =     0.000000

 -----------------------------------------------------------------
                    Cartesian Multipole Moments
 -----------------------------------------------------------------
    Charge (ESU x 10^10)
                -0.0000
    Dipole Moment (Debye)
         X      -2.1878      Y      -1.3423      Z       0.0000
       Tot       2.5667
    Quadrupole Moments (Debye-Ang)
        XX     -58.6359     XY       0.9836     YY     -62.6986
        XZ      -0.0000     YZ      -0.0000     ZZ     -69.3218
    Octopole Moments (Debye-Ang^2)
       XXX      40.5604    XXY      -3.1233    XYY      13.1670
       YYY     -16.3308    XXZ       0.0000    XYZ       0.0000
       YYZ       0.0000    XZZ      25.1499    YZZ       0.1201
       ZZZ      -0.0000
    Hexadecapole Moments (Debye-Ang^3)
      XXXX   -1025.9750   XXXY     -23.4891   XXYY    -304.4779
      XYYY      -5.5484   YYYY    -750.8792   XXXZ      -0.0000
      XXYZ      -0.0000   XYYZ      -0.0000   YYYZ      -0.0000
      XXZZ    -225.3961   XYZZ     -12.9119   YYZZ    -155.9140
      XZZZ      -0.0000   YZZZ      -0.0000   ZZZZ     -83.2820
 -----------------------------------------------------------------
 Calculating MO derivatives via CPSCF
    1     0    39    0.0299933  
    2     0    39    0.0122877  
    3     0    39    0.0007564  
    4     0    39    0.0000659  
    5    33     6    0.0000042  
    6    39     0    0.0000002  Converged
 Time for AOints: 64.1 s (CPU) 10.8 s (wall)
 ------------------------------------------------------------------------------
                     AOints        : Timing summary (seconds)
 ------------------------------------------------------------------------------
     job step          cpu (% of tot)      sys (% of tot)     wall (% of tot)
 ------------------------------------------------------------------------------
  AOints            0.6413E+02 ( 6.4)   0.0000E+00 ( 0.0)   0.1078E+02 ( 6.3)
 ------------------------------------------------------------------------------
   Grand Totals     0.9951E+03          0.5700E-04          0.1698E+03
 ------------------------------------------------------------------------------
 Polarizability Matrix (a.u.)
            1           2           3
    1-128.6457108  -6.3702527  -0.0000000
    2  -6.3702527-111.6012613  -0.0000000
    3  -0.0000000  -0.0000000 -57.3037255
 Calculating analytic Hessian of the SCF energy

 Direct stationary perturbation theory relativistic correction:

 rels  =      17.620892163971
 relv  =     -60.038249167874
 rel2e =       9.853231941101
 E_rel =     -32.564125062802

 Hessian of the SCF Energy
            1           2           3           4           5           6
    1   0.6841895  -0.0480898   0.0000000  -0.3358079  -0.0372921  -0.0000000
    2  -0.0480898   0.7039103   0.0000000   0.0307189  -0.1274645   0.0000000
    3   0.0000000   0.0000000   0.1283594   0.0000000   0.0000000  -0.0608156
    4  -0.3358079   0.0307189   0.0000000   0.6759506   0.0332952   0.0000000
    5  -0.0372921  -0.1274645   0.0000000   0.0332952   0.7227795   0.0000000
    6  -0.0000000   0.0000000  -0.0608156   0.0000000   0.0000000   0.1315070
    7  -0.0314424   0.0277832  -0.0000000  -0.1828216   0.1221741  -0.0000000
    8   0.0738269   0.0357233  -0.0000000   0.0592778  -0.2776413  -0.0000000
    9  -0.0000000  -0.0000000   0.0076631  -0.0000000  -0.0000000  -0.0629626
   10  -0.0485795  -0.0285145  -0.0000000   0.0631271  -0.0210746  -0.0000000
   11  -0.0280301  -0.0187384  -0.0000000   0.0243523  -0.0587769  -0.0000000
   12  -0.0000000  -0.0000000  -0.0030296  -0.0000000  -0.0000000   0.0077476
   13   0.0619779   0.0287098  -0.0000000  -0.0541610   0.0314243   0.0000000
   14  -0.0259440  -0.0550655  -0.0000000   0.0307500  -0.0163828   0.0000000
   15  -0.0000000  -0.0000000   0.0050870   0.0000000  -0.0000000  -0.0036266
   16  -0.1468489  -0.1120799   0.0000000  -0.0273018  -0.0263585  -0.0000000
   17  -0.0493068  -0.2760857  -0.0000000  -0.0825404   0.0298751  -0.0000000
   18   0.0000000   0.0000000  -0.0574270  -0.0000000   0.0000000   0.0063640
   19  -0.1344288   0.1293195   0.0000000  -0.0109795   0.0273014  -0.0000000
   20   0.1264418  -0.2626104   0.0000000  -0.0026173   0.0052545  -0.0000000
   21   0.0000000  -0.0000000  -0.0357324  -0.0000000  -0.0000000   0.0039946
   22  -0.0111766  -0.0288835  -0.0000000  -0.1211667  -0.1167070   0.0000000
   23   0.0021576   0.0030066  -0.0000000  -0.1168660  -0.2756765   0.0000000
   24  -0.0000000  -0.0000000   0.0031034   0.0000000   0.0000000  -0.0357511
   25   0.0004531   0.0031902  -0.0000000  -0.0113310  -0.0030020  -0.0000000
   26   0.0026786  -0.0042805  -0.0000000   0.0277172   0.0053212  -0.0000000
   27  -0.0000000  -0.0000000   0.0066155  -0.0000000  -0.0000000   0.0032530
   28  -0.0007205  -0.0008250   0.0000000  -0.0007936  -0.0032792   0.0000000
   29  -0.0008593   0.0002290   0.0000000  -0.0036909  -0.0029319   0.0000000
   30   0.0000000   0.0000000  -0.0011435  -0.0000000   0.0000000   0.0068310
   31  -0.0011789   0.0009353  -0.0000000   0.0008325  -0.0019022  -0.0000000
   32   0.0065257  -0.0007854   0.0000000  -0.0008542  -0.0017733  -0.0000000
   33   0.0000000   0.0000000   0.0042106   0.0000000  -0.0000000  -0.0009618
   34  -0.0364369  -0.0022641   0.0000000   0.0044529  -0.0045796   0.0000000
   35  -0.0221083   0.0021613   0.0000000   0.0004575  -0.0025830  -0.0000000
   36  -0.0000000  -0.0000000   0.0031090  -0.0000000  -0.0000000   0.0044205
            7           8           9          10          11          12
    1  -0.0314424   0.0738269  -0.0000000  -0.0485795  -0.0280301  -0.0000000
    2   0.0277832   0.0357233  -0.0000000  -0.0285145  -0.0187384  -0.0000000
    3  -0.0000000  -0.0000000   0.0076631  -0.0000000  -0.0000000  -0.0030296
    4  -0.1828216   0.0592778  -0.0000000   0.0631271   0.0243523  -0.0000000
    5   0.1221741  -0.2776413  -0.0000000  -0.0210746  -0.0587769  -0.0000000
    6  -0.0000000  -0.0000000  -0.0629626  -0.0000000  -0.0000000   0.0077476
    7   0.7405848   0.0011739   0.0000000  -0.1757560  -0.1215700  -0.0000000
    8   0.0011739   0.6600583   0.0000000  -0.0549525  -0.2903922  -0.0000000
    9   0.0000000   0.0000000   0.1329217  -0.0000000  -0.0000000  -0.0609948
   10  -0.1757560  -0.0549525  -0.0000000   0.6625766  -0.0318577   0.0000000
   11  -0.1215700  -0.2903922  -0.0000000  -0.0318577   0.7329644   0.0000000
   12  -0.0000000  -0.0000000  -0.0609948   0.0000000   0.0000000   0.1280104
   13  -0.0263020  -0.0831690  -0.0000000  -0.3128727   0.0423232  -0.0000000
   14  -0.0269160   0.0303832  -0.0000000  -0.0263362  -0.1099364  -0.0000000
   15  -0.0000000  -0.0000000   0.0053424   0.0000000   0.0000000  -0.0601717
   16   0.0009421   0.0018551   0.0000000  -0.0293454   0.0208110  -0.0000000
   17   0.0026769  -0.0708211   0.0000000   0.0761934   0.0347827   0.0000000
   18   0.0000000  -0.0000000  -0.0036331  -0.0000000  -0.0000000   0.0070490
   19  -0.0053397  -0.0012579  -0.0000000  -0.0006619  -0.0009101   0.0000000
   20  -0.0008701   0.0015874  -0.0000000  -0.0008082   0.0001837   0.0000000
   21  -0.0000000  -0.0000000   0.0068547   0.0000000   0.0000000  -0.0011937
   22   0.0118499   0.0156584  -0.0000000  -0.0008932   0.0033508  -0.0000000
   23  -0.0150747  -0.0178748   0.0000000   0.0038539  -0.0029105   0.0000000
   24  -0.0000000  -0.0000000   0.0030369  -0.0000000  -0.0000000   0.0065867
   25  -0.3383373  -0.0038427   0.0000000  -0.0109593   0.0020420  -0.0000000
   26  -0.0035931  -0.0587797   0.0000000  -0.0289051   0.0030652  -0.0000000
   27   0.0000000   0.0000000  -0.0360979  -0.0000000  -0.0000000   0.0031393
   28   0.0120375  -0.0144779  -0.0000000  -0.1299466   0.1240696   0.0000000
   29   0.0153281  -0.0174205  -0.0000000   0.1270040  -0.2672541   0.0000000
   30  -0.0000000  -0.0000000   0.0036395  -0.0000000   0.0000000  -0.0350363
   31  -0.0033594   0.0050410  -0.0000000  -0.0189835  -0.0390927   0.0000000
   32  -0.0008743   0.0043418   0.0000000  -0.0141787  -0.0195713   0.0000000
   33  -0.0000000  -0.0000000   0.0051029  -0.0000000  -0.0000000   0.0042695
   34  -0.0020559   0.0008669  -0.0000000   0.0022944   0.0045117  -0.0000000
   35  -0.0002378   0.0008356   0.0000000  -0.0004240  -0.0034163  -0.0000000
   36   0.0000000   0.0000000  -0.0008728  -0.0000000  -0.0000000   0.0036236
           13          14          15          16          17          18
    1   0.0619779  -0.0259440  -0.0000000  -0.1468489  -0.0493068   0.0000000
    2   0.0287098  -0.0550655  -0.0000000  -0.1120799  -0.2760857   0.0000000
    3  -0.0000000  -0.0000000   0.0050870   0.0000000  -0.0000000  -0.0574270
    4  -0.0541610   0.0307500   0.0000000  -0.0273018  -0.0825404  -0.0000000
    5   0.0314243  -0.0163828  -0.0000000  -0.0263585   0.0298751   0.0000000
    6   0.0000000   0.0000000  -0.0036266  -0.0000000  -0.0000000   0.0063640
    7  -0.0263020  -0.0269160  -0.0000000   0.0009421   0.0026769   0.0000000
    8  -0.0831690   0.0303832  -0.0000000   0.0018551  -0.0708211  -0.0000000
    9  -0.0000000  -0.0000000   0.0053424   0.0000000   0.0000000  -0.0036331
   10  -0.3128727  -0.0263362   0.0000000  -0.0293454   0.0761934  -0.0000000
   11   0.0423232  -0.1099364   0.0000000   0.0208110   0.0347827  -0.0000000
   12  -0.0000000  -0.0000000  -0.0601717  -0.0000000   0.0000000   0.0070490
   13   0.5926272  -0.0456971   0.0000000  -0.1506995   0.0618938  -0.0000000
   14  -0.0456971   0.5291979   0.0000000   0.1221981  -0.2443085   0.0000000
   15   0.0000000   0.0000000   0.1172323  -0.0000000   0.0000000  -0.0583087
   16  -0.1506995   0.1221981  -0.0000000   0.4916890   0.0003771   0.0000000
   17   0.0618938  -0.2443085   0.0000000   0.0003771   0.6139440  -0.0000000
   18  -0.0000000   0.0000000  -0.0583087   0.0000000  -0.0000000   0.1074410
   19  -0.0007801  -0.0022938   0.0000000   0.0084778  -0.0154696  -0.0000000
   20  -0.0030294  -0.0021717   0.0000000   0.0152409  -0.0201523  -0.0000000
   21  -0.0000000   0.0000000   0.0057543  -0.0000000  -0.0000000   0.0022525
   22  -0.0011302   0.0008228   0.0000000  -0.0040250   0.0005940   0.0000000
   23   0.0009362   0.0002983  -0.0000000   0.0005078   0.0017360   0.0000000
   24   0.0000000   0.0000000  -0.0006646  -0.0000000  -0.0000000   0.0070701
   25   0.0011212  -0.0020533   0.0000000   0.0007444   0.0000114   0.0000000
   26  -0.0019143  -0.0033478  -0.0000000  -0.0001030  -0.0014828   0.0000000
   27  -0.0000000  -0.0000000   0.0072661   0.0000000   0.0000000  -0.0007985
   28  -0.0136629   0.0274967  -0.0000000  -0.0040942  -0.0012358   0.0000000
   29  -0.0036264   0.0021300  -0.0000000  -0.0004781   0.0010641   0.0000000
   30  -0.0000000  -0.0000000   0.0029563  -0.0000000  -0.0000000   0.0055077
   31  -0.0646084  -0.0495591   0.0000000   0.0019435   0.0039055  -0.0000000
   32  -0.0461869  -0.1313390   0.0000000  -0.0210992  -0.0369464  -0.0000000
   33   0.0000000   0.0000000  -0.0229294  -0.0000000  -0.0000000   0.0028547
   34  -0.0315100  -0.0024683  -0.0000000  -0.1414818   0.0029005   0.0000000
   35   0.0183351   0.0005423  -0.0000000  -0.0008708  -0.0316054   0.0000000
   36  -0.0000000  -0.0000000   0.0020625   0.0000000   0.0000000  -0.0183717
           19          20          21          22          23          24
    1  -0.1344288   0.1264418   0.0000000  -0.0111766   0.0021576  -0.0000000
    2   0.1293195  -0.2626104  -0.0000000  -0.0288835   0.0030066  -0.0000000
    3   0.0000000   0.0000000  -0.0357324  -0.0000000  -0.0000000   0.0031034
    4  -0.0109795  -0.0026173  -0.0000000  -0.1211667  -0.1168660   0.0000000
    5   0.0273014   0.0052545  -0.0000000  -0.1167070  -0.2756765   0.0000000
    6  -0.0000000  -0.0000000   0.0039946   0.0000000   0.0000000  -0.0357511
    7  -0.0053397  -0.0008701  -0.0000000   0.0118499  -0.0150747  -0.0000000
    8  -0.0012579   0.0015874  -0.0000000   0.0156584  -0.0178748  -0.0000000
    9  -0.0000000  -0.0000000   0.0068547  -0.0000000   0.0000000   0.0030369
   10  -0.0006619  -0.0008082   0.0000000  -0.0008932   0.0038539  -0.0000000
   11  -0.0009101   0.0001837   0.0000000   0.0033508  -0.0029105  -0.0000000
   12   0.0000000   0.0000000  -0.0011937  -0.0000000   0.0000000   0.0065867
   13  -0.0007801  -0.0030294  -0.0000000  -0.0011302   0.0009362   0.0000000
   14  -0.0022938  -0.0021717   0.0000000   0.0008228   0.0002983   0.0000000
   15   0.0000000   0.0000000   0.0057543   0.0000000  -0.0000000  -0.0006646
   16   0.0084778   0.0152409  -0.0000000  -0.0040250   0.0005078  -0.0000000
   17  -0.0154696  -0.0201523  -0.0000000   0.0005940   0.0017360  -0.0000000
   18  -0.0000000  -0.0000000   0.0022525   0.0000000   0.0000000   0.0070701
   19   0.1425336  -0.1353920   0.0000000   0.0009796  -0.0003042  -0.0000000
   20  -0.1353920   0.2777783   0.0000000   0.0003072   0.0006785  -0.0000000
   21   0.0000000   0.0000000   0.0246260  -0.0000000  -0.0000000  -0.0041453
   22   0.0009796   0.0003072  -0.0000000   0.1254182   0.1253295   0.0000000
   23  -0.0003042   0.0006785  -0.0000000   0.1253295   0.2907155  -0.0000000
   24  -0.0000000  -0.0000000  -0.0041453   0.0000000  -0.0000000   0.0250218
   25  -0.0005955  -0.0002415  -0.0000000   0.0007284   0.0002053  -0.0000000
   26   0.0012863   0.0001313  -0.0000000  -0.0005306   0.0008599  -0.0000000
   27  -0.0000000  -0.0000000   0.0001125  -0.0000000   0.0000000  -0.0038331
   28   0.0000438   0.0000523   0.0000000   0.0004061  -0.0007720   0.0000000
   29   0.0000841  -0.0000285  -0.0000000   0.0007711  -0.0008610   0.0000000
   30   0.0000000   0.0000000  -0.0004512   0.0000000   0.0000000   0.0001643
   31   0.0001511   0.0001411   0.0000000   0.0001980  -0.0001575  -0.0000000
   32  -0.0012446  -0.0011118   0.0000000  -0.0000389  -0.0000145  -0.0000000
   33   0.0000000   0.0000000   0.0002010  -0.0000000   0.0000000  -0.0006756
   34   0.0005996   0.0007752   0.0000000  -0.0011885   0.0001841   0.0000000
   35  -0.0011191   0.0004609  -0.0000000  -0.0006739   0.0000426  -0.0000000
   36  -0.0000000  -0.0000000  -0.0022730  -0.0000000   0.0000000   0.0000866
           25          26          27          28          29          30
    1   0.0004531   0.0026786  -0.0000000  -0.0007205  -0.0008593   0.0000000
    2   0.0031902  -0.0042805  -0.0000000  -0.0008250   0.0002290   0.0000000
    3  -0.0000000  -0.0000000   0.0066155   0.0000000   0.0000000  -0.0011435
    4  -0.0113310   0.0277172  -0.0000000  -0.0007936  -0.0036909  -0.0000000
    5  -0.0030020   0.0053212  -0.0000000  -0.0032792  -0.0029319   0.0000000
    6  -0.0000000  -0.0000000   0.0032530   0.0000000   0.0000000   0.0068310
    7  -0.3383373  -0.0035931   0.0000000   0.0120375   0.0153281  -0.0000000
    8  -0.0038427  -0.0587797   0.0000000  -0.0144779  -0.0174205  -0.0000000
    9   0.0000000   0.0000000  -0.0360979  -0.0000000  -0.0000000   0.0036395
   10  -0.0109593  -0.0289051  -0.0000000  -0.1299466   0.1270040  -0.0000000
   11   0.0020420   0.0030652  -0.0000000   0.1240696  -0.2672541   0.0000000
   12  -0.0000000  -0.0000000   0.0031393   0.0000000   0.0000000  -0.0350363
   13   0.0011212  -0.0019143  -0.0000000  -0.0136629  -0.0036264  -0.0000000
   14  -0.0020533  -0.0033478  -0.0000000   0.0274967   0.0021300  -0.0000000
   15   0.0000000  -0.0000000   0.0072661  -0.0000000  -0.0000000   0.0029563
   16   0.0007444  -0.0001030   0.0000000  -0.0040942  -0.0004781  -0.0000000
   17   0.0000114  -0.0014828   0.0000000  -0.0012358   0.0010641  -0.0000000
   18   0.0000000   0.0000000  -0.0007985   0.0000000   0.0000000   0.0055077
   19  -0.0005955   0.0012863  -0.0000000   0.0000438   0.0000841   0.0000000
   20  -0.0002415   0.0001313  -0.0000000   0.0000523  -0.0000285   0.0000000
   21  -0.0000000  -0.0000000   0.0001125   0.0000000  -0.0000000  -0.0004512
   22   0.0007284  -0.0005306  -0.0000000   0.0004061   0.0007711   0.0000000
   23   0.0002053   0.0008599   0.0000000  -0.0007720  -0.0008610   0.0000000
   24  -0.0000000  -0.0000000  -0.0038331   0.0000000   0.0000000   0.0001643
   25   0.3580283   0.0041748   0.0000000   0.0007431  -0.0001572  -0.0000000
   26   0.0041748   0.0582229   0.0000000   0.0004093   0.0009086  -0.0000000
   27   0.0000000   0.0000000   0.0250851  -0.0000000  -0.0000000  -0.0041813
   28   0.0007431   0.0004093  -0.0000000   0.1363459  -0.1328203   0.0000000
   29  -0.0001572   0.0009086  -0.0000000  -0.1328203   0.2826103   0.0000000
   30  -0.0000000  -0.0000000  -0.0041813   0.0000000   0.0000000   0.0240661
   31  -0.0005459  -0.0012980  -0.0000000   0.0008019  -0.0010730   0.0000000
   32  -0.0002956  -0.0007902   0.0000000   0.0006184   0.0012477  -0.0000000
   33   0.0000000   0.0000000   0.0000247   0.0000000  -0.0000000  -0.0025493
   34  -0.0000496   0.0000780  -0.0000000  -0.0011606  -0.0004822   0.0000000
   35  -0.0000313   0.0001721   0.0000000   0.0007638   0.0003064   0.0000000
   36   0.0000000   0.0000000  -0.0005855  -0.0000000  -0.0000000   0.0001967
           31          32          33          34          35          36
    1  -0.0011789   0.0065257   0.0000000  -0.0364369  -0.0221083  -0.0000000
    2   0.0009353  -0.0007854   0.0000000  -0.0022641   0.0021613  -0.0000000
    3  -0.0000000   0.0000000   0.0042106   0.0000000   0.0000000   0.0031090
    4   0.0008325  -0.0008542   0.0000000   0.0044529   0.0004575  -0.0000000
    5  -0.0019022  -0.0017733  -0.0000000  -0.0045796  -0.0025830  -0.0000000
    6  -0.0000000  -0.0000000  -0.0009618   0.0000000  -0.0000000   0.0044205
    7  -0.0033594  -0.0008743  -0.0000000  -0.0020559  -0.0002378   0.0000000
    8   0.0050410   0.0043418  -0.0000000   0.0008669   0.0008356   0.0000000
    9  -0.0000000   0.0000000   0.0051029  -0.0000000   0.0000000  -0.0008728
   10  -0.0189835  -0.0141787  -0.0000000   0.0022944  -0.0004240  -0.0000000
   11  -0.0390927  -0.0195713  -0.0000000   0.0045117  -0.0034163  -0.0000000
   12   0.0000000   0.0000000   0.0042695  -0.0000000  -0.0000000   0.0036236
   13  -0.0646084  -0.0461869   0.0000000  -0.0315100   0.0183351  -0.0000000
   14  -0.0495591  -0.1313390   0.0000000  -0.0024683   0.0005423  -0.0000000
   15   0.0000000   0.0000000  -0.0229294  -0.0000000  -0.0000000   0.0020625
   16   0.0019435  -0.0210992  -0.0000000  -0.1414818  -0.0008708   0.0000000
   17   0.0039055  -0.0369464  -0.0000000   0.0029005  -0.0316054   0.0000000
   18  -0.0000000  -0.0000000   0.0028547   0.0000000   0.0000000  -0.0183717
   19   0.0001511  -0.0012446   0.0000000   0.0005996  -0.0011191  -0.0000000
   20   0.0001411  -0.0011118   0.0000000   0.0007752   0.0004609  -0.0000000
   21   0.0000000   0.0000000   0.0002010   0.0000000  -0.0000000  -0.0022730
   22   0.0001980  -0.0000389  -0.0000000  -0.0011885  -0.0006739  -0.0000000
   23  -0.0001575  -0.0000145   0.0000000   0.0001841   0.0000426   0.0000000
   24  -0.0000000  -0.0000000  -0.0006756   0.0000000  -0.0000000   0.0000866
   25  -0.0005459  -0.0002956   0.0000000  -0.0000496  -0.0000313   0.0000000
   26  -0.0012980  -0.0007902   0.0000000   0.0000780   0.0001721   0.0000000
   27  -0.0000000   0.0000000   0.0000247  -0.0000000   0.0000000  -0.0005855
   28   0.0008019   0.0006184   0.0000000  -0.0011606   0.0007638  -0.0000000
   29  -0.0010730   0.0012477  -0.0000000  -0.0004822   0.0003064  -0.0000000
   30   0.0000000  -0.0000000  -0.0025493   0.0000000   0.0000000   0.0001967
   31   0.0844682   0.0759846   0.0000000   0.0002810   0.0070751  -0.0000000
   32   0.0759846   0.1901253  -0.0000000   0.0016438  -0.0033829  -0.0000000
   33   0.0000000  -0.0000000   0.0112467   0.0000000   0.0000000  -0.0007939
   34   0.0002810   0.0016438   0.0000000   0.2062554  -0.0011662  -0.0000000
   35   0.0070751  -0.0033829   0.0000000  -0.0011662   0.0364664   0.0000000
   36  -0.0000000  -0.0000000  -0.0007939  -0.0000000   0.0000000   0.0093979
 **********************************************************************
 **                                                                  **
 **                       VIBRATIONAL ANALYSIS                       **
 **                       --------------------                       **
 **                                                                  **
 **        VIBRATIONAL FREQUENCIES (CM**-1) AND NORMAL MODES         **
 **     FORCE CONSTANTS (mDYN/ANGSTROM) AND REDUCED MASSES (AMU)     **
 **                  INFRARED INTENSITIES (KM/MOL)                   **
 **                                                                  **
 **********************************************************************


 Mode:                 1                      2                      3
 Frequency:       123.85                 166.41                 222.12
 Force Cnst:      0.0437                 0.5015                 0.1637
 Red. Mass:       4.8318                30.7363                 5.6321
 IR Active:          YES                    YES                    YES
 IR Intens:        0.089                  0.176                  1.460
 Raman Active:       YES                    YES                    YES
               X      Y      Z        X      Y      Z        X      Y      Z
 C         -0.000 -0.000  0.300   -0.131 -0.207 -0.000   -0.000  0.000  0.155
 C         -0.000 -0.000  0.155   -0.148 -0.071 -0.000   -0.000  0.000 -0.233
 C          0.000  0.000 -0.211   -0.060 -0.010  0.000   -0.000  0.000 -0.187
 C          0.000 -0.000 -0.276    0.005 -0.033  0.000    0.000 -0.000  0.202
 C          0.000 -0.000 -0.035   -0.005 -0.196  0.000    0.000 -0.000  0.325
 C         -0.000 -0.000  0.129   -0.109 -0.229 -0.000    0.000 -0.000  0.342
 H         -0.000 -0.000  0.496   -0.193 -0.246 -0.000   -0.000 -0.000  0.136
 H         -0.000 -0.000  0.279   -0.240 -0.021 -0.000   -0.000  0.000 -0.568
 H          0.000  0.000 -0.405   -0.061  0.052  0.000   -0.000  0.000 -0.477
 H          0.000  0.000 -0.484    0.071  0.006  0.000    0.000  0.000  0.206
 Cl         0.000 -0.000  0.140    0.515 -0.489 -0.000   -0.000 -0.000 -0.107
 Br        -0.000  0.000 -0.070   -0.154  0.333  0.000    0.000  0.000 -0.035
 TransDip  -0.000  0.000 -0.010    0.000  0.013  0.000    0.000  0.000 -0.039

 Mode:                 4                      5                      6
 Frequency:       286.45                 390.50                 443.20
 Force Cnst:      0.4642                 0.6169                 0.3701
 Red. Mass:       9.6016                 6.8660                 3.1979
 IR Active:          YES                    YES                    YES
 IR Intens:        0.611                  0.485                  4.741
 Raman Active:       YES                    YES                    YES
               X      Y      Z        X      Y      Z        X      Y      Z
 C         -0.243 -0.036 -0.000   -0.035 -0.228 -0.000    0.000  0.000 -0.217
 C         -0.288  0.160 -0.000   -0.041  0.000 -0.000    0.000  0.000  0.082
 C         -0.218  0.202  0.000    0.184  0.137  0.000   -0.000 -0.000  0.110
 C         -0.032  0.072  0.000    0.349  0.013 -0.000   -0.000  0.000 -0.216
 C         -0.025 -0.143 -0.000    0.294 -0.150 -0.000   -0.000  0.000  0.186
 C         -0.000 -0.144 -0.000    0.089 -0.262  0.000   -0.000  0.000  0.226
 H         -0.437 -0.160 -0.000   -0.138 -0.294 -0.000    0.000  0.000 -0.624
 H         -0.369  0.203  0.000   -0.236  0.106 -0.000    0.000 -0.000  0.071
 H         -0.219  0.315  0.000    0.183  0.336  0.000   -0.000 -0.000  0.135
 H          0.157  0.182  0.000    0.480  0.086 -0.000   -0.000  0.000 -0.623
 Cl        -0.169 -0.148 -0.000   -0.110  0.090 -0.000   -0.000 -0.000 -0.015
 Br         0.209  0.042  0.000   -0.082  0.031  0.000    0.000 -0.000 -0.006
 TransDip  -0.019  0.017  0.000    0.022  0.002 -0.000   -0.000  0.000 -0.070

 Mode:                 7                      8                      9
 Frequency:       448.16                 516.30                 662.29
 Force Cnst:      1.3288                 0.6598                 1.7115
 Red. Mass:      11.2289                 4.2009                 6.6227
 IR Active:          YES                    YES                    YES
 IR Intens:        6.055                  0.092                 12.695
 Raman Active:       YES                    YES                    YES
               X      Y      Z        X      Y      Z        X      Y      Z
 C         -0.275 -0.171 -0.000   -0.000 -0.000 -0.112   -0.127  0.386  0.000
 C         -0.310 -0.288 -0.000   -0.000 -0.000  0.250   -0.130 -0.013 -0.000
 C         -0.179 -0.217  0.000   -0.000  0.000 -0.240   -0.172 -0.099  0.000
 C         -0.043 -0.218 -0.000    0.000 -0.000  0.095    0.235 -0.318 -0.000
 C          0.005  0.003 -0.000    0.000 -0.000  0.291    0.218  0.006  0.000
 C         -0.129 -0.145  0.000    0.000 -0.000 -0.248    0.201  0.168 -0.000
 H         -0.258 -0.165 -0.000   -0.000 -0.000 -0.133   -0.134  0.384  0.000
 H         -0.303 -0.295 -0.000   -0.000  0.000  0.566    0.212 -0.195 -0.000
 H         -0.184 -0.040  0.000   -0.000  0.000 -0.611   -0.175  0.215  0.000
 H         -0.141 -0.272 -0.000    0.000 -0.000  0.006    0.323 -0.269 -0.000
 Cl         0.185  0.330 -0.000    0.000  0.000 -0.027   -0.017 -0.055  0.000
 Br         0.071  0.021  0.000   -0.000  0.000  0.009   -0.030  0.003 -0.000
 TransDip  -0.059 -0.052 -0.000    0.000 -0.000 -0.010    0.105  0.046  0.000

 Mode:                10                     11                     12
 Frequency:       704.44                 733.62                 757.77
 Force Cnst:      1.2784                 2.2671                 0.4104
 Red. Mass:       4.3725                 7.1495                 1.2129
 IR Active:          YES                    YES                    YES
 IR Intens:        0.214                 21.338                 68.478
 Raman Active:       YES                    YES                    YES
               X      Y      Z        X      Y      Z        X      Y      Z
 C          0.000 -0.000  0.169   -0.180  0.035  0.000   -0.000 -0.000 -0.048
 C          0.000  0.000 -0.191   -0.153 -0.312 -0.000   -0.000 -0.000 -0.068
 C         -0.000  0.000  0.202    0.356 -0.016  0.000    0.000  0.000 -0.062
 C         -0.000 -0.000 -0.160    0.149  0.101 -0.000    0.000  0.000 -0.057
 C         -0.000 -0.000  0.297    0.047  0.308  0.000   -0.000  0.000  0.058
 C          0.000 -0.000 -0.294   -0.276  0.156 -0.000   -0.000  0.000  0.035
 H         -0.000 -0.000  0.465    0.152  0.244  0.000    0.000  0.000  0.385
 H          0.000  0.000 -0.302   -0.330 -0.216 -0.000   -0.000 -0.000  0.592
 H         -0.000 -0.000  0.198    0.354  0.278  0.000    0.000  0.000  0.588
 H          0.000  0.000 -0.589   -0.166 -0.085 -0.000   -0.000  0.000  0.370
 Cl         0.000  0.000 -0.007   -0.054 -0.101 -0.000   -0.000 -0.000 -0.004
 Br        -0.000  0.000  0.003    0.032  0.000  0.000    0.000 -0.000 -0.001
 TransDip   0.000 -0.000 -0.015   -0.051  0.139 -0.000   -0.000  0.000  0.265

 Mode:                13                     14                     15
 Frequency:       863.37                 956.86                 992.21
 Force Cnst:      0.5883                 0.7322                 0.7584
 Red. Mass:       1.3395                 1.3573                 1.3075
 IR Active:          YES                    YES                    YES
 IR Intens:        0.007                  1.663                  0.000
 Raman Active:       YES                    YES                    YES
               X      Y      Z        X      Y      Z        X      Y      Z
 C          0.000  0.000  0.102    0.000  0.000 -0.103    0.000 -0.000  0.052
 C          0.000  0.000  0.049    0.000  0.000  0.066    0.000  0.000 -0.107
 C         -0.000  0.000 -0.044   -0.000 -0.000  0.076   -0.000 -0.000  0.104
 C         -0.000 -0.000 -0.109    0.000  0.000 -0.100    0.000 -0.000 -0.047
 C         -0.000 -0.000  0.045   -0.000 -0.000  0.022    0.000  0.000 -0.007
 C          0.000  0.000 -0.040   -0.000 -0.000  0.020   -0.000  0.000  0.005
 H          0.000 -0.000 -0.606    0.000  0.000  0.585    0.000 -0.000 -0.336
 H          0.000  0.000 -0.336    0.000 -0.000 -0.373    0.000  0.000  0.625
 H         -0.000 -0.000  0.300   -0.000  0.000 -0.426   -0.000 -0.000 -0.615
 H          0.000 -0.000  0.633    0.000  0.000  0.553    0.000 -0.000  0.301
 Cl         0.000  0.000 -0.003    0.000  0.000 -0.002   -0.000 -0.000 -0.000
 Br        -0.000 -0.000  0.001    0.000 -0.000 -0.001    0.000 -0.000  0.000
 TransDip   0.000 -0.000  0.003   -0.000 -0.000  0.041   -0.000  0.000 -0.001

 Mode:                16                     17                     18
 Frequency:      1032.23                1055.50                1130.30
 Force Cnst:      4.9134                 1.9362                 1.8709
 Red. Mass:       7.8267                 2.9497                 2.4855
 IR Active:          YES                    YES                    YES
 IR Intens:       42.031                 12.728                 33.759
 Raman Active:       YES                    YES                    YES
               X      Y      Z        X      Y      Z        X      Y      Z
 C         -0.138  0.245  0.000   -0.151  0.098 -0.000    0.022 -0.108 -0.000
 C         -0.121 -0.276 -0.000    0.057  0.210 -0.000   -0.058  0.010  0.000
 C          0.224 -0.015  0.000    0.236 -0.052  0.000   -0.010 -0.019  0.000
 C         -0.185  0.299 -0.000   -0.005 -0.144 -0.000   -0.080  0.004 -0.000
 C         -0.106 -0.311 -0.000   -0.077 -0.075 -0.000    0.098  0.205 -0.000
 C          0.402 -0.044  0.000   -0.058 -0.048  0.000    0.238  0.027  0.000
 H         -0.178  0.216 -0.000   -0.523 -0.116 -0.000   -0.334 -0.345 -0.000
 H         -0.023 -0.332  0.000   -0.107  0.322  0.000   -0.358  0.166  0.000
 H          0.221 -0.114 -0.000    0.259 -0.285 -0.000   -0.012 -0.087 -0.000
 H         -0.110  0.347  0.000   -0.366 -0.373  0.000   -0.618 -0.302  0.000
 Cl         0.012  0.030  0.000    0.010  0.014  0.000   -0.011 -0.025  0.000
 Br        -0.016  0.001 -0.000    0.005  0.001 -0.000   -0.010  0.000 -0.000
 TransDip   0.132 -0.160  0.000   -0.080 -0.081 -0.000    0.144  0.117  0.000

 Mode:                19                     20                     21
 Frequency:      1148.26                1186.82                1278.53
 Force Cnst:      1.2655                 0.9148                 1.3955
 Red. Mass:       1.6291                 1.1023                 1.4489
 IR Active:          YES                    YES                    YES
 IR Intens:        3.362                  0.078                  4.227
 Raman Active:       YES                    YES                    YES
               X      Y      Z        X      Y      Z        X      Y      Z
 C          0.096 -0.019  0.000   -0.022 -0.012 -0.000    0.020 -0.047 -0.000
 C         -0.069 -0.005 -0.000    0.052 -0.026  0.000    0.009 -0.028 -0.000
 C          0.043  0.068  0.000    0.001  0.060  0.000    0.025 -0.024  0.000
 C          0.001 -0.108 -0.000   -0.022 -0.014 -0.000    0.030 -0.041 -0.000
 C         -0.112 -0.078 -0.000   -0.007 -0.005  0.000   -0.128  0.026 -0.000
 C          0.039  0.058  0.000   -0.007 -0.009  0.000    0.041  0.119  0.000
 H          0.409  0.167 -0.000   -0.258 -0.157 -0.000   -0.564 -0.415 -0.000
 H         -0.500  0.224 -0.000    0.554 -0.295  0.000   -0.097  0.026  0.000
 H          0.040  0.612 -0.000   -0.007  0.627 -0.000    0.026  0.132 -0.000
 H         -0.161 -0.217  0.000   -0.289 -0.172 -0.000    0.599  0.288  0.000
 Cl         0.009  0.009  0.000    0.001  0.001  0.000    0.004 -0.000 -0.000
 Br        -0.001 -0.001 -0.000    0.000  0.000 -0.000   -0.001 -0.001 -0.000
 TransDip  -0.017 -0.056 -0.000   -0.008 -0.004  0.000    0.030 -0.059  0.000

 Mode:                22                     23                     24
 Frequency:      1306.49                1458.67                1483.94
 Force Cnst:      8.6467                 2.5462                 3.0342
 Red. Mass:       8.5977                 2.0311                 2.3387
 IR Active:          YES                    YES                    YES
 IR Intens:        0.464                 20.157                 55.770
 Raman Active:       YES                    YES                    YES
               X      Y      Z        X      Y      Z        X      Y      Z
 C         -0.264 -0.178 -0.000    0.013  0.114  0.000    0.155  0.077  0.000
 C          0.256 -0.134  0.000    0.134 -0.034  0.000   -0.018 -0.083 -0.000
 C          0.001  0.284  0.000   -0.030 -0.134 -0.000   -0.080  0.019 -0.000
 C         -0.279 -0.153 -0.000   -0.110  0.038 -0.000    0.133  0.103  0.000
 C          0.325 -0.231  0.000    0.117  0.018 -0.000    0.036 -0.154  0.000
 C         -0.050  0.403  0.000   -0.063 -0.102  0.000   -0.121  0.096 -0.000
 H          0.092  0.043 -0.000   -0.226 -0.013 -0.000   -0.520 -0.340  0.000
 H         -0.341  0.187  0.000   -0.530  0.333  0.000   -0.276  0.037 -0.000
 H          0.009 -0.358 -0.000   -0.048  0.636 -0.000   -0.094 -0.243 -0.000
 H          0.115  0.079 -0.000    0.130  0.201  0.000   -0.517 -0.282 -0.000
 Cl         0.003  0.004 -0.000   -0.004 -0.001  0.000   -0.000  0.006 -0.000
 Br         0.002  0.000  0.000    0.001  0.001 -0.000    0.002 -0.001  0.000
 TransDip  -0.015 -0.016  0.000   -0.064  0.129 -0.000   -0.194 -0.139 -0.000

 Mode:                25                     26                     27
 Frequency:      1605.65                1610.86                3178.56
 Force Cnst:      9.1594                 8.5212                 6.4672
 Red. Mass:       6.0300                 5.5736                 1.0864
 IR Active:          YES                    YES                    YES
 IR Intens:        4.403                 10.588                  1.388
 Raman Active:       YES                    YES                    YES
               X      Y      Z        X      Y      Z        X      Y      Z
 C         -0.129  0.108  0.000    0.281  0.177  0.000    0.008 -0.015  0.000
 C          0.311 -0.243  0.000   -0.189 -0.083 -0.000    0.028  0.049  0.000
 C         -0.136  0.298 -0.000    0.120  0.275  0.000   -0.058 -0.002 -0.000
 C          0.160 -0.077  0.000   -0.252 -0.222 -0.000    0.010 -0.015  0.000
 C         -0.233  0.157  0.000    0.119  0.081 -0.000   -0.000 -0.000  0.000
 C          0.084 -0.219 -0.000   -0.097 -0.174  0.000    0.000  0.000 -0.000
 H         -0.102  0.147  0.000   -0.362 -0.224 -0.000   -0.106  0.175  0.000
 H         -0.489  0.174 -0.000    0.091 -0.258 -0.000   -0.315 -0.581  0.000
 H         -0.146 -0.392 -0.000    0.144 -0.387 -0.000    0.682  0.011 -0.000
 H         -0.084 -0.243 -0.000    0.373  0.136  0.000   -0.114  0.189  0.000
 Cl         0.003 -0.001 -0.000    0.001  0.001  0.000   -0.000  0.000 -0.000
 Br         0.000  0.001  0.000   -0.001  0.000 -0.000    0.000  0.000  0.000
 TransDip   0.064  0.021 -0.000   -0.048  0.093 -0.000   -0.020  0.032 -0.000

 Mode:                28                     29                     30
 Frequency:      3191.76                3204.18                3208.06
 Force Cnst:      6.5492                 6.6133                 6.6475
 Red. Mass:       1.0911                 1.0933                 1.0963
 IR Active:          YES                    YES                    YES
 IR Intens:        6.803                  2.142                  3.313
 Raman Active:       YES                    YES                    YES
               X      Y      Z        X      Y      Z        X      Y      Z
 C         -0.014  0.027  0.000    0.027 -0.043 -0.000    0.034 -0.052 -0.000
 C         -0.023 -0.049  0.000   -0.008 -0.009 -0.000   -0.018 -0.032 -0.000
 C         -0.051  0.002 -0.000    0.026  0.003  0.000   -0.031 -0.000 -0.000
 C          0.018 -0.027  0.000    0.033 -0.057  0.000   -0.021  0.038  0.000
 C         -0.001 -0.001 -0.000   -0.003 -0.001  0.000    0.002  0.001  0.000
 C         -0.001 -0.000 -0.000    0.001  0.002 -0.000    0.002  0.002 -0.000
 H          0.190 -0.313 -0.000   -0.303  0.489  0.000   -0.369  0.593  0.000
 H          0.288  0.541  0.000    0.068  0.119 -0.000    0.190  0.352 -0.000
 H          0.579  0.005  0.000   -0.280 -0.007  0.000    0.334  0.004  0.000
 H         -0.198  0.330 -0.000   -0.381  0.647 -0.000    0.244 -0.416  0.000
 Cl         0.000  0.000  0.000    0.000  0.000 -0.000   -0.000 -0.000 -0.000
 Br         0.000 -0.000  0.000   -0.000  0.000  0.000   -0.000 -0.000  0.000
 TransDip  -0.069 -0.046 -0.000    0.030 -0.036  0.000   -0.048 -0.032  0.000

 STANDARD THERMODYNAMIC QUANTITIES AT   298.15 K  AND     1.00 ATM

   This Molecule has  0 Imaginary Frequencies
   Zero point vibrational energy:       50.532 kcal/mol

   Atom    1 Element C  Has Mass   12.00000
   Atom    2 Element C  Has Mass   12.00000
   Atom    3 Element C  Has Mass   12.00000
   Atom    4 Element C  Has Mass   12.00000
   Atom    5 Element C  Has Mass   12.00000
   Atom    6 Element C  Has Mass   12.00000
   Atom    7 Element H  Has Mass    1.00783
   Atom    8 Element H  Has Mass    1.00783
   Atom    9 Element H  Has Mass    1.00783
   Atom   10 Element H  Has Mass    1.00783
   Atom   11 Element Cl Has Mass   34.96885
   Atom   12 Element Br Has Mass   78.91830
   Molecular Mass:   189.918470 amu
   Principal axes and moments of inertia in amu*Bohr^2:
                             1           2           3
    Eigenvalues --     1091.51772  1848.79539  2940.31312
          X               0.99798     0.06346     0.00000
          Y              -0.06346     0.99798     0.00000
          Z               0.00000    -0.00000     1.00000
   Rotational Symmetry Number is   1
   The Molecule is an Asymmetric Top
   Translational Enthalpy:        0.889 kcal/mol
   Rotational Enthalpy:           0.889 kcal/mol
   Vibrational Enthalpy:         53.087 kcal/mol
   gas constant (RT):             0.592 kcal/mol
   Translational Entropy:        41.630  cal/mol.K
   Rotational Entropy:           30.163  cal/mol.K
   Vibrational Entropy:          14.128  cal/mol.K

   Total Enthalpy:               55.457 kcal/mol
   Total Entropy:                85.921  cal/mol.K

 ======================================================================

 STANDARD THERMODYNAMIC QUANTITIES FOR ANHARMONIC VIBRATION -- TOSH

   Zero point vibrational energy: ************ kcal/mol

   Vibrational Enthalpy:       Infinity kcal/mol
   Vibrational Entropy:             NaN  cal/mol.K

   Total Enthalpy:             Infinity kcal/mol
   Total Entropy:                   NaN  cal/mol.K

 ======================================================================

 STANDARD THERMODYNAMIC QUANTITIES FOR ANHARMONIC VIBRATION -- VPT2

   Zero point vibrational energy: ************ kcal/mol

   Vibrational Enthalpy:       Infinity kcal/mol
   Vibrational Entropy:             NaN  cal/mol.K

   Total Enthalpy:             Infinity kcal/mol
   Total Entropy:                   NaN  cal/mol.K

 ======================================================================

Archival summary:
1\1\december\FREQ\ProcedureUnspecified\BasisUnspecified\r1l164\taweetha\FriNov2919:44:362019FriNov2919:44:362019\0\\#,FREQ,ProcedureUnspecified,BasisUnspecified,\\0,1\Br\C,1,1.90798\C,2,1.39497,1,118.369\H,3,1.08248,2,119.212,1,0,0\C,3,1.39104,2,120.217,1,-180,0\H,5,1.0835,3,119.541,2,-180,0\C,5,1.39329,3,119.974,2,0,0\H,7,1.08353,5,120.473,3,180,0\C,7,1.39049,5,120.002,3,0,0\H,9,1.08242,7,120.821,5,-180,0\C,9,1.39493,7,120.249,5,-0,0\Cl,11,1.74944,9,118.363,7,180,0\\\@

 Total job time:  237.12s(wall), 1373.98s(cpu) 
 Fri Nov 29 19:44:36 2019

        *************************************************************
        *                                                           *
        *  Thank you very much for using Q-Chem.  Have a nice day.  *
        *                                                           *
        *************************************************************
