# Supplementary material for: Geometric and energetic data from quantum chemical calculations of halobenzenes and xylenes
Source: Data Brief. 2020 Mar 5;30:105386. doi: 10.1016/j.dib.2020.105386 (PMC7114895; doi:10.1016/j.dib.2020.105386)
Supplement: Supplementary file 1 [file mmc1.zip › halobenzene/B3LYP/2/o-C6H4BrF.out]

                  Welcome to Q-Chem
     A Quantum Leap Into The Future Of Chemistry


 Q-Chem 5.2 (devel), Q-Chem, Inc., Pleasanton, CA (2019)

 Yihan Shao,  Zhengting Gan,  E. Epifanovsky,  A. T. B. Gilbert,  M. Wormit,  
 J. Kussmann,  A. W. Lange,  A. Behn,  Jia Deng,  Xintian Feng,  D. Ghosh,  
 M. Goldey,  P. R. Horn,  L. D. Jacobson,  I. Kaliman,  T. Kus,  A. Landau,  
 Jie Liu,  E. I. Proynov,  R. M. Richard,  R. P. Steele,  E. J. Sundstrom,  
 H. L. Woodcock III,  P. M. Zimmerman,  D. Zuev,  B. Albrecht,  E. Alguire,  
 S. A. Baeppler,  D. Barton,  Z. Benda,  Y. A. Bernard,  E. J. Berquist,  
 K. B. Bravaya,  H. Burton,  D. Casanova,  Chun-Min Chang,  Yunqing Chen,  
 A. Chien,  K. D. Closser,  M. P. Coons,  S. Coriani,  S. Dasgupta,  
 A. L. Dempwolff,  M. Diedenhofen,  Hainam Do,  R. G. Edgar,  Po-Tung Fang,  
 S. Faraji,  S. Fatehi,  Qingguo Feng,  K. D. Fenk,  J. Fosso-Tande,  
 J. Gayvert,  Qinghui Ge,  A. Ghysels,  G. Gidofalvi,  J. Gomes,  
 J. Gonthier,  A. Gunina,  D. Hait,  M. W. D. Hanson-Heine,  
 P. H. P. Harbach,  A. W. Hauser,  M. F. Herbst,  J. E. Herr,  
 E. G. Hohenstein,  Z. C. Holden,  Kerwin Hui,  B. C. Huynh,  T.-C. Jagau,  
 Hyunjun Ji,  B. Kaduk,  K. Khistyaev,  Jaehoon Kim,  P. Klunzinger,  K. Koh,  
 D. Kosenkov,  L. Koulias,  T. Kowalczyk,  C. M. Krauter,  A. Kunitsa,  
 Ka Un Lao,  A. Laurent,  K. V. Lawler,  Joonho Lee,  D. Lefrancois,  
 S. Lehtola,  D. S. Levine,  Yi-Pei Li,  You-Sheng Lin,  Fenglai Liu,  
 E. Livshits,  A. Luenser,  P. Manohar,  E. Mansoor,  S. F. Manzer,  
 Shan-Ping Mao,  Yuezhi Mao,  N. Mardirossian,  A. V. Marenich,  
 T. Markovich,  L. A. Martinez-Martinez,  S. A. Maurer,  N. J. Mayhall,  
 S. C. McKenzie,  J.-M. Mewes,  P. Morgante,  A. F. Morrison,  
 J. W. Mullinax,  K. Nanda,  T. S. Nguyen-Beck,  R. Olivares-Amaya,  
 J. A. Parkhill,  Zheng Pei,  T. M. Perrine,  F. Plasser,  P. Pokhilko,  
 S. Prager,  A. Prociuk,  E. Ramos,  D. R. Rehn,  F. Rob,  M. Scheurer,  
 M. Schneider,  N. Sergueev,  S. M. Sharada,  S. Sharma,  D. W. Small,  
 T. Stauch,  T. Stein,  Yu-Chuan Su,  A. J. W. Thom,  A. Tkatchenko,  
 T. Tsuchimochi,  N. M. Tubman,  L. Vogt,  M. L. Vidal,  O. Vydrov,  
 M. A. Watson,  J. Wenzel,  M. de Wergifosse,  T. A. Wesolowski,  A. White,  
 J. Witte,  A. Yamada,  Jun Yang,  K. Yao,  S. Yeganeh,  S. R. Yost,  
 Zhi-Qiang You,  A. Zech,  Igor Ying Zhang,  Xing Zhang,  Yan Zhao,  
 Ying Zhu,  B. R. Brooks,  G. K. L. Chan,  C. J. Cramer,  M. S. Gordon,  
 W. J. Hehre,  A. Klamt,  M. W. Schmidt,  C. D. Sherrill,  D. G. Truhlar,  
 A. Aspuru-Guzik,  R. Baer,  A. T. Bell,  N. A. Besley,  Jeng-Da Chai,  
 A. E. DePrince, III,  R. A. DiStasio Jr.,  A. Dreuw,  B. D. Dunietz,  
 T. R. Furlani,  Chao-Ping Hsu,  Yousung Jung,  Jing Kong,  D. S. Lambrecht,  
 WanZhen Liang,  C. Ochsenfeld,  V. A. Rassolov,  L. V. Slipchenko,  
 J. E. Subotnik,  T. Van Voorhis,  J. M. Herbert,  A. I. Krylov,  
 P. M. W. Gill,  M. Head-Gordon

 Contributors to earlier versions of Q-Chem not listed above: 
 R. D. Adamson,  B. Austin,  J. Baker,  G. J. O. Beran,  K. Brandhorst,  
 S. T. Brown,  E. F. C. Byrd,  A. K. Chakraborty,  C.-L. Cheng,  
 Siu Hung Chien,  D. M. Chipman,  D. L. Crittenden,  H. Dachsel,  
 R. J. Doerksen,  A. D. Dutoi,  L. Fusti-Molnar,  W. A. Goddard III,  
 A. Golubeva-Zadorozhnaya,  S. R. Gwaltney,  G. Hawkins,  A. Heyden,  
 S. Hirata,  G. Kedziora,  F. J. Keil,  C. Kelley,  Jihan Kim,  R. A. King,  
 R. Z. Khaliullin,  P. P. Korambath,  W. Kurlancheek,  A. M. Lee,  M. S. Lee,  
 S. V. Levchenko,  Ching Yeh Lin,  D. Liotard,  R. C. Lochan,  I. Lotan,  
 P. E. Maslen,  N. Nair,  D. P. O'Neill,  D. Neuhauser,  E. Neuscamman,  
 C. M. Oana,  R. Olson,  B. Peters,  R. Peverati,  P. A. Pieniazek,  
 Y. M. Rhee,  J. Ritchie,  M. A. Rohrdanz,  E. Rosta,  N. J. Russ,  
 H. F. Schaefer III,  N. E. Schultz,  N. Shenvi,  A. C. Simmonett,  A. Sodt,  
 D. Stuck,  K. S. Thanthiriwatte,  V. Vanovschi,  Tao Wang,  A. Warshel,  
 C. F. Williams,  Q. Wu,  X. Xu,  W. Zhang

 Please cite Q-Chem as follows:
 Y. Shao et al., Mol. Phys. 113, 184-215 (2015)
 DOI: 10.1080/00268976.2014.952696

 Q-Chem 5.2.1 for Intel X86 EM64T Linux

 Parts of Q-Chem use Armadillo 8.300.2 (Tropical Shenanigans).
 http://arma.sourceforge.net/

 Q-Chem begins on Fri Nov 29 19:44:36 2019  

Host: 
0

     Scratch files written to /scratch/taweetham/qchem3915//
NAlpha2: 84
NElect   84
Mult     1

Checking the input file for inconsistencies... 	...done.

--------------------------------------------------------------
User input:
--------------------------------------------------------------
$MOLECULE
0 1
C   
C	1	CC
C	2	CC	1	120.0		
C	3	CC	2	120.0	1	0.0
C	4	CC	3	120.0	2	0.0	
C	5 	CC	4	120.0	3	0.0
H	1	CH	2	120.0	3	180.0
H	2	CH	3	120.0	4	180.0
H	3	CH	4	120.0	5	180.0
H	4	CH	5	120.0	6	180.0
F	5	CF	6	120.0	1	180.0
Br	6	CBr	1	120.0	2	180.0

CC=1.39483
CH=1.08673
CF=1.33960
CCl=1.72090
CBr=1.89068
CI=2.07886
$END

$REM
   JOB_TYPE	OPTIMIZATION
   BASIS	6-311++G**
   METHOD	B3LYP
   MEM_TOTAL	64000
   SYM_IGNORE	TRUE
$END

--------------------------------------------------------------
 ----------------------------------------------------------------
             Standard Nuclear Orientation (Angstroms)
    I     Atom           X                Y                Z
 ----------------------------------------------------------------
    1      C       0.0000000000     0.0000000000     0.0000000000
    2      C       0.0000000000     0.0000000000     1.3948300000
    3      C       1.2079582140     0.0000000000     2.0922450000
    4      C       2.4159164279     0.0000000000     1.3948300000
    5      C       2.4159164279     0.0000000000    -0.0000000000
    6      C       1.2079582140     0.0000000000    -0.6974150000
    7      H      -0.9411357871    -0.0000000000    -0.5433650000
    8      H      -0.9411357871    -0.0000000000     1.9381950000
    9      H       1.2079582140    -0.0000000000     3.1789750000
   10      H       3.3570522150    -0.0000000000     1.9381950000
   11      F       3.5760440588    -0.0000000000    -0.6698000000
   12      Br      1.2079582140    -0.0000000000    -2.5880950000
 ----------------------------------------------------------------
 Nuclear Repulsion Energy =         543.17376397 hartrees
 There are       42 alpha and       42 beta electrons
 Requested basis set is 6-311++G(d,p)
 There are 81 shells and 230 basis functions

 Total QAlloc Memory Limit  64000 MB
 Mega-Array Size       188 MB
 MEM_STATIC part       192 MB
 A cutoff of  1.0D-11 yielded   2864 shell pairs
 There are     24129 function pairs (     26239 Cartesian)
 Smallest overlap matrix eigenvalue = 1.47E-06

 Q-Chem warning in module stvman/mkSTV.C, line 318:

 Overlap eigenvalue is smaller than square root of threshold
 Use THRESH >= 12 to get rid of this warning


 Scale SEOQF with 1.000000e-01/1.000000e-01/1.000000e-01

 Standard Electronic Orientation quadrupole field applied
 Nucleus-field energy     =    -0.0000000235 hartrees
 Guess from superposition of atomic densities
 Warning:  Energy on first SCF cycle will be non-variational
 SAD guess density has 84.000000 electrons

 -----------------------------------------------------------------------
  General SCF calculation program by
  Eric Jon Sundstrom, Paul Horn, Yuezhi Mao, Dmitri Zuev, Alec White,
  David Stuck, Shaama M.S., Shane Yost, Joonho Lee, David Small,
  Daniel Levine, Susi Lehtola, Hugh Burton, Evgeny Epifanovsky,
  Bang C. Huynh
 -----------------------------------------------------------------------
 Exchange:     0.2000 Hartree-Fock + 0.0800 Slater + 0.7200 B88
 Correlation:  0.1900 VWN1RPA + 0.8100 LYP
 Using SG-1 standard quadrature grid
 using 6 threads for integral computing
 -------------------------------------------------------
 OpenMP Integral computing Module                
 Release: version 2.0, May 2017, Q-Chem Inc. Pleasanton 
 -------------------------------------------------------
 A restricted SCF calculation will be
 performed using DIIS
 SCF converges when DIIS error is below 1.0e-08
 ---------------------------------------
  Cycle       Energy         DIIS error
 ---------------------------------------
    1   -2906.7706043407      4.09e-02  
    2   -2905.0039286728      4.26e-03  
    3   -2904.8994143384      5.62e-03  
    4   -2905.1073793555      1.08e-03  
    5   -2905.1147780323      4.42e-04  
    6   -2905.1160375638      1.20e-04  
    7   -2905.1161095944      5.50e-05  
    8   -2905.1161235138      1.26e-05  
    9   -2905.1161244687      3.04e-06  
   10   -2905.1161245173      1.64e-06  
   11   -2905.1161245334      3.44e-07  
   12   -2905.1161245345      1.03e-07  
   13   -2905.1161245347      4.56e-08  
   14   -2905.1161245348      7.30e-09  Convergence criterion met
 ---------------------------------------
 SCF time:   CPU 73.12s  wall 13.00s 
 SCF   energy in the final basis set =    -2905.1161245348
 Total energy in the final basis set =    -2905.1161245348

 --------------------------------------------------------------

                    Orbital Energies (a.u.)
 --------------------------------------------------------------

 Alpha MOs
 -- Occupied --
******** -62.4934 -56.3140 -56.3100 -56.3098 -24.7082 -10.2847 -10.2483
-10.2060 -10.2036 -10.2020 -10.1986  -8.7023  -6.5342  -6.5208  -6.5202
 -2.6450  -2.6412  -2.6409  -2.6302  -2.6301  -1.2511  -0.8952  -0.8260
 -0.7748  -0.7460  -0.6459  -0.6285  -0.5658  -0.5199  -0.5084  -0.4915
 -0.4663  -0.4427  -0.4226  -0.3970  -0.3941  -0.3704  -0.3315  -0.3012
 -0.2755  -0.2585
 -- Virtual --
 -0.0420  -0.0306  -0.0247  -0.0068   0.0062   0.0136   0.0336   0.0384
  0.0482   0.0544   0.0715   0.0728   0.0765   0.0834   0.0972   0.1042
  0.1054   0.1125   0.1140   0.1203   0.1235   0.1292   0.1295   0.1354
  0.1451   0.1537   0.1542   0.1716   0.1778   0.1834   0.1871   0.2071
  0.2188   0.2295   0.2335   0.2437   0.2541   0.2631   0.2707   0.2805
  0.2877   0.3095   0.3238   0.3270   0.3337   0.3539   0.3818   0.3926
  0.4180   0.4326   0.4367   0.4564   0.4765   0.5097   0.5155   0.5275
  0.5304   0.5393   0.5506   0.5563   0.5679   0.5761   0.5815   0.5889
  0.6087   0.6164   0.6385   0.6494   0.6762   0.7064   0.7304   0.7364
  0.7435   0.7574   0.7908   0.8304   0.8456   0.8531   0.8561   0.8620
  0.8709   0.9108   0.9432   0.9660   0.9687   0.9765   1.0067   1.0713
  1.0783   1.0950   1.0974   1.1586   1.2393   1.2846   1.3434   1.4187
  1.4280   1.4561   1.5061   1.5098   1.5370   1.5473   1.5534   1.5631
  1.6302   1.6376   1.6709   1.7028   1.7198   1.7660   1.8275   1.8765
  1.8769   1.8875   1.8952   1.9296   1.9331   1.9916   2.0079   2.0135
  2.0377   2.0538   2.0938   2.1477   2.2304   2.2400   2.2803   2.3039
  2.3331   2.4056   2.4417   2.5444   2.5699   2.6127   2.6824   2.7047
  2.7189   2.7262   2.7414   2.7509   2.7625   2.7923   2.8384   2.8489
  2.8577   3.0497   3.0835   3.1038   3.1607   3.3100   3.3448   3.4715
  3.5003   3.6798   3.7724   3.7762   3.8661   3.9795   4.0034   4.0186
  4.0480   4.0718   4.0885   4.0932   4.1323   4.2558   4.4260   4.8215
  4.8607   6.3090   6.4447   6.7119   6.7645   7.5635   7.6726   7.7568
 23.4757  23.8875  23.9077  24.0205  24.0568  24.1550  47.9972  66.7909
289.7599 289.8703 289.97931020.8089
 --------------------------------------------------------------

          Ground-State Mulliken Net Atomic Charges

     Atom                 Charge (a.u.)
  ----------------------------------------
      1 C                    -0.663557
      2 C                     0.043783
      3 C                    -0.440240
      4 C                     0.535221
      5 C                    -1.124996
      6 C                     1.171395
      7 H                     0.205938
      8 H                     0.166744
      9 H                     0.172383
     10 H                     0.205495
     11 F                    -0.131050
     12 Br                   -0.141116
  ----------------------------------------
  Sum of atomic charges =     0.000000

 -----------------------------------------------------------------
                    Cartesian Multipole Moments
 -----------------------------------------------------------------
    Charge (ESU x 10^10)
                 0.0000
    Dipole Moment (Debye)
         X      -1.3384      Y       0.0000      Z       2.2857
       Tot       2.6487
    Quadrupole Moments (Debye-Ang)
        XX     -60.3592     XY       0.0000     YY     -61.1821
        XZ       4.8672     YZ      -0.0000     ZZ     -54.5867
    Octopole Moments (Debye-Ang^2)
       XXX    -256.9835    XXY       0.0000    XYY     -82.8547
       YYY       0.0000    XXZ      42.9362    XYZ      -0.0000
       YYZ      22.1756    XZZ     -76.1876    YZZ       0.0000
       ZZZ      81.8831
    Hexadecapole Moments (Debye-Ang^3)
      XXXX   -1193.2534   XXXY       0.0000   XXYY    -205.5655
      XYYY       0.0000   YYYY     -71.1007   XXXZ     172.8375
      XXYZ      -0.0000   XYYZ      33.6222   YYYZ      -0.0000
      XXZZ    -369.1241   XYZZ       0.0000   YYZZ    -218.0893
      XZZZ     121.1706   YZZZ      -0.0000   ZZZZ   -1069.1207
 -----------------------------------------------------------------
 Calculating analytic gradient of the SCF energy
 Gradient of SCF Energy
            1           2           3           4           5           6
    1   0.0020681  -0.0000627   0.0006038  -0.0034094   0.0097823   0.0002113
    2  -0.0000000   0.0000000   0.0000000   0.0000000  -0.0000000   0.0000000
    3  -0.0029024  -0.0002109   0.0020711  -0.0006965  -0.0087012  -0.0037938
            7           8           9          10          11          12
    1  -0.0033150  -0.0014942  -0.0011181   0.0004735  -0.0032539  -0.0004855
    2  -0.0000000  -0.0000000   0.0000000  -0.0000000  -0.0000000  -0.0000000
    3  -0.0000841   0.0019760   0.0023948   0.0036063  -0.0003641   0.0067048
 Max gradient component =       9.782E-03
 RMS gradient           =       2.928E-03
 Gradient time:  CPU 19.50 s  wall 3.33 s
 Geometry Optimization Parameters
   NAtoms,    NIC,     NZ,  NCons,   NDum,   NFix, NCnnct, MaxDiis
       12      78      12       0       0       0       0       0


** GEOMETRY OPTIMIZATION IN DELOCALIZED INTERNAL COORDINATES **
   Searching for a Minimum

   Optimization Cycle:   1

                       Coordinates (Angstroms)
     ATOM                X               Y               Z
      1  C         0.0000000000    0.0000000000    0.0000000000
      2  C         0.0000000000    0.0000000000    1.3948300000
      3  C         1.2079582140    0.0000000000    2.0922450000
      4  C         2.4159164279    0.0000000000    1.3948300000
      5  C         2.4159164279    0.0000000000    0.0000000000
      6  C         1.2079582140    0.0000000000   -0.6974150000
      7  H        -0.9411357871    0.0000000000   -0.5433650000
      8  H        -0.9411357871    0.0000000000    1.9381950000
      9  H         1.2079582140    0.0000000000    3.1789750000
     10  H         3.3570522150    0.0000000000    1.9381950000
     11  F         3.5760440588    0.0000000000   -0.6698000000
     12  Br        1.2079582140    0.0000000000   -2.5880950000
   Point Group: c1    Number of degrees of freedom:    30


   Energy is  -2905.116124535


 Attempting to generate delocalized internal coordinates
 Initial Hessian constructed with Jon Baker's OPTIMIZE code

 21 Hessian modes will be used to form the next step
  Hessian Eigenvalues:
     0.160000    0.160000    0.160000    0.160000    0.201019    0.220000
     0.224933    0.244875    0.250000    0.250000    0.351933    0.351933
     0.351933    0.351933    0.422413    0.424130    0.464882    0.464882
     0.464882    0.464882    0.572947

 Minimum search - taking simple RFO step
 Searching for Lamda that Minimizes Along All modes
 Value Taken    Lamda =  -0.00088906
 Step Taken.  Stepsize is  0.061528

                             Maximum     Tolerance    Cnvgd?
         Gradient           0.008022      0.000300      NO
         Displacement       0.035858      0.001200      NO
         Energy change     *********      0.000001      NO


 New Cartesian Coordinates Obtained by Inverse Iteration

 Displacement from previous Coordinates is:  0.079285
 ----------------------------------------------------------------
             Standard Nuclear Orientation (Angstroms)
    I     Atom           X                Y                Z
 ----------------------------------------------------------------
    1      C      -0.0034374675     0.0000000000     0.0034088383
    2      C       0.0004645201     0.0000000000     1.3961001765
    3      C       1.2087779049     0.0000000000     2.0922143656
    4      C       2.4150927000     0.0000000000     1.3984740332
    5      C       2.4019756616     0.0000000000     0.0119562718
    6      C       1.2016903981     0.0000000000    -0.6951948901
    7      H      -0.9366371418     0.0000000000    -0.5448980113
    8      H      -0.9398992687     0.0000000000     1.9339367423
    9      H       1.2163371939     0.0000000000     3.1753265816
   10      H       3.3653166064     0.0000000000     1.9189126273
   11      F       3.5703903818     0.0000000000    -0.6482373965
   12      Br      1.2144189225     0.0000000000    -2.6034043389
 ----------------------------------------------------------------
 Nuclear Repulsion Energy =         542.12618824 hartrees
 There are       42 alpha and       42 beta electrons
 Applying Cartesian multipole field
    Component          Value
    ---------          -----
     (2,0,0)        1.00000E-11
     (0,2,0)        2.00000E-11
     (0,0,2)       -3.00000E-11
 Nucleus-field energy     =    -0.0000000238 hartrees
 Requested basis set is 6-311++G(d,p)
 There are 81 shells and 230 basis functions
 A cutoff of  1.0D-11 yielded   2861 shell pairs
 There are     24107 function pairs (     26213 Cartesian)
 Smallest overlap matrix eigenvalue = 1.42E-06

 Q-Chem warning in module stvman/mkSTV.C, line 318:

 Overlap eigenvalue is smaller than square root of threshold
 Use THRESH >= 12 to get rid of this warning

 Guess MOs from SCF MO coefficient file

 -----------------------------------------------------------------------
  General SCF calculation program by
  Eric Jon Sundstrom, Paul Horn, Yuezhi Mao, Dmitri Zuev, Alec White,
  David Stuck, Shaama M.S., Shane Yost, Joonho Lee, David Small,
  Daniel Levine, Susi Lehtola, Hugh Burton, Evgeny Epifanovsky,
  Bang C. Huynh
 -----------------------------------------------------------------------
 Exchange:     0.2000 Hartree-Fock + 0.0800 Slater + 0.7200 B88
 Correlation:  0.1900 VWN1RPA + 0.8100 LYP
 Using SG-1 standard quadrature grid
 using 6 threads for integral computing
 -------------------------------------------------------
 OpenMP Integral computing Module                
 Release: version 2.0, May 2017, Q-Chem Inc. Pleasanton 
 -------------------------------------------------------
 A restricted SCF calculation will be
 performed using DIIS
 SCF converges when DIIS error is below 1.0e-08
 ---------------------------------------
  Cycle       Energy         DIIS error
 ---------------------------------------
    1   -2905.1162472964      2.62e-04  
    2   -2905.1165230575      1.12e-04  
    3   -2905.1165029500      1.25e-04  
    4   -2905.1165786717      1.55e-05  
    5   -2905.1165803044      5.43e-06  
    6   -2905.1165804760      1.16e-06  
    7   -2905.1165804828      5.19e-07  
    8   -2905.1165804844      8.70e-08  
    9   -2905.1165804844      2.70e-08  
   10   -2905.1165804846      1.52e-08  
   11   -2905.1165804846      3.99e-09  Convergence criterion met
 ---------------------------------------
 SCF time:   CPU 57.61s  wall 10.00s 
 SCF   energy in the final basis set =    -2905.1165804846
 Total energy in the final basis set =    -2905.1165804846

 --------------------------------------------------------------

                    Orbital Energies (a.u.)
 --------------------------------------------------------------

 Alpha MOs
 -- Occupied --
******** -62.4936 -56.3143 -56.3102 -56.3100 -24.7061 -10.2833 -10.2488
-10.2058 -10.2022 -10.2016 -10.1985  -8.7024  -6.5343  -6.5208  -6.5203
 -2.6451  -2.6413  -2.6410  -2.6302  -2.6301  -1.2488  -0.8959  -0.8244
 -0.7762  -0.7469  -0.6464  -0.6298  -0.5655  -0.5193  -0.5084  -0.4902
 -0.4671  -0.4433  -0.4215  -0.3976  -0.3941  -0.3711  -0.3308  -0.3014
 -0.2765  -0.2594
 -- Virtual --
 -0.0419  -0.0301  -0.0283  -0.0074   0.0062   0.0136   0.0337   0.0386
  0.0482   0.0540   0.0713   0.0729   0.0771   0.0833   0.0963   0.1045
  0.1056   0.1125   0.1142   0.1206   0.1235   0.1290   0.1296   0.1358
  0.1452   0.1538   0.1544   0.1721   0.1778   0.1843   0.1873   0.2072
  0.2191   0.2300   0.2337   0.2454   0.2542   0.2634   0.2711   0.2808
  0.2885   0.3115   0.3227   0.3277   0.3347   0.3562   0.3825   0.3931
  0.4167   0.4331   0.4371   0.4569   0.4773   0.5120   0.5150   0.5280
  0.5294   0.5383   0.5527   0.5562   0.5678   0.5776   0.5810   0.5885
  0.6080   0.6155   0.6377   0.6498   0.6752   0.7062   0.7301   0.7395
  0.7445   0.7568   0.7906   0.8315   0.8449   0.8522   0.8552   0.8608
  0.8726   0.9122   0.9445   0.9623   0.9680   0.9770   1.0058   1.0705
  1.0814   1.0973   1.0991   1.1622   1.2343   1.2817   1.3469   1.4205
  1.4305   1.4552   1.5067   1.5097   1.5372   1.5468   1.5565   1.5660
  1.6291   1.6379   1.6729   1.7057   1.7212   1.7698   1.8241   1.8774
  1.8800   1.8891   1.8993   1.9317   1.9336   1.9942   2.0100   2.0131
  2.0394   2.0562   2.0897   2.1449   2.2358   2.2505   2.2804   2.3086
  2.3364   2.4089   2.4492   2.5479   2.5639   2.6136   2.6811   2.7032
  2.7232   2.7295   2.7409   2.7530   2.7639   2.8007   2.8472   2.8490
  2.8591   3.0523   3.0818   3.1086   3.1627   3.3141   3.3505   3.4777
  3.5126   3.6863   3.7743   3.7783   3.8685   3.9788   4.0031   4.0233
  4.0485   4.0757   4.0860   4.0955   4.1367   4.2521   4.4281   4.8239
  4.8621   6.3101   6.4471   6.7080   6.7602   7.5633   7.6710   7.7556
 23.4778  23.8984  23.9124  24.0299  24.0707  24.1667  47.9910  66.7912
289.7591 289.8681 289.97781020.8011
 --------------------------------------------------------------

          Ground-State Mulliken Net Atomic Charges

     Atom                 Charge (a.u.)
  ----------------------------------------
      1 C                    -0.671636
      2 C                     0.038072
      3 C                    -0.446084
      4 C                     0.529456
      5 C                    -1.122084
      6 C                     1.195573
      7 H                     0.203819
      8 H                     0.166880
      9 H                     0.172418
     10 H                     0.205625
     11 F                    -0.132135
     12 Br                   -0.139904
  ----------------------------------------
  Sum of atomic charges =     0.000000

 -----------------------------------------------------------------
                    Cartesian Multipole Moments
 -----------------------------------------------------------------
    Charge (ESU x 10^10)
                 0.0000
    Dipole Moment (Debye)
         X      -1.3546      Y      -0.0000      Z       2.3087
       Tot       2.6768
    Quadrupole Moments (Debye-Ang)
        XX     -60.4141     XY      -0.0000     YY     -61.1510
        XZ       4.9465     YZ      -0.0000     ZZ     -54.5867
    Octopole Moments (Debye-Ang^2)
       XXX    -257.0903    XXY      -0.0000    XYY     -82.7977
       YYY       0.0000    XXZ      43.3223    XYZ      -0.0000
       YYZ      22.4083    XZZ     -75.9602    YZZ       0.0000
       ZZZ      81.8924
    Hexadecapole Moments (Debye-Ang^3)
      XXXX   -1191.4247   XXXY      -0.0000   XXYY    -205.1105
      XYYY       0.0000   YYYY     -71.0228   XXXZ     174.0421
      XXYZ      -0.0000   XYYZ      33.9201   YYYZ      -0.0000
      XXZZ    -369.5307   XYZZ       0.0000   YYZZ    -219.3643
      XZZZ     120.7800   YZZZ      -0.0000   ZZZZ   -1076.1632
 -----------------------------------------------------------------
 Calculating analytic gradient of the SCF energy
 Gradient of SCF Energy
            1           2           3           4           5           6
    1   0.0002119  -0.0007657   0.0011382  -0.0004618   0.0034754  -0.0006639
    2  -0.0000000   0.0000000  -0.0000000   0.0000000  -0.0000000   0.0000000
    3  -0.0000736  -0.0005662   0.0001977  -0.0013186  -0.0003205   0.0007955
            7           8           9          10          11          12
    1   0.0000031   0.0000976   0.0001174  -0.0002764  -0.0026471  -0.0002288
    2   0.0000000  -0.0000000   0.0000000  -0.0000000  -0.0000000   0.0000000
    3   0.0002721   0.0001478  -0.0001794   0.0008985   0.0012592  -0.0011125
 Max gradient component =       3.475E-03
 RMS gradient           =       8.884E-04
 Gradient time:  CPU 19.47 s  wall 3.32 s
 Geometry Optimization Parameters
   NAtoms,    NIC,     NZ,  NCons,   NDum,   NFix, NCnnct, MaxDiis
       12      78      12       0       0       0       0       0

 Cartesian Hessian Update
 Hessian updated using BFGS update


** GEOMETRY OPTIMIZATION IN DELOCALIZED INTERNAL COORDINATES **
   Searching for a Minimum

   Optimization Cycle:   2

                       Coordinates (Angstroms)
     ATOM                X               Y               Z
      1  C        -0.0034374675    0.0000000000    0.0034088383
      2  C         0.0004645201    0.0000000000    1.3961001765
      3  C         1.2087779049    0.0000000000    2.0922143656
      4  C         2.4150927000    0.0000000000    1.3984740332
      5  C         2.4019756616    0.0000000000    0.0119562718
      6  C         1.2016903981    0.0000000000   -0.6951948901
      7  H        -0.9366371418    0.0000000000   -0.5448980113
      8  H        -0.9398992687    0.0000000000    1.9339367423
      9  H         1.2163371939    0.0000000000    3.1753265816
     10  H         3.3653166064    0.0000000000    1.9189126273
     11  F         3.5703903818    0.0000000000   -0.6482373965
     12  Br        1.2144189225    0.0000000000   -2.6034043389
   Point Group: c1    Number of degrees of freedom:    30


   Energy is  -2905.116580485

 Hessian updated using BFGS update

 15 Hessian modes will be used to form the next step
  Hessian Eigenvalues:
     0.142761    0.160743    0.215134    0.220897    0.224886    0.239784
     0.248906    0.251226    0.350794    0.353859    0.420955    0.425216
     0.459309    0.480965    0.579071

 Minimum search - taking simple RFO step
 Searching for Lamda that Minimizes Along All modes
 Value Taken    Lamda =  -0.00004354
 Step Taken.  Stepsize is  0.013774

                             Maximum     Tolerance    Cnvgd?
         Gradient           0.001770      0.000300      NO
         Displacement       0.005781      0.001200      NO
         Energy change     -0.000456      0.000001      NO


 New Cartesian Coordinates Obtained by Inverse Iteration

 Displacement from previous Coordinates is:  0.018199
 ----------------------------------------------------------------
             Standard Nuclear Orientation (Angstroms)
    I     Atom           X                Y                Z
 ----------------------------------------------------------------
    1      C      -0.0041097209     0.0000000000     0.0038444251
    2      C       0.0003504580     0.0000000000     1.3968599554
    3      C       1.2078268281     0.0000000000     2.0934431193
    4      C       2.4146680211     0.0000000000     1.3992286113
    5      C       2.3996506968     0.0000000000     0.0125929255
    6      C       1.2009896625     0.0000000000    -0.6947859410
    7      H      -0.9364460700     0.0000000000    -0.5459395843
    8      H      -0.9405957569     0.0000000000     1.9333776712
    9      H       1.2149002667     0.0000000000     3.1766627063
   10      H       3.3685805415     0.0000000000     1.9119258956
   11      F       3.5712699409     0.0000000000    -0.6478123752
   12      Br      1.2174055437     0.0000000000    -2.6008024092
 ----------------------------------------------------------------
 Nuclear Repulsion Energy =         542.29333571 hartrees
 There are       42 alpha and       42 beta electrons
 Applying Cartesian multipole field
    Component          Value
    ---------          -----
     (2,0,0)        1.00000E-11
     (0,2,0)        2.00000E-11
     (0,0,2)       -3.00000E-11
 Nucleus-field energy     =    -0.0000000237 hartrees
 Requested basis set is 6-311++G(d,p)
 There are 81 shells and 230 basis functions
 A cutoff of  1.0D-11 yielded   2861 shell pairs
 There are     24107 function pairs (     26213 Cartesian)
 Smallest overlap matrix eigenvalue = 1.41E-06

 Q-Chem warning in module stvman/mkSTV.C, line 318:

 Overlap eigenvalue is smaller than square root of threshold
 Use THRESH >= 12 to get rid of this warning

 Guess MOs from SCF MO coefficient file

 -----------------------------------------------------------------------
  General SCF calculation program by
  Eric Jon Sundstrom, Paul Horn, Yuezhi Mao, Dmitri Zuev, Alec White,
  David Stuck, Shaama M.S., Shane Yost, Joonho Lee, David Small,
  Daniel Levine, Susi Lehtola, Hugh Burton, Evgeny Epifanovsky,
  Bang C. Huynh
 -----------------------------------------------------------------------
 Exchange:     0.2000 Hartree-Fock + 0.0800 Slater + 0.7200 B88
 Correlation:  0.1900 VWN1RPA + 0.8100 LYP
 Using SG-1 standard quadrature grid
 using 6 threads for integral computing
 -------------------------------------------------------
 OpenMP Integral computing Module                
 Release: version 2.0, May 2017, Q-Chem Inc. Pleasanton 
 -------------------------------------------------------
 A restricted SCF calculation will be
 performed using DIIS
 SCF converges when DIIS error is below 1.0e-08
 ---------------------------------------
  Cycle       Energy         DIIS error
 ---------------------------------------
    1   -2905.1165913421      5.47e-05  
    2   -2905.1166053355      2.08e-05  
    3   -2905.1166041423      2.53e-05  
    4   -2905.1166071416      3.35e-06  
    5   -2905.1166072027      1.57e-06  
    6   -2905.1166072194      2.46e-07  
    7   -2905.1166072198      9.63e-08  
    8   -2905.1166072201      2.94e-08  
    9   -2905.1166072198      8.00e-09  Convergence criterion met
 ---------------------------------------
 SCF time:   CPU 47.82s  wall 9.00s 
 SCF   energy in the final basis set =    -2905.1166072198
 Total energy in the final basis set =    -2905.1166072198

 --------------------------------------------------------------

                    Orbital Energies (a.u.)
 --------------------------------------------------------------

 Alpha MOs
 -- Occupied --
******** -62.4937 -56.3143 -56.3103 -56.3101 -24.7055 -10.2830 -10.2487
-10.2059 -10.2024 -10.2018 -10.1986  -8.7025  -6.5344  -6.5209  -6.5204
 -2.6452  -2.6414  -2.6410  -2.6303  -2.6302  -1.2473  -0.8962  -0.8248
 -0.7762  -0.7471  -0.6465  -0.6296  -0.5650  -0.5189  -0.5083  -0.4893
 -0.4671  -0.4435  -0.4214  -0.3977  -0.3942  -0.3713  -0.3311  -0.3014
 -0.2765  -0.2596
 -- Virtual --
 -0.0421  -0.0301  -0.0280  -0.0073   0.0062   0.0136   0.0336   0.0386
  0.0482   0.0540   0.0713   0.0728   0.0771   0.0834   0.0964   0.1044
  0.1056   0.1124   0.1143   0.1206   0.1233   0.1290   0.1296   0.1358
  0.1451   0.1535   0.1544   0.1722   0.1778   0.1843   0.1870   0.2070
  0.2191   0.2300   0.2336   0.2452   0.2540   0.2633   0.2713   0.2805
  0.2885   0.3117   0.3228   0.3274   0.3346   0.3562   0.3824   0.3932
  0.4172   0.4332   0.4370   0.4569   0.4774   0.5120   0.5150   0.5278
  0.5296   0.5381   0.5527   0.5560   0.5677   0.5777   0.5810   0.5885
  0.6080   0.6158   0.6377   0.6498   0.6753   0.7063   0.7300   0.7395
  0.7445   0.7568   0.7903   0.8316   0.8448   0.8519   0.8550   0.8609
  0.8729   0.9122   0.9449   0.9626   0.9680   0.9769   1.0055   1.0702
  1.0815   1.0971   1.0996   1.1622   1.2349   1.2817   1.3474   1.4210
  1.4315   1.4549   1.5067   1.5089   1.5374   1.5463   1.5564   1.5664
  1.6279   1.6380   1.6737   1.7061   1.7210   1.7704   1.8228   1.8771
  1.8805   1.8894   1.8994   1.9315   1.9337   1.9941   2.0100   2.0128
  2.0397   2.0573   2.0895   2.1448   2.2360   2.2515   2.2808   2.3088
  2.3378   2.4085   2.4502   2.5464   2.5617   2.6136   2.6808   2.7026
  2.7234   2.7305   2.7406   2.7535   2.7641   2.8010   2.8472   2.8489
  2.8590   3.0523   3.0817   3.1091   3.1603   3.3142   3.3497   3.4778
  3.5131   3.6857   3.7747   3.7793   3.8680   3.9767   4.0030   4.0230
  4.0485   4.0761   4.0862   4.0934   4.1364   4.2524   4.4281   4.8236
  4.8606   6.3107   6.4476   6.7069   6.7591   7.5632   7.6712   7.7561
 23.4768  23.8976  23.9147  24.0314  24.0696  24.1665  47.9915  66.7913
289.7591 289.8684 289.97831020.8019
 --------------------------------------------------------------

          Ground-State Mulliken Net Atomic Charges

     Atom                 Charge (a.u.)
  ----------------------------------------
      1 C                    -0.668157
      2 C                     0.035975
      3 C                    -0.448165
      4 C                     0.526361
      5 C                    -1.117190
      6 C                     1.194476
      7 H                     0.203986
      8 H                     0.166925
      9 H                     0.172750
     10 H                     0.205902
     11 F                    -0.133535
     12 Br                   -0.139329
  ----------------------------------------
  Sum of atomic charges =     0.000000

 -----------------------------------------------------------------
                    Cartesian Multipole Moments
 -----------------------------------------------------------------
    Charge (ESU x 10^10)
                 0.0000
    Dipole Moment (Debye)
         X      -1.3698      Y       0.0000      Z       2.3050
       Tot       2.6812
    Quadrupole Moments (Debye-Ang)
        XX     -60.4789     XY       0.0000     YY     -61.1460
        XZ       4.9447     YZ       0.0000     ZZ     -54.5725
    Octopole Moments (Debye-Ang^2)
       XXX    -257.4457    XXY       0.0000    XYY     -82.8368
       YYY      -0.0000    XXZ      43.2817    XYZ      -0.0000
       YYZ      22.3314    XZZ     -75.9905    YZZ      -0.0000
       ZZZ      81.6088
    Hexadecapole Moments (Debye-Ang^3)
      XXXX   -1192.9168   XXXY       0.0000   XXYY    -205.2461
      XYYY      -0.0000   YYYY     -71.0016   XXXZ     174.5101
      XXYZ      -0.0000   XYYZ      33.9993   YYYZ       0.0000
      XXZZ    -369.4536   XYZZ      -0.0000   YYZZ    -219.1022
      XZZZ     120.6148   YZZZ       0.0000   ZZZZ   -1074.7656
 -----------------------------------------------------------------
 Calculating analytic gradient of the SCF energy
 Gradient of SCF Energy
            1           2           3           4           5           6
    1   0.0000509  -0.0002349   0.0000628   0.0000711   0.0010855  -0.0003241
    2   0.0000000  -0.0000000   0.0000000  -0.0000000   0.0000000  -0.0000000
    3  -0.0001409   0.0000304   0.0000523  -0.0004650  -0.0002275   0.0006377
            7           8           9          10          11          12
    1   0.0001100   0.0001262   0.0000986  -0.0001496  -0.0008719  -0.0000246
    2  -0.0000000  -0.0000000   0.0000000   0.0000000  -0.0000000  -0.0000000
    3   0.0000674  -0.0000324  -0.0001050   0.0000581   0.0003977  -0.0002727
 Max gradient component =       1.086E-03
 RMS gradient           =       2.945E-04
 Gradient time:  CPU 19.47 s  wall 3.31 s
 Geometry Optimization Parameters
   NAtoms,    NIC,     NZ,  NCons,   NDum,   NFix, NCnnct, MaxDiis
       12      78      12       0       0       0       0       0

 Cartesian Hessian Update
 Hessian updated using BFGS update


** GEOMETRY OPTIMIZATION IN DELOCALIZED INTERNAL COORDINATES **
   Searching for a Minimum

   Optimization Cycle:   3

                       Coordinates (Angstroms)
     ATOM                X               Y               Z
      1  C        -0.0041097209    0.0000000000    0.0038444251
      2  C         0.0003504580    0.0000000000    1.3968599554
      3  C         1.2078268281    0.0000000000    2.0934431193
      4  C         2.4146680211    0.0000000000    1.3992286113
      5  C         2.3996506968    0.0000000000    0.0125929255
      6  C         1.2009896625    0.0000000000   -0.6947859410
      7  H        -0.9364460700    0.0000000000   -0.5459395843
      8  H        -0.9405957569    0.0000000000    1.9333776712
      9  H         1.2149002667    0.0000000000    3.1766627063
     10  H         3.3685805415    0.0000000000    1.9119258956
     11  F         3.5712699409    0.0000000000   -0.6478123752
     12  Br        1.2174055437    0.0000000000   -2.6008024092
   Point Group: c1    Number of degrees of freedom:    30


   Energy is  -2905.116607220

 Hessian updated using BFGS update

 18 Hessian modes will be used to form the next step
  Hessian Eigenvalues:
     0.129428    0.160049    0.160625    0.205197    0.219021    0.224613
     0.237922    0.249524    0.256306    0.351909    0.352796    0.354108
     0.422403    0.430736    0.458710    0.469397    0.475680    0.503938

 Minimum search - taking simple RFO step
 Searching for Lamda that Minimizes Along All modes
 Value Taken    Lamda =  -0.00000511
 Step Taken.  Stepsize is  0.004969

                             Maximum     Tolerance    Cnvgd?
         Gradient           0.000663      0.000300      NO
         Displacement       0.002854      0.001200      NO
         Energy change     -0.000027      0.000001      NO


 New Cartesian Coordinates Obtained by Inverse Iteration

 Displacement from previous Coordinates is:  0.005210
 ----------------------------------------------------------------
             Standard Nuclear Orientation (Angstroms)
    I     Atom           X                Y                Z
 ----------------------------------------------------------------
    1      C      -0.0041680071     0.0000000000     0.0037460833
    2      C       0.0006768945     0.0000000000     1.3968874163
    3      C       1.2077053195     0.0000000000     2.0940183802
    4      C       2.4145347246     0.0000000000     1.3997736428
    5      C       2.3988498904     0.0000000000     0.0127170019
    6      C       1.2009041709     0.0000000000    -0.6955585178
    7      H      -0.9368642906     0.0000000000    -0.5457927626
    8      H      -0.9405781815     0.0000000000     1.9332392091
    9      H       1.2140286830     0.0000000000     3.1773992534
   10      H       3.3696655889     0.0000000000     1.9104866150
   11      F       3.5720736322     0.0000000000    -0.6475290062
   12      Br      1.2176619866     0.0000000000    -2.6007923152
 ----------------------------------------------------------------
 Nuclear Repulsion Energy =         542.25720366 hartrees
 There are       42 alpha and       42 beta electrons
 Applying Cartesian multipole field
    Component          Value
    ---------          -----
     (2,0,0)        1.00000E-11
     (0,2,0)        2.00000E-11
     (0,0,2)       -3.00000E-11
 Nucleus-field energy     =    -0.0000000237 hartrees
 Requested basis set is 6-311++G(d,p)
 There are 81 shells and 230 basis functions
 A cutoff of  1.0D-11 yielded   2861 shell pairs
 There are     24107 function pairs (     26213 Cartesian)
 Smallest overlap matrix eigenvalue = 1.41E-06

 Q-Chem warning in module stvman/mkSTV.C, line 318:

 Overlap eigenvalue is smaller than square root of threshold
 Use THRESH >= 12 to get rid of this warning

 Guess MOs from SCF MO coefficient file

 -----------------------------------------------------------------------
  General SCF calculation program by
  Eric Jon Sundstrom, Paul Horn, Yuezhi Mao, Dmitri Zuev, Alec White,
  David Stuck, Shaama M.S., Shane Yost, Joonho Lee, David Small,
  Daniel Levine, Susi Lehtola, Hugh Burton, Evgeny Epifanovsky,
  Bang C. Huynh
 -----------------------------------------------------------------------
 Exchange:     0.2000 Hartree-Fock + 0.0800 Slater + 0.7200 B88
 Correlation:  0.1900 VWN1RPA + 0.8100 LYP
 Using SG-1 standard quadrature grid
 using 6 threads for integral computing
 -------------------------------------------------------
 OpenMP Integral computing Module                
 Release: version 2.0, May 2017, Q-Chem Inc. Pleasanton 
 -------------------------------------------------------
 A restricted SCF calculation will be
 performed using DIIS
 SCF converges when DIIS error is below 1.0e-08
 ---------------------------------------
  Cycle       Energy         DIIS error
 ---------------------------------------
    1   -2905.1166067881      2.49e-05  
    2   -2905.1166096207      9.19e-06  
    3   -2905.1166094985      1.03e-05  
    4   -2905.1166099539      1.30e-06  
    5   -2905.1166099624      5.41e-07  
    6   -2905.1166099645      1.64e-07  
    7   -2905.1166099644      4.73e-08  
    8   -2905.1166099643      1.85e-08  
    9   -2905.1166099640      4.44e-09  Convergence criterion met
 ---------------------------------------
 SCF time:   CPU 47.18s  wall 8.00s 
 SCF   energy in the final basis set =    -2905.1166099640
 Total energy in the final basis set =    -2905.1166099640

 --------------------------------------------------------------

                    Orbital Energies (a.u.)
 --------------------------------------------------------------

 Alpha MOs
 -- Occupied --
******** -62.4938 -56.3144 -56.3104 -56.3102 -24.7052 -10.2830 -10.2488
-10.2060 -10.2025 -10.2019 -10.1987  -8.7026  -6.5345  -6.5210  -6.5205
 -2.6453  -2.6415  -2.6412  -2.6304  -2.6303  -1.2466  -0.8962  -0.8249
 -0.7761  -0.7471  -0.6464  -0.6295  -0.5647  -0.5187  -0.5083  -0.4888
 -0.4670  -0.4436  -0.4213  -0.3977  -0.3942  -0.3714  -0.3312  -0.3015
 -0.2765  -0.2596
 -- Virtual --
 -0.0422  -0.0302  -0.0279  -0.0073   0.0062   0.0136   0.0336   0.0386
  0.0482   0.0540   0.0713   0.0728   0.0771   0.0834   0.0964   0.1043
  0.1055   0.1124   0.1142   0.1206   0.1233   0.1289   0.1296   0.1357
  0.1451   0.1534   0.1544   0.1722   0.1778   0.1843   0.1869   0.2070
  0.2191   0.2299   0.2335   0.2452   0.2540   0.2633   0.2713   0.2804
  0.2885   0.3117   0.3228   0.3273   0.3345   0.3562   0.3823   0.3933
  0.4173   0.4333   0.4369   0.4569   0.4774   0.5119   0.5150   0.5277
  0.5296   0.5381   0.5527   0.5559   0.5677   0.5776   0.5810   0.5884
  0.6080   0.6157   0.6377   0.6496   0.6752   0.7063   0.7300   0.7394
  0.7445   0.7569   0.7901   0.8316   0.8448   0.8518   0.8549   0.8608
  0.8729   0.9121   0.9449   0.9625   0.9680   0.9769   1.0054   1.0701
  1.0816   1.0971   1.0998   1.1621   1.2348   1.2815   1.3476   1.4211
  1.4318   1.4548   1.5065   1.5087   1.5374   1.5462   1.5563   1.5663
  1.6275   1.6380   1.6738   1.7061   1.7208   1.7703   1.8224   1.8767
  1.8804   1.8893   1.8995   1.9313   1.9337   1.9939   2.0098   2.0126
  2.0396   2.0576   2.0892   2.1446   2.2359   2.2517   2.2810   2.3087
  2.3377   2.4081   2.4502   2.5456   2.5611   2.6135   2.6807   2.7025
  2.7235   2.7304   2.7403   2.7535   2.7641   2.8008   2.8467   2.8489
  2.8590   3.0522   3.0815   3.1089   3.1590   3.3139   3.3493   3.4776
  3.5127   3.6848   3.7750   3.7794   3.8677   3.9757   4.0029   4.0226
  4.0484   4.0760   4.0863   4.0924   4.1358   4.2524   4.4281   4.8231
  4.8598   6.3110   6.4477   6.7062   6.7584   7.5632   7.6712   7.7563
 23.4762  23.8967  23.9148  24.0311  24.0688  24.1661  47.9916  66.7913
289.7591 289.8684 289.97851020.8020
 --------------------------------------------------------------

          Ground-State Mulliken Net Atomic Charges

     Atom                 Charge (a.u.)
  ----------------------------------------
      1 C                    -0.666447
      2 C                     0.035815
      3 C                    -0.448926
      4 C                     0.525413
      5 C                    -1.115461
      6 C                     1.192747
      7 H                     0.204125
      8 H                     0.166936
      9 H                     0.172859
     10 H                     0.206071
     11 F                    -0.134145
     12 Br                   -0.138986
  ----------------------------------------
  Sum of atomic charges =     0.000000

 -----------------------------------------------------------------
                    Cartesian Multipole Moments
 -----------------------------------------------------------------
    Charge (ESU x 10^10)
                 0.0000
    Dipole Moment (Debye)
         X      -1.3769      Y      -0.0000      Z       2.3029
       Tot       2.6832
    Quadrupole Moments (Debye-Ang)
        XX     -60.5165     XY      -0.0000     YY     -61.1470
        XZ       4.9464     YZ       0.0000     ZZ     -54.5552
    Octopole Moments (Debye-Ang^2)
       XXX    -257.6143    XXY       0.0000    XYY     -82.8478
       YYY      -0.0000    XXZ      43.2982    XYZ       0.0000
       YYZ      22.3229    XZZ     -75.9829    YZZ      -0.0000
       ZZZ      81.5557
    Hexadecapole Moments (Debye-Ang^3)
      XXXX   -1193.6644   XXXY       0.0000   XXYY    -205.2991
      XYYY      -0.0000   YYYY     -70.9988   XXXZ     174.6558
      XXYZ       0.0000   XYYZ      34.0018   YYYZ       0.0000
      XXZZ    -369.5052   XYZZ      -0.0000   YYZZ    -219.1068
      XZZZ     120.5245   YZZZ       0.0000   ZZZZ   -1074.6714
 -----------------------------------------------------------------
 Calculating analytic gradient of the SCF energy
 Gradient of SCF Energy
            1           2           3           4           5           6
    1   0.0000034   0.0000945  -0.0001247   0.0000228   0.0001579  -0.0001673
    2  -0.0000000  -0.0000000   0.0000000  -0.0000000  -0.0000000   0.0000000
    3  -0.0000890   0.0001428  -0.0000227   0.0000218  -0.0001353   0.0001512
            7           8           9          10          11          12
    1   0.0000045   0.0000215   0.0000560   0.0000257  -0.0000772  -0.0000172
    2  -0.0000000  -0.0000000  -0.0000000  -0.0000000   0.0000000  -0.0000000
    3  -0.0000021   0.0000178   0.0000072  -0.0000497   0.0000128  -0.0000547
 Max gradient component =       1.673E-04
 RMS gradient           =       6.769E-05
 Gradient time:  CPU 19.45 s  wall 3.31 s
 Geometry Optimization Parameters
   NAtoms,    NIC,     NZ,  NCons,   NDum,   NFix, NCnnct, MaxDiis
       12      78      12       0       0       0       0       0

 Cartesian Hessian Update
 Hessian updated using BFGS update


** GEOMETRY OPTIMIZATION IN DELOCALIZED INTERNAL COORDINATES **
   Searching for a Minimum

   Optimization Cycle:   4

                       Coordinates (Angstroms)
     ATOM                X               Y               Z
      1  C        -0.0041680071    0.0000000000    0.0037460833
      2  C         0.0006768945    0.0000000000    1.3968874163
      3  C         1.2077053195    0.0000000000    2.0940183802
      4  C         2.4145347246    0.0000000000    1.3997736428
      5  C         2.3988498904    0.0000000000    0.0127170019
      6  C         1.2009041709    0.0000000000   -0.6955585178
      7  H        -0.9368642906    0.0000000000   -0.5457927626
      8  H        -0.9405781815    0.0000000000    1.9332392091
      9  H         1.2140286830    0.0000000000    3.1773992534
     10  H         3.3696655889    0.0000000000    1.9104866150
     11  F         3.5720736322    0.0000000000   -0.6475290062
     12  Br        1.2176619866    0.0000000000   -2.6007923152
   Point Group: c1    Number of degrees of freedom:    30


   Energy is  -2905.116609964

 Hessian updated using BFGS update

 21 Hessian modes will be used to form the next step
  Hessian Eigenvalues:
     0.130206    0.159082    0.160023    0.160107    0.192315    0.219815
     0.224339    0.236751    0.249539    0.253634    0.351823    0.351929
     0.352763    0.354244    0.420280    0.429995    0.445751    0.464501
     0.468475    0.484563    0.515456

 Minimum search - taking simple RFO step
 Searching for Lamda that Minimizes Along All modes
 Value Taken    Lamda =   0.00000000
 Step Taken.  Stepsize is  0.000894

                             Maximum     Tolerance    Cnvgd?
         Gradient           0.000127      0.000300     YES
         Displacement       0.000394      0.001200     YES
         Energy change     -0.000003      0.000001      NO


                       Distance Matrix (Angstroms)
             C (  1)   C (  2)   C (  3)   C (  4)   C (  5)   C (  6)
   C (  2)  1.393150
   C (  3)  2.416170  1.393883
   C (  4)  2.792672  2.413860  1.392269
   C (  5)  2.403035  2.768964  2.398049  1.387145
   C (  6)  1.393279  2.412235  2.789585  2.421429  1.391664
   H (  7)  1.082550  2.157079  3.401144  3.875191  3.382148  2.143008
   H (  8)  2.144716  1.083344  2.154292  3.397259  3.852296  3.390652
   H (  9)  3.399423  2.154633  1.083399  2.145033  3.379203  3.872980
   H ( 10)  3.875360  3.407913  2.169736  1.083099  2.131669  3.390427
   F ( 11)  3.635060  4.115157  3.620265  2.351881  1.346246  2.371656
   Br( 12)  2.876889  4.178815  4.694821  4.175767  2.868037  1.905307
             H (  7)   H (  8)   H (  9)   H ( 10)   F ( 11)
   H (  8)  2.479035
   H (  9)  4.299826  2.488024
   H ( 10)  4.957772  4.310304  2.500368
   F ( 11)  4.510086  5.198499  4.493379  2.566011
   Br( 12)  2.977416  5.021498  5.778193  4.998275  3.059165

 Final energy is   -2905.1166099640500     


 ******************************
 **  OPTIMIZATION CONVERGED  **
 ******************************

                       Coordinates (Angstroms)
     ATOM                X               Y               Z
      1  C        -0.0041680071    0.0000000000    0.0037460833
      2  C         0.0006768945    0.0000000000    1.3968874163
      3  C         1.2077053195    0.0000000000    2.0940183802
      4  C         2.4145347246    0.0000000000    1.3997736428
      5  C         2.3988498904    0.0000000000    0.0127170019
      6  C         1.2009041709    0.0000000000   -0.6955585178
      7  H        -0.9368642906    0.0000000000   -0.5457927626
      8  H        -0.9405781815    0.0000000000    1.9332392091
      9  H         1.2140286830    0.0000000000    3.1773992534
     10  H         3.3696655889    0.0000000000    1.9104866150
     11  F         3.5720736322    0.0000000000   -0.6475290062
     12  Br        1.2176619866    0.0000000000   -2.6007923152

Z-matrix Print:
$molecule
0 1
Br
C  1 1.905307
C  2 1.391664 1 120.089410
F  3 1.346246 2 120.037483 1 -0.000000 0
C  3 1.387145 2 121.241225 1 -180.000000 0
H  5 1.083099 3 118.781499 2 -180.000000 0
C  5 1.392269 3 119.262368 2 -0.000000 0
H  7 1.083399 5 119.575826 3 -180.000000 0
C  2 1.393279 1 120.630579 3 -180.000000 0
H  9 1.082550 2 119.367036 1 -0.000000 0
C  9 1.393150 2 119.927381 1 -180.000000 0
H  11 1.083344 9 119.476367 2 -180.000000 0
$end


 --------------------------------------------------------------

                    Orbital Energies (a.u.)
 --------------------------------------------------------------

 Alpha MOs
 -- Occupied --
******** -62.4938 -56.3144 -56.3104 -56.3102 -24.7052 -10.2830 -10.2488
-10.2060 -10.2025 -10.2019 -10.1987  -8.7026  -6.5345  -6.5210  -6.5205
 -2.6453  -2.6415  -2.6412  -2.6304  -2.6303  -1.2466  -0.8962  -0.8249
 -0.7761  -0.7471  -0.6464  -0.6295  -0.5647  -0.5187  -0.5083  -0.4888
 -0.4670  -0.4436  -0.4213  -0.3977  -0.3942  -0.3714  -0.3312  -0.3015
 -0.2765  -0.2596
 -- Virtual --
 -0.0422  -0.0302  -0.0279  -0.0073   0.0062   0.0136   0.0336   0.0386
  0.0482   0.0540   0.0713   0.0728   0.0771   0.0834   0.0964   0.1043
  0.1055   0.1124   0.1142   0.1206   0.1233   0.1289   0.1296   0.1357
  0.1451   0.1534   0.1544   0.1722   0.1778   0.1843   0.1869   0.2070
  0.2191   0.2299   0.2335   0.2452   0.2540   0.2633   0.2713   0.2804
  0.2885   0.3117   0.3228   0.3273   0.3345   0.3562   0.3823   0.3933
  0.4173   0.4333   0.4369   0.4569   0.4774   0.5119   0.5150   0.5277
  0.5296   0.5381   0.5527   0.5559   0.5677   0.5776   0.5810   0.5884
  0.6080   0.6157   0.6377   0.6496   0.6752   0.7063   0.7300   0.7394
  0.7445   0.7569   0.7901   0.8316   0.8448   0.8518   0.8549   0.8608
  0.8729   0.9121   0.9449   0.9625   0.9680   0.9769   1.0054   1.0701
  1.0816   1.0971   1.0998   1.1621   1.2348   1.2815   1.3476   1.4211
  1.4318   1.4548   1.5065   1.5087   1.5374   1.5462   1.5563   1.5663
  1.6275   1.6380   1.6738   1.7061   1.7208   1.7703   1.8224   1.8767
  1.8804   1.8893   1.8995   1.9313   1.9337   1.9939   2.0098   2.0126
  2.0396   2.0576   2.0892   2.1446   2.2359   2.2517   2.2810   2.3087
  2.3377   2.4081   2.4502   2.5456   2.5611   2.6135   2.6807   2.7025
  2.7235   2.7304   2.7403   2.7535   2.7641   2.8008   2.8467   2.8489
  2.8590   3.0522   3.0815   3.1089   3.1590   3.3139   3.3493   3.4776
  3.5127   3.6848   3.7750   3.7794   3.8677   3.9757   4.0029   4.0226
  4.0484   4.0760   4.0863   4.0924   4.1358   4.2524   4.4281   4.8231
  4.8598   6.3110   6.4477   6.7062   6.7584   7.5632   7.6712   7.7563
 23.4762  23.8967  23.9148  24.0311  24.0688  24.1661  47.9916  66.7913
289.7591 289.8684 289.97851020.8020
 --------------------------------------------------------------

          Ground-State Mulliken Net Atomic Charges

     Atom                 Charge (a.u.)
  ----------------------------------------
      1 C                    -0.666447
      2 C                     0.035815
      3 C                    -0.448926
      4 C                     0.525413
      5 C                    -1.115461
      6 C                     1.192747
      7 H                     0.204125
      8 H                     0.166936
      9 H                     0.172859
     10 H                     0.206071
     11 F                    -0.134145
     12 Br                   -0.138986
  ----------------------------------------
  Sum of atomic charges =     0.000000

 -----------------------------------------------------------------
                    Cartesian Multipole Moments
 -----------------------------------------------------------------
    Charge (ESU x 10^10)
                 0.0000
    Dipole Moment (Debye)
         X      -1.3769      Y      -0.0000      Z       2.3029
       Tot       2.6832
    Quadrupole Moments (Debye-Ang)
        XX     -60.5165     XY      -0.0000     YY     -61.1470
        XZ       4.9464     YZ       0.0000     ZZ     -54.5552
    Octopole Moments (Debye-Ang^2)
       XXX    -257.6143    XXY       0.0000    XYY     -82.8478
       YYY      -0.0000    XXZ      43.2982    XYZ       0.0000
       YYZ      22.3229    XZZ     -75.9829    YZZ      -0.0000
       ZZZ      81.5557
    Hexadecapole Moments (Debye-Ang^3)
      XXXX   -1193.6644   XXXY       0.0000   XXYY    -205.2991
      XYYY      -0.0000   YYYY     -70.9988   XXXZ     174.6558
      XXYZ       0.0000   XYYZ      34.0018   YYYZ       0.0000
      XXZZ    -369.5052   XYZZ      -0.0000   YYZZ    -219.1068
      XZZZ     120.5245   YZZZ       0.0000   ZZZZ   -1074.6714
 -----------------------------------------------------------------
Archival summary:
1\1\december\OPT\ProcedureUnspecified\BasisUnspecified\r1164\taweetha\FriNov2919:45:302019FriNov2919:45:302019\0\\#,OPT,ProcedureUnspecified,BasisUnspecified,\\0,1\Br\C,1,1.90531\C,2,1.39166,1,120.089\F,3,1.34625,2,120.037,1,-0,0\C,3,1.38715,2,121.241,1,-180,0\H,5,1.0831,3,118.781,2,-180,0\C,5,1.39227,3,119.262,2,-0,0\H,7,1.0834,5,119.576,3,-180,0\C,2,1.39328,1,120.631,3,-180,0\H,9,1.08255,2,119.367,1,-0,0\C,9,1.39315,2,119.927,1,-180,0\H,11,1.08334,9,119.476,2,-180,0\\\@

 Total job time:  53.46s(wall), 304.88s(cpu) 
 Fri Nov 29 19:45:30 2019

        *************************************************************
        *                                                           *
        *  Thank you very much for using Q-Chem.  Have a nice day.  *
        *                                                           *
        *************************************************************


 
User input: 2 of 2 
 
                  Welcome to Q-Chem
     A Quantum Leap Into The Future Of Chemistry


 Q-Chem 5.2 (devel), Q-Chem, Inc., Pleasanton, CA (2019)

 Yihan Shao,  Zhengting Gan,  E. Epifanovsky,  A. T. B. Gilbert,  M. Wormit,  
 J. Kussmann,  A. W. Lange,  A. Behn,  Jia Deng,  Xintian Feng,  D. Ghosh,  
 M. Goldey,  P. R. Horn,  L. D. Jacobson,  I. Kaliman,  T. Kus,  A. Landau,  
 Jie Liu,  E. I. Proynov,  R. M. Richard,  R. P. Steele,  E. J. Sundstrom,  
 H. L. Woodcock III,  P. M. Zimmerman,  D. Zuev,  B. Albrecht,  E. Alguire,  
 S. A. Baeppler,  D. Barton,  Z. Benda,  Y. A. Bernard,  E. J. Berquist,  
 K. B. Bravaya,  H. Burton,  D. Casanova,  Chun-Min Chang,  Yunqing Chen,  
 A. Chien,  K. D. Closser,  M. P. Coons,  S. Coriani,  S. Dasgupta,  
 A. L. Dempwolff,  M. Diedenhofen,  Hainam Do,  R. G. Edgar,  Po-Tung Fang,  
 S. Faraji,  S. Fatehi,  Qingguo Feng,  K. D. Fenk,  J. Fosso-Tande,  
 J. Gayvert,  Qinghui Ge,  A. Ghysels,  G. Gidofalvi,  J. Gomes,  
 J. Gonthier,  A. Gunina,  D. Hait,  M. W. D. Hanson-Heine,  
 P. H. P. Harbach,  A. W. Hauser,  M. F. Herbst,  J. E. Herr,  
 E. G. Hohenstein,  Z. C. Holden,  Kerwin Hui,  B. C. Huynh,  T.-C. Jagau,  
 Hyunjun Ji,  B. Kaduk,  K. Khistyaev,  Jaehoon Kim,  P. Klunzinger,  K. Koh,  
 D. Kosenkov,  L. Koulias,  T. Kowalczyk,  C. M. Krauter,  A. Kunitsa,  
 Ka Un Lao,  A. Laurent,  K. V. Lawler,  Joonho Lee,  D. Lefrancois,  
 S. Lehtola,  D. S. Levine,  Yi-Pei Li,  You-Sheng Lin,  Fenglai Liu,  
 E. Livshits,  A. Luenser,  P. Manohar,  E. Mansoor,  S. F. Manzer,  
 Shan-Ping Mao,  Yuezhi Mao,  N. Mardirossian,  A. V. Marenich,  
 T. Markovich,  L. A. Martinez-Martinez,  S. A. Maurer,  N. J. Mayhall,  
 S. C. McKenzie,  J.-M. Mewes,  P. Morgante,  A. F. Morrison,  
 J. W. Mullinax,  K. Nanda,  T. S. Nguyen-Beck,  R. Olivares-Amaya,  
 J. A. Parkhill,  Zheng Pei,  T. M. Perrine,  F. Plasser,  P. Pokhilko,  
 S. Prager,  A. Prociuk,  E. Ramos,  D. R. Rehn,  F. Rob,  M. Scheurer,  
 M. Schneider,  N. Sergueev,  S. M. Sharada,  S. Sharma,  D. W. Small,  
 T. Stauch,  T. Stein,  Yu-Chuan Su,  A. J. W. Thom,  A. Tkatchenko,  
 T. Tsuchimochi,  N. M. Tubman,  L. Vogt,  M. L. Vidal,  O. Vydrov,  
 M. A. Watson,  J. Wenzel,  M. de Wergifosse,  T. A. Wesolowski,  A. White,  
 J. Witte,  A. Yamada,  Jun Yang,  K. Yao,  S. Yeganeh,  S. R. Yost,  
 Zhi-Qiang You,  A. Zech,  Igor Ying Zhang,  Xing Zhang,  Yan Zhao,  
 Ying Zhu,  B. R. Brooks,  G. K. L. Chan,  C. J. Cramer,  M. S. Gordon,  
 W. J. Hehre,  A. Klamt,  M. W. Schmidt,  C. D. Sherrill,  D. G. Truhlar,  
 A. Aspuru-Guzik,  R. Baer,  A. T. Bell,  N. A. Besley,  Jeng-Da Chai,  
 A. E. DePrince, III,  R. A. DiStasio Jr.,  A. Dreuw,  B. D. Dunietz,  
 T. R. Furlani,  Chao-Ping Hsu,  Yousung Jung,  Jing Kong,  D. S. Lambrecht,  
 WanZhen Liang,  C. Ochsenfeld,  V. A. Rassolov,  L. V. Slipchenko,  
 J. E. Subotnik,  T. Van Voorhis,  J. M. Herbert,  A. I. Krylov,  
 P. M. W. Gill,  M. Head-Gordon

 Contributors to earlier versions of Q-Chem not listed above: 
 R. D. Adamson,  B. Austin,  J. Baker,  G. J. O. Beran,  K. Brandhorst,  
 S. T. Brown,  E. F. C. Byrd,  A. K. Chakraborty,  C.-L. Cheng,  
 Siu Hung Chien,  D. M. Chipman,  D. L. Crittenden,  H. Dachsel,  
 R. J. Doerksen,  A. D. Dutoi,  L. Fusti-Molnar,  W. A. Goddard III,  
 A. Golubeva-Zadorozhnaya,  S. R. Gwaltney,  G. Hawkins,  A. Heyden,  
 S. Hirata,  G. Kedziora,  F. J. Keil,  C. Kelley,  Jihan Kim,  R. A. King,  
 R. Z. Khaliullin,  P. P. Korambath,  W. Kurlancheek,  A. M. Lee,  M. S. Lee,  
 S. V. Levchenko,  Ching Yeh Lin,  D. Liotard,  R. C. Lochan,  I. Lotan,  
 P. E. Maslen,  N. Nair,  D. P. O'Neill,  D. Neuhauser,  E. Neuscamman,  
 C. M. Oana,  R. Olson,  B. Peters,  R. Peverati,  P. A. Pieniazek,  
 Y. M. Rhee,  J. Ritchie,  M. A. Rohrdanz,  E. Rosta,  N. J. Russ,  
 H. F. Schaefer III,  N. E. Schultz,  N. Shenvi,  A. C. Simmonett,  A. Sodt,  
 D. Stuck,  K. S. Thanthiriwatte,  V. Vanovschi,  Tao Wang,  A. Warshel,  
 C. F. Williams,  Q. Wu,  X. Xu,  W. Zhang

 Please cite Q-Chem as follows:
 Y. Shao et al., Mol. Phys. 113, 184-215 (2015)
 DOI: 10.1080/00268976.2014.952696

 Q-Chem 5.2.1 for Intel X86 EM64T Linux

 Parts of Q-Chem use Armadillo 8.300.2 (Tropical Shenanigans).
 http://arma.sourceforge.net/

 Q-Chem begins on Fri Nov 29 19:45:30 2019  

Host: 
0

     Scratch files written to /scratch/taweetham/qchem3915//
NAlpha2: 84
NElect   84
Mult     1
The previous job contains 0 fragments, simply inherited here

Checking the input file for inconsistencies... 	...done.

--------------------------------------------------------------
User input:
--------------------------------------------------------------

$MOLECULE
READ
$END

$REM
   JOB_TYPE 	FREQUENCY
   BASIS 	6-311++G**
   METHOD	B3LYP	
$END


--------------------------------------------------------------
 ----------------------------------------------------------------
             Standard Nuclear Orientation (Angstroms)
    I     Atom           X                Y                Z
 ----------------------------------------------------------------
    1      C      -0.7650894424    -1.4494338792     0.0000000000
    2      C      -2.1582136527    -1.4578707941     0.0000000000
    3      C      -2.8668202130    -0.2575433629    -0.0000000000
    4      C      -2.1841124062     0.9558498212    -0.0000000000
    5      C      -0.7969692683     0.9533892873    -0.0000000000
    6      C      -0.0773052492    -0.2377496038     0.0000000000
    7      H      -0.2066836546    -2.3768487144     0.0000000000
    8      H      -2.6855675591    -2.4041964364     0.0000000000
    9      H      -3.9502121356    -0.2615487632    -0.0000000000
   10      H      -2.7039079661     1.9060683665    -0.0000000000
   11      F      -0.1479382642     2.1328542064    -0.0000000000
   12      Br      1.8276822024    -0.2028288892     0.0000000000
 ----------------------------------------------------------------
 Molecular Point Group                 Cs    NOp =  2
 Largest Abelian Subgroup              Cs    NOp =  2
 Nuclear Repulsion Energy =         542.25720366 hartrees
 There are       42 alpha and       42 beta electrons
 Requested basis set is 6-311++G(d,p)
 There are 81 shells and 230 basis functions

 Total QAlloc Memory Limit   2000 MB
 Mega-Array Size       188 MB
 MEM_STATIC part       192 MB

                       Distance Matrix (Angstroms)
             C (  1)   C (  2)   C (  3)   C (  4)   C (  5)   C (  6)
   C (  2)  1.393150
   C (  3)  2.416170  1.393883
   C (  4)  2.792672  2.413860  1.392269
   C (  5)  2.403035  2.768964  2.398049  1.387145
   C (  6)  1.393279  2.412235  2.789585  2.421429  1.391664
   H (  7)  1.082550  2.157079  3.401144  3.875191  3.382148  2.143008
   H (  8)  2.144716  1.083344  2.154292  3.397259  3.852296  3.390652
   H (  9)  3.399423  2.154633  1.083399  2.145033  3.379203  3.872980
   H ( 10)  3.875360  3.407913  2.169736  1.083099  2.131669  3.390427
   F ( 11)  3.635060  4.115157  3.620265  2.351881  1.346246  2.371656
   Br( 12)  2.876889  4.178815  4.694821  4.175767  2.868037  1.905307
             H (  7)   H (  8)   H (  9)   H ( 10)   F ( 11)
   H (  8)  2.479035
   H (  9)  4.299826  2.488024
   H ( 10)  4.957772  4.310304  2.500368
   F ( 11)  4.510086  5.198499  4.493379  2.566011
   Br( 12)  2.977416  5.021498  5.778193  4.998275  3.059165

 A cutoff of  1.0D-11 yielded   2861 shell pairs
 There are     24107 function pairs (     26213 Cartesian)
 Smallest overlap matrix eigenvalue = 1.41E-06

 Q-Chem warning in module stvman/mkSTV.C, line 318:

 Overlap eigenvalue is smaller than square root of threshold
 Use THRESH >= 12 to get rid of this warning

 Guess from superposition of atomic densities
 Warning:  Energy on first SCF cycle will be non-variational
 SAD guess density has 84.000000 electrons

 -----------------------------------------------------------------------
  General SCF calculation program by
  Eric Jon Sundstrom, Paul Horn, Yuezhi Mao, Dmitri Zuev, Alec White,
  David Stuck, Shaama M.S., Shane Yost, Joonho Lee, David Small,
  Daniel Levine, Susi Lehtola, Hugh Burton, Evgeny Epifanovsky,
  Bang C. Huynh
 -----------------------------------------------------------------------
 Exchange:     0.2000 Hartree-Fock + 0.0800 Slater + 0.7200 B88
 Correlation:  0.1900 VWN1RPA + 0.8100 LYP
 Using SG-1 standard quadrature grid
 using 6 threads for integral computing
 -------------------------------------------------------
 OpenMP Integral computing Module                
 Release: version 2.0, May 2017, Q-Chem Inc. Pleasanton 
 -------------------------------------------------------
 A restricted SCF calculation will be
 performed using DIIS
 SCF converges when DIIS error is below 1.0e-08
 ---------------------------------------
  Cycle       Energy         DIIS error
 ---------------------------------------
    1   -2906.7748642677      4.09e-02  
    2   -2905.0047990947      4.26e-03  
    3   -2904.9056238104      5.56e-03  
    4   -2905.1081852879      1.05e-03  
    5   -2905.1152635323      4.44e-04  
    6   -2905.1165349584      1.19e-04  
    7   -2905.1166057583      5.51e-05  
    8   -2905.1166196187      1.28e-05  
    9   -2905.1166206108      2.99e-06  
   10   -2905.1166206577      1.62e-06  
   11   -2905.1166206732      3.45e-07  
   12   -2905.1166206744      1.01e-07  
   13   -2905.1166206746      4.57e-08  
   14   -2905.1166206748      7.40e-09  Convergence criterion met
 ---------------------------------------
 SCF time:   CPU 75.84s  wall 13.00s 
 SCF   energy in the final basis set =    -2905.1166206748
 Total energy in the final basis set =    -2905.1166206748

 --------------------------------------------------------------
             Orbital Energies (a.u.) and Symmetries
 --------------------------------------------------------------

 Alpha MOs, Restricted
 -- Occupied --                  
-482.84  -62.49  -56.31  -56.31  -56.31  -24.71  -10.28  -10.25
  1 A'    2 A'    3 A'    1 A"    4 A'    5 A'    6 A'    7 A'                 
-10.206 -10.203 -10.202 -10.199  -8.703  -6.534  -6.521  -6.520
  8 A'    9 A'   10 A'   11 A'   12 A'   13 A'    2 A"   14 A'                 
 -2.645  -2.641  -2.641  -2.630  -2.630  -1.247  -0.896  -0.825
 15 A'    3 A"   16 A'    4 A"   17 A'   18 A'   19 A'   20 A'                 
 -0.776  -0.747  -0.646  -0.629  -0.565  -0.519  -0.508  -0.489
 21 A'   22 A'   23 A'   24 A'   25 A'   26 A'   27 A'    5 A"                 
 -0.467  -0.444  -0.421  -0.398  -0.394  -0.371  -0.331  -0.301
 28 A'   29 A'   30 A'   31 A'    6 A"   32 A'    7 A"   33 A'                 
 -0.277  -0.260
  8 A"    9 A"                                                                 
 -- Virtual --                   
 -0.042  -0.030  -0.028  -0.007   0.006   0.014   0.034   0.039
 10 A"   11 A"   34 A'   35 A'   36 A'   37 A'   38 A'   39 A'                 
  0.048   0.054   0.071   0.073   0.077   0.083   0.096   0.104
 12 A"   40 A'   13 A"   41 A'   42 A'   14 A"   43 A'   44 A'                 
  0.106   0.112   0.114   0.121   0.123   0.129   0.130   0.136
 15 A"   45 A'   46 A'   16 A"   47 A'   48 A'   17 A"   49 A'                 
  0.145   0.153   0.154   0.172   0.178   0.184   0.187   0.207
 50 A'   51 A'   18 A"   52 A'   53 A'   19 A"   54 A'   55 A'                 
  0.219   0.230   0.234   0.245   0.254   0.263   0.271   0.280
 56 A'   57 A'   58 A'   59 A'   60 A'   61 A'   62 A'   63 A'                 
  0.289   0.312   0.323   0.327   0.335   0.356   0.382   0.393
 64 A'   65 A'   20 A"   66 A'   67 A'   68 A'   69 A'   70 A'                 
  0.417   0.433   0.437   0.457   0.477   0.512   0.515   0.528
 71 A'   72 A'   21 A"   73 A'   74 A'   75 A'   22 A"   76 A'                 
  0.530   0.538   0.553   0.556   0.568   0.578   0.581   0.588
 23 A"   77 A'   78 A'   24 A"   25 A"   79 A'   26 A"   80 A'                 
  0.608   0.616   0.638   0.650   0.675   0.706   0.730   0.739
 27 A"   81 A'   28 A"   82 A'   83 A'   84 A'   85 A'   29 A"                 
  0.744   0.757   0.790   0.832   0.845   0.852   0.855   0.861
 86 A'   87 A'   88 A'   89 A'   90 A'   91 A'   92 A'   93 A'                 
  0.873   0.912   0.945   0.963   0.968   0.977   1.005   1.070
 94 A'   95 A'   96 A'   97 A'   30 A"   31 A"   98 A'   32 A"                 
  1.082   1.097   1.100   1.162   1.235   1.281   1.348   1.421
 99 A'   33 A"  100 A'   34 A"   35 A"  101 A'  102 A'   36 A"                 
  1.432   1.455   1.506   1.509   1.537   1.546   1.556   1.566
103 A'  104 A'  105 A'  106 A'  107 A'   37 A"   38 A"  108 A'                 
  1.627   1.638   1.674   1.706   1.721   1.770   1.822   1.877
109 A'  110 A'   39 A"  111 A'   40 A"  112 A'  113 A'   41 A"                 
  1.880   1.889   1.899   1.931   1.934   1.994   2.010   2.013
114 A'   42 A"   43 A"  115 A'  116 A'  117 A'   44 A"  118 A'                 
  2.040   2.058   2.089   2.145   2.236   2.252   2.281   2.309
 45 A"  119 A'  120 A'  121 A'   46 A"  122 A'  123 A'   47 A"                 
  2.338   2.408   2.450   2.546   2.561   2.614   2.681   2.703
124 A'  125 A'  126 A'  127 A'  128 A'   48 A"  129 A'  130 A'                 
  2.723   2.730   2.740   2.754   2.764   2.801   2.847   2.849
131 A'  132 A'   49 A"  133 A'   50 A"  134 A'  135 A'   51 A"                 
  2.859   3.052   3.081   3.109   3.159   3.314   3.349   3.478
 52 A"   53 A"  136 A'  137 A'  138 A'  139 A'  140 A'  141 A'                 
  3.513   3.685   3.775   3.779   3.868   3.976   4.003   4.023
142 A'  143 A'   54 A"  144 A'  145 A'   55 A"   56 A"  146 A'                 
  4.048   4.076   4.086   4.092   4.136   4.252   4.428   4.823
147 A'  148 A'   57 A"  149 A'  150 A'  151 A'  152 A'  153 A'                 
  4.860   6.311   6.448   6.706   6.758   7.563   7.671   7.756
154 A'   58 A"  155 A'  156 A'  157 A'   59 A"  158 A'  159 A'                 
 23.476  23.897  23.915  24.031  24.069  24.166  47.992  66.791
160 A'  161 A'  162 A'  163 A'  164 A'  165 A'  166 A'  167 A'                 
289.759 289.868 289.9791020.802
 60 A"  168 A'  169 A'  170 A'                                                 

 Beta MOs, Restricted
 -- Occupied --                  
-482.84  -62.49  -56.31  -56.31  -56.31  -24.71  -10.28  -10.25
  1 A'    2 A'    3 A'    1 A"    4 A'    5 A'    6 A'    7 A'                 
-10.206 -10.203 -10.202 -10.199  -8.703  -6.534  -6.521  -6.520
  8 A'    9 A'   10 A'   11 A'   12 A'   13 A'    2 A"   14 A'                 
 -2.645  -2.641  -2.641  -2.630  -2.630  -1.247  -0.896  -0.825
 15 A'    3 A"   16 A'    4 A"   17 A'   18 A'   19 A'   20 A'                 
 -0.776  -0.747  -0.646  -0.629  -0.565  -0.519  -0.508  -0.489
 21 A'   22 A'   23 A'   24 A'   25 A'   26 A'   27 A'    5 A"                 
 -0.467  -0.444  -0.421  -0.398  -0.394  -0.371  -0.331  -0.301
 28 A'   29 A'   30 A'   31 A'    6 A"   32 A'    7 A"   33 A'                 
 -0.277  -0.260
  8 A"    9 A"                                                                 
 -- Virtual --                   
 -0.042  -0.030  -0.028  -0.007   0.006   0.014   0.034   0.039
 10 A"   11 A"   34 A'   35 A'   36 A'   37 A'   38 A'   39 A'                 
  0.048   0.054   0.071   0.073   0.077   0.083   0.096   0.104
 12 A"   40 A'   13 A"   41 A'   42 A'   14 A"   43 A'   44 A'                 
  0.106   0.112   0.114   0.121   0.123   0.129   0.130   0.136
 15 A"   45 A'   46 A'   16 A"   47 A'   48 A'   17 A"   49 A'                 
  0.145   0.153   0.154   0.172   0.178   0.184   0.187   0.207
 50 A'   51 A'   18 A"   52 A'   53 A'   19 A"   54 A'   55 A'                 
  0.219   0.230   0.234   0.245   0.254   0.263   0.271   0.280
 56 A'   57 A'   58 A'   59 A'   60 A'   61 A'   62 A'   63 A'                 
  0.289   0.312   0.323   0.327   0.335   0.356   0.382   0.393
 64 A'   65 A'   20 A"   66 A'   67 A'   68 A'   69 A'   70 A'                 
  0.417   0.433   0.437   0.457   0.477   0.512   0.515   0.528
 71 A'   72 A'   21 A"   73 A'   74 A'   75 A'   22 A"   76 A'                 
  0.530   0.538   0.553   0.556   0.568   0.578   0.581   0.588
 23 A"   77 A'   78 A'   24 A"   25 A"   79 A'   26 A"   80 A'                 
  0.608   0.616   0.638   0.650   0.675   0.706   0.730   0.739
 27 A"   81 A'   28 A"   82 A'   83 A'   84 A'   85 A'   29 A"                 
  0.744   0.757   0.790   0.832   0.845   0.852   0.855   0.861
 86 A'   87 A'   88 A'   89 A'   90 A'   91 A'   92 A'   93 A'                 
  0.873   0.912   0.945   0.963   0.968   0.977   1.005   1.070
 94 A'   95 A'   96 A'   97 A'   30 A"   31 A"   98 A'   32 A"                 
  1.082   1.097   1.100   1.162   1.235   1.281   1.348   1.421
 99 A'   33 A"  100 A'   34 A"   35 A"  101 A'  102 A'   36 A"                 
  1.432   1.455   1.506   1.509   1.537   1.546   1.556   1.566
103 A'  104 A'  105 A'  106 A'  107 A'   37 A"   38 A"  108 A'                 
  1.627   1.638   1.674   1.706   1.721   1.770   1.822   1.877
109 A'  110 A'   39 A"  111 A'   40 A"  112 A'  113 A'   41 A"                 
  1.880   1.889   1.899   1.931   1.934   1.994   2.010   2.013
114 A'   42 A"   43 A"  115 A'  116 A'  117 A'   44 A"  118 A'                 
  2.040   2.058   2.089   2.145   2.236   2.252   2.281   2.309
 45 A"  119 A'  120 A'  121 A'   46 A"  122 A'  123 A'   47 A"                 
  2.338   2.408   2.450   2.546   2.561   2.614   2.681   2.703
124 A'  125 A'  126 A'  127 A'  128 A'   48 A"  129 A'  130 A'                 
  2.723   2.730   2.740   2.754   2.764   2.801   2.847   2.849
131 A'  132 A'   49 A"  133 A'   50 A"  134 A'  135 A'   51 A"                 
  2.859   3.052   3.081   3.109   3.159   3.314   3.349   3.478
 52 A"   53 A"  136 A'  137 A'  138 A'  139 A'  140 A'  141 A'                 
  3.513   3.685   3.775   3.779   3.868   3.976   4.003   4.023
142 A'  143 A'   54 A"  144 A'  145 A'   55 A"   56 A"  146 A'                 
  4.048   4.076   4.086   4.092   4.136   4.252   4.428   4.823
147 A'  148 A'   57 A"  149 A'  150 A'  151 A'  152 A'  153 A'                 
  4.860   6.311   6.448   6.706   6.758   7.563   7.671   7.756
154 A'   58 A"  155 A'  156 A'  157 A'   59 A"  158 A'  159 A'                 
 23.476  23.897  23.915  24.031  24.069  24.166  47.992  66.791
160 A'  161 A'  162 A'  163 A'  164 A'  165 A'  166 A'  167 A'                 
289.759 289.868 289.9791020.802
 60 A"  168 A'  169 A'  170 A'                                                 
 --------------------------------------------------------------

          Ground-State Mulliken Net Atomic Charges

     Atom                 Charge (a.u.)
  ----------------------------------------
      1 C                    -0.666282
      2 C                     0.035644
      3 C                    -0.448825
      4 C                     0.525511
      5 C                    -1.114869
      6 C                     1.192051
      7 H                     0.204158
      8 H                     0.166919
      9 H                     0.172861
     10 H                     0.206070
     11 F                    -0.134161
     12 Br                   -0.139077
  ----------------------------------------
  Sum of atomic charges =     0.000000

 -----------------------------------------------------------------
                    Cartesian Multipole Moments
 -----------------------------------------------------------------
    Charge (ESU x 10^10)
                 0.0000
    Dipole Moment (Debye)
         X      -2.2897      Y      -1.3989      Z      -0.0000
       Tot       2.6832
    Quadrupole Moments (Debye-Ang)
        XX     -50.9748     XY      -0.5146     YY     -56.5670
        XZ      -0.0000     YZ       0.0000     ZZ     -61.1469
    Octopole Moments (Debye-Ang^2)
       XXX      41.0332    XXY       4.3698    XYY      10.1330
       YYY      -4.8160    XXZ       0.0000    XYZ      -0.0000
       YYZ       0.0000    XZZ      25.0244    YZZ       5.3147
       ZZZ       0.0000
    Hexadecapole Moments (Debye-Ang^3)
      XXXX   -1013.7012   XXXY     -13.9369   XXYY    -245.3834
      XYYY     -10.5190   YYYY    -446.6725   XXXZ      -0.0000
      XXYZ       0.0000   XYYZ      -0.0000   YYYZ       0.0000
      XXZZ    -221.1156   XYZZ      -7.0552   YYZZ     -93.5933
      XZZZ      -0.0000   YZZZ       0.0000   ZZZZ     -70.9986
 -----------------------------------------------------------------
 Calculating MO derivatives via CPSCF
    1     0    39    0.0266020  
    2     0    39    0.0123941  
    3     0    39    0.0007937  
    4     0    39    0.0000767  
    5    32     7    0.0000036  
    6    39     0    0.0000002  Converged
 Time for AOints: 56.6 s (CPU) 9.6 s (wall)
 ------------------------------------------------------------------------------
                     AOints        : Timing summary (seconds)
 ------------------------------------------------------------------------------
     job step          cpu (% of tot)      sys (% of tot)     wall (% of tot)
 ------------------------------------------------------------------------------
  AOints            0.5659E+02 ( 6.2)   0.4000E-05 ( 6.8)   0.9591E+01 ( 6.1)
 ------------------------------------------------------------------------------
   Grand Totals     0.9202E+03          0.5900E-04          0.1568E+03
 ------------------------------------------------------------------------------
 Polarizability Matrix (a.u.)
            1           2           3
    1-121.0067921  -1.2301111  -0.0000000
    2  -1.2301111 -88.8150626   0.0000000
    3  -0.0000000   0.0000000 -51.3010331
 Calculating analytic Hessian of the SCF energy

 Direct stationary perturbation theory relativistic correction:

 rels  =      16.894511884199
 relv  =     -57.315572339021
 rel2e =       9.166950732102
 E_rel =     -31.254109722720

 Hessian of the SCF Energy
            1           2           3           4           5           6
    1   0.6765744  -0.0460839   0.0000000  -0.3312014  -0.0337336  -0.0000000
    2  -0.0460839   0.7109497   0.0000000   0.0334452  -0.1265666   0.0000000
    3   0.0000000   0.0000000   0.1238839  -0.0000000  -0.0000000  -0.0556964
    4  -0.3312014   0.0334452  -0.0000000   0.6724361   0.0350160   0.0000000
    5  -0.0337336  -0.1265666  -0.0000000   0.0350160   0.7204027  -0.0000000
    6  -0.0000000   0.0000000  -0.0556964   0.0000000  -0.0000000   0.1232003
    7  -0.0304391   0.0274673   0.0000000  -0.1798747   0.1202034  -0.0000000
    8   0.0743905   0.0333736  -0.0000000   0.0581228  -0.2786696   0.0000000
    9   0.0000000   0.0000000   0.0037673  -0.0000000  -0.0000000  -0.0568042
   10  -0.0494509  -0.0271810   0.0000000   0.0620601  -0.0226526   0.0000000
   11  -0.0272103  -0.0169269   0.0000000   0.0214227  -0.0576959  -0.0000000
   12  -0.0000000  -0.0000000   0.0002383   0.0000000   0.0000000   0.0041454
   13   0.0679849   0.0262958  -0.0000000  -0.0555527   0.0334699  -0.0000000
   14  -0.0297014  -0.0553047  -0.0000000   0.0334793  -0.0188290   0.0000000
   15   0.0000000  -0.0000000   0.0001360   0.0000000   0.0000000  -0.0011920
   16  -0.1524987  -0.1136325  -0.0000000  -0.0270687  -0.0267215   0.0000000
   17  -0.0532884  -0.2807747  -0.0000000  -0.0813311   0.0307623  -0.0000000
   18   0.0000000   0.0000000  -0.0535947  -0.0000000   0.0000000   0.0039464
   19  -0.1310589   0.1270147   0.0000000  -0.0103154   0.0274998  -0.0000000
   20   0.1244930  -0.2662731   0.0000000  -0.0023480   0.0048554   0.0000000
   21  -0.0000000  -0.0000000  -0.0348653   0.0000000   0.0000000   0.0033508
   22  -0.0118138  -0.0286493   0.0000000  -0.1244605  -0.1192463  -0.0000000
   23   0.0024540   0.0034247   0.0000000  -0.1193063  -0.2722697   0.0000000
   24  -0.0000000  -0.0000000   0.0020231   0.0000000  -0.0000000  -0.0336043
   25   0.0004271   0.0032408  -0.0000000  -0.0111086  -0.0028533   0.0000000
   26   0.0026651  -0.0043056  -0.0000000   0.0277853   0.0051170   0.0000000
   27   0.0000000   0.0000000   0.0068991  -0.0000000  -0.0000000   0.0025180
   28  -0.0008607  -0.0009891  -0.0000000  -0.0008489  -0.0034252   0.0000000
   29  -0.0007660   0.0002577  -0.0000000  -0.0037560  -0.0027001   0.0000000
   30   0.0000000  -0.0000000  -0.0012282  -0.0000000   0.0000000   0.0068374
   31  -0.0045164   0.0008728   0.0000000   0.0020402  -0.0034353  -0.0000000
   32   0.0087699  -0.0008270   0.0000000  -0.0031380  -0.0015731  -0.0000000
   33  -0.0000000   0.0000000   0.0059533   0.0000000  -0.0000000  -0.0010668
   34  -0.0331465  -0.0018000   0.0000000   0.0038942  -0.0041222   0.0000000
   35  -0.0219898   0.0029730   0.0000000   0.0006086  -0.0028332  -0.0000000
   36   0.0000000   0.0000000   0.0024837  -0.0000000  -0.0000000   0.0043653
            7           8           9          10          11          12
    1  -0.0304391   0.0743905   0.0000000  -0.0494509  -0.0272103  -0.0000000
    2   0.0274673   0.0333736   0.0000000  -0.0271810  -0.0169269  -0.0000000
    3   0.0000000  -0.0000000   0.0037673   0.0000000   0.0000000   0.0002383
    4  -0.1798747   0.0581228  -0.0000000   0.0620601   0.0214227   0.0000000
    5   0.1202034  -0.2786696  -0.0000000  -0.0226526  -0.0576959   0.0000000
    6  -0.0000000   0.0000000  -0.0568042   0.0000000  -0.0000000   0.0041454
    7   0.7408281   0.0017471   0.0000000  -0.1781969  -0.1215629  -0.0000000
    8   0.0017471   0.6573302  -0.0000000  -0.0583228  -0.2880766   0.0000000
    9   0.0000000  -0.0000000   0.1269574  -0.0000000   0.0000000  -0.0549974
   10  -0.1781969  -0.0583228  -0.0000000   0.6803307  -0.0258143   0.0000000
   11  -0.1215629  -0.2880766   0.0000000  -0.0258143   0.7394090  -0.0000000
   12  -0.0000000   0.0000000  -0.0549974   0.0000000  -0.0000000   0.1208128
   13  -0.0259943  -0.0856204   0.0000000  -0.3248653   0.0603266  -0.0000000
   14  -0.0288203   0.0367561  -0.0000000  -0.0221669  -0.1211642   0.0000000
   15  -0.0000000   0.0000000  -0.0005543  -0.0000000  -0.0000000  -0.0620737
   16   0.0009164   0.0027743  -0.0000000  -0.0273239   0.0194145   0.0000000
   17   0.0032566  -0.0706060   0.0000000   0.0756256   0.0338981  -0.0000000
   18   0.0000000  -0.0000000  -0.0006475  -0.0000000   0.0000000   0.0066256
   19  -0.0054341  -0.0010882   0.0000000  -0.0005845  -0.0009505  -0.0000000
   20  -0.0006689   0.0016103   0.0000000  -0.0007350   0.0002098  -0.0000000
   21  -0.0000000   0.0000000   0.0069303   0.0000000  -0.0000000  -0.0014033
   22   0.0117095   0.0154134   0.0000000  -0.0007772   0.0032575  -0.0000000
   23  -0.0153903  -0.0180875  -0.0000000   0.0037432  -0.0029374   0.0000000
   24  -0.0000000   0.0000000   0.0017409   0.0000000  -0.0000000   0.0068427
   25  -0.3387514  -0.0011403  -0.0000000  -0.0110905   0.0020094   0.0000000
   26  -0.0009026  -0.0588226  -0.0000000  -0.0287118   0.0034036   0.0000000
   27   0.0000000  -0.0000000  -0.0349886  -0.0000000   0.0000000   0.0024665
   28   0.0126271  -0.0145880  -0.0000000  -0.1255095   0.1199875   0.0000000
   29   0.0148606  -0.0167462  -0.0000000   0.1218012  -0.2726446   0.0000000
   30  -0.0000000   0.0000000   0.0022354   0.0000000  -0.0000000  -0.0331614
   31  -0.0053048   0.0082225  -0.0000000  -0.0275115  -0.0557688   0.0000000
   32   0.0001819   0.0010942  -0.0000000  -0.0152351  -0.0141111   0.0000000
   33  -0.0000000  -0.0000000   0.0072045   0.0000000   0.0000000   0.0072730
   34  -0.0020852   0.0000903   0.0000000   0.0029185   0.0048875  -0.0000000
   35  -0.0003713   0.0008443   0.0000000  -0.0003500  -0.0033645  -0.0000000
   36   0.0000000  -0.0000000  -0.0008439  -0.0000000   0.0000000   0.0032315
           13          14          15          16          17          18
    1   0.0679849  -0.0297014   0.0000000  -0.1524987  -0.0532884   0.0000000
    2   0.0262958  -0.0553047  -0.0000000  -0.1136325  -0.2807747   0.0000000
    3  -0.0000000  -0.0000000   0.0001360  -0.0000000  -0.0000000  -0.0535947
    4  -0.0555527   0.0334793   0.0000000  -0.0270687  -0.0813311  -0.0000000
    5   0.0334699  -0.0188290   0.0000000  -0.0267215   0.0307623   0.0000000
    6  -0.0000000   0.0000000  -0.0011920   0.0000000  -0.0000000   0.0039464
    7  -0.0259943  -0.0288203  -0.0000000   0.0009164   0.0032566   0.0000000
    8  -0.0856204   0.0367561   0.0000000   0.0027743  -0.0706060  -0.0000000
    9   0.0000000  -0.0000000  -0.0005543  -0.0000000   0.0000000  -0.0006475
   10  -0.3248653  -0.0221669  -0.0000000  -0.0273239   0.0756256  -0.0000000
   11   0.0603266  -0.1211642  -0.0000000   0.0194145   0.0338981   0.0000000
   12  -0.0000000   0.0000000  -0.0620737   0.0000000  -0.0000000   0.0066256
   13   0.6756729  -0.0092330   0.0000000  -0.1620645   0.0611470   0.0000000
   14  -0.0092330   0.6599755  -0.0000000   0.1363459  -0.2497995   0.0000000
   15   0.0000000  -0.0000000   0.1414170  -0.0000000   0.0000000  -0.0604166
   16  -0.1620645   0.1363459  -0.0000000   0.5072346  -0.0009779  -0.0000000
   17   0.0611470  -0.2497995   0.0000000  -0.0009779   0.6402365  -0.0000000
   18   0.0000000   0.0000000  -0.0604166  -0.0000000  -0.0000000   0.1029680
   19  -0.0012239  -0.0021318   0.0000000   0.0089576  -0.0157434  -0.0000000
   20  -0.0034909  -0.0015911   0.0000000   0.0151273  -0.0201060  -0.0000000
   21  -0.0000000  -0.0000000   0.0061813   0.0000000  -0.0000000   0.0019459
   22  -0.0012761   0.0009212   0.0000000  -0.0039867   0.0007867   0.0000000
   23   0.0010816   0.0001878  -0.0000000   0.0005533   0.0016613  -0.0000000
   24  -0.0000000   0.0000000  -0.0005160   0.0000000  -0.0000000   0.0071095
   25   0.0014599  -0.0021162  -0.0000000   0.0007830   0.0000308  -0.0000000
   26  -0.0013563  -0.0036608  -0.0000000  -0.0002081  -0.0013752  -0.0000000
   27   0.0000000  -0.0000000   0.0074859  -0.0000000   0.0000000  -0.0010013
   28  -0.0113844   0.0298868  -0.0000000  -0.0043078  -0.0009766  -0.0000000
   29  -0.0024142   0.0013021  -0.0000000  -0.0003136   0.0009685  -0.0000000
   30  -0.0000000   0.0000000   0.0052312  -0.0000000  -0.0000000   0.0049876
   31  -0.1274804  -0.1005172   0.0000000   0.0070419   0.0093619  -0.0000000
   32  -0.0977626  -0.2499386   0.0000000  -0.0300703  -0.0527908  -0.0000000
   33  -0.0000000   0.0000000  -0.0393154   0.0000000  -0.0000000   0.0056474
   34  -0.0352758  -0.0059452  -0.0000000  -0.1476832   0.0021075  -0.0000000
   35   0.0175558   0.0020666  -0.0000000  -0.0022906  -0.0320741  -0.0000000
   36   0.0000000  -0.0000000   0.0036166  -0.0000000   0.0000000  -0.0175704
           19          20          21          22          23          24
    1  -0.1310589   0.1244930  -0.0000000  -0.0118138   0.0024540  -0.0000000
    2   0.1270147  -0.2662731  -0.0000000  -0.0286493   0.0034247  -0.0000000
    3   0.0000000   0.0000000  -0.0348653   0.0000000   0.0000000   0.0020231
    4  -0.0103154  -0.0023480   0.0000000  -0.1244605  -0.1193063   0.0000000
    5   0.0274998   0.0048554   0.0000000  -0.1192463  -0.2722697  -0.0000000
    6  -0.0000000   0.0000000   0.0033508  -0.0000000   0.0000000  -0.0336043
    7  -0.0054341  -0.0006689  -0.0000000   0.0117095  -0.0153903  -0.0000000
    8  -0.0010882   0.0016103   0.0000000   0.0154134  -0.0180875   0.0000000
    9   0.0000000   0.0000000   0.0069303   0.0000000  -0.0000000   0.0017409
   10  -0.0005845  -0.0007350   0.0000000  -0.0007772   0.0037432   0.0000000
   11  -0.0009505   0.0002098  -0.0000000   0.0032575  -0.0029374  -0.0000000
   12  -0.0000000  -0.0000000  -0.0014033  -0.0000000   0.0000000   0.0068427
   13  -0.0012239  -0.0034909  -0.0000000  -0.0012761   0.0010816  -0.0000000
   14  -0.0021318  -0.0015911  -0.0000000   0.0009212   0.0001878   0.0000000
   15   0.0000000   0.0000000   0.0061813   0.0000000  -0.0000000  -0.0005160
   16   0.0089576   0.0151273   0.0000000  -0.0039867   0.0005533   0.0000000
   17  -0.0157434  -0.0201060  -0.0000000   0.0007867   0.0016613  -0.0000000
   18  -0.0000000  -0.0000000   0.0019459   0.0000000  -0.0000000   0.0071095
   19   0.1379408  -0.1336016  -0.0000000   0.0010100  -0.0003339  -0.0000000
   20  -0.1336016   0.2815790  -0.0000000   0.0003156   0.0006764   0.0000000
   21  -0.0000000  -0.0000000   0.0243993  -0.0000000   0.0000000  -0.0040428
   22   0.0010100   0.0003156  -0.0000000   0.1292845   0.1277611  -0.0000000
   23  -0.0003339   0.0006764   0.0000000   0.1277611   0.2872152   0.0000000
   24  -0.0000000   0.0000000  -0.0040428  -0.0000000   0.0000000   0.0246121
   25  -0.0005882  -0.0002223   0.0000000   0.0007432   0.0002154   0.0000000
   26   0.0012948   0.0001183   0.0000000  -0.0005088   0.0008697   0.0000000
   27   0.0000000  -0.0000000   0.0000650   0.0000000  -0.0000000  -0.0037772
   28   0.0000391   0.0000448   0.0000000   0.0004276  -0.0007977   0.0000000
   29   0.0000882  -0.0000386   0.0000000   0.0007534  -0.0008367   0.0000000
   30  -0.0000000   0.0000000  -0.0003447  -0.0000000   0.0000000   0.0002819
   31   0.0002968   0.0003697   0.0000000   0.0003025  -0.0002107   0.0000000
   32  -0.0015145  -0.0016688  -0.0000000  -0.0000962   0.0000270  -0.0000000
   33   0.0000000  -0.0000000   0.0001728  -0.0000000  -0.0000000  -0.0008482
   34   0.0009606   0.0007163  -0.0000000  -0.0011629   0.0002304   0.0000000
   35  -0.0005336   0.0006284   0.0000000  -0.0007082   0.0000692  -0.0000000
   36   0.0000000   0.0000000  -0.0023893   0.0000000  -0.0000000   0.0001782
           25          26          27          28          29          30
    1   0.0004271   0.0026651   0.0000000  -0.0008607  -0.0007660   0.0000000
    2   0.0032408  -0.0043056   0.0000000  -0.0009891   0.0002577  -0.0000000
    3  -0.0000000  -0.0000000   0.0068991  -0.0000000  -0.0000000  -0.0012282
    4  -0.0111086   0.0277853  -0.0000000  -0.0008489  -0.0037560  -0.0000000
    5  -0.0028533   0.0051170  -0.0000000  -0.0034252  -0.0027001   0.0000000
    6   0.0000000   0.0000000   0.0025180   0.0000000   0.0000000   0.0068374
    7  -0.3387514  -0.0009026   0.0000000   0.0126271   0.0148606  -0.0000000
    8  -0.0011403  -0.0588226  -0.0000000  -0.0145880  -0.0167462   0.0000000
    9  -0.0000000  -0.0000000  -0.0349886  -0.0000000  -0.0000000   0.0022354
   10  -0.0110905  -0.0287118  -0.0000000  -0.1255095   0.1218012   0.0000000
   11   0.0020094   0.0034036   0.0000000   0.1199875  -0.2726446  -0.0000000
   12   0.0000000   0.0000000   0.0024665   0.0000000   0.0000000  -0.0331614
   13   0.0014599  -0.0013563   0.0000000  -0.0113844  -0.0024142  -0.0000000
   14  -0.0021162  -0.0036608  -0.0000000   0.0298868   0.0013021   0.0000000
   15  -0.0000000  -0.0000000   0.0074859  -0.0000000  -0.0000000   0.0052312
   16   0.0007830  -0.0002081  -0.0000000  -0.0043078  -0.0003136  -0.0000000
   17   0.0000308  -0.0013752   0.0000000  -0.0009766   0.0009685  -0.0000000
   18  -0.0000000  -0.0000000  -0.0010013  -0.0000000  -0.0000000   0.0049876
   19  -0.0005882   0.0012948   0.0000000   0.0000391   0.0000882  -0.0000000
   20  -0.0002223   0.0001183  -0.0000000   0.0000448  -0.0000386   0.0000000
   21   0.0000000   0.0000000   0.0000650   0.0000000   0.0000000  -0.0003447
   22   0.0007432  -0.0005088   0.0000000   0.0004276   0.0007534  -0.0000000
   23   0.0002154   0.0008697  -0.0000000  -0.0007977  -0.0008367   0.0000000
   24   0.0000000   0.0000000  -0.0037772   0.0000000   0.0000000   0.0002819
   25   0.3583737   0.0013617  -0.0000000   0.0007451  -0.0001321   0.0000000
   26   0.0013617   0.0582578  -0.0000000   0.0005326   0.0009675   0.0000000
   27  -0.0000000  -0.0000000   0.0248270  -0.0000000  -0.0000000  -0.0040301
   28   0.0007451   0.0005326  -0.0000000   0.1271132  -0.1301219   0.0000000
   29  -0.0001321   0.0009675  -0.0000000  -0.1301219   0.2878924   0.0000000
   30   0.0000000   0.0000000  -0.0040301   0.0000000   0.0000000   0.0234546
   31  -0.0009313  -0.0020159   0.0000000   0.0031592   0.0004404   0.0000000
   32  -0.0003696  -0.0007267   0.0000000  -0.0002947   0.0013960  -0.0000000
   33   0.0000000  -0.0000000   0.0000478  -0.0000000  -0.0000000  -0.0043666
   34  -0.0000620   0.0000641   0.0000000  -0.0012002  -0.0004398   0.0000000
   35  -0.0000242   0.0001571   0.0000000   0.0007413   0.0001820   0.0000000
   36  -0.0000000  -0.0000000  -0.0005121   0.0000000   0.0000000   0.0001029
           31          32          33          34          35          36
    1  -0.0045164   0.0087699  -0.0000000  -0.0331465  -0.0219898   0.0000000
    2   0.0008728  -0.0008270   0.0000000  -0.0018000   0.0029730   0.0000000
    3   0.0000000   0.0000000   0.0059533   0.0000000   0.0000000   0.0024837
    4   0.0020402  -0.0031380   0.0000000   0.0038942   0.0006086  -0.0000000
    5  -0.0034353  -0.0015731  -0.0000000  -0.0041222  -0.0028332  -0.0000000
    6  -0.0000000  -0.0000000  -0.0010668   0.0000000  -0.0000000   0.0043653
    7  -0.0053048   0.0001819  -0.0000000  -0.0020852  -0.0003713   0.0000000
    8   0.0082225   0.0010942  -0.0000000   0.0000903   0.0008443  -0.0000000
    9  -0.0000000  -0.0000000   0.0072045   0.0000000   0.0000000  -0.0008439
   10  -0.0275115  -0.0152351   0.0000000   0.0029185  -0.0003500  -0.0000000
   11  -0.0557688  -0.0141111   0.0000000   0.0048875  -0.0033645   0.0000000
   12   0.0000000   0.0000000   0.0072730  -0.0000000  -0.0000000   0.0032315
   13  -0.1274804  -0.0977626  -0.0000000  -0.0352758   0.0175558   0.0000000
   14  -0.1005172  -0.2499386   0.0000000  -0.0059452   0.0020666  -0.0000000
   15   0.0000000   0.0000000  -0.0393154  -0.0000000  -0.0000000   0.0036166
   16   0.0070419  -0.0300703   0.0000000  -0.1476832  -0.0022906  -0.0000000
   17   0.0093619  -0.0527908  -0.0000000   0.0021075  -0.0320741   0.0000000
   18  -0.0000000  -0.0000000   0.0056474  -0.0000000  -0.0000000  -0.0175704
   19   0.0002968  -0.0015145   0.0000000   0.0009606  -0.0005336   0.0000000
   20   0.0003697  -0.0016688  -0.0000000   0.0007163   0.0006284   0.0000000
   21   0.0000000  -0.0000000   0.0001728  -0.0000000   0.0000000  -0.0023893
   22   0.0003025  -0.0000962  -0.0000000  -0.0011629  -0.0007082   0.0000000
   23  -0.0002107   0.0000270  -0.0000000   0.0002304   0.0000692  -0.0000000
   24   0.0000000  -0.0000000  -0.0008482   0.0000000  -0.0000000   0.0001782
   25  -0.0009313  -0.0003696   0.0000000  -0.0000620  -0.0000242  -0.0000000
   26  -0.0020159  -0.0007267  -0.0000000   0.0000641   0.0001571  -0.0000000
   27   0.0000000   0.0000000   0.0000478   0.0000000   0.0000000  -0.0005121
   28   0.0031592  -0.0002947  -0.0000000  -0.0012002   0.0007413   0.0000000
   29   0.0004404   0.0013960  -0.0000000  -0.0004398   0.0001820   0.0000000
   30   0.0000000  -0.0000000  -0.0043666   0.0000000   0.0000000   0.0001029
   31   0.1501213   0.1381722  -0.0000000   0.0027826   0.0045083  -0.0000000
   32   0.1381722   0.3180367  -0.0000000   0.0013572   0.0010820  -0.0000000
   33  -0.0000000  -0.0000000   0.0213153   0.0000000  -0.0000000  -0.0020171
   34   0.0027826   0.0013572   0.0000000   0.2100599   0.0028537   0.0000000
   35   0.0045083   0.0010820  -0.0000000   0.0028537   0.0302693  -0.0000000
   36  -0.0000000  -0.0000000  -0.0020171   0.0000000  -0.0000000   0.0093546
 **********************************************************************
 **                                                                  **
 **                       VIBRATIONAL ANALYSIS                       **
 **                       --------------------                       **
 **                                                                  **
 **        VIBRATIONAL FREQUENCIES (CM**-1) AND NORMAL MODES         **
 **     FORCE CONSTANTS (mDYN/ANGSTROM) AND REDUCED MASSES (AMU)     **
 **                  INFRARED INTENSITIES (KM/MOL)                   **
 **                                                                  **
 **********************************************************************


 Mode:                 1                      2                      3
 Frequency:       138.44                 189.31                 256.63
 Force Cnst:      0.0596                 0.2836                 0.2234
 Red. Mass:       5.2795                13.4299                 5.7581
 IR Active:          YES                    YES                    YES
 IR Intens:        0.718                  0.709                  0.297
 Raman Active:       YES                    YES                    YES
               X      Y      Z        X      Y      Z        X      Y      Z
 C          0.000  0.000  0.300   -0.138 -0.223  0.000    0.000  0.000  0.130
 C          0.000  0.000  0.088   -0.155 -0.011  0.000    0.000 -0.000 -0.261
 C          0.000 -0.000 -0.260   -0.003  0.084 -0.000    0.000 -0.000 -0.117
 C         -0.000  0.000 -0.229    0.129  0.017 -0.000    0.000  0.000  0.258
 C         -0.000  0.000  0.077    0.113 -0.213  0.000   -0.000  0.000  0.240
 C          0.000  0.000  0.200   -0.043 -0.280  0.000   -0.000  0.000  0.333
 H          0.000  0.000  0.464   -0.258 -0.295  0.000    0.000  0.000  0.090
 H          0.000 -0.000  0.137   -0.296  0.067 -0.000   -0.000 -0.000 -0.637
 H         -0.000 -0.000 -0.516   -0.004  0.208 -0.000    0.000 -0.000 -0.349
 H         -0.000 -0.000 -0.423    0.245  0.079 -0.000   -0.000 -0.000  0.268
 F         -0.000  0.000  0.226    0.433 -0.398  0.000    0.000  0.000 -0.240
 Br         0.000 -0.000 -0.077   -0.085  0.190 -0.000   -0.000 -0.000 -0.023
 TransDip   0.000 -0.000 -0.027   -0.014  0.023 -0.000   -0.000 -0.000 -0.017

 Mode:                 4                      5                      6
 Frequency:       302.28                 446.40                 473.83
 Force Cnst:      0.5659                 0.3836                 0.8902
 Red. Mass:      10.5117                 3.2677                 6.7300
 IR Active:          YES                    YES                    YES
 IR Intens:        0.269                  4.047                  3.786
 Raman Active:       YES                    YES                    YES
               X      Y      Z        X      Y      Z        X      Y      Z
 C         -0.275 -0.033  0.000   -0.000 -0.000 -0.211    0.038  0.187 -0.000
 C         -0.321  0.108 -0.000   -0.000  0.000  0.050    0.041 -0.021  0.000
 C         -0.291  0.125  0.000    0.000  0.000  0.138   -0.157 -0.138  0.000
 C         -0.117  0.003 -0.000    0.000 -0.000 -0.214   -0.326  0.022 -0.000
 C         -0.102 -0.149  0.000    0.000 -0.000  0.145   -0.245  0.131  0.000
 C         -0.026 -0.131  0.000    0.000 -0.000  0.266   -0.110  0.214  0.000
 H         -0.462 -0.148 -0.000   -0.000 -0.000 -0.622    0.150  0.257 -0.000
 H         -0.358  0.127 -0.000   -0.000  0.000 -0.005    0.217 -0.119  0.000
 H         -0.292  0.216  0.000    0.000  0.000  0.200   -0.159 -0.335 -0.000
 H          0.066  0.104 -0.000    0.000  0.000 -0.607   -0.521 -0.082 -0.000
 F         -0.220 -0.104 -0.000   -0.000  0.000 -0.029    0.281 -0.168 -0.000
 Br         0.239  0.033 -0.000   -0.000  0.000 -0.006    0.052 -0.016 -0.000
 TransDip  -0.014  0.008 -0.000    0.000 -0.000 -0.064   -0.060  0.016 -0.000

 Mode:                 7                      8                      9
 Frequency:       538.04                 549.44                 671.69
 Force Cnst:      0.6727                 1.6244                 1.7636
 Red. Mass:       3.9439                 9.1325                 6.6347
 IR Active:          YES                    YES                    YES
 IR Intens:        0.301                  6.793                 17.352
 Raman Active:       YES                    YES                    YES
               X      Y      Z        X      Y      Z        X      Y      Z
 C         -0.000 -0.000 -0.149   -0.278 -0.024  0.000   -0.034  0.381  0.000
 C         -0.000 -0.000  0.263   -0.301 -0.335 -0.000   -0.041  0.116 -0.000
 C          0.000  0.000 -0.233   -0.058 -0.213  0.000   -0.258 -0.063  0.000
 C          0.000  0.000  0.115    0.110 -0.219 -0.000    0.156 -0.313 -0.000
 C          0.000 -0.000  0.275    0.156  0.205 -0.000    0.159 -0.123  0.000
 C         -0.000 -0.000 -0.153   -0.120  0.012 -0.000    0.279  0.124 -0.000
 H         -0.000 -0.000 -0.284   -0.153  0.048  0.000   -0.135  0.323  0.000
 H         -0.000 -0.000  0.467   -0.256 -0.364 -0.000    0.335 -0.091 -0.000
 H          0.000  0.000 -0.651   -0.062  0.097  0.000   -0.257  0.110 -0.000
 H          0.000  0.000 -0.119   -0.122 -0.343  0.000    0.383 -0.190 -0.000
 F         -0.000  0.000 -0.074    0.213  0.336  0.000   -0.009 -0.087 -0.000
 Br         0.000  0.000  0.007    0.031  0.014 -0.000   -0.042  0.001  0.000
 TransDip  -0.000 -0.000 -0.018   -0.066 -0.051  0.000    0.132  0.016 -0.000

 Mode:                10                     11                     12
 Frequency:       695.48                 760.98                 831.37
 Force Cnst:      1.2401                 0.4315                 2.6692
 Red. Mass:       4.3517                 1.2646                 6.5545
 IR Active:          YES                    YES                    YES
 IR Intens:        1.617                 75.387                 20.326
 Raman Active:       YES                    YES                    YES
               X      Y      Z        X      Y      Z        X      Y      Z
 C          0.000 -0.000  0.162   -0.000  0.000 -0.048   -0.169  0.246 -0.000
 C          0.000 -0.000 -0.166   -0.000 -0.000 -0.077   -0.118 -0.218 -0.000
 C          0.000  0.000  0.197    0.000  0.000 -0.058    0.366  0.016  0.000
 C         -0.000  0.000 -0.127    0.000  0.000 -0.053    0.166  0.053  0.000
 C         -0.000  0.000  0.322   -0.000  0.000  0.091   -0.015  0.064 -0.000
 C         -0.000 -0.000 -0.301   -0.000  0.000  0.016   -0.144  0.184  0.000
 H          0.000 -0.000  0.302    0.000  0.000  0.416    0.152  0.446  0.000
 H         -0.000  0.000 -0.301   -0.000 -0.000  0.634   -0.183 -0.176 -0.000
 H          0.000 -0.000 -0.041    0.000  0.000  0.558    0.370  0.348 -0.000
 H         -0.000  0.000 -0.716   -0.000  0.000  0.300    0.013 -0.041 -0.000
 F          0.000  0.000 -0.029   -0.000 -0.000 -0.016   -0.134 -0.246  0.000
 Br         0.000 -0.000  0.003    0.000 -0.000 -0.001    0.015 -0.001 -0.000
 TransDip  -0.000 -0.000 -0.041    0.000  0.000  0.278    0.023  0.143 -0.000

 Mode:                13                     14                     15
 Frequency:       857.18                 946.53                 971.88
 Force Cnst:      0.5943                 0.7155                 0.6972
 Red. Mass:       1.3727                 1.3555                 1.2528
 IR Active:          YES                    YES                    YES
 IR Intens:        0.941                  2.872                  0.023
 Raman Active:       YES                    YES                    YES
               X      Y      Z        X      Y      Z        X      Y      Z
 C         -0.000  0.000  0.099    0.000 -0.000 -0.104   -0.000 -0.000  0.045
 C         -0.000 -0.000  0.045    0.000  0.000  0.059    0.000  0.000 -0.099
 C          0.000  0.000 -0.043    0.000 -0.000  0.079    0.000  0.000  0.095
 C          0.000  0.000 -0.115    0.000  0.000 -0.098    0.000 -0.000 -0.033
 C         -0.000  0.000  0.064   -0.000  0.000  0.032   -0.000  0.000 -0.015
 C         -0.000  0.000 -0.043   -0.000 -0.000  0.017   -0.000  0.000  0.011
 H          0.000  0.000 -0.590   -0.000 -0.000  0.603   -0.000 -0.000 -0.342
 H         -0.000 -0.000 -0.294   -0.000  0.000 -0.338   -0.000  0.000  0.635
 H          0.000  0.000  0.283    0.000 -0.000 -0.449    0.000 -0.000 -0.621
 H         -0.000 -0.000  0.673   -0.000 -0.000  0.537   -0.000 -0.000  0.268
 F         -0.000 -0.000 -0.012    0.000  0.000 -0.006    0.000 -0.000 -0.001
 Br         0.000 -0.000  0.001    0.000 -0.000 -0.001    0.000 -0.000  0.000
 TransDip  -0.000  0.000  0.031   -0.000 -0.000  0.054   -0.000  0.000 -0.005

 Mode:                16                     17                     18
 Frequency:      1046.58                1066.03                1139.05
 Force Cnst:      2.2449                 1.9185                 1.1623
 Red. Mass:       3.4786                 2.8653                 1.5205
 IR Active:          YES                    YES                    YES
 IR Intens:       23.975                 21.295                  8.551
 Raman Active:       YES                    YES                    YES
               X      Y      Z        X      Y      Z        X      Y      Z
 C         -0.082 -0.007 -0.000   -0.137  0.098 -0.000    0.096 -0.065 -0.000
 C          0.101  0.284  0.000   -0.025  0.005 -0.000   -0.074 -0.009  0.000
 C          0.125 -0.033 -0.000    0.176 -0.056  0.000    0.006  0.063 -0.000
 C          0.061 -0.243  0.000   -0.136  0.082 -0.000   -0.029 -0.074  0.000
 C         -0.015  0.057  0.000   -0.011 -0.078 -0.000   -0.017  0.032  0.000
 C         -0.207 -0.013  0.000    0.255 -0.072  0.000    0.110  0.055 -0.000
 H         -0.383 -0.172  0.000   -0.587 -0.170  0.000    0.236  0.006  0.000
 H         -0.074  0.404 -0.000   -0.072  0.040 -0.000   -0.439  0.188  0.000
 H          0.145 -0.157  0.000    0.182 -0.355  0.000    0.004  0.547 -0.000
 H         -0.370 -0.499 -0.000   -0.525 -0.133 -0.000   -0.504 -0.342  0.000
 F          0.004 -0.008 -0.000    0.019  0.041  0.000   -0.000 -0.018 -0.000
 Br         0.010  0.001  0.000   -0.010  0.001 -0.000   -0.005 -0.001 -0.000
 TransDip  -0.157  0.003  0.000    0.115 -0.093 -0.000    0.050  0.079  0.000

 Mode:                19                     20                     21
 Frequency:      1181.57                1252.67                1283.33
 Force Cnst:      0.9234                 2.5646                 1.5849
 Red. Mass:       1.1225                 2.7739                 1.6333
 IR Active:          YES                    YES                    YES
 IR Intens:        0.756                 58.301                 17.298
 Raman Active:       YES                    YES                    YES
               X      Y      Z        X      Y      Z        X      Y      Z
 C         -0.029 -0.012 -0.000    0.020 -0.122 -0.000    0.025 -0.015 -0.000
 C          0.061 -0.032  0.000   -0.006 -0.026  0.000    0.013 -0.024  0.000
 C         -0.017  0.056 -0.000   -0.076 -0.038 -0.000    0.059 -0.017 -0.000
 C         -0.012  0.007  0.000    0.049  0.044 -0.000   -0.015 -0.077  0.000
 C          0.017  0.009  0.000    0.116  0.254  0.000   -0.172 -0.042 -0.000
 C         -0.020 -0.013  0.000    0.083  0.146  0.000    0.031  0.095 -0.000
 H         -0.280 -0.160  0.000   -0.629 -0.526  0.000   -0.475 -0.318  0.000
 H          0.623 -0.345 -0.000   -0.097  0.014  0.000   -0.151  0.068  0.000
 H         -0.021  0.537 -0.000   -0.083 -0.399  0.000    0.065  0.401 -0.000
 H         -0.268 -0.133 -0.000    0.025  0.045 -0.000    0.601  0.255  0.000
 F         -0.006 -0.005 -0.000   -0.059 -0.114 -0.000    0.036  0.033  0.000
 Br         0.001  0.000  0.000   -0.004 -0.001  0.000   -0.000 -0.001 -0.000
 TransDip  -0.016  0.023 -0.000    0.106  0.220  0.000   -0.052 -0.123 -0.000

 Mode:                22                     23                     24
 Frequency:      1324.03                1473.21                1507.77
 Force Cnst:      8.3920                 2.8132                 3.5994
 Red. Mass:       8.1250                 2.2000                 2.6872
 IR Active:          YES                    YES                    YES
 IR Intens:        1.327                 14.731                100.084
 Raman Active:       YES                    YES                    YES
               X      Y      Z        X      Y      Z        X      Y      Z
 C         -0.284 -0.164 -0.000   -0.011 -0.119  0.000   -0.166 -0.091 -0.000
 C          0.269 -0.146 -0.000   -0.160  0.056 -0.000    0.027  0.105  0.000
 C          0.003  0.303  0.000    0.064  0.130  0.000    0.066 -0.092 -0.000
 C         -0.273 -0.152 -0.000    0.070 -0.071 -0.000   -0.140 -0.065  0.000
 C          0.276 -0.230  0.000   -0.138 -0.012 -0.000    0.016  0.204  0.000
 C         -0.029  0.354 -0.000    0.075  0.095 -0.000    0.129 -0.085  0.000
 H          0.221  0.141  0.000    0.258  0.020 -0.000    0.510  0.312  0.000
 H         -0.305  0.174  0.000    0.588 -0.369 -0.000    0.234  0.013  0.000
 H          0.007 -0.360  0.000    0.081 -0.566  0.000    0.078  0.385 -0.000
 H          0.155  0.085 -0.000    0.012 -0.128 -0.000    0.453  0.276  0.000
 F          0.014  0.019 -0.000    0.018  0.010 -0.000   -0.014 -0.041 -0.000
 Br         0.001  0.000  0.000   -0.001 -0.001  0.000   -0.003  0.001  0.000
 TransDip  -0.025 -0.028  0.000    0.040 -0.116 -0.000    0.196  0.254  0.000

 Mode:                25                     26                     27
 Frequency:      1622.49                1625.29                3179.46
 Force Cnst:      9.6398                10.5611                 6.4704
 Red. Mass:       6.2152                 6.7858                 1.0864
 IR Active:          YES                    YES                    YES
 IR Intens:       19.772                  3.950                  1.303
 Raman Active:       YES                    YES                    YES
               X      Y      Z        X      Y      Z        X      Y      Z
 C          0.242  0.192 -0.000   -0.189  0.061 -0.000    0.008 -0.016 -0.000
 C         -0.122 -0.112 -0.000    0.321 -0.215  0.000    0.028  0.048  0.000
 C          0.104  0.306  0.000   -0.142  0.251 -0.000   -0.057 -0.001 -0.000
 C         -0.271 -0.241 -0.000    0.223 -0.060  0.000    0.011 -0.018  0.000
 C          0.122  0.178  0.000   -0.317  0.194 -0.000   -0.000 -0.000  0.000
 C         -0.073 -0.249  0.000    0.139 -0.206 -0.000    0.000  0.000 -0.000
 H         -0.335 -0.149  0.000    0.034  0.215  0.000   -0.110  0.187  0.000
 H         -0.002 -0.202 -0.000   -0.418  0.189  0.000   -0.321 -0.572  0.000
 H          0.120 -0.375  0.000   -0.159 -0.337 -0.000    0.672  0.004 -0.000
 H          0.421  0.136  0.000   -0.095 -0.263 -0.000   -0.125  0.220  0.000
 F         -0.009 -0.020 -0.000    0.012 -0.009  0.000    0.000  0.000 -0.000
 Br        -0.001  0.001  0.000   -0.000  0.001  0.000   -0.000  0.000  0.000
 TransDip  -0.013  0.142  0.000    0.045  0.045 -0.000   -0.019  0.031  0.000

 Mode:                28                     29                     30
 Frequency:      3192.15                3202.42                3207.73
 Force Cnst:      6.5478                 6.6105                 6.6458
 Red. Mass:       1.0906                 1.0940                 1.0962
 IR Active:          YES                    YES                    YES
 IR Intens:        7.032                  2.232                  2.766
 Raman Active:       YES                    YES                    YES
               X      Y      Z        X      Y      Z        X      Y      Z
 C         -0.014  0.027  0.000    0.021 -0.036 -0.000    0.036 -0.058 -0.000
 C         -0.024 -0.047  0.000   -0.004 -0.001  0.000   -0.021 -0.036  0.000
 C         -0.046  0.003 -0.000    0.038  0.003 -0.000   -0.029  0.001 -0.000
 C          0.022 -0.035  0.000    0.032 -0.060  0.000   -0.013  0.026 -0.000
 C         -0.001 -0.001 -0.000   -0.003 -0.001 -0.000    0.001  0.001  0.000
 C         -0.001 -0.000 -0.000    0.001  0.002 -0.000    0.002  0.002 -0.000
 H          0.185 -0.314 -0.000   -0.246  0.413  0.000   -0.394  0.655  0.000
 H          0.288  0.522  0.000    0.017  0.022  0.000    0.221  0.394  0.000
 H          0.517 -0.001 -0.000   -0.415 -0.005 -0.000    0.316  0.000 -0.000
 H         -0.239  0.424  0.000   -0.372  0.670  0.000    0.156 -0.282 -0.000
 F          0.000  0.000  0.000    0.000  0.000 -0.000   -0.000 -0.000  0.000
 Br         0.000 -0.000 -0.000   -0.000 -0.000  0.000   -0.000 -0.000 -0.000
 TransDip  -0.068 -0.051  0.000    0.032 -0.035  0.000   -0.041 -0.034  0.000

 STANDARD THERMODYNAMIC QUANTITIES AT   298.15 K  AND     1.00 ATM

   This Molecule has  0 Imaginary Frequencies
   Zero point vibrational energy:       51.369 kcal/mol

   Atom    1 Element C  Has Mass   12.00000
   Atom    2 Element C  Has Mass   12.00000
   Atom    3 Element C  Has Mass   12.00000
   Atom    4 Element C  Has Mass   12.00000
   Atom    5 Element C  Has Mass   12.00000
   Atom    6 Element C  Has Mass   12.00000
   Atom    7 Element H  Has Mass    1.00783
   Atom    8 Element H  Has Mass    1.00783
   Atom    9 Element H  Has Mass    1.00783
   Atom   10 Element H  Has Mass    1.00783
   Atom   11 Element F  Has Mass   18.99840
   Atom   12 Element Br Has Mass   78.91830
   Molecular Mass:   173.948020 amu
   Principal axes and moments of inertia in amu*Bohr^2:
                             1           2           3
    Eigenvalues --      638.40592  1847.27926  2485.68518
          X               0.99979     0.02048    -0.00000
          Y              -0.02048     0.99979     0.00000
          Z               0.00000    -0.00000     1.00000
   Rotational Symmetry Number is   1
   The Molecule is an Asymmetric Top
   Translational Enthalpy:        0.889 kcal/mol
   Rotational Enthalpy:           0.889 kcal/mol
   Vibrational Enthalpy:         53.712 kcal/mol
   gas constant (RT):             0.592 kcal/mol
   Translational Entropy:        41.368  cal/mol.K
   Rotational Entropy:           29.462  cal/mol.K
   Vibrational Entropy:          12.633  cal/mol.K

   Total Enthalpy:               56.082 kcal/mol
   Total Entropy:                83.463  cal/mol.K

 ======================================================================

 STANDARD THERMODYNAMIC QUANTITIES FOR ANHARMONIC VIBRATION -- TOSH

   Zero point vibrational energy: ************ kcal/mol

   Vibrational Enthalpy:       Infinity kcal/mol
   Vibrational Entropy:             NaN  cal/mol.K

   Total Enthalpy:             Infinity kcal/mol
   Total Entropy:                   NaN  cal/mol.K

 ======================================================================

 STANDARD THERMODYNAMIC QUANTITIES FOR ANHARMONIC VIBRATION -- VPT2

   Zero point vibrational energy: ************ kcal/mol

   Vibrational Enthalpy:       Infinity kcal/mol
   Vibrational Entropy:             NaN  cal/mol.K

   Total Enthalpy:             Infinity kcal/mol
   Total Entropy:                   NaN  cal/mol.K

 ======================================================================

Archival summary:
1\1\december\FREQ\ProcedureUnspecified\BasisUnspecified\r1164\taweetha\FriNov2919:49:082019FriNov2919:49:082019\0\\#,FREQ,ProcedureUnspecified,BasisUnspecified,\\0,1\Br\C,1,1.90531\C,2,1.39166,1,120.089\F,3,1.34625,2,120.037,1,0,0\C,3,1.38715,2,121.241,1,180,0\H,5,1.0831,3,118.781,2,-180,0\C,5,1.39227,3,119.262,2,0,0\H,7,1.0834,5,119.576,3,180,0\C,2,1.39328,1,120.631,3,-180,0\H,9,1.08255,2,119.367,1,-0,0\C,9,1.39315,2,119.927,1,-180,0\H,11,1.08334,9,119.476,2,-180,0\\\@

 Total job time:  218.24s(wall), 1266.30s(cpu) 
 Fri Nov 29 19:49:08 2019

        *************************************************************
        *                                                           *
        *  Thank you very much for using Q-Chem.  Have a nice day.  *
        *                                                           *
        *************************************************************
