# Supplementary material for: Geometric and energetic data from quantum chemical calculations of halobenzenes and xylenes
Source: Data Brief. 2020 Mar 5;30:105386. doi: 10.1016/j.dib.2020.105386 (PMC7114895; doi:10.1016/j.dib.2020.105386)
Supplement: Supplementary file 1 [file mmc1.zip › halobenzene/B3LYP/2/o-C6H4BrI.out]

                  Welcome to Q-Chem
     A Quantum Leap Into The Future Of Chemistry


 Q-Chem 5.2 (devel), Q-Chem, Inc., Pleasanton, CA (2019)

 Yihan Shao,  Zhengting Gan,  E. Epifanovsky,  A. T. B. Gilbert,  M. Wormit,  
 J. Kussmann,  A. W. Lange,  A. Behn,  Jia Deng,  Xintian Feng,  D. Ghosh,  
 M. Goldey,  P. R. Horn,  L. D. Jacobson,  I. Kaliman,  T. Kus,  A. Landau,  
 Jie Liu,  E. I. Proynov,  R. M. Richard,  R. P. Steele,  E. J. Sundstrom,  
 H. L. Woodcock III,  P. M. Zimmerman,  D. Zuev,  B. Albrecht,  E. Alguire,  
 S. A. Baeppler,  D. Barton,  Z. Benda,  Y. A. Bernard,  E. J. Berquist,  
 K. B. Bravaya,  H. Burton,  D. Casanova,  Chun-Min Chang,  Yunqing Chen,  
 A. Chien,  K. D. Closser,  M. P. Coons,  S. Coriani,  S. Dasgupta,  
 A. L. Dempwolff,  M. Diedenhofen,  Hainam Do,  R. G. Edgar,  Po-Tung Fang,  
 S. Faraji,  S. Fatehi,  Qingguo Feng,  K. D. Fenk,  J. Fosso-Tande,  
 J. Gayvert,  Qinghui Ge,  A. Ghysels,  G. Gidofalvi,  J. Gomes,  
 J. Gonthier,  A. Gunina,  D. Hait,  M. W. D. Hanson-Heine,  
 P. H. P. Harbach,  A. W. Hauser,  M. F. Herbst,  J. E. Herr,  
 E. G. Hohenstein,  Z. C. Holden,  Kerwin Hui,  B. C. Huynh,  T.-C. Jagau,  
 Hyunjun Ji,  B. Kaduk,  K. Khistyaev,  Jaehoon Kim,  P. Klunzinger,  K. Koh,  
 D. Kosenkov,  L. Koulias,  T. Kowalczyk,  C. M. Krauter,  A. Kunitsa,  
 Ka Un Lao,  A. Laurent,  K. V. Lawler,  Joonho Lee,  D. Lefrancois,  
 S. Lehtola,  D. S. Levine,  Yi-Pei Li,  You-Sheng Lin,  Fenglai Liu,  
 E. Livshits,  A. Luenser,  P. Manohar,  E. Mansoor,  S. F. Manzer,  
 Shan-Ping Mao,  Yuezhi Mao,  N. Mardirossian,  A. V. Marenich,  
 T. Markovich,  L. A. Martinez-Martinez,  S. A. Maurer,  N. J. Mayhall,  
 S. C. McKenzie,  J.-M. Mewes,  P. Morgante,  A. F. Morrison,  
 J. W. Mullinax,  K. Nanda,  T. S. Nguyen-Beck,  R. Olivares-Amaya,  
 J. A. Parkhill,  Zheng Pei,  T. M. Perrine,  F. Plasser,  P. Pokhilko,  
 S. Prager,  A. Prociuk,  E. Ramos,  D. R. Rehn,  F. Rob,  M. Scheurer,  
 M. Schneider,  N. Sergueev,  S. M. Sharada,  S. Sharma,  D. W. Small,  
 T. Stauch,  T. Stein,  Yu-Chuan Su,  A. J. W. Thom,  A. Tkatchenko,  
 T. Tsuchimochi,  N. M. Tubman,  L. Vogt,  M. L. Vidal,  O. Vydrov,  
 M. A. Watson,  J. Wenzel,  M. de Wergifosse,  T. A. Wesolowski,  A. White,  
 J. Witte,  A. Yamada,  Jun Yang,  K. Yao,  S. Yeganeh,  S. R. Yost,  
 Zhi-Qiang You,  A. Zech,  Igor Ying Zhang,  Xing Zhang,  Yan Zhao,  
 Ying Zhu,  B. R. Brooks,  G. K. L. Chan,  C. J. Cramer,  M. S. Gordon,  
 W. J. Hehre,  A. Klamt,  M. W. Schmidt,  C. D. Sherrill,  D. G. Truhlar,  
 A. Aspuru-Guzik,  R. Baer,  A. T. Bell,  N. A. Besley,  Jeng-Da Chai,  
 A. E. DePrince, III,  R. A. DiStasio Jr.,  A. Dreuw,  B. D. Dunietz,  
 T. R. Furlani,  Chao-Ping Hsu,  Yousung Jung,  Jing Kong,  D. S. Lambrecht,  
 WanZhen Liang,  C. Ochsenfeld,  V. A. Rassolov,  L. V. Slipchenko,  
 J. E. Subotnik,  T. Van Voorhis,  J. M. Herbert,  A. I. Krylov,  
 P. M. W. Gill,  M. Head-Gordon

 Contributors to earlier versions of Q-Chem not listed above: 
 R. D. Adamson,  B. Austin,  J. Baker,  G. J. O. Beran,  K. Brandhorst,  
 S. T. Brown,  E. F. C. Byrd,  A. K. Chakraborty,  C.-L. Cheng,  
 Siu Hung Chien,  D. M. Chipman,  D. L. Crittenden,  H. Dachsel,  
 R. J. Doerksen,  A. D. Dutoi,  L. Fusti-Molnar,  W. A. Goddard III,  
 A. Golubeva-Zadorozhnaya,  S. R. Gwaltney,  G. Hawkins,  A. Heyden,  
 S. Hirata,  G. Kedziora,  F. J. Keil,  C. Kelley,  Jihan Kim,  R. A. King,  
 R. Z. Khaliullin,  P. P. Korambath,  W. Kurlancheek,  A. M. Lee,  M. S. Lee,  
 S. V. Levchenko,  Ching Yeh Lin,  D. Liotard,  R. C. Lochan,  I. Lotan,  
 P. E. Maslen,  N. Nair,  D. P. O'Neill,  D. Neuhauser,  E. Neuscamman,  
 C. M. Oana,  R. Olson,  B. Peters,  R. Peverati,  P. A. Pieniazek,  
 Y. M. Rhee,  J. Ritchie,  M. A. Rohrdanz,  E. Rosta,  N. J. Russ,  
 H. F. Schaefer III,  N. E. Schultz,  N. Shenvi,  A. C. Simmonett,  A. Sodt,  
 D. Stuck,  K. S. Thanthiriwatte,  V. Vanovschi,  Tao Wang,  A. Warshel,  
 C. F. Williams,  Q. Wu,  X. Xu,  W. Zhang

 Please cite Q-Chem as follows:
 Y. Shao et al., Mol. Phys. 113, 184-215 (2015)
 DOI: 10.1080/00268976.2014.952696

 Q-Chem 5.2.1 for Intel X86 EM64T Linux

 Parts of Q-Chem use Armadillo 8.300.2 (Tropical Shenanigans).
 http://arma.sourceforge.net/

 Q-Chem begins on Fri Nov 29 19:49:08 2019  

Host: 
0

     Scratch files written to /scratch/taweetham/qchem4094//
NAlpha2: 128
NElect   128
Mult     1

Checking the input file for inconsistencies... 	...done.

--------------------------------------------------------------
User input:
--------------------------------------------------------------
$MOLECULE
0 1
C   
C	1	CC
C	2	CC	1	120.0		
C	3	CC	2	120.0	1	0.0
C	4	CC	3	120.0	2	0.0	
C	5 	CC	4	120.0	3	0.0
H	1	CH	2	120.0	3	180.0
H	2	CH	3	120.0	4	180.0
H	3	CH	4	120.0	5	180.0
H	4	CH	5	120.0	6	180.0
Br	5	CBr	6	120.0	1	180.0
I	6	CI	1	120.0	2	180.0

CC=1.39483
CH=1.08673
CF=1.33960
CCl=1.72090
CBr=1.89068
CI=2.07886
$END

$REM
   JOB_TYPE	OPTIMIZATION
   BASIS	6-311++G**
   METHOD	B3LYP
   MEM_TOTAL	64000
   SYM_IGNORE	TRUE
$END

--------------------------------------------------------------
 ----------------------------------------------------------------
             Standard Nuclear Orientation (Angstroms)
    I     Atom           X                Y                Z
 ----------------------------------------------------------------
    1      C       0.0000000000     0.0000000000     0.0000000000
    2      C       0.0000000000     0.0000000000     1.3948300000
    3      C       1.2079582140     0.0000000000     2.0922450000
    4      C       2.4159164279     0.0000000000     1.3948300000
    5      C       2.4159164279     0.0000000000    -0.0000000000
    6      C       1.2079582140     0.0000000000    -0.6974150000
    7      H      -0.9411357871    -0.0000000000    -0.5433650000
    8      H      -0.9411357871    -0.0000000000     1.9381950000
    9      H       1.2079582140    -0.0000000000     3.1789750000
   10      H       3.3570522150    -0.0000000000     1.9381950000
   11      Br      4.0532933383    -0.0000000000    -0.9453400000
   12      I       1.2079582140    -0.0000000000    -2.7762750000
 ----------------------------------------------------------------
 Nuclear Repulsion Energy =        1034.42326697 hartrees
 There are       64 alpha and       64 beta electrons
 Requested basis set is 6-311++G(d,p)
 There are 99 shells and 270 basis functions

 Total QAlloc Memory Limit  64000 MB
 Mega-Array Size       188 MB
 MEM_STATIC part       192 MB
 A cutoff of  1.0D-11 yielded   3903 shell pairs
 There are     30579 function pairs (     33715 Cartesian)
 Smallest overlap matrix eigenvalue = 1.06E-06

 Q-Chem warning in module stvman/mkSTV.C, line 318:

 Overlap eigenvalue is smaller than square root of threshold
 Use THRESH >= 12 to get rid of this warning


 Scale SEOQF with 1.000000e-01/1.000000e-01/1.000000e-01

 Standard Electronic Orientation quadrupole field applied
 Nucleus-field energy     =    -0.0000000277 hartrees
 Guess from superposition of atomic densities
 Warning:  Energy on first SCF cycle will be non-variational
 SAD guess density has 128.000000 electrons

 -----------------------------------------------------------------------
  General SCF calculation program by
  Eric Jon Sundstrom, Paul Horn, Yuezhi Mao, Dmitri Zuev, Alec White,
  David Stuck, Shaama M.S., Shane Yost, Joonho Lee, David Small,
  Daniel Levine, Susi Lehtola, Hugh Burton, Evgeny Epifanovsky,
  Bang C. Huynh
 -----------------------------------------------------------------------
 Exchange:     0.2000 Hartree-Fock + 0.0800 Slater + 0.7200 B88
 Correlation:  0.1900 VWN1RPA + 0.8100 LYP
 Using SG-1 standard quadrature grid
 using 6 threads for integral computing
 -------------------------------------------------------
 OpenMP Integral computing Module                
 Release: version 2.0, May 2017, Q-Chem Inc. Pleasanton 
 -------------------------------------------------------
 A restricted SCF calculation will be
 performed using DIIS
 SCF converges when DIIS error is below 1.0e-08
 ---------------------------------------
  Cycle       Energy         DIIS error
 ---------------------------------------
    1   -9726.3875700443      3.67e-02  
    2   -9724.6454022158      3.54e-03  
    3   -9724.5271567537      4.85e-03  
    4   -9724.7551383634      4.68e-04  
    5   -9724.7571641148      2.34e-04  
    6   -9724.7575863681      1.11e-04  
    7   -9724.7577009148      3.72e-05  
    8   -9724.7577113125      6.95e-06  
    9   -9724.7577116731      3.11e-06  
   10   -9724.7577117483      1.25e-06  
   11   -9724.7577117635      2.92e-07  
   12   -9724.7577117637      7.18e-08  
   13   -9724.7577117648      1.51e-08  
   14   -9724.7577117650      8.29e-09  Convergence criterion met
 ---------------------------------------
 SCF time:   CPU 101.41s  wall 18.00s 
 SCF   energy in the final basis set =    -9724.7577117650
 Total energy in the final basis set =    -9724.7577117650

 --------------------------------------------------------------

                    Orbital Energies (a.u.)
 --------------------------------------------------------------

 Alpha MOs
 -- Occupied --
********-482.8398-176.3030-165.7066-165.7046-165.7045 -62.4929 -56.3134
-56.3095 -56.3093 -35.7996 -31.2926 -31.2869 -31.2866 -22.9431 -22.9418
-22.9416 -22.9376 -22.9376 -10.2510 -10.2405 -10.2053 -10.2053 -10.2010
-10.2000  -8.7019  -6.5335  -6.5205  -6.5199  -6.3493  -4.7615  -4.7473
 -4.7467  -2.6443  -2.6409  -2.6404  -2.6300  -2.6299  -2.0278  -2.0230
 -2.0227  -2.0103  -2.0102  -0.8996  -0.8261  -0.7860  -0.7467  -0.6729
 -0.6310  -0.6002  -0.5274  -0.4932  -0.4712  -0.4416  -0.4244  -0.4148
 -0.3773  -0.3600  -0.3323  -0.3154  -0.3106  -0.2650  -0.2596  -0.2497
 -- Virtual --
 -0.0524  -0.0425  -0.0407  -0.0069  -0.0009   0.0074   0.0154   0.0367
  0.0422   0.0496   0.0570   0.0682   0.0700   0.0846   0.0880   0.0972
  0.1026   0.1067   0.1110   0.1133   0.1135   0.1244   0.1294   0.1299
  0.1393   0.1521   0.1536   0.1584   0.1710   0.1811   0.1866   0.1998
  0.2111   0.2180   0.2290   0.2308   0.2400   0.2531   0.2563   0.2654
  0.2699   0.2763   0.2948   0.3148   0.3199   0.3309   0.3427   0.3724
  0.3987   0.4153   0.4221   0.4228   0.4303   0.4518   0.4649   0.4923
  0.5075   0.5193   0.5243   0.5324   0.5361   0.5394   0.5583   0.5603
  0.5683   0.5762   0.5878   0.5880   0.6241   0.6374   0.6406   0.6526
  0.6747   0.7090   0.7121   0.7360   0.7558   0.7685   0.7861   0.8018
  0.8424   0.8490   0.8547   0.8552   0.8693   0.8822   0.8952   0.9620
  0.9672   0.9805   0.9808   1.0273   1.0722   1.0788   1.1005   1.1199
  1.1931   1.2423   1.3089   1.3305   1.3661   1.4412   1.4783   1.4848
  1.5011   1.5264   1.5451   1.5480   1.5551   1.6365   1.6503   1.6750
  1.7078   1.7202   1.7671   1.8190   1.8769   1.8841   1.8961   1.8991
  1.9295   1.9391   1.9897   2.0049   2.0171   2.0381   2.0545   2.1353
  2.2337   2.2693   2.2961   2.3106   2.3401   2.4049   2.4508   2.5454
  2.5509   2.6195   2.6783   2.6941   2.7074   2.7272   2.7494   2.7530
  2.7660   2.7913   2.8075   2.8574   2.8594   3.0154   3.0572   3.1048
  3.1199   3.3137   3.3505   3.4729   3.5152   3.6714   3.8180   3.9685
  4.0027   4.0056   4.0167   4.0260   4.0501   4.0671   4.0961   4.1110
  4.1493   4.2585   4.3029   4.4177   4.5438   4.8154   6.0263   6.1259
  6.1806   6.7503   7.5624   7.6831   7.7608  23.4362  23.8900  23.9119
 24.0227  24.0566  24.1546  27.9442  28.3643  28.4412  28.4465  28.5421
 28.5643  28.5704  28.6312  28.7369  48.0026 127.9048 127.9645 127.9926
151.7316 289.7601 289.8832 289.98361020.81561901.8973
 --------------------------------------------------------------

          Ground-State Mulliken Net Atomic Charges

     Atom                 Charge (a.u.)
  ----------------------------------------
      1 C                    -0.284163
      2 C                    -0.182466
      3 C                    -0.126127
      4 C                    -0.314249
      5 C                     0.289010
      6 C                     0.128035
      7 H                     0.160365
      8 H                     0.173489
      9 H                     0.169101
     10 H                     0.206596
     11 Br                   -0.257891
     12 I                     0.038299
  ----------------------------------------
  Sum of atomic charges =     0.000000

 -----------------------------------------------------------------
                    Cartesian Multipole Moments
 -----------------------------------------------------------------
    Charge (ESU x 10^10)
                 0.0000
    Dipole Moment (Debye)
         X      -1.0841      Y      -0.0000      Z       1.9391
       Tot       2.2216
    Quadrupole Moments (Debye-Ang)
        XX     -82.0169     XY      -0.0000     YY     -85.5543
        XZ       2.3697     YZ       0.0000     ZZ     -76.5615
    Octopole Moments (Debye-Ang^2)
       XXX    -449.1628    XXY      -0.0000    XYY    -154.8328
       YYY      -0.0000    XXZ      76.1643    XYZ       0.0000
       YYZ      69.2130    XZZ    -139.6480    YZZ      -0.0000
       ZZZ     210.2845
    Hexadecapole Moments (Debye-Ang^3)
      XXXX   -2649.0407   XXXY      -0.0000   XXYY    -483.4041
      XYYY      -0.0000   YYYY    -109.9447   XXXZ     390.2063
      XXYZ       0.0000   XYYZ     133.0875   YYYZ       0.0000
      XXZZ    -723.6748   XYZZ      -0.0000   YYZZ    -343.4187
      XZZZ     391.9149   YZZZ      -0.0000   ZZZZ   -1717.5592
 -----------------------------------------------------------------
 Calculating analytic gradient of the SCF energy
 Gradient of SCF Energy
            1           2           3           4           5           6
    1   0.0039467  -0.0000693   0.0000594  -0.0017663   0.0034618   0.0006509
    2  -0.0000000   0.0000000   0.0000000  -0.0000000  -0.0000000   0.0000000
    3  -0.0038389   0.0003178   0.0011398  -0.0042634  -0.0053818  -0.0050039
            7           8           9          10          11          12
    1  -0.0025814  -0.0013693  -0.0010529   0.0021125  -0.0122120   0.0088202
    2   0.0000000  -0.0000000  -0.0000000   0.0000000  -0.0000000  -0.0000000
    3  -0.0009181   0.0018298   0.0021586   0.0024090  -0.0046698   0.0162207
 Max gradient component =       1.622E-02
 RMS gradient           =       4.282E-03
 Gradient time:  CPU 29.44 s  wall 4.99 s
 Geometry Optimization Parameters
   NAtoms,    NIC,     NZ,  NCons,   NDum,   NFix, NCnnct, MaxDiis
       12      78      12       0       0       0       0       0


** GEOMETRY OPTIMIZATION IN DELOCALIZED INTERNAL COORDINATES **
   Searching for a Minimum

   Optimization Cycle:   1

                       Coordinates (Angstroms)
     ATOM                X               Y               Z
      1  C         0.0000000000    0.0000000000    0.0000000000
      2  C         0.0000000000    0.0000000000    1.3948300000
      3  C         1.2079582140    0.0000000000    2.0922450000
      4  C         2.4159164279    0.0000000000    1.3948300000
      5  C         2.4159164279    0.0000000000    0.0000000000
      6  C         1.2079582140    0.0000000000   -0.6974150000
      7  H        -0.9411357871    0.0000000000   -0.5433650000
      8  H        -0.9411357871    0.0000000000    1.9381950000
      9  H         1.2079582140    0.0000000000    3.1789750000
     10  H         3.3570522150    0.0000000000    1.9381950000
     11  Br        4.0532933383    0.0000000000   -0.9453400000
     12  I         1.2079582140    0.0000000000   -2.7762750000
   Point Group: c1    Number of degrees of freedom:    30


   Energy is  -9724.757711765


 Attempting to generate delocalized internal coordinates
 Initial Hessian constructed with Jon Baker's OPTIMIZE code

 21 Hessian modes will be used to form the next step
  Hessian Eigenvalues:
     0.124424    0.160000    0.160000    0.160000    0.160000    0.201019
     0.220000    0.224933    0.244875    0.250000    0.250000    0.351933
     0.351933    0.351933    0.351933    0.422413    0.424130    0.464882
     0.464882    0.464882    0.464882

 Minimum search - taking simple RFO step
 Searching for Lamda that Minimizes Along All modes
 Value Taken    Lamda =  -0.00834792
 Step Taken.  Stepsize is  0.196793

                             Maximum     Tolerance    Cnvgd?
         Gradient           0.039306      0.000300      NO
         Displacement       0.144785      0.001200      NO
         Energy change     *********      0.000001      NO


 New Cartesian Coordinates Obtained by Inverse Iteration

 Displacement from previous Coordinates is:  0.444764
 ----------------------------------------------------------------
             Standard Nuclear Orientation (Angstroms)
    I     Atom           X                Y                Z
 ----------------------------------------------------------------
    1      C       0.0100124813     0.0000000000     0.0011201108
    2      C       0.0064564535     0.0000000000     1.3916461266
    3      C       1.2096352519     0.0000000000     2.0886972458
    4      C       2.4128784705     0.0000000000     1.3935728434
    5      C       2.4291196273     0.0000000000    -0.0014531581
    6      C       1.2104158288     0.0000000000    -0.7166542787
    7      H      -0.9296577925     0.0000000000    -0.5368460246
    8      H      -0.9358883218     0.0000000000     1.9266856149
    9      H       1.2162605301     0.0000000000     3.1722380815
   10      H       3.3506379943     0.0000000000     1.9338796341
   11      Br      4.1549131277     0.0000000000    -0.8233522562
   12      I       1.0569560399     0.0000000000    -2.8546589396
 ----------------------------------------------------------------
 Nuclear Repulsion Energy =        1000.68494722 hartrees
 There are       64 alpha and       64 beta electrons
 Applying Cartesian multipole field
    Component          Value
    ---------          -----
     (2,0,0)        1.00000E-11
     (0,2,0)        2.00000E-11
     (0,0,2)       -3.00000E-11
 Nucleus-field energy     =    -0.0000000290 hartrees
 Requested basis set is 6-311++G(d,p)
 There are 99 shells and 270 basis functions
 A cutoff of  1.0D-11 yielded   3892 shell pairs
 There are     30484 function pairs (     33593 Cartesian)
 Smallest overlap matrix eigenvalue = 1.07E-06

 Q-Chem warning in module stvman/mkSTV.C, line 318:

 Overlap eigenvalue is smaller than square root of threshold
 Use THRESH >= 12 to get rid of this warning

 Guess MOs from SCF MO coefficient file

 -----------------------------------------------------------------------
  General SCF calculation program by
  Eric Jon Sundstrom, Paul Horn, Yuezhi Mao, Dmitri Zuev, Alec White,
  David Stuck, Shaama M.S., Shane Yost, Joonho Lee, David Small,
  Daniel Levine, Susi Lehtola, Hugh Burton, Evgeny Epifanovsky,
  Bang C. Huynh
 -----------------------------------------------------------------------
 Exchange:     0.2000 Hartree-Fock + 0.0800 Slater + 0.7200 B88
 Correlation:  0.1900 VWN1RPA + 0.8100 LYP
 Using SG-1 standard quadrature grid
 using 6 threads for integral computing
 -------------------------------------------------------
 OpenMP Integral computing Module                
 Release: version 2.0, May 2017, Q-Chem Inc. Pleasanton 
 -------------------------------------------------------
 A restricted SCF calculation will be
 performed using DIIS
 SCF converges when DIIS error is below 1.0e-08
 ---------------------------------------
  Cycle       Energy         DIIS error
 ---------------------------------------
    1   -9724.7541037483      8.90e-04  
    2   -9724.7585524865      3.28e-04  
    3   -9724.7567294047      5.42e-04  
    4   -9724.7595708944      6.52e-05  
    5   -9724.7596127487      1.96e-05  
    6   -9724.7596158705      6.17e-06  
    7   -9724.7596161933      2.03e-06  
    8   -9724.7596162304      7.53e-07  
    9   -9724.7596162358      1.73e-07  
   10   -9724.7596162364      6.85e-08  
   11   -9724.7596162361      1.17e-08  
   12   -9724.7596162357      5.42e-09  Convergence criterion met
 ---------------------------------------
 SCF time:   CPU 87.79s  wall 16.00s 
 SCF   energy in the final basis set =    -9724.7596162357
 Total energy in the final basis set =    -9724.7596162357

 --------------------------------------------------------------

                    Orbital Energies (a.u.)
 --------------------------------------------------------------

 Alpha MOs
 -- Occupied --
********-482.8404-176.3058-165.7096-165.7074-165.7074 -62.4932 -56.3138
-56.3098 -56.3096 -35.8022 -31.2955 -31.2894 -31.2892 -22.9459 -22.9445
-22.9444 -22.9402 -22.9402 -10.2559 -10.2479 -10.2057 -10.2046 -10.2006
-10.1997  -8.7020  -6.5338  -6.5205  -6.5200  -6.3514  -4.7639  -4.7491
 -4.7488  -2.6446  -2.6408  -2.6406  -2.6299  -2.6299  -2.0296  -2.0250
 -2.0248  -2.0121  -2.0121  -0.8972  -0.8234  -0.7848  -0.7468  -0.6682
 -0.6310  -0.6034  -0.5288  -0.4924  -0.4717  -0.4417  -0.4234  -0.4124
 -0.3770  -0.3589  -0.3311  -0.3098  -0.3073  -0.2689  -0.2662  -0.2517
 -- Virtual --
 -0.0628  -0.0437  -0.0416  -0.0104  -0.0072   0.0067   0.0140   0.0366
  0.0421   0.0492   0.0558   0.0699   0.0707   0.0832   0.0879   0.0963
  0.1019   0.1065   0.1114   0.1132   0.1143   0.1247   0.1273   0.1308
  0.1414   0.1506   0.1548   0.1574   0.1687   0.1778   0.1884   0.1948
  0.2103   0.2174   0.2221   0.2262   0.2450   0.2497   0.2571   0.2583
  0.2699   0.2761   0.2926   0.3163   0.3197   0.3331   0.3402   0.3652
  0.4073   0.4161   0.4187   0.4260   0.4474   0.4504   0.4608   0.4861
  0.5038   0.5187   0.5209   0.5299   0.5320   0.5402   0.5480   0.5576
  0.5687   0.5804   0.5892   0.5896   0.6151   0.6214   0.6392   0.6545
  0.6627   0.6915   0.7077   0.7391   0.7586   0.7646   0.7794   0.7930
  0.8420   0.8479   0.8536   0.8578   0.8681   0.8788   0.8971   0.9542
  0.9633   0.9706   0.9808   1.0237   1.0734   1.0799   1.1002   1.1373
  1.1801   1.2349   1.2989   1.3355   1.3576   1.4374   1.4698   1.4733
  1.4994   1.5202   1.5399   1.5491   1.5586   1.6393   1.6543   1.6768
  1.7061   1.7205   1.7607   1.8167   1.8693   1.8802   1.8928   1.9017
  1.9317   1.9355   1.9870   2.0068   2.0145   2.0353   2.0453   2.1395
  2.2370   2.2686   2.2906   2.3092   2.3373   2.4065   2.4536   2.5430
  2.5589   2.6176   2.6742   2.6913   2.7057   2.7254   2.7497   2.7498
  2.7649   2.7991   2.8042   2.8577   2.8586   3.0152   3.0542   3.0977
  3.1118   3.3118   3.3549   3.4803   3.5159   3.6736   3.8090   3.9689
  4.0025   4.0134   4.0190   4.0220   4.0383   4.0644   4.0894   4.1077
  4.1461   4.2485   4.2899   4.4178   4.5086   4.8101   6.0201   6.1136
  6.1599   6.7372   7.5612   7.6804   7.7520  23.4393  23.8779  23.8890
 24.0110  24.0661  24.1651  27.9190  28.3583  28.4312  28.4326  28.5395
 28.5599  28.5641  28.6213  28.7273  47.9946 127.8992 127.9555 127.9806
151.7093 289.7580 289.8781 289.97431020.80571901.8738
 --------------------------------------------------------------

          Ground-State Mulliken Net Atomic Charges

     Atom                 Charge (a.u.)
  ----------------------------------------
      1 C                    -0.303621
      2 C                    -0.189335
      3 C                    -0.120859
      4 C                    -0.339650
      5 C                     0.216645
      6 C                     0.231825
      7 H                     0.160384
      8 H                     0.173575
      9 H                     0.169523
     10 H                     0.206658
     11 Br                   -0.242439
     12 I                     0.037294
  ----------------------------------------
  Sum of atomic charges =     0.000000

 -----------------------------------------------------------------
                    Cartesian Multipole Moments
 -----------------------------------------------------------------
    Charge (ESU x 10^10)
                 0.0000
    Dipole Moment (Debye)
         X      -1.2190      Y      -0.0000      Z       2.0235
       Tot       2.3623
    Quadrupole Moments (Debye-Ang)
        XX     -82.3797     XY      -0.0000     YY     -85.7000
        XZ       3.1998     YZ       0.0000     ZZ     -76.5715
    Octopole Moments (Debye-Ang^2)
       XXX    -441.6080    XXY      -0.0000    XYY    -152.9440
       YYY      -0.0000    XXZ      79.2873    XYZ       0.0000
       YYZ      69.7899    XZZ    -141.2409    YZZ      -0.0000
       ZZZ     210.3015
    Hexadecapole Moments (Debye-Ang^3)
      XXXX   -2665.2334   XXXY      -0.0000   XXYY    -490.4587
      XYYY      -0.0000   YYYY    -110.2963   XXXZ     348.7250
      XXYZ       0.0000   XYYZ     116.6899   YYYZ       0.0000
      XXZZ    -752.2863   XYZZ      -0.0000   YYZZ    -352.3251
      XZZZ     357.7176   YZZZ       0.0000   ZZZZ   -1759.4209
 -----------------------------------------------------------------
 Calculating analytic gradient of the SCF energy
 Gradient of SCF Energy
            1           2           3           4           5           6
    1   0.0005844   0.0000750   0.0005717  -0.0001846   0.0074031  -0.0064936
    2  -0.0000000  -0.0000000  -0.0000000   0.0000000  -0.0000000   0.0000000
    3   0.0019697  -0.0006487  -0.0005050  -0.0009845   0.0045100  -0.0050445
            7           8           9          10          11          12
    1  -0.0001193   0.0002875  -0.0003102  -0.0002220   0.0024775  -0.0040695
    2   0.0000000   0.0000000  -0.0000000   0.0000000  -0.0000000  -0.0000000
    3   0.0001438   0.0005260  -0.0000818   0.0005351   0.0031299  -0.0035502
 Max gradient component =       7.403E-03
 RMS gradient           =       2.327E-03
 Gradient time:  CPU 28.75 s  wall 4.87 s
 Geometry Optimization Parameters
   NAtoms,    NIC,     NZ,  NCons,   NDum,   NFix, NCnnct, MaxDiis
       12      78      12       0       0       0       0       0

 Cartesian Hessian Update
 Hessian updated using BFGS update


** GEOMETRY OPTIMIZATION IN DELOCALIZED INTERNAL COORDINATES **
   Searching for a Minimum

   Optimization Cycle:   2

                       Coordinates (Angstroms)
     ATOM                X               Y               Z
      1  C         0.0100124813    0.0000000000    0.0011201108
      2  C         0.0064564535    0.0000000000    1.3916461266
      3  C         1.2096352519    0.0000000000    2.0886972458
      4  C         2.4128784705    0.0000000000    1.3935728434
      5  C         2.4291196273    0.0000000000   -0.0014531581
      6  C         1.2104158288    0.0000000000   -0.7166542787
      7  H        -0.9296577925    0.0000000000   -0.5368460246
      8  H        -0.9358883218    0.0000000000    1.9266856149
      9  H         1.2162605301    0.0000000000    3.1722380815
     10  H         3.3506379943    0.0000000000    1.9338796341
     11  Br        4.1549131277    0.0000000000   -0.8233522562
     12  I         1.0569560399    0.0000000000   -2.8546589396
   Point Group: c1    Number of degrees of freedom:    30


   Energy is  -9724.759616236

 Hessian updated using BFGS update

 15 Hessian modes will be used to form the next step
  Hessian Eigenvalues:
     0.126966    0.159258    0.160006    0.200048    0.220004    0.226008
     0.244928    0.249967    0.303111    0.351032    0.351937    0.422374
     0.442554    0.464635    0.523213

 Minimum search - taking simple RFO step
 Searching for Lamda that Minimizes Along All modes
 Value Taken    Lamda =  -0.00102868
 Step Taken.  Stepsize is  0.050606

                             Maximum     Tolerance    Cnvgd?
         Gradient           0.018470      0.000300      NO
         Displacement       0.044511      0.001200      NO
         Energy change     -0.001904      0.000001      NO


 New Cartesian Coordinates Obtained by Inverse Iteration

 Displacement from previous Coordinates is:  0.132807
 ----------------------------------------------------------------
             Standard Nuclear Orientation (Angstroms)
    I     Atom           X                Y                Z
 ----------------------------------------------------------------
    1      C       0.0062955791     0.0000000000     0.0029148136
    2      C       0.0034286406     0.0000000000     1.3944002367
    3      C       1.2082777815     0.0000000000     2.0917753744
    4      C       2.4121300210     0.0000000000     1.3955649453
    5      C       2.4209429781     0.0000000000     0.0005409940
    6      C       1.2103759270     0.0000000000    -0.7068610721
    7      H      -0.9314453088     0.0000000000    -0.5381591306
    8      H      -0.9399172545     0.0000000000     1.9275105393
    9      H       1.2176119353     0.0000000000     3.1753219769
   10      H       3.3530468122     0.0000000000     1.9300094185
   11      Br      4.1265496487     0.0000000000    -0.8599376640
   12      I       1.1044429308     0.0000000000    -2.8382054320
 ----------------------------------------------------------------
 Nuclear Repulsion Energy =        1009.04830936 hartrees
 There are       64 alpha and       64 beta electrons
 Applying Cartesian multipole field
    Component          Value
    ---------          -----
     (2,0,0)        1.00000E-11
     (0,2,0)        2.00000E-11
     (0,0,2)       -3.00000E-11
 Nucleus-field energy     =    -0.0000000288 hartrees
 Requested basis set is 6-311++G(d,p)
 There are 99 shells and 270 basis functions
 A cutoff of  1.0D-11 yielded   3893 shell pairs
 There are     30489 function pairs (     33599 Cartesian)
 Smallest overlap matrix eigenvalue = 1.07E-06

 Q-Chem warning in module stvman/mkSTV.C, line 318:

 Overlap eigenvalue is smaller than square root of threshold
 Use THRESH >= 12 to get rid of this warning

 Guess MOs from SCF MO coefficient file

 -----------------------------------------------------------------------
  General SCF calculation program by
  Eric Jon Sundstrom, Paul Horn, Yuezhi Mao, Dmitri Zuev, Alec White,
  David Stuck, Shaama M.S., Shane Yost, Joonho Lee, David Small,
  Daniel Levine, Susi Lehtola, Hugh Burton, Evgeny Epifanovsky,
  Bang C. Huynh
 -----------------------------------------------------------------------
 Exchange:     0.2000 Hartree-Fock + 0.0800 Slater + 0.7200 B88
 Correlation:  0.1900 VWN1RPA + 0.8100 LYP
 Using SG-1 standard quadrature grid
 using 6 threads for integral computing
 -------------------------------------------------------
 OpenMP Integral computing Module                
 Release: version 2.0, May 2017, Q-Chem Inc. Pleasanton 
 -------------------------------------------------------
 A restricted SCF calculation will be
 performed using DIIS
 SCF converges when DIIS error is below 1.0e-08
 ---------------------------------------
  Cycle       Energy         DIIS error
 ---------------------------------------
    1   -9724.7597834723      2.95e-04  
    2   -9724.7601886658      8.93e-05  
    3   -9724.7600271223      1.56e-04  
    4   -9724.7602637423      1.86e-05  
    5   -9724.7602672187      5.20e-06  
    6   -9724.7602674380      1.81e-06  
    7   -9724.7602674679      4.78e-07  
    8   -9724.7602674695      2.38e-07  
    9   -9724.7602674701      4.13e-08  
   10   -9724.7602674694      2.34e-08  
   11   -9724.7602674700      3.59e-09  Convergence criterion met
 ---------------------------------------
 SCF time:   CPU 80.11s  wall 14.00s 
 SCF   energy in the final basis set =    -9724.7602674700
 Total energy in the final basis set =    -9724.7602674700

 --------------------------------------------------------------

                    Orbital Energies (a.u.)
 --------------------------------------------------------------

 Alpha MOs
 -- Occupied --
********-482.8400-176.3050-165.7087-165.7066-165.7065 -62.4929 -56.3135
-56.3095 -56.3093 -35.8014 -31.2946 -31.2886 -31.2884 -22.9451 -22.9437
-22.9436 -22.9394 -22.9394 -10.2543 -10.2458 -10.2058 -10.2049 -10.2011
-10.2001  -8.7017  -6.5334  -6.5202  -6.5197  -6.3507  -4.7631  -4.7485
 -4.7481  -2.6443  -2.6406  -2.6403  -2.6296  -2.6296  -2.0289  -2.0243
 -2.0241  -2.0114  -2.0114  -0.8982  -0.8236  -0.7852  -0.7471  -0.6688
 -0.6318  -0.6030  -0.5289  -0.4928  -0.4718  -0.4417  -0.4239  -0.4133
 -0.3775  -0.3585  -0.3311  -0.3097  -0.3091  -0.2667  -0.2661  -0.2517
 -- Virtual --
 -0.0614  -0.0429  -0.0417  -0.0088  -0.0067   0.0069   0.0142   0.0365
  0.0423   0.0493   0.0560   0.0699   0.0701   0.0836   0.0879   0.0965
  0.1024   0.1066   0.1113   0.1132   0.1140   0.1245   0.1280   0.1303
  0.1409   0.1511   0.1543   0.1580   0.1707   0.1784   0.1882   0.1961
  0.2120   0.2167   0.2238   0.2273   0.2440   0.2507   0.2563   0.2600
  0.2708   0.2756   0.2929   0.3163   0.3195   0.3326   0.3411   0.3672
  0.4052   0.4175   0.4181   0.4269   0.4414   0.4510   0.4616   0.4879
  0.5045   0.5187   0.5214   0.5313   0.5317   0.5396   0.5507   0.5580
  0.5685   0.5797   0.5887   0.5892   0.6215   0.6223   0.6395   0.6539
  0.6668   0.6951   0.7078   0.7383   0.7583   0.7651   0.7806   0.7943
  0.8419   0.8481   0.8535   0.8567   0.8683   0.8796   0.8971   0.9565
  0.9639   0.9730   0.9807   1.0246   1.0728   1.0801   1.0994   1.1339
  1.1835   1.2370   1.3021   1.3330   1.3596   1.4380   1.4737   1.4758
  1.4997   1.5209   1.5396   1.5483   1.5578   1.6374   1.6531   1.6780
  1.7087   1.7206   1.7645   1.8157   1.8730   1.8830   1.8955   1.9002
  1.9309   1.9371   1.9878   2.0067   2.0159   2.0362   2.0474   2.1382
  2.2372   2.2762   2.2878   2.3109   2.3408   2.4068   2.4545   2.5422
  2.5575   2.6184   2.6757   2.6937   2.7062   2.7254   2.7498   2.7510
  2.7653   2.7988   2.8060   2.8580   2.8586   3.0159   3.0558   3.1022
  3.1145   3.3141   3.3538   3.4793   3.5174   3.6746   3.8150   3.9694
  4.0031   4.0119   4.0203   4.0218   4.0413   4.0648   4.0906   4.1101
  4.1457   4.2490   4.2929   4.4185   4.5141   4.8138   6.0216   6.1164
  6.1628   6.7381   7.5617   7.6815   7.7535  23.4382  23.8887  23.9003
 24.0162  24.0641  24.1629  27.9231  28.3598  28.4334  28.4351  28.5403
 28.5607  28.5655  28.6233  28.7292  47.9950 127.9005 127.9574 127.9826
151.7129 289.7586 289.8795 289.97601020.80611901.8777
 --------------------------------------------------------------

          Ground-State Mulliken Net Atomic Charges

     Atom                 Charge (a.u.)
  ----------------------------------------
      1 C                    -0.307098
      2 C                    -0.185590
      3 C                    -0.125112
      4 C                    -0.333773
      5 C                     0.231661
      6 C                     0.219537
      7 H                     0.159948
      8 H                     0.173803
      9 H                     0.169727
     10 H                     0.206042
     11 Br                   -0.246005
     12 I                     0.036860
  ----------------------------------------
  Sum of atomic charges =     0.000000

 -----------------------------------------------------------------
                    Cartesian Multipole Moments
 -----------------------------------------------------------------
    Charge (ESU x 10^10)
                 0.0000
    Dipole Moment (Debye)
         X      -1.1976      Y      -0.0000      Z       2.0202
       Tot       2.3485
    Quadrupole Moments (Debye-Ang)
        XX     -82.3394     XY      -0.0000     YY     -85.6698
        XZ       3.0102     YZ       0.0000     ZZ     -76.5775
    Octopole Moments (Debye-Ang^2)
       XXX    -444.3481    XXY      -0.0000    XYY    -153.6255
       YYY      -0.0000    XXZ      78.7109    XYZ       0.0000
       YYZ      69.8231    XZZ    -140.8646    YZZ      -0.0000
       ZZZ     210.6670
    Hexadecapole Moments (Debye-Ang^3)
      XXXX   -2662.0426   XXXY      -0.0000   XXYY    -488.6624
      XYYY      -0.0000   YYYY    -110.2480   XXXZ     363.1815
      XXYZ       0.0000   XYYZ     122.2537   YYYZ       0.0000
      XXZZ    -745.4121   XYZZ      -0.0000   YYZZ    -350.8351
      XZZZ     369.6242   YZZZ       0.0000   ZZZZ   -1752.3203
 -----------------------------------------------------------------
 Calculating analytic gradient of the SCF energy
 Gradient of SCF Energy
            1           2           3           4           5           6
    1   0.0006213  -0.0001669  -0.0000465  -0.0001177   0.0020009  -0.0013903
    2   0.0000000  -0.0000000   0.0000000  -0.0000000   0.0000000   0.0000000
    3   0.0002711   0.0001515   0.0002150  -0.0009819   0.0016151  -0.0008139
            7           8           9          10          11          12
    1   0.0000038   0.0001359  -0.0000214  -0.0000565   0.0003819  -0.0013445
    2  -0.0000000   0.0000000  -0.0000000   0.0000000   0.0000000  -0.0000000
    3   0.0001065   0.0001624  -0.0000382   0.0001068   0.0003418  -0.0011360
 Max gradient component =       2.001E-03
 RMS gradient           =       6.276E-04
 Gradient time:  CPU 28.88 s  wall 4.89 s
 Geometry Optimization Parameters
   NAtoms,    NIC,     NZ,  NCons,   NDum,   NFix, NCnnct, MaxDiis
       12      78      12       0       0       0       0       0

 Cartesian Hessian Update
 Hessian updated using BFGS update


** GEOMETRY OPTIMIZATION IN DELOCALIZED INTERNAL COORDINATES **
   Searching for a Minimum

   Optimization Cycle:   3

                       Coordinates (Angstroms)
     ATOM                X               Y               Z
      1  C         0.0062955791    0.0000000000    0.0029148136
      2  C         0.0034286406    0.0000000000    1.3944002367
      3  C         1.2082777815    0.0000000000    2.0917753744
      4  C         2.4121300210    0.0000000000    1.3955649453
      5  C         2.4209429781    0.0000000000    0.0005409940
      6  C         1.2103759270    0.0000000000   -0.7068610721
      7  H        -0.9314453088    0.0000000000   -0.5381591306
      8  H        -0.9399172545    0.0000000000    1.9275105393
      9  H         1.2176119353    0.0000000000    3.1753219769
     10  H         3.3530468122    0.0000000000    1.9300094185
     11  Br        4.1265496487    0.0000000000   -0.8599376640
     12  I         1.1044429308    0.0000000000   -2.8382054320
   Point Group: c1    Number of degrees of freedom:    30


   Energy is  -9724.760267470

 Hessian updated using BFGS update

 18 Hessian modes will be used to form the next step
  Hessian Eigenvalues:
     0.124657    0.158591    0.159988    0.160023    0.200047    0.219783
     0.221593    0.244108    0.245256    0.278309    0.351059    0.351930
     0.351937    0.421654    0.437769    0.459993    0.464792    0.474261

 Minimum search - taking simple RFO step
 Searching for Lamda that Minimizes Along All modes
 Value Taken    Lamda =  -0.00009156
 Step Taken.  Stepsize is  0.019066

                             Maximum     Tolerance    Cnvgd?
         Gradient           0.004569      0.000300      NO
         Displacement       0.015538      0.001200      NO
         Energy change     -0.000651      0.000001      NO


 New Cartesian Coordinates Obtained by Inverse Iteration

 Displacement from previous Coordinates is:  0.046371
 ----------------------------------------------------------------
             Standard Nuclear Orientation (Angstroms)
    I     Atom           X                Y                Z
 ----------------------------------------------------------------
    1      C       0.0029148399     0.0000000000     0.0031118817
    2      C       0.0026902426     0.0000000000     1.3948125090
    3      C       1.2085253803     0.0000000000     2.0918097938
    4      C       2.4121234609     0.0000000000     1.3958269286
    5      C       2.4168798781     0.0000000000     0.0005294361
    6      C       1.2086395746     0.0000000000    -0.7044639935
    7      H      -0.9350488581     0.0000000000    -0.5377283359
    8      H      -0.9402647601     0.0000000000     1.9287107949
    9      H       1.2193889239     0.0000000000     3.1753933233
   10      H       3.3547446746     0.0000000000     1.9272294749
   11      Br      4.1179161547     0.0000000000    -0.8683281829
   12      I       1.1232301795     0.0000000000    -2.8320286301
 ----------------------------------------------------------------
 Nuclear Repulsion Energy =        1012.05261332 hartrees
 There are       64 alpha and       64 beta electrons
 Applying Cartesian multipole field
    Component          Value
    ---------          -----
     (2,0,0)        1.00000E-11
     (0,2,0)        2.00000E-11
     (0,0,2)       -3.00000E-11
 Nucleus-field energy     =    -0.0000000287 hartrees
 Requested basis set is 6-311++G(d,p)
 There are 99 shells and 270 basis functions
 A cutoff of  1.0D-11 yielded   3893 shell pairs
 There are     30489 function pairs (     33599 Cartesian)
 Smallest overlap matrix eigenvalue = 1.07E-06

 Q-Chem warning in module stvman/mkSTV.C, line 318:

 Overlap eigenvalue is smaller than square root of threshold
 Use THRESH >= 12 to get rid of this warning

 Guess MOs from SCF MO coefficient file

 -----------------------------------------------------------------------
  General SCF calculation program by
  Eric Jon Sundstrom, Paul Horn, Yuezhi Mao, Dmitri Zuev, Alec White,
  David Stuck, Shaama M.S., Shane Yost, Joonho Lee, David Small,
  Daniel Levine, Susi Lehtola, Hugh Burton, Evgeny Epifanovsky,
  Bang C. Huynh
 -----------------------------------------------------------------------
 Exchange:     0.2000 Hartree-Fock + 0.0800 Slater + 0.7200 B88
 Correlation:  0.1900 VWN1RPA + 0.8100 LYP
 Using SG-1 standard quadrature grid
 using 6 threads for integral computing
 -------------------------------------------------------
 OpenMP Integral computing Module                
 Release: version 2.0, May 2017, Q-Chem Inc. Pleasanton 
 -------------------------------------------------------
 A restricted SCF calculation will be
 performed using DIIS
 SCF converges when DIIS error is below 1.0e-08
 ---------------------------------------
  Cycle       Energy         DIIS error
 ---------------------------------------
    1   -9724.7602485071      1.10e-04  
    2   -9724.7602985178      3.03e-05  
    3   -9724.7602803188      5.26e-05  
    4   -9724.7603071308      7.26e-06  
    5   -9724.7603076633      1.94e-06  
    6   -9724.7603076936      6.34e-07  
    7   -9724.7603076973      1.69e-07  
    8   -9724.7603076978      8.36e-08  
    9   -9724.7603076971      2.01e-08  
   10   -9724.7603076970      8.26e-09  Convergence criterion met
 ---------------------------------------
 SCF time:   CPU 72.88s  wall 13.00s 
 SCF   energy in the final basis set =    -9724.7603076970
 Total energy in the final basis set =    -9724.7603076970

 --------------------------------------------------------------

                    Orbital Energies (a.u.)
 --------------------------------------------------------------

 Alpha MOs
 -- Occupied --
********-482.8398-176.3047-165.7084-165.7063-165.7062 -62.4927 -56.3133
-56.3093 -56.3091 -35.8011 -31.2943 -31.2884 -31.2881 -22.9448 -22.9434
-22.9433 -22.9391 -22.9391 -10.2538 -10.2452 -10.2059 -10.2049 -10.2011
-10.2002  -8.7016  -6.5333  -6.5200  -6.5196  -6.3505  -4.7628  -4.7483
 -4.7479  -2.6441  -2.6404  -2.6401  -2.6295  -2.6295  -2.0286  -2.0241
 -2.0239  -2.0112  -2.0111  -0.8986  -0.8236  -0.7854  -0.7471  -0.6692
 -0.6320  -0.6028  -0.5289  -0.4929  -0.4720  -0.4417  -0.4240  -0.4136
 -0.3778  -0.3585  -0.3311  -0.3098  -0.3097  -0.2661  -0.2658  -0.2516
 -- Virtual --
 -0.0607  -0.0428  -0.0416  -0.0083  -0.0064   0.0069   0.0143   0.0365
  0.0423   0.0493   0.0561   0.0699   0.0699   0.0837   0.0879   0.0965
  0.1025   0.1066   0.1112   0.1132   0.1139   0.1242   0.1283   0.1301
  0.1407   0.1513   0.1542   0.1581   0.1711   0.1787   0.1880   0.1967
  0.2125   0.2167   0.2246   0.2277   0.2436   0.2512   0.2560   0.2606
  0.2710   0.2754   0.2930   0.3163   0.3195   0.3324   0.3414   0.3677
  0.4045   0.4177   0.4181   0.4274   0.4391   0.4512   0.4620   0.4882
  0.5048   0.5187   0.5216   0.5317   0.5317   0.5394   0.5515   0.5582
  0.5685   0.5795   0.5886   0.5893   0.6226   0.6236   0.6396   0.6536
  0.6683   0.6968   0.7078   0.7381   0.7580   0.7654   0.7810   0.7948
  0.8419   0.8481   0.8534   0.8565   0.8684   0.8801   0.8969   0.9571
  0.9641   0.9743   0.9808   1.0245   1.0726   1.0800   1.0990   1.1322
  1.1847   1.2378   1.3032   1.3326   1.3604   1.4383   1.4743   1.4770
  1.4999   1.5214   1.5396   1.5480   1.5575   1.6369   1.6527   1.6781
  1.7093   1.7206   1.7655   1.8152   1.8742   1.8840   1.8962   1.8993
  1.9305   1.9377   1.9880   2.0069   2.0166   2.0365   2.0478   2.1377
  2.2373   2.2772   2.2878   2.3113   2.3419   2.4070   2.4546   2.5416
  2.5568   2.6186   2.6762   2.6945   2.7062   2.7255   2.7497   2.7515
  2.7654   2.7988   2.8066   2.8578   2.8587   3.0161   3.0563   3.1032
  3.1151   3.3146   3.3537   3.4792   3.5177   3.6743   3.8169   3.9695
  4.0034   4.0112   4.0209   4.0216   4.0425   4.0650   4.0910   4.1111
  4.1455   4.2495   4.2940   4.4186   4.5166   4.8147   6.0222   6.1175
  6.1642   6.7386   7.5618   7.6817   7.7538  23.4378  23.8880  23.9068
 24.0174  24.0638  24.1626  27.9249  28.3603  28.4342  28.4361  28.5405
 28.5611  28.5660  28.6240  28.7299  47.9952 127.9010 127.9582 127.9835
151.7145 289.7588 289.8799 289.97631020.80631901.8793
 --------------------------------------------------------------

          Ground-State Mulliken Net Atomic Charges

     Atom                 Charge (a.u.)
  ----------------------------------------
      1 C                    -0.308788
      2 C                    -0.184412
      3 C                    -0.124784
      4 C                    -0.332634
      5 C                     0.246569
      6 C                     0.204927
      7 H                     0.160015
      8 H                     0.173850
      9 H                     0.169805
     10 H                     0.205685
     11 Br                   -0.247176
     12 I                     0.036944
  ----------------------------------------
  Sum of atomic charges =     0.000000

 -----------------------------------------------------------------
                    Cartesian Multipole Moments
 -----------------------------------------------------------------
    Charge (ESU x 10^10)
                 0.0000
    Dipole Moment (Debye)
         X      -1.1903      Y       0.0000      Z       2.0171
       Tot       2.3421
    Quadrupole Moments (Debye-Ang)
        XX     -82.3184     XY       0.0000     YY     -85.6584
        XZ       2.9481     YZ      -0.0000     ZZ     -76.5901
    Octopole Moments (Debye-Ang^2)
       XXX    -445.4531    XXY       0.0000    XYY    -153.9286
       YYY      -0.0000    XXZ      78.4802    XYZ      -0.0000
       YYZ      69.7618    XZZ    -140.7832    YZZ       0.0000
       ZZZ     210.5765
    Hexadecapole Moments (Debye-Ang^3)
      XXXX   -2662.3967   XXXY       0.0000   XXYY    -488.3857
      XYYY      -0.0000   YYYY    -110.2258   XXXZ     368.1388
      XXYZ      -0.0000   XYYZ     124.0372   YYYZ       0.0000
      XXZZ    -743.2209   XYZZ       0.0000   YYZZ    -350.0597
      XZZZ     373.1477   YZZZ      -0.0000   ZZZZ   -1748.6373
 -----------------------------------------------------------------
 Calculating analytic gradient of the SCF energy
 Gradient of SCF Energy
            1           2           3           4           5           6
    1   0.0000286   0.0000237   0.0000103  -0.0000280   0.0000847  -0.0000087
    2   0.0000000  -0.0000000   0.0000000  -0.0000000   0.0000000  -0.0000000
    3  -0.0002371   0.0002343   0.0000537  -0.0004262   0.0002516   0.0002190
            7           8           9          10          11          12
    1  -0.0000938   0.0000729   0.0001905   0.0000907  -0.0003456  -0.0000252
    2  -0.0000000  -0.0000000  -0.0000000   0.0000000  -0.0000000   0.0000000
    3   0.0001249   0.0000756  -0.0000156  -0.0000686  -0.0002969   0.0000853
 Max gradient component =       4.262E-04
 RMS gradient           =       1.411E-04
 Gradient time:  CPU 28.92 s  wall 4.90 s
 Geometry Optimization Parameters
   NAtoms,    NIC,     NZ,  NCons,   NDum,   NFix, NCnnct, MaxDiis
       12      78      12       0       0       0       0       0

 Cartesian Hessian Update
 Hessian updated using BFGS update


** GEOMETRY OPTIMIZATION IN DELOCALIZED INTERNAL COORDINATES **
   Searching for a Minimum

   Optimization Cycle:   4

                       Coordinates (Angstroms)
     ATOM                X               Y               Z
      1  C         0.0029148399    0.0000000000    0.0031118817
      2  C         0.0026902426    0.0000000000    1.3948125090
      3  C         1.2085253803    0.0000000000    2.0918097938
      4  C         2.4121234609    0.0000000000    1.3958269286
      5  C         2.4168798781    0.0000000000    0.0005294361
      6  C         1.2086395746    0.0000000000   -0.7044639935
      7  H        -0.9350488581    0.0000000000   -0.5377283359
      8  H        -0.9402647601    0.0000000000    1.9287107949
      9  H         1.2193889239    0.0000000000    3.1753933233
     10  H         3.3547446746    0.0000000000    1.9272294749
     11  Br        4.1179161547    0.0000000000   -0.8683281829
     12  I         1.1232301795    0.0000000000   -2.8320286301
   Point Group: c1    Number of degrees of freedom:    30


   Energy is  -9724.760307697

 Hessian updated using BFGS update

 21 Hessian modes will be used to form the next step
  Hessian Eigenvalues:
     0.123905    0.158370    0.159893    0.160007    0.160210    0.199501
     0.219878    0.222455    0.241285    0.245338    0.305154    0.351056
     0.351916    0.351936    0.351956    0.423587    0.446736    0.453705
     0.464849    0.464939    0.495086

 Minimum search - taking simple RFO step
 Searching for Lamda that Minimizes Along All modes
 Value Taken    Lamda =  -0.00000261
 Step Taken.  Stepsize is  0.002713

                             Maximum     Tolerance    Cnvgd?
         Gradient           0.000822      0.000300      NO
         Displacement       0.002211      0.001200      NO
         Energy change     -0.000040      0.000001      NO


 New Cartesian Coordinates Obtained by Inverse Iteration

 Displacement from previous Coordinates is:  0.006697
 ----------------------------------------------------------------
             Standard Nuclear Orientation (Angstroms)
    I     Atom           X                Y                Z
 ----------------------------------------------------------------
    1      C       0.0031100125     0.0000000000     0.0031594832
    2      C       0.0028404699     0.0000000000     1.3947042423
    3      C       1.2085697412     0.0000000000     2.0917437278
    4      C       2.4121219662     0.0000000000     1.3957638080
    5      C       2.4170381208     0.0000000000     0.0001414757
    6      C       1.2086214872     0.0000000000    -0.7049906008
    7      H      -0.9348343462     0.0000000000    -0.5376451070
    8      H      -0.9400892749     0.0000000000     1.9287053079
    9      H       1.2190470674     0.0000000000     3.1753556252
   10      H       3.3547404868     0.0000000000     1.9270712862
   11      Br      4.1196173892     0.0000000000    -0.8664958170
   12      I       1.1209565707     0.0000000000    -2.8326384315
 ----------------------------------------------------------------
 Nuclear Repulsion Energy =        1011.62568263 hartrees
 There are       64 alpha and       64 beta electrons
 Applying Cartesian multipole field
    Component          Value
    ---------          -----
     (2,0,0)        1.00000E-11
     (0,2,0)        2.00000E-11
     (0,0,2)       -3.00000E-11
 Nucleus-field energy     =    -0.0000000287 hartrees
 Requested basis set is 6-311++G(d,p)
 There are 99 shells and 270 basis functions
 A cutoff of  1.0D-11 yielded   3893 shell pairs
 There are     30489 function pairs (     33599 Cartesian)
 Smallest overlap matrix eigenvalue = 1.07E-06

 Q-Chem warning in module stvman/mkSTV.C, line 318:

 Overlap eigenvalue is smaller than square root of threshold
 Use THRESH >= 12 to get rid of this warning

 Guess MOs from SCF MO coefficient file

 -----------------------------------------------------------------------
  General SCF calculation program by
  Eric Jon Sundstrom, Paul Horn, Yuezhi Mao, Dmitri Zuev, Alec White,
  David Stuck, Shaama M.S., Shane Yost, Joonho Lee, David Small,
  Daniel Levine, Susi Lehtola, Hugh Burton, Evgeny Epifanovsky,
  Bang C. Huynh
 -----------------------------------------------------------------------
 Exchange:     0.2000 Hartree-Fock + 0.0800 Slater + 0.7200 B88
 Correlation:  0.1900 VWN1RPA + 0.8100 LYP
 Using SG-1 standard quadrature grid
 using 6 threads for integral computing
 -------------------------------------------------------
 OpenMP Integral computing Module                
 Release: version 2.0, May 2017, Q-Chem Inc. Pleasanton 
 -------------------------------------------------------
 A restricted SCF calculation will be
 performed using DIIS
 SCF converges when DIIS error is below 1.0e-08
 ---------------------------------------
  Cycle       Energy         DIIS error
 ---------------------------------------
    1   -9724.7603078122      1.43e-05  
    2   -9724.7603089935      3.85e-06  
    3   -9724.7603086975      6.71e-06  
    4   -9724.7603091336      9.26e-07  
    5   -9724.7603091424      2.51e-07  
    6   -9724.7603091431      1.27e-07  
    7   -9724.7603091431      3.83e-08  
    8   -9724.7603091434      8.26e-09  Convergence criterion met
 ---------------------------------------
 SCF time:   CPU 58.86s  wall 11.00s 
 SCF   energy in the final basis set =    -9724.7603091434
 Total energy in the final basis set =    -9724.7603091434

 --------------------------------------------------------------

                    Orbital Energies (a.u.)
 --------------------------------------------------------------

 Alpha MOs
 -- Occupied --
********-482.8398-176.3047-165.7085-165.7064-165.7063 -62.4928 -56.3133
-56.3094 -56.3091 -35.8012 -31.2944 -31.2884 -31.2882 -22.9449 -22.9435
-22.9433 -22.9392 -22.9392 -10.2539 -10.2453 -10.2059 -10.2049 -10.2011
-10.2002  -8.7016  -6.5333  -6.5201  -6.5196  -6.3505  -4.7629  -4.7483
 -4.7479  -2.6441  -2.6404  -2.6401  -2.6295  -2.6295  -2.0287  -2.0241
 -2.0239  -2.0113  -2.0112  -0.8985  -0.8236  -0.7854  -0.7471  -0.6692
 -0.6320  -0.6028  -0.5289  -0.4929  -0.4720  -0.4416  -0.4240  -0.4135
 -0.3777  -0.3585  -0.3311  -0.3097  -0.3097  -0.2661  -0.2659  -0.2516
 -- Virtual --
 -0.0608  -0.0428  -0.0416  -0.0084  -0.0065   0.0069   0.0143   0.0365
  0.0423   0.0493   0.0561   0.0699   0.0699   0.0837   0.0879   0.0965
  0.1024   0.1066   0.1112   0.1133   0.1139   0.1243   0.1282   0.1302
  0.1407   0.1512   0.1542   0.1581   0.1711   0.1787   0.1880   0.1966
  0.2125   0.2167   0.2245   0.2276   0.2436   0.2511   0.2561   0.2605
  0.2710   0.2754   0.2930   0.3163   0.3195   0.3324   0.3414   0.3676
  0.4046   0.4178   0.4180   0.4274   0.4395   0.4512   0.4620   0.4881
  0.5047   0.5187   0.5216   0.5317   0.5317   0.5394   0.5514   0.5581
  0.5685   0.5795   0.5886   0.5893   0.6225   0.6234   0.6396   0.6536
  0.6682   0.6966   0.7078   0.7382   0.7581   0.7654   0.7809   0.7947
  0.8419   0.8481   0.8534   0.8565   0.8683   0.8801   0.8968   0.9569
  0.9641   0.9741   0.9808   1.0245   1.0726   1.0800   1.0991   1.1324
  1.1846   1.2376   1.3031   1.3328   1.3603   1.4383   1.4742   1.4769
  1.4999   1.5213   1.5396   1.5480   1.5574   1.6370   1.6527   1.6781
  1.7093   1.7206   1.7652   1.8152   1.8741   1.8838   1.8962   1.8993
  1.9305   1.9377   1.9880   2.0069   2.0165   2.0364   2.0476   2.1378
  2.2373   2.2769   2.2878   2.3112   2.3418   2.4069   2.4547   2.5415
  2.5569   2.6186   2.6761   2.6943   2.7062   2.7255   2.7497   2.7514
  2.7654   2.7988   2.8066   2.8578   2.8587   3.0161   3.0562   3.1030
  3.1149   3.3145   3.3537   3.4793   3.5176   3.6742   3.8168   3.9695
  4.0034   4.0114   4.0208   4.0216   4.0423   4.0649   4.0909   4.1110
  4.1455   4.2494   4.2939   4.4186   4.5164   4.8146   6.0221   6.1174
  6.1642   6.7384   7.5618   7.6816   7.7537  23.4378  23.8877  23.9065
 24.0170  24.0638  24.1626  27.9247  28.3603  28.4341  28.4360  28.5405
 28.5611  28.5659  28.6240  28.7298  47.9951 127.9010 127.9581 127.9834
151.7144 289.7588 289.8798 289.97621020.80621901.8792
 --------------------------------------------------------------

          Ground-State Mulliken Net Atomic Charges

     Atom                 Charge (a.u.)
  ----------------------------------------
      1 C                    -0.307920
      2 C                    -0.185028
      3 C                    -0.124109
      4 C                    -0.333841
      5 C                     0.247673
      6 C                     0.203753
      7 H                     0.160041
      8 H                     0.173836
      9 H                     0.169819
     10 H                     0.205665
     11 Br                   -0.246900
     12 I                     0.037011
  ----------------------------------------
  Sum of atomic charges =     0.000000

 -----------------------------------------------------------------
                    Cartesian Multipole Moments
 -----------------------------------------------------------------
    Charge (ESU x 10^10)
                 0.0000
    Dipole Moment (Debye)
         X      -1.1923      Y      -0.0000      Z       2.0170
       Tot       2.3430
    Quadrupole Moments (Debye-Ang)
        XX     -82.3249     XY      -0.0000     YY     -85.6600
        XZ       2.9571     YZ       0.0000     ZZ     -76.5885
    Octopole Moments (Debye-Ang^2)
       XXX    -445.3443    XXY      -0.0000    XYY    -153.9037
       YYY      -0.0000    XXZ      78.5074    XYZ       0.0000
       YYZ      69.7528    XZZ    -140.8154    YZZ      -0.0000
       ZZZ     210.5369
    Hexadecapole Moments (Debye-Ang^3)
      XXXX   -2662.7546   XXXY      -0.0000   XXYY    -488.5227
      XYYY      -0.0000   YYYY    -110.2283   XXXZ     367.4800
      XXYZ       0.0000   XYYZ     123.7720   YYYZ       0.0000
      XXZZ    -743.6077   XYZZ      -0.0000   YYZZ    -350.0967
      XZZZ     372.5709   YZZZ       0.0000   ZZZZ   -1748.7662
 -----------------------------------------------------------------
 Calculating analytic gradient of the SCF energy
 Gradient of SCF Energy
            1           2           3           4           5           6
    1   0.0000263   0.0000767  -0.0000227   0.0000391   0.0001079  -0.0001500
    2  -0.0000000   0.0000000  -0.0000000   0.0000000  -0.0000000   0.0000000
    3  -0.0000876   0.0001669   0.0000215  -0.0002150   0.0000881   0.0000469
            7           8           9          10          11          12
    1  -0.0000623   0.0000670   0.0001485   0.0000661  -0.0001101  -0.0001864
    2   0.0000000   0.0000000   0.0000000  -0.0000000  -0.0000000   0.0000000
    3   0.0001254   0.0001023   0.0000004  -0.0000847  -0.0001735   0.0000092
 Max gradient component =       2.150E-04
 RMS gradient           =       8.822E-05
 Gradient time:  CPU 28.94 s  wall 4.90 s
 Geometry Optimization Parameters
   NAtoms,    NIC,     NZ,  NCons,   NDum,   NFix, NCnnct, MaxDiis
       12      78      12       0       0       0       0       0

 Cartesian Hessian Update
 Hessian updated using BFGS update


** GEOMETRY OPTIMIZATION IN DELOCALIZED INTERNAL COORDINATES **
   Searching for a Minimum

   Optimization Cycle:   5

                       Coordinates (Angstroms)
     ATOM                X               Y               Z
      1  C         0.0031100125    0.0000000000    0.0031594832
      2  C         0.0028404699    0.0000000000    1.3947042423
      3  C         1.2085697412    0.0000000000    2.0917437278
      4  C         2.4121219662    0.0000000000    1.3957638080
      5  C         2.4170381208    0.0000000000    0.0001414757
      6  C         1.2086214872    0.0000000000   -0.7049906008
      7  H        -0.9348343462    0.0000000000   -0.5376451070
      8  H        -0.9400892749    0.0000000000    1.9287053079
      9  H         1.2190470674    0.0000000000    3.1753556252
     10  H         3.3547404868    0.0000000000    1.9270712862
     11  Br        4.1196173892    0.0000000000   -0.8664958170
     12  I         1.1209565707    0.0000000000   -2.8326384315
   Point Group: c1    Number of degrees of freedom:    30


   Energy is  -9724.760309143

 Hessian updated using BFGS update

 21 Hessian modes will be used to form the next step
  Hessian Eigenvalues:
     0.124035    0.155225    0.158887    0.159983    0.160073    0.196572
     0.219931    0.224434    0.230364    0.245206    0.292631    0.351045
     0.351691    0.351934    0.352017    0.418056    0.428704    0.459148
     0.464770    0.466513    0.518203

 Minimum search - taking simple RFO step
 Searching for Lamda that Minimizes Along All modes
 Value Taken    Lamda =   0.00000000
 Step Taken.  Stepsize is  0.000873

                             Maximum     Tolerance    Cnvgd?
         Gradient           0.000161      0.000300     YES
         Displacement       0.000518      0.001200     YES
         Energy change     -0.000001      0.000001      NO


                       Distance Matrix (Angstroms)
             C (  1)   C (  2)   C (  3)   C (  4)   C (  5)   C (  6)
   C (  2)  1.391545
   C (  3)  2.411497  1.392712
   C (  4)  2.782568  2.409282  1.390297
   C (  5)  2.413930  2.788038  2.415615  1.395631
   C (  6)  1.398118  2.421286  2.796734  2.421071  1.399100
   H (  7)  1.082686  2.147838  3.392325  3.865254  3.394741  2.149978
   H (  8)  2.144144  1.083639  2.154836  3.394311  3.871649  3.399016
   H (  9)  3.397253  2.156358  1.083663  2.142516  3.393695  3.880360
   H ( 10)  3.864565  3.393913  2.152479  1.082043  2.142976  3.396112
   Br( 11)  4.207367  4.696901  4.150347  2.834318  1.910454  2.915473
   I ( 12)  3.048168  4.372712  4.925161  4.421142  3.115200  2.129453
             H (  7)   H (  8)   H (  9)   H ( 10)   Br( 11)
   H (  8)  2.466356
   H (  9)  4.292503  2.493192
   H ( 10)  4.947250  4.294830  2.473742
   Br( 11)  5.065138  5.780465  4.974924  2.896386
   I ( 12)  3.081115  5.188285  6.008795  5.257816  3.585761

 Final energy is   -9724.7603091434194     


 ******************************
 **  OPTIMIZATION CONVERGED  **
 ******************************

                       Coordinates (Angstroms)
     ATOM                X               Y               Z
      1  C         0.0031100125    0.0000000000    0.0031594832
      2  C         0.0028404699    0.0000000000    1.3947042423
      3  C         1.2085697412    0.0000000000    2.0917437278
      4  C         2.4121219662    0.0000000000    1.3957638080
      5  C         2.4170381208    0.0000000000    0.0001414757
      6  C         1.2086214872    0.0000000000   -0.7049906008
      7  H        -0.9348343462    0.0000000000   -0.5376451070
      8  H        -0.9400892749    0.0000000000    1.9287053079
      9  H         1.2190470674    0.0000000000    3.1753556252
     10  H         3.3547404868    0.0000000000    1.9270712862
     11  Br        4.1196173892    0.0000000000   -0.8664958170
     12  I         1.1209565707    0.0000000000   -2.8326384315

Z-matrix Print:
$molecule
0 1
I 
C  1 2.129453
C  2 1.398118 1 118.071721
H  3 1.082686 2 119.601769 1 -0.000000 0
C  3 1.391545 2 120.442228 1 -180.000000 0
H  5 1.083639 3 119.534894 2 -180.000000 0
C  5 1.392712 3 120.021372 2 -0.000000 0
H  7 1.083663 5 120.586440 3 -180.000000 0
C  7 1.390297 5 119.927960 3 -0.000000 0
H  9 1.082043 7 120.552623 5 -180.000000 0
C  9 1.395631 7 120.241397 5 -0.000000 0
Br 11 1.910454 9 117.178574 7 -180.000000 0
$end


 --------------------------------------------------------------

                    Orbital Energies (a.u.)
 --------------------------------------------------------------

 Alpha MOs
 -- Occupied --
********-482.8398-176.3047-165.7085-165.7064-165.7063 -62.4928 -56.3133
-56.3094 -56.3091 -35.8012 -31.2944 -31.2884 -31.2882 -22.9449 -22.9435
-22.9433 -22.9392 -22.9392 -10.2539 -10.2453 -10.2059 -10.2049 -10.2011
-10.2002  -8.7016  -6.5333  -6.5201  -6.5196  -6.3505  -4.7629  -4.7483
 -4.7479  -2.6441  -2.6404  -2.6401  -2.6295  -2.6295  -2.0287  -2.0241
 -2.0239  -2.0113  -2.0112  -0.8985  -0.8236  -0.7854  -0.7471  -0.6692
 -0.6320  -0.6028  -0.5289  -0.4929  -0.4720  -0.4416  -0.4240  -0.4135
 -0.3777  -0.3585  -0.3311  -0.3097  -0.3097  -0.2661  -0.2659  -0.2516
 -- Virtual --
 -0.0608  -0.0428  -0.0416  -0.0084  -0.0065   0.0069   0.0143   0.0365
  0.0423   0.0493   0.0561   0.0699   0.0699   0.0837   0.0879   0.0965
  0.1024   0.1066   0.1112   0.1133   0.1139   0.1243   0.1282   0.1302
  0.1407   0.1512   0.1542   0.1581   0.1711   0.1787   0.1880   0.1966
  0.2125   0.2167   0.2245   0.2276   0.2436   0.2511   0.2561   0.2605
  0.2710   0.2754   0.2930   0.3163   0.3195   0.3324   0.3414   0.3676
  0.4046   0.4178   0.4180   0.4274   0.4395   0.4512   0.4620   0.4881
  0.5047   0.5187   0.5216   0.5317   0.5317   0.5394   0.5514   0.5581
  0.5685   0.5795   0.5886   0.5893   0.6225   0.6234   0.6396   0.6536
  0.6682   0.6966   0.7078   0.7382   0.7581   0.7654   0.7809   0.7947
  0.8419   0.8481   0.8534   0.8565   0.8683   0.8801   0.8968   0.9569
  0.9641   0.9741   0.9808   1.0245   1.0726   1.0800   1.0991   1.1324
  1.1846   1.2376   1.3031   1.3328   1.3603   1.4383   1.4742   1.4769
  1.4999   1.5213   1.5396   1.5480   1.5574   1.6370   1.6527   1.6781
  1.7093   1.7206   1.7652   1.8152   1.8741   1.8838   1.8962   1.8993
  1.9305   1.9377   1.9880   2.0069   2.0165   2.0364   2.0476   2.1378
  2.2373   2.2769   2.2878   2.3112   2.3418   2.4069   2.4547   2.5415
  2.5569   2.6186   2.6761   2.6943   2.7062   2.7255   2.7497   2.7514
  2.7654   2.7988   2.8066   2.8578   2.8587   3.0161   3.0562   3.1030
  3.1149   3.3145   3.3537   3.4793   3.5176   3.6742   3.8168   3.9695
  4.0034   4.0114   4.0208   4.0216   4.0423   4.0649   4.0909   4.1110
  4.1455   4.2494   4.2939   4.4186   4.5164   4.8146   6.0221   6.1174
  6.1642   6.7384   7.5618   7.6816   7.7537  23.4378  23.8877  23.9065
 24.0170  24.0638  24.1626  27.9247  28.3603  28.4341  28.4360  28.5405
 28.5611  28.5659  28.6240  28.7298  47.9951 127.9010 127.9581 127.9834
151.7144 289.7588 289.8798 289.97621020.80621901.8792
 --------------------------------------------------------------

          Ground-State Mulliken Net Atomic Charges

     Atom                 Charge (a.u.)
  ----------------------------------------
      1 C                    -0.307920
      2 C                    -0.185028
      3 C                    -0.124109
      4 C                    -0.333841
      5 C                     0.247673
      6 C                     0.203753
      7 H                     0.160041
      8 H                     0.173836
      9 H                     0.169819
     10 H                     0.205665
     11 Br                   -0.246900
     12 I                     0.037011
  ----------------------------------------
  Sum of atomic charges =     0.000000

 -----------------------------------------------------------------
                    Cartesian Multipole Moments
 -----------------------------------------------------------------
    Charge (ESU x 10^10)
                 0.0000
    Dipole Moment (Debye)
         X      -1.1923      Y      -0.0000      Z       2.0170
       Tot       2.3430
    Quadrupole Moments (Debye-Ang)
        XX     -82.3249     XY      -0.0000     YY     -85.6600
        XZ       2.9571     YZ       0.0000     ZZ     -76.5885
    Octopole Moments (Debye-Ang^2)
       XXX    -445.3443    XXY      -0.0000    XYY    -153.9037
       YYY      -0.0000    XXZ      78.5074    XYZ       0.0000
       YYZ      69.7528    XZZ    -140.8154    YZZ      -0.0000
       ZZZ     210.5369
    Hexadecapole Moments (Debye-Ang^3)
      XXXX   -2662.7546   XXXY      -0.0000   XXYY    -488.5227
      XYYY      -0.0000   YYYY    -110.2283   XXXZ     367.4800
      XXYZ       0.0000   XYYZ     123.7720   YYYZ       0.0000
      XXZZ    -743.6077   XYZZ      -0.0000   YYZZ    -350.0967
      XZZZ     372.5709   YZZZ       0.0000   ZZZZ   -1748.7662
 -----------------------------------------------------------------
Archival summary:
1\1\december\OPT\ProcedureUnspecified\BasisUnspecified\1r164\taweetha\FriNov2919:50:452019FriNov2919:50:452019\0\\#,OPT,ProcedureUnspecified,BasisUnspecified,\\0,1\I\C,1,2.12945\C,2,1.39812,1,118.072\H,3,1.08269,2,119.602,1,-0,0\C,3,1.39154,2,120.442,1,-180,0\H,5,1.08364,3,119.535,2,-180,0\C,5,1.39271,3,120.021,2,-0,0\H,7,1.08366,5,120.586,3,-180,0\C,7,1.3903,5,119.928,3,-0,0\H,9,1.08204,7,120.553,5,-180,0\C,9,1.39563,7,120.241,5,-0,0\Br,11,1.91045,9,117.179,7,-180,0\\\@

 Total job time:  96.79s(wall), 547.80s(cpu) 
 Fri Nov 29 19:50:45 2019

        *************************************************************
        *                                                           *
        *  Thank you very much for using Q-Chem.  Have a nice day.  *
        *                                                           *
        *************************************************************


 
User input: 2 of 2 
 
                  Welcome to Q-Chem
     A Quantum Leap Into The Future Of Chemistry


 Q-Chem 5.2 (devel), Q-Chem, Inc., Pleasanton, CA (2019)

 Yihan Shao,  Zhengting Gan,  E. Epifanovsky,  A. T. B. Gilbert,  M. Wormit,  
 J. Kussmann,  A. W. Lange,  A. Behn,  Jia Deng,  Xintian Feng,  D. Ghosh,  
 M. Goldey,  P. R. Horn,  L. D. Jacobson,  I. Kaliman,  T. Kus,  A. Landau,  
 Jie Liu,  E. I. Proynov,  R. M. Richard,  R. P. Steele,  E. J. Sundstrom,  
 H. L. Woodcock III,  P. M. Zimmerman,  D. Zuev,  B. Albrecht,  E. Alguire,  
 S. A. Baeppler,  D. Barton,  Z. Benda,  Y. A. Bernard,  E. J. Berquist,  
 K. B. Bravaya,  H. Burton,  D. Casanova,  Chun-Min Chang,  Yunqing Chen,  
 A. Chien,  K. D. Closser,  M. P. Coons,  S. Coriani,  S. Dasgupta,  
 A. L. Dempwolff,  M. Diedenhofen,  Hainam Do,  R. G. Edgar,  Po-Tung Fang,  
 S. Faraji,  S. Fatehi,  Qingguo Feng,  K. D. Fenk,  J. Fosso-Tande,  
 J. Gayvert,  Qinghui Ge,  A. Ghysels,  G. Gidofalvi,  J. Gomes,  
 J. Gonthier,  A. Gunina,  D. Hait,  M. W. D. Hanson-Heine,  
 P. H. P. Harbach,  A. W. Hauser,  M. F. Herbst,  J. E. Herr,  
 E. G. Hohenstein,  Z. C. Holden,  Kerwin Hui,  B. C. Huynh,  T.-C. Jagau,  
 Hyunjun Ji,  B. Kaduk,  K. Khistyaev,  Jaehoon Kim,  P. Klunzinger,  K. Koh,  
 D. Kosenkov,  L. Koulias,  T. Kowalczyk,  C. M. Krauter,  A. Kunitsa,  
 Ka Un Lao,  A. Laurent,  K. V. Lawler,  Joonho Lee,  D. Lefrancois,  
 S. Lehtola,  D. S. Levine,  Yi-Pei Li,  You-Sheng Lin,  Fenglai Liu,  
 E. Livshits,  A. Luenser,  P. Manohar,  E. Mansoor,  S. F. Manzer,  
 Shan-Ping Mao,  Yuezhi Mao,  N. Mardirossian,  A. V. Marenich,  
 T. Markovich,  L. A. Martinez-Martinez,  S. A. Maurer,  N. J. Mayhall,  
 S. C. McKenzie,  J.-M. Mewes,  P. Morgante,  A. F. Morrison,  
 J. W. Mullinax,  K. Nanda,  T. S. Nguyen-Beck,  R. Olivares-Amaya,  
 J. A. Parkhill,  Zheng Pei,  T. M. Perrine,  F. Plasser,  P. Pokhilko,  
 S. Prager,  A. Prociuk,  E. Ramos,  D. R. Rehn,  F. Rob,  M. Scheurer,  
 M. Schneider,  N. Sergueev,  S. M. Sharada,  S. Sharma,  D. W. Small,  
 T. Stauch,  T. Stein,  Yu-Chuan Su,  A. J. W. Thom,  A. Tkatchenko,  
 T. Tsuchimochi,  N. M. Tubman,  L. Vogt,  M. L. Vidal,  O. Vydrov,  
 M. A. Watson,  J. Wenzel,  M. de Wergifosse,  T. A. Wesolowski,  A. White,  
 J. Witte,  A. Yamada,  Jun Yang,  K. Yao,  S. Yeganeh,  S. R. Yost,  
 Zhi-Qiang You,  A. Zech,  Igor Ying Zhang,  Xing Zhang,  Yan Zhao,  
 Ying Zhu,  B. R. Brooks,  G. K. L. Chan,  C. J. Cramer,  M. S. Gordon,  
 W. J. Hehre,  A. Klamt,  M. W. Schmidt,  C. D. Sherrill,  D. G. Truhlar,  
 A. Aspuru-Guzik,  R. Baer,  A. T. Bell,  N. A. Besley,  Jeng-Da Chai,  
 A. E. DePrince, III,  R. A. DiStasio Jr.,  A. Dreuw,  B. D. Dunietz,  
 T. R. Furlani,  Chao-Ping Hsu,  Yousung Jung,  Jing Kong,  D. S. Lambrecht,  
 WanZhen Liang,  C. Ochsenfeld,  V. A. Rassolov,  L. V. Slipchenko,  
 J. E. Subotnik,  T. Van Voorhis,  J. M. Herbert,  A. I. Krylov,  
 P. M. W. Gill,  M. Head-Gordon

 Contributors to earlier versions of Q-Chem not listed above: 
 R. D. Adamson,  B. Austin,  J. Baker,  G. J. O. Beran,  K. Brandhorst,  
 S. T. Brown,  E. F. C. Byrd,  A. K. Chakraborty,  C.-L. Cheng,  
 Siu Hung Chien,  D. M. Chipman,  D. L. Crittenden,  H. Dachsel,  
 R. J. Doerksen,  A. D. Dutoi,  L. Fusti-Molnar,  W. A. Goddard III,  
 A. Golubeva-Zadorozhnaya,  S. R. Gwaltney,  G. Hawkins,  A. Heyden,  
 S. Hirata,  G. Kedziora,  F. J. Keil,  C. Kelley,  Jihan Kim,  R. A. King,  
 R. Z. Khaliullin,  P. P. Korambath,  W. Kurlancheek,  A. M. Lee,  M. S. Lee,  
 S. V. Levchenko,  Ching Yeh Lin,  D. Liotard,  R. C. Lochan,  I. Lotan,  
 P. E. Maslen,  N. Nair,  D. P. O'Neill,  D. Neuhauser,  E. Neuscamman,  
 C. M. Oana,  R. Olson,  B. Peters,  R. Peverati,  P. A. Pieniazek,  
 Y. M. Rhee,  J. Ritchie,  M. A. Rohrdanz,  E. Rosta,  N. J. Russ,  
 H. F. Schaefer III,  N. E. Schultz,  N. Shenvi,  A. C. Simmonett,  A. Sodt,  
 D. Stuck,  K. S. Thanthiriwatte,  V. Vanovschi,  Tao Wang,  A. Warshel,  
 C. F. Williams,  Q. Wu,  X. Xu,  W. Zhang

 Please cite Q-Chem as follows:
 Y. Shao et al., Mol. Phys. 113, 184-215 (2015)
 DOI: 10.1080/00268976.2014.952696

 Q-Chem 5.2.1 for Intel X86 EM64T Linux

 Parts of Q-Chem use Armadillo 8.300.2 (Tropical Shenanigans).
 http://arma.sourceforge.net/

 Q-Chem begins on Fri Nov 29 19:50:45 2019  

Host: 
0

     Scratch files written to /scratch/taweetham/qchem4094//
NAlpha2: 128
NElect   128
Mult     1
The previous job contains 0 fragments, simply inherited here

Checking the input file for inconsistencies... 	...done.

--------------------------------------------------------------
User input:
--------------------------------------------------------------

$MOLECULE
READ
$END

$REM
   JOB_TYPE 	FREQUENCY
   BASIS 	6-311++G**
   METHOD	B3LYP	
$END


--------------------------------------------------------------
 ----------------------------------------------------------------
             Standard Nuclear Orientation (Angstroms)
    I     Atom           X                Y                Z
 ----------------------------------------------------------------
    1      C      -0.3352741017    -2.2460169538     0.0000000000
    2      C      -1.6216036340    -2.7768212713    -0.0000000000
    3      C      -2.7257003263    -1.9279292794    -0.0000000000
    4      C      -2.5411714174    -0.5499325128    -0.0000000000
    5      C      -1.2528439342    -0.0132779133    -0.0000000000
    6      C      -0.1402413248    -0.8615688063     0.0000000000
    7      H       0.5222906167    -2.9069193511     0.0000000000
    8      H      -1.7557567039    -3.8521242963    -0.0000000000
    9      H      -3.7314546413    -2.3313927557    -0.0000000000
   10      H      -3.3917385232     0.1189119461    -0.0000000000
   11      Br     -1.1008128686     1.8911177697    -0.0000000000
   12      I       1.8601154355    -0.1314022087     0.0000000000
 ----------------------------------------------------------------
 Molecular Point Group                 Cs    NOp =  2
 Largest Abelian Subgroup              Cs    NOp =  2
 Nuclear Repulsion Energy =        1011.62568263 hartrees
 There are       64 alpha and       64 beta electrons
 Requested basis set is 6-311++G(d,p)
 There are 99 shells and 270 basis functions

 Total QAlloc Memory Limit   2000 MB
 Mega-Array Size       188 MB
 MEM_STATIC part       192 MB

                       Distance Matrix (Angstroms)
             C (  1)   C (  2)   C (  3)   C (  4)   C (  5)   C (  6)
   C (  2)  1.391545
   C (  3)  2.411497  1.392712
   C (  4)  2.782568  2.409282  1.390297
   C (  5)  2.413930  2.788038  2.415615  1.395631
   C (  6)  1.398118  2.421286  2.796734  2.421071  1.399100
   H (  7)  1.082686  2.147838  3.392325  3.865254  3.394741  2.149978
   H (  8)  2.144144  1.083639  2.154836  3.394311  3.871649  3.399016
   H (  9)  3.397253  2.156358  1.083663  2.142516  3.393695  3.880360
   H ( 10)  3.864565  3.393913  2.152479  1.082043  2.142976  3.396112
   Br( 11)  4.207367  4.696901  4.150347  2.834318  1.910454  2.915473
   I ( 12)  3.048168  4.372712  4.925161  4.421142  3.115200  2.129453
             H (  7)   H (  8)   H (  9)   H ( 10)   Br( 11)
   H (  8)  2.466356
   H (  9)  4.292503  2.493192
   H ( 10)  4.947250  4.294830  2.473742
   Br( 11)  5.065138  5.780465  4.974924  2.896386
   I ( 12)  3.081115  5.188285  6.008795  5.257816  3.585761

 A cutoff of  1.0D-11 yielded   3893 shell pairs
 There are     30489 function pairs (     33599 Cartesian)
 Smallest overlap matrix eigenvalue = 1.07E-06

 Q-Chem warning in module stvman/mkSTV.C, line 318:

 Overlap eigenvalue is smaller than square root of threshold
 Use THRESH >= 12 to get rid of this warning

 Guess from superposition of atomic densities
 Warning:  Energy on first SCF cycle will be non-variational
 SAD guess density has 128.000000 electrons

 -----------------------------------------------------------------------
  General SCF calculation program by
  Eric Jon Sundstrom, Paul Horn, Yuezhi Mao, Dmitri Zuev, Alec White,
  David Stuck, Shaama M.S., Shane Yost, Joonho Lee, David Small,
  Daniel Levine, Susi Lehtola, Hugh Burton, Evgeny Epifanovsky,
  Bang C. Huynh
 -----------------------------------------------------------------------
 Exchange:     0.2000 Hartree-Fock + 0.0800 Slater + 0.7200 B88
 Correlation:  0.1900 VWN1RPA + 0.8100 LYP
 Using SG-1 standard quadrature grid
 using 6 threads for integral computing
 -------------------------------------------------------
 OpenMP Integral computing Module                
 Release: version 2.0, May 2017, Q-Chem Inc. Pleasanton 
 -------------------------------------------------------
 A restricted SCF calculation will be
 performed using DIIS
 SCF converges when DIIS error is below 1.0e-08
 ---------------------------------------
  Cycle       Energy         DIIS error
 ---------------------------------------
    1   -9726.3223201598      3.61e-02  
    2   -9724.6479418955      3.54e-03  
    3   -9724.5303649503      4.83e-03  
    4   -9724.7570939488      4.77e-04  
    5   -9724.7591312833      2.52e-04  
    6   -9724.7596254712      1.18e-04  
    7   -9724.7597553250      4.01e-05  
    8   -9724.7597669432      8.10e-06  
    9   -9724.7597674550      3.41e-06  
   10   -9724.7597675495      1.35e-06  
   11   -9724.7597675666      2.73e-07  
   12   -9724.7597675669      7.63e-08  
   13   -9724.7597675684      1.81e-08  
   14   -9724.7597675692      1.01e-08  
   15   -9724.7597675688      2.23e-09  Convergence criterion met
 ---------------------------------------
 SCF time:   CPU 109.65s  wall 19.00s 
 SCF   energy in the final basis set =    -9724.7597675688
 Total energy in the final basis set =    -9724.7597675688

 --------------------------------------------------------------
             Orbital Energies (a.u.) and Symmetries
 --------------------------------------------------------------

 Alpha MOs, Restricted
 -- Occupied --                  
******* -482.84 -176.30 -165.71 -165.71 -165.71  -62.49  -56.31
  1 A'    2 A'    3 A'    4 A'    1 A"    5 A'    6 A'    7 A'                 
-56.309 -56.309 -35.801 -31.295 -31.289 -31.288 -22.945 -22.944
  2 A"    8 A'    9 A'   10 A'    3 A"   11 A'   12 A'    4 A"                 
-22.943 -22.939 -22.939 -10.254 -10.245 -10.206 -10.205 -10.201
 13 A'   14 A'    5 A"   15 A'   16 A'   17 A'   18 A'   19 A'                 
-10.200  -8.702  -6.533  -6.520  -6.520  -6.351  -4.763  -4.748
 20 A'   21 A'   22 A'    6 A"   23 A'   24 A'   25 A'    7 A"                 
 -4.748  -2.644  -2.641  -2.640  -2.630  -2.630  -2.029  -2.024
 26 A'   27 A'    8 A"   28 A'   29 A'    9 A"   30 A'   10 A"                 
 -2.024  -2.011  -2.011  -0.898  -0.824  -0.785  -0.747  -0.669
 31 A'   11 A"   32 A'   33 A'   34 A'   35 A'   36 A'   37 A'                 
 -0.632  -0.603  -0.529  -0.493  -0.472  -0.442  -0.424  -0.414
 38 A'   39 A'   40 A'   41 A'   42 A'   43 A'   44 A'   12 A"                 
 -0.378  -0.358  -0.331  -0.310  -0.310  -0.266  -0.266  -0.252
 45 A'   46 A'   13 A"   14 A"   47 A'   15 A"   48 A'   16 A"                 
 -- Virtual --                   
 -0.061  -0.043  -0.042  -0.008  -0.006   0.007   0.014   0.037
 49 A'   17 A"   18 A"   50 A'   51 A'   52 A'   53 A'   54 A'                 
  0.042   0.049   0.056   0.070   0.070   0.084   0.088   0.096
 55 A'   19 A"   56 A'   20 A"   57 A'   58 A'   21 A"   59 A'                 
  0.103   0.107   0.111   0.113   0.114   0.124   0.128   0.130
 22 A"   60 A'   61 A'   62 A'   23 A"   63 A'   24 A"   64 A'                 
  0.141   0.151   0.154   0.158   0.171   0.179   0.188   0.197
 65 A'   66 A'   25 A"   67 A'   68 A'   69 A'   26 A"   70 A'                 
  0.212   0.217   0.224   0.228   0.244   0.251   0.256   0.261
 71 A'   72 A'   73 A'   74 A'   75 A'   76 A'   77 A'   27 A"                 
  0.271   0.275   0.293   0.316   0.320   0.332   0.341   0.368
 78 A'   79 A'   80 A'   81 A'   82 A'   83 A'   84 A'   85 A'                 
  0.405   0.418   0.418   0.427   0.440   0.451   0.462   0.488
 28 A"   86 A'   29 A"   87 A'   88 A'   30 A"   89 A'   90 A'                 
  0.505   0.519   0.522   0.532   0.532   0.539   0.551   0.558
 91 A'   31 A"   92 A'   93 A'   32 A"   94 A'   95 A'   33 A"                 
  0.568   0.580   0.589   0.590   0.622   0.623   0.640   0.654
 34 A"   96 A'   35 A"   97 A'   36 A"   98 A'   37 A"   99 A'                 
  0.668   0.697   0.708   0.738   0.758   0.765   0.781   0.795
100 A'  101 A'  102 A'  103 A'   38 A"  104 A'  105 A'  106 A'                 
  0.842   0.848   0.853   0.857   0.868   0.880   0.897   0.957
107 A'  108 A'  109 A'  110 A'  111 A'  112 A'  113 A'  114 A'                 
  0.964   0.974   0.981   1.025   1.073   1.080   1.099   1.133
 39 A"  115 A'   40 A"  116 A'   41 A"  117 A'   42 A"  118 A'                 
  1.185   1.238   1.303   1.333   1.361   1.439   1.474   1.477
 43 A"   44 A"  119 A'  120 A'   45 A"  121 A'  122 A'  123 A'                 
  1.500   1.521   1.540   1.548   1.557   1.637   1.653   1.678
124 A'  125 A'  126 A'   46 A"   47 A"  127 A'  128 A'   48 A"                 
  1.709   1.721   1.765   1.815   1.874   1.884   1.896   1.899
129 A'   49 A"  130 A'  131 A'  132 A'   50 A"   51 A"   52 A"                 
  1.931   1.938   1.988   2.007   2.017   2.037   2.048   2.138
133 A'  134 A'  135 A'   53 A"  136 A'   54 A"  137 A'  138 A'                 
  2.237   2.277   2.288   2.311   2.342   2.407   2.455   2.542
 55 A"  139 A'  140 A'   56 A"  141 A'  142 A'  143 A'  144 A'                 
  2.557   2.619   2.676   2.694   2.706   2.725   2.750   2.751
145 A'   57 A"  146 A'  147 A'  148 A'  149 A'   58 A"  150 A'                 
  2.765   2.799   2.807   2.858   2.859   3.016   3.056   3.103
 59 A"  151 A'  152 A'   60 A"   61 A"  153 A'   62 A"  154 A'                 
  3.115   3.314   3.354   3.479   3.518   3.674   3.817   3.970
155 A'  156 A'  157 A'  158 A'  159 A'  160 A'  161 A'   63 A"                 
  4.003   4.012   4.021   4.022   4.042   4.065   4.091   4.111
 64 A"  162 A'   65 A"  163 A'  164 A'  165 A'   66 A"  166 A'                 
  4.145   4.249   4.294   4.419   4.516   4.815   6.021   6.117
167 A'  168 A'  169 A'  170 A'  171 A'  172 A'   67 A"  173 A'                 
  6.164   6.738   7.562   7.681   7.754  23.438  23.888  23.906
174 A'  175 A'   68 A"  176 A'  177 A'  178 A'  179 A'  180 A'                 
 24.017  24.064  24.163  27.925  28.360  28.434  28.436  28.541
181 A'  182 A'  183 A'  184 A'   69 A"  185 A'  186 A'   70 A"                 
 28.561  28.566  28.624  28.730  47.995 127.901 127.958 127.983
187 A'   71 A"  188 A'  189 A'  190 A'   72 A"  191 A'  192 A'                 
151.714 289.759 289.880 289.9761020.8061901.879
193 A'   73 A"  194 A'  195 A'  196 A'  197 A'                                 

 Beta MOs, Restricted
 -- Occupied --                  
******* -482.84 -176.30 -165.71 -165.71 -165.71  -62.49  -56.31
  1 A'    2 A'    3 A'    4 A'    1 A"    5 A'    6 A'    7 A'                 
-56.309 -56.309 -35.801 -31.295 -31.289 -31.288 -22.945 -22.944
  2 A"    8 A'    9 A'   10 A'    3 A"   11 A'   12 A'    4 A"                 
-22.943 -22.939 -22.939 -10.254 -10.245 -10.206 -10.205 -10.201
 13 A'   14 A'    5 A"   15 A'   16 A'   17 A'   18 A'   19 A'                 
-10.200  -8.702  -6.533  -6.520  -6.520  -6.351  -4.763  -4.748
 20 A'   21 A'   22 A'    6 A"   23 A'   24 A'   25 A'    7 A"                 
 -4.748  -2.644  -2.641  -2.640  -2.630  -2.630  -2.029  -2.024
 26 A'   27 A'    8 A"   28 A'   29 A'    9 A"   30 A'   10 A"                 
 -2.024  -2.011  -2.011  -0.898  -0.824  -0.785  -0.747  -0.669
 31 A'   11 A"   32 A'   33 A'   34 A'   35 A'   36 A'   37 A'                 
 -0.632  -0.603  -0.529  -0.493  -0.472  -0.442  -0.424  -0.414
 38 A'   39 A'   40 A'   41 A'   42 A'   43 A'   44 A'   12 A"                 
 -0.378  -0.358  -0.331  -0.310  -0.310  -0.266  -0.266  -0.252
 45 A'   46 A'   13 A"   14 A"   47 A'   15 A"   48 A'   16 A"                 
 -- Virtual --                   
 -0.061  -0.043  -0.042  -0.008  -0.006   0.007   0.014   0.037
 49 A'   17 A"   18 A"   50 A'   51 A'   52 A'   53 A'   54 A'                 
  0.042   0.049   0.056   0.070   0.070   0.084   0.088   0.096
 55 A'   19 A"   56 A'   20 A"   57 A'   58 A'   21 A"   59 A'                 
  0.103   0.107   0.111   0.113   0.114   0.124   0.128   0.130
 22 A"   60 A'   61 A'   62 A'   23 A"   63 A'   24 A"   64 A'                 
  0.141   0.151   0.154   0.158   0.171   0.179   0.188   0.197
 65 A'   66 A'   25 A"   67 A'   68 A'   69 A'   26 A"   70 A'                 
  0.212   0.217   0.224   0.228   0.244   0.251   0.256   0.261
 71 A'   72 A'   73 A'   74 A'   75 A'   76 A'   77 A'   27 A"                 
  0.271   0.275   0.293   0.316   0.320   0.332   0.341   0.368
 78 A'   79 A'   80 A'   81 A'   82 A'   83 A'   84 A'   85 A'                 
  0.405   0.418   0.418   0.427   0.440   0.451   0.462   0.488
 28 A"   86 A'   29 A"   87 A'   88 A'   30 A"   89 A'   90 A'                 
  0.505   0.519   0.522   0.532   0.532   0.539   0.551   0.558
 91 A'   31 A"   92 A'   93 A'   32 A"   94 A'   95 A'   33 A"                 
  0.568   0.580   0.589   0.590   0.622   0.623   0.640   0.654
 34 A"   96 A'   35 A"   97 A'   36 A"   98 A'   37 A"   99 A'                 
  0.668   0.697   0.708   0.738   0.758   0.765   0.781   0.795
100 A'  101 A'  102 A'  103 A'   38 A"  104 A'  105 A'  106 A'                 
  0.842   0.848   0.853   0.857   0.868   0.880   0.897   0.957
107 A'  108 A'  109 A'  110 A'  111 A'  112 A'  113 A'  114 A'                 
  0.964   0.974   0.981   1.025   1.073   1.080   1.099   1.133
 39 A"  115 A'   40 A"  116 A'   41 A"  117 A'   42 A"  118 A'                 
  1.185   1.238   1.303   1.333   1.361   1.439   1.474   1.477
 43 A"   44 A"  119 A'  120 A'   45 A"  121 A'  122 A'  123 A'                 
  1.500   1.521   1.540   1.548   1.557   1.637   1.653   1.678
124 A'  125 A'  126 A'   46 A"   47 A"  127 A'  128 A'   48 A"                 
  1.709   1.721   1.765   1.815   1.874   1.884   1.896   1.899
129 A'   49 A"  130 A'  131 A'  132 A'   50 A"   51 A"   52 A"                 
  1.931   1.938   1.988   2.007   2.017   2.037   2.048   2.138
133 A'  134 A'  135 A'   53 A"  136 A'   54 A"  137 A'  138 A'                 
  2.237   2.277   2.288   2.311   2.342   2.407   2.455   2.542
 55 A"  139 A'  140 A'   56 A"  141 A'  142 A'  143 A'  144 A'                 
  2.557   2.619   2.676   2.694   2.706   2.725   2.750   2.751
145 A'   57 A"  146 A'  147 A'  148 A'  149 A'   58 A"  150 A'                 
  2.765   2.799   2.807   2.858   2.859   3.016   3.056   3.103
 59 A"  151 A'  152 A'   60 A"   61 A"  153 A'   62 A"  154 A'                 
  3.115   3.314   3.354   3.479   3.518   3.674   3.817   3.970
155 A'  156 A'  157 A'  158 A'  159 A'  160 A'  161 A'   63 A"                 
  4.003   4.012   4.021   4.022   4.042   4.065   4.091   4.111
 64 A"  162 A'   65 A"  163 A'  164 A'  165 A'   66 A"  166 A'                 
  4.145   4.249   4.294   4.419   4.516   4.815   6.021   6.117
167 A'  168 A'  169 A'  170 A'  171 A'  172 A'   67 A"  173 A'                 
  6.164   6.738   7.562   7.681   7.754  23.438  23.888  23.906
174 A'  175 A'   68 A"  176 A'  177 A'  178 A'  179 A'  180 A'                 
 24.017  24.064  24.163  27.925  28.360  28.434  28.436  28.541
181 A'  182 A'  183 A'  184 A'   69 A"  185 A'  186 A'   70 A"                 
 28.561  28.566  28.624  28.730  47.995 127.901 127.958 127.983
187 A'   71 A"  188 A'  189 A'  190 A'   72 A"  191 A'  192 A'                 
151.714 289.759 289.880 289.9761020.8061901.879
193 A'   73 A"  194 A'  195 A'  196 A'  197 A'                                 
 --------------------------------------------------------------

          Ground-State Mulliken Net Atomic Charges

     Atom                 Charge (a.u.)
  ----------------------------------------
      1 C                    -0.317312
      2 C                    -0.183892
      3 C                    -0.127132
      4 C                    -0.327207
      5 C                     0.236725
      6 C                     0.221201
      7 H                     0.160034
      8 H                     0.173991
      9 H                     0.169536
     10 H                     0.205702
     11 Br                   -0.247322
     12 I                     0.035677
  ----------------------------------------
  Sum of atomic charges =     0.000000

 -----------------------------------------------------------------
                    Cartesian Multipole Moments
 -----------------------------------------------------------------
    Charge (ESU x 10^10)
                 0.0000
    Dipole Moment (Debye)
         X      -1.4110      Y      -1.8716      Z       0.0000
       Tot       2.3439
    Quadrupole Moments (Debye-Ang)
        XX     -74.4089     XY       3.7137     YY     -75.1677
        XZ       0.0000     YZ       0.0000     ZZ     -85.6599
    Octopole Moments (Debye-Ang^2)
       XXX      38.7105    XXY      12.0309    XYY      10.0393
       YYY      38.1658    XXZ       0.0000    XYZ       0.0000
       YYZ       0.0000    XZZ      22.5635    YZZ      23.6601
       ZZZ       0.0000
    Hexadecapole Moments (Debye-Ang^3)
      XXXX   -1365.8108   XXXY     -28.0686   XXYY    -421.9625
      XYYY     -50.9823   YYYY   -1034.9739   XXXZ       0.0000
      XXYZ      -0.0000   XYYZ       0.0000   YYYZ      -0.0000
      XXZZ    -288.5228   XYZZ     -33.7834   YYZZ    -229.2775
      XZZZ       0.0000   YZZZ       0.0000   ZZZZ    -110.2262
 -----------------------------------------------------------------
 Calculating MO derivatives via CPSCF
    1     0    39    0.0427304  
    2     0    39    0.0124686  
    3     0    39    0.0015539  
    4     0    39    0.0001674  
    5    29    10    0.0000157  
    6    39     0    0.0000008  Converged
 Time for AOints: 95.0 s (CPU) 16.0 s (wall)
 ------------------------------------------------------------------------------
                     AOints        : Timing summary (seconds)
 ------------------------------------------------------------------------------
     job step          cpu (% of tot)      sys (% of tot)     wall (% of tot)
 ------------------------------------------------------------------------------
  AOints            0.9497E+02 ( 7.4)   0.2000E-05 ( 2.9)   0.1597E+02 ( 7.2)
 ------------------------------------------------------------------------------
   Grand Totals     0.1292E+04          0.6900E-04          0.2213E+03
 ------------------------------------------------------------------------------
 Polarizability Matrix (a.u.)
            1           2           3
    1-144.4911870 -11.5977345   0.0000000
    2 -11.5977345-138.8386830  -0.0000000
    3   0.0000000  -0.0000000 -70.4937826
 Calculating analytic Hessian of the SCF energy

 Direct stationary perturbation theory relativistic correction:

 rels  =     113.793976929475
 relv  =    -379.446886390590
 rel2e =      51.784984881776
 E_rel =    -213.867924579339

 Hessian of the SCF Energy
            1           2           3           4           5           6
    1   0.7098124  -0.0462077   0.0000000  -0.3043188  -0.1061285  -0.0000000
    2  -0.0462077   0.6593341  -0.0000000  -0.0370417  -0.1548908   0.0000000
    3   0.0000000  -0.0000000   0.1251408  -0.0000000  -0.0000000  -0.0584163
    4  -0.3043188  -0.0370417  -0.0000000   0.6590033   0.0070542   0.0000000
    5  -0.1061285  -0.1548908  -0.0000000   0.0070542   0.7375811   0.0000000
    6  -0.0000000   0.0000000  -0.0584163   0.0000000   0.0000000   0.1284393
    7  -0.0568047  -0.0073662   0.0000000  -0.2571661   0.1310113  -0.0000000
    8   0.0382845   0.0615589   0.0000000   0.0680872  -0.2044976  -0.0000000
    9   0.0000000  -0.0000000   0.0058370  -0.0000000  -0.0000000  -0.0604973
   10  -0.0257705  -0.0318652  -0.0000000   0.0465585   0.0202880   0.0000000
   11  -0.0308296  -0.0417126  -0.0000000   0.0650392  -0.0414950   0.0000000
   12  -0.0000000  -0.0000000  -0.0020275   0.0000000   0.0000000   0.0064180
   13   0.0439819   0.0678397   0.0000000  -0.0696693   0.0096930  -0.0000000
   14   0.0143387  -0.0391553  -0.0000000   0.0090771  -0.0007569   0.0000000
   15   0.0000000   0.0000000   0.0025910  -0.0000000  -0.0000000  -0.0030481
   16  -0.1057375  -0.0473327  -0.0000000   0.0161057  -0.0307481   0.0000000
   17   0.0110448  -0.3060909   0.0000000  -0.0864972  -0.0150642  -0.0000000
   18  -0.0000000   0.0000000  -0.0520886   0.0000000   0.0000000   0.0059960
   19  -0.2345048   0.1396649   0.0000000  -0.0176438   0.0188247  -0.0000000
   20   0.1366974  -0.1613347   0.0000000  -0.0113562   0.0111831   0.0000000
   21   0.0000000   0.0000000  -0.0356965  -0.0000000  -0.0000000   0.0037960
   22  -0.0002704  -0.0299213  -0.0000000  -0.0626933  -0.0343077   0.0000000
   23   0.0010412  -0.0077961  -0.0000000  -0.0342649  -0.3340642   0.0000000
   24  -0.0000000   0.0000000   0.0028575   0.0000000   0.0000000  -0.0354584
   25  -0.0021267   0.0040756   0.0000000  -0.0173556  -0.0119225  -0.0000000
   26   0.0035289  -0.0016772   0.0000000   0.0188815   0.0114683  -0.0000000
   27   0.0000000   0.0000000   0.0067414  -0.0000000  -0.0000000   0.0029883
   28   0.0000037  -0.0009402  -0.0000000   0.0012938  -0.0015900   0.0000000
   29  -0.0009794  -0.0004630  -0.0000000  -0.0020580  -0.0050045   0.0000000
   30  -0.0000000   0.0000000  -0.0009861   0.0000000  -0.0000000   0.0069603
   31  -0.0027516  -0.0000504  -0.0000000   0.0009579  -0.0004205   0.0000000
   32   0.0048152   0.0016027   0.0000000   0.0006873  -0.0020558  -0.0000000
   33   0.0000000   0.0000000   0.0039916  -0.0000000  -0.0000000  -0.0008757
   34  -0.0215113  -0.0108569   0.0000000   0.0049268  -0.0017514  -0.0000000
   35  -0.0256052  -0.0093755   0.0000000   0.0023913  -0.0024041  -0.0000000
   36   0.0000000  -0.0000000   0.0020558   0.0000000   0.0000000   0.0036979
            7           8           9          10          11          12
    1  -0.0568047   0.0382845   0.0000000  -0.0257705  -0.0308296  -0.0000000
    2  -0.0073662   0.0615589  -0.0000000  -0.0318652  -0.0417126  -0.0000000
    3   0.0000000   0.0000000   0.0058370  -0.0000000  -0.0000000  -0.0020275
    4  -0.2571661   0.0680872  -0.0000000   0.0465585   0.0650392   0.0000000
    5   0.1310113  -0.2044976  -0.0000000   0.0202880  -0.0414950   0.0000000
    6  -0.0000000  -0.0000000  -0.0604973   0.0000000   0.0000000   0.0064180
    7   0.7289560   0.0268075   0.0000000  -0.1301235  -0.0600540  -0.0000000
    8   0.0268075   0.6713850   0.0000000   0.0076157  -0.3341062  -0.0000000
    9   0.0000000   0.0000000   0.1296887  -0.0000000  -0.0000000  -0.0586182
   10  -0.1301235   0.0076157  -0.0000000   0.6899660  -0.0504113   0.0000000
   11  -0.0600540  -0.3341062  -0.0000000  -0.0504113   0.6950392  -0.0000000
   12  -0.0000000  -0.0000000  -0.0586182   0.0000000  -0.0000000   0.1253868
   13   0.0171952  -0.0877513   0.0000000  -0.2886819  -0.0316407   0.0000000
   14  -0.0312261  -0.0152603  -0.0000000  -0.0963391  -0.1267419   0.0000000
   15   0.0000000   0.0000000   0.0050695  -0.0000000   0.0000000  -0.0558361
   16  -0.0098672   0.0246798  -0.0000000  -0.0536506  -0.0118134  -0.0000000
   17   0.0253163  -0.0591514   0.0000000   0.0418737   0.0569737  -0.0000000
   18  -0.0000000  -0.0000000  -0.0027246   0.0000000   0.0000000   0.0052011
   19  -0.0037971  -0.0033142   0.0000000   0.0000432  -0.0010679  -0.0000000
   20  -0.0028395   0.0000046  -0.0000000  -0.0008707  -0.0004698   0.0000000
   21   0.0000000   0.0000000   0.0070779  -0.0000000   0.0000000  -0.0011540
   22   0.0077505   0.0256956  -0.0000000  -0.0035912   0.0031259   0.0000000
   23  -0.0051969  -0.0138206  -0.0000000   0.0036393  -0.0002034   0.0000000
   24  -0.0000000  -0.0000000   0.0028916   0.0000000  -0.0000000   0.0066312
   25  -0.2994571  -0.0968150   0.0000000  -0.0001849   0.0009610  -0.0000000
   26  -0.0967174  -0.0976852   0.0000000  -0.0299220  -0.0076782  -0.0000000
   27   0.0000000   0.0000000  -0.0361877  -0.0000000   0.0000000   0.0030305
   28   0.0077582  -0.0047913  -0.0000000  -0.2333733   0.1379411   0.0000000
   29   0.0251855  -0.0135531  -0.0000000   0.1410362  -0.1637894   0.0000000
   30  -0.0000000   0.0000000   0.0038049   0.0000000  -0.0000000  -0.0356814
   31  -0.0028616   0.0012343  -0.0000000  -0.0012815  -0.0262688   0.0000000
   32  -0.0040768   0.0048132   0.0000000  -0.0061491  -0.0352333  -0.0000000
   33   0.0000000   0.0000000   0.0044235  -0.0000000  -0.0000000   0.0035033
   34  -0.0015818   0.0002651   0.0000000   0.0000893   0.0050191  -0.0000000
   35  -0.0008439   0.0003129   0.0000000   0.0011041  -0.0005825  -0.0000000
   36   0.0000000  -0.0000000  -0.0007653  -0.0000000  -0.0000000   0.0031464
           13          14          15          16          17          18
    1   0.0439819   0.0143387   0.0000000  -0.1057375   0.0110448  -0.0000000
    2   0.0678397  -0.0391553   0.0000000  -0.0473327  -0.3060909   0.0000000
    3   0.0000000  -0.0000000   0.0025910  -0.0000000   0.0000000  -0.0520886
    4  -0.0696693   0.0090771  -0.0000000   0.0161057  -0.0864972   0.0000000
    5   0.0096930  -0.0007569  -0.0000000  -0.0307481  -0.0150642   0.0000000
    6  -0.0000000   0.0000000  -0.0030481   0.0000000  -0.0000000   0.0059960
    7   0.0171952  -0.0312261   0.0000000  -0.0098672   0.0253163  -0.0000000
    8  -0.0877513  -0.0152603   0.0000000   0.0246798  -0.0591514  -0.0000000
    9   0.0000000  -0.0000000   0.0050695  -0.0000000   0.0000000  -0.0027246
   10  -0.2886819  -0.0963391  -0.0000000  -0.0536506   0.0418737   0.0000000
   11  -0.0316407  -0.1267419   0.0000000  -0.0118134   0.0569737   0.0000000
   12   0.0000000   0.0000000  -0.0558361  -0.0000000  -0.0000000   0.0052011
   13   0.5951455  -0.0126234   0.0000000  -0.2218667   0.0734341  -0.0000000
   14  -0.0126234   0.4796669  -0.0000000   0.1225847  -0.1642572   0.0000000
   15   0.0000000  -0.0000000   0.1052082  -0.0000000   0.0000000  -0.0508917
   16  -0.2218667   0.1225847  -0.0000000   0.4188904  -0.0625161   0.0000000
   17   0.0734341  -0.1642572   0.0000000  -0.0625161   0.5592929  -0.0000000
   18  -0.0000000   0.0000000  -0.0508917   0.0000000  -0.0000000   0.0901593
   19   0.0011112  -0.0009867   0.0000000   0.0055834  -0.0063863  -0.0000000
   20  -0.0015638  -0.0039786   0.0000000   0.0238969  -0.0163544  -0.0000000
   21   0.0000000  -0.0000000   0.0061939  -0.0000000   0.0000000   0.0010307
   22  -0.0015481   0.0001161   0.0000000  -0.0035999  -0.0017163   0.0000000
   23   0.0002237   0.0007092   0.0000000  -0.0017235   0.0012189   0.0000000
   24  -0.0000000   0.0000000  -0.0005827   0.0000000  -0.0000000   0.0070122
   25   0.0018376  -0.0002292  -0.0000000   0.0005030   0.0007395  -0.0000000
   26  -0.0001497  -0.0040932   0.0000000   0.0006434  -0.0012044  -0.0000000
   27   0.0000000  -0.0000000   0.0071693  -0.0000000   0.0000000  -0.0008821
   28  -0.0195960   0.0185434   0.0000000  -0.0031588  -0.0025011   0.0000000
   29  -0.0123023   0.0080196  -0.0000000  -0.0021585   0.0000454   0.0000000
   30  -0.0000000   0.0000000   0.0021664  -0.0000000  -0.0000000   0.0055698
   31  -0.0299801  -0.0112800  -0.0000000   0.0021706   0.0158789   0.0000000
   32  -0.0090155  -0.1354636   0.0000000  -0.0037664  -0.0321410   0.0000000
   33   0.0000000  -0.0000000  -0.0188663  -0.0000000   0.0000000   0.0010731
   34  -0.0279301  -0.0119754   0.0000000  -0.0453726  -0.0086696  -0.0000000
   35   0.0038570   0.0013118  -0.0000000  -0.0117467  -0.0232681  -0.0000000
   36  -0.0000000   0.0000000   0.0008267   0.0000000   0.0000000  -0.0094553
           19          20          21          22          23          24
    1  -0.2345048   0.1366974   0.0000000  -0.0002704   0.0010412  -0.0000000
    2   0.1396649  -0.1613347   0.0000000  -0.0299213  -0.0077961   0.0000000
    3   0.0000000   0.0000000  -0.0356965  -0.0000000  -0.0000000   0.0028575
    4  -0.0176438  -0.0113562  -0.0000000  -0.0626933  -0.0342649   0.0000000
    5   0.0188247   0.0111831  -0.0000000  -0.0343077  -0.3340642   0.0000000
    6  -0.0000000   0.0000000   0.0037960   0.0000000   0.0000000  -0.0354584
    7  -0.0037971  -0.0028395   0.0000000   0.0077505  -0.0051969  -0.0000000
    8  -0.0033142   0.0000046   0.0000000   0.0256956  -0.0138206  -0.0000000
    9   0.0000000  -0.0000000   0.0070779  -0.0000000  -0.0000000   0.0028916
   10   0.0000432  -0.0008707  -0.0000000  -0.0035912   0.0036393   0.0000000
   11  -0.0010679  -0.0004698   0.0000000   0.0031259  -0.0002034  -0.0000000
   12  -0.0000000   0.0000000  -0.0011540   0.0000000   0.0000000   0.0066312
   13   0.0011112  -0.0015638   0.0000000  -0.0015481   0.0002237  -0.0000000
   14  -0.0009867  -0.0039786  -0.0000000   0.0001161   0.0007092   0.0000000
   15   0.0000000   0.0000000   0.0061939   0.0000000   0.0000000  -0.0005827
   16   0.0055834   0.0238969  -0.0000000  -0.0035999  -0.0017235   0.0000000
   17  -0.0063863  -0.0163544   0.0000000  -0.0017163   0.0012189  -0.0000000
   18  -0.0000000  -0.0000000   0.0010307   0.0000000   0.0000000   0.0070122
   19   0.2481512  -0.1449018   0.0000000   0.0009010  -0.0002312  -0.0000000
   20  -0.1449018   0.1709252   0.0000000   0.0003600   0.0007363   0.0000000
   21   0.0000000   0.0000000   0.0246046  -0.0000000  -0.0000000  -0.0040706
   22   0.0009010   0.0003600  -0.0000000   0.0624926   0.0367644   0.0000000
   23  -0.0002312   0.0007363  -0.0000000   0.0367644   0.3533679   0.0000000
   24  -0.0000000   0.0000000  -0.0040706   0.0000000   0.0000000   0.0248579
   25  -0.0008528  -0.0006294   0.0000000   0.0008655   0.0002501  -0.0000000
   26   0.0009165   0.0003702   0.0000000  -0.0005892   0.0007755  -0.0000000
   27   0.0000000  -0.0000000   0.0000668  -0.0000000  -0.0000000  -0.0037200
   28   0.0000025   0.0000710  -0.0000000   0.0002291  -0.0003590   0.0000000
   29   0.0000933   0.0000307  -0.0000000   0.0011985  -0.0006904   0.0000000
   30  -0.0000000   0.0000000  -0.0005976   0.0000000   0.0000000   0.0001491
   31   0.0002968   0.0005373   0.0000000   0.0002115  -0.0000571  -0.0000000
   32  -0.0006432  -0.0010781  -0.0000000   0.0000563  -0.0000379  -0.0000000
   33  -0.0000000  -0.0000000   0.0002170  -0.0000000  -0.0000000  -0.0006464
   34   0.0007094   0.0005989   0.0000000  -0.0007472  -0.0000860  -0.0000000
   35  -0.0019681  -0.0000346   0.0000000  -0.0007824  -0.0001953  -0.0000000
   36   0.0000000  -0.0000000  -0.0014683  -0.0000000  -0.0000000   0.0000786
           25          26          27          28          29          30
    1  -0.0021267   0.0035289   0.0000000   0.0000037  -0.0009794  -0.0000000
    2   0.0040756  -0.0016772   0.0000000  -0.0009402  -0.0004630   0.0000000
    3   0.0000000   0.0000000   0.0067414  -0.0000000  -0.0000000  -0.0009861
    4  -0.0173556   0.0188815  -0.0000000   0.0012938  -0.0020580   0.0000000
    5  -0.0119225   0.0114683  -0.0000000  -0.0015900  -0.0050045  -0.0000000
    6  -0.0000000  -0.0000000   0.0029883   0.0000000   0.0000000   0.0069603
    7  -0.2994571  -0.0967174   0.0000000   0.0077582   0.0251855  -0.0000000
    8  -0.0968150  -0.0976852   0.0000000  -0.0047913  -0.0135531   0.0000000
    9   0.0000000   0.0000000  -0.0361877  -0.0000000  -0.0000000   0.0038049
   10  -0.0001849  -0.0299220  -0.0000000  -0.2333733   0.1410362   0.0000000
   11   0.0009610  -0.0076782   0.0000000   0.1379411  -0.1637894  -0.0000000
   12  -0.0000000  -0.0000000   0.0030305   0.0000000   0.0000000  -0.0356814
   13   0.0018376  -0.0001497   0.0000000  -0.0195960  -0.0123023  -0.0000000
   14  -0.0002292  -0.0040932  -0.0000000   0.0185434   0.0080196   0.0000000
   15  -0.0000000   0.0000000   0.0071693   0.0000000  -0.0000000   0.0021664
   16   0.0005030   0.0006434  -0.0000000  -0.0031588  -0.0021585  -0.0000000
   17   0.0007395  -0.0012044   0.0000000  -0.0025011   0.0000454  -0.0000000
   18  -0.0000000  -0.0000000  -0.0008821   0.0000000   0.0000000   0.0055698
   19  -0.0008528   0.0009165   0.0000000   0.0000025   0.0000933  -0.0000000
   20  -0.0006294   0.0003702  -0.0000000   0.0000710   0.0000307   0.0000000
   21   0.0000000   0.0000000   0.0000668  -0.0000000  -0.0000000  -0.0005976
   22   0.0008655  -0.0005892  -0.0000000   0.0002291   0.0011985   0.0000000
   23   0.0002501   0.0007755  -0.0000000  -0.0003590  -0.0006904   0.0000000
   24  -0.0000000  -0.0000000  -0.0037200   0.0000000   0.0000000   0.0001491
   25   0.3161259   0.1038652   0.0000000   0.0007031  -0.0002568  -0.0000000
   26   0.1038652   0.0998396   0.0000000   0.0003187   0.0009176   0.0000000
   27   0.0000000   0.0000000   0.0254192  -0.0000000  -0.0000000  -0.0041450
   28   0.0007031   0.0003187  -0.0000000   0.2464300  -0.1472795   0.0000000
   29  -0.0002568   0.0009176  -0.0000000  -0.1472795   0.1738426   0.0000000
   30  -0.0000000   0.0000000  -0.0041450   0.0000000   0.0000000   0.0245486
   31  -0.0000326  -0.0007851   0.0000000   0.0005207  -0.0016036   0.0000000
   32   0.0000517  -0.0011506   0.0000000   0.0004241   0.0004499  -0.0000000
   33   0.0000000   0.0000000   0.0000412  -0.0000000  -0.0000000  -0.0020010
   34  -0.0000254   0.0000090   0.0000000  -0.0008131  -0.0008755   0.0000000
   35  -0.0000903   0.0001176   0.0000000   0.0001628   0.0001945  -0.0000000
   36   0.0000000  -0.0000000  -0.0005220  -0.0000000  -0.0000000   0.0002122
           31          32          33          34          35          36
    1  -0.0027516   0.0048152   0.0000000  -0.0215113  -0.0256052   0.0000000
    2  -0.0000504   0.0016027   0.0000000  -0.0108569  -0.0093755  -0.0000000
    3  -0.0000000   0.0000000   0.0039916   0.0000000   0.0000000   0.0020558
    4   0.0009579   0.0006873  -0.0000000   0.0049268   0.0023913   0.0000000
    5  -0.0004205  -0.0020558  -0.0000000  -0.0017514  -0.0024041   0.0000000
    6   0.0000000  -0.0000000  -0.0008757  -0.0000000  -0.0000000   0.0036979
    7  -0.0028616  -0.0040768   0.0000000  -0.0015818  -0.0008439   0.0000000
    8   0.0012343   0.0048132   0.0000000   0.0002651   0.0003129  -0.0000000
    9  -0.0000000   0.0000000   0.0044235   0.0000000   0.0000000  -0.0007653
   10  -0.0012815  -0.0061491  -0.0000000   0.0000893   0.0011041  -0.0000000
   11  -0.0262688  -0.0352333  -0.0000000   0.0050191  -0.0005825  -0.0000000
   12   0.0000000  -0.0000000   0.0035033  -0.0000000  -0.0000000   0.0031464
   13  -0.0299801  -0.0090155   0.0000000  -0.0279301   0.0038570  -0.0000000
   14  -0.0112800  -0.1354636  -0.0000000  -0.0119754   0.0013118   0.0000000
   15  -0.0000000   0.0000000  -0.0188663   0.0000000  -0.0000000   0.0008267
   16   0.0021706  -0.0037664  -0.0000000  -0.0453726  -0.0117467   0.0000000
   17   0.0158789  -0.0321410   0.0000000  -0.0086696  -0.0232681   0.0000000
   18   0.0000000   0.0000000   0.0010731  -0.0000000  -0.0000000  -0.0094553
   19   0.0002968  -0.0006432  -0.0000000   0.0007094  -0.0019681   0.0000000
   20   0.0005373  -0.0010781  -0.0000000   0.0005989  -0.0000346  -0.0000000
   21   0.0000000  -0.0000000   0.0002170   0.0000000   0.0000000  -0.0014683
   22   0.0002115   0.0000563  -0.0000000  -0.0007472  -0.0007824  -0.0000000
   23  -0.0000571  -0.0000379  -0.0000000  -0.0000860  -0.0001953  -0.0000000
   24  -0.0000000  -0.0000000  -0.0006464  -0.0000000  -0.0000000   0.0000786
   25  -0.0000326   0.0000517   0.0000000  -0.0000254  -0.0000903   0.0000000
   26  -0.0007851  -0.0011506   0.0000000   0.0000090   0.0001176  -0.0000000
   27   0.0000000   0.0000000   0.0000412   0.0000000   0.0000000  -0.0005220
   28   0.0005207   0.0004241  -0.0000000  -0.0008131   0.0001628  -0.0000000
   29  -0.0016036   0.0004499  -0.0000000  -0.0008755   0.0001945  -0.0000000
   30   0.0000000  -0.0000000  -0.0020010   0.0000000  -0.0000000   0.0002122
   31   0.0376610   0.0157798  -0.0000000  -0.0049108   0.0070351  -0.0000000
   32   0.0157798   0.2013150   0.0000000   0.0018365  -0.0010204  -0.0000000
   33  -0.0000000   0.0000000   0.0092604   0.0000000  -0.0000000  -0.0001207
   34  -0.0049108   0.0018365   0.0000000   0.0971663   0.0264864   0.0000000
   35   0.0070351  -0.0010204  -0.0000000   0.0264864   0.0349440  -0.0000000
   36  -0.0000000  -0.0000000  -0.0001207   0.0000000  -0.0000000   0.0023139
 **********************************************************************
 **                                                                  **
 **                       VIBRATIONAL ANALYSIS                       **
 **                       --------------------                       **
 **                                                                  **
 **        VIBRATIONAL FREQUENCIES (CM**-1) AND NORMAL MODES         **
 **     FORCE CONSTANTS (mDYN/ANGSTROM) AND REDUCED MASSES (AMU)     **
 **                  INFRARED INTENSITIES (KM/MOL)                   **
 **                                                                  **
 **********************************************************************


 Mode:                 1                      2                      3
 Frequency:       104.27                 109.78                 195.51
 Force Cnst:      0.0281                 0.4398                 0.1268
 Red. Mass:       4.3896                61.9420                 5.6303
 IR Active:          YES                    YES                    YES
 IR Intens:        0.096                  0.140                  2.411
 Raman Active:       YES                    YES                    YES
               X      Y      Z        X      Y      Z        X      Y      Z
 C         -0.000 -0.000  0.303   -0.060 -0.239 -0.000    0.000  0.000  0.127
 C         -0.000 -0.000  0.150   -0.108 -0.149 -0.000    0.000 -0.000 -0.246
 C          0.000 -0.000 -0.206   -0.067 -0.087  0.000    0.000 -0.000 -0.185
 C          0.000 -0.000 -0.286   -0.024 -0.083  0.000    0.000 -0.000  0.200
 C          0.000 -0.000 -0.059    0.012 -0.205  0.000    0.000  0.000  0.344
 C         -0.000 -0.000  0.145   -0.043 -0.252 -0.000    0.000  0.000  0.360
 H         -0.000 -0.000  0.510   -0.086 -0.274 -0.000    0.000  0.000  0.099
 H         -0.000 -0.000  0.271   -0.184 -0.140 -0.000    0.000 -0.000 -0.579
 H         -0.000  0.000 -0.385   -0.082 -0.051  0.000    0.000 -0.000 -0.453
 H          0.000 -0.000 -0.500    0.012 -0.037  0.000    0.000 -0.000  0.220
 Br         0.000 -0.000  0.060    0.597 -0.285 -0.000    0.000  0.000 -0.049
 I         -0.000  0.000 -0.041   -0.341  0.277  0.000   -0.000 -0.000 -0.020
 TransDip  -0.000  0.000 -0.010   -0.002  0.012  0.000    0.000 -0.000 -0.050

 Mode:                 4                      5                      6
 Frequency:       206.87                 321.74                 352.12
 Force Cnst:      0.2646                 0.3866                 0.6906
 Red. Mass:      10.4957                 6.3391                 9.4537
 IR Active:          YES                    YES                    YES
 IR Intens:        0.663                  1.008                  1.594
 Raman Active:       YES                    YES                    YES
               X      Y      Z        X      Y      Z        X      Y      Z
 C         -0.270 -0.076  0.000    0.047 -0.109  0.000   -0.126 -0.385 -0.000
 C         -0.354  0.059 -0.000   -0.046  0.111 -0.000   -0.183 -0.314  0.000
 C         -0.302  0.127 -0.000    0.074  0.267  0.000   -0.052 -0.147 -0.000
 C         -0.145  0.093  0.000    0.280  0.204  0.000    0.123 -0.144  0.000
 C         -0.075 -0.066  0.000    0.328 -0.021 -0.000    0.130 -0.134  0.000
 C         -0.098 -0.098  0.000    0.237 -0.123 -0.000    0.015 -0.344 -0.000
 H         -0.364 -0.200  0.000   -0.053 -0.241  0.000   -0.165 -0.442 -0.000
 H         -0.438  0.069 -0.000   -0.227  0.134 -0.000   -0.302 -0.301  0.000
 H         -0.336  0.210 -0.000    0.016  0.414  0.000   -0.122  0.026 -0.000
 H         -0.048  0.214  0.000    0.400  0.351  0.000    0.141 -0.120  0.000
 Br        -0.031 -0.147 -0.000   -0.068 -0.058 -0.000   -0.003  0.186 -0.000
 I          0.146  0.085 -0.000   -0.046 -0.000  0.000    0.014  0.030  0.000
 TransDip  -0.024  0.010 -0.000    0.014  0.029  0.000   -0.027 -0.031  0.000

 Mode:                 7                      8                      9
 Frequency:       432.32                 494.38                 636.51
 Force Cnst:      0.3600                 0.6429                 1.6492
 Red. Mass:       3.2695                 4.4644                 6.9089
 IR Active:          YES                    YES                    YES
 IR Intens:        5.226                  0.012                 11.744
 Raman Active:       YES                    YES                    YES
               X      Y      Z        X      Y      Z        X      Y      Z
 C          0.000 -0.000 -0.226    0.000 -0.000 -0.106   -0.247  0.301  0.000
 C         -0.000  0.000  0.077    0.000 -0.000  0.252   -0.144 -0.034 -0.000
 C          0.000  0.000  0.126    0.000  0.000 -0.235   -0.218 -0.205  0.000
 C         -0.000  0.000 -0.226   -0.000  0.000  0.060    0.263 -0.254 -0.000
 C          0.000  0.000  0.162   -0.000  0.000  0.338    0.184  0.020  0.000
 C         -0.000 -0.000  0.235   -0.000  0.000 -0.257    0.230  0.228 -0.000
 H          0.000 -0.000 -0.622    0.000  0.000 -0.165   -0.313  0.215  0.000
 H         -0.000  0.000  0.067   -0.000 -0.000  0.557    0.268 -0.085 -0.000
 H          0.000  0.000  0.183    0.000  0.000 -0.589   -0.311  0.028  0.000
 H         -0.000  0.000 -0.608   -0.000 -0.000 -0.049    0.351 -0.144 -0.000
 Br        -0.000 -0.000 -0.005   -0.000 -0.000 -0.012    0.005 -0.006 -0.000
 I          0.000  0.000 -0.003    0.000 -0.000  0.004   -0.010 -0.002  0.000
 TransDip  -0.000  0.000 -0.073   -0.000  0.000 -0.004    0.103  0.039 -0.000

 Mode:                10                     11                     12
 Frequency:       679.06                 690.30                 758.94
 Force Cnst:      1.3053                 2.0315                 0.4076
 Red. Mass:       4.8043                 7.2357                 1.2010
 IR Active:          YES                    YES                    YES
 IR Intens:        0.004                 19.938                 63.364
 Raman Active:       YES                    YES                    YES
               X      Y      Z        X      Y      Z        X      Y      Z
 C          0.000 -0.000  0.201   -0.219  0.019  0.000   -0.000  0.000 -0.050
 C          0.000  0.000 -0.215   -0.043 -0.344 -0.000   -0.000  0.000 -0.070
 C         -0.000  0.000  0.226    0.296  0.058  0.000   -0.000 -0.000 -0.057
 C         -0.000  0.000 -0.193    0.227  0.080 -0.000    0.000 -0.000 -0.055
 C         -0.000 -0.000  0.297    0.011  0.359  0.000    0.000  0.000  0.053
 C          0.000 -0.000 -0.286   -0.315  0.071 -0.000    0.000  0.000  0.032
 H          0.000 -0.000  0.394    0.009  0.321  0.000   -0.000 -0.000  0.404
 H          0.000  0.000 -0.380   -0.132 -0.332 -0.000    0.000  0.000  0.597
 H         -0.000 -0.000  0.257    0.161  0.397  0.000   -0.000 -0.000  0.576
 H         -0.000  0.000 -0.538    0.025 -0.179 -0.000    0.000 -0.000  0.362
 Br         0.000  0.000 -0.002   -0.005 -0.046 -0.000    0.000 -0.000 -0.002
 I         -0.000 -0.000  0.001    0.007  0.004  0.000   -0.000  0.000 -0.001
 TransDip   0.000 -0.000  0.002   -0.092  0.110  0.000    0.000  0.000  0.255

 Mode:                13                     14                     15
 Frequency:       865.90                 956.94                 989.16
 Force Cnst:      0.5715                 0.7275                 0.7417
 Red. Mass:       1.2936                 1.3483                 1.2866
 IR Active:          YES                    YES                    YES
 IR Intens:        0.290                  0.849                  0.044
 Raman Active:       YES                    YES                    YES
               X      Y      Z        X      Y      Z        X      Y      Z
 C          0.000 -0.000  0.096    0.000 -0.000 -0.105   -0.000  0.000 -0.039
 C          0.000  0.000  0.050   -0.000  0.000  0.079   -0.000 -0.000  0.094
 C         -0.000 -0.000 -0.051   -0.000 -0.000  0.063    0.000  0.000 -0.108
 C         -0.000 -0.000 -0.101    0.000 -0.000 -0.095   -0.000  0.000  0.055
 C         -0.000  0.000  0.029    0.000  0.000  0.023   -0.000 -0.000  0.007
 C         -0.000 -0.000 -0.024   -0.000 -0.000  0.015    0.000  0.000 -0.010
 H          0.000 -0.000 -0.606    0.000 -0.000  0.607   -0.000  0.000  0.281
 H          0.000  0.000 -0.308   -0.000  0.000 -0.451   -0.000 -0.000 -0.573
 H          0.000 -0.000  0.322   -0.000 -0.000 -0.351    0.000  0.000  0.658
 H         -0.000  0.000  0.638    0.000 -0.000  0.524   -0.000 -0.000 -0.368
 Br         0.000  0.000 -0.001   -0.000 -0.000 -0.001    0.000  0.000  0.000
 I          0.000 -0.000  0.000   -0.000  0.000 -0.000   -0.000 -0.000 -0.000
 TransDip  -0.000  0.000  0.017   -0.000  0.000  0.030    0.000 -0.000 -0.007

 Mode:                16                     17                     18
 Frequency:       996.68                1049.01                1099.40
 Force Cnst:      4.5264                 2.7102                 1.5036
 Red. Mass:       7.7338                 4.1801                 2.1114
 IR Active:          YES                    YES                    YES
 IR Intens:       41.596                 15.325                 14.296
 Raman Active:       YES                    YES                    YES
               X      Y      Z        X      Y      Z        X      Y      Z
 C         -0.172  0.102  0.000   -0.238  0.100 -0.000    0.028 -0.107  0.000
 C         -0.045 -0.366 -0.000   -0.009  0.223 -0.000   -0.057  0.059 -0.000
 C          0.211  0.074  0.000    0.296  0.059  0.000    0.035 -0.022  0.000
 C         -0.308  0.225 -0.000    0.058 -0.130 -0.000   -0.041 -0.066  0.000
 C         -0.037 -0.210  0.000   -0.047 -0.212  0.000   -0.014  0.218 -0.000
 C          0.414  0.153  0.000   -0.063 -0.091  0.000    0.145  0.066 -0.000
 H         -0.174  0.082 -0.000   -0.479 -0.179  0.000   -0.227 -0.454 -0.000
 H         -0.111 -0.365  0.000   -0.135  0.264 -0.000   -0.412  0.104  0.000
 H          0.208  0.060 -0.000    0.407 -0.151 -0.000    0.092 -0.157 -0.000
 H         -0.363  0.166  0.000   -0.129 -0.398  0.000   -0.402 -0.517 -0.000
 Br         0.000  0.006  0.000    0.002  0.011 -0.000    0.000 -0.009  0.000
 I         -0.003 -0.001 -0.000    0.002  0.001  0.000   -0.002 -0.000  0.000
 TransDip   0.194 -0.071  0.000   -0.015 -0.125 -0.000    0.020  0.119 -0.000

 Mode:                19                     20                     21
 Frequency:      1141.03                1187.73                1275.82
 Force Cnst:      1.2969                 0.9163                 1.3864
 Red. Mass:       1.6906                 1.1024                 1.4456
 IR Active:          YES                    YES                    YES
 IR Intens:        2.146                  0.023                  6.613
 Raman Active:       YES                    YES                    YES
               X      Y      Z        X      Y      Z        X      Y      Z
 C          0.106  0.003  0.000   -0.018 -0.023 -0.000   -0.018  0.058 -0.000
 C         -0.065 -0.026 -0.000    0.057 -0.003  0.000   -0.031  0.019  0.000
 C          0.013  0.082  0.000   -0.019  0.056 -0.000   -0.025  0.002 -0.000
 C          0.055 -0.107 -0.000   -0.020 -0.022  0.000   -0.040  0.030  0.000
 C         -0.086 -0.103  0.000   -0.003  0.000 -0.000    0.108  0.025 -0.000
 C          0.003  0.080 -0.000    0.003 -0.009  0.000    0.020 -0.137  0.000
 H          0.305  0.249 -0.000   -0.191 -0.247  0.000    0.379  0.585  0.000
 H         -0.560  0.032  0.000    0.617 -0.073 -0.000    0.048  0.011 -0.000
 H         -0.192  0.605 -0.000   -0.229  0.576  0.000   -0.001 -0.067  0.000
 H         -0.045 -0.254  0.000   -0.219 -0.277 -0.000   -0.465 -0.501 -0.000
 Br         0.002  0.004 -0.000    0.000  0.000  0.000   -0.001 -0.000  0.000
 I          0.000 -0.001  0.000    0.000  0.000  0.000   -0.000  0.000 -0.000
 TransDip   0.010 -0.046  0.000   -0.001  0.005  0.000   -0.060  0.057  0.000

 Mode:                22                     23                     24
 Frequency:      1295.00                1450.73                1469.37
 Force Cnst:      8.0142                 2.4024                 2.8263
 Red. Mass:       8.1109                 1.9374                 2.2218
 IR Active:          YES                    YES                    YES
 IR Intens:        0.056                 20.687                 43.987
 Raman Active:       YES                    YES                    YES
               X      Y      Z        X      Y      Z        X      Y      Z
 C         -0.179 -0.244 -0.000    0.015 -0.118  0.000   -0.123 -0.117 -0.000
 C          0.257 -0.025 -0.000   -0.131 -0.006 -0.000    0.011  0.078  0.000
 C         -0.101  0.246  0.000   -0.019  0.124  0.000    0.070  0.018 -0.000
 C         -0.210 -0.218 -0.000    0.116  0.011 -0.000   -0.080 -0.143  0.000
 C          0.419 -0.094  0.000   -0.100 -0.053  0.000   -0.090  0.122 -0.000
 C         -0.180  0.331 -0.000    0.021  0.104 -0.000    0.129 -0.061  0.000
 H          0.164  0.204  0.000    0.239  0.147 -0.000    0.365  0.522 -0.000
 H         -0.351  0.051 -0.000    0.624 -0.106 -0.000    0.218  0.070  0.000
 H          0.142 -0.363 -0.000    0.262 -0.554 -0.000   -0.010  0.259 -0.000
 H         -0.072 -0.040  0.000   -0.059 -0.239 -0.000    0.392  0.459 -0.000
 Br         0.000  0.002 -0.000    0.001  0.001 -0.000    0.001 -0.002  0.000
 I          0.000  0.000  0.000    0.000 -0.000  0.000   -0.000  0.000  0.000
 TransDip  -0.000 -0.008 -0.000    0.112 -0.094  0.000    0.103  0.186 -0.000

 Mode:                25                     26                     27
 Frequency:      1597.84                1601.24                3176.97
 Force Cnst:      8.5058                 7.9568                 6.4601
 Red. Mass:       5.6546                 5.2671                 1.0863
 IR Active:          YES                    YES                    YES
 IR Intens:        3.840                 12.032                  1.332
 Raman Active:       YES                    YES                    YES
               X      Y      Z        X      Y      Z        X      Y      Z
 C         -0.119  0.089 -0.000   -0.210 -0.238 -0.000   -0.019  0.016  0.000
 C          0.353 -0.137  0.000    0.193  0.130  0.000   -0.008 -0.058 -0.000
 C         -0.234  0.264 -0.000   -0.039 -0.276 -0.000    0.050  0.021  0.000
 C          0.157 -0.042  0.000    0.164  0.289  0.000   -0.012  0.008 -0.000
 C         -0.238  0.057 -0.000   -0.101 -0.100 -0.000    0.000  0.000  0.000
 C          0.123 -0.178  0.000    0.035  0.151  0.000   -0.000 -0.001 -0.000
 H         -0.201  0.013  0.000    0.228  0.341 -0.000    0.235 -0.183  0.000
 H         -0.499 -0.047  0.000   -0.270  0.208  0.000    0.086  0.678 -0.000
 H          0.041 -0.470 -0.000   -0.284  0.285 -0.000   -0.589 -0.239 -0.000
 H          0.017 -0.250  0.000   -0.294 -0.282 -0.000    0.143 -0.110  0.000
 Br         0.001  0.000  0.000   -0.000 -0.001 -0.000    0.000 -0.000 -0.000
 I          0.001  0.001 -0.000    0.001  0.000  0.000    0.000 -0.000 -0.000
 TransDip   0.042  0.047 -0.000    0.087 -0.069 -0.000    0.028 -0.024  0.000

 Mode:                28                     29                     30
 Frequency:      3189.88                3200.37                3208.54
 Force Cnst:      6.5393                 6.6075                 6.6437
 Red. Mass:       1.0908                 1.0949                 1.0953
 IR Active:          YES                    YES                    YES
 IR Intens:        4.827                  4.939                  3.685
 Raman Active:       YES                    YES                    YES
               X      Y      Z        X      Y      Z        X      Y      Z
 C         -0.037  0.031 -0.000   -0.054  0.040 -0.000    0.012 -0.008  0.000
 C         -0.001 -0.038  0.000    0.008  0.049  0.000   -0.001 -0.019 -0.000
 C         -0.053 -0.019 -0.000    0.013  0.002 -0.000   -0.033 -0.015  0.000
 C          0.020 -0.013  0.000   -0.023  0.017  0.000   -0.061  0.049 -0.000
 C          0.000 -0.001 -0.000    0.001  0.000 -0.000    0.002  0.002  0.000
 C         -0.001 -0.001  0.000   -0.001 -0.003  0.000    0.001  0.000 -0.000
 H          0.443 -0.343  0.000    0.597 -0.456 -0.000   -0.128  0.097  0.000
 H          0.049  0.426 -0.000   -0.070 -0.541 -0.000    0.024  0.203 -0.000
 H          0.596  0.237  0.000   -0.133 -0.050 -0.000    0.364  0.149  0.000
 H         -0.228  0.175  0.000    0.261 -0.204 -0.000    0.690 -0.543 -0.000
 Br        -0.000  0.000 -0.000    0.000 -0.000  0.000   -0.000 -0.000  0.000
 I          0.000 -0.000 -0.000    0.000  0.000 -0.000   -0.000 -0.000 -0.000
 TransDip  -0.051 -0.048  0.000    0.012  0.070 -0.000   -0.054 -0.029  0.000

 STANDARD THERMODYNAMIC QUANTITIES AT   298.15 K  AND     1.00 ATM

   This Molecule has  0 Imaginary Frequencies
   Zero point vibrational energy:       49.654 kcal/mol

   Atom    1 Element C  Has Mass   12.00000
   Atom    2 Element C  Has Mass   12.00000
   Atom    3 Element C  Has Mass   12.00000
   Atom    4 Element C  Has Mass   12.00000
   Atom    5 Element C  Has Mass   12.00000
   Atom    6 Element C  Has Mass   12.00000
   Atom    7 Element H  Has Mass    1.00783
   Atom    8 Element H  Has Mass    1.00783
   Atom    9 Element H  Has Mass    1.00783
   Atom   10 Element H  Has Mass    1.00783
   Atom   11 Element Br Has Mass   78.91830
   Atom   12 Element I  Has Mass  126.90440
   Molecular Mass:   281.854020 amu
   Principal axes and moments of inertia in amu*Bohr^2:
                             1           2           3
    Eigenvalues --     1841.09083  2798.14920  4639.24003
          X               0.98844     0.15161    -0.00000
          Y              -0.15161     0.98844     0.00000
          Z               0.00000    -0.00000     1.00000
   Rotational Symmetry Number is   1
   The Molecule is an Asymmetric Top
   Translational Enthalpy:        0.889 kcal/mol
   Rotational Enthalpy:           0.889 kcal/mol
   Vibrational Enthalpy:         52.545 kcal/mol
   gas constant (RT):             0.592 kcal/mol
   Translational Entropy:        42.807  cal/mol.K
   Rotational Entropy:           31.547  cal/mol.K
   Vibrational Entropy:          16.957  cal/mol.K

   Total Enthalpy:               54.915 kcal/mol
   Total Entropy:                91.311  cal/mol.K

 ======================================================================

 STANDARD THERMODYNAMIC QUANTITIES FOR ANHARMONIC VIBRATION -- TOSH

   Zero point vibrational energy: ************ kcal/mol

   Vibrational Enthalpy:       Infinity kcal/mol
   Vibrational Entropy:             NaN  cal/mol.K

   Total Enthalpy:             Infinity kcal/mol
   Total Entropy:                   NaN  cal/mol.K

 ======================================================================

 STANDARD THERMODYNAMIC QUANTITIES FOR ANHARMONIC VIBRATION -- VPT2

   Zero point vibrational energy: ************ kcal/mol

   Vibrational Enthalpy:       Infinity kcal/mol
   Vibrational Entropy:             NaN  cal/mol.K

   Total Enthalpy:             Infinity kcal/mol
   Total Entropy:                   NaN  cal/mol.K

 ======================================================================

Archival summary:
1\1\december\FREQ\ProcedureUnspecified\BasisUnspecified\1r164\taweetha\FriNov2919:55:542019FriNov2919:55:542019\0\\#,FREQ,ProcedureUnspecified,BasisUnspecified,\\0,1\I\C,1,2.12945\C,2,1.39812,1,118.072\H,3,1.08269,2,119.602,1,0,0\C,3,1.39154,2,120.442,1,-180,0\H,5,1.08364,3,119.535,2,-180,0\C,5,1.39271,3,120.021,2,0,0\H,7,1.08366,5,120.586,3,-180,0\C,7,1.3903,5,119.928,3,-0,0\H,9,1.08204,7,120.553,5,-180,0\C,9,1.39563,7,120.241,5,0,0\Br,11,1.91045,9,117.179,7,180,0\\\@

 Total job time:  309.01s(wall), 1780.51s(cpu) 
 Fri Nov 29 19:55:54 2019

        *************************************************************
        *                                                           *
        *  Thank you very much for using Q-Chem.  Have a nice day.  *
        *                                                           *
        *************************************************************
