# Supplementary material for: Geometric and energetic data from quantum chemical calculations of halobenzenes and xylenes
Source: Data Brief. 2020 Mar 5;30:105386. doi: 10.1016/j.dib.2020.105386 (PMC7114895; doi:10.1016/j.dib.2020.105386)
Supplement: Supplementary file 1 [file mmc1.zip › halobenzene/B3LYP/2/o-C6H4Cl2.out]

                  Welcome to Q-Chem
     A Quantum Leap Into The Future Of Chemistry


 Q-Chem 5.2 (devel), Q-Chem, Inc., Pleasanton, CA (2019)

 Yihan Shao,  Zhengting Gan,  E. Epifanovsky,  A. T. B. Gilbert,  M. Wormit,  
 J. Kussmann,  A. W. Lange,  A. Behn,  Jia Deng,  Xintian Feng,  D. Ghosh,  
 M. Goldey,  P. R. Horn,  L. D. Jacobson,  I. Kaliman,  T. Kus,  A. Landau,  
 Jie Liu,  E. I. Proynov,  R. M. Richard,  R. P. Steele,  E. J. Sundstrom,  
 H. L. Woodcock III,  P. M. Zimmerman,  D. Zuev,  B. Albrecht,  E. Alguire,  
 S. A. Baeppler,  D. Barton,  Z. Benda,  Y. A. Bernard,  E. J. Berquist,  
 K. B. Bravaya,  H. Burton,  D. Casanova,  Chun-Min Chang,  Yunqing Chen,  
 A. Chien,  K. D. Closser,  M. P. Coons,  S. Coriani,  S. Dasgupta,  
 A. L. Dempwolff,  M. Diedenhofen,  Hainam Do,  R. G. Edgar,  Po-Tung Fang,  
 S. Faraji,  S. Fatehi,  Qingguo Feng,  K. D. Fenk,  J. Fosso-Tande,  
 J. Gayvert,  Qinghui Ge,  A. Ghysels,  G. Gidofalvi,  J. Gomes,  
 J. Gonthier,  A. Gunina,  D. Hait,  M. W. D. Hanson-Heine,  
 P. H. P. Harbach,  A. W. Hauser,  M. F. Herbst,  J. E. Herr,  
 E. G. Hohenstein,  Z. C. Holden,  Kerwin Hui,  B. C. Huynh,  T.-C. Jagau,  
 Hyunjun Ji,  B. Kaduk,  K. Khistyaev,  Jaehoon Kim,  P. Klunzinger,  K. Koh,  
 D. Kosenkov,  L. Koulias,  T. Kowalczyk,  C. M. Krauter,  A. Kunitsa,  
 Ka Un Lao,  A. Laurent,  K. V. Lawler,  Joonho Lee,  D. Lefrancois,  
 S. Lehtola,  D. S. Levine,  Yi-Pei Li,  You-Sheng Lin,  Fenglai Liu,  
 E. Livshits,  A. Luenser,  P. Manohar,  E. Mansoor,  S. F. Manzer,  
 Shan-Ping Mao,  Yuezhi Mao,  N. Mardirossian,  A. V. Marenich,  
 T. Markovich,  L. A. Martinez-Martinez,  S. A. Maurer,  N. J. Mayhall,  
 S. C. McKenzie,  J.-M. Mewes,  P. Morgante,  A. F. Morrison,  
 J. W. Mullinax,  K. Nanda,  T. S. Nguyen-Beck,  R. Olivares-Amaya,  
 J. A. Parkhill,  Zheng Pei,  T. M. Perrine,  F. Plasser,  P. Pokhilko,  
 S. Prager,  A. Prociuk,  E. Ramos,  D. R. Rehn,  F. Rob,  M. Scheurer,  
 M. Schneider,  N. Sergueev,  S. M. Sharada,  S. Sharma,  D. W. Small,  
 T. Stauch,  T. Stein,  Yu-Chuan Su,  A. J. W. Thom,  A. Tkatchenko,  
 T. Tsuchimochi,  N. M. Tubman,  L. Vogt,  M. L. Vidal,  O. Vydrov,  
 M. A. Watson,  J. Wenzel,  M. de Wergifosse,  T. A. Wesolowski,  A. White,  
 J. Witte,  A. Yamada,  Jun Yang,  K. Yao,  S. Yeganeh,  S. R. Yost,  
 Zhi-Qiang You,  A. Zech,  Igor Ying Zhang,  Xing Zhang,  Yan Zhao,  
 Ying Zhu,  B. R. Brooks,  G. K. L. Chan,  C. J. Cramer,  M. S. Gordon,  
 W. J. Hehre,  A. Klamt,  M. W. Schmidt,  C. D. Sherrill,  D. G. Truhlar,  
 A. Aspuru-Guzik,  R. Baer,  A. T. Bell,  N. A. Besley,  Jeng-Da Chai,  
 A. E. DePrince, III,  R. A. DiStasio Jr.,  A. Dreuw,  B. D. Dunietz,  
 T. R. Furlani,  Chao-Ping Hsu,  Yousung Jung,  Jing Kong,  D. S. Lambrecht,  
 WanZhen Liang,  C. Ochsenfeld,  V. A. Rassolov,  L. V. Slipchenko,  
 J. E. Subotnik,  T. Van Voorhis,  J. M. Herbert,  A. I. Krylov,  
 P. M. W. Gill,  M. Head-Gordon

 Contributors to earlier versions of Q-Chem not listed above: 
 R. D. Adamson,  B. Austin,  J. Baker,  G. J. O. Beran,  K. Brandhorst,  
 S. T. Brown,  E. F. C. Byrd,  A. K. Chakraborty,  C.-L. Cheng,  
 Siu Hung Chien,  D. M. Chipman,  D. L. Crittenden,  H. Dachsel,  
 R. J. Doerksen,  A. D. Dutoi,  L. Fusti-Molnar,  W. A. Goddard III,  
 A. Golubeva-Zadorozhnaya,  S. R. Gwaltney,  G. Hawkins,  A. Heyden,  
 S. Hirata,  G. Kedziora,  F. J. Keil,  C. Kelley,  Jihan Kim,  R. A. King,  
 R. Z. Khaliullin,  P. P. Korambath,  W. Kurlancheek,  A. M. Lee,  M. S. Lee,  
 S. V. Levchenko,  Ching Yeh Lin,  D. Liotard,  R. C. Lochan,  I. Lotan,  
 P. E. Maslen,  N. Nair,  D. P. O'Neill,  D. Neuhauser,  E. Neuscamman,  
 C. M. Oana,  R. Olson,  B. Peters,  R. Peverati,  P. A. Pieniazek,  
 Y. M. Rhee,  J. Ritchie,  M. A. Rohrdanz,  E. Rosta,  N. J. Russ,  
 H. F. Schaefer III,  N. E. Schultz,  N. Shenvi,  A. C. Simmonett,  A. Sodt,  
 D. Stuck,  K. S. Thanthiriwatte,  V. Vanovschi,  Tao Wang,  A. Warshel,  
 C. F. Williams,  Q. Wu,  X. Xu,  W. Zhang

 Please cite Q-Chem as follows:
 Y. Shao et al., Mol. Phys. 113, 184-215 (2015)
 DOI: 10.1080/00268976.2014.952696

 Q-Chem 5.2.1 for Intel X86 EM64T Linux

 Parts of Q-Chem use Armadillo 8.300.2 (Tropical Shenanigans).
 http://arma.sourceforge.net/

 Q-Chem begins on Fri Nov 29 19:55:54 2019  

Host: 
0

     Scratch files written to /scratch/taweetham/qchem4274//
NAlpha2: 74
NElect   74
Mult     1

Checking the input file for inconsistencies... 	...done.

--------------------------------------------------------------
User input:
--------------------------------------------------------------
$MOLECULE
0 1
C   
C	1	CC
C	2	CC	1	120.0		
C	3	CC	2	120.0	1	0.0
C	4	CC	3	120.0	2	0.0	
C	5 	CC	4	120.0	3	0.0
H	1	CH	2	120.0	3	180.0
H	2	CH	3	120.0	4	180.0
H	3	CH	4	120.0	5	180.0
H	4	CH	5	120.0	6	180.0
Cl	5	CCl	6	120.0	1	180.0
Cl	6	CCl	1	120.0	2	180.0

CC=1.39483
CH=1.08673
CF=1.33960
CCl=1.72090
CBr=1.89068
CI=2.07886
$END

$REM
   JOB_TYPE	OPTIMIZATION
   BASIS	6-311++G**
   METHOD	B3LYP
   MEM_TOTAL	64000
   SYM_IGNORE	TRUE
$END

--------------------------------------------------------------
 ----------------------------------------------------------------
             Standard Nuclear Orientation (Angstroms)
    I     Atom           X                Y                Z
 ----------------------------------------------------------------
    1      C       0.0000000000     0.0000000000     0.0000000000
    2      C       0.0000000000     0.0000000000     1.3948300000
    3      C       1.2079582140     0.0000000000     2.0922450000
    4      C       2.4159164279     0.0000000000     1.3948300000
    5      C       2.4159164279     0.0000000000    -0.0000000000
    6      C       1.2079582140     0.0000000000    -0.6974150000
    7      H      -0.9411357871    -0.0000000000    -0.5433650000
    8      H      -0.9411357871    -0.0000000000     1.9381950000
    9      H       1.2079582140    -0.0000000000     3.1789750000
   10      H       3.3570522150    -0.0000000000     1.9381950000
   11      Cl      3.9062595453    -0.0000000000    -0.8604500000
   12      Cl      1.2079582140    -0.0000000000    -2.4183150000
 ----------------------------------------------------------------
 Nuclear Repulsion Energy =         471.48389663 hartrees
 There are       37 alpha and       37 beta electrons
 Requested basis set is 6-311++G(d,p)
 There are 82 shells and 220 basis functions

 Total QAlloc Memory Limit  64000 MB
 Mega-Array Size       188 MB
 MEM_STATIC part       192 MB
 A cutoff of  1.0D-11 yielded   2964 shell pairs
 There are     22631 function pairs (     24345 Cartesian)
 Smallest overlap matrix eigenvalue = 9.45E-07

 Q-Chem warning in module stvman/mkSTV.C, line 318:

 Overlap eigenvalue is smaller than square root of threshold
 Use THRESH >= 12 to get rid of this warning

 Linear dependence detected in AO basis
 Tighter screening thresholds may be required for diffuse basis sets
 Use S2THRESH > 14 and THRESH = 14 in case of SCF convergence issues
 Number of orthogonalized atomic orbitals = 219
 Maximum deviation from orthogonality = 9.468E-11

 Scale SEOQF with 1.000000e-01/1.000000e-01/1.000000e-01

 Standard Electronic Orientation quadrupole field applied
 Nucleus-field energy     =    -0.0000000058 hartrees
 Guess from superposition of atomic densities
 Warning:  Energy on first SCF cycle will be non-variational
 SAD guess density has 74.000000 electrons

 -----------------------------------------------------------------------
  General SCF calculation program by
  Eric Jon Sundstrom, Paul Horn, Yuezhi Mao, Dmitri Zuev, Alec White,
  David Stuck, Shaama M.S., Shane Yost, Joonho Lee, David Small,
  Daniel Levine, Susi Lehtola, Hugh Burton, Evgeny Epifanovsky,
  Bang C. Huynh
 -----------------------------------------------------------------------
 Exchange:     0.2000 Hartree-Fock + 0.0800 Slater + 0.7200 B88
 Correlation:  0.1900 VWN1RPA + 0.8100 LYP
 Using SG-1 standard quadrature grid
 using 6 threads for integral computing
 -------------------------------------------------------
 OpenMP Integral computing Module                
 Release: version 2.0, May 2017, Q-Chem Inc. Pleasanton 
 -------------------------------------------------------
 A restricted SCF calculation will be
 performed using DIIS
 SCF converges when DIIS error is below 1.0e-08
 ---------------------------------------
  Cycle       Energy         DIIS error
 ---------------------------------------
    1   -1153.3358969239      4.15e-02  
    2   -1151.4516838749      3.90e-03  
    3   -1151.3699882149      5.17e-03  
    4   -1151.5448354071      8.98e-04  
    5   -1151.5492059355      4.56e-04  
    6   -1151.5504510457      1.34e-04  
    7   -1151.5505504760      2.12e-05  
    8   -1151.5505525554      5.94e-06  
    9   -1151.5505527519      1.97e-06  
   10   -1151.5505527757      2.17e-07  
   11   -1151.5505527761      7.22e-08  
   12   -1151.5505527764      1.95e-08  
   13   -1151.5505527764      2.05e-08  
   14   -1151.5505527762      1.31e-09  Convergence criterion met
 ---------------------------------------
 SCF time:   CPU 64.89s  wall 11.00s 
 SCF   energy in the final basis set =    -1151.5505527762
 Total energy in the final basis set =    -1151.5505527762

 --------------------------------------------------------------

                    Orbital Energies (a.u.)
 --------------------------------------------------------------

 Alpha MOs
 -- Occupied --
********-101.5645 -10.2554 -10.2549 -10.2044 -10.2044 -10.2000 -10.1995
 -9.4798  -9.4798  -7.2444  -7.2442  -7.2347  -7.2347  -7.2341  -7.2340
 -0.9320  -0.8727  -0.8532  -0.7642  -0.7448  -0.6383  -0.6154  -0.5377
 -0.5014  -0.4847  -0.4536  -0.4522  -0.4310  -0.3915  -0.3870  -0.3584
 -0.3489  -0.3389  -0.3144  -0.2723  -0.2589
 -- Virtual --
 -0.0412  -0.0369  -0.0165  -0.0016   0.0065   0.0162   0.0306   0.0456
  0.0475   0.0516   0.0593   0.0720   0.0808   0.0827   0.0856   0.1020
  0.1051   0.1107   0.1132   0.1203   0.1220   0.1242   0.1292   0.1297
  0.1364   0.1392   0.1498   0.1658   0.1678   0.1739   0.1868   0.1934
  0.2010   0.2067   0.2129   0.2182   0.2428   0.2461   0.2518   0.2569
  0.2660   0.2699   0.2759   0.2894   0.3142   0.3303   0.3360   0.3377
  0.4309   0.4384   0.4416   0.4536   0.4551   0.4769   0.4799   0.4977
  0.5203   0.5256   0.5393   0.5476   0.5662   0.5704   0.5892   0.5938
  0.5948   0.6043   0.6531   0.6536   0.6664   0.7002   0.7115   0.7252
  0.7650   0.7657   0.7915   0.8210   0.8343   0.8468   0.8510   0.8514
  0.8536   0.8667   0.8706   0.8832   0.9055   0.9199   0.9312   0.9549
  0.9662   0.9831   0.9841   1.0085   1.0538   1.0771   1.1049   1.1113
  1.1711   1.2527   1.2783   1.2909   1.2988   1.3121   1.3901   1.4637
  1.5009   1.5309   1.5480   1.5567   1.5986   1.6385   1.6389   1.6852
  1.7212   1.7251   1.7933   1.8381   1.8855   1.8887   1.8958   1.9080
  1.9282   1.9337   2.0006   2.0192   2.0219   2.1397   2.2147   2.2446
  2.2567   2.2648   2.3092   2.3106   2.4056   2.4064   2.4274   2.4664
  2.5157   2.5560   2.5612   2.6131   2.6226   2.6864   2.7104   2.7162
  2.7341   2.7625   2.7708   2.7734   2.8113   2.8487   2.8601   2.8656
  3.0550   3.1028   3.1761   3.2203   3.3143   3.3660   3.4729   3.5229
  3.7311   3.8547   4.0217   4.0645   4.1188   4.8130   9.7530   9.8203
 23.4416  23.8811  23.9079  24.0119  24.0544  24.1475  25.7869  25.8667
 26.1181  26.1491  26.5083  26.7426 215.7409 215.8181
 --------------------------------------------------------------

          Ground-State Mulliken Net Atomic Charges

     Atom                 Charge (a.u.)
  ----------------------------------------
      1 C                    -0.661704
      2 C                    -0.350494
      3 C                    -0.353583
      4 C                    -0.663843
      5 C                     0.231990
      6 C                     0.215463
      7 H                     0.189803
      8 H                     0.163575
      9 H                     0.163669
     10 H                     0.189832
     11 Cl                    0.437190
     12 Cl                    0.438102
  ----------------------------------------
  Sum of atomic charges =     0.000000

 -----------------------------------------------------------------
                    Cartesian Multipole Moments
 -----------------------------------------------------------------
    Charge (ESU x 10^10)
                -0.0000
    Dipole Moment (Debye)
         X      -1.2477      Y      -0.0000      Z       2.1602
       Tot       2.4946
    Quadrupole Moments (Debye-Ang)
        XX     -60.9034     XY      -0.0000     YY     -63.3478
        XZ       3.7246     YZ       0.0000     ZZ     -57.1686
    Octopole Moments (Debye-Ang^2)
       XXX    -321.2910    XXY      -0.0000    XYY    -109.2585
       YYY       0.0000    XXZ      25.9461    XYZ       0.0000
       YYZ      12.5214    XZZ    -100.5143    YZZ       0.0000
       ZZZ      58.6448
    Hexadecapole Moments (Debye-Ang^3)
      XXXX   -1861.6013   XXXY      -0.0000   XXYY    -335.3195
      XYYY      -0.0000   YYYY     -74.8397   XXXZ     160.5657
      XXYZ       0.0000   XYYZ      44.5658   YYYZ       0.0000
      XXZZ    -439.5624   XYZZ      -0.0000   YYZZ    -175.8833
      XZZZ     155.2738   YZZZ       0.0000   ZZZZ    -852.6683
 -----------------------------------------------------------------
 Calculating analytic gradient of the SCF energy
 Gradient of SCF Energy
            1           2           3           4           5           6
    1   0.0032810  -0.0004225  -0.0004508   0.0013363   0.0057630   0.0039693
    2  -0.0000000   0.0000000  -0.0000000   0.0000000   0.0000000  -0.0000000
    3  -0.0035176   0.0008567   0.0008056  -0.0044365  -0.0080964  -0.0091942
            7           8           9          10          11          12
    1  -0.0033818  -0.0014656  -0.0009696   0.0016134  -0.0139916   0.0047189
    2   0.0000000  -0.0000000   0.0000000  -0.0000000   0.0000000  -0.0000000
    3   0.0001411   0.0019648   0.0022316   0.0030129   0.0028394   0.0133926
 Max gradient component =       1.399E-02
 RMS gradient           =       4.365E-03
 Gradient time:  CPU 17.50 s  wall 2.99 s
 Geometry Optimization Parameters
   NAtoms,    NIC,     NZ,  NCons,   NDum,   NFix, NCnnct, MaxDiis
       12      78      12       0       0       0       0       0


** GEOMETRY OPTIMIZATION IN DELOCALIZED INTERNAL COORDINATES **
   Searching for a Minimum

   Optimization Cycle:   1

                       Coordinates (Angstroms)
     ATOM                X               Y               Z
      1  C         0.0000000000    0.0000000000    0.0000000000
      2  C         0.0000000000    0.0000000000    1.3948300000
      3  C         1.2079582140    0.0000000000    2.0922450000
      4  C         2.4159164279    0.0000000000    1.3948300000
      5  C         2.4159164279    0.0000000000    0.0000000000
      6  C         1.2079582140    0.0000000000   -0.6974150000
      7  H        -0.9411357871    0.0000000000   -0.5433650000
      8  H        -0.9411357871    0.0000000000    1.9381950000
      9  H         1.2079582140    0.0000000000    3.1789750000
     10  H         3.3570522150    0.0000000000    1.9381950000
     11  Cl        3.9062595453    0.0000000000   -0.8604500000
     12  Cl        1.2079582140    0.0000000000   -2.4183150000
   Point Group: c1    Number of degrees of freedom:    30


   Energy is  -1151.550552776


 Attempting to generate delocalized internal coordinates
 Initial Hessian constructed with Jon Baker's OPTIMIZE code

 21 Hessian modes will be used to form the next step
  Hessian Eigenvalues:
     0.160000    0.160000    0.160000    0.160000    0.220000    0.224933
     0.244875    0.250000    0.250000    0.334879    0.334879    0.351933
     0.351933    0.351933    0.351933    0.422413    0.424130    0.464882
     0.464882    0.464882    0.464882

 Minimum search - taking simple RFO step
 Searching for Lamda that Minimizes Along All modes
 Value Taken    Lamda =  -0.00249768
 Step Taken.  Stepsize is  0.092212

                             Maximum     Tolerance    Cnvgd?
         Gradient           0.019984      0.000300      NO
         Displacement       0.070073      0.001200      NO
         Energy change     *********      0.000001      NO


 New Cartesian Coordinates Obtained by Inverse Iteration

 Displacement from previous Coordinates is:  0.181947
 ----------------------------------------------------------------
             Standard Nuclear Orientation (Angstroms)
    I     Atom           X                Y                Z
 ----------------------------------------------------------------
    1      C       0.0014017015     0.0000000000     0.0045962790
    2      C       0.0010838021     0.0000000000     1.3949985379
    3      C       1.2071146664     0.0000000000     2.0912105163
    4      C       2.4115233448     0.0000000000     1.3959468245
    5      C       2.4216483257     0.0000000000     0.0017499735
    6      C       1.2040462170     0.0000000000    -0.7007652088
    7      H      -0.9315268775     0.0000000000    -0.5443772345
    8      H      -0.9405564003     0.0000000000     1.9307240418
    9      H       1.2136055768     0.0000000000     3.1745885955
   10      H       3.3529892055     0.0000000000     1.9300046539
   11      Cl      3.9581842329     0.0000000000    -0.8192744513
   12      Cl      1.1451921029     0.0000000000    -2.4416775278
 ----------------------------------------------------------------
 Nuclear Repulsion Energy =         467.73390260 hartrees
 There are       37 alpha and       37 beta electrons
 Applying Cartesian multipole field
    Component          Value
    ---------          -----
     (2,0,0)        1.00000E-11
     (0,2,0)        2.00000E-11
     (0,0,2)       -3.00000E-11
 Nucleus-field energy     =    -0.0000000057 hartrees
 Requested basis set is 6-311++G(d,p)
 There are 82 shells and 220 basis functions
 A cutoff of  1.0D-11 yielded   2950 shell pairs
 There are     22529 function pairs (     24219 Cartesian)
 Smallest overlap matrix eigenvalue = 9.42E-07

 Q-Chem warning in module stvman/mkSTV.C, line 318:

 Overlap eigenvalue is smaller than square root of threshold
 Use THRESH >= 12 to get rid of this warning

 Linear dependence detected in AO basis
 Tighter screening thresholds may be required for diffuse basis sets
 Use S2THRESH > 14 and THRESH = 14 in case of SCF convergence issues
 Number of orthogonalized atomic orbitals = 219
 Maximum deviation from orthogonality = 7.339E-11
 Guess MOs from SCF MO coefficient file

 -----------------------------------------------------------------------
  General SCF calculation program by
  Eric Jon Sundstrom, Paul Horn, Yuezhi Mao, Dmitri Zuev, Alec White,
  David Stuck, Shaama M.S., Shane Yost, Joonho Lee, David Small,
  Daniel Levine, Susi Lehtola, Hugh Burton, Evgeny Epifanovsky,
  Bang C. Huynh
 -----------------------------------------------------------------------
 Exchange:     0.2000 Hartree-Fock + 0.0800 Slater + 0.7200 B88
 Correlation:  0.1900 VWN1RPA + 0.8100 LYP
 Using SG-1 standard quadrature grid
 using 6 threads for integral computing
 -------------------------------------------------------
 OpenMP Integral computing Module                
 Release: version 2.0, May 2017, Q-Chem Inc. Pleasanton 
 -------------------------------------------------------
 A restricted SCF calculation will be
 performed using DIIS
 SCF converges when DIIS error is below 1.0e-08
 ---------------------------------------
  Cycle       Energy         DIIS error
 ---------------------------------------
    1   -1151.5498791451      4.83e-04  
    2   -1151.5515152741      1.65e-04  
    3   -1151.5512652540      2.58e-04  
    4   -1151.5516821236      2.83e-05  
    5   -1151.5516869785      9.62e-06  
    6   -1151.5516874914      2.11e-06  
    7   -1151.5516875162      3.56e-07  
    8   -1151.5516875172      1.74e-07  
    9   -1151.5516875173      3.36e-08  
   10   -1151.5516875172      1.24e-08  
   11   -1151.5516875170      5.73e-09  Convergence criterion met
 ---------------------------------------
 SCF time:   CPU 52.23s  wall 10.00s 
 SCF   energy in the final basis set =    -1151.5516875170
 Total energy in the final basis set =    -1151.5516875170

 --------------------------------------------------------------

                    Orbital Energies (a.u.)
 --------------------------------------------------------------

 Alpha MOs
 -- Occupied --
********-101.5654 -10.2590 -10.2585 -10.2044 -10.2043 -10.2002 -10.1996
 -9.4802  -9.4801  -7.2449  -7.2447  -7.2351  -7.2350  -7.2345  -7.2344
 -0.9267  -0.8706  -0.8525  -0.7660  -0.7462  -0.6380  -0.6178  -0.5383
 -0.5009  -0.4846  -0.4530  -0.4528  -0.4286  -0.3919  -0.3872  -0.3581
 -0.3485  -0.3362  -0.3182  -0.2740  -0.2603
 -- Virtual --
 -0.0411  -0.0390  -0.0191  -0.0042   0.0063   0.0157   0.0276   0.0452
  0.0453   0.0512   0.0583   0.0718   0.0811   0.0825   0.0832   0.1015
  0.1050   0.1099   0.1127   0.1191   0.1224   0.1247   0.1284   0.1294
  0.1329   0.1385   0.1488   0.1647   0.1678   0.1733   0.1857   0.1931
  0.2014   0.2065   0.2137   0.2187   0.2423   0.2465   0.2505   0.2569
  0.2664   0.2689   0.2759   0.2888   0.3161   0.3299   0.3357   0.3379
  0.4299   0.4363   0.4429   0.4545   0.4562   0.4748   0.4772   0.4966
  0.5195   0.5271   0.5391   0.5473   0.5660   0.5694   0.5892   0.5926
  0.5948   0.6018   0.6488   0.6519   0.6641   0.7009   0.7184   0.7264
  0.7650   0.7673   0.7911   0.8218   0.8349   0.8464   0.8522   0.8534
  0.8545   0.8678   0.8687   0.8781   0.9107   0.9170   0.9280   0.9487
  0.9658   0.9798   0.9838   1.0081   1.0436   1.0772   1.1040   1.1084
  1.1591   1.2508   1.2688   1.2894   1.2968   1.3126   1.3887   1.4638
  1.5009   1.5328   1.5479   1.5591   1.5885   1.6386   1.6401   1.6854
  1.7215   1.7250   1.7882   1.8344   1.8832   1.8844   1.8992   1.9040
  1.9273   1.9338   1.9989   2.0171   2.0235   2.1284   2.2190   2.2410
  2.2605   2.2623   2.3048   2.3144   2.4060   2.4133   2.4184   2.4649
  2.5060   2.5448   2.5635   2.6112   2.6215   2.6837   2.7082   2.7142
  2.7297   2.7620   2.7718   2.7772   2.8179   2.8498   2.8596   2.8643
  3.0539   3.1009   3.1649   3.2044   3.3147   3.3709   3.4799   3.5285
  3.7305   3.8494   4.0268   4.0640   4.1212   4.8115   9.7540   9.8013
 23.4426  23.8855  23.8865  24.0098  24.0665  24.1588  25.7798  25.8665
 26.0670  26.1810  26.4887  26.7301 215.7427 215.7964
 --------------------------------------------------------------

          Ground-State Mulliken Net Atomic Charges

     Atom                 Charge (a.u.)
  ----------------------------------------
      1 C                    -0.684690
      2 C                    -0.363894
      3 C                    -0.365844
      4 C                    -0.683567
      5 C                     0.274346
      6 C                     0.251685
      7 H                     0.189476
      8 H                     0.163703
      9 H                     0.163796
     10 H                     0.189417
     11 Cl                    0.432457
     12 Cl                    0.433115
  ----------------------------------------
  Sum of atomic charges =     0.000000

 -----------------------------------------------------------------
                    Cartesian Multipole Moments
 -----------------------------------------------------------------
    Charge (ESU x 10^10)
                -0.0000
    Dipole Moment (Debye)
         X      -1.3040      Y       0.0000      Z       2.2580
       Tot       2.6075
    Quadrupole Moments (Debye-Ang)
        XX     -61.1262     XY       0.0000     YY     -63.3875
        XZ       3.9678     YZ       0.0000     ZZ     -57.3143
    Octopole Moments (Debye-Ang^2)
       XXX    -321.5158    XXY       0.0000    XYY    -109.3280
       YYY      -0.0000    XXZ      26.4939    XYZ       0.0000
       YYZ      12.5327    XZZ    -101.2072    YZZ       0.0000
       ZZZ      58.7069
    Hexadecapole Moments (Debye-Ang^3)
      XXXX   -1880.3798   XXXY       0.0000   XXYY    -339.1800
      XYYY       0.0000   YYYY     -74.8834   XXXZ     153.3724
      XXYZ      -0.0000   XYYZ      41.8384   YYYZ       0.0000
      XXZZ    -446.3612   XYZZ      -0.0000   YYZZ    -176.4025
      XZZZ     149.8410   YZZZ       0.0000   ZZZZ    -856.2201
 -----------------------------------------------------------------
 Calculating analytic gradient of the SCF energy
 Gradient of SCF Energy
            1           2           3           4           5           6
    1   0.0003432  -0.0001604   0.0003297   0.0002871   0.0062791  -0.0035936
    2   0.0000000  -0.0000000  -0.0000000  -0.0000000  -0.0000000   0.0000000
    3  -0.0005197  -0.0003357  -0.0000227  -0.0004820   0.0004015  -0.0053348
            7           8           9          10          11          12
    1  -0.0002294   0.0001607  -0.0002732  -0.0003469  -0.0016525  -0.0011438
    2   0.0000000   0.0000000   0.0000000   0.0000000  -0.0000000   0.0000000
    3   0.0005810   0.0001614  -0.0000602   0.0005304   0.0023296   0.0027512
 Max gradient component =       6.279E-03
 RMS gradient           =       1.666E-03
 Gradient time:  CPU 17.37 s  wall 2.97 s
 Geometry Optimization Parameters
   NAtoms,    NIC,     NZ,  NCons,   NDum,   NFix, NCnnct, MaxDiis
       12      78      12       0       0       0       0       0

 Cartesian Hessian Update
 Hessian updated using BFGS update


** GEOMETRY OPTIMIZATION IN DELOCALIZED INTERNAL COORDINATES **
   Searching for a Minimum

   Optimization Cycle:   2

                       Coordinates (Angstroms)
     ATOM                X               Y               Z
      1  C         0.0014017015    0.0000000000    0.0045962790
      2  C         0.0010838021    0.0000000000    1.3949985379
      3  C         1.2071146664    0.0000000000    2.0912105163
      4  C         2.4115233448    0.0000000000    1.3959468245
      5  C         2.4216483257    0.0000000000    0.0017499735
      6  C         1.2040462170    0.0000000000   -0.7007652088
      7  H        -0.9315268775    0.0000000000   -0.5443772345
      8  H        -0.9405564003    0.0000000000    1.9307240418
      9  H         1.2136055768    0.0000000000    3.1745885955
     10  H         3.3529892055    0.0000000000    1.9300046539
     11  Cl        3.9581842329    0.0000000000   -0.8192744513
     12  Cl        1.1451921029    0.0000000000   -2.4416775278
   Point Group: c1    Number of degrees of freedom:    30


   Energy is  -1151.551687517

 Hessian updated using BFGS update

 15 Hessian modes will be used to form the next step
  Hessian Eigenvalues:
     0.153912    0.160010    0.220000    0.225428    0.244867    0.249990
     0.275546    0.288061    0.334895    0.351931    0.352546    0.422413
     0.440677    0.463755    0.524249

 Minimum search - taking simple RFO step
 Searching for Lamda that Minimizes Along All modes
 Value Taken    Lamda =  -0.00018175
 Step Taken.  Stepsize is  0.023707

                             Maximum     Tolerance    Cnvgd?
         Gradient           0.005876      0.000300      NO
         Displacement       0.013825      0.001200      NO
         Energy change     -0.001135      0.000001      NO


 New Cartesian Coordinates Obtained by Inverse Iteration

 Displacement from previous Coordinates is:  0.038194
 ----------------------------------------------------------------
             Standard Nuclear Orientation (Angstroms)
    I     Atom           X                Y                Z
 ----------------------------------------------------------------
    1      C       0.0007888889     0.0000000000     0.0069752981
    2      C      -0.0006137090     0.0000000000     1.3975302482
    3      C       1.2057879618     0.0000000000     2.0939187309
    4      C       2.4097231658     0.0000000000     1.3976322856
    5      C       2.4173814249     0.0000000000     0.0036974053
    6      C       1.2045994961     0.0000000000    -0.6960687043
    7      H      -0.9287358582     0.0000000000    -0.5474324990
    8      H      -0.9433126100     0.0000000000     1.9310889861
    9      H       1.2148725823     0.0000000000     3.1771335636
   10      H       3.3540570874     0.0000000000     1.9260991448
   11      Cl      3.9530760731     0.0000000000    -0.8300237720
   12      Cl      1.1570813946     0.0000000000    -2.4428256874
 ----------------------------------------------------------------
 Nuclear Repulsion Energy =         467.79881163 hartrees
 There are       37 alpha and       37 beta electrons
 Applying Cartesian multipole field
    Component          Value
    ---------          -----
     (2,0,0)        1.00000E-11
     (0,2,0)        2.00000E-11
     (0,0,2)       -3.00000E-11
 Nucleus-field energy     =    -0.0000000057 hartrees
 Requested basis set is 6-311++G(d,p)
 There are 82 shells and 220 basis functions
 A cutoff of  1.0D-11 yielded   2946 shell pairs
 There are     22515 function pairs (     24205 Cartesian)
 Smallest overlap matrix eigenvalue = 9.48E-07

 Q-Chem warning in module stvman/mkSTV.C, line 318:

 Overlap eigenvalue is smaller than square root of threshold
 Use THRESH >= 12 to get rid of this warning

 Linear dependence detected in AO basis
 Tighter screening thresholds may be required for diffuse basis sets
 Use S2THRESH > 14 and THRESH = 14 in case of SCF convergence issues
 Number of orthogonalized atomic orbitals = 219
 Maximum deviation from orthogonality = 1.013E-10
 Guess MOs from SCF MO coefficient file

 -----------------------------------------------------------------------
  General SCF calculation program by
  Eric Jon Sundstrom, Paul Horn, Yuezhi Mao, Dmitri Zuev, Alec White,
  David Stuck, Shaama M.S., Shane Yost, Joonho Lee, David Small,
  Daniel Levine, Susi Lehtola, Hugh Burton, Evgeny Epifanovsky,
  Bang C. Huynh
 -----------------------------------------------------------------------
 Exchange:     0.2000 Hartree-Fock + 0.0800 Slater + 0.7200 B88
 Correlation:  0.1900 VWN1RPA + 0.8100 LYP
 Using SG-1 standard quadrature grid
 using 6 threads for integral computing
 -------------------------------------------------------
 OpenMP Integral computing Module                
 Release: version 2.0, May 2017, Q-Chem Inc. Pleasanton 
 -------------------------------------------------------
 A restricted SCF calculation will be
 performed using DIIS
 SCF converges when DIIS error is below 1.0e-08
 ---------------------------------------
  Cycle       Energy         DIIS error
 ---------------------------------------
    1   -1151.5516890740      1.18e-04  
    2   -1151.5517910556      1.92e-05  
    3   -1151.5517893574      2.56e-05  
    4   -1151.5517930987      7.76e-06  
    5   -1151.5517934755      1.32e-06  
    6   -1151.5517934840      6.10e-07  
    7   -1151.5517934868      7.12e-08  
    8   -1151.5517934871      3.38e-08  
    9   -1151.5517934872      1.61e-08  
   10   -1151.5517934868      5.16e-09  Convergence criterion met
 ---------------------------------------
 SCF time:   CPU 47.19s  wall 8.00s 
 SCF   energy in the final basis set =    -1151.5517934868
 Total energy in the final basis set =    -1151.5517934868

 --------------------------------------------------------------

                    Orbital Energies (a.u.)
 --------------------------------------------------------------

 Alpha MOs
 -- Occupied --
********-101.5651 -10.2589 -10.2583 -10.2048 -10.2047 -10.2008 -10.2002
 -9.4798  -9.4797  -7.2445  -7.2443  -7.2347  -7.2346  -7.2341  -7.2340
 -0.9265  -0.8688  -0.8526  -0.7664  -0.7471  -0.6387  -0.6180  -0.5386
 -0.5009  -0.4842  -0.4530  -0.4528  -0.4287  -0.3916  -0.3876  -0.3570
 -0.3486  -0.3368  -0.3172  -0.2743  -0.2612
 -- Virtual --
 -0.0414  -0.0388  -0.0202  -0.0048   0.0063   0.0155   0.0274   0.0449
  0.0451   0.0512   0.0581   0.0719   0.0811   0.0825   0.0830   0.1016
  0.1049   0.1100   0.1128   0.1189   0.1222   0.1245   0.1284   0.1291
  0.1328   0.1386   0.1487   0.1651   0.1676   0.1732   0.1858   0.1929
  0.2014   0.2067   0.2139   0.2185   0.2426   0.2467   0.2505   0.2572
  0.2663   0.2697   0.2759   0.2884   0.3162   0.3302   0.3364   0.3377
  0.4295   0.4369   0.4430   0.4546   0.4558   0.4756   0.4778   0.4967
  0.5192   0.5265   0.5386   0.5468   0.5654   0.5692   0.5891   0.5934
  0.5944   0.6016   0.6499   0.6515   0.6640   0.7008   0.7174   0.7266
  0.7646   0.7693   0.7908   0.8227   0.8344   0.8458   0.8529   0.8540
  0.8555   0.8674   0.8693   0.8771   0.9115   0.9169   0.9285   0.9467
  0.9658   0.9800   0.9831   1.0073   1.0426   1.0765   1.1035   1.1086
  1.1604   1.2507   1.2692   1.2871   1.2969   1.3115   1.3879   1.4638
  1.5006   1.5323   1.5471   1.5586   1.5883   1.6374   1.6388   1.6862
  1.7210   1.7244   1.7901   1.8323   1.8850   1.8856   1.8988   1.9043
  1.9279   1.9333   1.9987   2.0177   2.0233   2.1266   2.2191   2.2415
  2.2599   2.2647   2.3057   2.3144   2.4061   2.4121   2.4201   2.4654
  2.5058   2.5402   2.5623   2.6101   2.6214   2.6832   2.7081   2.7138
  2.7294   2.7616   2.7717   2.7806   2.8179   2.8510   2.8594   2.8642
  3.0545   3.1025   3.1630   3.2033   3.3154   3.3702   3.4800   3.5293
  3.7298   3.8505   4.0265   4.0644   4.1207   4.8129   9.7510   9.8012
 23.4409  23.8850  23.8985  24.0121  24.0661  24.1585  25.7802  25.8659
 26.0746  26.1708  26.4912  26.7228 215.7395 215.7965
 --------------------------------------------------------------

          Ground-State Mulliken Net Atomic Charges

     Atom                 Charge (a.u.)
  ----------------------------------------
      1 C                    -0.686112
      2 C                    -0.363868
      3 C                    -0.365664
      4 C                    -0.685053
      5 C                     0.276231
      6 C                     0.253584
      7 H                     0.188983
      8 H                     0.164168
      9 H                     0.164250
     10 H                     0.188918
     11 Cl                    0.431959
     12 Cl                    0.432603
  ----------------------------------------
  Sum of atomic charges =     0.000000

 -----------------------------------------------------------------
                    Cartesian Multipole Moments
 -----------------------------------------------------------------
    Charge (ESU x 10^10)
                -0.0000
    Dipole Moment (Debye)
         X      -1.3204      Y       0.0000      Z       2.2874
       Tot       2.6411
    Quadrupole Moments (Debye-Ang)
        XX     -61.2062     XY       0.0000     YY     -63.3943
        XZ       3.9976     YZ       0.0000     ZZ     -57.3222
    Octopole Moments (Debye-Ang^2)
       XXX    -322.0907    XXY       0.0000    XYY    -109.3983
       YYY      -0.0000    XXZ      26.6290    XYZ      -0.0000
       YYZ      12.6398    XZZ    -101.1661    YZZ      -0.0000
       ZZZ      59.0588
    Hexadecapole Moments (Debye-Ang^3)
      XXXX   -1881.0781   XXXY       0.0000   XXYY    -338.9851
      XYYY       0.0000   YYYY     -74.8957   XXXZ     155.9565
      XXYZ      -0.0000   XYYZ      42.7330   YYYZ       0.0000
      XXZZ    -446.0355   XYZZ      -0.0000   YYZZ    -176.8480
      XZZZ     151.9425   YZZZ       0.0000   ZZZZ    -858.3939
 -----------------------------------------------------------------
 Calculating analytic gradient of the SCF energy
 Gradient of SCF Energy
            1           2           3           4           5           6
    1   0.0003616  -0.0001341  -0.0000678  -0.0003143   0.0018487  -0.0013120
    2   0.0000000  -0.0000000  -0.0000000  -0.0000000   0.0000000  -0.0000000
    3   0.0001739   0.0001363   0.0001821  -0.0002180   0.0004770  -0.0014603
            7           8           9          10          11          12
    1   0.0001535   0.0001221  -0.0000373  -0.0002178  -0.0003819  -0.0000206
    2  -0.0000000   0.0000000   0.0000000   0.0000000   0.0000000   0.0000000
    3   0.0001328  -0.0000684  -0.0001388  -0.0000505   0.0002798   0.0005541
 Max gradient component =       1.849E-03
 RMS gradient           =       4.872E-04
 Gradient time:  CPU 17.44 s  wall 2.98 s
 Geometry Optimization Parameters
   NAtoms,    NIC,     NZ,  NCons,   NDum,   NFix, NCnnct, MaxDiis
       12      78      12       0       0       0       0       0

 Cartesian Hessian Update
 Hessian updated using BFGS update


** GEOMETRY OPTIMIZATION IN DELOCALIZED INTERNAL COORDINATES **
   Searching for a Minimum

   Optimization Cycle:   3

                       Coordinates (Angstroms)
     ATOM                X               Y               Z
      1  C         0.0007888889    0.0000000000    0.0069752981
      2  C        -0.0006137090    0.0000000000    1.3975302482
      3  C         1.2057879618    0.0000000000    2.0939187309
      4  C         2.4097231658    0.0000000000    1.3976322856
      5  C         2.4173814249    0.0000000000    0.0036974053
      6  C         1.2045994961    0.0000000000   -0.6960687043
      7  H        -0.9287358582    0.0000000000   -0.5474324990
      8  H        -0.9433126100    0.0000000000    1.9310889861
      9  H         1.2148725823    0.0000000000    3.1771335636
     10  H         3.3540570874    0.0000000000    1.9260991448
     11  Cl        3.9530760731    0.0000000000   -0.8300237720
     12  Cl        1.1570813946    0.0000000000   -2.4428256874
   Point Group: c1    Number of degrees of freedom:    30


   Energy is  -1151.551793487

 Hessian updated using BFGS update

 18 Hessian modes will be used to form the next step
  Hessian Eigenvalues:
     0.151155    0.160000    0.160008    0.217526    0.220000    0.244859
     0.249994    0.259637    0.299645    0.334883    0.351932    0.351943
     0.352182    0.422412    0.434161    0.461492    0.464946    0.482580

 Minimum search - taking simple RFO step
 Searching for Lamda that Minimizes Along All modes
 Value Taken    Lamda =  -0.00001122
 Step Taken.  Stepsize is  0.006716

                             Maximum     Tolerance    Cnvgd?
         Gradient           0.000953      0.000300      NO
         Displacement       0.003270      0.001200      NO
         Energy change     -0.000106      0.000001      NO


 New Cartesian Coordinates Obtained by Inverse Iteration

 Displacement from previous Coordinates is:  0.007240
 ----------------------------------------------------------------
             Standard Nuclear Orientation (Angstroms)
    I     Atom           X                Y                Z
 ----------------------------------------------------------------
    1      C      -0.0000752161     0.0000000000     0.0068137745
    2      C      -0.0007947649     0.0000000000     1.3974191939
    3      C       1.2059753332     0.0000000000     2.0940162259
    4      C       2.4102759476     0.0000000000     1.3982946510
    5      C       2.4160401858     0.0000000000     0.0042663464
    6      C       1.2047727092     0.0000000000    -0.6946122287
    7      H      -0.9292509492     0.0000000000    -0.5487549194
    8      H      -0.9436658759     0.0000000000     1.9310810492
    9      H       1.2151267538     0.0000000000     3.1774288581
   10      H       3.3554539413     0.0000000000     1.9259014098
   11      Cl      3.9522460850     0.0000000000    -0.8312543120
   12      Cl      1.1586017480     0.0000000000    -2.4428750488
 ----------------------------------------------------------------
 Nuclear Repulsion Energy =         467.79292579 hartrees
 There are       37 alpha and       37 beta electrons
 Applying Cartesian multipole field
    Component          Value
    ---------          -----
     (2,0,0)        1.00000E-11
     (0,2,0)        2.00000E-11
     (0,0,2)       -3.00000E-11
 Nucleus-field energy     =    -0.0000000057 hartrees
 Requested basis set is 6-311++G(d,p)
 There are 82 shells and 220 basis functions
 A cutoff of  1.0D-11 yielded   2946 shell pairs
 There are     22515 function pairs (     24205 Cartesian)
 Smallest overlap matrix eigenvalue = 9.50E-07

 Q-Chem warning in module stvman/mkSTV.C, line 318:

 Overlap eigenvalue is smaller than square root of threshold
 Use THRESH >= 12 to get rid of this warning

 Linear dependence detected in AO basis
 Tighter screening thresholds may be required for diffuse basis sets
 Use S2THRESH > 14 and THRESH = 14 in case of SCF convergence issues
 Number of orthogonalized atomic orbitals = 219
 Maximum deviation from orthogonality = 9.007E-11
 Guess MOs from SCF MO coefficient file

 -----------------------------------------------------------------------
  General SCF calculation program by
  Eric Jon Sundstrom, Paul Horn, Yuezhi Mao, Dmitri Zuev, Alec White,
  David Stuck, Shaama M.S., Shane Yost, Joonho Lee, David Small,
  Daniel Levine, Susi Lehtola, Hugh Burton, Evgeny Epifanovsky,
  Bang C. Huynh
 -----------------------------------------------------------------------
 Exchange:     0.2000 Hartree-Fock + 0.0800 Slater + 0.7200 B88
 Correlation:  0.1900 VWN1RPA + 0.8100 LYP
 Using SG-1 standard quadrature grid
 using 6 threads for integral computing
 -------------------------------------------------------
 OpenMP Integral computing Module                
 Release: version 2.0, May 2017, Q-Chem Inc. Pleasanton 
 -------------------------------------------------------
 A restricted SCF calculation will be
 performed using DIIS
 SCF converges when DIIS error is below 1.0e-08
 ---------------------------------------
  Cycle       Energy         DIIS error
 ---------------------------------------
    1   -1151.5517931830      2.84e-05  
    2   -1151.5517992466      7.01e-06  
    3   -1151.5517986846      1.15e-05  
    4   -1151.5517995817      1.79e-06  
    5   -1151.5517996001      3.90e-07  
    6   -1151.5517996013      1.71e-07  
    7   -1151.5517996014      2.97e-08  
    8   -1151.5517996012      8.87e-09  Convergence criterion met
 ---------------------------------------
 SCF time:   CPU 38.50s  wall 7.00s 
 SCF   energy in the final basis set =    -1151.5517996012
 Total energy in the final basis set =    -1151.5517996012

 --------------------------------------------------------------

                    Orbital Energies (a.u.)
 --------------------------------------------------------------

 Alpha MOs
 -- Occupied --
********-101.5650 -10.2588 -10.2583 -10.2050 -10.2049 -10.2010 -10.2004
 -9.4797  -9.4796  -7.2444  -7.2442  -7.2346  -7.2345  -7.2340  -7.2339
 -0.9265  -0.8684  -0.8526  -0.7665  -0.7472  -0.6389  -0.6180  -0.5386
 -0.5010  -0.4841  -0.4530  -0.4527  -0.4287  -0.3914  -0.3878  -0.3567
 -0.3486  -0.3370  -0.3170  -0.2744  -0.2614
 -- Virtual --
 -0.0416  -0.0387  -0.0205  -0.0050   0.0063   0.0155   0.0273   0.0448
  0.0451   0.0512   0.0581   0.0719   0.0811   0.0826   0.0830   0.1017
  0.1049   0.1099   0.1128   0.1188   0.1222   0.1245   0.1284   0.1290
  0.1328   0.1386   0.1486   0.1652   0.1675   0.1732   0.1858   0.1929
  0.2014   0.2066   0.2140   0.2183   0.2426   0.2467   0.2505   0.2572
  0.2662   0.2699   0.2758   0.2883   0.3162   0.3303   0.3365   0.3375
  0.4294   0.4370   0.4431   0.4544   0.4557   0.4757   0.4779   0.4967
  0.5191   0.5262   0.5384   0.5467   0.5652   0.5691   0.5893   0.5937
  0.5944   0.6016   0.6502   0.6514   0.6637   0.7008   0.7170   0.7264
  0.7643   0.7698   0.7907   0.8229   0.8344   0.8456   0.8531   0.8541
  0.8556   0.8674   0.8694   0.8770   0.9117   0.9168   0.9287   0.9462
  0.9658   0.9799   0.9832   1.0072   1.0424   1.0762   1.1031   1.1082
  1.1604   1.2506   1.2693   1.2867   1.2969   1.3111   1.3880   1.4638
  1.5005   1.5318   1.5468   1.5583   1.5881   1.6371   1.6384   1.6860
  1.7208   1.7244   1.7904   1.8316   1.8854   1.8863   1.8983   1.9042
  1.9281   1.9330   1.9983   2.0178   2.0231   2.1258   2.2189   2.2416
  2.2603   2.2650   2.3057   2.3145   2.4060   2.4121   2.4201   2.4653
  2.5054   2.5389   2.5614   2.6099   2.6214   2.6831   2.7081   2.7141
  2.7295   2.7613   2.7717   2.7812   2.8171   2.8509   2.8593   2.8641
  3.0545   3.1028   3.1628   3.2027   3.3153   3.3696   3.4795   3.5293
  3.7288   3.8506   4.0259   4.0641   4.1207   4.8132   9.7504   9.8010
 23.4402  23.8845  23.9021  24.0122  24.0656  24.1577  25.7803  25.8658
 26.0757  26.1697  26.4911  26.7211 215.7388 215.7963
 --------------------------------------------------------------

          Ground-State Mulliken Net Atomic Charges

     Atom                 Charge (a.u.)
  ----------------------------------------
      1 C                    -0.684855
      2 C                    -0.364560
      3 C                    -0.366343
      4 C                    -0.684016
      5 C                     0.275309
      6 C                     0.253419
      7 H                     0.189075
      8 H                     0.164312
      9 H                     0.164387
     10 H                     0.189025
     11 Cl                    0.431842
     12 Cl                    0.432404
  ----------------------------------------
  Sum of atomic charges =     0.000000

 -----------------------------------------------------------------
                    Cartesian Multipole Moments
 -----------------------------------------------------------------
    Charge (ESU x 10^10)
                -0.0000
    Dipole Moment (Debye)
         X      -1.3253      Y       0.0000      Z       2.2966
       Tot       2.6516
    Quadrupole Moments (Debye-Ang)
        XX     -61.2225     XY       0.0000     YY     -63.3980
        XZ       4.0212     YZ       0.0000     ZZ     -57.3345
    Octopole Moments (Debye-Ang^2)
       XXX    -322.1888    XXY      -0.0000    XYY    -109.4097
       YYY       0.0000    XXZ      26.6994    XYZ       0.0000
       YYZ      12.6516    XZZ    -101.1656    YZZ      -0.0000
       ZZZ      59.1174
    Hexadecapole Moments (Debye-Ang^3)
      XXXX   -1881.2909   XXXY      -0.0000   XXYY    -338.9814
      XYYY      -0.0000   YYYY     -74.9022   XXXZ     156.4159
      XXYZ       0.0000   XYYZ      42.8179   YYYZ       0.0000
      XXZZ    -445.9695   XYZZ       0.0000   YYZZ    -176.9052
      XZZZ     152.1889   YZZZ       0.0000   ZZZZ    -858.6966
 -----------------------------------------------------------------
 Calculating analytic gradient of the SCF energy
 Gradient of SCF Energy
            1           2           3           4           5           6
    1   0.0001898  -0.0000106  -0.0000686  -0.0001069   0.0002456  -0.0003011
    2   0.0000000   0.0000000  -0.0000000   0.0000000   0.0000000  -0.0000000
    3   0.0000158   0.0000668   0.0000424  -0.0001576   0.0002423  -0.0001445
            7           8           9          10          11          12
    1  -0.0000161  -0.0000228   0.0000367   0.0000431  -0.0000557   0.0000666
    2   0.0000000   0.0000000  -0.0000000  -0.0000000   0.0000000  -0.0000000
    3  -0.0000606  -0.0000613  -0.0000113   0.0000080  -0.0000074   0.0000674
 Max gradient component =       3.011E-04
 RMS gradient           =       9.688E-05
 Gradient time:  CPU 17.41 s  wall 2.97 s
 Geometry Optimization Parameters
   NAtoms,    NIC,     NZ,  NCons,   NDum,   NFix, NCnnct, MaxDiis
       12      78      12       0       0       0       0       0

 Cartesian Hessian Update
 Hessian updated using BFGS update


** GEOMETRY OPTIMIZATION IN DELOCALIZED INTERNAL COORDINATES **
   Searching for a Minimum

   Optimization Cycle:   4

                       Coordinates (Angstroms)
     ATOM                X               Y               Z
      1  C        -0.0000752161    0.0000000000    0.0068137745
      2  C        -0.0007947649    0.0000000000    1.3974191939
      3  C         1.2059753332    0.0000000000    2.0940162259
      4  C         2.4102759476    0.0000000000    1.3982946510
      5  C         2.4160401858    0.0000000000    0.0042663464
      6  C         1.2047727092    0.0000000000   -0.6946122287
      7  H        -0.9292509492    0.0000000000   -0.5487549194
      8  H        -0.9436658759    0.0000000000    1.9310810492
      9  H         1.2151267538    0.0000000000    3.1774288581
     10  H         3.3554539413    0.0000000000    1.9259014098
     11  Cl        3.9522460850    0.0000000000   -0.8312543120
     12  Cl        1.1586017480    0.0000000000   -2.4428750488
   Point Group: c1    Number of degrees of freedom:    30


   Energy is  -1151.551799601

 Hessian updated using BFGS update

 20 Hessian modes will be used to form the next step
  Hessian Eigenvalues:
     0.154470    0.159955    0.160000    0.160100    0.193425    0.220000
     0.244855    0.249994    0.253501    0.302003    0.334804    0.351495
     0.351942    0.356535    0.422377    0.447603    0.449496    0.464813
     0.464889    0.488463

 Minimum search - taking simple RFO step
 Searching for Lamda that Minimizes Along All modes
 Value Taken    Lamda =   0.00000000
 Step Taken.  Stepsize is  0.001407

                             Maximum     Tolerance    Cnvgd?
         Gradient           0.000249      0.000300     YES
         Displacement       0.000933      0.001200     YES
         Energy change     -0.000006      0.000001      NO


                       Distance Matrix (Angstroms)
             C (  1)   C (  2)   C (  3)   C (  4)   C (  5)   C (  6)
   C (  2)  1.390606
   C (  3)  2.410596  1.393392
   C (  4)  2.783166  2.411071  1.390816
   C (  5)  2.416117  2.789618  2.414811  1.394040
   C (  6)  1.394151  2.414537  2.788629  2.415263  1.398428
   H (  7)  1.082601  2.156299  3.397562  3.865675  3.390694  2.139002
   H (  8)  2.143168  1.083421  2.155807  3.395996  3.873014  3.392647
   H (  9)  3.395514  2.155667  1.083451  2.143292  3.392809  3.872055
   H ( 10)  3.865550  3.397602  2.156043  1.082465  2.138967  3.390062
   Cl( 11)  4.040198  4.538008  4.012382  2.710823  1.748720  2.750869
   Cl( 12)  2.709891  4.011491  4.537139  4.039960  2.751300  1.748872
             H (  7)   H (  8)   H (  9)   H ( 10)   Cl( 11)
   H (  8)  2.479878
   H (  9)  4.299163  2.492743
   H ( 10)  4.947992  4.299123  2.479379
   Cl( 11)  4.889665  5.621428  4.854005  2.821005
   Cl( 12)  2.819010  4.852939  5.620588  4.890027  3.225178

 Final energy is   -1151.5517996012381     


 ******************************
 **  OPTIMIZATION CONVERGED  **
 ******************************

                       Coordinates (Angstroms)
     ATOM                X               Y               Z
      1  C        -0.0000752161    0.0000000000    0.0068137745
      2  C        -0.0007947649    0.0000000000    1.3974191939
      3  C         1.2059753332    0.0000000000    2.0940162259
      4  C         2.4102759476    0.0000000000    1.3982946510
      5  C         2.4160401858    0.0000000000    0.0042663464
      6  C         1.2047727092    0.0000000000   -0.6946122287
      7  H        -0.9292509492    0.0000000000   -0.5487549194
      8  H        -0.9436658759    0.0000000000    1.9310810492
      9  H         1.2151267538    0.0000000000    3.1774288581
     10  H         3.3554539413    0.0000000000    1.9259014098
     11  Cl        3.9522460850    0.0000000000   -0.8312543120
     12  Cl        1.1586017480    0.0000000000   -2.4428750488

Z-matrix Print:
$molecule
0 1
Cl
C  1 1.748872
C  2 1.394151 1 118.693861
H  3 1.082601 2 118.917468 1 -0.000000 0
C  3 1.390606 2 120.236316 1 -180.000000 0
H  5 1.083421 3 119.539361 2 -180.000000 0
C  5 1.393392 3 119.965652 2 -0.000000 0
H  7 1.083451 5 120.479256 3 -180.000000 0
C  7 1.390816 5 119.989778 3 -0.000000 0
H  9 1.082465 7 120.814434 5 -180.000000 0
C  9 1.394040 7 120.251837 5 -0.000000 0
Cl 11 1.748720 9 118.778058 7 -180.000000 0
$end


 --------------------------------------------------------------

                    Orbital Energies (a.u.)
 --------------------------------------------------------------

 Alpha MOs
 -- Occupied --
********-101.5650 -10.2588 -10.2583 -10.2050 -10.2049 -10.2010 -10.2004
 -9.4797  -9.4796  -7.2444  -7.2442  -7.2346  -7.2345  -7.2340  -7.2339
 -0.9265  -0.8684  -0.8526  -0.7665  -0.7472  -0.6389  -0.6180  -0.5386
 -0.5010  -0.4841  -0.4530  -0.4527  -0.4287  -0.3914  -0.3878  -0.3567
 -0.3486  -0.3370  -0.3170  -0.2744  -0.2614
 -- Virtual --
 -0.0416  -0.0387  -0.0205  -0.0050   0.0063   0.0155   0.0273   0.0448
  0.0451   0.0512   0.0581   0.0719   0.0811   0.0826   0.0830   0.1017
  0.1049   0.1099   0.1128   0.1188   0.1222   0.1245   0.1284   0.1290
  0.1328   0.1386   0.1486   0.1652   0.1675   0.1732   0.1858   0.1929
  0.2014   0.2066   0.2140   0.2183   0.2426   0.2467   0.2505   0.2572
  0.2662   0.2699   0.2758   0.2883   0.3162   0.3303   0.3365   0.3375
  0.4294   0.4370   0.4431   0.4544   0.4557   0.4757   0.4779   0.4967
  0.5191   0.5262   0.5384   0.5467   0.5652   0.5691   0.5893   0.5937
  0.5944   0.6016   0.6502   0.6514   0.6637   0.7008   0.7170   0.7264
  0.7643   0.7698   0.7907   0.8229   0.8344   0.8456   0.8531   0.8541
  0.8556   0.8674   0.8694   0.8770   0.9117   0.9168   0.9287   0.9462
  0.9658   0.9799   0.9832   1.0072   1.0424   1.0762   1.1031   1.1082
  1.1604   1.2506   1.2693   1.2867   1.2969   1.3111   1.3880   1.4638
  1.5005   1.5318   1.5468   1.5583   1.5881   1.6371   1.6384   1.6860
  1.7208   1.7244   1.7904   1.8316   1.8854   1.8863   1.8983   1.9042
  1.9281   1.9330   1.9983   2.0178   2.0231   2.1258   2.2189   2.2416
  2.2603   2.2650   2.3057   2.3145   2.4060   2.4121   2.4201   2.4653
  2.5054   2.5389   2.5614   2.6099   2.6214   2.6831   2.7081   2.7141
  2.7295   2.7613   2.7717   2.7812   2.8171   2.8509   2.8593   2.8641
  3.0545   3.1028   3.1628   3.2027   3.3153   3.3696   3.4795   3.5293
  3.7288   3.8506   4.0259   4.0641   4.1207   4.8132   9.7504   9.8010
 23.4402  23.8845  23.9021  24.0122  24.0656  24.1577  25.7803  25.8658
 26.0757  26.1697  26.4911  26.7211 215.7388 215.7963
 --------------------------------------------------------------

          Ground-State Mulliken Net Atomic Charges

     Atom                 Charge (a.u.)
  ----------------------------------------
      1 C                    -0.684855
      2 C                    -0.364560
      3 C                    -0.366343
      4 C                    -0.684016
      5 C                     0.275309
      6 C                     0.253419
      7 H                     0.189075
      8 H                     0.164312
      9 H                     0.164387
     10 H                     0.189025
     11 Cl                    0.431842
     12 Cl                    0.432404
  ----------------------------------------
  Sum of atomic charges =     0.000000

 -----------------------------------------------------------------
                    Cartesian Multipole Moments
 -----------------------------------------------------------------
    Charge (ESU x 10^10)
                -0.0000
    Dipole Moment (Debye)
         X      -1.3253      Y       0.0000      Z       2.2966
       Tot       2.6516
    Quadrupole Moments (Debye-Ang)
        XX     -61.2225     XY       0.0000     YY     -63.3980
        XZ       4.0212     YZ       0.0000     ZZ     -57.3345
    Octopole Moments (Debye-Ang^2)
       XXX    -322.1888    XXY      -0.0000    XYY    -109.4097
       YYY       0.0000    XXZ      26.6994    XYZ       0.0000
       YYZ      12.6516    XZZ    -101.1656    YZZ      -0.0000
       ZZZ      59.1174
    Hexadecapole Moments (Debye-Ang^3)
      XXXX   -1881.2909   XXXY      -0.0000   XXYY    -338.9814
      XYYY      -0.0000   YYYY     -74.9022   XXXZ     156.4159
      XXYZ       0.0000   XYYZ      42.8179   YYYZ       0.0000
      XXZZ    -445.9695   XYZZ       0.0000   YYZZ    -176.9052
      XZZZ     152.1889   YZZZ       0.0000   ZZZZ    -858.6966
 -----------------------------------------------------------------
Archival summary:
1\1\december\OPT\ProcedureUnspecified\BasisUnspecified\l264\taweetha\FriNov2919:56:422019FriNov2919:56:422019\0\\#,OPT,ProcedureUnspecified,BasisUnspecified,\\0,1\Cl\C,1,1.74887\C,2,1.39415,1,118.694\H,3,1.0826,2,118.917,1,-0,0\C,3,1.39061,2,120.236,1,-180,0\H,5,1.08342,3,119.539,2,-180,0\C,5,1.39339,3,119.966,2,-0,0\H,7,1.08345,5,120.479,3,-180,0\C,7,1.39082,5,119.99,3,-0,0\H,9,1.08246,7,120.814,5,-180,0\C,9,1.39404,7,120.252,5,-0,0\Cl,11,1.74872,9,118.778,7,-180,0\\\@

 Total job time:  48.02s(wall), 273.88s(cpu) 
 Fri Nov 29 19:56:42 2019

        *************************************************************
        *                                                           *
        *  Thank you very much for using Q-Chem.  Have a nice day.  *
        *                                                           *
        *************************************************************


 
User input: 2 of 2 
 
                  Welcome to Q-Chem
     A Quantum Leap Into The Future Of Chemistry


 Q-Chem 5.2 (devel), Q-Chem, Inc., Pleasanton, CA (2019)

 Yihan Shao,  Zhengting Gan,  E. Epifanovsky,  A. T. B. Gilbert,  M. Wormit,  
 J. Kussmann,  A. W. Lange,  A. Behn,  Jia Deng,  Xintian Feng,  D. Ghosh,  
 M. Goldey,  P. R. Horn,  L. D. Jacobson,  I. Kaliman,  T. Kus,  A. Landau,  
 Jie Liu,  E. I. Proynov,  R. M. Richard,  R. P. Steele,  E. J. Sundstrom,  
 H. L. Woodcock III,  P. M. Zimmerman,  D. Zuev,  B. Albrecht,  E. Alguire,  
 S. A. Baeppler,  D. Barton,  Z. Benda,  Y. A. Bernard,  E. J. Berquist,  
 K. B. Bravaya,  H. Burton,  D. Casanova,  Chun-Min Chang,  Yunqing Chen,  
 A. Chien,  K. D. Closser,  M. P. Coons,  S. Coriani,  S. Dasgupta,  
 A. L. Dempwolff,  M. Diedenhofen,  Hainam Do,  R. G. Edgar,  Po-Tung Fang,  
 S. Faraji,  S. Fatehi,  Qingguo Feng,  K. D. Fenk,  J. Fosso-Tande,  
 J. Gayvert,  Qinghui Ge,  A. Ghysels,  G. Gidofalvi,  J. Gomes,  
 J. Gonthier,  A. Gunina,  D. Hait,  M. W. D. Hanson-Heine,  
 P. H. P. Harbach,  A. W. Hauser,  M. F. Herbst,  J. E. Herr,  
 E. G. Hohenstein,  Z. C. Holden,  Kerwin Hui,  B. C. Huynh,  T.-C. Jagau,  
 Hyunjun Ji,  B. Kaduk,  K. Khistyaev,  Jaehoon Kim,  P. Klunzinger,  K. Koh,  
 D. Kosenkov,  L. Koulias,  T. Kowalczyk,  C. M. Krauter,  A. Kunitsa,  
 Ka Un Lao,  A. Laurent,  K. V. Lawler,  Joonho Lee,  D. Lefrancois,  
 S. Lehtola,  D. S. Levine,  Yi-Pei Li,  You-Sheng Lin,  Fenglai Liu,  
 E. Livshits,  A. Luenser,  P. Manohar,  E. Mansoor,  S. F. Manzer,  
 Shan-Ping Mao,  Yuezhi Mao,  N. Mardirossian,  A. V. Marenich,  
 T. Markovich,  L. A. Martinez-Martinez,  S. A. Maurer,  N. J. Mayhall,  
 S. C. McKenzie,  J.-M. Mewes,  P. Morgante,  A. F. Morrison,  
 J. W. Mullinax,  K. Nanda,  T. S. Nguyen-Beck,  R. Olivares-Amaya,  
 J. A. Parkhill,  Zheng Pei,  T. M. Perrine,  F. Plasser,  P. Pokhilko,  
 S. Prager,  A. Prociuk,  E. Ramos,  D. R. Rehn,  F. Rob,  M. Scheurer,  
 M. Schneider,  N. Sergueev,  S. M. Sharada,  S. Sharma,  D. W. Small,  
 T. Stauch,  T. Stein,  Yu-Chuan Su,  A. J. W. Thom,  A. Tkatchenko,  
 T. Tsuchimochi,  N. M. Tubman,  L. Vogt,  M. L. Vidal,  O. Vydrov,  
 M. A. Watson,  J. Wenzel,  M. de Wergifosse,  T. A. Wesolowski,  A. White,  
 J. Witte,  A. Yamada,  Jun Yang,  K. Yao,  S. Yeganeh,  S. R. Yost,  
 Zhi-Qiang You,  A. Zech,  Igor Ying Zhang,  Xing Zhang,  Yan Zhao,  
 Ying Zhu,  B. R. Brooks,  G. K. L. Chan,  C. J. Cramer,  M. S. Gordon,  
 W. J. Hehre,  A. Klamt,  M. W. Schmidt,  C. D. Sherrill,  D. G. Truhlar,  
 A. Aspuru-Guzik,  R. Baer,  A. T. Bell,  N. A. Besley,  Jeng-Da Chai,  
 A. E. DePrince, III,  R. A. DiStasio Jr.,  A. Dreuw,  B. D. Dunietz,  
 T. R. Furlani,  Chao-Ping Hsu,  Yousung Jung,  Jing Kong,  D. S. Lambrecht,  
 WanZhen Liang,  C. Ochsenfeld,  V. A. Rassolov,  L. V. Slipchenko,  
 J. E. Subotnik,  T. Van Voorhis,  J. M. Herbert,  A. I. Krylov,  
 P. M. W. Gill,  M. Head-Gordon

 Contributors to earlier versions of Q-Chem not listed above: 
 R. D. Adamson,  B. Austin,  J. Baker,  G. J. O. Beran,  K. Brandhorst,  
 S. T. Brown,  E. F. C. Byrd,  A. K. Chakraborty,  C.-L. Cheng,  
 Siu Hung Chien,  D. M. Chipman,  D. L. Crittenden,  H. Dachsel,  
 R. J. Doerksen,  A. D. Dutoi,  L. Fusti-Molnar,  W. A. Goddard III,  
 A. Golubeva-Zadorozhnaya,  S. R. Gwaltney,  G. Hawkins,  A. Heyden,  
 S. Hirata,  G. Kedziora,  F. J. Keil,  C. Kelley,  Jihan Kim,  R. A. King,  
 R. Z. Khaliullin,  P. P. Korambath,  W. Kurlancheek,  A. M. Lee,  M. S. Lee,  
 S. V. Levchenko,  Ching Yeh Lin,  D. Liotard,  R. C. Lochan,  I. Lotan,  
 P. E. Maslen,  N. Nair,  D. P. O'Neill,  D. Neuhauser,  E. Neuscamman,  
 C. M. Oana,  R. Olson,  B. Peters,  R. Peverati,  P. A. Pieniazek,  
 Y. M. Rhee,  J. Ritchie,  M. A. Rohrdanz,  E. Rosta,  N. J. Russ,  
 H. F. Schaefer III,  N. E. Schultz,  N. Shenvi,  A. C. Simmonett,  A. Sodt,  
 D. Stuck,  K. S. Thanthiriwatte,  V. Vanovschi,  Tao Wang,  A. Warshel,  
 C. F. Williams,  Q. Wu,  X. Xu,  W. Zhang

 Please cite Q-Chem as follows:
 Y. Shao et al., Mol. Phys. 113, 184-215 (2015)
 DOI: 10.1080/00268976.2014.952696

 Q-Chem 5.2.1 for Intel X86 EM64T Linux

 Parts of Q-Chem use Armadillo 8.300.2 (Tropical Shenanigans).
 http://arma.sourceforge.net/

 Q-Chem begins on Fri Nov 29 19:56:42 2019  

Host: 
0

     Scratch files written to /scratch/taweetham/qchem4274//
NAlpha2: 74
NElect   74
Mult     1
The previous job contains 0 fragments, simply inherited here

Checking the input file for inconsistencies... 	...done.

--------------------------------------------------------------
User input:
--------------------------------------------------------------

$MOLECULE
READ
$END

$REM
   JOB_TYPE 	FREQUENCY
   BASIS 	6-311++G**
   METHOD	B3LYP	
$END


--------------------------------------------------------------
 ----------------------------------------------------------------
             Standard Nuclear Orientation (Angstroms)
    I     Atom           X                Y                Z
 ----------------------------------------------------------------
    1      C      -1.1852642687    -1.3909537223     0.0000000000
    2      C      -2.3896527951    -0.6958046535    -0.0000000000
    3      C      -2.3889953471     0.6975872736    -0.0000000000
    4      C      -1.1840616357     1.3922117985    -0.0000000000
    5      C       0.0258145763     0.6997179775    -0.0000000000
    6      C       0.0248823506    -0.6987094585     0.0000000000
    7      H      -1.1691374673    -2.4734342268     0.0000000000
    8      H      -3.3234672763    -1.2451601143    -0.0000000000
    9      H      -3.3224681895     1.2475828489    -0.0000000000
   10      H      -1.1679716109     2.4745571420    -0.0000000000
   11      Cl      1.5178552597     1.6117694752    -0.0000000000
   12      Cl      1.5154804617    -1.6134071776     0.0000000000
 ----------------------------------------------------------------
 Molecular Point Group                 Cs    NOp =  2
 Largest Abelian Subgroup              Cs    NOp =  2
 Nuclear Repulsion Energy =         467.79292579 hartrees
 There are       37 alpha and       37 beta electrons
 Requested basis set is 6-311++G(d,p)
 There are 82 shells and 220 basis functions

 Total QAlloc Memory Limit   2000 MB
 Mega-Array Size       188 MB
 MEM_STATIC part       192 MB

                       Distance Matrix (Angstroms)
             C (  1)   C (  2)   C (  3)   C (  4)   C (  5)   C (  6)
   C (  2)  1.390606
   C (  3)  2.410596  1.393392
   C (  4)  2.783166  2.411071  1.390816
   C (  5)  2.416117  2.789618  2.414811  1.394040
   C (  6)  1.394151  2.414537  2.788629  2.415263  1.398428
   H (  7)  1.082601  2.156299  3.397562  3.865675  3.390694  2.139002
   H (  8)  2.143168  1.083421  2.155807  3.395996  3.873014  3.392647
   H (  9)  3.395514  2.155667  1.083451  2.143292  3.392809  3.872055
   H ( 10)  3.865550  3.397602  2.156043  1.082465  2.138967  3.390062
   Cl( 11)  4.040198  4.538008  4.012382  2.710823  1.748720  2.750869
   Cl( 12)  2.709891  4.011491  4.537139  4.039960  2.751300  1.748872
             H (  7)   H (  8)   H (  9)   H ( 10)   Cl( 11)
   H (  8)  2.479878
   H (  9)  4.299163  2.492743
   H ( 10)  4.947992  4.299123  2.479379
   Cl( 11)  4.889665  5.621428  4.854005  2.821005
   Cl( 12)  2.819010  4.852939  5.620588  4.890027  3.225178

 A cutoff of  1.0D-11 yielded   2946 shell pairs
 There are     22515 function pairs (     24205 Cartesian)
 Smallest overlap matrix eigenvalue = 9.50E-07

 Q-Chem warning in module stvman/mkSTV.C, line 318:

 Overlap eigenvalue is smaller than square root of threshold
 Use THRESH >= 12 to get rid of this warning

 Linear dependence detected in AO basis
 Tighter screening thresholds may be required for diffuse basis sets
 Use S2THRESH > 14 and THRESH = 14 in case of SCF convergence issues
 Number of orthogonalized atomic orbitals = 219
 Maximum deviation from orthogonality = 1.217E-10
 Guess from superposition of atomic densities
 Warning:  Energy on first SCF cycle will be non-variational
 SAD guess density has 74.000000 electrons

 -----------------------------------------------------------------------
  General SCF calculation program by
  Eric Jon Sundstrom, Paul Horn, Yuezhi Mao, Dmitri Zuev, Alec White,
  David Stuck, Shaama M.S., Shane Yost, Joonho Lee, David Small,
  Daniel Levine, Susi Lehtola, Hugh Burton, Evgeny Epifanovsky,
  Bang C. Huynh
 -----------------------------------------------------------------------
 Exchange:     0.2000 Hartree-Fock + 0.0800 Slater + 0.7200 B88
 Correlation:  0.1900 VWN1RPA + 0.8100 LYP
 Using SG-1 standard quadrature grid
 using 6 threads for integral computing
 -------------------------------------------------------
 OpenMP Integral computing Module                
 Release: version 2.0, May 2017, Q-Chem Inc. Pleasanton 
 -------------------------------------------------------
 A restricted SCF calculation will be
 performed using DIIS
 SCF converges when DIIS error is below 1.0e-08
 ---------------------------------------
  Cycle       Energy         DIIS error
 ---------------------------------------
    1   -1153.2875129892      4.11e-02  
    2   -1151.4529787586      3.91e-03  
    3   -1151.3692174915      5.21e-03  
    4   -1151.5455920909      9.39e-04  
    5   -1151.5504732245      4.60e-04  
    6   -1151.5517373495      1.36e-04  
    7   -1151.5518404908      2.18e-05  
    8   -1151.5518426332      6.78e-06  
    9   -1151.5518428946      1.92e-06  
   10   -1151.5518429178      2.24e-07  
   11   -1151.5518429183      7.44e-08  
   12   -1151.5518429186      1.84e-08  
   13   -1151.5518429184      2.03e-08  
   14   -1151.5518429184      1.45e-09  Convergence criterion met
 ---------------------------------------
 SCF time:   CPU 66.77s  wall 12.00s 
 SCF   energy in the final basis set =    -1151.5518429184
 Total energy in the final basis set =    -1151.5518429184

 --------------------------------------------------------------
             Orbital Energies (a.u.) and Symmetries
 --------------------------------------------------------------

 Alpha MOs, Restricted
 -- Occupied --                  
-101.57 -101.56  -10.26  -10.26  -10.20  -10.20  -10.20  -10.20
  1 A'    2 A'    3 A'    4 A'    5 A'    6 A'    7 A'    8 A'                 
 -9.480  -9.480  -7.244  -7.244  -7.235  -7.235  -7.234  -7.234
  9 A'   10 A'   11 A'   12 A'    1 A"    2 A"   13 A'   14 A'                 
 -0.926  -0.868  -0.853  -0.766  -0.747  -0.639  -0.618  -0.539
 15 A'   16 A'   17 A'   18 A'   19 A'   20 A'   21 A'   22 A'                 
 -0.501  -0.484  -0.453  -0.453  -0.429  -0.391  -0.388  -0.357
 23 A'   24 A'   25 A'   26 A'    3 A"   27 A'   28 A'    4 A"                 
 -0.349  -0.337  -0.317  -0.274  -0.261
  5 A"   29 A'   30 A'    6 A"    7 A"                                         
 -- Virtual --                   
 -0.042  -0.039  -0.021  -0.005   0.006   0.016   0.027   0.045
  8 A"    9 A"   31 A'   32 A'   33 A'   34 A'   35 A'   36 A'                 
  0.045   0.051   0.058   0.072   0.081   0.083   0.083   0.101
 37 A'   10 A"   38 A'   11 A"   39 A'   12 A"   40 A'   13 A"                 
  0.105   0.110   0.113   0.119   0.122   0.125   0.128   0.129
 41 A'   42 A'   43 A'   44 A'   14 A"   45 A'   15 A"   46 A'                 
  0.133   0.139   0.148   0.165   0.167   0.173   0.186   0.193
 47 A'   16 A"   48 A'   49 A'   17 A"   50 A'   51 A'   52 A'                 
  0.202   0.206   0.214   0.219   0.243   0.246   0.251   0.257
 53 A'   18 A"   54 A'   55 A'   56 A'   57 A'   58 A'   59 A'                 
  0.266   0.270   0.276   0.288   0.316   0.330   0.337   0.338
 60 A'   61 A'   62 A'   63 A'   64 A'   65 A'   66 A'   67 A'                 
  0.429   0.437   0.443   0.454   0.455   0.476   0.478   0.497
 68 A'   69 A'   19 A"   70 A'   71 A'   72 A'   20 A"   73 A'                 
  0.519   0.526   0.539   0.547   0.565   0.569   0.589   0.594
 21 A"   74 A'   75 A'   76 A'   22 A"   23 A"   77 A'   78 A'                 
  0.594   0.602   0.650   0.651   0.664   0.701   0.717   0.726
 24 A"   25 A"   79 A'   26 A"   80 A'   81 A'   82 A'   83 A'                 
  0.764   0.770   0.791   0.823   0.834   0.846   0.853   0.854
 84 A'   27 A"   85 A'   86 A'   87 A'   88 A'   28 A"   29 A"                 
  0.855   0.868   0.869   0.877   0.912   0.917   0.929   0.946
 89 A'   90 A'   91 A'   92 A'   30 A"   93 A'   94 A'   95 A'                 
  0.966   0.980   0.983   1.007   1.043   1.076   1.103   1.108
 96 A'   31 A"   32 A"   97 A'   98 A'   33 A"   34 A"   99 A'                 
  1.160   1.250   1.269   1.287   1.297   1.311   1.388   1.464
100 A'  101 A'   35 A"   36 A"  102 A'  103 A'  104 A'  105 A'                 
  1.500   1.532   1.547   1.558   1.588   1.637   1.638   1.686
106 A'  107 A'   37 A"   38 A"  108 A'  109 A'  110 A'   39 A"                 
  1.721   1.724   1.790   1.832   1.885   1.886   1.898   1.904
 40 A"  111 A'  112 A'  113 A'  114 A'   41 A"   42 A"   43 A"                 
  1.928   1.933   1.998   2.018   2.023   2.126   2.219   2.241
115 A'  116 A'  117 A'  118 A'   44 A"  119 A'   45 A"   46 A"                 
  2.260   2.265   2.306   2.314   2.406   2.412   2.420   2.465
120 A'  121 A'   47 A"   48 A"  122 A'  123 A'  124 A'  125 A'                 
  2.505   2.539   2.561   2.610   2.621   2.683   2.708   2.714
126 A'  127 A'  128 A'  129 A'   49 A"  130 A'  131 A'  132 A'                 
  2.730   2.761   2.772   2.781   2.817   2.851   2.859   2.864
133 A'   50 A"   51 A"  134 A'  135 A'  136 A'   52 A"   53 A"                 
  3.055   3.103   3.163   3.203   3.315   3.370   3.480   3.529
 54 A"  137 A'  138 A'  139 A'  140 A'  141 A'  142 A'  143 A'                 
  3.729   3.851   4.026   4.064   4.121   4.813   9.750   9.801
144 A'  145 A'  146 A'  147 A'  148 A'  149 A'  150 A'  151 A'                 
 23.440  23.884  23.902  24.012  24.066  24.158  25.780  25.865
152 A'  153 A'  154 A'  155 A'  156 A'  157 A'   55 A"   56 A"                 
 26.076  26.169  26.491  26.721 215.739 215.796
158 A'  159 A'  160 A'  161 A'  162 A'  163 A'                                 

 Beta MOs, Restricted
 -- Occupied --                  
-101.57 -101.56  -10.26  -10.26  -10.20  -10.20  -10.20  -10.20
  1 A'    2 A'    3 A'    4 A'    5 A'    6 A'    7 A'    8 A'                 
 -9.480  -9.480  -7.244  -7.244  -7.235  -7.235  -7.234  -7.234
  9 A'   10 A'   11 A'   12 A'    1 A"    2 A"   13 A'   14 A'                 
 -0.926  -0.868  -0.853  -0.766  -0.747  -0.639  -0.618  -0.539
 15 A'   16 A'   17 A'   18 A'   19 A'   20 A'   21 A'   22 A'                 
 -0.501  -0.484  -0.453  -0.453  -0.429  -0.391  -0.388  -0.357
 23 A'   24 A'   25 A'   26 A'    3 A"   27 A'   28 A'    4 A"                 
 -0.349  -0.337  -0.317  -0.274  -0.261
  5 A"   29 A'   30 A'    6 A"    7 A"                                         
 -- Virtual --                   
 -0.042  -0.039  -0.021  -0.005   0.006   0.016   0.027   0.045
  8 A"    9 A"   31 A'   32 A'   33 A'   34 A'   35 A'   36 A'                 
  0.045   0.051   0.058   0.072   0.081   0.083   0.083   0.101
 37 A'   10 A"   38 A'   11 A"   39 A'   12 A"   40 A'   13 A"                 
  0.105   0.110   0.113   0.119   0.122   0.125   0.128   0.129
 41 A'   42 A'   43 A'   44 A'   14 A"   45 A'   15 A"   46 A'                 
  0.133   0.139   0.148   0.165   0.167   0.173   0.186   0.193
 47 A'   16 A"   48 A'   49 A'   17 A"   50 A'   51 A'   52 A'                 
  0.202   0.206   0.214   0.219   0.243   0.246   0.251   0.257
 53 A'   18 A"   54 A'   55 A'   56 A'   57 A'   58 A'   59 A'                 
  0.266   0.270   0.276   0.288   0.316   0.330   0.337   0.338
 60 A'   61 A'   62 A'   63 A'   64 A'   65 A'   66 A'   67 A'                 
  0.429   0.437   0.443   0.454   0.455   0.476   0.478   0.497
 68 A'   69 A'   19 A"   70 A'   71 A'   72 A'   20 A"   73 A'                 
  0.519   0.526   0.539   0.547   0.565   0.569   0.589   0.594
 21 A"   74 A'   75 A'   76 A'   22 A"   23 A"   77 A'   78 A'                 
  0.594   0.602   0.650   0.651   0.664   0.701   0.717   0.726
 24 A"   25 A"   79 A'   26 A"   80 A'   81 A'   82 A'   83 A'                 
  0.764   0.770   0.791   0.823   0.834   0.846   0.853   0.854
 84 A'   27 A"   85 A'   86 A'   87 A'   88 A'   28 A"   29 A"                 
  0.855   0.868   0.869   0.877   0.912   0.917   0.929   0.946
 89 A'   90 A'   91 A'   92 A'   30 A"   93 A'   94 A'   95 A'                 
  0.966   0.980   0.983   1.007   1.043   1.076   1.103   1.108
 96 A'   31 A"   32 A"   97 A'   98 A'   33 A"   34 A"   99 A'                 
  1.160   1.250   1.269   1.287   1.297   1.311   1.388   1.464
100 A'  101 A'   35 A"   36 A"  102 A'  103 A'  104 A'  105 A'                 
  1.500   1.532   1.547   1.558   1.588   1.637   1.638   1.686
106 A'  107 A'   37 A"   38 A"  108 A'  109 A'  110 A'   39 A"                 
  1.721   1.724   1.790   1.832   1.885   1.886   1.898   1.904
 40 A"  111 A'  112 A'  113 A'  114 A'   41 A"   42 A"   43 A"                 
  1.928   1.933   1.998   2.018   2.023   2.126   2.219   2.241
115 A'  116 A'  117 A'  118 A'   44 A"  119 A'   45 A"   46 A"                 
  2.260   2.265   2.306   2.314   2.406   2.412   2.420   2.465
120 A'  121 A'   47 A"   48 A"  122 A'  123 A'  124 A'  125 A'                 
  2.505   2.539   2.561   2.610   2.621   2.683   2.708   2.714
126 A'  127 A'  128 A'  129 A'   49 A"  130 A'  131 A'  132 A'                 
  2.730   2.761   2.772   2.781   2.817   2.851   2.859   2.864
133 A'   50 A"   51 A"  134 A'  135 A'  136 A'   52 A"   53 A"                 
  3.055   3.103   3.163   3.203   3.315   3.370   3.480   3.529
 54 A"  137 A'  138 A'  139 A'  140 A'  141 A'  142 A'  143 A'                 
  3.729   3.851   4.026   4.064   4.121   4.813   9.750   9.801
144 A'  145 A'  146 A'  147 A'  148 A'  149 A'  150 A'  151 A'                 
 23.440  23.884  23.902  24.012  24.066  24.158  25.780  25.865
152 A'  153 A'  154 A'  155 A'  156 A'  157 A'   55 A"   56 A"                 
 26.076  26.169  26.491  26.721 215.739 215.796
158 A'  159 A'  160 A'  161 A'  162 A'  163 A'                                 
 --------------------------------------------------------------

          Ground-State Mulliken Net Atomic Charges

     Atom                 Charge (a.u.)
  ----------------------------------------
      1 C                    -0.686467
      2 C                    -0.365109
      3 C                    -0.363851
      4 C                    -0.683605
      5 C                     0.268026
      6 C                     0.261003
      7 H                     0.189142
      8 H                     0.164310
      9 H                     0.164288
     10 H                     0.189085
     11 Cl                    0.431526
     12 Cl                    0.431654
  ----------------------------------------
  Sum of atomic charges =     0.000000

 -----------------------------------------------------------------
                    Cartesian Multipole Moments
 -----------------------------------------------------------------
    Charge (ESU x 10^10)
                -0.0000
    Dipole Moment (Debye)
         X      -2.6526      Y       0.0021      Z       0.0000
       Tot       2.6526
    Quadrupole Moments (Debye-Ang)
        XX     -55.5363     XY       0.0026     YY     -56.7708
        XZ      -0.0000     YZ      -0.0000     ZZ     -63.3976
    Octopole Moments (Debye-Ang^2)
       XXX      -2.3873    XXY      -0.0005    XYY      -4.1029
       YYY       0.0000    XXZ       0.0000    XYZ      -0.0000
       YYZ       0.0000    XZZ       9.0699    YZZ      -0.0041
       ZZZ       0.0000
    Hexadecapole Moments (Debye-Ang^3)
      XXXX    -876.1191   XXXY       0.0436   XXYY    -251.0730
      XYYY      -0.0274   YYYY    -681.8425   XXXZ      -0.0000
      XXYZ       0.0000   XYYZ      -0.0000   YYYZ       0.0000
      XXZZ    -187.7885   XYZZ       0.0091   YYZZ    -138.0514
      XZZZ      -0.0000   YZZZ      -0.0000   ZZZZ     -74.8999
 -----------------------------------------------------------------
 Calculating MO derivatives via CPSCF
    1     0    39    0.0277031  
    2     0    39    0.0081193  
    3     0    39    0.0007783  
    4     0    39    0.0000465  
    5    33     6    0.0000026  
    6    39     0    0.0000001  Converged
 Time for AOints: 49.2 s (CPU) 8.3 s (wall)
 ------------------------------------------------------------------------------
                     AOints        : Timing summary (seconds)
 ------------------------------------------------------------------------------
     job step          cpu (% of tot)      sys (% of tot)     wall (% of tot)
 ------------------------------------------------------------------------------
  AOints            0.4921E+02 ( 5.9)   0.3000E-05 ( 5.3)   0.8268E+01 ( 5.8)
 ------------------------------------------------------------------------------
   Grand Totals     0.8275E+03          0.5700E-04          0.1414E+03
 ------------------------------------------------------------------------------
 Polarizability Matrix (a.u.)
            1           2           3
    1-119.8676334   0.0062203  -0.0000000
    2   0.0062203-102.6999175   0.0000000
    3  -0.0000000   0.0000000 -52.0141917
 Calculating analytic Hessian of the SCF energy

 Direct stationary perturbation theory relativistic correction:

 rels  =       1.604389284388
 relv  =      -5.931365012391
 rel2e =       1.450336852631
 E_rel =      -2.876638875372

 Hessian of the SCF Energy
            1           2           3           4           5           6
    1   0.6546518  -0.0156293   0.0000000  -0.2847982   0.0582160   0.0000000
    2  -0.0156293   0.7422307   0.0000000   0.1248830  -0.1810620   0.0000000
    3   0.0000000   0.0000000   0.1295289   0.0000000   0.0000000  -0.0619975
    4  -0.2847982   0.1248830   0.0000000   0.7204658   0.0354071   0.0000000
    5   0.0582160  -0.1810620   0.0000000   0.0354071   0.6805459   0.0000000
    6   0.0000000   0.0000000  -0.0619975   0.0000000   0.0000000   0.1334582
    7   0.0318698   0.0302342  -0.0000000  -0.1281146   0.0313308  -0.0000000
    8   0.0760209  -0.0276126   0.0000000  -0.0315409  -0.3324660   0.0000000
    9  -0.0000000  -0.0000000   0.0086762  -0.0000000  -0.0000000  -0.0638127
   10  -0.0656050  -0.0001740  -0.0000000   0.0318063  -0.0760369  -0.0000000
   11   0.0001915  -0.0014913  -0.0000000  -0.0302371  -0.0275239   0.0000000
   12  -0.0000000  -0.0000000  -0.0041698  -0.0000000  -0.0000000   0.0086614
   13   0.0317786  -0.0237391   0.0000000  -0.0164045   0.0314840   0.0000000
   14  -0.0791216  -0.0244730  -0.0000000   0.0306597  -0.0541431  -0.0000000
   15  -0.0000000  -0.0000000   0.0077060  -0.0000000  -0.0000000  -0.0039966
   16  -0.2537178  -0.1280657  -0.0000000  -0.0598524   0.0282692   0.0000000
   17  -0.0603370  -0.1729595   0.0000000  -0.0277281   0.0641315   0.0000000
   18   0.0000000   0.0000000  -0.0613307  -0.0000000   0.0000000   0.0058157
   19  -0.0558436   0.0045179  -0.0000000   0.0045510   0.0277613   0.0000000
   20   0.0014184  -0.3412408   0.0000000  -0.0020365  -0.0098704  -0.0000000
   21   0.0000000  -0.0000000  -0.0351240  -0.0000000  -0.0000000   0.0037218
   22  -0.0190912  -0.0154418  -0.0000000  -0.2666577  -0.1222817   0.0000000
   23   0.0154769   0.0111704   0.0000000  -0.1224748  -0.1305998   0.0000000
   24  -0.0000000   0.0000000   0.0030274   0.0000000   0.0000000  -0.0360157
   25   0.0017578  -0.0005000   0.0000000   0.0041308  -0.0023095  -0.0000000
   26  -0.0010213  -0.0055709   0.0000000   0.0284842  -0.0102379   0.0000000
   27  -0.0000000  -0.0000000   0.0065978  -0.0000000   0.0000000   0.0032714
   28  -0.0012165   0.0000761   0.0000000  -0.0044784  -0.0023643   0.0000000
   29  -0.0000041   0.0007189  -0.0000000  -0.0027571   0.0007083  -0.0000000
   30   0.0000000   0.0000000  -0.0011079  -0.0000000   0.0000000   0.0067465
   31   0.0023704  -0.0008129  -0.0000000  -0.0012246  -0.0022428  -0.0000000
   32   0.0048358  -0.0042460   0.0000000  -0.0012348   0.0001867  -0.0000000
   33   0.0000000   0.0000000   0.0040617   0.0000000   0.0000000  -0.0010421
   34  -0.0421561   0.0246514   0.0000000   0.0005764  -0.0072329  -0.0000000
   35  -0.0000463   0.0045355  -0.0000000  -0.0014248   0.0003305  -0.0000000
   36  -0.0000000  -0.0000000   0.0041319  -0.0000000  -0.0000000   0.0051895
            7           8           9          10          11          12
    1   0.0318698   0.0760209  -0.0000000  -0.0656050   0.0001915  -0.0000000
    2   0.0302342  -0.0276126  -0.0000000  -0.0001740  -0.0014913  -0.0000000
    3  -0.0000000   0.0000000   0.0086762  -0.0000000  -0.0000000  -0.0041698
    4  -0.1281146  -0.0315409  -0.0000000   0.0318063  -0.0302371  -0.0000000
    5   0.0313308  -0.3324660  -0.0000000  -0.0760369  -0.0275239  -0.0000000
    6  -0.0000000   0.0000000  -0.0638127  -0.0000000   0.0000000   0.0086614
    7   0.7199324  -0.0355836   0.0000000  -0.2844787  -0.1246171   0.0000000
    8  -0.0355836   0.6805690  -0.0000000  -0.0579297  -0.1808517  -0.0000000
    9   0.0000000  -0.0000000   0.1334819   0.0000000  -0.0000000  -0.0620245
   10  -0.2844787  -0.0579297   0.0000000   0.6544011   0.0151242   0.0000000
   11  -0.1246171  -0.1808517  -0.0000000   0.0151242   0.7423993  -0.0000000
   12   0.0000000  -0.0000000  -0.0620245   0.0000000  -0.0000000   0.1294948
   13  -0.0598267  -0.0281628  -0.0000000  -0.2539000   0.1281787  -0.0000000
   14   0.0278156   0.0641249   0.0000000   0.0604677  -0.1730908   0.0000000
   15   0.0000000  -0.0000000   0.0058065   0.0000000   0.0000000  -0.0612767
   16  -0.0164892  -0.0315124   0.0000000   0.0318463   0.0237490   0.0000000
   17  -0.0306808  -0.0541188  -0.0000000   0.0791440  -0.0245821  -0.0000000
   18  -0.0000000   0.0000000  -0.0039958  -0.0000000  -0.0000000   0.0077217
   19  -0.0044762   0.0023652  -0.0000000  -0.0012148  -0.0000740   0.0000000
   20   0.0027613   0.0007072   0.0000000   0.0000034   0.0007193   0.0000000
   21   0.0000000  -0.0000000   0.0067451   0.0000000  -0.0000000  -0.0011066
   22   0.0041144   0.0023000  -0.0000000   0.0017597   0.0004979   0.0000000
   23  -0.0284863  -0.0102089   0.0000000   0.0010159  -0.0055662  -0.0000000
   24  -0.0000000   0.0000000   0.0032665  -0.0000000   0.0000000   0.0065997
   25  -0.2664377   0.1223542   0.0000000  -0.0190889   0.0154507  -0.0000000
   26   0.1225376  -0.1307575  -0.0000000  -0.0154610   0.0111614   0.0000000
   27   0.0000000  -0.0000000  -0.0360093  -0.0000000  -0.0000000   0.0030179
   28   0.0045323  -0.0277827  -0.0000000  -0.0558207  -0.0044941  -0.0000000
   29   0.0020301  -0.0098749   0.0000000  -0.0014231  -0.3415065  -0.0000000
   30  -0.0000000   0.0000000   0.0037209  -0.0000000   0.0000000  -0.0350864
   31   0.0005880   0.0072224  -0.0000000  -0.0420617  -0.0245858   0.0000000
   32   0.0014255   0.0003094   0.0000000   0.0001089   0.0045863  -0.0000000
   33  -0.0000000   0.0000000   0.0051895  -0.0000000   0.0000000   0.0041100
   34  -0.0012137   0.0022492   0.0000000   0.0023567   0.0008163  -0.0000000
   35   0.0012329   0.0001802   0.0000000  -0.0048390  -0.0042537   0.0000000
   36   0.0000000  -0.0000000  -0.0010443   0.0000000  -0.0000000   0.0040584
           13          14          15          16          17          18
    1   0.0317786  -0.0791216  -0.0000000  -0.2537178  -0.0603370   0.0000000
    2  -0.0237391  -0.0244730  -0.0000000  -0.1280657  -0.1729595   0.0000000
    3   0.0000000  -0.0000000   0.0077060  -0.0000000   0.0000000  -0.0613307
    4  -0.0164045   0.0306597  -0.0000000  -0.0598524  -0.0277281  -0.0000000
    5   0.0314840  -0.0541431  -0.0000000   0.0282692   0.0641315   0.0000000
    6   0.0000000  -0.0000000  -0.0039966   0.0000000   0.0000000   0.0058157
    7  -0.0598267   0.0278156   0.0000000  -0.0164892  -0.0306808  -0.0000000
    8  -0.0281628   0.0641249  -0.0000000  -0.0315124  -0.0541188   0.0000000
    9  -0.0000000   0.0000000   0.0058065   0.0000000  -0.0000000  -0.0039958
   10  -0.2539000   0.0604677   0.0000000   0.0318463   0.0791440  -0.0000000
   11   0.1281787  -0.1730908   0.0000000   0.0237490  -0.0245821  -0.0000000
   12  -0.0000000   0.0000000  -0.0612767   0.0000000  -0.0000000   0.0077217
   13   0.5428927  -0.0505960  -0.0000000  -0.0962421  -0.0328741   0.0000000
   14  -0.0505960   0.5926215   0.0000000   0.0325536  -0.3011130  -0.0000000
   15  -0.0000000   0.0000000   0.1200655  -0.0000000  -0.0000000  -0.0633099
   16  -0.0962421   0.0325536  -0.0000000   0.5425623   0.0507184   0.0000000
   17  -0.0328741  -0.3011130  -0.0000000   0.0507184   0.5926664   0.0000000
   18   0.0000000  -0.0000000  -0.0633099   0.0000000   0.0000000   0.1200998
   19  -0.0035463  -0.0012904   0.0000000   0.0014703  -0.0281424  -0.0000000
   20  -0.0022370   0.0006099   0.0000000   0.0029685  -0.0125408  -0.0000000
   21  -0.0000000   0.0000000   0.0056314  -0.0000000  -0.0000000   0.0028028
   22   0.0000770   0.0009627   0.0000000  -0.0018106   0.0029838  -0.0000000
   23   0.0010641  -0.0008843  -0.0000000   0.0027980  -0.0004367   0.0000000
   24   0.0000000  -0.0000000  -0.0008479   0.0000000   0.0000000   0.0073171
   25  -0.0018137  -0.0029835  -0.0000000   0.0000775  -0.0009639   0.0000000
   26  -0.0027970  -0.0004350  -0.0000000  -0.0010647  -0.0008830  -0.0000000
   27  -0.0000000   0.0000000   0.0073121  -0.0000000   0.0000000  -0.0008488
   28   0.0014905   0.0281444  -0.0000000  -0.0035468   0.0012981   0.0000000
   29  -0.0029724  -0.0125392   0.0000000   0.0022423   0.0006062  -0.0000000
   30   0.0000000  -0.0000000   0.0028078   0.0000000  -0.0000000   0.0056339
   31  -0.1269107  -0.0549486   0.0000000  -0.0176718  -0.0083724  -0.0000000
   32  -0.0511661  -0.0722924  -0.0000000  -0.0338439  -0.0183579   0.0000000
   33   0.0000000  -0.0000000  -0.0231930  -0.0000000  -0.0000000   0.0033011
   34  -0.0175949   0.0083368  -0.0000000  -0.1266255   0.0549542   0.0000000
   35   0.0338178  -0.0183848  -0.0000000   0.0511878  -0.0724120   0.0000000
   36  -0.0000000   0.0000000   0.0032947   0.0000000   0.0000000  -0.0232070
           19          20          21          22          23          24
    1  -0.0558436   0.0014184   0.0000000  -0.0190912   0.0154769  -0.0000000
    2   0.0045179  -0.3412408  -0.0000000  -0.0154418   0.0111704   0.0000000
    3  -0.0000000   0.0000000  -0.0351240  -0.0000000   0.0000000   0.0030274
    4   0.0045510  -0.0020365  -0.0000000  -0.2666577  -0.1224748   0.0000000
    5   0.0277613  -0.0098704  -0.0000000  -0.1222817  -0.1305998   0.0000000
    6   0.0000000  -0.0000000   0.0037218   0.0000000   0.0000000  -0.0360157
    7  -0.0044762   0.0027613   0.0000000   0.0041144  -0.0284863  -0.0000000
    8   0.0023652   0.0007072  -0.0000000   0.0023000  -0.0102089   0.0000000
    9  -0.0000000   0.0000000   0.0067451  -0.0000000   0.0000000   0.0032665
   10  -0.0012148   0.0000034   0.0000000   0.0017597   0.0010159  -0.0000000
   11  -0.0000740   0.0007193  -0.0000000   0.0004979  -0.0055662   0.0000000
   12   0.0000000   0.0000000  -0.0011066   0.0000000  -0.0000000   0.0065997
   13  -0.0035463  -0.0022370  -0.0000000   0.0000770   0.0010641   0.0000000
   14  -0.0012904   0.0006099   0.0000000   0.0009627  -0.0008843  -0.0000000
   15   0.0000000   0.0000000   0.0056314   0.0000000  -0.0000000  -0.0008479
   16   0.0014703   0.0029685  -0.0000000  -0.0018106   0.0027980   0.0000000
   17  -0.0281424  -0.0125408  -0.0000000   0.0029838  -0.0004367   0.0000000
   18  -0.0000000  -0.0000000   0.0028028  -0.0000000   0.0000000   0.0073171
   19   0.0579789  -0.0035925  -0.0000000   0.0008972  -0.0004143   0.0000000
   20  -0.0035925   0.3603853   0.0000000   0.0001410   0.0007521  -0.0000000
   21  -0.0000000   0.0000000   0.0242293   0.0000000  -0.0000000  -0.0041830
   22   0.0008972   0.0001410   0.0000000   0.2813034   0.1311612   0.0000000
   23  -0.0004143   0.0007521  -0.0000000   0.1311612   0.1351566  -0.0000000
   24   0.0000000  -0.0000000  -0.0041830   0.0000000  -0.0000000   0.0251084
   25   0.0000684  -0.0001999  -0.0000000   0.0006212   0.0004025  -0.0000000
   26   0.0013352  -0.0005220  -0.0000000  -0.0004025   0.0010235  -0.0000000
   27  -0.0000000   0.0000000   0.0001580  -0.0000000   0.0000000  -0.0038317
   28   0.0000889  -0.0000169  -0.0000000   0.0000674  -0.0013352  -0.0000000
   29   0.0000168  -0.0000700   0.0000000   0.0001993  -0.0005217  -0.0000000
   30   0.0000000  -0.0000000  -0.0004285   0.0000000   0.0000000   0.0001576
   31  -0.0007084  -0.0001503   0.0000000   0.0000379  -0.0001884  -0.0000000
   32  -0.0015471  -0.0002989  -0.0000000  -0.0000837   0.0001237  -0.0000000
   33  -0.0000000  -0.0000000   0.0001671  -0.0000000   0.0000000  -0.0006237
   34   0.0007347   0.0009406  -0.0000000  -0.0013187   0.0009804  -0.0000000
   35  -0.0009356   0.0013692   0.0000000  -0.0000362  -0.0000087  -0.0000000
   36   0.0000000   0.0000000  -0.0026133   0.0000000  -0.0000000   0.0000253
           25          26          27          28          29          30
    1   0.0017578  -0.0010213  -0.0000000  -0.0012165  -0.0000041   0.0000000
    2  -0.0005000  -0.0055709  -0.0000000   0.0000761   0.0007189   0.0000000
    3   0.0000000   0.0000000   0.0065978   0.0000000  -0.0000000  -0.0011079
    4   0.0041308   0.0284842  -0.0000000  -0.0044784  -0.0027571  -0.0000000
    5  -0.0023095  -0.0102379   0.0000000  -0.0023643   0.0007083   0.0000000
    6  -0.0000000   0.0000000   0.0032714   0.0000000  -0.0000000   0.0067465
    7  -0.2664377   0.1225376   0.0000000   0.0045323   0.0020301  -0.0000000
    8   0.1223542  -0.1307575  -0.0000000  -0.0277827  -0.0098749   0.0000000
    9   0.0000000  -0.0000000  -0.0360093  -0.0000000   0.0000000   0.0037209
   10  -0.0190889  -0.0154610  -0.0000000  -0.0558207  -0.0014231  -0.0000000
   11   0.0154507   0.0111614  -0.0000000  -0.0044941  -0.3415065   0.0000000
   12  -0.0000000   0.0000000   0.0030179  -0.0000000  -0.0000000  -0.0350864
   13  -0.0018137  -0.0027970  -0.0000000   0.0014905  -0.0029724   0.0000000
   14  -0.0029835  -0.0004350   0.0000000   0.0281444  -0.0125392  -0.0000000
   15  -0.0000000  -0.0000000   0.0073121  -0.0000000   0.0000000   0.0028078
   16   0.0000775  -0.0010647  -0.0000000  -0.0035468   0.0022423   0.0000000
   17  -0.0009639  -0.0008830   0.0000000   0.0012981   0.0006062  -0.0000000
   18   0.0000000  -0.0000000  -0.0008488   0.0000000  -0.0000000   0.0056339
   19   0.0000684   0.0013352  -0.0000000   0.0000889   0.0000168   0.0000000
   20  -0.0001999  -0.0005220   0.0000000  -0.0000169  -0.0000700  -0.0000000
   21  -0.0000000  -0.0000000   0.0001580  -0.0000000   0.0000000  -0.0004285
   22   0.0006212  -0.0004025  -0.0000000   0.0000674   0.0001993   0.0000000
   23   0.0004025   0.0010235   0.0000000  -0.0013352  -0.0005217   0.0000000
   24  -0.0000000  -0.0000000  -0.0038317  -0.0000000  -0.0000000   0.0001576
   25   0.2810675  -0.1312322   0.0000000   0.0008970  -0.0001406  -0.0000000
   26  -0.1312322   0.1353505   0.0000000   0.0004129   0.0007542   0.0000000
   27   0.0000000   0.0000000   0.0251122   0.0000000   0.0000000  -0.0041854
   28   0.0008970   0.0004129   0.0000000   0.0579395   0.0035884   0.0000000
   29  -0.0001406   0.0007542   0.0000000   0.0035884   0.3606654  -0.0000000
   30  -0.0000000   0.0000000  -0.0041854   0.0000000  -0.0000000   0.0241881
   31  -0.0013182  -0.0009800  -0.0000000   0.0007540  -0.0009287  -0.0000000
   32   0.0000386  -0.0000068   0.0000000   0.0009247   0.0013589   0.0000000
   33   0.0000000   0.0000000   0.0000268   0.0000000  -0.0000000  -0.0026155
   34   0.0000383   0.0001888   0.0000000  -0.0007072   0.0001493   0.0000000
   35   0.0000835   0.0001236   0.0000000   0.0015486  -0.0002995  -0.0000000
   36   0.0000000   0.0000000  -0.0006212  -0.0000000   0.0000000   0.0001688
           31          32          33          34          35          36
    1   0.0023704   0.0048358   0.0000000  -0.0421561  -0.0000463  -0.0000000
    2  -0.0008129  -0.0042460   0.0000000   0.0246514   0.0045355  -0.0000000
    3  -0.0000000   0.0000000   0.0040617   0.0000000  -0.0000000   0.0041319
    4  -0.0012246  -0.0012348   0.0000000   0.0005764  -0.0014248  -0.0000000
    5  -0.0022428   0.0001867   0.0000000  -0.0072329   0.0003305  -0.0000000
    6  -0.0000000  -0.0000000  -0.0010421  -0.0000000  -0.0000000   0.0051895
    7   0.0005880   0.0014255  -0.0000000  -0.0012137   0.0012329   0.0000000
    8   0.0072224   0.0003094   0.0000000   0.0022492   0.0001802  -0.0000000
    9  -0.0000000   0.0000000   0.0051895   0.0000000   0.0000000  -0.0010443
   10  -0.0420617   0.0001089  -0.0000000   0.0023567  -0.0048390   0.0000000
   11  -0.0245858   0.0045863   0.0000000   0.0008163  -0.0042537  -0.0000000
   12   0.0000000  -0.0000000   0.0041100  -0.0000000   0.0000000   0.0040584
   13  -0.1269107  -0.0511661   0.0000000  -0.0175949   0.0338178  -0.0000000
   14  -0.0549486  -0.0722924  -0.0000000   0.0083368  -0.0183848   0.0000000
   15   0.0000000  -0.0000000  -0.0231930  -0.0000000  -0.0000000   0.0032947
   16  -0.0176718  -0.0338439  -0.0000000  -0.1266255   0.0511878   0.0000000
   17  -0.0083724  -0.0183579  -0.0000000   0.0549542  -0.0724120   0.0000000
   18  -0.0000000   0.0000000   0.0033011   0.0000000   0.0000000  -0.0232070
   19  -0.0007084  -0.0015471  -0.0000000   0.0007347  -0.0009356   0.0000000
   20  -0.0001503  -0.0002989  -0.0000000   0.0009406   0.0013692   0.0000000
   21   0.0000000  -0.0000000   0.0001671  -0.0000000   0.0000000  -0.0026133
   22   0.0000379  -0.0000837  -0.0000000  -0.0013187  -0.0000362   0.0000000
   23  -0.0001884   0.0001237   0.0000000   0.0009804  -0.0000087  -0.0000000
   24  -0.0000000  -0.0000000  -0.0006237  -0.0000000  -0.0000000   0.0000253
   25  -0.0013182   0.0000386   0.0000000   0.0000383   0.0000835   0.0000000
   26  -0.0009800  -0.0000068   0.0000000   0.0001888   0.0001236   0.0000000
   27  -0.0000000   0.0000000   0.0000268   0.0000000   0.0000000  -0.0006212
   28   0.0007540   0.0009247   0.0000000  -0.0007072   0.0015486  -0.0000000
   29  -0.0009287   0.0013589  -0.0000000   0.0001493  -0.0002995   0.0000000
   30  -0.0000000   0.0000000  -0.0026155   0.0000000  -0.0000000   0.0001688
   31   0.1823876   0.0832696  -0.0000000   0.0037574   0.0027179   0.0000000
   32   0.0832696   0.0940250   0.0000000  -0.0027274  -0.0053879  -0.0000000
   33  -0.0000000   0.0000000   0.0117101   0.0000000  -0.0000000  -0.0010919
   34   0.0037574  -0.0027274   0.0000000   0.1821526  -0.0833065   0.0000000
   35   0.0027179  -0.0053879  -0.0000000  -0.0833065   0.0942074   0.0000000
   36   0.0000000  -0.0000000  -0.0010919   0.0000000   0.0000000   0.0117090
 **********************************************************************
 **                                                                  **
 **                       VIBRATIONAL ANALYSIS                       **
 **                       --------------------                       **
 **                                                                  **
 **        VIBRATIONAL FREQUENCIES (CM**-1) AND NORMAL MODES         **
 **     FORCE CONSTANTS (mDYN/ANGSTROM) AND REDUCED MASSES (AMU)     **
 **                  INFRARED INTENSITIES (KM/MOL)                   **
 **                                                                  **
 **********************************************************************


 Mode:                 1                      2                      3
 Frequency:       132.31                 202.61                 235.02
 Force Cnst:      0.0538                 0.7189                 0.1845
 Red. Mass:       5.2147                29.7229                 5.6700
 IR Active:          YES                    YES                    YES
 IR Intens:        0.000                  0.029                  1.146
 Raman Active:       YES                    YES                    YES
               X      Y      Z        X      Y      Z        X      Y      Z
 C         -0.000 -0.000  0.284    0.122  0.052  0.000    0.000  0.000  0.185
 C         -0.000 -0.000  0.188    0.115  0.004  0.000    0.000  0.000 -0.209
 C          0.000 -0.000 -0.188    0.115 -0.004 -0.000   -0.000  0.000 -0.208
 C          0.000  0.000 -0.283    0.123 -0.052 -0.000   -0.000  0.000  0.186
 C         -0.000  0.000 -0.069    0.176  0.016  0.000   -0.000  0.000  0.327
 C         -0.000  0.000  0.070    0.176 -0.016  0.000    0.000  0.000  0.327
 H          0.000 -0.000  0.480    0.123  0.053  0.000    0.000  0.000  0.175
 H         -0.000 -0.000  0.354    0.129 -0.019  0.000    0.000 -0.000 -0.526
 H          0.000 -0.000 -0.355    0.129  0.020 -0.000   -0.000 -0.000 -0.525
 H         -0.000  0.000 -0.481    0.124 -0.053 -0.000   -0.000  0.000  0.175
 Cl         0.000 -0.000  0.151   -0.149  0.617  0.000   -0.000 -0.000 -0.094
 Cl        -0.000  0.000 -0.151   -0.149 -0.617 -0.000    0.000  0.000 -0.094
 TransDip   0.000  0.000 -0.000   -0.005  0.000 -0.000    0.000 -0.000 -0.034

 Mode:                 4                      5                      6
 Frequency:       339.41                 427.84                 448.18
 Force Cnst:      0.5565                 0.9253                 0.3751
 Red. Mass:       8.1995                 8.5795                 3.1694
 IR Active:          YES                    YES                    YES
 IR Intens:        0.526                  0.762                  4.935
 Raman Active:       YES                    YES                    YES
               X      Y      Z        X      Y      Z        X      Y      Z
 C          0.139 -0.014 -0.000   -0.247 -0.211  0.000    0.000  0.000  0.213
 C          0.049 -0.253 -0.000   -0.164 -0.058 -0.000    0.000  0.000 -0.094
 C         -0.049 -0.253  0.000    0.164 -0.058 -0.000   -0.000  0.000 -0.094
 C         -0.140 -0.014  0.000    0.247 -0.211  0.000   -0.000  0.000  0.213
 C          0.012  0.207 -0.000    0.166 -0.236 -0.000   -0.000  0.000 -0.209
 C         -0.011  0.207  0.000   -0.166 -0.236 -0.000    0.000  0.000 -0.208
 H          0.405 -0.008 -0.000   -0.305 -0.214  0.000    0.000  0.000  0.627
 H          0.113 -0.360 -0.000   -0.284  0.145 -0.000    0.000  0.000 -0.092
 H         -0.113 -0.360  0.000    0.284  0.145 -0.000   -0.000 -0.000 -0.092
 H         -0.406 -0.008  0.000    0.305 -0.214  0.000   -0.000  0.000  0.628
 Cl         0.251  0.031 -0.000    0.100  0.175 -0.000   -0.000 -0.000  0.015
 Cl        -0.251  0.031  0.000   -0.100  0.175  0.000    0.000 -0.000  0.015
 TransDip  -0.000 -0.023  0.000    0.000 -0.028  0.000    0.000  0.000  0.071

 Mode:                 7                      8                      9
 Frequency:       477.17                 526.56                 670.55
 Force Cnst:      1.4461                 0.6661                 1.7572
 Red. Mass:      10.7796                 4.0774                 6.6329
 IR Active:          YES                    YES                    YES
 IR Intens:        8.949                  0.000                 16.609
 Raman Active:       YES                    YES                    YES
               X      Y      Z        X      Y      Z        X      Y      Z
 C         -0.242  0.109  0.000   -0.000 -0.000  0.112   -0.079 -0.398 -0.000
 C         -0.375  0.005  0.000   -0.000 -0.000 -0.245    0.133 -0.027  0.000
 C         -0.374 -0.004 -0.000    0.000  0.000  0.246    0.133  0.026 -0.000
 C         -0.242 -0.109  0.000    0.000  0.000 -0.113   -0.079  0.398  0.000
 C         -0.061  0.030 -0.000   -0.000  0.000 -0.254   -0.218  0.083 -0.000
 C         -0.062 -0.031 -0.000   -0.000 -0.000  0.254   -0.219 -0.083  0.000
 H         -0.300  0.104  0.000   -0.000 -0.000  0.081   -0.136 -0.402 -0.000
 H         -0.315 -0.104  0.000   -0.000  0.000 -0.596   -0.046  0.273  0.000
 H         -0.314  0.104 -0.000    0.000 -0.000  0.596   -0.045 -0.272 -0.000
 H         -0.299 -0.104  0.000   -0.000  0.000 -0.083   -0.137  0.402  0.000
 Cl         0.250  0.107  0.000   -0.000 -0.000  0.025    0.062  0.046 -0.000
 Cl         0.250 -0.107 -0.000    0.000 -0.000 -0.025    0.062 -0.047  0.000
 TransDip  -0.096  0.000  0.000   -0.000  0.000 -0.000   -0.131  0.000 -0.000

 Mode:                10                     11                     12
 Frequency:       720.02                 746.81                 758.41
 Force Cnst:      1.2642                 2.3449                 0.4115
 Red. Mass:       4.1388                 7.1362                 1.2141
 IR Active:          YES                    YES                    YES
 IR Intens:        0.000                 22.635                 70.304
 Raman Active:       YES                    YES                    YES
               X      Y      Z        X      Y      Z        X      Y      Z
 C         -0.000  0.000 -0.147    0.154 -0.079 -0.000   -0.000  0.000 -0.053
 C         -0.000 -0.000  0.184    0.300  0.191  0.000   -0.000 -0.000 -0.065
 C          0.000 -0.000 -0.184   -0.300  0.191 -0.000    0.000 -0.000 -0.065
 C          0.000 -0.000  0.146   -0.154 -0.079  0.000    0.000  0.000 -0.054
 C          0.000  0.000 -0.295   -0.162 -0.254 -0.000    0.000  0.000  0.048
 C         -0.000  0.000  0.295    0.162 -0.254  0.000   -0.000  0.000  0.048
 H          0.000  0.000 -0.562   -0.229 -0.085 -0.000    0.000  0.000  0.379
 H         -0.000 -0.000  0.202    0.427 -0.025  0.000   -0.000  0.000  0.588
 H          0.000  0.000 -0.200   -0.427 -0.025  0.000    0.000  0.000  0.589
 H         -0.000 -0.000  0.564    0.229 -0.084  0.000   -0.000  0.000  0.380
 Cl        -0.000 -0.000  0.007    0.087  0.052  0.000   -0.000 -0.000 -0.004
 Cl         0.000 -0.000 -0.007   -0.087  0.052 -0.000    0.000 -0.000 -0.004
 TransDip   0.000  0.000  0.000   -0.000 -0.152  0.000   -0.000  0.000  0.269

 Mode:                13                     14                     15
 Frequency:       863.84                 955.18                 993.94
 Force Cnst:      0.6059                 0.7300                 0.7658
 Red. Mass:       1.3781                 1.3579                 1.3156
 IR Active:          YES                    YES                    YES
 IR Intens:        0.000                  1.742                  0.000
 Raman Active:       YES                    YES                    YES
               X      Y      Z        X      Y      Z        X      Y      Z
 C          0.000  0.000  0.110    0.000  0.000 -0.102    0.000 -0.000  0.050
 C          0.000  0.000  0.044   -0.000 -0.000  0.071    0.000  0.000 -0.107
 C         -0.000  0.000 -0.043    0.000 -0.000  0.072   -0.000  0.000  0.107
 C         -0.000 -0.000 -0.111    0.000  0.000 -0.102    0.000 -0.000 -0.049
 C         -0.000 -0.000  0.053   -0.000 -0.000  0.022    0.000  0.000 -0.006
 C          0.000 -0.000 -0.053   -0.000 -0.000  0.022    0.000 -0.000  0.006
 H         -0.000  0.000 -0.616    0.000  0.000  0.567   -0.000 -0.000 -0.314
 H          0.000 -0.000 -0.322   -0.000 -0.000 -0.402    0.000  0.000  0.624
 H         -0.000  0.000  0.318    0.000 -0.000 -0.406   -0.000  0.000 -0.622
 H          0.000 -0.000  0.617    0.000  0.000  0.566   -0.000 -0.000  0.312
 Cl         0.000  0.000 -0.003    0.000  0.000 -0.002   -0.000 -0.000 -0.000
 Cl        -0.000  0.000  0.003    0.000 -0.000 -0.002   -0.000  0.000  0.000
 TransDip   0.000 -0.000 -0.000   -0.000 -0.000  0.042    0.000  0.000 -0.000

 Mode:                16                     17                     18
 Frequency:      1040.46                1056.42                1139.36
 Force Cnst:      4.8932                 1.7773                 2.0828
 Red. Mass:       7.6717                 2.7029                 2.7231
 IR Active:          YES                    YES                    YES
 IR Intens:       41.602                 12.626                 49.610
 Raman Active:       YES                    YES                    YES
               X      Y      Z        X      Y      Z        X      Y      Z
 C          0.007  0.317  0.000   -0.079  0.129  0.000   -0.045 -0.086 -0.000
 C         -0.202 -0.149 -0.000    0.156  0.153 -0.000   -0.042  0.013  0.000
 C          0.201 -0.148  0.000    0.157 -0.153  0.000   -0.041 -0.012  0.000
 C         -0.007  0.318  0.000   -0.080 -0.129 -0.000   -0.047  0.084 -0.000
 C         -0.279 -0.238 -0.000   -0.075  0.001 -0.000    0.223  0.116  0.000
 C          0.279 -0.239  0.000   -0.074 -0.001  0.000    0.226 -0.116 -0.000
 H         -0.092  0.317 -0.000   -0.527  0.137 -0.000   -0.605 -0.107  0.000
 H         -0.127 -0.274  0.000    0.064  0.349 -0.000   -0.135  0.160 -0.000
 H          0.127 -0.271 -0.000    0.065 -0.348 -0.000   -0.128 -0.148  0.000
 H          0.096  0.318  0.000   -0.529 -0.136 -0.000   -0.614  0.105 -0.000
 Cl         0.031  0.022  0.000    0.012  0.004  0.000   -0.026 -0.016 -0.000
 Cl        -0.032  0.023  0.000    0.012 -0.004 -0.000   -0.026  0.016  0.000
 TransDip   0.000 -0.207 -0.000   -0.114 -0.000 -0.000    0.226 -0.001  0.000

 Mode:                19                     20                     21
 Frequency:      1150.34                1186.01                1277.69
 Force Cnst:      1.2235                 0.9168                 1.4035
 Red. Mass:       1.5692                 1.1062                 1.4592
 IR Active:          YES                    YES                    YES
 IR Intens:        1.143                  0.390                  3.434
 Raman Active:       YES                    YES                    YES
               X      Y      Z        X      Y      Z        X      Y      Z
 C          0.066 -0.075 -0.000    0.024 -0.003  0.000   -0.001 -0.051 -0.000
 C         -0.067  0.033 -0.000   -0.032  0.051  0.000   -0.009 -0.032 -0.000
 C          0.068  0.034  0.000   -0.032 -0.051 -0.000    0.010 -0.031  0.000
 C         -0.065 -0.075 -0.000    0.024  0.003 -0.000    0.000 -0.051  0.000
 C         -0.100  0.004 -0.000    0.015  0.001 -0.000   -0.098  0.084  0.000
 C          0.097  0.006  0.000    0.016 -0.001  0.000    0.098  0.085 -0.000
 H          0.372 -0.079 -0.000    0.304 -0.000 -0.000   -0.674 -0.065  0.000
 H         -0.329  0.472 -0.000   -0.324  0.546 -0.000   -0.094  0.106 -0.000
 H          0.332  0.476  0.000   -0.324 -0.545  0.000    0.094  0.106  0.000
 H         -0.362 -0.080 -0.000    0.304 -0.000  0.000    0.675 -0.066 -0.000
 Cl         0.009  0.001  0.000   -0.002 -0.001  0.000    0.004 -0.002 -0.000
 Cl        -0.009  0.001 -0.000   -0.002  0.001 -0.000   -0.004 -0.002  0.000
 TransDip  -0.002 -0.034 -0.000    0.020  0.000 -0.000   -0.000 -0.059 -0.000

 Mode:                22                     23                     24
 Frequency:      1309.70                1462.23                1487.86
 Force Cnst:      8.6854                 2.6010                 3.1088
 Red. Mass:       8.5940                 2.0647                 2.3835
 IR Active:          YES                    YES                    YES
 IR Intens:        0.812                 18.929                 63.341
 Raman Active:       YES                    YES                    YES
               X      Y      Z        X      Y      Z        X      Y      Z
 C          0.318  0.014 -0.000    0.070  0.092  0.000   -0.172  0.015 -0.000
 C         -0.150  0.248 -0.000    0.099 -0.101  0.000    0.058  0.065  0.000
 C         -0.150 -0.249 -0.000   -0.100 -0.100 -0.000    0.057 -0.065  0.000
 C          0.317 -0.015  0.000   -0.068  0.092 -0.000   -0.173 -0.013  0.000
 C         -0.161  0.366  0.000    0.111 -0.052 -0.000    0.058  0.147  0.000
 C         -0.160 -0.365 -0.000   -0.111 -0.051  0.000    0.056 -0.148 -0.000
 H         -0.121  0.008  0.000   -0.198  0.107 -0.000    0.600  0.023  0.000
 H          0.186 -0.323 -0.000   -0.284  0.568 -0.000    0.215 -0.169  0.000
 H          0.190  0.328  0.000    0.283  0.567  0.000    0.218  0.174 -0.000
 H         -0.114 -0.009 -0.000    0.192  0.107  0.000    0.601 -0.021 -0.000
 Cl        -0.004 -0.002 -0.000   -0.004  0.001  0.000   -0.003 -0.005 -0.000
 Cl        -0.004  0.002  0.000    0.004  0.001 -0.000   -0.003  0.005  0.000
 TransDip   0.029 -0.000 -0.000   -0.001  0.139 -0.000    0.255  0.001  0.000

 Mode:                25                     26                     27
 Frequency:      1608.39                1615.46                3179.10
 Force Cnst:      9.4445                 8.6817                 6.4689
 Red. Mass:       6.1965                 5.6463                 1.0864
 IR Active:          YES                    YES                    YES
 IR Intens:        4.185                  9.697                  1.201
 Raman Active:       YES                    YES                    YES
               X      Y      Z        X      Y      Z        X      Y      Z
 C          0.023  0.160 -0.000    0.342 -0.027  0.000   -0.001 -0.020  0.000
 C          0.090 -0.355 -0.000   -0.230  0.106 -0.000    0.049  0.028  0.000
 C          0.097  0.358 -0.000    0.227  0.096  0.000   -0.049  0.028 -0.000
 C          0.012 -0.161  0.000   -0.342 -0.022 -0.000    0.001 -0.019 -0.000
 C         -0.078  0.259  0.000    0.170 -0.052 -0.000   -0.000 -0.000 -0.000
 C         -0.084 -0.261 -0.000   -0.168 -0.045  0.000    0.001 -0.000  0.000
 H         -0.098  0.179  0.000   -0.417 -0.042 -0.000   -0.001  0.247 -0.000
 H         -0.332  0.332 -0.000    0.011 -0.341 -0.000   -0.569 -0.333  0.000
 H         -0.332 -0.342 -0.000   -0.003 -0.332  0.000    0.574 -0.336  0.000
 H         -0.085 -0.180 -0.000    0.418 -0.036  0.000    0.001  0.235 -0.000
 Cl         0.002 -0.003 -0.000    0.001  0.001  0.000   -0.000  0.000  0.000
 Cl         0.002  0.003  0.000   -0.001  0.001 -0.000    0.000  0.000 -0.000
 TransDip   0.066  0.001 -0.000   -0.001  0.100 -0.000   -0.000  0.035  0.000

 Mode:                28                     29                     30
 Frequency:      3191.49                3201.72                3206.35
 Force Cnst:      6.5446                 6.6050                 6.6463
 Red. Mass:       1.0905                 1.0936                 1.0973
 IR Active:          YES                    YES                    YES
 IR Intens:        5.864                  2.527                  3.802
 Raman Active:       YES                    YES                    YES
               X      Y      Z        X      Y      Z        X      Y      Z
 C          0.001  0.040  0.000    0.001 -0.061 -0.000   -0.002  0.044  0.000
 C         -0.039 -0.026  0.000   -0.025 -0.011 -0.000    0.033  0.020  0.000
 C         -0.041  0.027 -0.000    0.015 -0.005  0.000    0.036 -0.021  0.000
 C          0.002 -0.035 -0.000   -0.001 -0.055  0.000   -0.002 -0.055 -0.000
 C         -0.001 -0.000 -0.000   -0.002  0.001  0.000   -0.002  0.000 -0.000
 C         -0.001  0.000  0.000    0.003  0.001 -0.000   -0.002 -0.000  0.000
 H          0.003 -0.467 -0.000   -0.009  0.691  0.000    0.008 -0.487 -0.000
 H          0.462  0.275 -0.000    0.261  0.150 -0.000   -0.363 -0.214  0.000
 H          0.480 -0.286  0.000   -0.156  0.087  0.000   -0.390  0.229 -0.000
 H          0.003  0.416  0.000    0.008  0.626 -0.000    0.009  0.611 -0.000
 Cl         0.000  0.000  0.000    0.000  0.000 -0.000    0.000  0.000  0.000
 Cl         0.000 -0.000 -0.000   -0.000  0.000  0.000    0.000 -0.000 -0.000
 TransDip  -0.078  0.002 -0.000   -0.009 -0.050  0.000    0.062 -0.004 -0.000

 STANDARD THERMODYNAMIC QUANTITIES AT   298.15 K  AND     1.00 ATM

   This Molecule has  0 Imaginary Frequencies
   Zero point vibrational energy:       50.908 kcal/mol

   Atom    1 Element C  Has Mass   12.00000
   Atom    2 Element C  Has Mass   12.00000
   Atom    3 Element C  Has Mass   12.00000
   Atom    4 Element C  Has Mass   12.00000
   Atom    5 Element C  Has Mass   12.00000
   Atom    6 Element C  Has Mass   12.00000
   Atom    7 Element H  Has Mass    1.00783
   Atom    8 Element H  Has Mass    1.00783
   Atom    9 Element H  Has Mass    1.00783
   Atom   10 Element H  Has Mass    1.00783
   Atom   11 Element Cl Has Mass   34.96885
   Atom   12 Element Cl Has Mass   34.96885
   Molecular Mass:   145.969020 amu
   Principal axes and moments of inertia in amu*Bohr^2:
                             1           2           3
    Eigenvalues --      954.17505  1269.99330  2224.16836
          X               1.00000    -0.00008    -0.00000
          Y               0.00008     1.00000     0.00000
          Z               0.00000    -0.00000     1.00000
   Rotational Symmetry Number is   1
   The Molecule is an Asymmetric Top
   Translational Enthalpy:        0.889 kcal/mol
   Rotational Enthalpy:           0.889 kcal/mol
   Vibrational Enthalpy:         53.310 kcal/mol
   gas constant (RT):             0.592 kcal/mol
   Translational Entropy:        40.845  cal/mol.K
   Rotational Entropy:           29.378  cal/mol.K
   Vibrational Entropy:          12.949  cal/mol.K

   Total Enthalpy:               55.680 kcal/mol
   Total Entropy:                83.173  cal/mol.K

 ======================================================================

 STANDARD THERMODYNAMIC QUANTITIES FOR ANHARMONIC VIBRATION -- TOSH

   Zero point vibrational energy: ************ kcal/mol

   Vibrational Enthalpy:       Infinity kcal/mol
   Vibrational Entropy:             NaN  cal/mol.K

   Total Enthalpy:             Infinity kcal/mol
   Total Entropy:                   NaN  cal/mol.K

 ======================================================================

 STANDARD THERMODYNAMIC QUANTITIES FOR ANHARMONIC VIBRATION -- VPT2

   Zero point vibrational energy: ************ kcal/mol

   Vibrational Enthalpy:       Infinity kcal/mol
   Vibrational Entropy:             NaN  cal/mol.K

   Total Enthalpy:             Infinity kcal/mol
   Total Entropy:                   NaN  cal/mol.K

 ======================================================================

Archival summary:
1\1\december\FREQ\ProcedureUnspecified\BasisUnspecified\l264\taweetha\FriNov2919:59:572019FriNov2919:59:572019\0\\#,FREQ,ProcedureUnspecified,BasisUnspecified,\\0,1\Cl\C,1,1.74887\C,2,1.39415,1,118.694\H,3,1.0826,2,118.917,1,-0,0\C,3,1.39061,2,120.236,1,-180,0\H,5,1.08342,3,119.539,2,180,0\C,5,1.39339,3,119.966,2,-0,0\H,7,1.08345,5,120.479,3,-180,0\C,7,1.39082,5,119.99,3,0,0\H,9,1.08246,7,120.814,5,-180,0\C,9,1.39404,7,120.252,5,-0,0\Cl,11,1.74872,9,118.778,7,-180,0\\\@

 Total job time:  195.48s(wall), 1131.81s(cpu) 
 Fri Nov 29 19:59:57 2019

        *************************************************************
        *                                                           *
        *  Thank you very much for using Q-Chem.  Have a nice day.  *
        *                                                           *
        *************************************************************
