# Supplementary material for: Geometric and energetic data from quantum chemical calculations of halobenzenes and xylenes
Source: Data Brief. 2020 Mar 5;30:105386. doi: 10.1016/j.dib.2020.105386 (PMC7114895; doi:10.1016/j.dib.2020.105386)
Supplement: Supplementary file 1 [file mmc1.zip › halobenzene/B3LYP/2/o-C6H4ClF.out]

                  Welcome to Q-Chem
     A Quantum Leap Into The Future Of Chemistry


 Q-Chem 5.2 (devel), Q-Chem, Inc., Pleasanton, CA (2019)

 Yihan Shao,  Zhengting Gan,  E. Epifanovsky,  A. T. B. Gilbert,  M. Wormit,  
 J. Kussmann,  A. W. Lange,  A. Behn,  Jia Deng,  Xintian Feng,  D. Ghosh,  
 M. Goldey,  P. R. Horn,  L. D. Jacobson,  I. Kaliman,  T. Kus,  A. Landau,  
 Jie Liu,  E. I. Proynov,  R. M. Richard,  R. P. Steele,  E. J. Sundstrom,  
 H. L. Woodcock III,  P. M. Zimmerman,  D. Zuev,  B. Albrecht,  E. Alguire,  
 S. A. Baeppler,  D. Barton,  Z. Benda,  Y. A. Bernard,  E. J. Berquist,  
 K. B. Bravaya,  H. Burton,  D. Casanova,  Chun-Min Chang,  Yunqing Chen,  
 A. Chien,  K. D. Closser,  M. P. Coons,  S. Coriani,  S. Dasgupta,  
 A. L. Dempwolff,  M. Diedenhofen,  Hainam Do,  R. G. Edgar,  Po-Tung Fang,  
 S. Faraji,  S. Fatehi,  Qingguo Feng,  K. D. Fenk,  J. Fosso-Tande,  
 J. Gayvert,  Qinghui Ge,  A. Ghysels,  G. Gidofalvi,  J. Gomes,  
 J. Gonthier,  A. Gunina,  D. Hait,  M. W. D. Hanson-Heine,  
 P. H. P. Harbach,  A. W. Hauser,  M. F. Herbst,  J. E. Herr,  
 E. G. Hohenstein,  Z. C. Holden,  Kerwin Hui,  B. C. Huynh,  T.-C. Jagau,  
 Hyunjun Ji,  B. Kaduk,  K. Khistyaev,  Jaehoon Kim,  P. Klunzinger,  K. Koh,  
 D. Kosenkov,  L. Koulias,  T. Kowalczyk,  C. M. Krauter,  A. Kunitsa,  
 Ka Un Lao,  A. Laurent,  K. V. Lawler,  Joonho Lee,  D. Lefrancois,  
 S. Lehtola,  D. S. Levine,  Yi-Pei Li,  You-Sheng Lin,  Fenglai Liu,  
 E. Livshits,  A. Luenser,  P. Manohar,  E. Mansoor,  S. F. Manzer,  
 Shan-Ping Mao,  Yuezhi Mao,  N. Mardirossian,  A. V. Marenich,  
 T. Markovich,  L. A. Martinez-Martinez,  S. A. Maurer,  N. J. Mayhall,  
 S. C. McKenzie,  J.-M. Mewes,  P. Morgante,  A. F. Morrison,  
 J. W. Mullinax,  K. Nanda,  T. S. Nguyen-Beck,  R. Olivares-Amaya,  
 J. A. Parkhill,  Zheng Pei,  T. M. Perrine,  F. Plasser,  P. Pokhilko,  
 S. Prager,  A. Prociuk,  E. Ramos,  D. R. Rehn,  F. Rob,  M. Scheurer,  
 M. Schneider,  N. Sergueev,  S. M. Sharada,  S. Sharma,  D. W. Small,  
 T. Stauch,  T. Stein,  Yu-Chuan Su,  A. J. W. Thom,  A. Tkatchenko,  
 T. Tsuchimochi,  N. M. Tubman,  L. Vogt,  M. L. Vidal,  O. Vydrov,  
 M. A. Watson,  J. Wenzel,  M. de Wergifosse,  T. A. Wesolowski,  A. White,  
 J. Witte,  A. Yamada,  Jun Yang,  K. Yao,  S. Yeganeh,  S. R. Yost,  
 Zhi-Qiang You,  A. Zech,  Igor Ying Zhang,  Xing Zhang,  Yan Zhao,  
 Ying Zhu,  B. R. Brooks,  G. K. L. Chan,  C. J. Cramer,  M. S. Gordon,  
 W. J. Hehre,  A. Klamt,  M. W. Schmidt,  C. D. Sherrill,  D. G. Truhlar,  
 A. Aspuru-Guzik,  R. Baer,  A. T. Bell,  N. A. Besley,  Jeng-Da Chai,  
 A. E. DePrince, III,  R. A. DiStasio Jr.,  A. Dreuw,  B. D. Dunietz,  
 T. R. Furlani,  Chao-Ping Hsu,  Yousung Jung,  Jing Kong,  D. S. Lambrecht,  
 WanZhen Liang,  C. Ochsenfeld,  V. A. Rassolov,  L. V. Slipchenko,  
 J. E. Subotnik,  T. Van Voorhis,  J. M. Herbert,  A. I. Krylov,  
 P. M. W. Gill,  M. Head-Gordon

 Contributors to earlier versions of Q-Chem not listed above: 
 R. D. Adamson,  B. Austin,  J. Baker,  G. J. O. Beran,  K. Brandhorst,  
 S. T. Brown,  E. F. C. Byrd,  A. K. Chakraborty,  C.-L. Cheng,  
 Siu Hung Chien,  D. M. Chipman,  D. L. Crittenden,  H. Dachsel,  
 R. J. Doerksen,  A. D. Dutoi,  L. Fusti-Molnar,  W. A. Goddard III,  
 A. Golubeva-Zadorozhnaya,  S. R. Gwaltney,  G. Hawkins,  A. Heyden,  
 S. Hirata,  G. Kedziora,  F. J. Keil,  C. Kelley,  Jihan Kim,  R. A. King,  
 R. Z. Khaliullin,  P. P. Korambath,  W. Kurlancheek,  A. M. Lee,  M. S. Lee,  
 S. V. Levchenko,  Ching Yeh Lin,  D. Liotard,  R. C. Lochan,  I. Lotan,  
 P. E. Maslen,  N. Nair,  D. P. O'Neill,  D. Neuhauser,  E. Neuscamman,  
 C. M. Oana,  R. Olson,  B. Peters,  R. Peverati,  P. A. Pieniazek,  
 Y. M. Rhee,  J. Ritchie,  M. A. Rohrdanz,  E. Rosta,  N. J. Russ,  
 H. F. Schaefer III,  N. E. Schultz,  N. Shenvi,  A. C. Simmonett,  A. Sodt,  
 D. Stuck,  K. S. Thanthiriwatte,  V. Vanovschi,  Tao Wang,  A. Warshel,  
 C. F. Williams,  Q. Wu,  X. Xu,  W. Zhang

 Please cite Q-Chem as follows:
 Y. Shao et al., Mol. Phys. 113, 184-215 (2015)
 DOI: 10.1080/00268976.2014.952696

 Q-Chem 5.2.1 for Intel X86 EM64T Linux

 Parts of Q-Chem use Armadillo 8.300.2 (Tropical Shenanigans).
 http://arma.sourceforge.net/

 Q-Chem begins on Fri Nov 29 19:59:57 2019  

Host: 
0

     Scratch files written to /scratch/taweetham/qchem4453//
NAlpha2: 66
NElect   66
Mult     1

Checking the input file for inconsistencies... 	...done.

--------------------------------------------------------------
User input:
--------------------------------------------------------------
$MOLECULE
0 1
C   
C	1	CC
C	2	CC	1	120.0		
C	3	CC	2	120.0	1	0.0
C	4	CC	3	120.0	2	0.0	
C	5 	CC	4	120.0	3	0.0
H	1	CH	2	120.0	3	180.0
H	2	CH	3	120.0	4	180.0
H	3	CH	4	120.0	5	180.0
H	4	CH	5	120.0	6	180.0
F	5	CF	6	120.0	1	180.0
Cl	6	CCl	1	120.0	2	180.0

CC=1.39483
CH=1.08673
CF=1.33960
CCl=1.72090
CBr=1.89068
CI=2.07886
$END

$REM
   JOB_TYPE	OPTIMIZATION
   BASIS	6-311++G**
   METHOD	B3LYP
   MEM_TOTAL	64000
   SYM_IGNORE	TRUE
$END

--------------------------------------------------------------
 ----------------------------------------------------------------
             Standard Nuclear Orientation (Angstroms)
    I     Atom           X                Y                Z
 ----------------------------------------------------------------
    1      C       0.0000000000     0.0000000000     0.0000000000
    2      C       0.0000000000     0.0000000000     1.3948300000
    3      C       1.2079582140     0.0000000000     2.0922450000
    4      C       2.4159164279     0.0000000000     1.3948300000
    5      C       2.4159164279     0.0000000000    -0.0000000000
    6      C       1.2079582140     0.0000000000    -0.6974150000
    7      H      -0.9411357871    -0.0000000000    -0.5433650000
    8      H      -0.9411357871    -0.0000000000     1.9381950000
    9      H       1.2079582140    -0.0000000000     3.1789750000
   10      H       3.3570522150    -0.0000000000     1.9381950000
   11      F       3.5760440588    -0.0000000000    -0.6698000000
   12      Cl      1.2079582140    -0.0000000000    -2.4183150000
 ----------------------------------------------------------------
 Nuclear Repulsion Energy =         404.11748440 hartrees
 There are       33 alpha and       33 beta electrons
 Requested basis set is 6-311++G(d,p)
 There are 75 shells and 212 basis functions

 Total QAlloc Memory Limit  64000 MB
 Mega-Array Size       188 MB
 MEM_STATIC part       192 MB
 A cutoff of  1.0D-11 yielded   2546 shell pairs
 There are     21283 function pairs (     22938 Cartesian)
 Smallest overlap matrix eigenvalue = 1.43E-06

 Q-Chem warning in module stvman/mkSTV.C, line 318:

 Overlap eigenvalue is smaller than square root of threshold
 Use THRESH >= 12 to get rid of this warning


 Scale SEOQF with 1.000000e-01/1.000000e-01/1.000000e-01

 Standard Electronic Orientation quadrupole field applied
 Nucleus-field energy     =    -0.0000000100 hartrees
 Guess from superposition of atomic densities
 Warning:  Energy on first SCF cycle will be non-variational
 SAD guess density has 66.000000 electrons

 -----------------------------------------------------------------------
  General SCF calculation program by
  Eric Jon Sundstrom, Paul Horn, Yuezhi Mao, Dmitri Zuev, Alec White,
  David Stuck, Shaama M.S., Shane Yost, Joonho Lee, David Small,
  Daniel Levine, Susi Lehtola, Hugh Burton, Evgeny Epifanovsky,
  Bang C. Huynh
 -----------------------------------------------------------------------
 Exchange:     0.2000 Hartree-Fock + 0.0800 Slater + 0.7200 B88
 Correlation:  0.1900 VWN1RPA + 0.8100 LYP
 Using SG-1 standard quadrature grid
 using 6 threads for integral computing
 -------------------------------------------------------
 OpenMP Integral computing Module                
 Release: version 2.0, May 2017, Q-Chem Inc. Pleasanton 
 -------------------------------------------------------
 A restricted SCF calculation will be
 performed using DIIS
 SCF converges when DIIS error is below 1.0e-08
 ---------------------------------------
  Cycle       Energy         DIIS error
 ---------------------------------------
    1    -792.9258657406      4.29e-02  
    2    -791.0897950039      4.35e-03  
    3    -790.9921572100      5.80e-03  
    4    -791.1879050627      1.21e-03  
    5    -791.1963339382      4.16e-04  
    6    -791.1972648670      1.20e-04  
    7    -791.1973294865      4.36e-05  
    8    -791.1973368569      1.41e-05  
    9    -791.1973378622      2.68e-06  
   10    -791.1973378971      1.48e-06  
   11    -791.1973379099      2.42e-07  
   12    -791.1973379104      1.24e-07  
   13    -791.1973379104      2.54e-08  
   14    -791.1973379105      4.55e-09  Convergence criterion met
 ---------------------------------------
 SCF time:   CPU 58.80s  wall 10.00s 
 SCF   energy in the final basis set =     -791.1973379105
 Total energy in the final basis set =     -791.1973379105

 --------------------------------------------------------------

                    Orbital Energies (a.u.)
 --------------------------------------------------------------

 Alpha MOs
 -- Occupied --
******** -24.7083 -10.2836 -10.2534 -10.2049 -10.2031 -10.2010 -10.1982
 -9.4806  -7.2451  -7.2355  -7.2350  -1.2511  -0.9134  -0.8586  -0.7749
 -0.7542  -0.6472  -0.6294  -0.5666  -0.5217  -0.5126  -0.4921  -0.4700
 -0.4532  -0.4276  -0.4024  -0.4001  -0.3754  -0.3516  -0.3273  -0.2759
 -0.2610
 -- Virtual --
 -0.0408  -0.0296  -0.0126   0.0022   0.0063   0.0195   0.0345   0.0466
  0.0519   0.0630   0.0732   0.0775   0.0852   0.0857   0.1033   0.1082
  0.1113   0.1168   0.1190   0.1233   0.1264   0.1318   0.1332   0.1379
  0.1431   0.1554   0.1714   0.1820   0.1821   0.1844   0.1941   0.2075
  0.2116   0.2315   0.2370   0.2512   0.2609   0.2679   0.2709   0.2824
  0.2892   0.3129   0.3286   0.3335   0.3344   0.3552   0.3846   0.3934
  0.4259   0.4402   0.4629   0.4652   0.4899   0.5027   0.5160   0.5288
  0.5403   0.5579   0.5580   0.5743   0.5835   0.5952   0.6003   0.6051
  0.6423   0.6551   0.7030   0.7196   0.7364   0.7500   0.7792   0.8284
  0.8303   0.8353   0.8406   0.8502   0.8536   0.8639   0.8658   0.8818
  0.9193   0.9498   0.9763   0.9799   0.9873   1.0041   1.0319   1.0727
  1.0999   1.1614   1.2001   1.2092   1.2846   1.2920   1.3592   1.4214
  1.4431   1.4592   1.5035   1.5142   1.5363   1.5476   1.5542   1.5877
  1.6305   1.6385   1.6777   1.7146   1.7205   1.7741   1.8344   1.8793
  1.8830   1.8906   1.8959   1.9301   1.9336   1.9967   2.0131   2.0205
  2.0652   2.1356   2.2154   2.2354   2.2796   2.2817   2.3036   2.4072
  2.4141   2.4514   2.5452   2.5580   2.5870   2.6129   2.6839   2.7075
  2.7256   2.7431   2.7486   2.7566   2.7655   2.8004   2.8488   2.8497
  2.8588   3.0490   3.1013   3.1517   3.1998   3.3121   3.3503   3.4730
  3.5031   3.6889   3.7724   3.7947   3.8721   3.9809   4.0217   4.0697
  4.0966   4.1374   4.8190   4.8581   6.3115   6.4337   6.7347   9.7875
 23.4791  23.8861  23.9006  24.0144  24.0564  24.1519  25.8281  26.1397
 26.6448  66.7920 215.7801
 --------------------------------------------------------------

          Ground-State Mulliken Net Atomic Charges

     Atom                 Charge (a.u.)
  ----------------------------------------
      1 C                    -0.581570
      2 C                    -0.327728
      3 C                    -0.220541
      4 C                     0.188210
      5 C                    -1.021350
      6 C                     1.094725
      7 H                     0.181744
      8 H                     0.166115
      9 H                     0.171186
     10 H                     0.199896
     11 F                    -0.138420
     12 Cl                    0.287733
  ----------------------------------------
  Sum of atomic charges =     0.000000

 -----------------------------------------------------------------
                    Cartesian Multipole Moments
 -----------------------------------------------------------------
    Charge (ESU x 10^10)
                -0.0000
    Dipole Moment (Debye)
         X      -1.3597      Y       0.0000      Z       2.3127
       Tot       2.6828
    Quadrupole Moments (Debye-Ang)
        XX     -54.5156     XY       0.0000     YY     -55.2364
        XZ       4.9714     YZ       0.0000     ZZ     -49.7408
    Octopole Moments (Debye-Ang^2)
       XXX    -235.7822    XXY       0.0000    XYY     -75.6780
       YYY       0.0000    XXZ      25.5717    XYZ       0.0000
       YYZ       4.4808    XZZ     -70.4770    YZZ      -0.0000
       ZZZ      36.1646
    Hexadecapole Moments (Debye-Ang^3)
      XXXX   -1133.8599   XXXY       0.0000   XXYY    -194.1454
      XYYY       0.0000   YYYY     -62.7252   XXXZ     109.8190
      XXYZ       0.0000   XYYZ      12.3154   YYYZ       0.0000
      XXZZ    -309.1152   XYZZ      -0.0000   YYZZ    -164.6610
      XZZZ      66.3225   YZZZ       0.0000   ZZZZ    -798.4405
 -----------------------------------------------------------------
 Calculating analytic gradient of the SCF energy
 Gradient of SCF Energy
            1           2           3           4           5           6
    1   0.0019590   0.0000009   0.0005748  -0.0032028   0.0089641   0.0010304
    2  -0.0000000   0.0000000  -0.0000000   0.0000000  -0.0000000   0.0000000
    3  -0.0048991   0.0002200   0.0018272  -0.0003828  -0.0111427  -0.0078045
            7           8           9          10          11          12
    1  -0.0036336  -0.0015522  -0.0011057   0.0005199  -0.0029997  -0.0005551
    2  -0.0000000  -0.0000000   0.0000000  -0.0000000   0.0000000   0.0000000
    3   0.0004150   0.0019553   0.0023999   0.0036495   0.0005433   0.0132188
 Max gradient component =       1.322E-02
 RMS gradient           =       3.848E-03
 Gradient time:  CPU 15.16 s  wall 2.60 s
 Geometry Optimization Parameters
   NAtoms,    NIC,     NZ,  NCons,   NDum,   NFix, NCnnct, MaxDiis
       12      78      12       0       0       0       0       0


** GEOMETRY OPTIMIZATION IN DELOCALIZED INTERNAL COORDINATES **
   Searching for a Minimum

   Optimization Cycle:   1

                       Coordinates (Angstroms)
     ATOM                X               Y               Z
      1  C         0.0000000000    0.0000000000    0.0000000000
      2  C         0.0000000000    0.0000000000    1.3948300000
      3  C         1.2079582140    0.0000000000    2.0922450000
      4  C         2.4159164279    0.0000000000    1.3948300000
      5  C         2.4159164279    0.0000000000    0.0000000000
      6  C         1.2079582140    0.0000000000   -0.6974150000
      7  H        -0.9411357871    0.0000000000   -0.5433650000
      8  H        -0.9411357871    0.0000000000    1.9381950000
      9  H         1.2079582140    0.0000000000    3.1789750000
     10  H         3.3570522150    0.0000000000    1.9381950000
     11  F         3.5760440588    0.0000000000   -0.6698000000
     12  Cl        1.2079582140    0.0000000000   -2.4183150000
   Point Group: c1    Number of degrees of freedom:    30


   Energy is   -791.197337911


 Attempting to generate delocalized internal coordinates
 Initial Hessian constructed with Jon Baker's OPTIMIZE code

 21 Hessian modes will be used to form the next step
  Hessian Eigenvalues:
     0.160000    0.160000    0.160000    0.160000    0.220000    0.224933
     0.244875    0.250000    0.250000    0.334879    0.351933    0.351933
     0.351933    0.351933    0.422413    0.424130    0.464882    0.464882
     0.464882    0.464882    0.572947

 Minimum search - taking simple RFO step
 Searching for Lamda that Minimizes Along All modes
 Value Taken    Lamda =  -0.00123562
 Step Taken.  Stepsize is  0.066866

                             Maximum     Tolerance    Cnvgd?
         Gradient           0.012063      0.000300      NO
         Displacement       0.042406      0.001200      NO
         Energy change     *********      0.000001      NO


 New Cartesian Coordinates Obtained by Inverse Iteration

 Displacement from previous Coordinates is:  0.081001
 ----------------------------------------------------------------
             Standard Nuclear Orientation (Angstroms)
    I     Atom           X                Y                Z
 ----------------------------------------------------------------
    1      C      -0.0022918061     0.0000000000     0.0047752288
    2      C       0.0007135531     0.0000000000     1.3970220751
    3      C       1.2086091183     0.0000000000     2.0938081803
    4      C       2.4148289266     0.0000000000     1.3997447873
    5      C       2.4019030704     0.0000000000     0.0133721784
    6      C       1.2017303353     0.0000000000    -0.6962324826
    7      H      -0.9336381086     0.0000000000    -0.5466076434
    8      H      -0.9398686025     0.0000000000     1.9343651655
    9      H       1.2156644288     0.0000000000     3.1769193613
   10      H       3.3649207837     0.0000000000     1.9202354311
   11      F       3.5681208924     0.0000000000    -0.6511250786
   12      Cl      1.2137978200     0.0000000000    -2.4379022031
 ----------------------------------------------------------------
 Nuclear Repulsion Energy =         403.62817455 hartrees
 There are       33 alpha and       33 beta electrons
 Applying Cartesian multipole field
    Component          Value
    ---------          -----
     (2,0,0)        1.00000E-11
     (0,2,0)        2.00000E-11
     (0,0,2)       -3.00000E-11
 Nucleus-field energy     =    -0.0000000102 hartrees
 Requested basis set is 6-311++G(d,p)
 There are 75 shells and 212 basis functions
 A cutoff of  1.0D-11 yielded   2540 shell pairs
 There are     21242 function pairs (     22886 Cartesian)
 Smallest overlap matrix eigenvalue = 1.41E-06

 Q-Chem warning in module stvman/mkSTV.C, line 318:

 Overlap eigenvalue is smaller than square root of threshold
 Use THRESH >= 12 to get rid of this warning

 Guess MOs from SCF MO coefficient file

 -----------------------------------------------------------------------
  General SCF calculation program by
  Eric Jon Sundstrom, Paul Horn, Yuezhi Mao, Dmitri Zuev, Alec White,
  David Stuck, Shaama M.S., Shane Yost, Joonho Lee, David Small,
  Daniel Levine, Susi Lehtola, Hugh Burton, Evgeny Epifanovsky,
  Bang C. Huynh
 -----------------------------------------------------------------------
 Exchange:     0.2000 Hartree-Fock + 0.0800 Slater + 0.7200 B88
 Correlation:  0.1900 VWN1RPA + 0.8100 LYP
 Using SG-1 standard quadrature grid
 using 6 threads for integral computing
 -------------------------------------------------------
 OpenMP Integral computing Module                
 Release: version 2.0, May 2017, Q-Chem Inc. Pleasanton 
 -------------------------------------------------------
 A restricted SCF calculation will be
 performed using DIIS
 SCF converges when DIIS error is below 1.0e-08
 ---------------------------------------
  Cycle       Energy         DIIS error
 ---------------------------------------
    1    -791.1975732882      2.89e-04  
    2    -791.1979561093      1.34e-04  
    3    -791.1979459052      1.38e-04  
    4    -791.1980278202      1.97e-05  
    5    -791.1980300295      6.33e-06  
    6    -791.1980302250      1.57e-06  
    7    -791.1980302360      6.26e-07  
    8    -791.1980302378      1.27e-07  
    9    -791.1980302379      3.66e-08  
   10    -791.1980302380      1.66e-08  
   11    -791.1980302381      6.64e-09  Convergence criterion met
 ---------------------------------------
 SCF time:   CPU 46.76s  wall 9.00s 
 SCF   energy in the final basis set =     -791.1980302381
 Total energy in the final basis set =     -791.1980302381

 --------------------------------------------------------------

                    Orbital Energies (a.u.)
 --------------------------------------------------------------

 Alpha MOs
 -- Occupied --
******** -24.7062 -10.2826 -10.2543 -10.2049 -10.2020 -10.2011 -10.1984
 -9.4806  -7.2452  -7.2355  -7.2350  -1.2487  -0.9109  -0.8583  -0.7766
 -0.7557  -0.6477  -0.6308  -0.5664  -0.5210  -0.5124  -0.4907  -0.4698
 -0.4544  -0.4268  -0.4014  -0.4007  -0.3763  -0.3513  -0.3275  -0.2773
 -0.2622
 -- Virtual --
 -0.0409  -0.0295  -0.0133  -0.0003   0.0063   0.0183   0.0345   0.0457
  0.0518   0.0625   0.0732   0.0773   0.0852   0.0860   0.1035   0.1085
  0.1113   0.1169   0.1182   0.1230   0.1265   0.1310   0.1331   0.1382
  0.1432   0.1558   0.1721   0.1818   0.1830   0.1835   0.1941   0.2076
  0.2121   0.2318   0.2370   0.2529   0.2610   0.2683   0.2709   0.2839
  0.2891   0.3147   0.3298   0.3323   0.3346   0.3573   0.3851   0.3937
  0.4256   0.4366   0.4637   0.4662   0.4910   0.5047   0.5152   0.5293
  0.5391   0.5571   0.5585   0.5736   0.5846   0.5941   0.6003   0.6049
  0.6444   0.6538   0.7034   0.7215   0.7367   0.7529   0.7791   0.8288
  0.8325   0.8402   0.8416   0.8492   0.8555   0.8637   0.8652   0.8818
  0.9199   0.9449   0.9759   0.9794   0.9866   1.0036   1.0254   1.0717
  1.0996   1.1654   1.2024   1.2125   1.2753   1.2947   1.3577   1.4231
  1.4456   1.4580   1.5049   1.5147   1.5370   1.5467   1.5571   1.5882
  1.6288   1.6387   1.6789   1.7152   1.7215   1.7778   1.8305   1.8816
  1.8858   1.8875   1.9010   1.9304   1.9354   1.9993   2.0127   2.0244
  2.0646   2.1305   2.2194   2.2386   2.2820   2.2878   2.3078   2.4114
  2.4157   2.4541   2.5405   2.5566   2.5823   2.6134   2.6826   2.7049
  2.7243   2.7421   2.7541   2.7629   2.7663   2.8079   2.8494   2.8571
  2.8598   3.0511   3.1066   3.1498   3.1920   3.3152   3.3558   3.4791
  3.5153   3.6927   3.7743   3.7971   3.8742   3.9799   4.0261   4.0748
  4.1005   4.1404   4.8198   4.8588   6.3126   6.4359   6.7340   9.7804
 23.4803  23.8973  23.9030  24.0236  24.0708  24.1637  25.8255  26.1315
 26.6392  66.7919 215.7726
 --------------------------------------------------------------

          Ground-State Mulliken Net Atomic Charges

     Atom                 Charge (a.u.)
  ----------------------------------------
      1 C                    -0.621540
      2 C                    -0.308962
      3 C                    -0.240532
      4 C                     0.199478
      5 C                    -1.078953
      6 C                     1.187186
      7 H                     0.178387
      8 H                     0.166780
      9 H                     0.171463
     10 H                     0.200276
     11 F                    -0.138687
     12 Cl                    0.285105
  ----------------------------------------
  Sum of atomic charges =     0.000000

 -----------------------------------------------------------------
                    Cartesian Multipole Moments
 -----------------------------------------------------------------
    Charge (ESU x 10^10)
                -0.0000
    Dipole Moment (Debye)
         X      -1.3749      Y       0.0000      Z       2.3700
       Tot       2.7399
    Quadrupole Moments (Debye-Ang)
        XX     -54.5688     XY       0.0000     YY     -55.2115
        XZ       5.1053     YZ       0.0000     ZZ     -49.7775
    Octopole Moments (Debye-Ang^2)
       XXX    -235.6783    XXY       0.0000    XYY     -75.5854
       YYY       0.0000    XXZ      26.0336    XYZ       0.0000
       YYZ       4.6928    XZZ     -70.2995    YZZ      -0.0000
       ZZZ      36.3733
    Hexadecapole Moments (Debye-Ang^3)
      XXXX   -1130.5222   XXXY       0.0000   XXYY    -193.4994
      XYYY       0.0000   YYYY     -62.6394   XXXZ     110.7968
      XXYZ       0.0000   XYYZ      12.4834   YYYZ      -0.0000
      XXZZ    -309.3308   XYZZ      -0.0000   YYZZ    -165.8113
      XZZZ      66.0489   YZZZ       0.0000   ZZZZ    -805.1292
 -----------------------------------------------------------------
 Calculating analytic gradient of the SCF energy
 Gradient of SCF Energy
            1           2           3           4           5           6
    1   0.0001736  -0.0007960   0.0012041  -0.0005333   0.0032543  -0.0003027
    2  -0.0000000   0.0000000  -0.0000000   0.0000000   0.0000000  -0.0000000
    3  -0.0001238  -0.0004690   0.0002315  -0.0009375  -0.0006626  -0.0029501
            7           8           9          10          11          12
    1   0.0000192   0.0000820   0.0000772  -0.0003125  -0.0026890  -0.0001769
    2  -0.0000000   0.0000000   0.0000000   0.0000000   0.0000000   0.0000000
    3   0.0003920   0.0001542  -0.0001547   0.0009366   0.0012949   0.0022884
 Max gradient component =       3.254E-03
 RMS gradient           =       1.038E-03
 Gradient time:  CPU 15.13 s  wall 2.59 s
 Geometry Optimization Parameters
   NAtoms,    NIC,     NZ,  NCons,   NDum,   NFix, NCnnct, MaxDiis
       12      78      12       0       0       0       0       0

 Cartesian Hessian Update
 Hessian updated using BFGS update


** GEOMETRY OPTIMIZATION IN DELOCALIZED INTERNAL COORDINATES **
   Searching for a Minimum

   Optimization Cycle:   2

                       Coordinates (Angstroms)
     ATOM                X               Y               Z
      1  C        -0.0022918061    0.0000000000    0.0047752288
      2  C         0.0007135531    0.0000000000    1.3970220751
      3  C         1.2086091183    0.0000000000    2.0938081803
      4  C         2.4148289266    0.0000000000    1.3997447873
      5  C         2.4019030704    0.0000000000    0.0133721784
      6  C         1.2017303353    0.0000000000   -0.6962324826
      7  H        -0.9336381086    0.0000000000   -0.5466076434
      8  H        -0.9398686025    0.0000000000    1.9343651655
      9  H         1.2156644288    0.0000000000    3.1769193613
     10  H         3.3649207837    0.0000000000    1.9202354311
     11  F         3.5681208924    0.0000000000   -0.6511250786
     12  Cl        1.2137978200    0.0000000000   -2.4379022031
   Point Group: c1    Number of degrees of freedom:    30


   Energy is   -791.198030238

 Hessian updated using BFGS update

 15 Hessian modes will be used to form the next step
  Hessian Eigenvalues:
     0.146888    0.161009    0.220288    0.223723    0.246433    0.249938
     0.250820    0.303430    0.351797    0.355438    0.422932    0.426351
     0.462041    0.477781    0.576542

 Minimum search - taking simple RFO step
 Searching for Lamda that Minimizes Along All modes
 Value Taken    Lamda =  -0.00006371
 Step Taken.  Stepsize is  0.016908

                             Maximum     Tolerance    Cnvgd?
         Gradient           0.002561      0.000300      NO
         Displacement       0.011008      0.001200      NO
         Energy change     -0.000692      0.000001      NO


 New Cartesian Coordinates Obtained by Inverse Iteration

 Displacement from previous Coordinates is:  0.019472
 ----------------------------------------------------------------
             Standard Nuclear Orientation (Angstroms)
    I     Atom           X                Y                Z
 ----------------------------------------------------------------
    1      C      -0.0031344974     0.0000000000     0.0059279784
    2      C       0.0004083735     0.0000000000     1.3983318605
    3      C       1.2075309610     0.0000000000     2.0954847508
    4      C       2.4146636946     0.0000000000     1.4010416053
    5      C       2.4000033366     0.0000000000     0.0148979947
    6      C       1.2009499558     0.0000000000    -0.6943692352
    7      H      -0.9331126038     0.0000000000    -0.5481994974
    8      H      -0.9408535443     0.0000000000     1.9342315540
    9      H       1.2139556846     0.0000000000     3.1787457384
   10      H       3.3686973603     0.0000000000     1.9133953537
   11      F       3.5695550030     0.0000000000    -0.6502730907
   12      Cl      1.2158266876     0.0000000000    -2.4408400123
 ----------------------------------------------------------------
 Nuclear Repulsion Energy =         403.37067078 hartrees
 There are       33 alpha and       33 beta electrons
 Applying Cartesian multipole field
    Component          Value
    ---------          -----
     (2,0,0)        1.00000E-11
     (0,2,0)        2.00000E-11
     (0,0,2)       -3.00000E-11
 Nucleus-field energy     =    -0.0000000102 hartrees
 Requested basis set is 6-311++G(d,p)
 There are 75 shells and 212 basis functions
 A cutoff of  1.0D-11 yielded   2540 shell pairs
 There are     21242 function pairs (     22886 Cartesian)
 Smallest overlap matrix eigenvalue = 1.41E-06

 Q-Chem warning in module stvman/mkSTV.C, line 318:

 Overlap eigenvalue is smaller than square root of threshold
 Use THRESH >= 12 to get rid of this warning

 Guess MOs from SCF MO coefficient file

 -----------------------------------------------------------------------
  General SCF calculation program by
  Eric Jon Sundstrom, Paul Horn, Yuezhi Mao, Dmitri Zuev, Alec White,
  David Stuck, Shaama M.S., Shane Yost, Joonho Lee, David Small,
  Daniel Levine, Susi Lehtola, Hugh Burton, Evgeny Epifanovsky,
  Bang C. Huynh
 -----------------------------------------------------------------------
 Exchange:     0.2000 Hartree-Fock + 0.0800 Slater + 0.7200 B88
 Correlation:  0.1900 VWN1RPA + 0.8100 LYP
 Using SG-1 standard quadrature grid
 using 6 threads for integral computing
 -------------------------------------------------------
 OpenMP Integral computing Module                
 Release: version 2.0, May 2017, Q-Chem Inc. Pleasanton 
 -------------------------------------------------------
 A restricted SCF calculation will be
 performed using DIIS
 SCF converges when DIIS error is below 1.0e-08
 ---------------------------------------
  Cycle       Energy         DIIS error
 ---------------------------------------
    1    -791.1980439547      6.32e-05  
    2    -791.1980649941      1.81e-05  
    3    -791.1980646002      2.05e-05  
    4    -791.1980661085      3.31e-06  
    5    -791.1980661573      1.47e-06  
    6    -791.1980661697      3.02e-07  
    7    -791.1980661702      1.21e-07  
    8    -791.1980661701      3.54e-08  
    9    -791.1980661702      7.45e-09  Convergence criterion met
 ---------------------------------------
 SCF time:   CPU 38.60s  wall 7.00s 
 SCF   energy in the final basis set =     -791.1980661702
 Total energy in the final basis set =     -791.1980661702

 --------------------------------------------------------------

                    Orbital Energies (a.u.)
 --------------------------------------------------------------

 Alpha MOs
 -- Occupied --
******** -24.7056 -10.2826 -10.2547 -10.2053 -10.2024 -10.2016 -10.1987
 -9.4804  -7.2451  -7.2353  -7.2348  -1.2471  -0.9105  -0.8580  -0.7769
 -0.7561  -0.6479  -0.6308  -0.5660  -0.5206  -0.5123  -0.4898  -0.4698
 -0.4544  -0.4266  -0.4012  -0.4010  -0.3766  -0.3511  -0.3275  -0.2776
 -0.2628
 -- Virtual --
 -0.0412  -0.0297  -0.0136  -0.0010   0.0063   0.0180   0.0344   0.0455
  0.0518   0.0623   0.0730   0.0773   0.0851   0.0860   0.1034   0.1084
  0.1112   0.1168   0.1180   0.1228   0.1264   0.1307   0.1331   0.1381
  0.1431   0.1557   0.1719   0.1816   0.1830   0.1830   0.1941   0.2074
  0.2121   0.2315   0.2370   0.2529   0.2608   0.2682   0.2710   0.2836
  0.2888   0.3149   0.3294   0.3322   0.3343   0.3572   0.3850   0.3940
  0.4259   0.4361   0.4638   0.4664   0.4909   0.5046   0.5150   0.5289
  0.5387   0.5569   0.5580   0.5733   0.5845   0.5938   0.6002   0.6050
  0.6442   0.6536   0.7031   0.7214   0.7364   0.7527   0.7787   0.8288
  0.8327   0.8398   0.8425   0.8487   0.8560   0.8635   0.8650   0.8817
  0.9196   0.9439   0.9760   0.9787   0.9864   1.0033   1.0245   1.0710
  1.0992   1.1650   1.2020   1.2132   1.2739   1.2946   1.3577   1.4235
  1.4463   1.4578   1.5044   1.5137   1.5370   1.5460   1.5570   1.5877
  1.6270   1.6386   1.6793   1.7146   1.7210   1.7782   1.8284   1.8820
  1.8852   1.8877   1.9008   1.9302   1.9352   1.9988   2.0121   2.0242
  2.0655   2.1284   2.2194   2.2391   2.2818   2.2892   2.3081   2.4109
  2.4161   2.4542   2.5371   2.5552   2.5802   2.6132   2.6819   2.7040
  2.7243   2.7416   2.7545   2.7638   2.7662   2.8076   2.8491   2.8574
  2.8595   3.0510   3.1064   3.1468   3.1892   3.3149   3.3546   3.4790
  3.5158   3.6915   3.7747   3.7974   3.8730   3.9774   4.0255   4.0746
  4.0976   4.1397   4.8195   4.8570   6.3131   6.4363   6.7305   9.7787
 23.4787  23.8964  23.9050  24.0250  24.0698  24.1632  25.8251  26.1300
 26.6361  66.7919 215.7709
 --------------------------------------------------------------

          Ground-State Mulliken Net Atomic Charges

     Atom                 Charge (a.u.)
  ----------------------------------------
      1 C                    -0.625830
      2 C                    -0.306780
      3 C                    -0.244535
      4 C                     0.197091
      5 C                    -1.086977
      6 C                     1.204636
      7 H                     0.178088
      8 H                     0.167095
      9 H                     0.171989
     10 H                     0.200689
     11 F                    -0.140337
     12 Cl                    0.284871
  ----------------------------------------
  Sum of atomic charges =     0.000000

 -----------------------------------------------------------------
                    Cartesian Multipole Moments
 -----------------------------------------------------------------
    Charge (ESU x 10^10)
                -0.0000
    Dipole Moment (Debye)
         X      -1.3929      Y      -0.0000      Z       2.3921
       Tot       2.7681
    Quadrupole Moments (Debye-Ang)
        XX     -54.6318     XY      -0.0000     YY     -55.2183
        XZ       5.1412     YZ       0.0000     ZZ     -49.8002
    Octopole Moments (Debye-Ang^2)
       XXX    -235.9471    XXY      -0.0000    XYY     -75.6157
       YYY       0.0000    XXZ      26.1474    XYZ       0.0000
       YYZ       4.7162    XZZ     -70.3734    YZZ      -0.0000
       ZZZ      36.4396
    Hexadecapole Moments (Debye-Ang^3)
      XXXX   -1131.7086   XXXY      -0.0000   XXYY    -193.6207
      XYYY      -0.0000   YYYY     -62.6429   XXXZ     111.4706
      XXYZ      -0.0000   XYYZ      12.6013   YYYZ      -0.0000
      XXZZ    -309.7995   XYZZ      -0.0000   YYZZ    -166.0786
      XZZZ      66.1493   YZZZ       0.0000   ZZZZ    -806.5219
 -----------------------------------------------------------------
 Calculating analytic gradient of the SCF energy
 Gradient of SCF Energy
            1           2           3           4           5           6
    1   0.0000765  -0.0002878   0.0000064   0.0001267   0.0008212  -0.0002089
    2   0.0000000   0.0000000  -0.0000000  -0.0000000  -0.0000000  -0.0000000
    3   0.0004241  -0.0000725   0.0000994  -0.0003631   0.0002165  -0.0006830
            7           8           9          10          11          12
    1   0.0000544   0.0000790   0.0000445  -0.0001295  -0.0006138   0.0000314
    2  -0.0000000  -0.0000000   0.0000000  -0.0000000  -0.0000000   0.0000000
    3   0.0000012  -0.0000404  -0.0000500   0.0000373   0.0002355   0.0001950
 Max gradient component =       8.212E-04
 RMS gradient           =       2.454E-04
 Gradient time:  CPU 15.09 s  wall 2.58 s
 Geometry Optimization Parameters
   NAtoms,    NIC,     NZ,  NCons,   NDum,   NFix, NCnnct, MaxDiis
       12      78      12       0       0       0       0       0

 Cartesian Hessian Update
 Hessian updated using BFGS update


** GEOMETRY OPTIMIZATION IN DELOCALIZED INTERNAL COORDINATES **
   Searching for a Minimum

   Optimization Cycle:   3

                       Coordinates (Angstroms)
     ATOM                X               Y               Z
      1  C        -0.0031344974    0.0000000000    0.0059279784
      2  C         0.0004083735    0.0000000000    1.3983318605
      3  C         1.2075309610    0.0000000000    2.0954847508
      4  C         2.4146636946    0.0000000000    1.4010416053
      5  C         2.4000033366    0.0000000000    0.0148979947
      6  C         1.2009499558    0.0000000000   -0.6943692352
      7  H        -0.9331126038    0.0000000000   -0.5481994974
      8  H        -0.9408535443    0.0000000000    1.9342315540
      9  H         1.2139556846    0.0000000000    3.1787457384
     10  H         3.3686973603    0.0000000000    1.9133953537
     11  F         3.5695550030    0.0000000000   -0.6502730907
     12  Cl        1.2158266876    0.0000000000   -2.4408400123
   Point Group: c1    Number of degrees of freedom:    30


   Energy is   -791.198066170

 Hessian updated using BFGS update

 18 Hessian modes will be used to form the next step
  Hessian Eigenvalues:
     0.140672    0.160102    0.160906    0.217053    0.221640    0.246376
     0.250537    0.251434    0.297603    0.351929    0.352675    0.355401
     0.421844    0.425793    0.459897    0.470132    0.476878    0.542738

 Minimum search - taking simple RFO step
 Searching for Lamda that Minimizes Along All modes
 Value Taken    Lamda =  -0.00000263
 Step Taken.  Stepsize is  0.003297

                             Maximum     Tolerance    Cnvgd?
         Gradient           0.000418      0.000300      NO
         Displacement       0.001308      0.001200      NO
         Energy change     -0.000036      0.000001      NO


 New Cartesian Coordinates Obtained by Inverse Iteration

 Displacement from previous Coordinates is:  0.003104
 ----------------------------------------------------------------
             Standard Nuclear Orientation (Angstroms)
    I     Atom           X                Y                Z
 ----------------------------------------------------------------
    1      C      -0.0034235590     0.0000000000     0.0056456342
    2      C       0.0006390424     0.0000000000     1.3982329265
    3      C       1.2075274211     0.0000000000     2.0956352987
    4      C       2.4146964412     0.0000000000     1.4014176148
    5      C       2.3996530898     0.0000000000     0.0150269529
    6      C       1.2008510655     0.0000000000    -0.6939225393
    7      H      -0.9334569713     0.0000000000    -0.5485024452
    8      H      -0.9407229786     0.0000000000     1.9342118422
    9      H       1.2134878428     0.0000000000     3.1789649570
   10      H       3.3694334763     0.0000000000     1.9127415502
   11      F       3.5701703644     0.0000000000    -0.6500576306
   12      Cl      1.2156351767     0.0000000000    -2.4410191615
 ----------------------------------------------------------------
 Nuclear Repulsion Energy =         403.32966758 hartrees
 There are       33 alpha and       33 beta electrons
 Applying Cartesian multipole field
    Component          Value
    ---------          -----
     (2,0,0)        1.00000E-11
     (0,2,0)        2.00000E-11
     (0,0,2)       -3.00000E-11
 Nucleus-field energy     =    -0.0000000102 hartrees
 Requested basis set is 6-311++G(d,p)
 There are 75 shells and 212 basis functions
 A cutoff of  1.0D-11 yielded   2540 shell pairs
 There are     21242 function pairs (     22886 Cartesian)
 Smallest overlap matrix eigenvalue = 1.41E-06

 Q-Chem warning in module stvman/mkSTV.C, line 318:

 Overlap eigenvalue is smaller than square root of threshold
 Use THRESH >= 12 to get rid of this warning

 Guess MOs from SCF MO coefficient file

 -----------------------------------------------------------------------
  General SCF calculation program by
  Eric Jon Sundstrom, Paul Horn, Yuezhi Mao, Dmitri Zuev, Alec White,
  David Stuck, Shaama M.S., Shane Yost, Joonho Lee, David Small,
  Daniel Levine, Susi Lehtola, Hugh Burton, Evgeny Epifanovsky,
  Bang C. Huynh
 -----------------------------------------------------------------------
 Exchange:     0.2000 Hartree-Fock + 0.0800 Slater + 0.7200 B88
 Correlation:  0.1900 VWN1RPA + 0.8100 LYP
 Using SG-1 standard quadrature grid
 using 6 threads for integral computing
 -------------------------------------------------------
 OpenMP Integral computing Module                
 Release: version 2.0, May 2017, Q-Chem Inc. Pleasanton 
 -------------------------------------------------------
 A restricted SCF calculation will be
 performed using DIIS
 SCF converges when DIIS error is below 1.0e-08
 ---------------------------------------
  Cycle       Energy         DIIS error
 ---------------------------------------
    1    -791.1980664105      1.46e-05  
    2    -791.1980675440      3.92e-06  
    3    -791.1980675203      4.60e-06  
    4    -791.1980676027      8.12e-07  
    5    -791.1980676052      3.13e-07  
    6    -791.1980676058      8.23e-08  
    7    -791.1980676057      3.19e-08  
    8    -791.1980676057      8.03e-09  Convergence criterion met
 ---------------------------------------
 SCF time:   CPU 34.26s  wall 6.00s 
 SCF   energy in the final basis set =     -791.1980676057
 Total energy in the final basis set =     -791.1980676057

 --------------------------------------------------------------

                    Orbital Energies (a.u.)
 --------------------------------------------------------------

 Alpha MOs
 -- Occupied --
******** -24.7055 -10.2826 -10.2548 -10.2054 -10.2025 -10.2017 -10.1988
 -9.4804  -7.2451  -7.2353  -7.2348  -1.2467  -0.9105  -0.8579  -0.7769
 -0.7562  -0.6480  -0.6307  -0.5659  -0.5205  -0.5123  -0.4896  -0.4698
 -0.4544  -0.4265  -0.4013  -0.4010  -0.3766  -0.3511  -0.3274  -0.2776
 -0.2629
 -- Virtual --
 -0.0413  -0.0297  -0.0137  -0.0011   0.0063   0.0179   0.0344   0.0454
  0.0518   0.0623   0.0730   0.0773   0.0851   0.0860   0.1034   0.1084
  0.1112   0.1168   0.1179   0.1227   0.1263   0.1307   0.1331   0.1381
  0.1431   0.1557   0.1718   0.1816   0.1829   0.1830   0.1940   0.2074
  0.2121   0.2314   0.2370   0.2529   0.2608   0.2682   0.2710   0.2835
  0.2888   0.3149   0.3293   0.3323   0.3343   0.3571   0.3850   0.3941
  0.4260   0.4361   0.4639   0.4665   0.4908   0.5045   0.5150   0.5288
  0.5387   0.5569   0.5579   0.5732   0.5846   0.5937   0.6001   0.6051
  0.6441   0.6536   0.7030   0.7212   0.7363   0.7527   0.7786   0.8288
  0.8327   0.8398   0.8426   0.8486   0.8561   0.8634   0.8650   0.8817
  0.9196   0.9438   0.9759   0.9787   0.9863   1.0031   1.0244   1.0709
  1.0991   1.1649   1.2019   1.2134   1.2739   1.2945   1.3577   1.4236
  1.4465   1.4577   1.5044   1.5135   1.5370   1.5459   1.5569   1.5876
  1.6267   1.6386   1.6792   1.7146   1.7209   1.7781   1.8281   1.8821
  1.8850   1.8880   1.9006   1.9301   1.9352   1.9986   2.0120   2.0241
  2.0657   2.1279   2.2194   2.2394   2.2818   2.2892   2.3081   2.4108
  2.4161   2.4541   2.5365   2.5550   2.5800   2.6131   2.6818   2.7039
  2.7243   2.7415   2.7546   2.7638   2.7662   2.8073   2.8490   2.8573
  2.8595   3.0510   3.1064   3.1461   3.1888   3.3149   3.3543   3.4789
  3.5158   3.6912   3.7748   3.7974   3.8727   3.9767   4.0252   4.0744
  4.0968   4.1396   4.8196   4.8564   6.3133   6.4364   6.7295   9.7785
 23.4782  23.8962  23.9056  24.0253  24.0694  24.1631  25.8250  26.1300
 26.6356  66.7919 215.7707
 --------------------------------------------------------------

          Ground-State Mulliken Net Atomic Charges

     Atom                 Charge (a.u.)
  ----------------------------------------
      1 C                    -0.625566
      2 C                    -0.306745
      3 C                    -0.245199
      4 C                     0.196887
      5 C                    -1.088205
      6 C                     1.206477
      7 H                     0.178180
      8 H                     0.167154
      9 H                     0.172052
     10 H                     0.200821
     11 F                    -0.140794
     12 Cl                    0.284938
  ----------------------------------------
  Sum of atomic charges =     0.000000

 -----------------------------------------------------------------
                    Cartesian Multipole Moments
 -----------------------------------------------------------------
    Charge (ESU x 10^10)
                -0.0000
    Dipole Moment (Debye)
         X      -1.3975      Y       0.0000      Z       2.3965
       Tot       2.7742
    Quadrupole Moments (Debye-Ang)
        XX     -54.6489     XY      -0.0000     YY     -55.2194
        XZ       5.1520     YZ      -0.0000     ZZ     -49.8048
    Octopole Moments (Debye-Ang^2)
       XXX    -236.0158    XXY      -0.0000    XYY     -75.6187
       YYY       0.0000    XXZ      26.1745    XYZ      -0.0000
       YYZ       4.7194    XZZ     -70.3837    YZZ      -0.0000
       ZZZ      36.4595
    Hexadecapole Moments (Debye-Ang^3)
      XXXX   -1132.0556   XXXY      -0.0000   XXYY    -193.6488
      XYYY      -0.0000   YYYY     -62.6423   XXXZ     111.5438
      XXYZ      -0.0000   XYYZ      12.5944   YYYZ      -0.0000
      XXZZ    -309.8579   XYZZ      -0.0000   YYZZ    -166.0973
      XZZZ      66.1274   YZZZ       0.0000   ZZZZ    -806.6266
 -----------------------------------------------------------------
 Calculating analytic gradient of the SCF energy
 Gradient of SCF Energy
            1           2           3           4           5           6
    1   0.0000495   0.0000176  -0.0000552   0.0000141   0.0001335  -0.0001475
    2   0.0000000  -0.0000000   0.0000000  -0.0000000  -0.0000000  -0.0000000
    3   0.0000737   0.0000145   0.0000086  -0.0000599   0.0000804  -0.0000666
            7           8           9          10          11          12
    1  -0.0000009   0.0000099   0.0000312   0.0000060  -0.0000622   0.0000039
    2  -0.0000000   0.0000000  -0.0000000   0.0000000  -0.0000000   0.0000000
    3  -0.0000320  -0.0000119  -0.0000037  -0.0000110   0.0000190  -0.0000110
 Max gradient component =       1.475E-04
 RMS gradient           =       4.490E-05
 Gradient time:  CPU 15.11 s  wall 2.59 s
 Geometry Optimization Parameters
   NAtoms,    NIC,     NZ,  NCons,   NDum,   NFix, NCnnct, MaxDiis
       12      78      12       0       0       0       0       0

 Cartesian Hessian Update
 Hessian updated using BFGS update


** GEOMETRY OPTIMIZATION IN DELOCALIZED INTERNAL COORDINATES **
   Searching for a Minimum

   Optimization Cycle:   4

                       Coordinates (Angstroms)
     ATOM                X               Y               Z
      1  C        -0.0034235590    0.0000000000    0.0056456342
      2  C         0.0006390424    0.0000000000    1.3982329265
      3  C         1.2075274211    0.0000000000    2.0956352987
      4  C         2.4146964412    0.0000000000    1.4014176148
      5  C         2.3996530898    0.0000000000    0.0150269529
      6  C         1.2008510655    0.0000000000   -0.6939225393
      7  H        -0.9334569713    0.0000000000   -0.5485024452
      8  H        -0.9407229786    0.0000000000    1.9342118422
      9  H         1.2134878428    0.0000000000    3.1789649570
     10  H         3.3694334763    0.0000000000    1.9127415502
     11  F         3.5701703644    0.0000000000   -0.6500576306
     12  Cl        1.2156351767    0.0000000000   -2.4410191615
   Point Group: c1    Number of degrees of freedom:    30


   Energy is   -791.198067606

 Hessian updated using BFGS update

 21 Hessian modes will be used to form the next step
  Hessian Eigenvalues:
     0.142078    0.158737    0.160003    0.160153    0.211660    0.221247
     0.245566    0.247921    0.250864    0.298682    0.351377    0.351932
     0.352558    0.356394    0.416063    0.426477    0.445527    0.463613
     0.472312    0.476635    0.535317

 Minimum search - taking simple RFO step
 Searching for Lamda that Minimizes Along All modes
 Value Taken    Lamda =   0.00000000
 Step Taken.  Stepsize is  0.000614

                             Maximum     Tolerance    Cnvgd?
         Gradient           0.000108      0.000300     YES
         Displacement       0.000326      0.001200     YES
         Energy change     -0.000001      0.000001      NO


                       Distance Matrix (Angstroms)
             C (  1)   C (  2)   C (  3)   C (  4)   C (  5)   C (  6)
   C (  2)  1.392593
   C (  3)  2.415462  1.393897
   C (  4)  2.792039  2.414059  1.392550
   C (  5)  2.403095  2.769211  2.397936  1.386472
   C (  6)  1.392721  2.411975  2.789566  2.421543  1.392744
   H (  7)  1.082609  2.159239  3.402246  3.874573  3.380412  2.139256
   H (  8)  2.144271  1.083252  2.154307  3.397456  3.852452  3.390196
   H (  9)  3.398651  2.154532  1.083346  2.145362  3.378978  3.872908
   H ( 10)  3.874684  3.407858  2.169629  1.083040  2.131149  3.390789
   F ( 11)  3.633252  4.115465  3.622280  2.354500  1.346272  2.369725
   Cl( 12)  2.733546  4.026918  4.536662  4.025179  2.726547  1.747159
             H (  7)   H (  8)   H (  9)   H ( 10)   F ( 11)
   H (  8)  2.482725
   H (  9)  4.301556  2.487978
   H ( 10)  4.957075  4.310210  2.500285
   F ( 11)  4.504772  5.198712  4.496150  2.570649
   Cl( 12)  2.863602  4.877758  5.619985  4.857374  2.958273

 Final energy is   -791.19806760572965     


 ******************************
 **  OPTIMIZATION CONVERGED  **
 ******************************

                       Coordinates (Angstroms)
     ATOM                X               Y               Z
      1  C        -0.0034235590    0.0000000000    0.0056456342
      2  C         0.0006390424    0.0000000000    1.3982329265
      3  C         1.2075274211    0.0000000000    2.0956352987
      4  C         2.4146964412    0.0000000000    1.4014176148
      5  C         2.3996530898    0.0000000000    0.0150269529
      6  C         1.2008510655    0.0000000000   -0.6939225393
      7  H        -0.9334569713    0.0000000000   -0.5485024452
      8  H        -0.9407229786    0.0000000000    1.9342118422
      9  H         1.2134878428    0.0000000000    3.1789649570
     10  H         3.3694334763    0.0000000000    1.9127415502
     11  F         3.5701703644    0.0000000000   -0.6500576306
     12  Cl        1.2156351767    0.0000000000   -2.4410191615

Z-matrix Print:
$molecule
0 1
Cl
C  1 1.747159
C  2 1.392721 1 120.637315
H  3 1.082609 2 119.059477 1 -0.000000 0
C  3 1.392593 2 119.985335 1 -180.000000 0
H  5 1.083252 3 119.488538 2 -180.000000 0
C  2 1.392744 1 120.114459 3 -180.000000 0
F  7 1.346272 2 119.795595 1 -0.000000 0
C  7 1.386472 2 121.220967 1 -180.000000 0
H  9 1.083040 7 118.793629 2 -180.000000 0
C  9 1.392550 7 119.280631 2 -0.000000 0
H  11 1.083346 9 119.587073 7 -180.000000 0
$end


 --------------------------------------------------------------

                    Orbital Energies (a.u.)
 --------------------------------------------------------------

 Alpha MOs
 -- Occupied --
******** -24.7055 -10.2826 -10.2548 -10.2054 -10.2025 -10.2017 -10.1988
 -9.4804  -7.2451  -7.2353  -7.2348  -1.2467  -0.9105  -0.8579  -0.7769
 -0.7562  -0.6480  -0.6307  -0.5659  -0.5205  -0.5123  -0.4896  -0.4698
 -0.4544  -0.4265  -0.4013  -0.4010  -0.3766  -0.3511  -0.3274  -0.2776
 -0.2629
 -- Virtual --
 -0.0413  -0.0297  -0.0137  -0.0011   0.0063   0.0179   0.0344   0.0454
  0.0518   0.0623   0.0730   0.0773   0.0851   0.0860   0.1034   0.1084
  0.1112   0.1168   0.1179   0.1227   0.1263   0.1307   0.1331   0.1381
  0.1431   0.1557   0.1718   0.1816   0.1829   0.1830   0.1940   0.2074
  0.2121   0.2314   0.2370   0.2529   0.2608   0.2682   0.2710   0.2835
  0.2888   0.3149   0.3293   0.3323   0.3343   0.3571   0.3850   0.3941
  0.4260   0.4361   0.4639   0.4665   0.4908   0.5045   0.5150   0.5288
  0.5387   0.5569   0.5579   0.5732   0.5846   0.5937   0.6001   0.6051
  0.6441   0.6536   0.7030   0.7212   0.7363   0.7527   0.7786   0.8288
  0.8327   0.8398   0.8426   0.8486   0.8561   0.8634   0.8650   0.8817
  0.9196   0.9438   0.9759   0.9787   0.9863   1.0031   1.0244   1.0709
  1.0991   1.1649   1.2019   1.2134   1.2739   1.2945   1.3577   1.4236
  1.4465   1.4577   1.5044   1.5135   1.5370   1.5459   1.5569   1.5876
  1.6267   1.6386   1.6792   1.7146   1.7209   1.7781   1.8281   1.8821
  1.8850   1.8880   1.9006   1.9301   1.9352   1.9986   2.0120   2.0241
  2.0657   2.1279   2.2194   2.2394   2.2818   2.2892   2.3081   2.4108
  2.4161   2.4541   2.5365   2.5550   2.5800   2.6131   2.6818   2.7039
  2.7243   2.7415   2.7546   2.7638   2.7662   2.8073   2.8490   2.8573
  2.8595   3.0510   3.1064   3.1461   3.1888   3.3149   3.3543   3.4789
  3.5158   3.6912   3.7748   3.7974   3.8727   3.9767   4.0252   4.0744
  4.0968   4.1396   4.8196   4.8564   6.3133   6.4364   6.7295   9.7785
 23.4782  23.8962  23.9056  24.0253  24.0694  24.1631  25.8250  26.1300
 26.6356  66.7919 215.7707
 --------------------------------------------------------------

          Ground-State Mulliken Net Atomic Charges

     Atom                 Charge (a.u.)
  ----------------------------------------
      1 C                    -0.625566
      2 C                    -0.306745
      3 C                    -0.245199
      4 C                     0.196887
      5 C                    -1.088205
      6 C                     1.206477
      7 H                     0.178180
      8 H                     0.167154
      9 H                     0.172052
     10 H                     0.200821
     11 F                    -0.140794
     12 Cl                    0.284938
  ----------------------------------------
  Sum of atomic charges =     0.000000

 -----------------------------------------------------------------
                    Cartesian Multipole Moments
 -----------------------------------------------------------------
    Charge (ESU x 10^10)
                -0.0000
    Dipole Moment (Debye)
         X      -1.3975      Y       0.0000      Z       2.3965
       Tot       2.7742
    Quadrupole Moments (Debye-Ang)
        XX     -54.6489     XY      -0.0000     YY     -55.2194
        XZ       5.1520     YZ      -0.0000     ZZ     -49.8048
    Octopole Moments (Debye-Ang^2)
       XXX    -236.0158    XXY      -0.0000    XYY     -75.6187
       YYY       0.0000    XXZ      26.1745    XYZ      -0.0000
       YYZ       4.7194    XZZ     -70.3837    YZZ      -0.0000
       ZZZ      36.4595
    Hexadecapole Moments (Debye-Ang^3)
      XXXX   -1132.0556   XXXY      -0.0000   XXYY    -193.6488
      XYYY      -0.0000   YYYY     -62.6423   XXXZ     111.5438
      XXYZ      -0.0000   XYYZ      12.5944   YYYZ      -0.0000
      XXZZ    -309.8579   XYZZ      -0.0000   YYZZ    -166.0973
      XZZZ      66.1274   YZZZ       0.0000   ZZZZ    -806.6266
 -----------------------------------------------------------------
Archival summary:
1\1\december\OPT\ProcedureUnspecified\BasisUnspecified\l1164\taweetha\FriNov2920:00:392019FriNov2920:00:392019\0\\#,OPT,ProcedureUnspecified,BasisUnspecified,\\0,1\Cl\C,1,1.74716\C,2,1.39272,1,120.637\H,3,1.08261,2,119.059,1,-0,0\C,3,1.39259,2,119.985,1,-180,0\H,5,1.08325,3,119.489,2,-180,0\C,2,1.39274,1,120.114,3,-180,0\F,7,1.34627,2,119.796,1,-0,0\C,7,1.38647,2,121.221,1,-180,0\H,9,1.08304,7,118.794,2,-180,0\C,9,1.39255,7,119.281,2,-0,0\H,11,1.08335,9,119.587,7,-180,0\\\@

 Total job time:  42.03s(wall), 240.09s(cpu) 
 Fri Nov 29 20:00:39 2019

        *************************************************************
        *                                                           *
        *  Thank you very much for using Q-Chem.  Have a nice day.  *
        *                                                           *
        *************************************************************


 
User input: 2 of 2 
 
                  Welcome to Q-Chem
     A Quantum Leap Into The Future Of Chemistry


 Q-Chem 5.2 (devel), Q-Chem, Inc., Pleasanton, CA (2019)

 Yihan Shao,  Zhengting Gan,  E. Epifanovsky,  A. T. B. Gilbert,  M. Wormit,  
 J. Kussmann,  A. W. Lange,  A. Behn,  Jia Deng,  Xintian Feng,  D. Ghosh,  
 M. Goldey,  P. R. Horn,  L. D. Jacobson,  I. Kaliman,  T. Kus,  A. Landau,  
 Jie Liu,  E. I. Proynov,  R. M. Richard,  R. P. Steele,  E. J. Sundstrom,  
 H. L. Woodcock III,  P. M. Zimmerman,  D. Zuev,  B. Albrecht,  E. Alguire,  
 S. A. Baeppler,  D. Barton,  Z. Benda,  Y. A. Bernard,  E. J. Berquist,  
 K. B. Bravaya,  H. Burton,  D. Casanova,  Chun-Min Chang,  Yunqing Chen,  
 A. Chien,  K. D. Closser,  M. P. Coons,  S. Coriani,  S. Dasgupta,  
 A. L. Dempwolff,  M. Diedenhofen,  Hainam Do,  R. G. Edgar,  Po-Tung Fang,  
 S. Faraji,  S. Fatehi,  Qingguo Feng,  K. D. Fenk,  J. Fosso-Tande,  
 J. Gayvert,  Qinghui Ge,  A. Ghysels,  G. Gidofalvi,  J. Gomes,  
 J. Gonthier,  A. Gunina,  D. Hait,  M. W. D. Hanson-Heine,  
 P. H. P. Harbach,  A. W. Hauser,  M. F. Herbst,  J. E. Herr,  
 E. G. Hohenstein,  Z. C. Holden,  Kerwin Hui,  B. C. Huynh,  T.-C. Jagau,  
 Hyunjun Ji,  B. Kaduk,  K. Khistyaev,  Jaehoon Kim,  P. Klunzinger,  K. Koh,  
 D. Kosenkov,  L. Koulias,  T. Kowalczyk,  C. M. Krauter,  A. Kunitsa,  
 Ka Un Lao,  A. Laurent,  K. V. Lawler,  Joonho Lee,  D. Lefrancois,  
 S. Lehtola,  D. S. Levine,  Yi-Pei Li,  You-Sheng Lin,  Fenglai Liu,  
 E. Livshits,  A. Luenser,  P. Manohar,  E. Mansoor,  S. F. Manzer,  
 Shan-Ping Mao,  Yuezhi Mao,  N. Mardirossian,  A. V. Marenich,  
 T. Markovich,  L. A. Martinez-Martinez,  S. A. Maurer,  N. J. Mayhall,  
 S. C. McKenzie,  J.-M. Mewes,  P. Morgante,  A. F. Morrison,  
 J. W. Mullinax,  K. Nanda,  T. S. Nguyen-Beck,  R. Olivares-Amaya,  
 J. A. Parkhill,  Zheng Pei,  T. M. Perrine,  F. Plasser,  P. Pokhilko,  
 S. Prager,  A. Prociuk,  E. Ramos,  D. R. Rehn,  F. Rob,  M. Scheurer,  
 M. Schneider,  N. Sergueev,  S. M. Sharada,  S. Sharma,  D. W. Small,  
 T. Stauch,  T. Stein,  Yu-Chuan Su,  A. J. W. Thom,  A. Tkatchenko,  
 T. Tsuchimochi,  N. M. Tubman,  L. Vogt,  M. L. Vidal,  O. Vydrov,  
 M. A. Watson,  J. Wenzel,  M. de Wergifosse,  T. A. Wesolowski,  A. White,  
 J. Witte,  A. Yamada,  Jun Yang,  K. Yao,  S. Yeganeh,  S. R. Yost,  
 Zhi-Qiang You,  A. Zech,  Igor Ying Zhang,  Xing Zhang,  Yan Zhao,  
 Ying Zhu,  B. R. Brooks,  G. K. L. Chan,  C. J. Cramer,  M. S. Gordon,  
 W. J. Hehre,  A. Klamt,  M. W. Schmidt,  C. D. Sherrill,  D. G. Truhlar,  
 A. Aspuru-Guzik,  R. Baer,  A. T. Bell,  N. A. Besley,  Jeng-Da Chai,  
 A. E. DePrince, III,  R. A. DiStasio Jr.,  A. Dreuw,  B. D. Dunietz,  
 T. R. Furlani,  Chao-Ping Hsu,  Yousung Jung,  Jing Kong,  D. S. Lambrecht,  
 WanZhen Liang,  C. Ochsenfeld,  V. A. Rassolov,  L. V. Slipchenko,  
 J. E. Subotnik,  T. Van Voorhis,  J. M. Herbert,  A. I. Krylov,  
 P. M. W. Gill,  M. Head-Gordon

 Contributors to earlier versions of Q-Chem not listed above: 
 R. D. Adamson,  B. Austin,  J. Baker,  G. J. O. Beran,  K. Brandhorst,  
 S. T. Brown,  E. F. C. Byrd,  A. K. Chakraborty,  C.-L. Cheng,  
 Siu Hung Chien,  D. M. Chipman,  D. L. Crittenden,  H. Dachsel,  
 R. J. Doerksen,  A. D. Dutoi,  L. Fusti-Molnar,  W. A. Goddard III,  
 A. Golubeva-Zadorozhnaya,  S. R. Gwaltney,  G. Hawkins,  A. Heyden,  
 S. Hirata,  G. Kedziora,  F. J. Keil,  C. Kelley,  Jihan Kim,  R. A. King,  
 R. Z. Khaliullin,  P. P. Korambath,  W. Kurlancheek,  A. M. Lee,  M. S. Lee,  
 S. V. Levchenko,  Ching Yeh Lin,  D. Liotard,  R. C. Lochan,  I. Lotan,  
 P. E. Maslen,  N. Nair,  D. P. O'Neill,  D. Neuhauser,  E. Neuscamman,  
 C. M. Oana,  R. Olson,  B. Peters,  R. Peverati,  P. A. Pieniazek,  
 Y. M. Rhee,  J. Ritchie,  M. A. Rohrdanz,  E. Rosta,  N. J. Russ,  
 H. F. Schaefer III,  N. E. Schultz,  N. Shenvi,  A. C. Simmonett,  A. Sodt,  
 D. Stuck,  K. S. Thanthiriwatte,  V. Vanovschi,  Tao Wang,  A. Warshel,  
 C. F. Williams,  Q. Wu,  X. Xu,  W. Zhang

 Please cite Q-Chem as follows:
 Y. Shao et al., Mol. Phys. 113, 184-215 (2015)
 DOI: 10.1080/00268976.2014.952696

 Q-Chem 5.2.1 for Intel X86 EM64T Linux

 Parts of Q-Chem use Armadillo 8.300.2 (Tropical Shenanigans).
 http://arma.sourceforge.net/

 Q-Chem begins on Fri Nov 29 20:00:39 2019  

Host: 
0

     Scratch files written to /scratch/taweetham/qchem4453//
NAlpha2: 66
NElect   66
Mult     1
The previous job contains 0 fragments, simply inherited here

Checking the input file for inconsistencies... 	...done.

--------------------------------------------------------------
User input:
--------------------------------------------------------------

$MOLECULE
READ
$END

$REM
   JOB_TYPE 	FREQUENCY
   BASIS 	6-311++G**
   METHOD	B3LYP	
$END


--------------------------------------------------------------
 ----------------------------------------------------------------
             Standard Nuclear Orientation (Angstroms)
    I     Atom           X                Y                Z
 ----------------------------------------------------------------
    1      C      -0.3967439326    -1.4673311105    -0.0000000000
    2      C      -1.7812659061    -1.3176154603     0.0000000000
    3      C      -2.3485922219    -0.0443949457     0.0000000000
    4      C      -1.5319041570     1.0835305130     0.0000000000
    5      C      -0.1546934872     0.9235425731     0.0000000000
    6      C       0.4249624909    -0.3428438699    -0.0000000000
    7      H       0.0570752040    -2.4502301050    -0.0000000000
    8      H      -2.4127779138    -2.1977452444     0.0000000000
    9      H      -3.4253547568     0.0748573862     0.0000000000
   10      H      -1.9405499124     2.0865178607     0.0000000000
   11      F       0.6291872598     2.0180649200     0.0000000000
   12      Cl      2.1640203132    -0.5109006103    -0.0000000000
 ----------------------------------------------------------------
 Molecular Point Group                 Cs    NOp =  2
 Largest Abelian Subgroup              Cs    NOp =  2
 Nuclear Repulsion Energy =         403.32966758 hartrees
 There are       33 alpha and       33 beta electrons
 Requested basis set is 6-311++G(d,p)
 There are 75 shells and 212 basis functions

 Total QAlloc Memory Limit   2000 MB
 Mega-Array Size       188 MB
 MEM_STATIC part       192 MB

                       Distance Matrix (Angstroms)
             C (  1)   C (  2)   C (  3)   C (  4)   C (  5)   C (  6)
   C (  2)  1.392593
   C (  3)  2.415462  1.393897
   C (  4)  2.792039  2.414059  1.392550
   C (  5)  2.403095  2.769211  2.397936  1.386472
   C (  6)  1.392721  2.411975  2.789566  2.421543  1.392744
   H (  7)  1.082609  2.159239  3.402246  3.874573  3.380412  2.139256
   H (  8)  2.144271  1.083252  2.154307  3.397456  3.852452  3.390196
   H (  9)  3.398651  2.154532  1.083346  2.145362  3.378978  3.872908
   H ( 10)  3.874684  3.407858  2.169629  1.083040  2.131149  3.390789
   F ( 11)  3.633252  4.115465  3.622280  2.354500  1.346272  2.369725
   Cl( 12)  2.733546  4.026918  4.536662  4.025179  2.726547  1.747159
             H (  7)   H (  8)   H (  9)   H ( 10)   F ( 11)
   H (  8)  2.482725
   H (  9)  4.301556  2.487978
   H ( 10)  4.957075  4.310210  2.500285
   F ( 11)  4.504772  5.198712  4.496150  2.570649
   Cl( 12)  2.863602  4.877758  5.619985  4.857374  2.958273

 A cutoff of  1.0D-11 yielded   2540 shell pairs
 There are     21242 function pairs (     22886 Cartesian)
 Smallest overlap matrix eigenvalue = 1.41E-06

 Q-Chem warning in module stvman/mkSTV.C, line 318:

 Overlap eigenvalue is smaller than square root of threshold
 Use THRESH >= 12 to get rid of this warning

 Guess from superposition of atomic densities
 Warning:  Energy on first SCF cycle will be non-variational
 SAD guess density has 66.000000 electrons

 -----------------------------------------------------------------------
  General SCF calculation program by
  Eric Jon Sundstrom, Paul Horn, Yuezhi Mao, Dmitri Zuev, Alec White,
  David Stuck, Shaama M.S., Shane Yost, Joonho Lee, David Small,
  Daniel Levine, Susi Lehtola, Hugh Burton, Evgeny Epifanovsky,
  Bang C. Huynh
 -----------------------------------------------------------------------
 Exchange:     0.2000 Hartree-Fock + 0.0800 Slater + 0.7200 B88
 Correlation:  0.1900 VWN1RPA + 0.8100 LYP
 Using SG-1 standard quadrature grid
 using 6 threads for integral computing
 -------------------------------------------------------
 OpenMP Integral computing Module                
 Release: version 2.0, May 2017, Q-Chem Inc. Pleasanton 
 -------------------------------------------------------
 A restricted SCF calculation will be
 performed using DIIS
 SCF converges when DIIS error is below 1.0e-08
 ---------------------------------------
  Cycle       Energy         DIIS error
 ---------------------------------------
    1    -792.9159270190      4.28e-02  
    2    -791.0913101136      4.34e-03  
    3    -790.9985466556      5.74e-03  
    4    -791.1887094934      1.20e-03  
    5    -791.1970552496      4.16e-04  
    6    -791.1979852046      1.20e-04  
    7    -791.1980508015      4.36e-05  
    8    -791.1980582270      1.46e-05  
    9    -791.1980593460      2.64e-06  
   10    -791.1980593796      1.47e-06  
   11    -791.1980593918      2.35e-07  
   12    -791.1980593922      1.18e-07  
   13    -791.1980593923      2.67e-08  
   14    -791.1980593923      4.80e-09  Convergence criterion met
 ---------------------------------------
 SCF time:   CPU 61.05s  wall 10.00s 
 SCF   energy in the final basis set =     -791.1980593923
 Total energy in the final basis set =     -791.1980593923

 --------------------------------------------------------------
             Orbital Energies (a.u.) and Symmetries
 --------------------------------------------------------------

 Alpha MOs, Restricted
 -- Occupied --                  
-101.57  -24.71  -10.28  -10.25  -10.21  -10.20  -10.20  -10.20
  1 A'    2 A'    3 A'    4 A'    5 A'    6 A'    7 A'    8 A'                 
 -9.480  -7.245  -7.235  -7.235  -1.247  -0.910  -0.858  -0.777
  9 A'   10 A'    1 A"   11 A'   12 A'   13 A'   14 A'   15 A'                 
 -0.756  -0.648  -0.631  -0.566  -0.521  -0.512  -0.490  -0.470
 16 A'   17 A'   18 A'   19 A'   20 A'   21 A'    2 A"   22 A'                 
 -0.454  -0.427  -0.401  -0.401  -0.377  -0.351  -0.327  -0.278
 23 A'   24 A'    3 A"   25 A'   26 A'    4 A"   27 A'    5 A"                 
 -0.263
  6 A"                                                                         
 -- Virtual --                   
 -0.041  -0.030  -0.014  -0.001   0.006   0.018   0.034   0.045
  7 A"    8 A"   28 A'   29 A'   30 A'   31 A'   32 A'   33 A'                 
  0.052   0.062   0.073   0.077   0.085   0.086   0.103   0.108
  9 A"   34 A'   35 A'   10 A"   11 A"   36 A'   37 A'   12 A"                 
  0.111   0.117   0.118   0.123   0.126   0.131   0.133   0.138
 38 A'   39 A'   40 A'   41 A'   13 A"   42 A'   14 A"   43 A'                 
  0.143   0.156   0.172   0.182   0.183   0.183   0.194   0.207
 44 A'   15 A"   45 A'   46 A'   47 A'   16 A"   48 A'   49 A'                 
  0.212   0.231   0.237   0.253   0.261   0.268   0.271   0.283
 50 A'   51 A'   52 A'   53 A'   54 A'   55 A'   56 A'   57 A'                 
  0.289   0.315   0.329   0.332   0.334   0.357   0.385   0.394
 58 A'   59 A'   60 A'   17 A"   61 A'   62 A'   63 A'   64 A'                 
  0.426   0.436   0.464   0.466   0.491   0.504   0.515   0.529
 65 A'   66 A'   67 A'   18 A"   68 A'   69 A'   19 A"   70 A'                 
  0.539   0.557   0.558   0.573   0.584   0.594   0.600   0.606
 71 A'   20 A"   72 A'   21 A"   73 A'   22 A"   23 A"   74 A'                 
  0.644   0.654   0.703   0.721   0.736   0.753   0.779   0.829
 75 A'   24 A"   76 A'   77 A'   78 A'   79 A'   80 A'   81 A'                 
  0.833   0.840   0.843   0.849   0.856   0.863   0.865   0.882
 82 A'   83 A'   25 A"   84 A'   26 A"   85 A'   86 A'   87 A'                 
  0.920   0.944   0.976   0.979   0.986   1.003   1.025   1.071
 88 A'   89 A'   27 A"   28 A"   90 A'   91 A'   92 A'   29 A"                 
  1.099   1.165   1.202   1.213   1.274   1.295   1.358   1.424
 30 A"   31 A"   93 A'   94 A'   32 A"   95 A'   96 A'   33 A"                 
  1.447   1.458   1.505   1.514   1.537   1.546   1.557   1.588
 97 A'   98 A'   99 A'  100 A'  101 A'   34 A"   35 A"  102 A'                 
  1.627   1.639   1.679   1.715   1.721   1.778   1.828   1.882
103 A'  104 A'   36 A"  105 A'   37 A"  106 A'  107 A'  108 A'                 
  1.885   1.888   1.901   1.930   1.935   1.999   2.012   2.024
 38 A"   39 A"   40 A"  109 A'  110 A'  111 A'  112 A'   41 A"                 
  2.066   2.128   2.219   2.239   2.282   2.289   2.308   2.411
113 A'  114 A'   42 A"  115 A'   43 A"  116 A'   44 A"  117 A'                 
  2.416   2.454   2.537   2.555   2.580   2.613   2.682   2.704
118 A'  119 A'  120 A'  121 A'  122 A'   45 A"  123 A'  124 A'                 
  2.724   2.742   2.755   2.764   2.766   2.807   2.849   2.857
125 A'   46 A"  126 A'  127 A'   47 A"  128 A'   48 A"  129 A'                 
  2.860   3.051   3.106   3.146   3.189   3.315   3.354   3.479
 49 A"   50 A"  130 A'  131 A'  132 A'  133 A'  134 A'  135 A'                 
  3.516   3.691   3.775   3.797   3.873   3.977   4.025   4.074
136 A'  137 A'   51 A"  138 A'  139 A'   52 A"  140 A'  141 A'                 
  4.097   4.140   4.820   4.856   6.313   6.436   6.730   9.779
142 A'  143 A'  144 A'  145 A'   53 A"  146 A'  147 A'  148 A'                 
 23.478  23.896  23.906  24.025  24.069  24.163  25.825  26.130
149 A'  150 A'  151 A'  152 A'  153 A'  154 A'   54 A"  155 A'                 
 26.636  66.792 215.771
156 A'  157 A'  158 A'                                                         

 Beta MOs, Restricted
 -- Occupied --                  
-101.57  -24.71  -10.28  -10.25  -10.21  -10.20  -10.20  -10.20
  1 A'    2 A'    3 A'    4 A'    5 A'    6 A'    7 A'    8 A'                 
 -9.480  -7.245  -7.235  -7.235  -1.247  -0.910  -0.858  -0.777
  9 A'   10 A'    1 A"   11 A'   12 A'   13 A'   14 A'   15 A'                 
 -0.756  -0.648  -0.631  -0.566  -0.521  -0.512  -0.490  -0.470
 16 A'   17 A'   18 A'   19 A'   20 A'   21 A'    2 A"   22 A'                 
 -0.454  -0.427  -0.401  -0.401  -0.377  -0.351  -0.327  -0.278
 23 A'   24 A'    3 A"   25 A'   26 A'    4 A"   27 A'    5 A"                 
 -0.263
  6 A"                                                                         
 -- Virtual --                   
 -0.041  -0.030  -0.014  -0.001   0.006   0.018   0.034   0.045
  7 A"    8 A"   28 A'   29 A'   30 A'   31 A'   32 A'   33 A'                 
  0.052   0.062   0.073   0.077   0.085   0.086   0.103   0.108
  9 A"   34 A'   35 A'   10 A"   11 A"   36 A'   37 A'   12 A"                 
  0.111   0.117   0.118   0.123   0.126   0.131   0.133   0.138
 38 A'   39 A'   40 A'   41 A'   13 A"   42 A'   14 A"   43 A'                 
  0.143   0.156   0.172   0.182   0.183   0.183   0.194   0.207
 44 A'   15 A"   45 A'   46 A'   47 A'   16 A"   48 A'   49 A'                 
  0.212   0.231   0.237   0.253   0.261   0.268   0.271   0.283
 50 A'   51 A'   52 A'   53 A'   54 A'   55 A'   56 A'   57 A'                 
  0.289   0.315   0.329   0.332   0.334   0.357   0.385   0.394
 58 A'   59 A'   60 A'   17 A"   61 A'   62 A'   63 A'   64 A'                 
  0.426   0.436   0.464   0.466   0.491   0.504   0.515   0.529
 65 A'   66 A'   67 A'   18 A"   68 A'   69 A'   19 A"   70 A'                 
  0.539   0.557   0.558   0.573   0.584   0.594   0.600   0.606
 71 A'   20 A"   72 A'   21 A"   73 A'   22 A"   23 A"   74 A'                 
  0.644   0.654   0.703   0.721   0.736   0.753   0.779   0.829
 75 A'   24 A"   76 A'   77 A'   78 A'   79 A'   80 A'   81 A'                 
  0.833   0.840   0.843   0.849   0.856   0.863   0.865   0.882
 82 A'   83 A'   25 A"   84 A'   26 A"   85 A'   86 A'   87 A'                 
  0.920   0.944   0.976   0.979   0.986   1.003   1.025   1.071
 88 A'   89 A'   27 A"   28 A"   90 A'   91 A'   92 A'   29 A"                 
  1.099   1.165   1.202   1.213   1.274   1.295   1.358   1.424
 30 A"   31 A"   93 A'   94 A'   32 A"   95 A'   96 A'   33 A"                 
  1.447   1.458   1.505   1.514   1.537   1.546   1.557   1.588
 97 A'   98 A'   99 A'  100 A'  101 A'   34 A"   35 A"  102 A'                 
  1.627   1.639   1.679   1.715   1.721   1.778   1.828   1.882
103 A'  104 A'   36 A"  105 A'   37 A"  106 A'  107 A'  108 A'                 
  1.885   1.888   1.901   1.930   1.935   1.999   2.012   2.024
 38 A"   39 A"   40 A"  109 A'  110 A'  111 A'  112 A'   41 A"                 
  2.066   2.128   2.219   2.239   2.282   2.289   2.308   2.411
113 A'  114 A'   42 A"  115 A'   43 A"  116 A'   44 A"  117 A'                 
  2.416   2.454   2.537   2.555   2.580   2.613   2.682   2.704
118 A'  119 A'  120 A'  121 A'  122 A'   45 A"  123 A'  124 A'                 
  2.724   2.742   2.755   2.764   2.766   2.807   2.849   2.857
125 A'   46 A"  126 A'  127 A'   47 A"  128 A'   48 A"  129 A'                 
  2.860   3.051   3.106   3.146   3.189   3.315   3.354   3.479
 49 A"   50 A"  130 A'  131 A'  132 A'  133 A'  134 A'  135 A'                 
  3.516   3.691   3.775   3.797   3.873   3.977   4.025   4.074
136 A'  137 A'   51 A"  138 A'  139 A'   52 A"  140 A'  141 A'                 
  4.097   4.140   4.820   4.856   6.313   6.436   6.730   9.779
142 A'  143 A'  144 A'  145 A'   53 A"  146 A'  147 A'  148 A'                 
 23.478  23.896  23.906  24.025  24.069  24.163  25.825  26.130
149 A'  150 A'  151 A'  152 A'  153 A'  154 A'   54 A"  155 A'                 
 26.636  66.792 215.771
156 A'  157 A'  158 A'                                                         
 --------------------------------------------------------------

          Ground-State Mulliken Net Atomic Charges

     Atom                 Charge (a.u.)
  ----------------------------------------
      1 C                    -0.629987
      2 C                    -0.304555
      3 C                    -0.248622
      4 C                     0.201736
      5 C                    -1.089387
      6 C                     1.208990
      7 H                     0.178084
      8 H                     0.167276
      9 H                     0.172005
     10 H                     0.200826
     11 F                    -0.140630
     12 Cl                    0.284264
  ----------------------------------------
  Sum of atomic charges =     0.000000

 -----------------------------------------------------------------
                    Cartesian Multipole Moments
 -----------------------------------------------------------------
    Charge (ESU x 10^10)
                -0.0000
    Dipole Moment (Debye)
         X      -2.5283      Y      -1.1393      Z      -0.0000
       Tot       2.7731
    Quadrupole Moments (Debye-Ang)
        XX     -48.9511     XY      -1.3937     YY     -50.1895
        XZ       0.0000     YZ       0.0000     ZZ     -55.2188
    Octopole Moments (Debye-Ang^2)
       XXX      -0.2725    XXY       3.9672    XYY      -5.0807
       YYY       1.5469    XXZ       0.0000    XYZ      -0.0000
       YYZ       0.0000    XZZ       8.9764    YZZ       6.1595
       ZZZ       0.0000
    Hexadecapole Moments (Debye-Ang^3)
      XXXX    -791.1184   XXXY       3.1879   XXYY    -207.0198
      XYYY      -0.9291   YYYY    -430.3275   XXXZ       0.0000
      XXYZ      -0.0000   XYYZ       0.0000   YYYZ       0.0000
      XXZZ    -167.5971   XYZZ       0.8672   YYZZ     -90.3360
      XZZZ       0.0000   YZZZ       0.0000   ZZZZ     -62.6441
 -----------------------------------------------------------------
 Calculating MO derivatives via CPSCF
    1     0    39    0.0295951  
    2     0    39    0.0079890  
    3     0    39    0.0007260  
    4     0    39    0.0000479  
    5    36     3    0.0000022  
    6    39     0    0.0000001  Converged
 Time for AOints: 43.5 s (CPU) 7.4 s (wall)
 ------------------------------------------------------------------------------
                     AOints        : Timing summary (seconds)
 ------------------------------------------------------------------------------
     job step          cpu (% of tot)      sys (% of tot)     wall (% of tot)
 ------------------------------------------------------------------------------
  AOints            0.4352E+02 ( 5.7)   0.1000E-05 ( 2.0)   0.7417E+01 ( 5.7)
 ------------------------------------------------------------------------------
   Grand Totals     0.7629E+03          0.5000E-04          0.1304E+03
 ------------------------------------------------------------------------------
 Polarizability Matrix (a.u.)
            1           2           3
    1-107.1735916   1.4523612  -0.0000000
    2   1.4523612 -84.6460134  -0.0000000
    3  -0.0000000  -0.0000000 -45.9061956
 Calculating analytic Hessian of the SCF energy

 Direct stationary perturbation theory relativistic correction:

 rels  =       0.877948104122
 relv  =      -3.298378547947
 rel2e =       0.853767646576
 E_rel =      -1.566662797249

 Hessian of the SCF Energy
            1           2           3           4           5           6
    1   0.6746841  -0.0407162   0.0000000  -0.3308281  -0.0099476  -0.0000000
    2  -0.0407162   0.7207068   0.0000000   0.0551402  -0.1289058  -0.0000000
    3   0.0000000   0.0000000   0.1261370  -0.0000000  -0.0000000  -0.0570740
    4  -0.3308281   0.0551402  -0.0000000   0.6824432   0.0406623   0.0000000
    5  -0.0099476  -0.1289058  -0.0000000   0.0406623   0.7108441   0.0000000
    6  -0.0000000  -0.0000000  -0.0570740   0.0000000   0.0000000   0.1245586
    7  -0.0179941   0.0343579   0.0000000  -0.1607297   0.1061512  -0.0000000
    8   0.0800657   0.0209888   0.0000000   0.0448498  -0.2976068  -0.0000000
    9   0.0000000   0.0000000   0.0051504  -0.0000000  -0.0000000  -0.0573144
   10  -0.0551277  -0.0228208  -0.0000000   0.0604866  -0.0359483   0.0000000
   11  -0.0230869  -0.0113598  -0.0000000   0.0076639  -0.0560059   0.0000000
   12  -0.0000000  -0.0000000  -0.0009132   0.0000000   0.0000000   0.0048671
   13   0.0666198   0.0118805   0.0000000  -0.0476342   0.0369957  -0.0000000
   14  -0.0437814  -0.0533375  -0.0000000   0.0369886  -0.0266227  -0.0000000
   15   0.0000000   0.0000000   0.0030960  -0.0000000  -0.0000000  -0.0023202
   16  -0.1745558  -0.1264585  -0.0000000  -0.0377078  -0.0200012   0.0000000
   17  -0.0616671  -0.2622175  -0.0000000  -0.0733351   0.0435957   0.0000000
   18  -0.0000000  -0.0000000  -0.0591227   0.0000000   0.0000000   0.0051077
   19  -0.1053960   0.1091408   0.0000000  -0.0069833   0.0287112  -0.0000000
   20   0.1063279  -0.2924847   0.0000000  -0.0009484   0.0020421  -0.0000000
   21   0.0000000   0.0000000  -0.0345695  -0.0000000  -0.0000000   0.0030948
   22  -0.0142928  -0.0265844  -0.0000000  -0.1536365  -0.1329507   0.0000000
   23   0.0043921   0.0062919   0.0000000  -0.1330799  -0.2435936  -0.0000000
   24  -0.0000000  -0.0000000   0.0020109   0.0000000   0.0000000  -0.0337794
   25   0.0010443   0.0026338   0.0000000  -0.0079970  -0.0013711  -0.0000000
   26   0.0020139  -0.0048986   0.0000000   0.0292432   0.0020608  -0.0000000
   27   0.0000000   0.0000000   0.0068845  -0.0000000  -0.0000000   0.0024513
   28  -0.0010464  -0.0008078  -0.0000000  -0.0016925  -0.0035519   0.0000000
   29  -0.0006244   0.0004283   0.0000000  -0.0038869  -0.0018726  -0.0000000
   30   0.0000000  -0.0000000  -0.0012492   0.0000000   0.0000000   0.0067628
   31  -0.0032668   0.0014396  -0.0000000   0.0010295  -0.0037418  -0.0000000
   32   0.0092195  -0.0018421   0.0000000  -0.0035391  -0.0007263  -0.0000000
   33   0.0000000  -0.0000000   0.0059118   0.0000000   0.0000000  -0.0010583
   34  -0.0398410   0.0027947  -0.0000000   0.0032502  -0.0050078   0.0000000
   35  -0.0221959   0.0066295   0.0000000   0.0002413  -0.0032081  -0.0000000
   36   0.0000000   0.0000000   0.0037381  -0.0000000  -0.0000000   0.0047041
            7           8           9          10          11          12
    1  -0.0179941   0.0800657   0.0000000  -0.0551277  -0.0230869  -0.0000000
    2   0.0343579   0.0209888   0.0000000  -0.0228208  -0.0113598  -0.0000000
    3   0.0000000   0.0000000   0.0051504  -0.0000000  -0.0000000  -0.0009132
    4  -0.1607297   0.0448498  -0.0000000   0.0604866   0.0076639   0.0000000
    5   0.1061512  -0.2976068  -0.0000000  -0.0359483  -0.0560059   0.0000000
    6  -0.0000000  -0.0000000  -0.0573144   0.0000000   0.0000000   0.0048671
    7   0.7400914  -0.0079881   0.0000000  -0.1996878  -0.1310587  -0.0000000
    8  -0.0079881   0.6574737   0.0000000  -0.0683712  -0.2655398  -0.0000000
    9   0.0000000   0.0000000   0.1272095  -0.0000000  -0.0000000  -0.0558639
   10  -0.1996878  -0.0683712  -0.0000000   0.6768444  -0.0199932   0.0000000
   11  -0.1310587  -0.2655398  -0.0000000  -0.0199932   0.7435497   0.0000000
   12  -0.0000000  -0.0000000  -0.0558639   0.0000000   0.0000000   0.1220042
   13  -0.0379202  -0.0766816   0.0000000  -0.3202476   0.0822296  -0.0000000
   14  -0.0211217   0.0492325   0.0000000   0.0012250  -0.1288993  -0.0000000
   15   0.0000000   0.0000000   0.0006206  -0.0000000  -0.0000000  -0.0630064
   16   0.0007979  -0.0052857   0.0000000  -0.0155761   0.0262619  -0.0000000
   17  -0.0050122  -0.0711164  -0.0000000   0.0816260   0.0237722   0.0000000
   18  -0.0000000  -0.0000000  -0.0022672   0.0000000   0.0000000   0.0078802
   19  -0.0055552  -0.0003134   0.0000000  -0.0007818  -0.0008257  -0.0000000
   20   0.0001187   0.0017399   0.0000000  -0.0006507   0.0003371  -0.0000000
   21   0.0000000   0.0000000   0.0068079  -0.0000000  -0.0000000  -0.0013130
   22   0.0113812   0.0120625  -0.0000000   0.0000013   0.0029070   0.0000000
   23  -0.0187331  -0.0177461   0.0000000   0.0034354  -0.0037090  -0.0000000
   24  -0.0000000  -0.0000000   0.0017298   0.0000000   0.0000000   0.0068793
   25  -0.3358876   0.0306624   0.0000000  -0.0138417   0.0039847  -0.0000000
   26   0.0309111  -0.0622353   0.0000000  -0.0267173   0.0061663  -0.0000000
   27   0.0000000   0.0000000  -0.0348117  -0.0000000  -0.0000000   0.0023696
   28   0.0123255  -0.0179598  -0.0000000  -0.1008390   0.1006226   0.0000000
   29   0.0115604  -0.0163806   0.0000000   0.1023861  -0.2981686  -0.0000000
   30  -0.0000000  -0.0000000   0.0022261   0.0000000   0.0000000  -0.0334005
   31  -0.0042770   0.0086525   0.0000000  -0.0347795  -0.0529478  -0.0000000
   32   0.0008155  -0.0001337   0.0000000  -0.0126162  -0.0055480  -0.0000000
   33  -0.0000000  -0.0000000   0.0072042   0.0000000  -0.0000000   0.0070869
   34  -0.0025448   0.0003069  -0.0000000   0.0035487   0.0042422   0.0000000
   35  -0.0000011   0.0013231   0.0000000  -0.0015548  -0.0045939  -0.0000000
   36   0.0000000   0.0000000  -0.0006914  -0.0000000  -0.0000000   0.0034097
           13          14          15          16          17          18
    1   0.0666198  -0.0437814   0.0000000  -0.1745558  -0.0616671  -0.0000000
    2   0.0118805  -0.0533375   0.0000000  -0.1264585  -0.2622175  -0.0000000
    3   0.0000000  -0.0000000   0.0030960  -0.0000000  -0.0000000  -0.0591227
    4  -0.0476342   0.0369886  -0.0000000  -0.0377078  -0.0733351   0.0000000
    5   0.0369957  -0.0266227  -0.0000000  -0.0200012   0.0435957   0.0000000
    6  -0.0000000  -0.0000000  -0.0023202   0.0000000   0.0000000   0.0051077
    7  -0.0379202  -0.0211217   0.0000000   0.0007979  -0.0050122  -0.0000000
    8  -0.0766816   0.0492325   0.0000000  -0.0052857  -0.0711164  -0.0000000
    9   0.0000000   0.0000000   0.0006206   0.0000000  -0.0000000  -0.0022672
   10  -0.3202476   0.0012250  -0.0000000  -0.0155761   0.0816260   0.0000000
   11   0.0822296  -0.1288993  -0.0000000   0.0262619   0.0237722   0.0000000
   12  -0.0000000  -0.0000000  -0.0630064  -0.0000000   0.0000000   0.0078802
   13   0.6798805  -0.0100923  -0.0000000  -0.1405121   0.0441332  -0.0000000
   14  -0.0100923   0.6632380   0.0000000   0.1247834  -0.2709011  -0.0000000
   15  -0.0000000   0.0000000   0.1436595   0.0000000  -0.0000000  -0.0658532
   16  -0.1405121   0.1247834   0.0000000   0.5256298   0.0128315   0.0000000
   17   0.0441332  -0.2709011  -0.0000000   0.0128315   0.6465654   0.0000000
   18  -0.0000000  -0.0000000  -0.0658532   0.0000000   0.0000000   0.1162187
   19  -0.0019988  -0.0019832  -0.0000000   0.0090700  -0.0186976   0.0000000
   20  -0.0035383  -0.0008234   0.0000000   0.0125836  -0.0194780  -0.0000000
   21   0.0000000   0.0000000   0.0059578  -0.0000000  -0.0000000   0.0025476
   22  -0.0009707   0.0010752  -0.0000000  -0.0036819   0.0016404   0.0000000
   23   0.0012168  -0.0000746  -0.0000000   0.0012894   0.0014184  -0.0000000
   24  -0.0000000  -0.0000000  -0.0005604  -0.0000000   0.0000000   0.0071505
   25   0.0010547  -0.0026562   0.0000000   0.0006815  -0.0002104  -0.0000000
   26  -0.0018226  -0.0032019   0.0000000  -0.0004359  -0.0013758  -0.0000000
   27   0.0000000   0.0000000   0.0073905  -0.0000000  -0.0000000  -0.0009270
   28  -0.0077134   0.0309014  -0.0000000  -0.0043613  -0.0006515   0.0000000
   29  -0.0013581  -0.0018720   0.0000000   0.0002115   0.0010689  -0.0000000
   30   0.0000000  -0.0000000   0.0050850  -0.0000000   0.0000000   0.0051777
   31  -0.1521822  -0.1134092   0.0000000   0.0025240   0.0031283   0.0000000
   32  -0.1096543  -0.2263432  -0.0000000  -0.0379814  -0.0494380  -0.0000000
   33   0.0000000   0.0000000  -0.0391953  -0.0000000   0.0000000   0.0061389
   34  -0.0383759  -0.0019289  -0.0000000  -0.1623078   0.0162143   0.0000000
   35   0.0266913  -0.0003961   0.0000000   0.0122022  -0.0418929  -0.0000000
   36   0.0000000  -0.0000000   0.0051260   0.0000000  -0.0000000  -0.0220512
           19          20          21          22          23          24
    1  -0.1053960   0.1063279   0.0000000  -0.0142928   0.0043921  -0.0000000
    2   0.1091408  -0.2924847   0.0000000  -0.0265844   0.0062919  -0.0000000
    3   0.0000000   0.0000000  -0.0345695  -0.0000000   0.0000000   0.0020109
    4  -0.0069833  -0.0009484  -0.0000000  -0.1536365  -0.1330799   0.0000000
    5   0.0287112   0.0020421  -0.0000000  -0.1329507  -0.2435936   0.0000000
    6  -0.0000000  -0.0000000   0.0030948   0.0000000  -0.0000000  -0.0337794
    7  -0.0055552   0.0001187   0.0000000   0.0113812  -0.0187331  -0.0000000
    8  -0.0003134   0.0017399   0.0000000   0.0120625  -0.0177461  -0.0000000
    9   0.0000000   0.0000000   0.0068079  -0.0000000   0.0000000   0.0017298
   10  -0.0007818  -0.0006507  -0.0000000   0.0000013   0.0034354   0.0000000
   11  -0.0008257   0.0003371  -0.0000000   0.0029070  -0.0037090   0.0000000
   12  -0.0000000  -0.0000000  -0.0013130   0.0000000  -0.0000000   0.0068793
   13  -0.0019988  -0.0035383   0.0000000  -0.0009707   0.0012168  -0.0000000
   14  -0.0019832  -0.0008234   0.0000000   0.0010752  -0.0000746  -0.0000000
   15  -0.0000000   0.0000000   0.0059578  -0.0000000  -0.0000000  -0.0005604
   16   0.0090700   0.0125836  -0.0000000  -0.0036819   0.0012894  -0.0000000
   17  -0.0186976  -0.0194780  -0.0000000   0.0016404   0.0014184   0.0000000
   18   0.0000000  -0.0000000   0.0025476   0.0000000  -0.0000000   0.0071505
   19   0.1097526  -0.1147871  -0.0000000   0.0009512  -0.0003519  -0.0000000
   20  -0.1147871   0.3085086   0.0000000   0.0002594   0.0006686  -0.0000000
   21  -0.0000000   0.0000000   0.0243952  -0.0000000   0.0000000  -0.0040674
   22   0.0009512   0.0002594  -0.0000000   0.1603034   0.1423831   0.0000000
   23  -0.0003519   0.0006686   0.0000000   0.1423831   0.2564164  -0.0000000
   24  -0.0000000  -0.0000000  -0.0040674   0.0000000  -0.0000000   0.0247954
   25  -0.0004561  -0.0001533   0.0000000   0.0007123   0.0002619  -0.0000000
   26   0.0013608  -0.0000034   0.0000000  -0.0005310   0.0009425  -0.0000000
   27   0.0000000   0.0000000   0.0001023  -0.0000000   0.0000000  -0.0037743
   28   0.0000539   0.0000315  -0.0000000   0.0004112  -0.0009346   0.0000000
   29   0.0000802  -0.0000499   0.0000000   0.0006009  -0.0008238  -0.0000000
   30  -0.0000000  -0.0000000  -0.0003213   0.0000000   0.0000000   0.0002711
   31   0.0002018   0.0001660   0.0000000   0.0002385  -0.0002301  -0.0000000
   32  -0.0017143  -0.0015447  -0.0000000  -0.0001433   0.0000632   0.0000000
   33  -0.0000000   0.0000000   0.0001422   0.0000000  -0.0000000  -0.0008345
   34   0.0011415   0.0005907  -0.0000000  -0.0014171   0.0003509   0.0000000
   35  -0.0006198   0.0010877   0.0000000  -0.0007191   0.0001462  -0.0000000
   36   0.0000000   0.0000000  -0.0027768   0.0000000  -0.0000000   0.0001789
           25          26          27          28          29          30
    1   0.0010443   0.0020139   0.0000000  -0.0010464  -0.0006244   0.0000000
    2   0.0026338  -0.0048986   0.0000000  -0.0008078   0.0004283  -0.0000000
    3   0.0000000   0.0000000   0.0068845  -0.0000000   0.0000000  -0.0012492
    4  -0.0079970   0.0292432  -0.0000000  -0.0016925  -0.0038869   0.0000000
    5  -0.0013711   0.0020608  -0.0000000  -0.0035519  -0.0018726   0.0000000
    6  -0.0000000  -0.0000000   0.0024513   0.0000000  -0.0000000   0.0067628
    7  -0.3358876   0.0309111   0.0000000   0.0123255   0.0115604  -0.0000000
    8   0.0306624  -0.0622353   0.0000000  -0.0179598  -0.0163806  -0.0000000
    9   0.0000000   0.0000000  -0.0348117  -0.0000000   0.0000000   0.0022261
   10  -0.0138417  -0.0267173  -0.0000000  -0.1008390   0.1023861   0.0000000
   11   0.0039847   0.0061663  -0.0000000   0.1006226  -0.2981686   0.0000000
   12  -0.0000000  -0.0000000   0.0023696   0.0000000  -0.0000000  -0.0334005
   13   0.0010547  -0.0018226   0.0000000  -0.0077134  -0.0013581   0.0000000
   14  -0.0026562  -0.0032019   0.0000000   0.0309014  -0.0018720  -0.0000000
   15   0.0000000   0.0000000   0.0073905  -0.0000000   0.0000000   0.0050850
   16   0.0006815  -0.0004359  -0.0000000  -0.0043613   0.0002115  -0.0000000
   17  -0.0002104  -0.0013758  -0.0000000  -0.0006515   0.0010689   0.0000000
   18  -0.0000000  -0.0000000  -0.0009270   0.0000000  -0.0000000   0.0051777
   19  -0.0004561   0.0013608   0.0000000   0.0000539   0.0000802  -0.0000000
   20  -0.0001533  -0.0000034   0.0000000   0.0000315  -0.0000499  -0.0000000
   21   0.0000000   0.0000000   0.0001023  -0.0000000   0.0000000  -0.0003213
   22   0.0007123  -0.0005310  -0.0000000   0.0004112   0.0006009   0.0000000
   23   0.0002619   0.0009425   0.0000000  -0.0009346  -0.0008238   0.0000000
   24  -0.0000000  -0.0000000  -0.0037743   0.0000000  -0.0000000   0.0002711
   25   0.3551361  -0.0327223   0.0000000   0.0008110  -0.0001266  -0.0000000
   26  -0.0327223   0.0618700   0.0000000   0.0005837   0.0009233  -0.0000000
   27   0.0000000   0.0000000   0.0247837  -0.0000000   0.0000000  -0.0039941
   28   0.0008110   0.0005837  -0.0000000   0.1002357  -0.1088492   0.0000000
   29  -0.0001266   0.0009233   0.0000000  -0.1088492   0.3152218  -0.0000000
   30  -0.0000000  -0.0000000  -0.0039941   0.0000000  -0.0000000   0.0238377
   31  -0.0011967  -0.0019635   0.0000000   0.0031051   0.0002576  -0.0000000
   32  -0.0003098  -0.0004444  -0.0000000  -0.0004648   0.0013892   0.0000000
   33   0.0000000  -0.0000000   0.0000888  -0.0000000   0.0000000  -0.0044540
   34  -0.0000610   0.0000801  -0.0000000  -0.0012898  -0.0002515   0.0000000
   35   0.0000070   0.0001964   0.0000000   0.0010804   0.0001360  -0.0000000
   36  -0.0000000  -0.0000000  -0.0005636  -0.0000000   0.0000000   0.0000587
           31          32          33          34          35          36
    1  -0.0032668   0.0092195   0.0000000  -0.0398410  -0.0221959   0.0000000
    2   0.0014396  -0.0018421  -0.0000000   0.0027947   0.0066295   0.0000000
    3  -0.0000000   0.0000000   0.0059118  -0.0000000   0.0000000   0.0037381
    4   0.0010295  -0.0035391   0.0000000   0.0032502   0.0002413  -0.0000000
    5  -0.0037418  -0.0007263   0.0000000  -0.0050078  -0.0032081  -0.0000000
    6  -0.0000000  -0.0000000  -0.0010583   0.0000000  -0.0000000   0.0047041
    7  -0.0042770   0.0008155  -0.0000000  -0.0025448  -0.0000011   0.0000000
    8   0.0086525  -0.0001337  -0.0000000   0.0003069   0.0013231   0.0000000
    9   0.0000000   0.0000000   0.0072042  -0.0000000   0.0000000  -0.0006914
   10  -0.0347795  -0.0126162   0.0000000   0.0035487  -0.0015548  -0.0000000
   11  -0.0529478  -0.0055480  -0.0000000   0.0042422  -0.0045939  -0.0000000
   12  -0.0000000  -0.0000000   0.0070869   0.0000000  -0.0000000   0.0034097
   13  -0.1521822  -0.1096543   0.0000000  -0.0383759   0.0266913   0.0000000
   14  -0.1134092  -0.2263432   0.0000000  -0.0019289  -0.0003961  -0.0000000
   15   0.0000000  -0.0000000  -0.0391953  -0.0000000   0.0000000   0.0051260
   16   0.0025240  -0.0379814  -0.0000000  -0.1623078   0.0122022   0.0000000
   17   0.0031283  -0.0494380   0.0000000   0.0162143  -0.0418929  -0.0000000
   18   0.0000000  -0.0000000   0.0061389   0.0000000  -0.0000000  -0.0220512
   19   0.0002018  -0.0017143  -0.0000000   0.0011415  -0.0006198   0.0000000
   20   0.0001660  -0.0015447   0.0000000   0.0005907   0.0010877   0.0000000
   21   0.0000000  -0.0000000   0.0001422  -0.0000000   0.0000000  -0.0027768
   22   0.0002385  -0.0001433   0.0000000  -0.0014171  -0.0007191   0.0000000
   23  -0.0002301   0.0000632  -0.0000000   0.0003509   0.0001462  -0.0000000
   24  -0.0000000   0.0000000  -0.0008345   0.0000000  -0.0000000   0.0001789
   25  -0.0011967  -0.0003098   0.0000000  -0.0000610   0.0000070  -0.0000000
   26  -0.0019635  -0.0004444  -0.0000000   0.0000801   0.0001964  -0.0000000
   27   0.0000000  -0.0000000   0.0000888  -0.0000000   0.0000000  -0.0005636
   28   0.0031051  -0.0004648  -0.0000000  -0.0012898   0.0010804  -0.0000000
   29   0.0002576   0.0013892   0.0000000  -0.0002515   0.0001360   0.0000000
   30  -0.0000000   0.0000000  -0.0044540   0.0000000  -0.0000000   0.0000587
   31   0.1830459   0.1551056  -0.0000000   0.0055575   0.0035428  -0.0000000
   32   0.1551056   0.2834982   0.0000000   0.0012828   0.0010697   0.0000000
   33  -0.0000000   0.0000000   0.0214270   0.0000000  -0.0000000  -0.0024576
   34   0.0055575   0.0012828   0.0000000   0.2323397  -0.0186744  -0.0000000
   35   0.0035428   0.0010697  -0.0000000  -0.0186744   0.0395024   0.0000000
   36  -0.0000000   0.0000000  -0.0024576  -0.0000000   0.0000000   0.0113251
 **********************************************************************
 **                                                                  **
 **                       VIBRATIONAL ANALYSIS                       **
 **                       --------------------                       **
 **                                                                  **
 **        VIBRATIONAL FREQUENCIES (CM**-1) AND NORMAL MODES         **
 **     FORCE CONSTANTS (mDYN/ANGSTROM) AND REDUCED MASSES (AMU)     **
 **                  INFRARED INTENSITIES (KM/MOL)                   **
 **                                                                  **
 **********************************************************************


 Mode:                 1                      2                      3
 Frequency:       152.61                 227.09                 264.55
 Force Cnst:      0.0792                 0.4964                 0.2364
 Red. Mass:       5.7727                16.3362                 5.7318
 IR Active:          YES                    YES                    YES
 IR Intens:        0.370                  0.340                  0.194
 Raman Active:       YES                    YES                    YES
               X      Y      Z        X      Y      Z        X      Y      Z
 C          0.000 -0.000  0.294   -0.145 -0.189  0.000   -0.000  0.000  0.154
 C          0.000 -0.000  0.118   -0.147  0.006 -0.000   -0.000  0.000 -0.250
 C          0.000 -0.000 -0.250   -0.023  0.067 -0.000   -0.000  0.000 -0.135
 C         -0.000  0.000 -0.235    0.060  0.021  0.000    0.000 -0.000  0.251
 C         -0.000  0.000  0.062    0.015 -0.197  0.000    0.000 -0.000  0.251
 C         -0.000  0.000  0.151   -0.112 -0.220  0.000    0.000 -0.000  0.321
 H          0.000  0.000  0.453   -0.253 -0.239  0.000   -0.000  0.000  0.115
 H          0.000 -0.000  0.198   -0.261  0.087 -0.000    0.000  0.000 -0.618
 H          0.000 -0.000 -0.496   -0.014  0.151 -0.000   -0.000  0.000 -0.392
 H         -0.000 -0.000 -0.420    0.151  0.057 -0.000    0.000 -0.000  0.249
 F         -0.000  0.000  0.243    0.383 -0.476 -0.000   -0.000  0.000 -0.227
 Cl        -0.000 -0.000 -0.173   -0.077  0.432 -0.000    0.000 -0.000 -0.061
 TransDip  -0.000 -0.000 -0.019   -0.011  0.015 -0.000    0.000 -0.000 -0.014

 Mode:                 4                      5                      6
 Frequency:       376.45                 454.65                 495.05
 Force Cnst:      0.7972                 0.3944                 1.0736
 Red. Mass:       9.5474                 3.2385                 7.4349
 IR Active:          YES                    YES                    YES
 IR Intens:        0.203                  4.035                  4.525
 Raman Active:       YES                    YES                    YES
               X      Y      Z        X      Y      Z        X      Y      Z
 C         -0.182 -0.021 -0.000   -0.000  0.000 -0.202   -0.066 -0.227 -0.000
 C         -0.217  0.173  0.000   -0.000 -0.000  0.052   -0.038 -0.036  0.000
 C         -0.197  0.182  0.000    0.000 -0.000  0.131    0.233  0.085 -0.000
 C          0.004 -0.014 -0.000    0.000 -0.000 -0.213    0.342 -0.052  0.000
 C         -0.017 -0.205  0.000    0.000  0.000  0.170    0.238 -0.113  0.000
 C          0.105 -0.173  0.000   -0.000 -0.000  0.255    0.010 -0.214 -0.000
 H         -0.443 -0.144 -0.000    0.000  0.000 -0.622   -0.124 -0.256  0.000
 H         -0.258  0.201  0.000   -0.000 -0.000 -0.004   -0.236  0.105  0.000
 H         -0.185  0.289 -0.000    0.000  0.000  0.170    0.258  0.293 -0.000
 H          0.278  0.097 -0.000    0.000 -0.000 -0.618    0.478 -0.000  0.000
 F         -0.286 -0.048  0.000    0.000  0.000 -0.034   -0.194  0.226 -0.000
 Cl         0.346  0.033 -0.000   -0.000  0.000 -0.017   -0.152  0.064  0.000
 TransDip  -0.013  0.006 -0.000    0.000 -0.000 -0.064    0.061 -0.031  0.000

 Mode:                 7                      8                      9
 Frequency:       542.90                 556.71                 688.14
 Force Cnst:      0.6944                 1.6301                 1.8585
 Red. Mass:       3.9989                 8.9269                 6.6614
 IR Active:          YES                    YES                    YES
 IR Intens:        0.210                  7.504                 25.081
 Raman Active:       YES                    YES                    YES
               X      Y      Z        X      Y      Z        X      Y      Z
 C         -0.000  0.000 -0.153    0.280 -0.057 -0.000    0.025  0.374 -0.000
 C         -0.000 -0.000  0.268    0.353  0.269  0.000    0.007  0.126  0.000
 C         -0.000 -0.000 -0.242    0.147  0.200 -0.000   -0.211 -0.021 -0.000
 C         -0.000 -0.000  0.125   -0.058  0.252  0.000    0.156 -0.322  0.000
 C          0.000  0.000  0.259   -0.166 -0.162  0.000    0.149 -0.150 -0.000
 C         -0.000  0.000 -0.161    0.068 -0.038 -0.000    0.257  0.093  0.000
 H         -0.000  0.000 -0.254    0.185 -0.097 -0.000   -0.057  0.341  0.000
 H         -0.000 -0.000  0.494    0.267  0.335  0.000    0.340 -0.109  0.000
 H         -0.000  0.000 -0.647    0.116 -0.108 -0.000   -0.190  0.153  0.000
 H         -0.000 -0.000 -0.071    0.152  0.335 -0.000    0.412 -0.220  0.000
 F          0.000  0.000 -0.071   -0.249 -0.270 -0.000   -0.044 -0.098  0.000
 Cl         0.000 -0.000  0.020   -0.099 -0.026  0.000   -0.122  0.015 -0.000
 TransDip  -0.000 -0.000 -0.015    0.077  0.042 -0.000    0.160  0.007  0.000

 Mode:                10                     11                     12
 Frequency:       716.02                 762.77                 833.25
 Force Cnst:      1.2615                 0.4293                 2.6797
 Red. Mass:       4.1763                 1.2524                 6.5506
 IR Active:          YES                    YES                    YES
 IR Intens:        1.453                 77.320                 21.176
 Raman Active:       YES                    YES                    YES
               X      Y      Z        X      Y      Z        X      Y      Z
 C         -0.000 -0.000  0.147   -0.000 -0.000 -0.049   -0.143  0.252 -0.000
 C          0.000  0.000 -0.159    0.000 -0.000 -0.075   -0.151 -0.214 -0.000
 C         -0.000 -0.000  0.184    0.000 -0.000 -0.060    0.368 -0.026  0.000
 C          0.000 -0.000 -0.111   -0.000  0.000 -0.051    0.156  0.054  0.000
 C          0.000 -0.000  0.313   -0.000  0.000  0.084   -0.015  0.072  0.000
 C          0.000  0.000 -0.309   -0.000 -0.000  0.022   -0.120  0.195 -0.000
 H         -0.000 -0.000  0.394   -0.000 -0.000  0.417    0.206  0.419  0.000
 H          0.000  0.000 -0.242   -0.000  0.000  0.627   -0.225 -0.156  0.000
 H         -0.000 -0.000 -0.057   -0.000 -0.000  0.565    0.409  0.295 -0.000
 H          0.000 -0.000 -0.704   -0.000  0.000  0.303   -0.021 -0.028 -0.000
 F          0.000  0.000 -0.027    0.000  0.000 -0.015   -0.159 -0.226  0.000
 Cl        -0.000  0.000  0.010    0.000 -0.000 -0.003    0.043 -0.007 -0.000
 TransDip   0.000 -0.000 -0.039   -0.000 -0.000  0.282    0.020  0.146 -0.000

 Mode:                13                     14                     15
 Frequency:       861.81                 947.36                 973.11
 Force Cnst:      0.6167                 0.7155                 0.7004
 Red. Mass:       1.4093                 1.3531                 1.2554
 IR Active:          YES                    YES                    YES
 IR Intens:        0.586                  3.192                  0.015
 Raman Active:       YES                    YES                    YES
               X      Y      Z        X      Y      Z        X      Y      Z
 C         -0.000  0.000  0.105    0.000  0.000 -0.102   -0.000 -0.000  0.048
 C         -0.000 -0.000  0.042    0.000 -0.000  0.059    0.000  0.000 -0.100
 C          0.000 -0.000 -0.043    0.000 -0.000  0.078    0.000 -0.000  0.094
 C          0.000 -0.000 -0.116   -0.000  0.000 -0.101    0.000 -0.000 -0.034
 C          0.000  0.000  0.071   -0.000 -0.000  0.031    0.000  0.000 -0.012
 C         -0.000  0.000 -0.055    0.000 -0.000  0.020   -0.000  0.000  0.008
 H          0.000  0.000 -0.595   -0.000 -0.000  0.583    0.000  0.000 -0.350
 H         -0.000 -0.000 -0.298    0.000 -0.000 -0.336   -0.000  0.000  0.642
 H          0.000  0.000  0.306   -0.000 -0.000 -0.446    0.000  0.000 -0.608
 H          0.000 -0.000  0.654   -0.000  0.000  0.563    0.000 -0.000  0.269
 F         -0.000 -0.000 -0.013    0.000  0.000 -0.007   -0.000 -0.000 -0.001
 Cl         0.000 -0.000  0.003   -0.000 -0.000 -0.002    0.000 -0.000  0.001
 TransDip   0.000  0.000  0.025    0.000 -0.000  0.057   -0.000  0.000 -0.004

 Mode:                16                     17                     18
 Frequency:      1049.80                1075.22                1143.12
 Force Cnst:      1.6100                 2.7115                 1.1842
 Red. Mass:       2.4795                 3.9807                 1.5381
 IR Active:          YES                    YES                    YES
 IR Intens:       15.097                 36.268                 10.969
 Raman Active:       YES                    YES                    YES
               X      Y      Z        X      Y      Z        X      Y      Z
 C         -0.099  0.027 -0.000   -0.119  0.139  0.000   -0.087  0.066 -0.000
 C          0.094  0.218  0.000   -0.054 -0.071 -0.000    0.077  0.008  0.000
 C          0.146 -0.057 -0.000    0.145 -0.076  0.000   -0.017 -0.063 -0.000
 C         -0.010 -0.176  0.000   -0.143  0.188 -0.000    0.045  0.060  0.000
 C         -0.014  0.033 -0.000   -0.014 -0.117  0.000    0.014 -0.021 -0.000
 C         -0.096 -0.013  0.000    0.328 -0.122 -0.000   -0.133 -0.035  0.000
 H         -0.491 -0.141  0.000   -0.608 -0.086 -0.000   -0.235  0.011 -0.000
 H         -0.065  0.353 -0.000    0.004 -0.109  0.000    0.405 -0.220 -0.000
 H          0.146 -0.221  0.000    0.109 -0.409 -0.000   -0.070 -0.547  0.000
 H         -0.503 -0.393 -0.000   -0.400  0.088  0.000    0.552  0.275 -0.000
 F          0.008  0.000 -0.000    0.027  0.050  0.000    0.000  0.013  0.000
 Cl         0.015  0.001  0.000   -0.038  0.008  0.000    0.015  0.001 -0.000
 TransDip  -0.124 -0.005 -0.000    0.149 -0.122 -0.000   -0.087 -0.060 -0.000

 Mode:                19                     20                     21
 Frequency:      1180.75                1252.42                1283.70
 Force Cnst:      0.9232                 2.4358                 1.6542
 Red. Mass:       1.1239                 2.6357                 1.7037
 IR Active:          YES                    YES                    YES
 IR Intens:        0.856                 66.603                 22.893
 Raman Active:       YES                    YES                    YES
               X      Y      Z        X      Y      Z        X      Y      Z
 C         -0.030 -0.011  0.000    0.019 -0.120 -0.000   -0.025  0.009  0.000
 C          0.058 -0.039 -0.000   -0.012 -0.031  0.000   -0.011  0.026 -0.000
 C         -0.012  0.057  0.000   -0.074 -0.030 -0.000   -0.062  0.022 -0.000
 C         -0.009  0.007 -0.000    0.051  0.030  0.000    0.030  0.078  0.000
 C          0.017  0.011  0.000    0.121  0.228 -0.000    0.188  0.038 -0.000
 C         -0.023 -0.007 -0.000    0.107  0.143  0.000   -0.034 -0.085 -0.000
 H         -0.312 -0.138 -0.000   -0.700 -0.465  0.000    0.455  0.231 -0.000
 H          0.578 -0.413  0.000   -0.145  0.053 -0.000    0.155 -0.094 -0.000
 H          0.040  0.536  0.000   -0.115 -0.327  0.000   -0.119 -0.419 -0.000
 H         -0.264 -0.098  0.000    0.089  0.058 -0.000   -0.647 -0.192  0.000
 F         -0.007 -0.006 -0.000   -0.065 -0.100 -0.000   -0.044 -0.036  0.000
 Cl         0.002  0.000  0.000   -0.012 -0.001  0.000   -0.000  0.003 -0.000
 TransDip  -0.014  0.026  0.000    0.163  0.204  0.000    0.085  0.128 -0.000

 Mode:                22                     23                     24
 Frequency:      1325.33                1474.55                1511.17
 Force Cnst:      8.3890                 2.8290                 3.6782
 Red. Mass:       8.1062                 2.2083                 2.7338
 IR Active:          YES                    YES                    YES
 IR Intens:        1.982                 13.125                113.873
 Raman Active:       YES                    YES                    YES
               X      Y      Z        X      Y      Z        X      Y      Z
 C         -0.298 -0.131 -0.000    0.025  0.118  0.000   -0.176 -0.071 -0.000
 C          0.249 -0.177  0.000    0.154 -0.076 -0.000    0.041  0.101  0.000
 C          0.037  0.304 -0.000   -0.082 -0.120  0.000    0.053 -0.106 -0.000
 C         -0.287 -0.117  0.000   -0.054  0.081 -0.000   -0.153 -0.044  0.000
 C          0.250 -0.260 -0.000    0.137 -0.012 -0.000    0.051  0.198  0.000
 C          0.009  0.354  0.000   -0.091 -0.083 -0.000    0.120 -0.099 -0.000
 H          0.221  0.108  0.000   -0.263  0.008 -0.000    0.523  0.248  0.000
 H         -0.279  0.202  0.000   -0.550  0.437 -0.000    0.219 -0.001  0.000
 H         -0.039 -0.382 -0.000   -0.021  0.560  0.000    0.123  0.395  0.000
 H          0.153  0.066 -0.000   -0.019  0.118  0.000    0.485  0.233 -0.000
 F          0.016  0.017 -0.000   -0.018 -0.006  0.000   -0.020 -0.040 -0.000
 Cl         0.004  0.000 -0.000    0.004  0.002 -0.000   -0.007  0.004  0.000
 TransDip  -0.038 -0.025  0.000   -0.045  0.107 -0.000    0.257  0.225  0.000

 Mode:                25                     26                     27
 Frequency:      1624.71                1629.33                3180.65
 Force Cnst:     10.3239                10.1541                 6.4759
 Red. Mass:       6.6381                 6.4919                 1.0865
 IR Active:          YES                    YES                    YES
 IR Intens:       20.654                  2.790                  1.226
 Raman Active:       YES                    YES                    YES
               X      Y      Z        X      Y      Z        X      Y      Z
 C          0.159  0.189  0.000    0.285  0.008  0.000    0.007 -0.019 -0.000
 C          0.010 -0.201 -0.000   -0.316  0.169 -0.000    0.034  0.046  0.000
 C          0.076  0.383  0.000    0.158 -0.097  0.000   -0.055  0.005 -0.000
 C         -0.179 -0.229 -0.000   -0.320 -0.019 -0.000    0.009 -0.018  0.000
 C          0.005  0.255  0.000    0.323 -0.129 -0.000   -0.001 -0.000 -0.000
 C         -0.042 -0.325 -0.000   -0.155  0.083 -0.000    0.000  0.000  0.000
 H         -0.290 -0.003  0.000   -0.223 -0.239 -0.000   -0.101  0.226  0.000
 H         -0.200 -0.075 -0.000    0.320 -0.292  0.000   -0.394 -0.546  0.000
 H         -0.017 -0.486  0.000    0.201  0.098  0.000    0.644 -0.070  0.000
 H          0.348 -0.026  0.000    0.299  0.258  0.000   -0.096  0.224 -0.000
 F         -0.006 -0.022  0.000   -0.015  0.001  0.000    0.000 -0.000 -0.000
 Cl        -0.002  0.004  0.000   -0.001 -0.001 -0.000   -0.000  0.000  0.000
 TransDip   0.043  0.139  0.000   -0.043  0.032 -0.000   -0.012  0.033  0.000

 Mode:                28                     29                     30
 Frequency:      3193.00                3202.84                3207.61
 Force Cnst:      6.5505                 6.6099                 6.6515
 Red. Mass:       1.0905                 1.0936                 1.0973
 IR Active:          YES                    YES                    YES
 IR Intens:        6.878                  2.506                  2.485
 Raman Active:       YES                    YES                    YES
               X      Y      Z        X      Y      Z        X      Y      Z
 C         -0.013  0.033  0.000    0.023 -0.050 -0.000    0.023 -0.048 -0.000
 C         -0.026 -0.040 -0.000   -0.012 -0.012 -0.000   -0.025 -0.034  0.000
 C         -0.047  0.008  0.000    0.028 -0.000  0.000   -0.040  0.005 -0.000
 C          0.018 -0.037 -0.000    0.023 -0.056 -0.000   -0.016  0.041  0.000
 C         -0.001 -0.001  0.000   -0.003 -0.000  0.000    0.002  0.001  0.000
 C         -0.001 -0.000 -0.000    0.002  0.002 -0.000    0.002  0.001  0.000
 H          0.173 -0.383 -0.000   -0.263  0.574  0.000   -0.251  0.543  0.000
 H          0.312  0.440 -0.000    0.111  0.148  0.000    0.269  0.375 -0.000
 H          0.536 -0.062  0.000   -0.303  0.030  0.000    0.430 -0.048  0.000
 H         -0.189  0.445 -0.000   -0.263  0.631 -0.000    0.185 -0.447  0.000
 F          0.000  0.000  0.000    0.000  0.000 -0.000   -0.000 -0.000 -0.000
 Cl         0.000 -0.000 -0.000   -0.000 -0.000  0.000   -0.000 -0.000  0.000
 TransDip  -0.075 -0.037 -0.000    0.016 -0.048  0.000   -0.046 -0.021  0.000

 STANDARD THERMODYNAMIC QUANTITIES AT   298.15 K  AND     1.00 ATM

   This Molecule has  0 Imaginary Frequencies
   Zero point vibrational energy:       51.731 kcal/mol

   Atom    1 Element C  Has Mass   12.00000
   Atom    2 Element C  Has Mass   12.00000
   Atom    3 Element C  Has Mass   12.00000
   Atom    4 Element C  Has Mass   12.00000
   Atom    5 Element C  Has Mass   12.00000
   Atom    6 Element C  Has Mass   12.00000
   Atom    7 Element H  Has Mass    1.00783
   Atom    8 Element H  Has Mass    1.00783
   Atom    9 Element H  Has Mass    1.00783
   Atom   10 Element H  Has Mass    1.00783
   Atom   11 Element F  Has Mass   18.99840
   Atom   12 Element Cl Has Mass   34.96885
   Molecular Mass:   129.998570 amu
   Principal axes and moments of inertia in amu*Bohr^2:
                             1           2           3
    Eigenvalues --      621.76324  1173.86574  1795.62898
          X               0.99998     0.00629     0.00000
          Y              -0.00629     0.99998    -0.00000
          Z              -0.00000     0.00000     1.00000
   Rotational Symmetry Number is   1
   The Molecule is an Asymmetric Top
   Translational Enthalpy:        0.889 kcal/mol
   Rotational Enthalpy:           0.889 kcal/mol
   Vibrational Enthalpy:         53.931 kcal/mol
   gas constant (RT):             0.592 kcal/mol
   Translational Entropy:        40.500  cal/mol.K
   Rotational Entropy:           28.662  cal/mol.K
   Vibrational Entropy:          11.548  cal/mol.K

   Total Enthalpy:               56.301 kcal/mol
   Total Entropy:                80.710  cal/mol.K

 ======================================================================

 STANDARD THERMODYNAMIC QUANTITIES FOR ANHARMONIC VIBRATION -- TOSH

   Zero point vibrational energy: ************ kcal/mol

   Vibrational Enthalpy:       Infinity kcal/mol
   Vibrational Entropy:             NaN  cal/mol.K

   Total Enthalpy:             Infinity kcal/mol
   Total Entropy:                   NaN  cal/mol.K

 ======================================================================

 STANDARD THERMODYNAMIC QUANTITIES FOR ANHARMONIC VIBRATION -- VPT2

   Zero point vibrational energy: ************ kcal/mol

   Vibrational Enthalpy:       Infinity kcal/mol
   Vibrational Entropy:             NaN  cal/mol.K

   Total Enthalpy:             Infinity kcal/mol
   Total Entropy:                   NaN  cal/mol.K

 ======================================================================

Archival summary:
1\1\december\FREQ\ProcedureUnspecified\BasisUnspecified\l1164\taweetha\FriNov2920:03:392019FriNov2920:03:392019\0\\#,FREQ,ProcedureUnspecified,BasisUnspecified,\\0,1\Cl\C,1,1.74716\C,2,1.39272,1,120.637\H,3,1.08261,2,119.059,1,0,0\C,3,1.39259,2,119.985,1,-180,0\H,5,1.08325,3,119.489,2,-180,0\C,2,1.39274,1,120.114,3,180,0\F,7,1.34627,2,119.796,1,0,0\C,7,1.38647,2,121.221,1,180,0\H,9,1.08304,7,118.794,2,180,0\C,9,1.39255,7,119.281,2,0,0\H,11,1.08335,9,119.587,7,-180,0\\\@

 Total job time:  179.62s(wall), 1040.31s(cpu) 
 Fri Nov 29 20:03:39 2019

        *************************************************************
        *                                                           *
        *  Thank you very much for using Q-Chem.  Have a nice day.  *
        *                                                           *
        *************************************************************
