# Supplementary material for: Geometric and energetic data from quantum chemical calculations of halobenzenes and xylenes
Source: Data Brief. 2020 Mar 5;30:105386. doi: 10.1016/j.dib.2020.105386 (PMC7114895; doi:10.1016/j.dib.2020.105386)
Supplement: Supplementary file 1 [file mmc1.zip › halobenzene/B3LYP/2/o-C6H4ClI.out]

                  Welcome to Q-Chem
     A Quantum Leap Into The Future Of Chemistry


 Q-Chem 5.2 (devel), Q-Chem, Inc., Pleasanton, CA (2019)

 Yihan Shao,  Zhengting Gan,  E. Epifanovsky,  A. T. B. Gilbert,  M. Wormit,  
 J. Kussmann,  A. W. Lange,  A. Behn,  Jia Deng,  Xintian Feng,  D. Ghosh,  
 M. Goldey,  P. R. Horn,  L. D. Jacobson,  I. Kaliman,  T. Kus,  A. Landau,  
 Jie Liu,  E. I. Proynov,  R. M. Richard,  R. P. Steele,  E. J. Sundstrom,  
 H. L. Woodcock III,  P. M. Zimmerman,  D. Zuev,  B. Albrecht,  E. Alguire,  
 S. A. Baeppler,  D. Barton,  Z. Benda,  Y. A. Bernard,  E. J. Berquist,  
 K. B. Bravaya,  H. Burton,  D. Casanova,  Chun-Min Chang,  Yunqing Chen,  
 A. Chien,  K. D. Closser,  M. P. Coons,  S. Coriani,  S. Dasgupta,  
 A. L. Dempwolff,  M. Diedenhofen,  Hainam Do,  R. G. Edgar,  Po-Tung Fang,  
 S. Faraji,  S. Fatehi,  Qingguo Feng,  K. D. Fenk,  J. Fosso-Tande,  
 J. Gayvert,  Qinghui Ge,  A. Ghysels,  G. Gidofalvi,  J. Gomes,  
 J. Gonthier,  A. Gunina,  D. Hait,  M. W. D. Hanson-Heine,  
 P. H. P. Harbach,  A. W. Hauser,  M. F. Herbst,  J. E. Herr,  
 E. G. Hohenstein,  Z. C. Holden,  Kerwin Hui,  B. C. Huynh,  T.-C. Jagau,  
 Hyunjun Ji,  B. Kaduk,  K. Khistyaev,  Jaehoon Kim,  P. Klunzinger,  K. Koh,  
 D. Kosenkov,  L. Koulias,  T. Kowalczyk,  C. M. Krauter,  A. Kunitsa,  
 Ka Un Lao,  A. Laurent,  K. V. Lawler,  Joonho Lee,  D. Lefrancois,  
 S. Lehtola,  D. S. Levine,  Yi-Pei Li,  You-Sheng Lin,  Fenglai Liu,  
 E. Livshits,  A. Luenser,  P. Manohar,  E. Mansoor,  S. F. Manzer,  
 Shan-Ping Mao,  Yuezhi Mao,  N. Mardirossian,  A. V. Marenich,  
 T. Markovich,  L. A. Martinez-Martinez,  S. A. Maurer,  N. J. Mayhall,  
 S. C. McKenzie,  J.-M. Mewes,  P. Morgante,  A. F. Morrison,  
 J. W. Mullinax,  K. Nanda,  T. S. Nguyen-Beck,  R. Olivares-Amaya,  
 J. A. Parkhill,  Zheng Pei,  T. M. Perrine,  F. Plasser,  P. Pokhilko,  
 S. Prager,  A. Prociuk,  E. Ramos,  D. R. Rehn,  F. Rob,  M. Scheurer,  
 M. Schneider,  N. Sergueev,  S. M. Sharada,  S. Sharma,  D. W. Small,  
 T. Stauch,  T. Stein,  Yu-Chuan Su,  A. J. W. Thom,  A. Tkatchenko,  
 T. Tsuchimochi,  N. M. Tubman,  L. Vogt,  M. L. Vidal,  O. Vydrov,  
 M. A. Watson,  J. Wenzel,  M. de Wergifosse,  T. A. Wesolowski,  A. White,  
 J. Witte,  A. Yamada,  Jun Yang,  K. Yao,  S. Yeganeh,  S. R. Yost,  
 Zhi-Qiang You,  A. Zech,  Igor Ying Zhang,  Xing Zhang,  Yan Zhao,  
 Ying Zhu,  B. R. Brooks,  G. K. L. Chan,  C. J. Cramer,  M. S. Gordon,  
 W. J. Hehre,  A. Klamt,  M. W. Schmidt,  C. D. Sherrill,  D. G. Truhlar,  
 A. Aspuru-Guzik,  R. Baer,  A. T. Bell,  N. A. Besley,  Jeng-Da Chai,  
 A. E. DePrince, III,  R. A. DiStasio Jr.,  A. Dreuw,  B. D. Dunietz,  
 T. R. Furlani,  Chao-Ping Hsu,  Yousung Jung,  Jing Kong,  D. S. Lambrecht,  
 WanZhen Liang,  C. Ochsenfeld,  V. A. Rassolov,  L. V. Slipchenko,  
 J. E. Subotnik,  T. Van Voorhis,  J. M. Herbert,  A. I. Krylov,  
 P. M. W. Gill,  M. Head-Gordon

 Contributors to earlier versions of Q-Chem not listed above: 
 R. D. Adamson,  B. Austin,  J. Baker,  G. J. O. Beran,  K. Brandhorst,  
 S. T. Brown,  E. F. C. Byrd,  A. K. Chakraborty,  C.-L. Cheng,  
 Siu Hung Chien,  D. M. Chipman,  D. L. Crittenden,  H. Dachsel,  
 R. J. Doerksen,  A. D. Dutoi,  L. Fusti-Molnar,  W. A. Goddard III,  
 A. Golubeva-Zadorozhnaya,  S. R. Gwaltney,  G. Hawkins,  A. Heyden,  
 S. Hirata,  G. Kedziora,  F. J. Keil,  C. Kelley,  Jihan Kim,  R. A. King,  
 R. Z. Khaliullin,  P. P. Korambath,  W. Kurlancheek,  A. M. Lee,  M. S. Lee,  
 S. V. Levchenko,  Ching Yeh Lin,  D. Liotard,  R. C. Lochan,  I. Lotan,  
 P. E. Maslen,  N. Nair,  D. P. O'Neill,  D. Neuhauser,  E. Neuscamman,  
 C. M. Oana,  R. Olson,  B. Peters,  R. Peverati,  P. A. Pieniazek,  
 Y. M. Rhee,  J. Ritchie,  M. A. Rohrdanz,  E. Rosta,  N. J. Russ,  
 H. F. Schaefer III,  N. E. Schultz,  N. Shenvi,  A. C. Simmonett,  A. Sodt,  
 D. Stuck,  K. S. Thanthiriwatte,  V. Vanovschi,  Tao Wang,  A. Warshel,  
 C. F. Williams,  Q. Wu,  X. Xu,  W. Zhang

 Please cite Q-Chem as follows:
 Y. Shao et al., Mol. Phys. 113, 184-215 (2015)
 DOI: 10.1080/00268976.2014.952696

 Q-Chem 5.2.1 for Intel X86 EM64T Linux

 Parts of Q-Chem use Armadillo 8.300.2 (Tropical Shenanigans).
 http://arma.sourceforge.net/

 Q-Chem begins on Fri Nov 29 20:03:39 2019  

Host: 
0

     Scratch files written to /scratch/taweetham/qchem4632//
NAlpha2: 110
NElect   110
Mult     1

Checking the input file for inconsistencies... 	...done.

--------------------------------------------------------------
User input:
--------------------------------------------------------------
$MOLECULE
0 1
C   
C	1	CC
C	2	CC	1	120.0		
C	3	CC	2	120.0	1	0.0
C	4	CC	3	120.0	2	0.0	
C	5 	CC	4	120.0	3	0.0
H	1	CH	2	120.0	3	180.0
H	2	CH	3	120.0	4	180.0
H	3	CH	4	120.0	5	180.0
H	4	CH	5	120.0	6	180.0
Cl	5	CCl	6	120.0	1	180.0
I	6	CI	1	120.0	2	180.0

CC=1.39483
CH=1.08673
CF=1.33960
CCl=1.72090
CBr=1.89068
CI=2.07886
$END

$REM
   JOB_TYPE	OPTIMIZATION
   BASIS	6-311++G**
   METHOD	B3LYP
   MEM_TOTAL	64000
   SYM_IGNORE	TRUE
$END

--------------------------------------------------------------
 ----------------------------------------------------------------
             Standard Nuclear Orientation (Angstroms)
    I     Atom           X                Y                Z
 ----------------------------------------------------------------
    1      C       0.0000000000     0.0000000000     0.0000000000
    2      C       0.0000000000     0.0000000000     1.3948300000
    3      C       1.2079582140     0.0000000000     2.0922450000
    4      C       2.4159164279     0.0000000000     1.3948300000
    5      C       2.4159164279     0.0000000000    -0.0000000000
    6      C       1.2079582140     0.0000000000    -0.6974150000
    7      H      -0.9411357871    -0.0000000000    -0.5433650000
    8      H      -0.9411357871    -0.0000000000     1.9381950000
    9      H       1.2079582140    -0.0000000000     3.1789750000
   10      H       3.3570522150    -0.0000000000     1.9381950000
   11      Cl      3.9062595453    -0.0000000000    -0.8604500000
   12      I       1.2079582140    -0.0000000000    -2.7762750000
 ----------------------------------------------------------------
 Nuclear Repulsion Energy =         776.51726131 hartrees
 There are       55 alpha and       55 beta electrons
 Requested basis set is 6-311++G(d,p)
 There are 93 shells and 252 basis functions

 Total QAlloc Memory Limit  64000 MB
 Mega-Array Size       188 MB
 MEM_STATIC part       192 MB
 A cutoff of  1.0D-11 yielded   3559 shell pairs
 There are     27592 function pairs (     30237 Cartesian)
 Smallest overlap matrix eigenvalue = 1.08E-06

 Q-Chem warning in module stvman/mkSTV.C, line 318:

 Overlap eigenvalue is smaller than square root of threshold
 Use THRESH >= 12 to get rid of this warning


 Scale SEOQF with 1.000000e-01/1.000000e-01/1.000000e-01

 Standard Electronic Orientation quadrupole field applied
 Nucleus-field energy     =    -0.0000000370 hartrees
 Guess from superposition of atomic densities
 Warning:  Energy on first SCF cycle will be non-variational
 SAD guess density has 110.000000 electrons

 -----------------------------------------------------------------------
  General SCF calculation program by
  Eric Jon Sundstrom, Paul Horn, Yuezhi Mao, Dmitri Zuev, Alec White,
  David Stuck, Shaama M.S., Shane Yost, Joonho Lee, David Small,
  Daniel Levine, Susi Lehtola, Hugh Burton, Evgeny Epifanovsky,
  Bang C. Huynh
 -----------------------------------------------------------------------
 Exchange:     0.2000 Hartree-Fock + 0.0800 Slater + 0.7200 B88
 Correlation:  0.1900 VWN1RPA + 0.8100 LYP
 Using SG-1 standard quadrature grid
 using 6 threads for integral computing
 -------------------------------------------------------
 OpenMP Integral computing Module                
 Release: version 2.0, May 2017, Q-Chem Inc. Pleasanton 
 -------------------------------------------------------
 A restricted SCF calculation will be
 performed using DIIS
 SCF converges when DIIS error is below 1.0e-08
 ---------------------------------------
  Cycle       Energy         DIIS error
 ---------------------------------------
    1   -7612.5396598271      3.80e-02  
    2   -7610.7337361697      3.55e-03  
    3   -7610.6328699777      4.83e-03  
    4   -7610.8377250770      5.67e-04  
    5   -7610.8397343854      3.41e-04  
    6   -7610.8406285868      1.34e-04  
    7   -7610.8407693351      3.18e-05  
    8   -7610.8407752338      1.19e-05  
    9   -7610.8407763379      2.84e-06  
   10   -7610.8407763963      1.38e-06  
   11   -7610.8407764114      1.88e-07  
   12   -7610.8407764114      9.33e-08  
   13   -7610.8407764116      1.65e-08  
   14   -7610.8407764113      9.36e-09  Convergence criterion met
 ---------------------------------------
 SCF time:   CPU 83.36s  wall 15.00s 
 SCF   energy in the final basis set =    -7610.8407764113
 Total energy in the final basis set =    -7610.8407764113

 --------------------------------------------------------------

                    Orbital Energies (a.u.)
 --------------------------------------------------------------

 Alpha MOs
 -- Occupied --
********-176.3032-165.7069-165.7049-165.7047-101.5652 -35.7998 -31.2929
-31.2872 -31.2868 -22.9434 -22.9421 -22.9418 -22.9379 -22.9379 -10.2562
-10.2394 -10.2049 -10.2044 -10.2008 -10.1992  -9.4806  -7.2452  -7.2356
 -7.2349  -6.3495  -4.7617  -4.7474  -4.7469  -2.0279  -2.0232  -2.0229
 -2.0105  -2.0104  -0.9181  -0.8587  -0.7863  -0.7553  -0.6732  -0.6325
 -0.6015  -0.5306  -0.4964  -0.4766  -0.4526  -0.4266  -0.4226  -0.3848
 -0.3632  -0.3529  -0.3346  -0.3116  -0.2684  -0.2660  -0.2495
 -- Virtual --
 -0.0452  -0.0422  -0.0389  -0.0070   0.0067   0.0105   0.0259   0.0371
  0.0471   0.0535   0.0660   0.0751   0.0818   0.0865   0.0905   0.1036
  0.1042   0.1129   0.1147   0.1184   0.1194   0.1284   0.1303   0.1336
  0.1433   0.1540   0.1567   0.1618   0.1769   0.1861   0.1927   0.1998
  0.2121   0.2200   0.2222   0.2352   0.2455   0.2484   0.2668   0.2674
  0.2721   0.2770   0.2926   0.3167   0.3216   0.3344   0.3456   0.3873
  0.4073   0.4192   0.4280   0.4431   0.4464   0.4764   0.4787   0.4955
  0.5089   0.5187   0.5260   0.5357   0.5409   0.5640   0.5758   0.5763
  0.5807   0.5968   0.6195   0.6226   0.6514   0.6647   0.6722   0.7069
  0.7356   0.7615   0.7770   0.7926   0.8301   0.8377   0.8383   0.8502
  0.8561   0.8615   0.8692   0.8736   0.8854   0.9023   0.9522   0.9770
  0.9822   1.0116   1.0311   1.0557   1.0737   1.1028   1.1786   1.1946
  1.2186   1.2884   1.3121   1.3636   1.3677   1.4518   1.4799   1.4863
  1.5037   1.5479   1.5481   1.5560   1.5618   1.6382   1.6563   1.6804
  1.7148   1.7208   1.7779   1.8218   1.8849   1.8892   1.8965   1.9025
  1.9296   1.9389   1.9905   2.0181   2.0221   2.0974   2.2183   2.2654
  2.2787   2.2933   2.3102   2.4051   2.4226   2.4569   2.5369   2.5541
  2.5778   2.6192   2.6783   2.7010   2.7086   2.7325   2.7510   2.7577
  2.7687   2.7949   2.8353   2.8586   2.8602   3.0317   3.0567   3.1061
  3.2060   3.3135   3.3561   3.4719   3.5171   3.6847   3.8403   3.9713
  4.0186   4.0209   4.0365   4.0561   4.1111   4.1658   4.3057   4.5309
  4.8135   6.0276   6.1319   6.1875   9.7836  23.4417  23.8854  23.9086
 24.0172  24.0560  24.1515  25.8238  26.1712  26.6399  27.9502  28.3653
 28.4426  28.4520  28.5419  28.5647  28.5703  28.6313  28.7374 127.9054
127.9677 127.9947 151.7339 215.77601901.8996
 --------------------------------------------------------------

          Ground-State Mulliken Net Atomic Charges

     Atom                 Charge (a.u.)
  ----------------------------------------
      1 C                    -0.540437
      2 C                    -0.028453
      3 C                    -0.430215
      4 C                    -0.611620
      5 C                     0.561102
      6 C                    -0.046814
      7 H                     0.155024
      8 H                     0.171634
      9 H                     0.168511
     10 H                     0.173371
     11 Cl                    0.379782
     12 I                     0.048114
  ----------------------------------------
  Sum of atomic charges =     0.000000

 -----------------------------------------------------------------
                    Cartesian Multipole Moments
 -----------------------------------------------------------------
    Charge (ESU x 10^10)
                -0.0000
    Dipole Moment (Debye)
         X      -1.0975      Y      -0.0000      Z       2.0084
       Tot       2.2887
    Quadrupole Moments (Debye-Ang)
        XX     -76.7513     XY      -0.0000     YY     -79.6325
        XZ       3.1167     YZ       0.0000     ZZ     -71.0803
    Octopole Moments (Debye-Ang^2)
       XXX    -378.7085    XXY      -0.0000    XYY    -128.8077
       YYY      -0.0000    XXZ      74.3673    XYZ       0.0000
       YYZ      62.5129    XZZ    -116.2889    YZZ       0.0000
       ZZZ     191.1194
    Hexadecapole Moments (Debye-Ang^3)
      XXXX   -2026.7833   XXXY      -0.0000   XXYY    -367.6481
      XYYY      -0.0000   YYYY    -101.6010   XXXZ     336.0414
      XXYZ       0.0000   XYYZ     104.5496   YYYZ       0.0000
      XXZZ    -615.2332   XYZZ      -0.0000   YYZZ    -333.6393
      XZZZ     312.6351   YZZZ      -0.0000   ZZZZ   -1668.7013
 -----------------------------------------------------------------
 Calculating analytic gradient of the SCF energy
 Gradient of SCF Energy
            1           2           3           4           5           6
    1   0.0034481   0.0001394  -0.0002993  -0.0000594   0.0076715   0.0024804
    2  -0.0000000  -0.0000000  -0.0000000   0.0000000  -0.0000000   0.0000000
    3  -0.0037432   0.0001911   0.0013104  -0.0049700  -0.0080633  -0.0058347
            7           8           9          10          11          12
    1  -0.0026118  -0.0013808  -0.0010110   0.0016151  -0.0165009   0.0065084
    2   0.0000000  -0.0000000  -0.0000000   0.0000000   0.0000000  -0.0000000
    3  -0.0009363   0.0018233   0.0022037   0.0027557  -0.0003432   0.0156064
 Max gradient component =       1.650E-02
 RMS gradient           =       4.725E-03
 Gradient time:  CPU 23.91 s  wall 4.06 s
 Geometry Optimization Parameters
   NAtoms,    NIC,     NZ,  NCons,   NDum,   NFix, NCnnct, MaxDiis
       12      78      12       0       0       0       0       0


** GEOMETRY OPTIMIZATION IN DELOCALIZED INTERNAL COORDINATES **
   Searching for a Minimum

   Optimization Cycle:   1

                       Coordinates (Angstroms)
     ATOM                X               Y               Z
      1  C         0.0000000000    0.0000000000    0.0000000000
      2  C         0.0000000000    0.0000000000    1.3948300000
      3  C         1.2079582140    0.0000000000    2.0922450000
      4  C         2.4159164279    0.0000000000    1.3948300000
      5  C         2.4159164279    0.0000000000    0.0000000000
      6  C         1.2079582140    0.0000000000   -0.6974150000
      7  H        -0.9411357871    0.0000000000   -0.5433650000
      8  H        -0.9411357871    0.0000000000    1.9381950000
      9  H         1.2079582140    0.0000000000    3.1789750000
     10  H         3.3570522150    0.0000000000    1.9381950000
     11  Cl        3.9062595453    0.0000000000   -0.8604500000
     12  I         1.2079582140    0.0000000000   -2.7762750000
   Point Group: c1    Number of degrees of freedom:    30


   Energy is  -7610.840776411


 Attempting to generate delocalized internal coordinates
 Initial Hessian constructed with Jon Baker's OPTIMIZE code

 21 Hessian modes will be used to form the next step
  Hessian Eigenvalues:
     0.124424    0.160000    0.160000    0.160000    0.160000    0.220000
     0.224933    0.244875    0.250000    0.250000    0.334879    0.351933
     0.351933    0.351933    0.351933    0.422413    0.424130    0.464882
     0.464882    0.464882    0.464882

 Minimum search - taking simple RFO step
 Searching for Lamda that Minimizes Along All modes
 Value Taken    Lamda =  -0.00614834
 Step Taken.  Stepsize is  0.172021

                             Maximum     Tolerance    Cnvgd?
         Gradient           0.028272      0.000300      NO
         Displacement       0.102995      0.001200      NO
         Energy change     *********      0.000001      NO


 New Cartesian Coordinates Obtained by Inverse Iteration

 Displacement from previous Coordinates is:  0.343550
 ----------------------------------------------------------------
             Standard Nuclear Orientation (Angstroms)
    I     Atom           X                Y                Z
 ----------------------------------------------------------------
    1      C       0.0075306057     0.0000000000     0.0030505930
    2      C       0.0037434450     0.0000000000     1.3939422082
    3      C       1.2073967144     0.0000000000     2.0916338978
    4      C       2.4114716028     0.0000000000     1.3978284600
    5      C       2.4268027571     0.0000000000     0.0028680313
    6      C       1.2096133034     0.0000000000    -0.7103673466
    7      H      -0.9310958290     0.0000000000    -0.5365826198
    8      H      -0.9387115118     0.0000000000     1.9287299113
    9      H       1.2130446731     0.0000000000     3.1750935663
   10      H       3.3512561371     0.0000000000     1.9353146917
   11      Cl      3.9877358349     0.0000000000    -0.7722923916
   12      I       1.0959181652     0.0000000000    -2.8494540017
 ----------------------------------------------------------------
 Nuclear Repulsion Energy =         758.55064558 hartrees
 There are       55 alpha and       55 beta electrons
 Applying Cartesian multipole field
    Component          Value
    ---------          -----
     (2,0,0)        1.00000E-11
     (0,2,0)        2.00000E-11
     (0,0,2)       -3.00000E-11
 Nucleus-field energy     =    -0.0000000392 hartrees
 Requested basis set is 6-311++G(d,p)
 There are 93 shells and 252 basis functions
 A cutoff of  1.0D-11 yielded   3537 shell pairs
 There are     27377 function pairs (     29966 Cartesian)
 Smallest overlap matrix eigenvalue = 1.07E-06

 Q-Chem warning in module stvman/mkSTV.C, line 318:

 Overlap eigenvalue is smaller than square root of threshold
 Use THRESH >= 12 to get rid of this warning

 Guess MOs from SCF MO coefficient file

 -----------------------------------------------------------------------
  General SCF calculation program by
  Eric Jon Sundstrom, Paul Horn, Yuezhi Mao, Dmitri Zuev, Alec White,
  David Stuck, Shaama M.S., Shane Yost, Joonho Lee, David Small,
  Daniel Levine, Susi Lehtola, Hugh Burton, Evgeny Epifanovsky,
  Bang C. Huynh
 -----------------------------------------------------------------------
 Exchange:     0.2000 Hartree-Fock + 0.0800 Slater + 0.7200 B88
 Correlation:  0.1900 VWN1RPA + 0.8100 LYP
 Using SG-1 standard quadrature grid
 using 6 threads for integral computing
 -------------------------------------------------------
 OpenMP Integral computing Module                
 Release: version 2.0, May 2017, Q-Chem Inc. Pleasanton 
 -------------------------------------------------------
 A restricted SCF calculation will be
 performed using DIIS
 SCF converges when DIIS error is below 1.0e-08
 ---------------------------------------
  Cycle       Energy         DIIS error
 ---------------------------------------
    1   -7610.8382999106      7.01e-04  
    2   -7610.8416660372      3.15e-04  
    3   -7610.8406451815      4.68e-04  
    4   -7610.8424889665      5.38e-05  
    5   -7610.8425130738      1.63e-05  
    6   -7610.8425150311      4.38e-06  
    7   -7610.8425151768      1.18e-06  
    8   -7610.8425151873      5.86e-07  
    9   -7610.8425151899      1.48e-07  
   10   -7610.8425151908      5.62e-08  
   11   -7610.8425151902      1.40e-08  
   12   -7610.8425151901      3.39e-09  Convergence criterion met
 ---------------------------------------
 SCF time:   CPU 71.81s  wall 13.00s 
 SCF   energy in the final basis set =    -7610.8425151901
 Total energy in the final basis set =    -7610.8425151901

 --------------------------------------------------------------

                    Orbital Energies (a.u.)
 --------------------------------------------------------------

 Alpha MOs
 -- Occupied --
********-176.3056-165.7093-165.7072-165.7071-101.5656 -35.8020 -31.2952
-31.2892 -31.2890 -22.9457 -22.9443 -22.9442 -22.9399 -22.9399 -10.2608
-10.2465 -10.2056 -10.2040 -10.2006 -10.1992  -9.4803  -7.2450  -7.2352
 -7.2346  -6.3512  -4.7636  -4.7489  -4.7486  -2.0293  -2.0248  -2.0246
 -2.0119  -2.0118  -0.9129  -0.8576  -0.7849  -0.7557  -0.6687  -0.6323
 -0.6047  -0.5315  -0.4954  -0.4769  -0.4520  -0.4264  -0.4195  -0.3848
 -0.3617  -0.3522  -0.3304  -0.3100  -0.2711  -0.2696  -0.2519
 -- Virtual --
 -0.0576  -0.0428  -0.0404  -0.0085   0.0064   0.0093   0.0216   0.0372
  0.0466   0.0531   0.0640   0.0752   0.0822   0.0860   0.0900   0.1031
  0.1041   0.1126   0.1150   0.1173   0.1204   0.1283   0.1306   0.1321
  0.1463   0.1533   0.1571   0.1573   0.1753   0.1877   0.1927   0.2001
  0.2135   0.2148   0.2228   0.2303   0.2455   0.2496   0.2601   0.2671
  0.2715   0.2774   0.2925   0.3182   0.3210   0.3358   0.3405   0.3775
  0.4134   0.4232   0.4257   0.4400   0.4423   0.4748   0.4754   0.4913
  0.5077   0.5181   0.5234   0.5362   0.5406   0.5632   0.5691   0.5741
  0.5847   0.5958   0.6177   0.6185   0.6343   0.6620   0.6719   0.7079
  0.7340   0.7554   0.7610   0.7887   0.8299   0.8372   0.8429   0.8491
  0.8568   0.8593   0.8696   0.8755   0.8914   0.9066   0.9499   0.9731
  0.9825   1.0115   1.0156   1.0466   1.0742   1.1022   1.1754   1.1826
  1.2307   1.2796   1.3062   1.3597   1.3654   1.4457   1.4723   1.4754
  1.5017   1.5435   1.5487   1.5529   1.5590   1.6397   1.6595   1.6818
  1.7148   1.7209   1.7718   1.8185   1.8796   1.8828   1.8986   1.9016
  1.9309   1.9365   1.9882   2.0158   2.0226   2.0849   2.2217   2.2716
  2.2766   2.2907   2.3098   2.4074   2.4191   2.4556   2.5320   2.5530
  2.5752   2.6174   2.6743   2.6983   2.7066   2.7291   2.7517   2.7547
  2.7666   2.8020   2.8330   2.8588   2.8589   3.0331   3.0540   3.0996
  3.1898   3.3121   3.3601   3.4790   3.5178   3.6860   3.8327   3.9692
  4.0157   4.0240   4.0280   4.0558   4.1100   4.1546   4.2990   4.5034
  4.8086   6.0219   6.1191   6.1642   9.7749  23.4434  23.8749  23.8876
 24.0082  24.0656  24.1622  25.8205  26.1463  26.6167  27.9315  28.3598
 28.4322  28.4381  28.5397  28.5606  28.5645  28.6215  28.7281 127.9003
127.9586 127.9826 151.7151 215.76621901.8799
 --------------------------------------------------------------

          Ground-State Mulliken Net Atomic Charges

     Atom                 Charge (a.u.)
  ----------------------------------------
      1 C                    -0.598537
      2 C                     0.002977
      3 C                    -0.477067
      4 C                    -0.636240
      5 C                     0.564226
      6 C                     0.058448
      7 H                     0.152159
      8 H                     0.172356
      9 H                     0.168561
     10 H                     0.175177
     11 Cl                    0.372453
     12 I                     0.045487
  ----------------------------------------
  Sum of atomic charges =     0.000000

 -----------------------------------------------------------------
                    Cartesian Multipole Moments
 -----------------------------------------------------------------
    Charge (ESU x 10^10)
                 0.0000
    Dipole Moment (Debye)
         X      -1.2423      Y      -0.0000      Z       2.0709
       Tot       2.4149
    Quadrupole Moments (Debye-Ang)
        XX     -77.3378     XY      -0.0000     YY     -79.7603
        XZ       3.6654     YZ      -0.0000     ZZ     -70.9199
    Octopole Moments (Debye-Ang^2)
       XXX    -374.1459    XXY       0.0000    XYY    -127.0613
       YYY       0.0000    XXZ      77.3466    XYZ      -0.0000
       YYZ      63.9076    XZZ    -116.4741    YZZ      -0.0000
       ZZZ     193.2326
    Hexadecapole Moments (Debye-Ang^3)
      XXXX   -2032.7526   XXXY       0.0000   XXYY    -369.5061
      XYYY       0.0000   YYYY    -101.8863   XXXZ     311.6496
      XXYZ      -0.0000   XYYZ      94.9309   YYYZ      -0.0000
      XXZZ    -634.1026   XYZZ       0.0000   YYZZ    -343.8789
      XZZZ     292.6476   YZZZ      -0.0000   ZZZZ   -1717.6684
 -----------------------------------------------------------------
 Calculating analytic gradient of the SCF energy
 Gradient of SCF Energy
            1           2           3           4           5           6
    1   0.0002151  -0.0000791   0.0003659   0.0004600   0.0090340  -0.0051758
    2   0.0000000   0.0000000  -0.0000000   0.0000000   0.0000000  -0.0000000
    3   0.0019718  -0.0005822  -0.0002617  -0.0011121   0.0017111  -0.0035295
            7           8           9          10          11          12
    1  -0.0000635   0.0002490  -0.0002592  -0.0002892  -0.0012772  -0.0031800
    2  -0.0000000   0.0000000  -0.0000000   0.0000000   0.0000000   0.0000000
    3   0.0002044   0.0004717  -0.0000955   0.0007132   0.0042928  -0.0037841
 Max gradient component =       9.034E-03
 RMS gradient           =       2.206E-03
 Gradient time:  CPU 23.47 s  wall 3.98 s
 Geometry Optimization Parameters
   NAtoms,    NIC,     NZ,  NCons,   NDum,   NFix, NCnnct, MaxDiis
       12      78      12       0       0       0       0       0

 Cartesian Hessian Update
 Hessian updated using BFGS update


** GEOMETRY OPTIMIZATION IN DELOCALIZED INTERNAL COORDINATES **
   Searching for a Minimum

   Optimization Cycle:   2

                       Coordinates (Angstroms)
     ATOM                X               Y               Z
      1  C         0.0075306057    0.0000000000    0.0030505930
      2  C         0.0037434450    0.0000000000    1.3939422082
      3  C         1.2073967144    0.0000000000    2.0916338978
      4  C         2.4114716028    0.0000000000    1.3978284600
      5  C         2.4268027571    0.0000000000    0.0028680313
      6  C         1.2096133034    0.0000000000   -0.7103673466
      7  H        -0.9310958290    0.0000000000   -0.5365826198
      8  H        -0.9387115118    0.0000000000    1.9287299113
      9  H         1.2130446731    0.0000000000    3.1750935663
     10  H         3.3512561371    0.0000000000    1.9353146917
     11  Cl        3.9877358349    0.0000000000   -0.7722923916
     12  I         1.0959181652    0.0000000000   -2.8494540017
   Point Group: c1    Number of degrees of freedom:    30


   Energy is  -7610.842515190

 Hessian updated using BFGS update

 15 Hessian modes will be used to form the next step
  Hessian Eigenvalues:
     0.128773    0.158682    0.160008    0.220006    0.226048    0.244945
     0.249936    0.295998    0.321308    0.351530    0.351947    0.422362
     0.442817    0.464502    0.520022

 Minimum search - taking simple RFO step
 Searching for Lamda that Minimizes Along All modes
 Value Taken    Lamda =  -0.00069881
 Step Taken.  Stepsize is  0.042639

                             Maximum     Tolerance    Cnvgd?
         Gradient           0.013240      0.000300      NO
         Displacement       0.031931      0.001200      NO
         Energy change     -0.001739      0.000001      NO


 New Cartesian Coordinates Obtained by Inverse Iteration

 Displacement from previous Coordinates is:  0.100957
 ----------------------------------------------------------------
             Standard Nuclear Orientation (Angstroms)
    I     Atom           X                Y                Z
 ----------------------------------------------------------------
    1      C       0.0041218264     0.0000000000     0.0044257081
    2      C       0.0011010961     0.0000000000     1.3961480831
    3      C       1.2060838531     0.0000000000     2.0940102553
    4      C       2.4100718603     0.0000000000     1.3989961329
    5      C       2.4195079284     0.0000000000     0.0041869622
    6      C       1.2088710145     0.0000000000    -0.7024175451
    7      H      -0.9328884439     0.0000000000    -0.5378000970
    8      H      -0.9421725945     0.0000000000     1.9292060417
    9      H       1.2146219276     0.0000000000     3.1774410831
   10      H       3.3534408358     0.0000000000     1.9296271186
   11      Cl      3.9703657546     0.0000000000    -0.8006746279
   12      I       1.1315808394     0.0000000000    -2.8333841148
 ----------------------------------------------------------------
 Nuclear Repulsion Energy =         762.45630535 hartrees
 There are       55 alpha and       55 beta electrons
 Applying Cartesian multipole field
    Component          Value
    ---------          -----
     (2,0,0)        1.00000E-11
     (0,2,0)        2.00000E-11
     (0,0,2)       -3.00000E-11
 Nucleus-field energy     =    -0.0000000387 hartrees
 Requested basis set is 6-311++G(d,p)
 There are 93 shells and 252 basis functions
 A cutoff of  1.0D-11 yielded   3539 shell pairs
 There are     27423 function pairs (     30028 Cartesian)
 Smallest overlap matrix eigenvalue = 1.08E-06

 Q-Chem warning in module stvman/mkSTV.C, line 318:

 Overlap eigenvalue is smaller than square root of threshold
 Use THRESH >= 12 to get rid of this warning

 Guess MOs from SCF MO coefficient file

 -----------------------------------------------------------------------
  General SCF calculation program by
  Eric Jon Sundstrom, Paul Horn, Yuezhi Mao, Dmitri Zuev, Alec White,
  David Stuck, Shaama M.S., Shane Yost, Joonho Lee, David Small,
  Daniel Levine, Susi Lehtola, Hugh Burton, Evgeny Epifanovsky,
  Bang C. Huynh
 -----------------------------------------------------------------------
 Exchange:     0.2000 Hartree-Fock + 0.0800 Slater + 0.7200 B88
 Correlation:  0.1900 VWN1RPA + 0.8100 LYP
 Using SG-1 standard quadrature grid
 using 6 threads for integral computing
 -------------------------------------------------------
 OpenMP Integral computing Module                
 Release: version 2.0, May 2017, Q-Chem Inc. Pleasanton 
 -------------------------------------------------------
 A restricted SCF calculation will be
 performed using DIIS
 SCF converges when DIIS error is below 1.0e-08
 ---------------------------------------
  Cycle       Energy         DIIS error
 ---------------------------------------
    1   -7610.8425868041      2.18e-04  
    2   -7610.8428943284      7.60e-05  
    3   -7610.8428116840      1.24e-04  
    4   -7610.8429422007      1.52e-05  
    5   -7610.8429441789      4.41e-06  
    6   -7610.8429443205      1.37e-06  
    7   -7610.8429443359      2.62e-07  
    8   -7610.8429443361      1.25e-07  
    9   -7610.8429443360      3.13e-08  
   10   -7610.8429443357      1.87e-08  
   11   -7610.8429443362      4.69e-09  Convergence criterion met
 ---------------------------------------
 SCF time:   CPU 65.45s  wall 12.00s 
 SCF   energy in the final basis set =    -7610.8429443362
 Total energy in the final basis set =    -7610.8429443362

 --------------------------------------------------------------

                    Orbital Energies (a.u.)
 --------------------------------------------------------------

 Alpha MOs
 -- Occupied --
********-176.3049-165.7087-165.7065-165.7065-101.5652 -35.8013 -31.2946
-31.2886 -31.2883 -22.9450 -22.9436 -22.9435 -22.9393 -22.9393 -10.2597
-10.2448 -10.2057 -10.2044 -10.2011 -10.1997  -9.4799  -7.2446  -7.2348
 -7.2342  -6.3507  -4.7630  -4.7484  -4.7480  -2.0288  -2.0243  -2.0240
 -2.0114  -2.0113  -0.9132  -0.8571  -0.7855  -0.7564  -0.6695  -0.6331
 -0.6044  -0.5317  -0.4957  -0.4768  -0.4520  -0.4268  -0.4201  -0.3853
 -0.3615  -0.3517  -0.3314  -0.3103  -0.2699  -0.2698  -0.2519
 -- Virtual --
 -0.0559  -0.0426  -0.0403  -0.0083   0.0064   0.0093   0.0217   0.0371
  0.0465   0.0531   0.0642   0.0752   0.0823   0.0858   0.0901   0.1034
  0.1041   0.1127   0.1150   0.1173   0.1201   0.1280   0.1302   0.1325
  0.1454   0.1534   0.1570   0.1588   0.1757   0.1875   0.1931   0.2001
  0.2130   0.2166   0.2226   0.2313   0.2459   0.2492   0.2616   0.2672
  0.2720   0.2767   0.2924   0.3182   0.3209   0.3355   0.3420   0.3803
  0.4121   0.4237   0.4240   0.4414   0.4426   0.4760   0.4762   0.4920
  0.5081   0.5180   0.5239   0.5358   0.5403   0.5631   0.5721   0.5740
  0.5838   0.5956   0.6185   0.6187   0.6389   0.6621   0.6720   0.7077
  0.7361   0.7603   0.7612   0.7882   0.8310   0.8372   0.8436   0.8491
  0.8579   0.8590   0.8695   0.8749   0.8884   0.9060   0.9488   0.9737
  0.9821   1.0115   1.0198   1.0471   1.0736   1.1014   1.1750   1.1856
  1.2295   1.2792   1.3079   1.3615   1.3634   1.4470   1.4744   1.4778
  1.5020   1.5438   1.5479   1.5535   1.5583   1.6380   1.6585   1.6826
  1.7162   1.7209   1.7750   1.8175   1.8824   1.8858   1.8994   1.9009
  1.9304   1.9375   1.9888   2.0169   2.0229   2.0856   2.2217   2.2705
  2.2773   2.2945   2.3110   2.4073   2.4212   2.4570   2.5302   2.5515
  2.5754   2.6179   2.6757   2.7000   2.7070   2.7298   2.7515   2.7555
  2.7669   2.8020   2.8346   2.8587   2.8591   3.0334   3.0553   3.1035
  3.1902   3.3138   3.3593   3.4783   3.5195   3.6866   3.8364   3.9698
  4.0167   4.0238   4.0296   4.0568   4.1114   4.1562   4.3004   4.5075
  4.8117   6.0232   6.1219   6.1679   9.7737  23.4421  23.8847  23.8971
 24.0125  24.0644  24.1606  25.8205  26.1507  26.6176  27.9342  28.3611
 28.4343  28.4406  28.5403  28.5616  28.5657  28.6236  28.7297 127.9015
127.9605 127.9847 151.7182 215.76501901.8832
 --------------------------------------------------------------

          Ground-State Mulliken Net Atomic Charges

     Atom                 Charge (a.u.)
  ----------------------------------------
      1 C                    -0.591342
      2 C                    -0.007477
      3 C                    -0.462865
      4 C                    -0.643043
      5 C                     0.595706
      6 C                     0.024850
      7 H                     0.152415
      8 H                     0.172470
      9 H                     0.169148
     10 H                     0.173423
     11 Cl                    0.370684
     12 I                     0.046031
  ----------------------------------------
  Sum of atomic charges =     0.000000

 -----------------------------------------------------------------
                    Cartesian Multipole Moments
 -----------------------------------------------------------------
    Charge (ESU x 10^10)
                 0.0000
    Dipole Moment (Debye)
         X      -1.2383      Y       0.0000      Z       2.0806
       Tot       2.4212
    Quadrupole Moments (Debye-Ang)
        XX     -77.3384     XY       0.0000     YY     -79.7402
        XZ       3.5691     YZ      -0.0000     ZZ     -70.9551
    Octopole Moments (Debye-Ang^2)
       XXX    -376.6320    XXY       0.0000    XYY    -127.7645
       YYY       0.0000    XXZ      76.8515    XYZ      -0.0000
       YYZ      63.6848    XZZ    -116.5080    YZZ       0.0000
       ZZZ     192.9119
    Hexadecapole Moments (Debye-Ang^3)
      XXXX   -2037.8030   XXXY       0.0000   XXYY    -369.8495
      XYYY       0.0000   YYYY    -101.8505   XXXZ     321.4685
      XXYZ      -0.0000   XYYZ      98.5207   YYYZ      -0.0000
      XXZZ    -630.3142   XYZZ       0.0000   YYZZ    -341.8403
      XZZZ     300.1919   YZZZ       0.0000   ZZZZ   -1707.6571
 -----------------------------------------------------------------
 Calculating analytic gradient of the SCF energy
 Gradient of SCF Energy
            1           2           3           4           5           6
    1   0.0003672  -0.0001935   0.0000389  -0.0003389   0.0034621  -0.0014305
    2  -0.0000000   0.0000000  -0.0000000   0.0000000  -0.0000000   0.0000000
    3   0.0002451   0.0001119   0.0002255  -0.0006416   0.0002598  -0.0001254
            7           8           9          10          11          12
    1   0.0000253   0.0001590   0.0000144  -0.0001358  -0.0011352  -0.0008328
    2  -0.0000000  -0.0000000   0.0000000  -0.0000000  -0.0000000   0.0000000
    3   0.0001395   0.0001221  -0.0000706   0.0000540   0.0008145  -0.0011348
 Max gradient component =       3.462E-03
 RMS gradient           =       7.257E-04
 Gradient time:  CPU 23.60 s  wall 4.01 s
 Geometry Optimization Parameters
   NAtoms,    NIC,     NZ,  NCons,   NDum,   NFix, NCnnct, MaxDiis
       12      78      12       0       0       0       0       0

 Cartesian Hessian Update
 Hessian updated using BFGS update


** GEOMETRY OPTIMIZATION IN DELOCALIZED INTERNAL COORDINATES **
   Searching for a Minimum

   Optimization Cycle:   3

                       Coordinates (Angstroms)
     ATOM                X               Y               Z
      1  C         0.0041218264    0.0000000000    0.0044257081
      2  C         0.0011010961    0.0000000000    1.3961480831
      3  C         1.2060838531    0.0000000000    2.0940102553
      4  C         2.4100718603    0.0000000000    1.3989961329
      5  C         2.4195079284    0.0000000000    0.0041869622
      6  C         1.2088710145    0.0000000000   -0.7024175451
      7  H        -0.9328884439    0.0000000000   -0.5378000970
      8  H        -0.9421725945    0.0000000000    1.9292060417
      9  H         1.2146219276    0.0000000000    3.1774410831
     10  H         3.3534408358    0.0000000000    1.9296271186
     11  Cl        3.9703657546    0.0000000000   -0.8006746279
     12  I         1.1315808394    0.0000000000   -2.8333841148
   Point Group: c1    Number of degrees of freedom:    30


   Energy is  -7610.842944336

 Hessian updated using BFGS update

 18 Hessian modes will be used to form the next step
  Hessian Eigenvalues:
     0.125201    0.157285    0.159994    0.160010    0.219835    0.221195
     0.243587    0.247883    0.291746    0.308451    0.351463    0.351933
     0.351955    0.421628    0.438398    0.462557    0.464757    0.476076

 Minimum search - taking simple RFO step
 Searching for Lamda that Minimizes Along All modes
 Value Taken    Lamda =  -0.00005321
 Step Taken.  Stepsize is  0.015081

                             Maximum     Tolerance    Cnvgd?
         Gradient           0.002714      0.000300      NO
         Displacement       0.008872      0.001200      NO
         Energy change     -0.000429      0.000001      NO


 New Cartesian Coordinates Obtained by Inverse Iteration

 Displacement from previous Coordinates is:  0.027850
 ----------------------------------------------------------------
             Standard Nuclear Orientation (Angstroms)
    I     Atom           X                Y                Z
 ----------------------------------------------------------------
    1      C       0.0018357110     0.0000000000     0.0042473545
    2      C       0.0007050318     0.0000000000     1.3961924473
    3      C       1.2062582735     0.0000000000     2.0940458035
    4      C       2.4101331273     0.0000000000     1.3992493252
    5      C       2.4156629608     0.0000000000     0.0044313718
    6      C       1.2075616854     0.0000000000    -0.7011858104
    7      H      -0.9353215086     0.0000000000    -0.5379407969
    8      H      -0.9425000934     0.0000000000     1.9295786767
    9      H       1.2157652793     0.0000000000     3.1775587204
   10      H       3.3552647009     0.0000000000     1.9270212367
   11      Cl      3.9671130337     0.0000000000    -0.8054538027
   12      I       1.1422276961     0.0000000000    -2.8279795262
 ----------------------------------------------------------------
 Nuclear Repulsion Energy =         763.59757993 hartrees
 There are       55 alpha and       55 beta electrons
 Applying Cartesian multipole field
    Component          Value
    ---------          -----
     (2,0,0)        1.00000E-11
     (0,2,0)        2.00000E-11
     (0,0,2)       -3.00000E-11
 Nucleus-field energy     =    -0.0000000385 hartrees
 Requested basis set is 6-311++G(d,p)
 There are 93 shells and 252 basis functions
 A cutoff of  1.0D-11 yielded   3539 shell pairs
 There are     27423 function pairs (     30028 Cartesian)
 Smallest overlap matrix eigenvalue = 1.08E-06

 Q-Chem warning in module stvman/mkSTV.C, line 318:

 Overlap eigenvalue is smaller than square root of threshold
 Use THRESH >= 12 to get rid of this warning

 Guess MOs from SCF MO coefficient file

 -----------------------------------------------------------------------
  General SCF calculation program by
  Eric Jon Sundstrom, Paul Horn, Yuezhi Mao, Dmitri Zuev, Alec White,
  David Stuck, Shaama M.S., Shane Yost, Joonho Lee, David Small,
  Daniel Levine, Susi Lehtola, Hugh Burton, Evgeny Epifanovsky,
  Bang C. Huynh
 -----------------------------------------------------------------------
 Exchange:     0.2000 Hartree-Fock + 0.0800 Slater + 0.7200 B88
 Correlation:  0.1900 VWN1RPA + 0.8100 LYP
 Using SG-1 standard quadrature grid
 using 6 threads for integral computing
 -------------------------------------------------------
 OpenMP Integral computing Module                
 Release: version 2.0, May 2017, Q-Chem Inc. Pleasanton 
 -------------------------------------------------------
 A restricted SCF calculation will be
 performed using DIIS
 SCF converges when DIIS error is below 1.0e-08
 ---------------------------------------
  Cycle       Energy         DIIS error
 ---------------------------------------
    1   -7610.8429364225      7.76e-05  
    2   -7610.8429648504      2.64e-05  
    3   -7610.8429556260      4.21e-05  
    4   -7610.8429705740      6.26e-06  
    5   -7610.8429709026      1.31e-06  
    6   -7610.8429709147      4.98e-07  
    7   -7610.8429709162      1.10e-07  
    8   -7610.8429709165      4.54e-08  
    9   -7610.8429709159      1.60e-08  
   10   -7610.8429709161      6.45e-09  Convergence criterion met
 ---------------------------------------
 SCF time:   CPU 59.52s  wall 10.00s 
 SCF   energy in the final basis set =    -7610.8429709161
 Total energy in the final basis set =    -7610.8429709161

 --------------------------------------------------------------

                    Orbital Energies (a.u.)
 --------------------------------------------------------------

 Alpha MOs
 -- Occupied --
********-176.3048-165.7085-165.7064-165.7063-101.5649 -35.8012 -31.2944
-31.2885 -31.2882 -22.9449 -22.9435 -22.9434 -22.9392 -22.9392 -10.2595
-10.2444 -10.2058 -10.2045 -10.2012 -10.1999  -9.4796  -7.2442  -7.2345
 -7.2339  -6.3506  -4.7630  -4.7483  -4.7479  -2.0288  -2.0242  -2.0240
 -2.0113  -2.0112  -0.9132  -0.8568  -0.7858  -0.7565  -0.6699  -0.6333
 -0.6043  -0.5317  -0.4958  -0.4767  -0.4519  -0.4269  -0.4202  -0.3854
 -0.3616  -0.3515  -0.3315  -0.3105  -0.2700  -0.2695  -0.2519
 -- Virtual --
 -0.0553  -0.0427  -0.0402  -0.0082   0.0063   0.0093   0.0217   0.0371
  0.0464   0.0531   0.0642   0.0752   0.0823   0.0857   0.0901   0.1035
  0.1041   0.1127   0.1149   0.1174   0.1200   0.1278   0.1301   0.1326
  0.1451   0.1534   0.1569   0.1592   0.1758   0.1874   0.1931   0.2001
  0.2129   0.2170   0.2227   0.2316   0.2460   0.2491   0.2620   0.2671
  0.2723   0.2764   0.2924   0.3183   0.3210   0.3353   0.3424   0.3810
  0.4116   0.4234   0.4243   0.4416   0.4428   0.4762   0.4767   0.4921
  0.5081   0.5179   0.5239   0.5358   0.5402   0.5630   0.5728   0.5739
  0.5839   0.5955   0.6187   0.6187   0.6401   0.6620   0.6720   0.7077
  0.7363   0.7603   0.7628   0.7882   0.8311   0.8372   0.8441   0.8491
  0.8583   0.8590   0.8696   0.8746   0.8882   0.9056   0.9483   0.9738
  0.9821   1.0114   1.0209   1.0473   1.0733   1.1011   1.1741   1.1864
  1.2290   1.2790   1.3081   1.3621   1.3637   1.4477   1.4744   1.4787
  1.5022   1.5440   1.5476   1.5535   1.5580   1.6376   1.6582   1.6824
  1.7166   1.7208   1.7755   1.8170   1.8832   1.8869   1.8986   1.9010
  1.9302   1.9378   1.9891   2.0174   2.0230   2.0849   2.2217   2.2708
  2.2773   2.2951   2.3114   2.4073   2.4215   2.4572   2.5288   2.5504
  2.5753   2.6180   2.6760   2.7006   2.7070   2.7302   2.7514   2.7558
  2.7669   2.8019   2.8348   2.8586   2.8591   3.0334   3.0556   3.1045
  3.1894   3.3141   3.3589   3.4781   3.5198   3.6863   3.8370   3.9699
  4.0170   4.0235   4.0302   4.0569   4.1118   4.1568   4.3008   4.5094
  4.8125   6.0235   6.1229   6.1695   9.7728  23.4415  23.8850  23.9020
 24.0135  24.0641  24.1602  25.8206  26.1516  26.6158  27.9353  28.3614
 28.4350  28.4416  28.5404  28.5619  28.5661  28.6243  28.7303 127.9018
127.9612 127.9855 151.7194 215.76421901.8844
 --------------------------------------------------------------

          Ground-State Mulliken Net Atomic Charges

     Atom                 Charge (a.u.)
  ----------------------------------------
      1 C                    -0.582867
      2 C                    -0.011311
      3 C                    -0.461009
      4 C                    -0.647935
      5 C                     0.607898
      6 C                     0.010978
      7 H                     0.152783
      8 H                     0.172478
      9 H                     0.169344
     10 H                     0.173163
     11 Cl                    0.369832
     12 I                     0.046646
  ----------------------------------------
  Sum of atomic charges =     0.000000

 -----------------------------------------------------------------
                    Cartesian Multipole Moments
 -----------------------------------------------------------------
    Charge (ESU x 10^10)
                 0.0000
    Dipole Moment (Debye)
         X      -1.2448      Y      -0.0000      Z       2.0807
       Tot       2.4246
    Quadrupole Moments (Debye-Ang)
        XX     -77.3762     XY      -0.0000     YY     -79.7340
        XZ       3.5568     YZ      -0.0000     ZZ     -70.9559
    Octopole Moments (Debye-Ang^2)
       XXX    -377.5718    XXY      -0.0000    XYY    -127.9946
       YYY      -0.0000    XXZ      76.7381    XYZ      -0.0000
       YYZ      63.5667    XZZ    -116.5236    YZZ       0.0000
       ZZZ     192.6247
    Hexadecapole Moments (Debye-Ang^3)
      XXXX   -2040.9590   XXXY      -0.0000   XXYY    -370.1906
      XYYY      -0.0000   YYYY    -101.8332   XXXZ     324.2492
      XXYZ       0.0000   XYYZ      99.3987   YYYZ      -0.0000
      XXZZ    -629.2537   XYZZ      -0.0000   YYZZ    -341.0093
      XZZZ     301.8588   YZZZ      -0.0000   ZZZZ   -1703.4513
 -----------------------------------------------------------------
 Calculating analytic gradient of the SCF energy
 Gradient of SCF Energy
            1           2           3           4           5           6
    1   0.0000809   0.0000235   0.0000613  -0.0002460   0.0007677  -0.0003564
    2   0.0000000  -0.0000000   0.0000000   0.0000000  -0.0000000   0.0000000
    3  -0.0003128   0.0002092   0.0000381  -0.0002500  -0.0001960   0.0004168
            7           8           9          10          11          12
    1  -0.0000645   0.0000640   0.0001766   0.0001033  -0.0005593  -0.0000510
    2  -0.0000000  -0.0000000   0.0000000   0.0000000   0.0000000   0.0000000
    3   0.0000974   0.0000617  -0.0000181  -0.0000620  -0.0000359   0.0000515
 Max gradient component =       7.677E-04
 RMS gradient           =       2.103E-04
 Gradient time:  CPU 23.58 s  wall 4.00 s
 Geometry Optimization Parameters
   NAtoms,    NIC,     NZ,  NCons,   NDum,   NFix, NCnnct, MaxDiis
       12      78      12       0       0       0       0       0

 Cartesian Hessian Update
 Hessian updated using BFGS update


** GEOMETRY OPTIMIZATION IN DELOCALIZED INTERNAL COORDINATES **
   Searching for a Minimum

   Optimization Cycle:   4

                       Coordinates (Angstroms)
     ATOM                X               Y               Z
      1  C         0.0018357110    0.0000000000    0.0042473545
      2  C         0.0007050318    0.0000000000    1.3961924473
      3  C         1.2062582735    0.0000000000    2.0940458035
      4  C         2.4101331273    0.0000000000    1.3992493252
      5  C         2.4156629608    0.0000000000    0.0044313718
      6  C         1.2075616854    0.0000000000   -0.7011858104
      7  H        -0.9353215086    0.0000000000   -0.5379407969
      8  H        -0.9425000934    0.0000000000    1.9295786767
      9  H         1.2157652793    0.0000000000    3.1775587204
     10  H         3.3552647009    0.0000000000    1.9270212367
     11  Cl        3.9671130337    0.0000000000   -0.8054538027
     12  I         1.1422276961    0.0000000000   -2.8279795262
   Point Group: c1    Number of degrees of freedom:    30


   Energy is  -7610.842970916

 Hessian updated using BFGS update

 21 Hessian modes will be used to form the next step
  Hessian Eigenvalues:
     0.123918    0.156613    0.159947    0.160004    0.160261    0.210233
     0.220027    0.235836    0.250285    0.289057    0.315652    0.351233
     0.351933    0.351942    0.352102    0.422671    0.447301    0.459156
     0.464768    0.465142    0.507631

 Minimum search - taking simple RFO step
 Searching for Lamda that Minimizes Along All modes
 Value Taken    Lamda =  -0.00000226
 Step Taken.  Stepsize is  0.002795

                             Maximum     Tolerance    Cnvgd?
         Gradient           0.000400      0.000300      NO
         Displacement       0.001352      0.001200      NO
         Energy change     -0.000027      0.000001      NO


 New Cartesian Coordinates Obtained by Inverse Iteration

 Displacement from previous Coordinates is:  0.003353
 ----------------------------------------------------------------
             Standard Nuclear Orientation (Angstroms)
    I     Atom           X                Y                Z
 ----------------------------------------------------------------
    1      C       0.0018997411     0.0000000000     0.0043060132
    2      C       0.0008565164     0.0000000000     1.3961229334
    3      C       1.2062949989     0.0000000000     2.0941166884
    4      C       2.4102028177     0.0000000000     1.3993722657
    5      C       2.4152110770     0.0000000000     0.0043723777
    6      C       1.2075704072     0.0000000000    -0.7017284412
    7      H      -0.9353297872     0.0000000000    -0.5377183049
    8      H      -0.9423253933     0.0000000000     1.9296123913
    9      H       1.2153407585     0.0000000000     3.1776630669
   10      H       3.3554330659     0.0000000000     1.9267964131
   11      Cl      3.9680863629     0.0000000000    -0.8047361803
   12      I       1.1414653329     0.0000000000    -2.8284142235
 ----------------------------------------------------------------
 Nuclear Repulsion Energy =         763.46681517 hartrees
 There are       55 alpha and       55 beta electrons
 Applying Cartesian multipole field
    Component          Value
    ---------          -----
     (2,0,0)        1.00000E-11
     (0,2,0)        2.00000E-11
     (0,0,2)       -3.00000E-11
 Nucleus-field energy     =    -0.0000000385 hartrees
 Requested basis set is 6-311++G(d,p)
 There are 93 shells and 252 basis functions
 A cutoff of  1.0D-11 yielded   3539 shell pairs
 There are     27423 function pairs (     30028 Cartesian)
 Smallest overlap matrix eigenvalue = 1.08E-06

 Q-Chem warning in module stvman/mkSTV.C, line 318:

 Overlap eigenvalue is smaller than square root of threshold
 Use THRESH >= 12 to get rid of this warning

 Guess MOs from SCF MO coefficient file

 -----------------------------------------------------------------------
  General SCF calculation program by
  Eric Jon Sundstrom, Paul Horn, Yuezhi Mao, Dmitri Zuev, Alec White,
  David Stuck, Shaama M.S., Shane Yost, Joonho Lee, David Small,
  Daniel Levine, Susi Lehtola, Hugh Burton, Evgeny Epifanovsky,
  Bang C. Huynh
 -----------------------------------------------------------------------
 Exchange:     0.2000 Hartree-Fock + 0.0800 Slater + 0.7200 B88
 Correlation:  0.1900 VWN1RPA + 0.8100 LYP
 Using SG-1 standard quadrature grid
 using 6 threads for integral computing
 -------------------------------------------------------
 OpenMP Integral computing Module                
 Release: version 2.0, May 2017, Q-Chem Inc. Pleasanton 
 -------------------------------------------------------
 A restricted SCF calculation will be
 performed using DIIS
 SCF converges when DIIS error is below 1.0e-08
 ---------------------------------------
  Cycle       Energy         DIIS error
 ---------------------------------------
    1   -7610.8429712333      1.71e-05  
    2   -7610.8429723795      3.11e-06  
    3   -7610.8429723084      4.41e-06  
    4   -7610.8429724498      9.37e-07  
    5   -7610.8429724577      2.04e-07  
    6   -7610.8429724577      1.10e-07  
    7   -7610.8429724572      3.65e-08  
    8   -7610.8429724572      1.03e-08  
    9   -7610.8429724573      3.44e-09  Convergence criterion met
 ---------------------------------------
 SCF time:   CPU 52.92s  wall 9.00s 
 SCF   energy in the final basis set =    -7610.8429724573
 Total energy in the final basis set =    -7610.8429724573

 --------------------------------------------------------------

                    Orbital Energies (a.u.)
 --------------------------------------------------------------

 Alpha MOs
 -- Occupied --
********-176.3049-165.7086-165.7065-165.7064-101.5648 -35.8013 -31.2945
-31.2885 -31.2883 -22.9450 -22.9436 -22.9435 -22.9393 -22.9393 -10.2595
-10.2445 -10.2058 -10.2045 -10.2012 -10.1999  -9.4795  -7.2442  -7.2344
 -7.2338  -6.3506  -4.7630  -4.7484  -4.7480  -2.0288  -2.0243  -2.0240
 -2.0114  -2.0113  -0.9130  -0.8567  -0.7858  -0.7565  -0.6699  -0.6333
 -0.6043  -0.5317  -0.4958  -0.4767  -0.4518  -0.4269  -0.4201  -0.3853
 -0.3617  -0.3514  -0.3314  -0.3106  -0.2700  -0.2695  -0.2519
 -- Virtual --
 -0.0553  -0.0427  -0.0402  -0.0082   0.0063   0.0092   0.0216   0.0371
  0.0464   0.0531   0.0641   0.0752   0.0823   0.0857   0.0901   0.1035
  0.1041   0.1127   0.1149   0.1173   0.1200   0.1278   0.1301   0.1325
  0.1451   0.1534   0.1569   0.1591   0.1758   0.1874   0.1931   0.2001
  0.2129   0.2170   0.2227   0.2316   0.2460   0.2491   0.2620   0.2671
  0.2723   0.2764   0.2924   0.3183   0.3211   0.3353   0.3424   0.3810
  0.4117   0.4235   0.4243   0.4416   0.4428   0.4762   0.4767   0.4920
  0.5080   0.5179   0.5239   0.5357   0.5402   0.5630   0.5728   0.5739
  0.5840   0.5955   0.6185   0.6187   0.6401   0.6620   0.6720   0.7077
  0.7362   0.7603   0.7626   0.7882   0.8312   0.8372   0.8442   0.8491
  0.8585   0.8590   0.8696   0.8746   0.8883   0.9055   0.9482   0.9738
  0.9821   1.0113   1.0208   1.0472   1.0733   1.1011   1.1739   1.1862
  1.2291   1.2789   1.3079   1.3620   1.3641   1.4478   1.4742   1.4787
  1.5022   1.5440   1.5477   1.5534   1.5580   1.6376   1.6581   1.6824
  1.7166   1.7208   1.7753   1.8170   1.8831   1.8868   1.8984   1.9012
  1.9303   1.9377   1.9890   2.0174   2.0230   2.0844   2.2217   2.2710
  2.2773   2.2949   2.3114   2.4073   2.4214   2.4572   2.5284   2.5502
  2.5753   2.6179   2.6759   2.7006   2.7070   2.7302   2.7514   2.7558
  2.7668   2.8018   2.8348   2.8586   2.8591   3.0334   3.0556   3.1045
  3.1890   3.3141   3.3588   3.4781   3.5196   3.6861   3.8369   3.9698
  4.0170   4.0234   4.0302   4.0568   4.1118   4.1567   4.3008   4.5094
  4.8124   6.0235   6.1229   6.1696   9.7725  23.4414  23.8846  23.9024
 24.0132  24.0640  24.1602  25.8205  26.1513  26.6148  27.9352  28.3613
 28.4350  28.4416  28.5403  28.5618  28.5660  28.6242  28.7303 127.9017
127.9612 127.9855 151.7193 215.76381901.8843
 --------------------------------------------------------------

          Ground-State Mulliken Net Atomic Charges

     Atom                 Charge (a.u.)
  ----------------------------------------
      1 C                    -0.583200
      2 C                    -0.011173
      3 C                    -0.461387
      4 C                    -0.647871
      5 C                     0.609909
      6 C                     0.009488
      7 H                     0.152800
      8 H                     0.172476
      9 H                     0.169377
     10 H                     0.173175
     11 Cl                    0.369543
     12 I                     0.046862
  ----------------------------------------
  Sum of atomic charges =     0.000000

 -----------------------------------------------------------------
                    Cartesian Multipole Moments
 -----------------------------------------------------------------
    Charge (ESU x 10^10)
                 0.0000
    Dipole Moment (Debye)
         X      -1.2494      Y      -0.0000      Z       2.0799
       Tot       2.4263
    Quadrupole Moments (Debye-Ang)
        XX     -77.4021     XY      -0.0000     YY     -79.7351
        XZ       3.5630     YZ       0.0000     ZZ     -70.9436
    Octopole Moments (Debye-Ang^2)
       XXX    -377.6505    XXY      -0.0000    XYY    -127.9925
       YYY      -0.0000    XXZ      76.7784    XYZ       0.0000
       YYZ      63.5714    XZZ    -116.5252    YZZ      -0.0000
       ZZZ     192.6039
    Hexadecapole Moments (Debye-Ang^3)
      XXXX   -2041.6348   XXXY      -0.0000   XXYY    -370.2659
      XYYY      -0.0000   YYYY    -101.8338   XXXZ     324.1925
      XXYZ       0.0000   XYYZ      99.3293   YYYZ       0.0000
      XXZZ    -629.4253   XYZZ      -0.0000   YYZZ    -341.0588
      XZZZ     301.6759   YZZZ       0.0000   ZZZZ   -1703.5795
 -----------------------------------------------------------------
 Calculating analytic gradient of the SCF energy
 Gradient of SCF Energy
            1           2           3           4           5           6
    1   0.0000231   0.0000777  -0.0000025  -0.0000525   0.0002716  -0.0001965
    2  -0.0000000   0.0000000  -0.0000000   0.0000000   0.0000000  -0.0000000
    3  -0.0001331   0.0001659   0.0000023  -0.0000910  -0.0001797   0.0002017
            7           8           9          10          11          12
    1  -0.0000465   0.0000561   0.0001402   0.0000713  -0.0002280  -0.0001140
    2   0.0000000   0.0000000   0.0000000   0.0000000  -0.0000000  -0.0000000
    3   0.0001060   0.0000858   0.0000004  -0.0000854  -0.0000845   0.0000116
 Max gradient component =       2.716E-04
 RMS gradient           =       1.023E-04
 Gradient time:  CPU 23.59 s  wall 4.01 s
 Geometry Optimization Parameters
   NAtoms,    NIC,     NZ,  NCons,   NDum,   NFix, NCnnct, MaxDiis
       12      78      12       0       0       0       0       0

 Cartesian Hessian Update
 Hessian updated using BFGS update


** GEOMETRY OPTIMIZATION IN DELOCALIZED INTERNAL COORDINATES **
   Searching for a Minimum

   Optimization Cycle:   5

                       Coordinates (Angstroms)
     ATOM                X               Y               Z
      1  C         0.0018997411    0.0000000000    0.0043060132
      2  C         0.0008565164    0.0000000000    1.3961229334
      3  C         1.2062949989    0.0000000000    2.0941166884
      4  C         2.4102028177    0.0000000000    1.3993722657
      5  C         2.4152110770    0.0000000000    0.0043723777
      6  C         1.2075704072    0.0000000000   -0.7017284412
      7  H        -0.9353297872    0.0000000000   -0.5377183049
      8  H        -0.9423253933    0.0000000000    1.9296123913
      9  H         1.2153407585    0.0000000000    3.1776630669
     10  H         3.3554330659    0.0000000000    1.9267964131
     11  Cl        3.9680863629    0.0000000000   -0.8047361803
     12  I         1.1414653329    0.0000000000   -2.8284142235
   Point Group: c1    Number of degrees of freedom:    30


   Energy is  -7610.842972457

 Hessian updated using BFGS update

 21 Hessian modes will be used to form the next step
  Hessian Eigenvalues:
     0.119277    0.149981    0.158047    0.160005    0.160015    0.175709
     0.219962    0.227850    0.248365    0.277524    0.299895    0.351203
     0.351904    0.351948    0.352391    0.423903    0.440334    0.458041
     0.464551    0.471742    0.485528

 Minimum search - taking simple RFO step
 Searching for Lamda that Minimizes Along All modes
 Value Taken    Lamda =   0.00000000
 Step Taken.  Stepsize is  0.001779

                             Maximum     Tolerance    Cnvgd?
         Gradient           0.000139      0.000300     YES
         Displacement       0.000946      0.001200     YES
         Energy change     -0.000002      0.000001      NO


                       Distance Matrix (Angstroms)
             C (  1)   C (  2)   C (  3)   C (  4)   C (  5)   C (  6)
   C (  2)  1.391817
   C (  3)  2.412027  1.392938
   C (  4)  2.783188  2.409348  1.389987
   C (  5)  2.413311  2.786768  2.414231  1.395009
   C (  6)  1.397185  2.420153  2.795845  2.420940  1.398919
   H (  7)  1.082677  2.148531  3.393098  3.865864  3.394111  2.149167
   H (  8)  2.144380  1.083607  2.154909  3.394201  3.870349  3.397942
   H (  9)  3.397445  2.156121  1.083584  2.142432  3.392560  3.879399
   H ( 10)  3.865508  3.396292  2.155642  1.082422  2.140031  3.394474
   Cl( 11)  4.047862  4.536815  4.003853  2.699092  1.751022  2.762437
   I ( 12)  3.053345  4.375809  4.922958  4.414054  3.105979  2.127713
             H (  7)   H (  8)   H (  9)   H ( 10)   Cl( 11)
   H (  8)  2.467341
   H (  9)  4.292953  2.492620
   H ( 10)  4.948179  4.297759  2.478843
   Cl( 11)  4.910681  5.620392  4.841189  2.799395
   I ( 12)  3.091984  5.194324  6.006532  5.245349  3.476357

 Final energy is   -7610.8429724572552     


 ******************************
 **  OPTIMIZATION CONVERGED  **
 ******************************

                       Coordinates (Angstroms)
     ATOM                X               Y               Z
      1  C         0.0018997411    0.0000000000    0.0043060132
      2  C         0.0008565164    0.0000000000    1.3961229334
      3  C         1.2062949989    0.0000000000    2.0941166884
      4  C         2.4102028177    0.0000000000    1.3993722657
      5  C         2.4152110770    0.0000000000    0.0043723777
      6  C         1.2075704072    0.0000000000   -0.7017284412
      7  H        -0.9353297872    0.0000000000   -0.5377183049
      8  H        -0.9423253933    0.0000000000    1.9296123913
      9  H         1.2153407585    0.0000000000    3.1776630669
     10  H         3.3554330659    0.0000000000    1.9267964131
     11  Cl        3.9680863629    0.0000000000   -0.8047361803
     12  I         1.1414653329    0.0000000000   -2.8284142235

Z-matrix Print:
$molecule
0 1
I 
C  1 2.127713
C  2 1.397185 1 118.572631
H  3 1.082677 2 119.605066 1 -0.000000 0
C  3 1.391817 2 120.395963 1 -180.000000 0
H  5 1.083607 3 119.536632 2 -180.000000 0
C  5 1.392938 3 120.029493 2 -0.000000 0
H  7 1.083584 5 120.550749 3 -180.000000 0
C  7 1.389987 5 119.939416 3 -0.000000 0
H  9 1.082422 7 120.851000 5 -180.000000 0
C  9 1.395009 7 120.193845 5 -0.000000 0
Cl 11 1.751022 9 117.726970 7 -180.000000 0
$end


 --------------------------------------------------------------

                    Orbital Energies (a.u.)
 --------------------------------------------------------------

 Alpha MOs
 -- Occupied --
********-176.3049-165.7086-165.7065-165.7064-101.5648 -35.8013 -31.2945
-31.2885 -31.2883 -22.9450 -22.9436 -22.9435 -22.9393 -22.9393 -10.2595
-10.2445 -10.2058 -10.2045 -10.2012 -10.1999  -9.4795  -7.2442  -7.2344
 -7.2338  -6.3506  -4.7630  -4.7484  -4.7480  -2.0288  -2.0243  -2.0240
 -2.0114  -2.0113  -0.9130  -0.8567  -0.7858  -0.7565  -0.6699  -0.6333
 -0.6043  -0.5317  -0.4958  -0.4767  -0.4518  -0.4269  -0.4201  -0.3853
 -0.3617  -0.3514  -0.3314  -0.3106  -0.2700  -0.2695  -0.2519
 -- Virtual --
 -0.0553  -0.0427  -0.0402  -0.0082   0.0063   0.0092   0.0216   0.0371
  0.0464   0.0531   0.0641   0.0752   0.0823   0.0857   0.0901   0.1035
  0.1041   0.1127   0.1149   0.1173   0.1200   0.1278   0.1301   0.1325
  0.1451   0.1534   0.1569   0.1591   0.1758   0.1874   0.1931   0.2001
  0.2129   0.2170   0.2227   0.2316   0.2460   0.2491   0.2620   0.2671
  0.2723   0.2764   0.2924   0.3183   0.3211   0.3353   0.3424   0.3810
  0.4117   0.4235   0.4243   0.4416   0.4428   0.4762   0.4767   0.4920
  0.5080   0.5179   0.5239   0.5357   0.5402   0.5630   0.5728   0.5739
  0.5840   0.5955   0.6185   0.6187   0.6401   0.6620   0.6720   0.7077
  0.7362   0.7603   0.7626   0.7882   0.8312   0.8372   0.8442   0.8491
  0.8585   0.8590   0.8696   0.8746   0.8883   0.9055   0.9482   0.9738
  0.9821   1.0113   1.0208   1.0472   1.0733   1.1011   1.1739   1.1862
  1.2291   1.2789   1.3079   1.3620   1.3641   1.4478   1.4742   1.4787
  1.5022   1.5440   1.5477   1.5534   1.5580   1.6376   1.6581   1.6824
  1.7166   1.7208   1.7753   1.8170   1.8831   1.8868   1.8984   1.9012
  1.9303   1.9377   1.9890   2.0174   2.0230   2.0844   2.2217   2.2710
  2.2773   2.2949   2.3114   2.4073   2.4214   2.4572   2.5284   2.5502
  2.5753   2.6179   2.6759   2.7006   2.7070   2.7302   2.7514   2.7558
  2.7668   2.8018   2.8348   2.8586   2.8591   3.0334   3.0556   3.1045
  3.1890   3.3141   3.3588   3.4781   3.5196   3.6861   3.8369   3.9698
  4.0170   4.0234   4.0302   4.0568   4.1118   4.1567   4.3008   4.5094
  4.8124   6.0235   6.1229   6.1696   9.7725  23.4414  23.8846  23.9024
 24.0132  24.0640  24.1602  25.8205  26.1513  26.6148  27.9352  28.3613
 28.4350  28.4416  28.5403  28.5618  28.5660  28.6242  28.7303 127.9017
127.9612 127.9855 151.7193 215.76381901.8843
 --------------------------------------------------------------

          Ground-State Mulliken Net Atomic Charges

     Atom                 Charge (a.u.)
  ----------------------------------------
      1 C                    -0.583200
      2 C                    -0.011173
      3 C                    -0.461387
      4 C                    -0.647871
      5 C                     0.609909
      6 C                     0.009488
      7 H                     0.152800
      8 H                     0.172476
      9 H                     0.169377
     10 H                     0.173175
     11 Cl                    0.369543
     12 I                     0.046862
  ----------------------------------------
  Sum of atomic charges =     0.000000

 -----------------------------------------------------------------
                    Cartesian Multipole Moments
 -----------------------------------------------------------------
    Charge (ESU x 10^10)
                 0.0000
    Dipole Moment (Debye)
         X      -1.2494      Y      -0.0000      Z       2.0799
       Tot       2.4263
    Quadrupole Moments (Debye-Ang)
        XX     -77.4021     XY      -0.0000     YY     -79.7351
        XZ       3.5630     YZ       0.0000     ZZ     -70.9436
    Octopole Moments (Debye-Ang^2)
       XXX    -377.6505    XXY      -0.0000    XYY    -127.9925
       YYY      -0.0000    XXZ      76.7784    XYZ       0.0000
       YYZ      63.5714    XZZ    -116.5252    YZZ      -0.0000
       ZZZ     192.6039
    Hexadecapole Moments (Debye-Ang^3)
      XXXX   -2041.6348   XXXY      -0.0000   XXYY    -370.2659
      XYYY      -0.0000   YYYY    -101.8338   XXXZ     324.1925
      XXYZ       0.0000   XYYZ      99.3293   YYYZ       0.0000
      XXZZ    -629.4253   XYZZ      -0.0000   YYZZ    -341.0588
      XZZZ     301.6759   YZZZ       0.0000   ZZZZ   -1703.5795
 -----------------------------------------------------------------
Archival summary:
1\1\december\OPT\ProcedureUnspecified\BasisUnspecified\1l164\taweetha\FriNov2920:04:592019FriNov2920:04:592019\0\\#,OPT,ProcedureUnspecified,BasisUnspecified,\\0,1\I\C,1,2.12771\C,2,1.39719,1,118.573\H,3,1.08268,2,119.605,1,-0,0\C,3,1.39182,2,120.396,1,-180,0\H,5,1.08361,3,119.537,2,-180,0\C,5,1.39294,3,120.029,2,-0,0\H,7,1.08358,5,120.551,3,-180,0\C,7,1.38999,5,119.939,3,-0,0\H,9,1.08242,7,120.851,5,-180,0\C,9,1.39501,7,120.194,5,-0,0\Cl,11,1.75102,9,117.727,7,-180,0\\\@

 Total job time:  79.97s(wall), 452.90s(cpu) 
 Fri Nov 29 20:04:59 2019

        *************************************************************
        *                                                           *
        *  Thank you very much for using Q-Chem.  Have a nice day.  *
        *                                                           *
        *************************************************************


 
User input: 2 of 2 
 
                  Welcome to Q-Chem
     A Quantum Leap Into The Future Of Chemistry


 Q-Chem 5.2 (devel), Q-Chem, Inc., Pleasanton, CA (2019)

 Yihan Shao,  Zhengting Gan,  E. Epifanovsky,  A. T. B. Gilbert,  M. Wormit,  
 J. Kussmann,  A. W. Lange,  A. Behn,  Jia Deng,  Xintian Feng,  D. Ghosh,  
 M. Goldey,  P. R. Horn,  L. D. Jacobson,  I. Kaliman,  T. Kus,  A. Landau,  
 Jie Liu,  E. I. Proynov,  R. M. Richard,  R. P. Steele,  E. J. Sundstrom,  
 H. L. Woodcock III,  P. M. Zimmerman,  D. Zuev,  B. Albrecht,  E. Alguire,  
 S. A. Baeppler,  D. Barton,  Z. Benda,  Y. A. Bernard,  E. J. Berquist,  
 K. B. Bravaya,  H. Burton,  D. Casanova,  Chun-Min Chang,  Yunqing Chen,  
 A. Chien,  K. D. Closser,  M. P. Coons,  S. Coriani,  S. Dasgupta,  
 A. L. Dempwolff,  M. Diedenhofen,  Hainam Do,  R. G. Edgar,  Po-Tung Fang,  
 S. Faraji,  S. Fatehi,  Qingguo Feng,  K. D. Fenk,  J. Fosso-Tande,  
 J. Gayvert,  Qinghui Ge,  A. Ghysels,  G. Gidofalvi,  J. Gomes,  
 J. Gonthier,  A. Gunina,  D. Hait,  M. W. D. Hanson-Heine,  
 P. H. P. Harbach,  A. W. Hauser,  M. F. Herbst,  J. E. Herr,  
 E. G. Hohenstein,  Z. C. Holden,  Kerwin Hui,  B. C. Huynh,  T.-C. Jagau,  
 Hyunjun Ji,  B. Kaduk,  K. Khistyaev,  Jaehoon Kim,  P. Klunzinger,  K. Koh,  
 D. Kosenkov,  L. Koulias,  T. Kowalczyk,  C. M. Krauter,  A. Kunitsa,  
 Ka Un Lao,  A. Laurent,  K. V. Lawler,  Joonho Lee,  D. Lefrancois,  
 S. Lehtola,  D. S. Levine,  Yi-Pei Li,  You-Sheng Lin,  Fenglai Liu,  
 E. Livshits,  A. Luenser,  P. Manohar,  E. Mansoor,  S. F. Manzer,  
 Shan-Ping Mao,  Yuezhi Mao,  N. Mardirossian,  A. V. Marenich,  
 T. Markovich,  L. A. Martinez-Martinez,  S. A. Maurer,  N. J. Mayhall,  
 S. C. McKenzie,  J.-M. Mewes,  P. Morgante,  A. F. Morrison,  
 J. W. Mullinax,  K. Nanda,  T. S. Nguyen-Beck,  R. Olivares-Amaya,  
 J. A. Parkhill,  Zheng Pei,  T. M. Perrine,  F. Plasser,  P. Pokhilko,  
 S. Prager,  A. Prociuk,  E. Ramos,  D. R. Rehn,  F. Rob,  M. Scheurer,  
 M. Schneider,  N. Sergueev,  S. M. Sharada,  S. Sharma,  D. W. Small,  
 T. Stauch,  T. Stein,  Yu-Chuan Su,  A. J. W. Thom,  A. Tkatchenko,  
 T. Tsuchimochi,  N. M. Tubman,  L. Vogt,  M. L. Vidal,  O. Vydrov,  
 M. A. Watson,  J. Wenzel,  M. de Wergifosse,  T. A. Wesolowski,  A. White,  
 J. Witte,  A. Yamada,  Jun Yang,  K. Yao,  S. Yeganeh,  S. R. Yost,  
 Zhi-Qiang You,  A. Zech,  Igor Ying Zhang,  Xing Zhang,  Yan Zhao,  
 Ying Zhu,  B. R. Brooks,  G. K. L. Chan,  C. J. Cramer,  M. S. Gordon,  
 W. J. Hehre,  A. Klamt,  M. W. Schmidt,  C. D. Sherrill,  D. G. Truhlar,  
 A. Aspuru-Guzik,  R. Baer,  A. T. Bell,  N. A. Besley,  Jeng-Da Chai,  
 A. E. DePrince, III,  R. A. DiStasio Jr.,  A. Dreuw,  B. D. Dunietz,  
 T. R. Furlani,  Chao-Ping Hsu,  Yousung Jung,  Jing Kong,  D. S. Lambrecht,  
 WanZhen Liang,  C. Ochsenfeld,  V. A. Rassolov,  L. V. Slipchenko,  
 J. E. Subotnik,  T. Van Voorhis,  J. M. Herbert,  A. I. Krylov,  
 P. M. W. Gill,  M. Head-Gordon

 Contributors to earlier versions of Q-Chem not listed above: 
 R. D. Adamson,  B. Austin,  J. Baker,  G. J. O. Beran,  K. Brandhorst,  
 S. T. Brown,  E. F. C. Byrd,  A. K. Chakraborty,  C.-L. Cheng,  
 Siu Hung Chien,  D. M. Chipman,  D. L. Crittenden,  H. Dachsel,  
 R. J. Doerksen,  A. D. Dutoi,  L. Fusti-Molnar,  W. A. Goddard III,  
 A. Golubeva-Zadorozhnaya,  S. R. Gwaltney,  G. Hawkins,  A. Heyden,  
 S. Hirata,  G. Kedziora,  F. J. Keil,  C. Kelley,  Jihan Kim,  R. A. King,  
 R. Z. Khaliullin,  P. P. Korambath,  W. Kurlancheek,  A. M. Lee,  M. S. Lee,  
 S. V. Levchenko,  Ching Yeh Lin,  D. Liotard,  R. C. Lochan,  I. Lotan,  
 P. E. Maslen,  N. Nair,  D. P. O'Neill,  D. Neuhauser,  E. Neuscamman,  
 C. M. Oana,  R. Olson,  B. Peters,  R. Peverati,  P. A. Pieniazek,  
 Y. M. Rhee,  J. Ritchie,  M. A. Rohrdanz,  E. Rosta,  N. J. Russ,  
 H. F. Schaefer III,  N. E. Schultz,  N. Shenvi,  A. C. Simmonett,  A. Sodt,  
 D. Stuck,  K. S. Thanthiriwatte,  V. Vanovschi,  Tao Wang,  A. Warshel,  
 C. F. Williams,  Q. Wu,  X. Xu,  W. Zhang

 Please cite Q-Chem as follows:
 Y. Shao et al., Mol. Phys. 113, 184-215 (2015)
 DOI: 10.1080/00268976.2014.952696

 Q-Chem 5.2.1 for Intel X86 EM64T Linux

 Parts of Q-Chem use Armadillo 8.300.2 (Tropical Shenanigans).
 http://arma.sourceforge.net/

 Q-Chem begins on Fri Nov 29 20:04:59 2019  

Host: 
0

     Scratch files written to /scratch/taweetham/qchem4632//
NAlpha2: 110
NElect   110
Mult     1
The previous job contains 0 fragments, simply inherited here

Checking the input file for inconsistencies... 	...done.

--------------------------------------------------------------
User input:
--------------------------------------------------------------

$MOLECULE
READ
$END

$REM
   JOB_TYPE 	FREQUENCY
   BASIS 	6-311++G**
   METHOD	B3LYP	
$END


--------------------------------------------------------------
 ----------------------------------------------------------------
             Standard Nuclear Orientation (Angstroms)
    I     Atom           X                Y                Z
 ----------------------------------------------------------------
    1      C      -1.0036915246    -1.7146520223    -0.0000000000
    2      C      -2.3851874703    -1.8838394328     0.0000000000
    3      C      -3.2237030697    -0.7715585300     0.0000000000
    4      C      -2.6794972506     0.5074660498     0.0000000000
    5      C      -1.2953206863     0.6809740003     0.0000000000
    6      C      -0.4484913502    -0.4325135070    -0.0000000000
    7      H      -0.3524064614    -2.5795319658    -0.0000000000
    8      H      -2.8008190036    -2.8845659414    -0.0000000000
    9      H      -4.3004054252    -0.8934872699     0.0000000000
   10      H      -3.3172556920     1.3820520226     0.0000000000
   11      Cl     -0.6797488101     2.3202267501     0.0000000000
   12      I       1.6706031031    -0.2411996405    -0.0000000000
 ----------------------------------------------------------------
 Molecular Point Group                 Cs    NOp =  2
 Largest Abelian Subgroup              Cs    NOp =  2
 Nuclear Repulsion Energy =         763.46681517 hartrees
 There are       55 alpha and       55 beta electrons
 Requested basis set is 6-311++G(d,p)
 There are 93 shells and 252 basis functions

 Total QAlloc Memory Limit   2000 MB
 Mega-Array Size       188 MB
 MEM_STATIC part       192 MB

                       Distance Matrix (Angstroms)
             C (  1)   C (  2)   C (  3)   C (  4)   C (  5)   C (  6)
   C (  2)  1.391817
   C (  3)  2.412027  1.392938
   C (  4)  2.783188  2.409348  1.389987
   C (  5)  2.413311  2.786768  2.414231  1.395009
   C (  6)  1.397185  2.420153  2.795845  2.420940  1.398919
   H (  7)  1.082677  2.148531  3.393098  3.865864  3.394111  2.149167
   H (  8)  2.144380  1.083607  2.154909  3.394201  3.870349  3.397942
   H (  9)  3.397445  2.156121  1.083584  2.142432  3.392560  3.879399
   H ( 10)  3.865508  3.396292  2.155642  1.082422  2.140031  3.394474
   Cl( 11)  4.047862  4.536815  4.003853  2.699092  1.751022  2.762437
   I ( 12)  3.053345  4.375809  4.922958  4.414054  3.105979  2.127713
             H (  7)   H (  8)   H (  9)   H ( 10)   Cl( 11)
   H (  8)  2.467341
   H (  9)  4.292953  2.492620
   H ( 10)  4.948179  4.297759  2.478843
   Cl( 11)  4.910681  5.620392  4.841189  2.799395
   I ( 12)  3.091984  5.194324  6.006532  5.245349  3.476357

 A cutoff of  1.0D-11 yielded   3539 shell pairs
 There are     27423 function pairs (     30028 Cartesian)
 Smallest overlap matrix eigenvalue = 1.08E-06

 Q-Chem warning in module stvman/mkSTV.C, line 318:

 Overlap eigenvalue is smaller than square root of threshold
 Use THRESH >= 12 to get rid of this warning

 Guess from superposition of atomic densities
 Warning:  Energy on first SCF cycle will be non-variational
 SAD guess density has 110.000000 electrons

 -----------------------------------------------------------------------
  General SCF calculation program by
  Eric Jon Sundstrom, Paul Horn, Yuezhi Mao, Dmitri Zuev, Alec White,
  David Stuck, Shaama M.S., Shane Yost, Joonho Lee, David Small,
  Daniel Levine, Susi Lehtola, Hugh Burton, Evgeny Epifanovsky,
  Bang C. Huynh
 -----------------------------------------------------------------------
 Exchange:     0.2000 Hartree-Fock + 0.0800 Slater + 0.7200 B88
 Correlation:  0.1900 VWN1RPA + 0.8100 LYP
 Using SG-1 standard quadrature grid
 using 6 threads for integral computing
 -------------------------------------------------------
 OpenMP Integral computing Module                
 Release: version 2.0, May 2017, Q-Chem Inc. Pleasanton 
 -------------------------------------------------------
 A restricted SCF calculation will be
 performed using DIIS
 SCF converges when DIIS error is below 1.0e-08
 ---------------------------------------
  Cycle       Energy         DIIS error
 ---------------------------------------
    1   -7612.4669601451      3.74e-02  
    2   -7610.7366054241      3.55e-03  
    3   -7610.6359629930      4.82e-03  
    4   -7610.8396176871      5.89e-04  
    5   -7610.8417601480      3.62e-04  
    6   -7610.8427722192      1.38e-04  
    7   -7610.8429202075      3.38e-05  
    8   -7610.8429267411      1.37e-05  
    9   -7610.8429282317      2.96e-06  
   10   -7610.8429282955      1.45e-06  
   11   -7610.8429283120      1.91e-07  
   12   -7610.8429283122      1.05e-07  
   13   -7610.8429283124      1.85e-08  
   14   -7610.8429283127      1.13e-08  
   15   -7610.8429283129      2.67e-09  Convergence criterion met
 ---------------------------------------
 SCF time:   CPU 90.82s  wall 16.00s 
 SCF   energy in the final basis set =    -7610.8429283129
 Total energy in the final basis set =    -7610.8429283129

 --------------------------------------------------------------
             Orbital Energies (a.u.) and Symmetries
 --------------------------------------------------------------

 Alpha MOs, Restricted
 -- Occupied --                  
******* -176.30 -165.71 -165.71 -165.71 -101.56  -35.80  -31.29
  1 A'    2 A'    3 A'    1 A"    4 A'    5 A'    6 A'    7 A'                 
-31.289 -31.288 -22.945 -22.944 -22.944 -22.939 -22.939 -10.260
  2 A"    8 A'    9 A'    3 A"   10 A'   11 A'    4 A"   12 A'                 
-10.244 -10.206 -10.204 -10.201 -10.200  -9.479  -7.244  -7.234
 13 A'   14 A'   15 A'   16 A'   17 A'   18 A'   19 A'    5 A"                 
 -7.234  -6.351  -4.763  -4.748  -4.748  -2.029  -2.024  -2.024
 20 A'   21 A'   22 A'    6 A"   23 A'   24 A'    7 A"   25 A'                 
 -2.011  -2.011  -0.913  -0.857  -0.786  -0.756  -0.670  -0.633
 26 A'    8 A"   27 A'   28 A'   29 A'   30 A'   31 A'   32 A'                 
 -0.604  -0.532  -0.496  -0.477  -0.452  -0.427  -0.420  -0.385
 33 A'   34 A'   35 A'   36 A'   37 A'   38 A'    9 A"   39 A'                 
 -0.362  -0.351  -0.331  -0.311  -0.270  -0.270  -0.252
 40 A'   10 A"   41 A'   11 A"   12 A"   42 A'   13 A"                         
 -- Virtual --                   
 -0.055  -0.043  -0.040  -0.008   0.006   0.009   0.022   0.037
 43 A'   14 A"   15 A"   44 A'   45 A'   46 A'   47 A'   48 A'                 
  0.046   0.053   0.064   0.075   0.082   0.086   0.090   0.104
 49 A'   16 A"   50 A'   17 A"   51 A'   52 A'   18 A"   19 A"                 
  0.104   0.113   0.115   0.117   0.120   0.128   0.130   0.132
 53 A'   54 A'   55 A'   56 A'   20 A"   57 A'   58 A'   21 A"                 
  0.145   0.153   0.157   0.159   0.176   0.187   0.193   0.200
 59 A'   60 A'   22 A"   61 A'   62 A'   23 A"   63 A'   64 A'                 
  0.213   0.217   0.223   0.232   0.246   0.249   0.262   0.267
 65 A'   66 A'   67 A'   68 A'   69 A'   70 A'   24 A"   71 A'                 
  0.272   0.277   0.293   0.318   0.321   0.335   0.342   0.382
 72 A'   73 A'   74 A'   75 A'   76 A'   77 A'   78 A'   79 A'                 
  0.412   0.423   0.424   0.442   0.443   0.476   0.477   0.492
 25 A"   80 A'   26 A"   81 A'   82 A'   83 A'   27 A"   84 A'                 
  0.508   0.518   0.524   0.536   0.540   0.563   0.573   0.574
 85 A'   28 A"   86 A'   87 A'   88 A'   29 A"   89 A'   30 A"                 
  0.584   0.596   0.619   0.619   0.640   0.662   0.672   0.708
 90 A'   31 A"   32 A"   91 A'   92 A'   93 A'   33 A"   94 A'                 
  0.736   0.760   0.763   0.788   0.831   0.837   0.844   0.849
 95 A'   96 A'   97 A'   98 A'   99 A'  100 A'   34 A"  101 A'                 
  0.858   0.859   0.869   0.875   0.888   0.906   0.948   0.974
 35 A"  102 A'  103 A'  104 A'  105 A'  106 A'  107 A'   36 A"                 
  0.982   1.011   1.021   1.047   1.073   1.101   1.174   1.186
 37 A"  108 A'  109 A'  110 A'   38 A"   39 A"  111 A'   40 A"                 
  1.229   1.279   1.308   1.362   1.364   1.446   1.474   1.478
112 A'   41 A"  113 A'   42 A"  114 A'  115 A'  116 A'  117 A'                 
  1.503   1.544   1.548   1.553   1.558   1.638   1.658   1.682
118 A'  119 A'   43 A"  120 A'   44 A"  121 A'  122 A'   45 A"                 
  1.717   1.721   1.775   1.817   1.883   1.887   1.898   1.901
123 A'   46 A"  124 A'  125 A'  126 A'   47 A"   48 A"   49 A"                 
  1.930   1.938   1.989   2.017   2.023   2.084   2.222   2.271
127 A'  128 A'  129 A'  130 A'   50 A"  131 A'   51 A"  132 A'                 
  2.277   2.295   2.311   2.407   2.421   2.457   2.528   2.550
 52 A"  133 A'   53 A"  134 A'  135 A'  136 A'  137 A'  138 A'                 
  2.575   2.618   2.676   2.701   2.707   2.730   2.751   2.756
139 A'   54 A"  140 A'  141 A'  142 A'  143 A'   55 A"  144 A'                 
  2.767   2.802   2.835   2.859   2.859   3.033   3.056   3.104
 56 A"  145 A'  146 A'   57 A"   58 A"  147 A'   59 A"  148 A'                 
  3.189   3.314   3.359   3.478   3.520   3.686   3.837   3.970
149 A'  150 A'  151 A'  152 A'  153 A'  154 A'  155 A'   60 A"                 
  4.017   4.023   4.030   4.057   4.112   4.157   4.301   4.509
156 A'  157 A'   61 A"  158 A'  159 A'  160 A'  161 A'  162 A'                 
  4.812   6.023   6.122   6.169   9.773  23.441  23.885  23.902
163 A'   62 A"  164 A'  165 A'  166 A'  167 A'  168 A'  169 A'                 
 24.013  24.064  24.160  25.821  26.151  26.615  27.935  28.361
170 A'  171 A'  172 A'   63 A"  173 A'  174 A'  175 A'   64 A"                 
 28.435  28.442  28.540  28.562  28.566  28.624  28.730 127.902
176 A'  177 A'   65 A"  178 A'   66 A"  179 A'  180 A'   67 A"                 
127.961 127.985 151.719 215.7641901.884
181 A'  182 A'  183 A'  184 A'  185 A'                                         

 Beta MOs, Restricted
 -- Occupied --                  
******* -176.30 -165.71 -165.71 -165.71 -101.56  -35.80  -31.29
  1 A'    2 A'    3 A'    1 A"    4 A'    5 A'    6 A'    7 A'                 
-31.289 -31.288 -22.945 -22.944 -22.944 -22.939 -22.939 -10.260
  2 A"    8 A'    9 A'    3 A"   10 A'   11 A'    4 A"   12 A'                 
-10.244 -10.206 -10.204 -10.201 -10.200  -9.479  -7.244  -7.234
 13 A'   14 A'   15 A'   16 A'   17 A'   18 A'   19 A'    5 A"                 
 -7.234  -6.351  -4.763  -4.748  -4.748  -2.029  -2.024  -2.024
 20 A'   21 A'   22 A'    6 A"   23 A'   24 A'    7 A"   25 A'                 
 -2.011  -2.011  -0.913  -0.857  -0.786  -0.756  -0.670  -0.633
 26 A'    8 A"   27 A'   28 A'   29 A'   30 A'   31 A'   32 A'                 
 -0.604  -0.532  -0.496  -0.477  -0.452  -0.427  -0.420  -0.385
 33 A'   34 A'   35 A'   36 A'   37 A'   38 A'    9 A"   39 A'                 
 -0.362  -0.351  -0.331  -0.311  -0.270  -0.270  -0.252
 40 A'   10 A"   41 A'   11 A"   12 A"   42 A'   13 A"                         
 -- Virtual --                   
 -0.055  -0.043  -0.040  -0.008   0.006   0.009   0.022   0.037
 43 A'   14 A"   15 A"   44 A'   45 A'   46 A'   47 A'   48 A'                 
  0.046   0.053   0.064   0.075   0.082   0.086   0.090   0.104
 49 A'   16 A"   50 A'   17 A"   51 A'   52 A'   18 A"   19 A"                 
  0.104   0.113   0.115   0.117   0.120   0.128   0.130   0.132
 53 A'   54 A'   55 A'   56 A'   20 A"   57 A'   58 A'   21 A"                 
  0.145   0.153   0.157   0.159   0.176   0.187   0.193   0.200
 59 A'   60 A'   22 A"   61 A'   62 A'   23 A"   63 A'   64 A'                 
  0.213   0.217   0.223   0.232   0.246   0.249   0.262   0.267
 65 A'   66 A'   67 A'   68 A'   69 A'   70 A'   24 A"   71 A'                 
  0.272   0.277   0.293   0.318   0.321   0.335   0.342   0.382
 72 A'   73 A'   74 A'   75 A'   76 A'   77 A'   78 A'   79 A'                 
  0.412   0.423   0.424   0.442   0.443   0.476   0.477   0.492
 25 A"   80 A'   26 A"   81 A'   82 A'   83 A'   27 A"   84 A'                 
  0.508   0.518   0.524   0.536   0.540   0.563   0.573   0.574
 85 A'   28 A"   86 A'   87 A'   88 A'   29 A"   89 A'   30 A"                 
  0.584   0.596   0.619   0.619   0.640   0.662   0.672   0.708
 90 A'   31 A"   32 A"   91 A'   92 A'   93 A'   33 A"   94 A'                 
  0.736   0.760   0.763   0.788   0.831   0.837   0.844   0.849
 95 A'   96 A'   97 A'   98 A'   99 A'  100 A'   34 A"  101 A'                 
  0.858   0.859   0.869   0.875   0.888   0.906   0.948   0.974
 35 A"  102 A'  103 A'  104 A'  105 A'  106 A'  107 A'   36 A"                 
  0.982   1.011   1.021   1.047   1.073   1.101   1.174   1.186
 37 A"  108 A'  109 A'  110 A'   38 A"   39 A"  111 A'   40 A"                 
  1.229   1.279   1.308   1.362   1.364   1.446   1.474   1.478
112 A'   41 A"  113 A'   42 A"  114 A'  115 A'  116 A'  117 A'                 
  1.503   1.544   1.548   1.553   1.558   1.638   1.658   1.682
118 A'  119 A'   43 A"  120 A'   44 A"  121 A'  122 A'   45 A"                 
  1.717   1.721   1.775   1.817   1.883   1.887   1.898   1.901
123 A'   46 A"  124 A'  125 A'  126 A'   47 A"   48 A"   49 A"                 
  1.930   1.938   1.989   2.017   2.023   2.084   2.222   2.271
127 A'  128 A'  129 A'  130 A'   50 A"  131 A'   51 A"  132 A'                 
  2.277   2.295   2.311   2.407   2.421   2.457   2.528   2.550
 52 A"  133 A'   53 A"  134 A'  135 A'  136 A'  137 A'  138 A'                 
  2.575   2.618   2.676   2.701   2.707   2.730   2.751   2.756
139 A'   54 A"  140 A'  141 A'  142 A'  143 A'   55 A"  144 A'                 
  2.767   2.802   2.835   2.859   2.859   3.033   3.056   3.104
 56 A"  145 A'  146 A'   57 A"   58 A"  147 A'   59 A"  148 A'                 
  3.189   3.314   3.359   3.478   3.520   3.686   3.837   3.970
149 A'  150 A'  151 A'  152 A'  153 A'  154 A'  155 A'   60 A"                 
  4.017   4.023   4.030   4.057   4.112   4.157   4.301   4.509
156 A'  157 A'   61 A"  158 A'  159 A'  160 A'  161 A'  162 A'                 
  4.812   6.023   6.122   6.169   9.773  23.441  23.885  23.902
163 A'   62 A"  164 A'  165 A'  166 A'  167 A'  168 A'  169 A'                 
 24.013  24.064  24.160  25.821  26.151  26.615  27.935  28.361
170 A'  171 A'  172 A'   63 A"  173 A'  174 A'  175 A'   64 A"                 
 28.435  28.442  28.540  28.562  28.566  28.624  28.730 127.902
176 A'  177 A'   65 A"  178 A'   66 A"  179 A'  180 A'   67 A"                 
127.961 127.985 151.719 215.7641901.884
181 A'  182 A'  183 A'  184 A'  185 A'                                         
 --------------------------------------------------------------

          Ground-State Mulliken Net Atomic Charges

     Atom                 Charge (a.u.)
  ----------------------------------------
      1 C                    -0.566074
      2 C                    -0.008922
      3 C                    -0.458780
      4 C                    -0.638364
      5 C                     0.622136
      6 C                    -0.034081
      7 H                     0.152137
      8 H                     0.172333
      9 H                     0.169383
     10 H                     0.173107
     11 Cl                    0.366546
     12 I                     0.050578
  ----------------------------------------
  Sum of atomic charges =     0.000000

 -----------------------------------------------------------------
                    Cartesian Multipole Moments
 -----------------------------------------------------------------
    Charge (ESU x 10^10)
                 0.0000
    Dipole Moment (Debye)
         X      -1.9123      Y      -1.4917      Z      -0.0000
       Tot       2.4253
    Quadrupole Moments (Debye-Ang)
        XX     -66.3557     XY       2.0881     YY     -73.0402
        XZ      -0.0000     YZ      -0.0000     ZZ     -79.7328
    Octopole Moments (Debye-Ang^2)
       XXX      55.2331    XXY      -3.1115    XYY      18.3306
       YYY     -13.0276    XXZ      -0.0000    XYZ       0.0000
       YYZ      -0.0000    XZZ      32.0342    YZZ       2.0892
       ZZZ      -0.0000
    Hexadecapole Moments (Debye-Ang^3)
      XXXX   -1379.4148   XXXY     -10.7197   XXYY    -379.2476
      XYYY       3.4877   YYYY    -782.3222   XXXZ      -0.0000
      XXYZ      -0.0000   XYYZ       0.0000   YYYZ      -0.0000
      XXZZ    -302.0412   XYZZ     -13.2695   YYZZ    -166.0407
      XZZZ      -0.0000   YZZZ      -0.0000   ZZZZ    -101.8303
 -----------------------------------------------------------------
 Calculating MO derivatives via CPSCF
    1     0    39    0.0445815  
    2     0    39    0.0125210  
    3     0    39    0.0017518  
    4     0    39    0.0002154  
    5    32     7    0.0000205  
    6    39     0    0.0000010  Converged
 Time for AOints: 75.6 s (CPU) 12.7 s (wall)
 ------------------------------------------------------------------------------
                     AOints        : Timing summary (seconds)
 ------------------------------------------------------------------------------
     job step          cpu (% of tot)      sys (% of tot)     wall (% of tot)
 ------------------------------------------------------------------------------
  AOints            0.7561E+02 ( 7.0)   0.1000E-05 ( 1.7)   0.1272E+02 ( 6.8)
 ------------------------------------------------------------------------------
   Grand Totals     0.1086E+04          0.5800E-04          0.1857E+03
 ------------------------------------------------------------------------------
 Polarizability Matrix (a.u.)
            1           2           3
    1-145.6692246  -7.5623785  -0.0000000
    2  -7.5623785-120.2040819  -0.0000000
    3  -0.0000000  -0.0000000 -65.5039230
 Calculating analytic Hessian of the SCF energy

 Direct stationary perturbation theory relativistic correction:

 rels  =      97.777488294836
 relv  =    -324.613614771532
 rel2e =      42.655755171774
 E_rel =    -184.180371304923

 Hessian of the SCF Energy
            1           2           3           4           5           6
    1   0.6819070  -0.0522229   0.0000000  -0.3296424  -0.0576596  -0.0000000
    2  -0.0522229   0.6894616  -0.0000000   0.0111478  -0.1285422  -0.0000000
    3   0.0000000  -0.0000000   0.1271971   0.0000000   0.0000000  -0.0591947
    4  -0.3296424   0.0111478   0.0000000   0.6673540   0.0269672  -0.0000000
    5  -0.0576596  -0.1285422   0.0000000   0.0269672   0.7275042   0.0000000
    6  -0.0000000  -0.0000000  -0.0591947  -0.0000000   0.0000000   0.1283455
    7  -0.0405119   0.0205810   0.0000000  -0.2022087   0.1302495   0.0000000
    8   0.0665641   0.0450982  -0.0000000   0.0673587  -0.2587715  -0.0000000
    9   0.0000000   0.0000000   0.0069723   0.0000000  -0.0000000  -0.0612818
   10  -0.0431687  -0.0312444   0.0000000   0.0621376  -0.0083809  -0.0000000
   11  -0.0305022  -0.0243132  -0.0000000   0.0361684  -0.0570378  -0.0000000
   12   0.0000000  -0.0000000  -0.0036992   0.0000000   0.0000000   0.0077568
   13   0.0606892   0.0402799  -0.0000000  -0.0606587   0.0265308   0.0000000
   14  -0.0131303  -0.0539050   0.0000000   0.0259802  -0.0103631   0.0000000
   15  -0.0000000   0.0000000   0.0042562   0.0000000  -0.0000000  -0.0047069
   16  -0.1307520  -0.0958214  -0.0000000  -0.0158965  -0.0309035  -0.0000000
   17  -0.0385537  -0.2859699   0.0000000  -0.0861992   0.0171615   0.0000000
   18  -0.0000000   0.0000000  -0.0545366  -0.0000000   0.0000000   0.0077263
   19  -0.1583122   0.1388816  -0.0000000  -0.0135562   0.0256203  -0.0000000
   20   0.1359960  -0.2375054  -0.0000000  -0.0044418   0.0072311  -0.0000000
   21   0.0000000  -0.0000000  -0.0358795   0.0000000   0.0000000   0.0038685
   22  -0.0082083  -0.0297195  -0.0000000  -0.0996697  -0.0993296   0.0000000
   23   0.0011812   0.0001722   0.0000000  -0.0992166  -0.2970438  -0.0000000
   24  -0.0000000  -0.0000000   0.0026057  -0.0000000   0.0000000  -0.0352529
   25  -0.0001695   0.0036720  -0.0000000  -0.0135266  -0.0050121  -0.0000000
   26   0.0030982  -0.0036438   0.0000000   0.0257337   0.0076573   0.0000000
   27   0.0000000   0.0000000   0.0067784   0.0000000  -0.0000000   0.0029933
   28  -0.0005452  -0.0009556  -0.0000000  -0.0001199  -0.0029907  -0.0000000
   29  -0.0009152   0.0000365  -0.0000000  -0.0034570  -0.0035699  -0.0000000
   30   0.0000000  -0.0000000  -0.0009712   0.0000000   0.0000000   0.0069254
   31  -0.0019365   0.0006174  -0.0000000   0.0011903  -0.0015616  -0.0000000
   32   0.0062404   0.0000004   0.0000000  -0.0005491  -0.0021022   0.0000000
   33  -0.0000000  -0.0000000   0.0044103  -0.0000000   0.0000000  -0.0008503
   34  -0.0293493  -0.0052146  -0.0000000   0.0045972  -0.0035303   0.0000000
   35  -0.0200957  -0.0008903   0.0000000   0.0005074  -0.0021230   0.0000000
   36   0.0000000  -0.0000000   0.0020612   0.0000000   0.0000000   0.0036707
            7           8           9          10          11          12
    1  -0.0405119   0.0665641   0.0000000  -0.0431687  -0.0305022   0.0000000
    2   0.0205810   0.0450982   0.0000000  -0.0312444  -0.0243132  -0.0000000
    3   0.0000000  -0.0000000   0.0069723   0.0000000  -0.0000000  -0.0036992
    4  -0.2022087   0.0673587   0.0000000   0.0621376   0.0361684   0.0000000
    5   0.1302495  -0.2587715  -0.0000000  -0.0083809  -0.0570378   0.0000000
    6   0.0000000  -0.0000000  -0.0612818  -0.0000000  -0.0000000   0.0077568
    7   0.7393733   0.0089094  -0.0000000  -0.1588522  -0.1087274  -0.0000000
    8   0.0089094   0.6626533   0.0000000  -0.0422159  -0.3081274  -0.0000000
    9  -0.0000000   0.0000000   0.1314014  -0.0000000   0.0000000  -0.0602375
   10  -0.1588522  -0.0422159  -0.0000000   0.6675465  -0.0378919  -0.0000000
   11  -0.1087274  -0.3081274   0.0000000  -0.0378919   0.7264049  -0.0000000
   12  -0.0000000  -0.0000000  -0.0602375  -0.0000000  -0.0000000   0.1274502
   13  -0.0146567  -0.0881482  -0.0000000  -0.3107637   0.0227359  -0.0000000
   14  -0.0319107   0.0182855  -0.0000000  -0.0464391  -0.1079156   0.0000000
   15   0.0000000   0.0000000   0.0061346  -0.0000000  -0.0000000  -0.0612007
   16  -0.0007752   0.0087721   0.0000000  -0.0380236   0.0139750   0.0000000
   17   0.0094921  -0.0684231  -0.0000000   0.0683364   0.0418300  -0.0000000
   18  -0.0000000   0.0000000  -0.0043342   0.0000000   0.0000000   0.0087801
   19  -0.0051170  -0.0018788  -0.0000000  -0.0004960  -0.0010523   0.0000000
   20  -0.0014213   0.0013023   0.0000000  -0.0008417   0.0000488  -0.0000000
   21  -0.0000000  -0.0000000   0.0070116   0.0000000  -0.0000000  -0.0011096
   22   0.0114400   0.0187464   0.0000000  -0.0016323   0.0034861   0.0000000
   23  -0.0121813  -0.0175833  -0.0000000   0.0040119  -0.0021431   0.0000000
   24   0.0000000  -0.0000000   0.0026860  -0.0000000  -0.0000000   0.0065917
   25  -0.3350337  -0.0314401   0.0000000  -0.0081626   0.0010206  -0.0000000
   26  -0.0311626  -0.0623878  -0.0000000  -0.0299316   0.0003875  -0.0000000
   27  -0.0000000   0.0000000  -0.0360211  -0.0000000   0.0000000   0.0030995
   28   0.0116657  -0.0116502   0.0000000  -0.1560984   0.1351369   0.0000000
   29   0.0182535  -0.0170919   0.0000000   0.1380123  -0.2412649  -0.0000000
   30  -0.0000000  -0.0000000   0.0034629   0.0000000   0.0000000  -0.0350866
   31  -0.0036847   0.0042592   0.0000000  -0.0142091  -0.0388838   0.0000000
   32  -0.0017460   0.0047245   0.0000000  -0.0138586  -0.0257874  -0.0000000
   33  -0.0000000   0.0000000   0.0049183   0.0000000   0.0000000   0.0046506
   34  -0.0016387   0.0007235  -0.0000000   0.0017211   0.0045356   0.0000000
   35  -0.0003359   0.0003188   0.0000000   0.0004432  -0.0020807   0.0000000
   36   0.0000000  -0.0000000  -0.0007125   0.0000000  -0.0000000   0.0030047
           13          14          15          16          17          18
    1   0.0606892  -0.0131303  -0.0000000  -0.1307520  -0.0385537  -0.0000000
    2   0.0402799  -0.0539050   0.0000000  -0.0958214  -0.2859699   0.0000000
    3  -0.0000000   0.0000000   0.0042562  -0.0000000   0.0000000  -0.0545366
    4  -0.0606587   0.0259802   0.0000000  -0.0158965  -0.0861992  -0.0000000
    5   0.0265308  -0.0103631  -0.0000000  -0.0309035   0.0171615   0.0000000
    6   0.0000000   0.0000000  -0.0047069  -0.0000000   0.0000000   0.0077263
    7  -0.0146567  -0.0319107   0.0000000  -0.0007752   0.0094921  -0.0000000
    8  -0.0881482   0.0182855   0.0000000   0.0087721  -0.0684231   0.0000000
    9  -0.0000000  -0.0000000   0.0061346   0.0000000  -0.0000000  -0.0043342
   10  -0.3107637  -0.0464391  -0.0000000  -0.0380236   0.0683364   0.0000000
   11   0.0227359  -0.1079156  -0.0000000   0.0139750   0.0418300   0.0000000
   12  -0.0000000   0.0000000  -0.0612007   0.0000000  -0.0000000   0.0087801
   13   0.5926824  -0.0395911  -0.0000000  -0.1712016   0.0719010   0.0000000
   14  -0.0395911   0.5064147   0.0000000   0.1261803  -0.2188163  -0.0000000
   15  -0.0000000   0.0000000   0.1175896   0.0000000  -0.0000000  -0.0571503
   16  -0.1712016   0.1261803   0.0000000   0.4139203  -0.0205542  -0.0000000
   17   0.0719010  -0.2188163  -0.0000000  -0.0205542   0.5861982  -0.0000000
   18   0.0000000  -0.0000000  -0.0571503  -0.0000000  -0.0000000   0.1017450
   19  -0.0000656  -0.0021139  -0.0000000   0.0084531  -0.0128545   0.0000000
   20  -0.0027789  -0.0027591   0.0000000   0.0178896  -0.0195204   0.0000000
   21  -0.0000000   0.0000000   0.0062537  -0.0000000   0.0000000   0.0009287
   22  -0.0013422   0.0006683  -0.0000000  -0.0041370  -0.0001777   0.0000000
   23   0.0007906   0.0004361  -0.0000000  -0.0002369   0.0017285  -0.0000000
   24  -0.0000000   0.0000000  -0.0004782   0.0000000   0.0000000   0.0069712
   25   0.0014680  -0.0016333   0.0000000   0.0007348   0.0002163   0.0000000
   26  -0.0014860  -0.0036802   0.0000000   0.0001167  -0.0014106  -0.0000000
   27   0.0000000  -0.0000000   0.0073035  -0.0000000  -0.0000000  -0.0009267
   28  -0.0156395   0.0254225  -0.0000000  -0.0040789  -0.0014915   0.0000000
   29  -0.0053982   0.0041812   0.0000000  -0.0009575   0.0009136   0.0000000
   30   0.0000000   0.0000000   0.0028225  -0.0000000   0.0000000   0.0054261
   31  -0.0523937  -0.0385706   0.0000000   0.0040786   0.0084778  -0.0000000
   32  -0.0362415  -0.1333480   0.0000000  -0.0157563  -0.0388119   0.0000000
   33   0.0000000   0.0000000  -0.0220383   0.0000000  -0.0000000   0.0021649
   34  -0.0281181  -0.0048624  -0.0000000  -0.0623212   0.0014057   0.0000000
   35   0.0114066   0.0014680  -0.0000000  -0.0027050  -0.0148766  -0.0000000
   36  -0.0000000   0.0000000   0.0012143   0.0000000   0.0000000  -0.0167945
           19          20          21          22          23          24
    1  -0.1583122   0.1359960   0.0000000  -0.0082083   0.0011812  -0.0000000
    2   0.1388816  -0.2375054  -0.0000000  -0.0297195   0.0001722  -0.0000000
    3  -0.0000000  -0.0000000  -0.0358795  -0.0000000   0.0000000   0.0026057
    4  -0.0135562  -0.0044418   0.0000000  -0.0996697  -0.0992166  -0.0000000
    5   0.0256203   0.0072311   0.0000000  -0.0993296  -0.2970438   0.0000000
    6  -0.0000000  -0.0000000   0.0038685   0.0000000  -0.0000000  -0.0352529
    7  -0.0051170  -0.0014213  -0.0000000   0.0114400  -0.0121813   0.0000000
    8  -0.0018788   0.0013023  -0.0000000   0.0187464  -0.0175833  -0.0000000
    9  -0.0000000   0.0000000   0.0070116   0.0000000  -0.0000000   0.0026860
   10  -0.0004960  -0.0008417   0.0000000  -0.0016323   0.0040119  -0.0000000
   11  -0.0010523   0.0000488  -0.0000000   0.0034861  -0.0021431  -0.0000000
   12   0.0000000  -0.0000000  -0.0011096   0.0000000   0.0000000   0.0065917
   13  -0.0000656  -0.0027789  -0.0000000  -0.0013422   0.0007906  -0.0000000
   14  -0.0021139  -0.0027591   0.0000000   0.0006683   0.0004361   0.0000000
   15  -0.0000000   0.0000000   0.0062537  -0.0000000  -0.0000000  -0.0004782
   16   0.0084531   0.0178896  -0.0000000  -0.0041370  -0.0002369   0.0000000
   17  -0.0128545  -0.0195204   0.0000000  -0.0001777   0.0017285   0.0000000
   18   0.0000000   0.0000000   0.0009287   0.0000000  -0.0000000   0.0069712
   19   0.1685423  -0.1452170   0.0000000   0.0008985  -0.0002580   0.0000000
   20  -0.1452170   0.2518931  -0.0000000   0.0002767   0.0007040  -0.0000000
   21   0.0000000  -0.0000000   0.0248293   0.0000000   0.0000000  -0.0040858
   22   0.0008985   0.0002767   0.0000000   0.1021625   0.1063380  -0.0000000
   23  -0.0002580   0.0007040   0.0000000   0.1063380   0.3137395   0.0000000
   24   0.0000000  -0.0000000  -0.0040858  -0.0000000   0.0000000   0.0251275
   25  -0.0006977  -0.0003245  -0.0000000   0.0007787   0.0002478   0.0000000
   26   0.0012053   0.0002143  -0.0000000  -0.0005866   0.0008568   0.0000000
   27  -0.0000000   0.0000000   0.0000563   0.0000000  -0.0000000  -0.0037279
   28   0.0000421   0.0000647  -0.0000000   0.0003891  -0.0006560  -0.0000000
   29   0.0000878  -0.0000139  -0.0000000   0.0009045  -0.0008405  -0.0000000
   30   0.0000000  -0.0000000  -0.0005771   0.0000000   0.0000000   0.0001824
   31   0.0001945   0.0002692  -0.0000000   0.0002407  -0.0001389  -0.0000000
   32  -0.0011215  -0.0011972   0.0000000  -0.0000171  -0.0000164  -0.0000000
   33  -0.0000000   0.0000000   0.0001940  -0.0000000  -0.0000000  -0.0007168
   34   0.0001141   0.0005290  -0.0000000  -0.0009199   0.0001181   0.0000000
   35  -0.0012989  -0.0003977   0.0000000  -0.0005896  -0.0000100   0.0000000
   36  -0.0000000  -0.0000000  -0.0014900  -0.0000000   0.0000000   0.0000971
           25          26          27          28          29          30
    1  -0.0001695   0.0030982   0.0000000  -0.0005452  -0.0009152   0.0000000
    2   0.0036720  -0.0036438   0.0000000  -0.0009556   0.0000365  -0.0000000
    3  -0.0000000   0.0000000   0.0067784  -0.0000000  -0.0000000  -0.0009712
    4  -0.0135266   0.0257337   0.0000000  -0.0001199  -0.0034570   0.0000000
    5  -0.0050121   0.0076573  -0.0000000  -0.0029907  -0.0035699   0.0000000
    6  -0.0000000   0.0000000   0.0029933  -0.0000000  -0.0000000   0.0069254
    7  -0.3350337  -0.0311626  -0.0000000   0.0116657   0.0182535  -0.0000000
    8  -0.0314401  -0.0623878   0.0000000  -0.0116502  -0.0170919  -0.0000000
    9   0.0000000  -0.0000000  -0.0360211   0.0000000   0.0000000   0.0034629
   10  -0.0081626  -0.0299316  -0.0000000  -0.1560984   0.1380123   0.0000000
   11   0.0010206   0.0003875   0.0000000   0.1351369  -0.2412649   0.0000000
   12  -0.0000000  -0.0000000   0.0030995   0.0000000  -0.0000000  -0.0350866
   13   0.0014680  -0.0014860   0.0000000  -0.0156395  -0.0053982   0.0000000
   14  -0.0016333  -0.0036802  -0.0000000   0.0254225   0.0041812   0.0000000
   15   0.0000000   0.0000000   0.0073035  -0.0000000   0.0000000   0.0028225
   16   0.0007348   0.0001167  -0.0000000  -0.0040789  -0.0009575  -0.0000000
   17   0.0002163  -0.0014106  -0.0000000  -0.0014915   0.0009136   0.0000000
   18   0.0000000  -0.0000000  -0.0009267   0.0000000   0.0000000   0.0054261
   19  -0.0006977   0.0012053  -0.0000000   0.0000421   0.0000878   0.0000000
   20  -0.0003245   0.0002143   0.0000000   0.0000647  -0.0000139  -0.0000000
   21  -0.0000000  -0.0000000   0.0000563  -0.0000000  -0.0000000  -0.0005771
   22   0.0007787  -0.0005866   0.0000000   0.0003891   0.0009045   0.0000000
   23   0.0002478   0.0008568  -0.0000000  -0.0006560  -0.0008405   0.0000000
   24   0.0000000   0.0000000  -0.0037279  -0.0000000  -0.0000000   0.0001824
   25   0.3543061   0.0337868  -0.0000000   0.0007400  -0.0002118  -0.0000000
   26   0.0337868   0.0619214  -0.0000000   0.0004248   0.0009251   0.0000000
   27  -0.0000000  -0.0000000   0.0250640   0.0000000   0.0000000  -0.0041261
   28   0.0007400   0.0004248   0.0000000   0.1641087  -0.1445685  -0.0000000
   29  -0.0002118   0.0009251   0.0000000  -0.1445685   0.2554343  -0.0000000
   30  -0.0000000   0.0000000  -0.0041261  -0.0000000  -0.0000000   0.0242355
   31  -0.0003991  -0.0012543  -0.0000000   0.0005031  -0.0011669  -0.0000000
   32  -0.0002708  -0.0009603   0.0000000   0.0007741   0.0009932  -0.0000000
   33  -0.0000000  -0.0000000   0.0000158  -0.0000000   0.0000000  -0.0024905
   34  -0.0000386   0.0000556   0.0000000  -0.0009669  -0.0005829  -0.0000000
   35  -0.0000511   0.0001202  -0.0000000   0.0004898   0.0002972  -0.0000000
   36  -0.0000000   0.0000000  -0.0005089  -0.0000000  -0.0000000   0.0001967
           31          32          33          34          35          36
    1  -0.0019365   0.0062404  -0.0000000  -0.0293493  -0.0200957   0.0000000
    2   0.0006174   0.0000004  -0.0000000  -0.0052146  -0.0008903  -0.0000000
    3  -0.0000000   0.0000000   0.0044103  -0.0000000   0.0000000   0.0020612
    4   0.0011903  -0.0005491  -0.0000000   0.0045972   0.0005074   0.0000000
    5  -0.0015616  -0.0021022   0.0000000  -0.0035303  -0.0021230   0.0000000
    6  -0.0000000   0.0000000  -0.0008503   0.0000000   0.0000000   0.0036707
    7  -0.0036847  -0.0017460  -0.0000000  -0.0016387  -0.0003359   0.0000000
    8   0.0042592   0.0047245   0.0000000   0.0007235   0.0003188  -0.0000000
    9   0.0000000   0.0000000   0.0049183  -0.0000000   0.0000000  -0.0007125
   10  -0.0142091  -0.0138586   0.0000000   0.0017211   0.0004432   0.0000000
   11  -0.0388838  -0.0257874   0.0000000   0.0045356  -0.0020807  -0.0000000
   12   0.0000000  -0.0000000   0.0046506   0.0000000   0.0000000   0.0030047
   13  -0.0523937  -0.0362415   0.0000000  -0.0281181   0.0114066  -0.0000000
   14  -0.0385706  -0.1333480   0.0000000  -0.0048624   0.0014680   0.0000000
   15   0.0000000   0.0000000  -0.0220383  -0.0000000  -0.0000000   0.0012143
   16   0.0040786  -0.0157563   0.0000000  -0.0623212  -0.0027050   0.0000000
   17   0.0084778  -0.0388119  -0.0000000   0.0014057  -0.0148766   0.0000000
   18  -0.0000000   0.0000000   0.0021649   0.0000000  -0.0000000  -0.0167945
   19   0.0001945  -0.0011215  -0.0000000   0.0001141  -0.0012989  -0.0000000
   20   0.0002692  -0.0011972   0.0000000   0.0005290  -0.0003977  -0.0000000
   21  -0.0000000   0.0000000   0.0001940  -0.0000000   0.0000000  -0.0014900
   22   0.0002407  -0.0000171  -0.0000000  -0.0009199  -0.0005896  -0.0000000
   23  -0.0001389  -0.0000164  -0.0000000   0.0001181  -0.0000100   0.0000000
   24  -0.0000000  -0.0000000  -0.0007168   0.0000000   0.0000000   0.0000971
   25  -0.0003991  -0.0002708  -0.0000000  -0.0000386  -0.0000511  -0.0000000
   26  -0.0012543  -0.0009603  -0.0000000   0.0000556   0.0001202   0.0000000
   27  -0.0000000   0.0000000   0.0000158   0.0000000  -0.0000000  -0.0005089
   28   0.0005031   0.0007741  -0.0000000  -0.0009669   0.0004898  -0.0000000
   29  -0.0011669   0.0009932   0.0000000  -0.0005829   0.0002972  -0.0000000
   30  -0.0000000  -0.0000000  -0.0024905  -0.0000000  -0.0000000   0.0001967
   31   0.0688723   0.0606089  -0.0000000  -0.0024566   0.0073435  -0.0000000
   32   0.0606089   0.1992125  -0.0000000   0.0019376  -0.0027074   0.0000000
   33  -0.0000000  -0.0000000   0.0101176   0.0000000  -0.0000000  -0.0003757
   34  -0.0024566   0.0019376   0.0000000   0.1193771   0.0048854   0.0000000
   35   0.0073435  -0.0027074  -0.0000000   0.0048854   0.0208817  -0.0000000
   36  -0.0000000   0.0000000  -0.0003757   0.0000000  -0.0000000   0.0096369
 **********************************************************************
 **                                                                  **
 **                       VIBRATIONAL ANALYSIS                       **
 **                       --------------------                       **
 **                                                                  **
 **        VIBRATIONAL FREQUENCIES (CM**-1) AND NORMAL MODES         **
 **     FORCE CONSTANTS (mDYN/ANGSTROM) AND REDUCED MASSES (AMU)     **
 **                  INFRARED INTENSITIES (KM/MOL)                   **
 **                                                                  **
 **********************************************************************


 Mode:                 1                      2                      3
 Frequency:       117.07                 141.85                 216.60
 Force Cnst:      0.0377                 0.2962                 0.1560
 Red. Mass:       4.6733                24.9852                 5.6448
 IR Active:          YES                    YES                    YES
 IR Intens:        0.220                  0.506                  1.813
 Raman Active:       YES                    YES                    YES
               X      Y      Z        X      Y      Z        X      Y      Z
 C          0.000  0.000  0.299   -0.117 -0.243  0.000    0.000  0.000  0.146
 C          0.000  0.000  0.140   -0.149 -0.068  0.000    0.000 -0.000 -0.244
 C          0.000 -0.000 -0.220   -0.031  0.027 -0.000    0.000 -0.000 -0.183
 C         -0.000  0.000 -0.278    0.087 -0.015 -0.000    0.000 -0.000  0.205
 C         -0.000  0.000 -0.031    0.097 -0.208 -0.000    0.000  0.000  0.322
 C          0.000  0.000  0.147   -0.030 -0.289  0.000    0.000  0.000  0.346
 H          0.000  0.000  0.500   -0.203 -0.307  0.000    0.000  0.000  0.138
 H          0.000 -0.000  0.253   -0.275 -0.016  0.000    0.000 -0.000 -0.572
 H          0.000 -0.000 -0.417   -0.043  0.130 -0.000    0.000 -0.000 -0.462
 H         -0.000 -0.000 -0.485    0.180  0.052 -0.000   -0.000 -0.000  0.218
 Cl        -0.000  0.000  0.136    0.535 -0.389  0.000    0.000  0.000 -0.110
 I          0.000 -0.000 -0.042   -0.131  0.183 -0.000   -0.000 -0.000 -0.020
 TransDip   0.000 -0.000 -0.015   -0.008  0.021 -0.000    0.000 -0.000 -0.043

 Mode:                 4                      5                      6
 Frequency:       224.17                 360.54                 431.60
 Force Cnst:      0.2959                 0.4850                 1.3455
 Red. Mass:       9.9957                 6.3331                12.2591
 IR Active:          YES                    YES                    YES
 IR Intens:        0.547                  0.552                  5.448
 Raman Active:       YES                    YES                    YES
               X      Y      Z        X      Y      Z        X      Y      Z
 C         -0.300 -0.066  0.000   -0.029 -0.183  0.000   -0.225 -0.256  0.000
 C         -0.348  0.078 -0.000   -0.065  0.053  0.000   -0.236 -0.348 -0.000
 C         -0.283  0.126 -0.000    0.114  0.187 -0.000   -0.067 -0.227 -0.000
 C         -0.138  0.053  0.000    0.318  0.061  0.000    0.038 -0.205  0.000
 C         -0.111 -0.100  0.000    0.297 -0.137  0.000    0.045  0.014 -0.000
 C         -0.132 -0.128  0.000    0.166 -0.236 -0.000   -0.151 -0.199 -0.000
 H         -0.423 -0.160  0.000   -0.164 -0.287  0.000   -0.173 -0.220  0.000
 H         -0.419  0.106 -0.000   -0.245  0.128  0.000   -0.277 -0.333 -0.000
 H         -0.294  0.216 -0.000    0.094  0.374 -0.000   -0.090 -0.044 -0.000
 H         -0.019  0.140  0.000    0.473  0.170  0.000   -0.072 -0.282  0.000
 Cl        -0.112 -0.137 -0.000   -0.164  0.036  0.000    0.148  0.399  0.000
 I          0.164  0.039 -0.000   -0.032  0.011 -0.000    0.020  0.012  0.000
 TransDip  -0.020  0.013 -0.000    0.020  0.012  0.000   -0.050 -0.055  0.000

 Mode:                 7                      8                      9
 Frequency:       439.95                 507.88                 640.93
 Force Cnst:      0.3750                 0.6464                 1.6665
 Red. Mass:       3.2885                 4.2534                 6.8856
 IR Active:          YES                    YES                    YES
 IR Intens:        5.617                  0.014                 12.284
 Raman Active:       YES                    YES                    YES
               X      Y      Z        X      Y      Z        X      Y      Z
 C         -0.000 -0.000 -0.221    0.000  0.000 -0.117   -0.152  0.359  0.000
 C         -0.000 -0.000  0.073    0.000 -0.000  0.259   -0.141  0.013 -0.000
 C         -0.000 -0.000  0.121   -0.000 -0.000 -0.236   -0.262 -0.134  0.000
 C          0.000 -0.000 -0.221   -0.000 -0.000  0.082    0.190 -0.314 -0.000
 C          0.000 -0.000  0.172   -0.000  0.000  0.307    0.185 -0.035  0.000
 C         -0.000 -0.000  0.244   -0.000  0.000 -0.236    0.276  0.164  0.000
 H         -0.000 -0.000 -0.617    0.000  0.000 -0.196   -0.238  0.293 -0.000
 H         -0.000 -0.000  0.049    0.000 -0.000  0.536    0.243 -0.145 -0.000
 H         -0.000  0.000  0.168   -0.000 -0.000 -0.615   -0.290  0.114  0.000
 H          0.000 -0.000 -0.617   -0.000 -0.000 -0.044    0.312 -0.226 -0.000
 Cl         0.000  0.000 -0.014    0.000 -0.000 -0.028    0.008 -0.023  0.000
 I          0.000  0.000 -0.004    0.000 -0.000  0.005   -0.011  0.001 -0.000
 TransDip  -0.000 -0.000 -0.076   -0.000  0.000 -0.004    0.111  0.017 -0.000

 Mode:                10                     11                     12
 Frequency:       704.15                 712.48                 760.14
 Force Cnst:      1.3169                 2.1761                 0.4141
 Red. Mass:       4.5079                 7.2758                 1.2164
 IR Active:          YES                    YES                    YES
 IR Intens:        0.005                 22.192                 64.700
 Raman Active:       YES                    YES                    YES
               X      Y      Z        X      Y      Z        X      Y      Z
 C         -0.000  0.000  0.183   -0.201  0.103 -0.000   -0.000  0.000 -0.046
 C         -0.000 -0.000 -0.190   -0.124 -0.302  0.000   -0.000 -0.000 -0.070
 C          0.000 -0.000  0.210    0.315 -0.002 -0.000    0.000 -0.000 -0.059
 C          0.000  0.000 -0.165    0.232  0.031  0.000    0.000 -0.000 -0.059
 C          0.000  0.000  0.299    0.088  0.315 -0.000    0.000  0.000  0.066
 C         -0.000  0.000 -0.296   -0.272  0.162  0.000   -0.000  0.000  0.024
 H          0.000  0.000  0.382    0.104  0.337 -0.000   -0.000  0.000  0.399
 H         -0.000 -0.000 -0.352   -0.209 -0.264  0.000   -0.000 -0.000  0.592
 H          0.000  0.000  0.167    0.277  0.357 -0.000   -0.000  0.000  0.587
 H         -0.000 -0.000 -0.620   -0.018 -0.153  0.000    0.000 -0.000  0.357
 Cl        -0.000 -0.000 -0.007   -0.048 -0.119  0.000   -0.000 -0.000 -0.004
 I          0.000 -0.000  0.001    0.008  0.002 -0.000    0.000  0.000 -0.001
 TransDip  -0.000  0.000 -0.002   -0.045  0.144 -0.000   -0.000  0.000  0.258

 Mode:                13                     14                     15
 Frequency:       866.45                 956.18                 988.29
 Force Cnst:      0.5840                 0.7273                 0.7439
 Red. Mass:       1.3203                 1.3502                 1.2926
 IR Active:          YES                    YES                    YES
 IR Intens:        0.323                  0.932                  0.038
 Raman Active:       YES                    YES                    YES
               X      Y      Z        X      Y      Z        X      Y      Z
 C         -0.000  0.000  0.099    0.000 -0.000 -0.103   -0.000  0.000 -0.049
 C         -0.000 -0.000  0.051   -0.000  0.000  0.067   -0.000 -0.000  0.102
 C          0.000 -0.000 -0.046   -0.000 -0.000  0.075    0.000  0.000 -0.103
 C          0.000 -0.000 -0.107    0.000 -0.000 -0.099   -0.000  0.000  0.049
 C          0.000  0.000  0.039    0.000  0.000  0.025   -0.000 -0.000  0.006
 C         -0.000  0.000 -0.032   -0.000  0.000  0.015    0.000  0.000 -0.007
 H          0.000  0.000 -0.598    0.000 -0.000  0.596   -0.000  0.000  0.334
 H          0.000 -0.000 -0.342   -0.000  0.000 -0.388   -0.000 -0.000 -0.614
 H         -0.000  0.000  0.309   -0.000  0.000 -0.415    0.000 -0.000  0.617
 H          0.000  0.000  0.633    0.000 -0.000  0.539   -0.000 -0.000 -0.323
 Cl        -0.000 -0.000 -0.003   -0.000 -0.000 -0.002    0.000  0.000  0.000
 I          0.000 -0.000  0.000    0.000  0.000 -0.000   -0.000 -0.000 -0.000
 TransDip  -0.000  0.000  0.018   -0.000  0.000  0.031    0.000 -0.000 -0.006

 Mode:                16                     17                     18
 Frequency:      1004.44                1052.80                1107.12
 Force Cnst:      4.6478                 2.2539                 1.6315
 Red. Mass:       7.8189                 3.4514                 2.2591
 IR Active:          YES                    YES                    YES
 IR Intens:       39.750                 14.954                 22.782
 Raman Active:       YES                    YES                    YES
               X      Y      Z        X      Y      Z        X      Y      Z
 C         -0.131  0.142 -0.000   -0.190  0.128 -0.000    0.023 -0.124  0.000
 C         -0.138 -0.343 -0.000    0.042  0.204  0.000   -0.049  0.054  0.000
 C          0.205  0.015  0.000    0.273 -0.029  0.000    0.006 -0.022 -0.000
 C         -0.243  0.303 -0.000    0.002 -0.126 -0.000   -0.056 -0.049  0.000
 C         -0.078 -0.198  0.000   -0.082 -0.142  0.000    0.052  0.228  0.000
 C          0.453  0.037 -0.000   -0.047 -0.066 -0.000    0.167  0.043 -0.000
 H         -0.150  0.112  0.000   -0.530 -0.108  0.000   -0.292 -0.375 -0.000
 H         -0.185 -0.332 -0.000   -0.084  0.281  0.000   -0.399  0.197  0.000
 H          0.200 -0.013 -0.000    0.324 -0.286 -0.000    0.016 -0.100 -0.000
 H         -0.295  0.274  0.000   -0.290 -0.359  0.000   -0.543 -0.398 -0.000
 Cl         0.005  0.014 -0.000    0.010  0.021 -0.000   -0.006 -0.025 -0.000
 I         -0.004 -0.000  0.000    0.002  0.001 -0.000   -0.002 -0.000  0.000
 TransDip   0.176 -0.100  0.000   -0.042 -0.117  0.000    0.059  0.141 -0.000

 Mode:                19                     20                     21
 Frequency:      1144.59                1186.92                1275.15
 Force Cnst:      1.3062                 0.9152                 1.3843
 Red. Mass:       1.6922                 1.1026                 1.4450
 IR Active:          YES                    YES                    YES
 IR Intens:        4.084                  0.023                  5.585
 Raman Active:       YES                    YES                    YES
               X      Y      Z        X      Y      Z        X      Y      Z
 C          0.099 -0.014  0.000   -0.022 -0.015  0.000    0.011 -0.055  0.000
 C         -0.068 -0.006 -0.000    0.055 -0.020  0.000    0.020 -0.026  0.000
 C          0.039  0.073 -0.000   -0.005  0.060  0.000    0.025 -0.014 -0.000
 C          0.023 -0.116  0.000   -0.024 -0.016 -0.000    0.033 -0.039  0.000
 C         -0.112 -0.094  0.000   -0.004 -0.003  0.000   -0.120  0.006  0.000
 C          0.017  0.068 -0.000   -0.002 -0.009 -0.000    0.018  0.131 -0.000
 H          0.379  0.190 -0.000   -0.240 -0.179  0.000   -0.526 -0.467 -0.000
 H         -0.523  0.181  0.000    0.573 -0.235 -0.000   -0.061  0.005  0.000
 H         -0.018  0.624 -0.000   -0.069  0.623 -0.000    0.016  0.099  0.000
 H         -0.107 -0.226 -0.000   -0.286 -0.208  0.000    0.574  0.349 -0.000
 Cl         0.009  0.011 -0.000    0.001  0.001 -0.000    0.004  0.000 -0.000
 I         -0.000 -0.001  0.000    0.000  0.000  0.000    0.000 -0.000  0.000
 TransDip  -0.013 -0.063 -0.000   -0.004  0.003  0.000    0.028 -0.070 -0.000

 Mode:                22                     23                     24
 Frequency:      1298.63                1453.46                1473.61
 Force Cnst:      8.3140                 2.4510                 2.8887
 Red. Mass:       8.3674                 1.9692                 2.2578
 IR Active:          YES                    YES                    YES
 IR Intens:        0.277                 19.505                 48.217
 Raman Active:       YES                    YES                    YES
               X      Y      Z        X      Y      Z        X      Y      Z
 C         -0.244 -0.200 -0.000    0.014  0.119 -0.000    0.152  0.083 -0.000
 C          0.254 -0.097  0.000    0.133 -0.031 -0.000   -0.030 -0.077 -0.000
 C         -0.033  0.272  0.000   -0.018 -0.125  0.000   -0.074  0.010  0.000
 C         -0.256 -0.161 -0.000   -0.112  0.024 -0.000    0.118  0.114 -0.000
 C          0.365 -0.203 -0.000    0.113  0.024 -0.000    0.054 -0.144 -0.000
 C         -0.089  0.383  0.000   -0.049 -0.098  0.000   -0.114  0.089  0.000
 H          0.172  0.115  0.000   -0.264 -0.070  0.000   -0.485 -0.398  0.000
 H         -0.338  0.148  0.000   -0.581  0.273 -0.000   -0.228 -0.013 -0.000
 H          0.041 -0.386 -0.000   -0.109  0.600  0.000   -0.058 -0.273  0.000
 H         -0.006  0.022  0.000    0.107  0.207 -0.000   -0.498 -0.338  0.000
 Cl         0.002  0.004  0.000   -0.003 -0.001 -0.000   -0.001  0.005  0.000
 I          0.001  0.000 -0.000   -0.000  0.000 -0.000    0.000 -0.000 -0.000
 TransDip  -0.003 -0.017  0.000   -0.077  0.119 -0.000   -0.145 -0.169 -0.000

 Mode:                25                     26                     27
 Frequency:      1600.77                1605.04                3177.88
 Force Cnst:      8.7389                 8.1443                 6.4642
 Red. Mass:       5.7883                 5.3657                 1.0864
 IR Active:          YES                    YES                    YES
 IR Intens:        3.579                 10.933                  1.402
 Raman Active:       YES                    YES                    YES
               X      Y      Z        X      Y      Z        X      Y      Z
 C         -0.102  0.112  0.000    0.261  0.178 -0.000    0.010 -0.015  0.000
 C          0.308 -0.221 -0.000   -0.209 -0.079 -0.000    0.024  0.054  0.000
 C         -0.157  0.313  0.000    0.109  0.264  0.000   -0.055 -0.007 -0.000
 C          0.149 -0.081  0.000   -0.241 -0.242 -0.000    0.011 -0.013  0.000
 C         -0.228  0.124  0.000    0.123  0.078  0.000   -0.000 -0.000 -0.000
 C          0.083 -0.205 -0.000   -0.073 -0.148  0.000    0.000  0.000 -0.000
 H         -0.165  0.086 -0.000   -0.309 -0.257 -0.000   -0.133  0.180 -0.000
 H         -0.488  0.093 -0.000    0.188 -0.266 -0.000   -0.268 -0.640 -0.000
 H         -0.088 -0.459  0.000    0.196 -0.348  0.000    0.644  0.075 -0.000
 H         -0.051 -0.251 -0.000    0.372  0.196 -0.000   -0.121  0.162 -0.000
 Cl         0.003  0.000 -0.000    0.001  0.002 -0.000   -0.000 -0.000  0.000
 I          0.000  0.000  0.000   -0.001  0.000  0.000    0.000  0.000  0.000
 TransDip   0.050  0.035  0.000   -0.066  0.082 -0.000   -0.020  0.032 -0.000

 Mode:                28                     29                     30
 Frequency:      3191.60                3204.16                3208.01
 Force Cnst:      6.5480                 6.6111                 6.6474
 Red. Mass:       1.0910                 1.0929                 1.0963
 IR Active:          YES                    YES                    YES
 IR Intens:        6.589                  2.310                  4.375
 Raman Active:       YES                    YES                    YES
               X      Y      Z        X      Y      Z        X      Y      Z
 C         -0.017  0.027 -0.000    0.040 -0.052  0.000   -0.028  0.035  0.000
 C         -0.017 -0.047 -0.000   -0.012 -0.021  0.000    0.012  0.029  0.000
 C         -0.055 -0.004  0.000    0.013  0.004 -0.000    0.037  0.005 -0.000
 C          0.021 -0.025 -0.000    0.030 -0.042  0.000    0.035 -0.049 -0.000
 C         -0.001 -0.001  0.000   -0.002 -0.001  0.000   -0.002 -0.001  0.000
 C         -0.001 -0.000  0.000    0.002  0.002 -0.000   -0.001 -0.001 -0.000
 H          0.224 -0.302  0.000   -0.448  0.593 -0.000    0.303 -0.399  0.000
 H          0.215  0.526  0.000    0.105  0.243  0.000   -0.130 -0.314  0.000
 H          0.616  0.067  0.000   -0.152 -0.021 -0.000   -0.401 -0.046 -0.000
 H         -0.227  0.305 -0.000   -0.348  0.475 -0.000   -0.400  0.550 -0.000
 Cl         0.000  0.000  0.000    0.000  0.000  0.000    0.000  0.000  0.000
 I          0.000 -0.000 -0.000   -0.000  0.000  0.000    0.000  0.000 -0.000
 TransDip  -0.065 -0.050 -0.000    0.013 -0.047 -0.000    0.061  0.028 -0.000

 STANDARD THERMODYNAMIC QUANTITIES AT   298.15 K  AND     1.00 ATM

   This Molecule has  0 Imaginary Frequencies
   Zero point vibrational energy:       50.110 kcal/mol

   Atom    1 Element C  Has Mass   12.00000
   Atom    2 Element C  Has Mass   12.00000
   Atom    3 Element C  Has Mass   12.00000
   Atom    4 Element C  Has Mass   12.00000
   Atom    5 Element C  Has Mass   12.00000
   Atom    6 Element C  Has Mass   12.00000
   Atom    7 Element H  Has Mass    1.00783
   Atom    8 Element H  Has Mass    1.00783
   Atom    9 Element H  Has Mass    1.00783
   Atom   10 Element H  Has Mass    1.00783
   Atom   11 Element Cl Has Mass   34.96885
   Atom   12 Element I  Has Mass  126.90440
   Molecular Mass:   237.904570 amu
   Principal axes and moments of inertia in amu*Bohr^2:
                             1           2           3
    Eigenvalues --     1101.67201  2550.53350  3652.20551
          X               0.99895     0.04574     0.00000
          Y              -0.04574     0.99895    -0.00000
          Z              -0.00000     0.00000     1.00000
   Rotational Symmetry Number is   1
   The Molecule is an Asymmetric Top
   Translational Enthalpy:        0.889 kcal/mol
   Rotational Enthalpy:           0.889 kcal/mol
   Vibrational Enthalpy:         52.809 kcal/mol
   gas constant (RT):             0.592 kcal/mol
   Translational Entropy:        42.301  cal/mol.K
   Rotational Entropy:           30.707  cal/mol.K
   Vibrational Entropy:          15.291  cal/mol.K

   Total Enthalpy:               55.179 kcal/mol
   Total Entropy:                88.299  cal/mol.K

 ======================================================================

 STANDARD THERMODYNAMIC QUANTITIES FOR ANHARMONIC VIBRATION -- TOSH

   Zero point vibrational energy: ************ kcal/mol

   Vibrational Enthalpy:       Infinity kcal/mol
   Vibrational Entropy:             NaN  cal/mol.K

   Total Enthalpy:             Infinity kcal/mol
   Total Entropy:                   NaN  cal/mol.K

 ======================================================================

 STANDARD THERMODYNAMIC QUANTITIES FOR ANHARMONIC VIBRATION -- VPT2

   Zero point vibrational energy: ************ kcal/mol

   Vibrational Enthalpy:       Infinity kcal/mol
   Vibrational Entropy:             NaN  cal/mol.K

   Total Enthalpy:             Infinity kcal/mol
   Total Entropy:                   NaN  cal/mol.K

 ======================================================================

Archival summary:
1\1\december\FREQ\ProcedureUnspecified\BasisUnspecified\1l164\taweetha\FriNov2920:09:172019FriNov2920:09:172019\0\\#,FREQ,ProcedureUnspecified,BasisUnspecified,\\0,1\I\C,1,2.12771\C,2,1.39719,1,118.573\H,3,1.08268,2,119.605,1,-0,0\C,3,1.39182,2,120.396,1,-180,0\H,5,1.08361,3,119.537,2,-180,0\C,5,1.39294,3,120.029,2,-0,0\H,7,1.08358,5,120.551,3,180,0\C,7,1.38999,5,119.939,3,0,0\H,9,1.08242,7,120.851,5,-180,0\C,9,1.39501,7,120.194,5,0,0\Cl,11,1.75102,9,117.727,7,-180,0\\\@

 Total job time:  258.02s(wall), 1489.81s(cpu) 
 Fri Nov 29 20:09:17 2019

        *************************************************************
        *                                                           *
        *  Thank you very much for using Q-Chem.  Have a nice day.  *
        *                                                           *
        *************************************************************
