# Supplementary material for: Geometric and energetic data from quantum chemical calculations of halobenzenes and xylenes
Source: Data Brief. 2020 Mar 5;30:105386. doi: 10.1016/j.dib.2020.105386 (PMC7114895; doi:10.1016/j.dib.2020.105386)
Supplement: Supplementary file 1 [file mmc1.zip › halobenzene/B3LYP/2/o-C6H4F2.out]

                  Welcome to Q-Chem
     A Quantum Leap Into The Future Of Chemistry


 Q-Chem 5.2 (devel), Q-Chem, Inc., Pleasanton, CA (2019)

 Yihan Shao,  Zhengting Gan,  E. Epifanovsky,  A. T. B. Gilbert,  M. Wormit,  
 J. Kussmann,  A. W. Lange,  A. Behn,  Jia Deng,  Xintian Feng,  D. Ghosh,  
 M. Goldey,  P. R. Horn,  L. D. Jacobson,  I. Kaliman,  T. Kus,  A. Landau,  
 Jie Liu,  E. I. Proynov,  R. M. Richard,  R. P. Steele,  E. J. Sundstrom,  
 H. L. Woodcock III,  P. M. Zimmerman,  D. Zuev,  B. Albrecht,  E. Alguire,  
 S. A. Baeppler,  D. Barton,  Z. Benda,  Y. A. Bernard,  E. J. Berquist,  
 K. B. Bravaya,  H. Burton,  D. Casanova,  Chun-Min Chang,  Yunqing Chen,  
 A. Chien,  K. D. Closser,  M. P. Coons,  S. Coriani,  S. Dasgupta,  
 A. L. Dempwolff,  M. Diedenhofen,  Hainam Do,  R. G. Edgar,  Po-Tung Fang,  
 S. Faraji,  S. Fatehi,  Qingguo Feng,  K. D. Fenk,  J. Fosso-Tande,  
 J. Gayvert,  Qinghui Ge,  A. Ghysels,  G. Gidofalvi,  J. Gomes,  
 J. Gonthier,  A. Gunina,  D. Hait,  M. W. D. Hanson-Heine,  
 P. H. P. Harbach,  A. W. Hauser,  M. F. Herbst,  J. E. Herr,  
 E. G. Hohenstein,  Z. C. Holden,  Kerwin Hui,  B. C. Huynh,  T.-C. Jagau,  
 Hyunjun Ji,  B. Kaduk,  K. Khistyaev,  Jaehoon Kim,  P. Klunzinger,  K. Koh,  
 D. Kosenkov,  L. Koulias,  T. Kowalczyk,  C. M. Krauter,  A. Kunitsa,  
 Ka Un Lao,  A. Laurent,  K. V. Lawler,  Joonho Lee,  D. Lefrancois,  
 S. Lehtola,  D. S. Levine,  Yi-Pei Li,  You-Sheng Lin,  Fenglai Liu,  
 E. Livshits,  A. Luenser,  P. Manohar,  E. Mansoor,  S. F. Manzer,  
 Shan-Ping Mao,  Yuezhi Mao,  N. Mardirossian,  A. V. Marenich,  
 T. Markovich,  L. A. Martinez-Martinez,  S. A. Maurer,  N. J. Mayhall,  
 S. C. McKenzie,  J.-M. Mewes,  P. Morgante,  A. F. Morrison,  
 J. W. Mullinax,  K. Nanda,  T. S. Nguyen-Beck,  R. Olivares-Amaya,  
 J. A. Parkhill,  Zheng Pei,  T. M. Perrine,  F. Plasser,  P. Pokhilko,  
 S. Prager,  A. Prociuk,  E. Ramos,  D. R. Rehn,  F. Rob,  M. Scheurer,  
 M. Schneider,  N. Sergueev,  S. M. Sharada,  S. Sharma,  D. W. Small,  
 T. Stauch,  T. Stein,  Yu-Chuan Su,  A. J. W. Thom,  A. Tkatchenko,  
 T. Tsuchimochi,  N. M. Tubman,  L. Vogt,  M. L. Vidal,  O. Vydrov,  
 M. A. Watson,  J. Wenzel,  M. de Wergifosse,  T. A. Wesolowski,  A. White,  
 J. Witte,  A. Yamada,  Jun Yang,  K. Yao,  S. Yeganeh,  S. R. Yost,  
 Zhi-Qiang You,  A. Zech,  Igor Ying Zhang,  Xing Zhang,  Yan Zhao,  
 Ying Zhu,  B. R. Brooks,  G. K. L. Chan,  C. J. Cramer,  M. S. Gordon,  
 W. J. Hehre,  A. Klamt,  M. W. Schmidt,  C. D. Sherrill,  D. G. Truhlar,  
 A. Aspuru-Guzik,  R. Baer,  A. T. Bell,  N. A. Besley,  Jeng-Da Chai,  
 A. E. DePrince, III,  R. A. DiStasio Jr.,  A. Dreuw,  B. D. Dunietz,  
 T. R. Furlani,  Chao-Ping Hsu,  Yousung Jung,  Jing Kong,  D. S. Lambrecht,  
 WanZhen Liang,  C. Ochsenfeld,  V. A. Rassolov,  L. V. Slipchenko,  
 J. E. Subotnik,  T. Van Voorhis,  J. M. Herbert,  A. I. Krylov,  
 P. M. W. Gill,  M. Head-Gordon

 Contributors to earlier versions of Q-Chem not listed above: 
 R. D. Adamson,  B. Austin,  J. Baker,  G. J. O. Beran,  K. Brandhorst,  
 S. T. Brown,  E. F. C. Byrd,  A. K. Chakraborty,  C.-L. Cheng,  
 Siu Hung Chien,  D. M. Chipman,  D. L. Crittenden,  H. Dachsel,  
 R. J. Doerksen,  A. D. Dutoi,  L. Fusti-Molnar,  W. A. Goddard III,  
 A. Golubeva-Zadorozhnaya,  S. R. Gwaltney,  G. Hawkins,  A. Heyden,  
 S. Hirata,  G. Kedziora,  F. J. Keil,  C. Kelley,  Jihan Kim,  R. A. King,  
 R. Z. Khaliullin,  P. P. Korambath,  W. Kurlancheek,  A. M. Lee,  M. S. Lee,  
 S. V. Levchenko,  Ching Yeh Lin,  D. Liotard,  R. C. Lochan,  I. Lotan,  
 P. E. Maslen,  N. Nair,  D. P. O'Neill,  D. Neuhauser,  E. Neuscamman,  
 C. M. Oana,  R. Olson,  B. Peters,  R. Peverati,  P. A. Pieniazek,  
 Y. M. Rhee,  J. Ritchie,  M. A. Rohrdanz,  E. Rosta,  N. J. Russ,  
 H. F. Schaefer III,  N. E. Schultz,  N. Shenvi,  A. C. Simmonett,  A. Sodt,  
 D. Stuck,  K. S. Thanthiriwatte,  V. Vanovschi,  Tao Wang,  A. Warshel,  
 C. F. Williams,  Q. Wu,  X. Xu,  W. Zhang

 Please cite Q-Chem as follows:
 Y. Shao et al., Mol. Phys. 113, 184-215 (2015)
 DOI: 10.1080/00268976.2014.952696

 Q-Chem 5.2.1 for Intel X86 EM64T Linux

 Parts of Q-Chem use Armadillo 8.300.2 (Tropical Shenanigans).
 http://arma.sourceforge.net/

 Q-Chem begins on Fri Nov 29 20:09:17 2019  

Host: 
0

     Scratch files written to /scratch/taweetham/qchem4811//
NAlpha2: 58
NElect   58
Mult     1

Checking the input file for inconsistencies... 	...done.

--------------------------------------------------------------
User input:
--------------------------------------------------------------
$MOLECULE
0 1
C   
C	1	CC
C	2	CC	1	120.0		
C	3	CC	2	120.0	1	0.0
C	4	CC	3	120.0	2	0.0	
C	5 	CC	4	120.0	3	0.0
H	1	CH	2	120.0	3	180.0
H	2	CH	3	120.0	4	180.0
H	3	CH	4	120.0	5	180.0
H	4	CH	5	120.0	6	180.0
F	5	CF	6	120.0	1	180.0
F	6	CF	1	120.0	2	180.0

CC=1.39483
CH=1.08673
CF=1.33960
CCl=1.72090
CBr=1.89068
CI=2.07886
$END

$REM
   JOB_TYPE	OPTIMIZATION
   BASIS	6-311++G**
   METHOD	B3LYP
   MEM_TOTAL	64000
   SYM_IGNORE	TRUE
$END

--------------------------------------------------------------
 ----------------------------------------------------------------
             Standard Nuclear Orientation (Angstroms)
    I     Atom           X                Y                Z
 ----------------------------------------------------------------
    1      C       0.0000000000     0.0000000000     0.0000000000
    2      C       0.0000000000     0.0000000000     1.3948300000
    3      C       1.2079582140     0.0000000000     2.0922450000
    4      C       2.4159164279     0.0000000000     1.3948300000
    5      C       2.4159164279     0.0000000000    -0.0000000000
    6      C       1.2079582140     0.0000000000    -0.6974150000
    7      H      -0.9411357871    -0.0000000000    -0.5433650000
    8      H      -0.9411357871    -0.0000000000     1.9381950000
    9      H       1.2079582140    -0.0000000000     3.1789750000
   10      H       3.3570522150    -0.0000000000     1.9381950000
   11      F       3.5760440588    -0.0000000000    -0.6698000000
   12      F       1.2079582140    -0.0000000000    -2.0370150000
 ----------------------------------------------------------------
 Nuclear Repulsion Energy =         346.50126490 hartrees
 There are       29 alpha and       29 beta electrons
 Requested basis set is 6-311++G(d,p)
 There are 68 shells and 204 basis functions

 Total QAlloc Memory Limit  64000 MB
 Mega-Array Size       188 MB
 MEM_STATIC part       192 MB
 A cutoff of  1.0D-11 yielded   2171 shell pairs
 There are     20042 function pairs (     21648 Cartesian)
 Smallest overlap matrix eigenvalue = 1.78E-06

 Q-Chem warning in module stvman/mkSTV.C, line 318:

 Overlap eigenvalue is smaller than square root of threshold
 Use THRESH >= 12 to get rid of this warning


 Scale SEOQF with 1.000000e-01/1.000000e-01/1.000000e-01

 Standard Electronic Orientation quadrupole field applied
 Nucleus-field energy     =    -0.0000000038 hartrees
 Guess from superposition of atomic densities
 Warning:  Energy on first SCF cycle will be non-variational
 SAD guess density has 58.000000 electrons

 -----------------------------------------------------------------------
  General SCF calculation program by
  Eric Jon Sundstrom, Paul Horn, Yuezhi Mao, Dmitri Zuev, Alec White,
  David Stuck, Shaama M.S., Shane Yost, Joonho Lee, David Small,
  Daniel Levine, Susi Lehtola, Hugh Burton, Evgeny Epifanovsky,
  Bang C. Huynh
 -----------------------------------------------------------------------
 Exchange:     0.2000 Hartree-Fock + 0.0800 Slater + 0.7200 B88
 Correlation:  0.1900 VWN1RPA + 0.8100 LYP
 Using SG-1 standard quadrature grid
 using 6 threads for integral computing
 -------------------------------------------------------
 OpenMP Integral computing Module                
 Release: version 2.0, May 2017, Q-Chem Inc. Pleasanton 
 -------------------------------------------------------
 A restricted SCF calculation will be
 performed using DIIS
 SCF converges when DIIS error is below 1.0e-08
 ---------------------------------------
  Cycle       Energy         DIIS error
 ---------------------------------------
    1    -432.5222515399      4.46e-02  
    2    -430.7242104194      4.84e-03  
    3    -430.6022372703      6.61e-03  
    4    -430.8293683233      1.40e-03  
    5    -430.8403991604      3.79e-04  
    6    -430.8411106418      9.46e-05  
    7    -430.8411456028      4.18e-05  
    8    -430.8411540676      3.07e-06  
    9    -430.8411541191      1.94e-06  
   10    -430.8411541323      4.72e-07  
   11    -430.8411541334      5.83e-08  
   12    -430.8411541333      2.58e-08  
   13    -430.8411541334      1.39e-08  
   14    -430.8411541335      1.28e-09  Convergence criterion met
 ---------------------------------------
 SCF time:   CPU 51.50s  wall 9.00s 
 SCF   energy in the final basis set =     -430.8411541335
 Total energy in the final basis set =     -430.8411541335

 --------------------------------------------------------------

                    Orbital Energies (a.u.)
 --------------------------------------------------------------

 Alpha MOs
 -- Occupied --
-24.7082 -24.7081 -10.2818 -10.2813 -10.2033 -10.2033 -10.1995 -10.1989
 -1.2566  -1.2440  -0.8857  -0.7774  -0.7719  -0.6539  -0.6408  -0.5806
 -0.5480  -0.5329  -0.5040  -0.4913  -0.4713  -0.4629  -0.4490  -0.4174
 -0.3933  -0.3773  -0.3740  -0.2777  -0.2650
 -- Virtual --
 -0.0372  -0.0252  -0.0105   0.0061   0.0065   0.0268   0.0348   0.0548
  0.0704   0.0782   0.0821   0.0885   0.0939   0.1032   0.1140   0.1161
  0.1162   0.1246   0.1259   0.1314   0.1325   0.1421   0.1449   0.1470
  0.1546   0.1833   0.1927   0.1967   0.2015   0.2089   0.2235   0.2418
  0.2525   0.2654   0.2769   0.2828   0.2834   0.2965   0.3182   0.3208
  0.3378   0.3503   0.3614   0.3777   0.3787   0.3945   0.4177   0.4324
  0.4843   0.5020   0.5028   0.5067   0.5243   0.5429   0.5569   0.5598
  0.5688   0.5739   0.5844   0.5991   0.6126   0.6657   0.6752   0.7081
  0.7227   0.7497   0.7811   0.7864   0.8245   0.8323   0.8474   0.8584
  0.8668   0.8980   0.9235   0.9641   0.9723   0.9895   0.9984   1.0464
  1.0707   1.0927   1.1384   1.1725   1.2700   1.3126   1.3926   1.4060
  1.4305   1.4353   1.4442   1.4977   1.5073   1.5231   1.5420   1.5477
  1.5503   1.5699   1.6282   1.6349   1.6750   1.7043   1.7193   1.7734
  1.8290   1.8795   1.8795   1.8843   1.8910   1.9294   1.9354   1.9840
  2.0056   2.0174   2.0187   2.1117   2.1300   2.2256   2.2338   2.2899
  2.2980   2.3889   2.4350   2.5388   2.5759   2.5902   2.6815   2.7033
  2.7199   2.7288   2.7392   2.7517   2.7536   2.7935   2.8356   2.8449
  2.8547   3.0470   3.0841   3.1198   3.1837   3.3062   3.3418   3.4676
  3.4918   3.6841   3.7329   3.7656   3.7798   3.8390   3.8712   3.9538
  4.0088   4.0218   4.0341   4.0752   4.1175   4.1925   4.7857   4.8289
  4.9321   6.2787   6.3332   6.3924   6.4717   6.6527   6.8300  23.4955
 23.8825  23.9048  24.0199  24.0578  24.1571  66.7653  66.8166
 --------------------------------------------------------------

          Ground-State Mulliken Net Atomic Charges

     Atom                 Charge (a.u.)
  ----------------------------------------
      1 C                     0.245877
      2 C                    -0.223362
      3 C                    -0.227775
      4 C                     0.249811
      5 C                    -0.213481
      6 C                    -0.213742
      7 H                     0.201992
      8 H                     0.168441
      9 H                     0.168506
     10 H                     0.202300
     11 F                    -0.179399
     12 F                    -0.179169
  ----------------------------------------
  Sum of atomic charges =     0.000000

 -----------------------------------------------------------------
                    Cartesian Multipole Moments
 -----------------------------------------------------------------
    Charge (ESU x 10^10)
                 0.0000
    Dipole Moment (Debye)
         X      -1.4084      Y      -0.0000      Z       2.4397
       Tot       2.8170
    Quadrupole Moments (Debye-Ang)
        XX     -46.5999     XY       0.0000     YY     -47.1274
        XZ       5.2497     YZ      -0.0000     ZZ     -43.5915
    Octopole Moments (Debye-Ang^2)
       XXX    -207.1701    XXY       0.0000    XYY     -65.8755
       YYY       0.0000    XXZ       4.5286    XYZ      -0.0000
       YYZ     -17.3699    XZZ     -63.2588    YZZ       0.0000
       ZZZ     -18.1698
    Hexadecapole Moments (Debye-Ang^3)
      XXXX   -1052.6953   XXXY       0.0000   XXYY    -178.3751
      XYYY       0.0000   YYYY     -50.6705   XXXZ      33.1925
      XXYZ      -0.0000   XYYZ     -14.0553   YYYZ      -0.0000
      XXZZ    -240.1931   XYZZ      -0.0000   YYZZ    -104.5124
      XZZZ       1.3048   YZZZ      -0.0000   ZZZZ    -503.5755
 -----------------------------------------------------------------
 Calculating analytic gradient of the SCF energy
 Gradient of SCF Energy
            1           2           3           4           5           6
    1   0.0005671  -0.0013359   0.0009187  -0.0010743   0.0073030   0.0041274
    2   0.0000000  -0.0000000   0.0000000  -0.0000000   0.0000000  -0.0000000
    3   0.0008498  -0.0002075   0.0010763   0.0000726  -0.0089630  -0.0108229
            7           8           9          10          11          12
    1  -0.0037212  -0.0016333  -0.0010423   0.0004702  -0.0033243  -0.0012551
    2  -0.0000000   0.0000000  -0.0000000   0.0000000   0.0000000  -0.0000000
    3   0.0015976   0.0021463   0.0024683   0.0040002   0.0032902   0.0044921
 Max gradient component =       1.082E-02
 RMS gradient           =       3.182E-03
 Gradient time:  CPU 12.34 s  wall 2.12 s
 Geometry Optimization Parameters
   NAtoms,    NIC,     NZ,  NCons,   NDum,   NFix, NCnnct, MaxDiis
       12      78      12       0       0       0       0       0


** GEOMETRY OPTIMIZATION IN DELOCALIZED INTERNAL COORDINATES **
   Searching for a Minimum

   Optimization Cycle:   1

                       Coordinates (Angstroms)
     ATOM                X               Y               Z
      1  C         0.0000000000    0.0000000000    0.0000000000
      2  C         0.0000000000    0.0000000000    1.3948300000
      3  C         1.2079582140    0.0000000000    2.0922450000
      4  C         2.4159164279    0.0000000000    1.3948300000
      5  C         2.4159164279    0.0000000000    0.0000000000
      6  C         1.2079582140    0.0000000000   -0.6974150000
      7  H        -0.9411357871    0.0000000000   -0.5433650000
      8  H        -0.9411357871    0.0000000000    1.9381950000
      9  H         1.2079582140    0.0000000000    3.1789750000
     10  H         3.3570522150    0.0000000000    1.9381950000
     11  F         3.5760440588    0.0000000000   -0.6698000000
     12  F         1.2079582140    0.0000000000   -2.0370150000
   Point Group: c1    Number of degrees of freedom:    30


   Energy is   -430.841154133


 Attempting to generate delocalized internal coordinates
 Initial Hessian constructed with Jon Baker's OPTIMIZE code

 21 Hessian modes will be used to form the next step
  Hessian Eigenvalues:
     0.160000    0.160000    0.160000    0.160000    0.220000    0.224933
     0.244875    0.250000    0.250000    0.351933    0.351933    0.351933
     0.351933    0.422413    0.424130    0.464882    0.464882    0.464882
     0.464882    0.572947    0.572947

 Minimum search - taking simple RFO step
 Searching for Lamda that Minimizes Along All modes
 Value Taken    Lamda =  -0.00089667
 Step Taken.  Stepsize is  0.059086

                             Maximum     Tolerance    Cnvgd?
         Gradient           0.009431      0.000300      NO
         Displacement       0.034986      0.001200      NO
         Energy change     *********      0.000001      NO


 New Cartesian Coordinates Obtained by Inverse Iteration

 Displacement from previous Coordinates is:  0.083598
 ----------------------------------------------------------------
             Standard Nuclear Orientation (Angstroms)
    I     Atom           X                Y                Z
 ----------------------------------------------------------------
    1      C      -0.0039307364     0.0000000000     0.0022299189
    2      C      -0.0003776098     0.0000000000     1.3950102201
    3      C       1.2079238892     0.0000000000     2.0924963628
    4      C       2.4159566426     0.0000000000     1.3991392570
    5      C       2.4056486815     0.0000000000     0.0131591125
    6      C       1.2016499852     0.0000000000    -0.6818417411
    7      H      -0.9291372395     0.0000000000    -0.5608748574
    8      H      -0.9411425444     0.0000000000     1.9315249347
    9      H       1.2138210117     0.0000000000     3.1755083571
   10      H       3.3662140609     0.0000000000     1.9189075452
   11      F       3.5627678842     0.0000000000    -0.6700672225
   12      F       1.2150963863     0.0000000000    -2.0255168872
 ----------------------------------------------------------------
 Nuclear Repulsion Energy =         347.32186882 hartrees
 There are       29 alpha and       29 beta electrons
 Applying Cartesian multipole field
    Component          Value
    ---------          -----
     (2,0,0)        1.00000E-11
     (0,2,0)        2.00000E-11
     (0,0,2)       -3.00000E-11
 Nucleus-field energy     =    -0.0000000037 hartrees
 Requested basis set is 6-311++G(d,p)
 There are 68 shells and 204 basis functions
 A cutoff of  1.0D-11 yielded   2173 shell pairs
 There are     20050 function pairs (     21656 Cartesian)
 Smallest overlap matrix eigenvalue = 1.74E-06

 Q-Chem warning in module stvman/mkSTV.C, line 318:

 Overlap eigenvalue is smaller than square root of threshold
 Use THRESH >= 12 to get rid of this warning

 Guess MOs from SCF MO coefficient file

 -----------------------------------------------------------------------
  General SCF calculation program by
  Eric Jon Sundstrom, Paul Horn, Yuezhi Mao, Dmitri Zuev, Alec White,
  David Stuck, Shaama M.S., Shane Yost, Joonho Lee, David Small,
  Daniel Levine, Susi Lehtola, Hugh Burton, Evgeny Epifanovsky,
  Bang C. Huynh
 -----------------------------------------------------------------------
 Exchange:     0.2000 Hartree-Fock + 0.0800 Slater + 0.7200 B88
 Correlation:  0.1900 VWN1RPA + 0.8100 LYP
 Using SG-1 standard quadrature grid
 using 6 threads for integral computing
 -------------------------------------------------------
 OpenMP Integral computing Module                
 Release: version 2.0, May 2017, Q-Chem Inc. Pleasanton 
 -------------------------------------------------------
 A restricted SCF calculation will be
 performed using DIIS
 SCF converges when DIIS error is below 1.0e-08
 ---------------------------------------
  Cycle       Energy         DIIS error
 ---------------------------------------
    1    -430.8413078735      2.56e-04  
    2    -430.8416154124      1.16e-04  
    3    -430.8416069808      1.28e-04  
    4    -430.8416604751      7.91e-06  
    5    -430.8416606069      4.24e-06  
    6    -430.8416606929      9.25e-07  
    7    -430.8416606965      4.92e-07  
    8    -430.8416606979      9.98e-08  
    9    -430.8416606981      2.77e-08  
   10    -430.8416606979      4.36e-09  Convergence criterion met
 ---------------------------------------
 SCF time:   CPU 37.99s  wall 6.00s 
 SCF   energy in the final basis set =     -430.8416606979
 Total energy in the final basis set =     -430.8416606979

 --------------------------------------------------------------

                    Orbital Energies (a.u.)
 --------------------------------------------------------------

 Alpha MOs
 -- Occupied --
-24.7065 -24.7065 -10.2798 -10.2793 -10.2023 -10.2023 -10.1996 -10.1990
 -1.2542  -1.2410  -0.8884  -0.7802  -0.7721  -0.6552  -0.6409  -0.5803
 -0.5474  -0.5321  -0.5029  -0.4907  -0.4692  -0.4652  -0.4472  -0.4193
 -0.3933  -0.3785  -0.3750  -0.2794  -0.2654
 -- Virtual --
 -0.0366  -0.0252  -0.0103   0.0062   0.0065   0.0270   0.0347   0.0546
  0.0704   0.0786   0.0818   0.0887   0.0935   0.1037   0.1142   0.1159
  0.1173   0.1241   0.1259   0.1313   0.1327   0.1427   0.1452   0.1474
  0.1547   0.1838   0.1930   0.1969   0.2019   0.2089   0.2237   0.2415
  0.2540   0.2642   0.2794   0.2829   0.2876   0.2950   0.3186   0.3223
  0.3387   0.3508   0.3623   0.3794   0.3798   0.3953   0.4193   0.4348
  0.4857   0.5024   0.5024   0.5086   0.5251   0.5421   0.5565   0.5589
  0.5736   0.5748   0.5840   0.5991   0.6123   0.6679   0.6758   0.7097
  0.7233   0.7518   0.7807   0.7861   0.8266   0.8349   0.8462   0.8594
  0.8682   0.9006   0.9250   0.9638   0.9732   0.9889   0.9972   1.0484
  1.0690   1.0926   1.1395   1.1768   1.2730   1.3125   1.3942   1.4068
  1.4303   1.4374   1.4504   1.4953   1.5074   1.5260   1.5441   1.5462
  1.5543   1.5761   1.6252   1.6362   1.6774   1.7059   1.7207   1.7813
  1.8246   1.8834   1.8850   1.8888   1.8931   1.9342   1.9344   1.9899
  2.0082   2.0195   2.0229   2.1108   2.1308   2.2318   2.2393   2.3047
  2.3048   2.3933   2.4456   2.5393   2.5706   2.5921   2.6801   2.7017
  2.7192   2.7298   2.7444   2.7526   2.7638   2.8014   2.8450   2.8475
  2.8566   3.0509   3.0938   3.1185   3.1861   3.3125   3.3466   3.4736
  3.5058   3.6954   3.7370   3.7673   3.7814   3.8434   3.8707   3.9515
  4.0066   4.0264   4.0348   4.0783   4.1242   4.1948   4.7849   4.8345
  4.9338   6.2800   6.3351   6.3905   6.4774   6.6519   6.8282  23.4950
 23.8994  23.9130  24.0366  24.0748  24.1712  66.7674  66.8160
 --------------------------------------------------------------

          Ground-State Mulliken Net Atomic Charges

     Atom                 Charge (a.u.)
  ----------------------------------------
      1 C                     0.249062
      2 C                    -0.233631
      3 C                    -0.237852
      4 C                     0.252904
      5 C                    -0.203711
      6 C                    -0.203935
      7 H                     0.202007
      8 H                     0.168641
      9 H                     0.168710
     10 H                     0.202290
     11 F                    -0.182376
     12 F                    -0.182108
  ----------------------------------------
  Sum of atomic charges =     0.000000

 -----------------------------------------------------------------
                    Cartesian Multipole Moments
 -----------------------------------------------------------------
    Charge (ESU x 10^10)
                 0.0000
    Dipole Moment (Debye)
         X      -1.4294      Y      -0.0000      Z       2.4753
       Tot       2.8584
    Quadrupole Moments (Debye-Ang)
        XX     -46.5926     XY      -0.0000     YY     -47.0456
        XZ       5.4321     YZ       0.0000     ZZ     -43.6621
    Octopole Moments (Debye-Ang^2)
       XXX    -206.5147    XXY      -0.0000    XYY     -65.6685
       YYY      -0.0000    XXZ       4.7796    XYZ       0.0000
       YYZ     -17.5009    XZZ     -63.2690    YZZ      -0.0000
       ZZZ     -18.9078
    Hexadecapole Moments (Debye-Ang^3)
      XXXX   -1046.6559   XXXY      -0.0000   XXYY    -177.4650
      XYYY      -0.0000   YYYY     -50.4444   XXXZ      33.5353
      XXYZ       0.0000   XYYZ     -14.2405   YYYZ      -0.0000
      XXZZ    -239.3595   XYZZ      -0.0000   YYZZ    -104.0724
      XZZZ       0.4121   YZZZ       0.0000   ZZZZ    -502.0266
 -----------------------------------------------------------------
 Calculating analytic gradient of the SCF energy
 Gradient of SCF Energy
            1           2           3           4           5           6
    1   0.0006786  -0.0012930   0.0018214  -0.0007135   0.0014015   0.0008927
    2   0.0000000  -0.0000000   0.0000000  -0.0000000   0.0000000  -0.0000000
    3   0.0004256  -0.0013461   0.0004449  -0.0003929  -0.0018319  -0.0021304
            7           8           9          10          11          12
    1  -0.0003524   0.0000382   0.0000598  -0.0003221  -0.0018009  -0.0004102
    2   0.0000000   0.0000000   0.0000000  -0.0000000   0.0000000  -0.0000000
    3   0.0005863  -0.0000905  -0.0000790   0.0005824   0.0015053   0.0023263
 Max gradient component =       2.326E-03
 RMS gradient           =       9.277E-04
 Gradient time:  CPU 12.41 s  wall 2.14 s
 Geometry Optimization Parameters
   NAtoms,    NIC,     NZ,  NCons,   NDum,   NFix, NCnnct, MaxDiis
       12      78      12       0       0       0       0       0

 Cartesian Hessian Update
 Hessian updated using BFGS update


** GEOMETRY OPTIMIZATION IN DELOCALIZED INTERNAL COORDINATES **
   Searching for a Minimum

   Optimization Cycle:   2

                       Coordinates (Angstroms)
     ATOM                X               Y               Z
      1  C        -0.0039307364    0.0000000000    0.0022299189
      2  C        -0.0003776098    0.0000000000    1.3950102201
      3  C         1.2079238892    0.0000000000    2.0924963628
      4  C         2.4159566426    0.0000000000    1.3991392570
      5  C         2.4056486815    0.0000000000    0.0131591125
      6  C         1.2016499852    0.0000000000   -0.6818417411
      7  H        -0.9291372395    0.0000000000   -0.5608748574
      8  H        -0.9411425444    0.0000000000    1.9315249347
      9  H         1.2138210117    0.0000000000    3.1755083571
     10  H         3.3662140609    0.0000000000    1.9189075452
     11  F         3.5627678842    0.0000000000   -0.6700672225
     12  F         1.2150963863    0.0000000000   -2.0255168872
   Point Group: c1    Number of degrees of freedom:    30


   Energy is   -430.841660698

 Hessian updated using BFGS update

 15 Hessian modes will be used to form the next step
  Hessian Eigenvalues:
     0.141511    0.161201    0.219006    0.220000    0.244876    0.246109
     0.250002    0.351876    0.354549    0.422411    0.422692    0.451626
     0.497206    0.563501    0.572950

 Minimum search - taking simple RFO step
 Searching for Lamda that Minimizes Along All modes
 Value Taken    Lamda =  -0.00005488
 Step Taken.  Stepsize is  0.015840

                             Maximum     Tolerance    Cnvgd?
         Gradient           0.002724      0.000300      NO
         Displacement       0.010400      0.001200      NO
         Energy change     -0.000507      0.000001      NO


 New Cartesian Coordinates Obtained by Inverse Iteration

 Displacement from previous Coordinates is:  0.019677
 ----------------------------------------------------------------
             Standard Nuclear Orientation (Angstroms)
    I     Atom           X                Y                Z
 ----------------------------------------------------------------
    1      C      -0.0056488004     0.0000000000     0.0025540155
    2      C      -0.0006793212     0.0000000000     1.3965943259
    3      C       1.2067031408     0.0000000000     2.0935565946
    4      C       2.4165293254     0.0000000000     1.4008038161
    5      C       2.4044591363     0.0000000000     0.0154129816
    6      C       1.2002742111     0.0000000000    -0.6797106511
    7      H      -0.9273546210     0.0000000000    -0.5659817237
    8      H      -0.9410499809     0.0000000000     1.9337522113
    9      H       1.2119066853     0.0000000000     3.1765511434
   10      H       3.3697058533     0.0000000000     1.9148894628
   11      F       3.5616948108     0.0000000000    -0.6727697034
   12      F       1.2179499719     0.0000000000    -2.0259774731
 ----------------------------------------------------------------
 Nuclear Repulsion Energy =         347.19787683 hartrees
 There are       29 alpha and       29 beta electrons
 Applying Cartesian multipole field
    Component          Value
    ---------          -----
     (2,0,0)        1.00000E-11
     (0,2,0)        2.00000E-11
     (0,0,2)       -3.00000E-11
 Nucleus-field energy     =    -0.0000000037 hartrees
 Requested basis set is 6-311++G(d,p)
 There are 68 shells and 204 basis functions
 A cutoff of  1.0D-11 yielded   2173 shell pairs
 There are     20050 function pairs (     21656 Cartesian)
 Smallest overlap matrix eigenvalue = 1.75E-06

 Q-Chem warning in module stvman/mkSTV.C, line 318:

 Overlap eigenvalue is smaller than square root of threshold
 Use THRESH >= 12 to get rid of this warning

 Guess MOs from SCF MO coefficient file

 -----------------------------------------------------------------------
  General SCF calculation program by
  Eric Jon Sundstrom, Paul Horn, Yuezhi Mao, Dmitri Zuev, Alec White,
  David Stuck, Shaama M.S., Shane Yost, Joonho Lee, David Small,
  Daniel Levine, Susi Lehtola, Hugh Burton, Evgeny Epifanovsky,
  Bang C. Huynh
 -----------------------------------------------------------------------
 Exchange:     0.2000 Hartree-Fock + 0.0800 Slater + 0.7200 B88
 Correlation:  0.1900 VWN1RPA + 0.8100 LYP
 Using SG-1 standard quadrature grid
 using 6 threads for integral computing
 -------------------------------------------------------
 OpenMP Integral computing Module                
 Release: version 2.0, May 2017, Q-Chem Inc. Pleasanton 
 -------------------------------------------------------
 A restricted SCF calculation will be
 performed using DIIS
 SCF converges when DIIS error is below 1.0e-08
 ---------------------------------------
  Cycle       Energy         DIIS error
 ---------------------------------------
    1    -430.8416627803      7.07e-05  
    2    -430.8416891253      2.22e-05  
    3    -430.8416886227      2.49e-05  
    4    -430.8416905345      4.31e-06  
    5    -430.8416906121      1.30e-06  
    6    -430.8416906207      4.29e-07  
    7    -430.8416906216      1.48e-07  
    8    -430.8416906217      1.74e-08  
    9    -430.8416906217      1.00e-08  
   10    -430.8416906217      3.14e-09  Convergence criterion met
 ---------------------------------------
 SCF time:   CPU 37.49s  wall 7.00s 
 SCF   energy in the final basis set =     -430.8416906217
 Total energy in the final basis set =     -430.8416906217

 --------------------------------------------------------------

                    Orbital Energies (a.u.)
 --------------------------------------------------------------

 Alpha MOs
 -- Occupied --
-24.7061 -24.7061 -10.2799 -10.2794 -10.2028 -10.2028 -10.2000 -10.1994
 -1.2529  -1.2396  -0.8887  -0.7804  -0.7723  -0.6555  -0.6405  -0.5798
 -0.5470  -0.5316  -0.5021  -0.4907  -0.4683  -0.4656  -0.4465  -0.4198
 -0.3933  -0.3787  -0.3754  -0.2797  -0.2657
 -- Virtual --
 -0.0370  -0.0254  -0.0104   0.0060   0.0065   0.0268   0.0346   0.0546
  0.0704   0.0786   0.0818   0.0887   0.0930   0.1038   0.1143   0.1157
  0.1172   0.1238   0.1257   0.1311   0.1326   0.1426   0.1452   0.1473
  0.1545   0.1837   0.1927   0.1968   0.2019   0.2089   0.2230   0.2410
  0.2540   0.2638   0.2796   0.2829   0.2875   0.2943   0.3181   0.3223
  0.3387   0.3506   0.3620   0.3796   0.3803   0.3952   0.4193   0.4353
  0.4854   0.5020   0.5023   0.5089   0.5247   0.5419   0.5564   0.5587
  0.5734   0.5745   0.5837   0.5989   0.6121   0.6676   0.6757   0.7093
  0.7228   0.7516   0.7802   0.7854   0.8265   0.8353   0.8457   0.8594
  0.8683   0.9009   0.9248   0.9636   0.9729   0.9879   0.9966   1.0487
  1.0681   1.0925   1.1390   1.1768   1.2730   1.3127   1.3946   1.4072
  1.4300   1.4377   1.4521   1.4938   1.5059   1.5266   1.5442   1.5454
  1.5542   1.5759   1.6230   1.6369   1.6776   1.7046   1.7203   1.7818
  1.8225   1.8830   1.8854   1.8895   1.8921   1.9336   1.9344   1.9905
  2.0087   2.0187   2.0229   2.1098   2.1295   2.2317   2.2392   2.3048
  2.3065   2.3929   2.4466   2.5368   2.5678   2.5919   2.6795   2.7008
  2.7193   2.7295   2.7444   2.7523   2.7639   2.8013   2.8447   2.8477
  2.8563   3.0505   3.0930   3.1149   3.1836   3.3124   3.3445   3.4736
  3.5063   3.6938   3.7370   3.7678   3.7816   3.8438   3.8689   3.9497
  4.0042   4.0255   4.0327   4.0778   4.1238   4.1924   4.7833   4.8335
  4.9323   6.2805   6.3355   6.3901   6.4782   6.6495   6.8247  23.4935
 23.8986  23.9120  24.0383  24.0728  24.1703  66.7677  66.8154
 --------------------------------------------------------------

          Ground-State Mulliken Net Atomic Charges

     Atom                 Charge (a.u.)
  ----------------------------------------
      1 C                     0.247950
      2 C                    -0.235109
      3 C                    -0.239252
      4 C                     0.251775
      5 C                    -0.200983
      6 C                    -0.201273
      7 H                     0.202388
      8 H                     0.169009
      9 H                     0.169075
     10 H                     0.202663
     11 F                    -0.183248
     12 F                    -0.182994
  ----------------------------------------
  Sum of atomic charges =     0.000000

 -----------------------------------------------------------------
                    Cartesian Multipole Moments
 -----------------------------------------------------------------
    Charge (ESU x 10^10)
                 0.0000
    Dipole Moment (Debye)
         X      -1.4428      Y       0.0000      Z       2.4985
       Tot       2.8852
    Quadrupole Moments (Debye-Ang)
        XX     -46.6282     XY      -0.0000     YY     -47.0491
        XZ       5.4917     YZ      -0.0000     ZZ     -43.6797
    Octopole Moments (Debye-Ang^2)
       XXX    -206.5386    XXY      -0.0000    XYY     -65.6676
       YYY       0.0000    XXZ       4.9159    XYZ       0.0000
       YYZ     -17.5118    XZZ     -63.3499    YZZ      -0.0000
       ZZZ     -18.8925
    Hexadecapole Moments (Debye-Ang^3)
      XXXX   -1046.5678   XXXY      -0.0000   XXYY    -177.4731
      XYYY       0.0000   YYYY     -50.4383   XXXZ      34.1586
      XXYZ       0.0000   XYYZ     -14.1867   YYYZ      -0.0000
      XXZZ    -239.5875   XYZZ       0.0000   YYZZ    -104.1773
      XZZZ       0.5181   YZZZ      -0.0000   ZZZZ    -502.5991
 -----------------------------------------------------------------
 Calculating analytic gradient of the SCF energy
 Gradient of SCF Energy
            1           2           3           4           5           6
    1   0.0000172  -0.0004140   0.0004398  -0.0002750   0.0002021   0.0001624
    2   0.0000000  -0.0000000   0.0000000  -0.0000000   0.0000000  -0.0000000
    3   0.0003041  -0.0002579   0.0002303   0.0001305  -0.0003149  -0.0003307
            7           8           9          10          11          12
    1   0.0000932   0.0000729   0.0000395  -0.0000555  -0.0002932   0.0000107
    2  -0.0000000   0.0000000  -0.0000000   0.0000000   0.0000000   0.0000000
    3   0.0000162  -0.0000789  -0.0001016  -0.0000789   0.0001510   0.0003307
 Max gradient component =       4.398E-04
 RMS gradient           =       1.830E-04
 Gradient time:  CPU 12.35 s  wall 2.13 s
 Geometry Optimization Parameters
   NAtoms,    NIC,     NZ,  NCons,   NDum,   NFix, NCnnct, MaxDiis
       12      78      12       0       0       0       0       0

 Cartesian Hessian Update
 Hessian updated using BFGS update


** GEOMETRY OPTIMIZATION IN DELOCALIZED INTERNAL COORDINATES **
   Searching for a Minimum

   Optimization Cycle:   3

                       Coordinates (Angstroms)
     ATOM                X               Y               Z
      1  C        -0.0056488004    0.0000000000    0.0025540155
      2  C        -0.0006793212    0.0000000000    1.3965943259
      3  C         1.2067031408    0.0000000000    2.0935565946
      4  C         2.4165293254    0.0000000000    1.4008038161
      5  C         2.4044591363    0.0000000000    0.0154129816
      6  C         1.2002742111    0.0000000000   -0.6797106511
      7  H        -0.9273546210    0.0000000000   -0.5659817237
      8  H        -0.9410499809    0.0000000000    1.9337522113
      9  H         1.2119066853    0.0000000000    3.1765511434
     10  H         3.3697058533    0.0000000000    1.9148894628
     11  F         3.5616948108    0.0000000000   -0.6727697034
     12  F         1.2179499719    0.0000000000   -2.0259774731
   Point Group: c1    Number of degrees of freedom:    30


   Energy is   -430.841690622

 Hessian updated using BFGS update

 18 Hessian modes will be used to form the next step
  Hessian Eigenvalues:
     0.145660    0.160000    0.161161    0.210208    0.220000    0.244876
     0.249998    0.250346    0.351886    0.351933    0.355729    0.418362
     0.422415    0.432592    0.465037    0.497142    0.535261    0.572948

 Minimum search - taking simple RFO step
 Searching for Lamda that Minimizes Along All modes
 Value Taken    Lamda =  -0.00000161
 Step Taken.  Stepsize is  0.002329

                             Maximum     Tolerance    Cnvgd?
         Gradient           0.000320      0.000300      NO
         Displacement       0.001236      0.001200      NO
         Energy change     -0.000030      0.000001      NO


 New Cartesian Coordinates Obtained by Inverse Iteration

 Displacement from previous Coordinates is:  0.002741
 ----------------------------------------------------------------
             Standard Nuclear Orientation (Angstroms)
    I     Atom           X                Y                Z
 ----------------------------------------------------------------
    1      C      -0.0059859270     0.0000000000     0.0022702908
    2      C      -0.0004334303     0.0000000000     1.3965614721
    3      C       1.2066038845     0.0000000000     2.0933247304
    4      C       2.4169505523     0.0000000000     1.4009610362
    5      C       2.4044716638     0.0000000000     0.0156812149
    6      C       1.2000433864     0.0000000000    -0.6795848430
    7      H      -0.9278455061     0.0000000000    -0.5662445950
    8      H      -0.9407004262     0.0000000000     1.9341955633
    9      H       1.2113444233     0.0000000000     3.1764662906
   10      H       3.3701819161     0.0000000000     1.9151936037
   11      F       3.5619619576     0.0000000000    -0.6728844831
   12      F       1.2178979169     0.0000000000    -2.0262652809
 ----------------------------------------------------------------
 Nuclear Repulsion Energy =         347.16520699 hartrees
 There are       29 alpha and       29 beta electrons
 Applying Cartesian multipole field
    Component          Value
    ---------          -----
     (2,0,0)        1.00000E-11
     (0,2,0)        2.00000E-11
     (0,0,2)       -3.00000E-11
 Nucleus-field energy     =    -0.0000000037 hartrees
 Requested basis set is 6-311++G(d,p)
 There are 68 shells and 204 basis functions
 A cutoff of  1.0D-11 yielded   2173 shell pairs
 There are     20050 function pairs (     21656 Cartesian)
 Smallest overlap matrix eigenvalue = 1.75E-06

 Q-Chem warning in module stvman/mkSTV.C, line 318:

 Overlap eigenvalue is smaller than square root of threshold
 Use THRESH >= 12 to get rid of this warning

 Guess MOs from SCF MO coefficient file

 -----------------------------------------------------------------------
  General SCF calculation program by
  Eric Jon Sundstrom, Paul Horn, Yuezhi Mao, Dmitri Zuev, Alec White,
  David Stuck, Shaama M.S., Shane Yost, Joonho Lee, David Small,
  Daniel Levine, Susi Lehtola, Hugh Burton, Evgeny Epifanovsky,
  Bang C. Huynh
 -----------------------------------------------------------------------
 Exchange:     0.2000 Hartree-Fock + 0.0800 Slater + 0.7200 B88
 Correlation:  0.1900 VWN1RPA + 0.8100 LYP
 Using SG-1 standard quadrature grid
 using 6 threads for integral computing
 -------------------------------------------------------
 OpenMP Integral computing Module                
 Release: version 2.0, May 2017, Q-Chem Inc. Pleasanton 
 -------------------------------------------------------
 A restricted SCF calculation will be
 performed using DIIS
 SCF converges when DIIS error is below 1.0e-08
 ---------------------------------------
  Cycle       Energy         DIIS error
 ---------------------------------------
    1    -430.8416906667      1.24e-05  
    2    -430.8416914820      3.86e-06  
    3    -430.8416914655      4.19e-06  
    4    -430.8416915317      9.21e-07  
    5    -430.8416915364      2.69e-07  
    6    -430.8416915368      8.65e-08  
    7    -430.8416915369      2.81e-08  
    8    -430.8416915367      2.93e-09  Convergence criterion met
 ---------------------------------------
 SCF time:   CPU 30.30s  wall 6.00s 
 SCF   energy in the final basis set =     -430.8416915367
 Total energy in the final basis set =     -430.8416915367

 --------------------------------------------------------------

                    Orbital Energies (a.u.)
 --------------------------------------------------------------

 Alpha MOs
 -- Occupied --
-24.7060 -24.7060 -10.2800 -10.2794 -10.2029 -10.2028 -10.2000 -10.1995
 -1.2527  -1.2394  -0.8887  -0.7805  -0.7723  -0.6555  -0.6404  -0.5797
 -0.5469  -0.5316  -0.5019  -0.4906  -0.4681  -0.4657  -0.4464  -0.4199
 -0.3932  -0.3787  -0.3755  -0.2797  -0.2658
 -- Virtual --
 -0.0371  -0.0255  -0.0104   0.0060   0.0064   0.0268   0.0346   0.0545
  0.0704   0.0786   0.0818   0.0887   0.0930   0.1038   0.1143   0.1156
  0.1172   0.1237   0.1256   0.1311   0.1326   0.1426   0.1451   0.1472
  0.1545   0.1837   0.1926   0.1968   0.2019   0.2089   0.2229   0.2409
  0.2540   0.2638   0.2795   0.2829   0.2875   0.2942   0.3180   0.3222
  0.3387   0.3506   0.3620   0.3796   0.3803   0.3952   0.4193   0.4353
  0.4854   0.5020   0.5023   0.5089   0.5246   0.5420   0.5563   0.5587
  0.5733   0.5744   0.5837   0.5989   0.6120   0.6675   0.6756   0.7093
  0.7227   0.7516   0.7801   0.7854   0.8264   0.8353   0.8456   0.8594
  0.8683   0.9009   0.9247   0.9635   0.9729   0.9878   0.9964   1.0487
  1.0679   1.0925   1.1389   1.1768   1.2729   1.3128   1.3947   1.4073
  1.4299   1.4377   1.4522   1.4938   1.5057   1.5267   1.5442   1.5454
  1.5542   1.5759   1.6228   1.6371   1.6773   1.7043   1.7203   1.7818
  1.8224   1.8829   1.8854   1.8897   1.8918   1.9335   1.9344   1.9904
  2.0087   2.0187   2.0228   2.1097   2.1292   2.2316   2.2392   2.3047
  2.3063   2.3928   2.4464   2.5364   2.5678   2.5919   2.6795   2.7008
  2.7194   2.7294   2.7443   2.7522   2.7637   2.8010   2.8447   2.8474
  2.8562   3.0504   3.0929   3.1142   3.1832   3.3124   3.3440   3.4735
  3.5063   3.6933   3.7369   3.7679   3.7816   3.8437   3.8686   3.9494
  4.0038   4.0252   4.0323   4.0775   4.1238   4.1920   4.7831   4.8333
  4.9318   6.2806   6.3356   6.3902   6.4782   6.6491   6.8241  23.4931
 23.8983  23.9114  24.0387  24.0723  24.1701  66.7677  66.8153
 --------------------------------------------------------------

          Ground-State Mulliken Net Atomic Charges

     Atom                 Charge (a.u.)
  ----------------------------------------
      1 C                     0.247925
      2 C                    -0.234827
      3 C                    -0.238944
      4 C                     0.251728
      5 C                    -0.201248
      6 C                    -0.201570
      7 H                     0.202484
      8 H                     0.169039
      9 H                     0.169104
     10 H                     0.202760
     11 F                    -0.183352
     12 F                    -0.183099
  ----------------------------------------
  Sum of atomic charges =     0.000000

 -----------------------------------------------------------------
                    Cartesian Multipole Moments
 -----------------------------------------------------------------
    Charge (ESU x 10^10)
                 0.0000
    Dipole Moment (Debye)
         X      -1.4450      Y       0.0000      Z       2.5024
       Tot       2.8897
    Quadrupole Moments (Debye-Ang)
        XX     -46.6345     XY       0.0000     YY     -47.0505
        XZ       5.5017     YZ      -0.0000     ZZ     -43.6831
    Octopole Moments (Debye-Ang^2)
       XXX    -206.5688    XXY       0.0000    XYY     -65.6725
       YYY      -0.0000    XXZ       4.9459    XYZ      -0.0000
       YYZ     -17.5070    XZZ     -63.3558    YZZ       0.0000
       ZZZ     -18.8694
    Hexadecapole Moments (Debye-Ang^3)
      XXXX   -1046.7781   XXXY       0.0000   XXYY    -177.5025
      XYYY       0.0000   YYYY     -50.4387   XXXZ      34.2562
      XXYZ      -0.0000   XYYZ     -14.1870   YYYZ       0.0000
      XXZZ    -239.6033   XYZZ       0.0000   YYZZ    -104.1850
      XZZZ       0.5263   YZZZ      -0.0000   ZZZZ    -502.6592
 -----------------------------------------------------------------
 Calculating analytic gradient of the SCF energy
 Gradient of SCF Energy
            1           2           3           4           5           6
    1  -0.0000356  -0.0000514   0.0001048  -0.0001027   0.0000306   0.0000279
    2  -0.0000000   0.0000000  -0.0000000   0.0000000  -0.0000000   0.0000000
    3   0.0001423  -0.0000856   0.0000021   0.0000973  -0.0000559  -0.0000536
            7           8           9          10          11          12
    1   0.0000103   0.0000075   0.0000107   0.0000319  -0.0000190  -0.0000149
    2   0.0000000  -0.0000000   0.0000000  -0.0000000  -0.0000000  -0.0000000
    3  -0.0000377  -0.0000073  -0.0000103  -0.0000347   0.0000186   0.0000249
 Max gradient component =       1.423E-04
 RMS gradient           =       4.589E-05
 Gradient time:  CPU 12.36 s  wall 2.13 s
 Geometry Optimization Parameters
   NAtoms,    NIC,     NZ,  NCons,   NDum,   NFix, NCnnct, MaxDiis
       12      78      12       0       0       0       0       0

 Cartesian Hessian Update
 Hessian updated using BFGS update


** GEOMETRY OPTIMIZATION IN DELOCALIZED INTERNAL COORDINATES **
   Searching for a Minimum

   Optimization Cycle:   4

                       Coordinates (Angstroms)
     ATOM                X               Y               Z
      1  C        -0.0059859270    0.0000000000    0.0022702908
      2  C        -0.0004334303    0.0000000000    1.3965614721
      3  C         1.2066038845    0.0000000000    2.0933247304
      4  C         2.4169505523    0.0000000000    1.4009610362
      5  C         2.4044716638    0.0000000000    0.0156812149
      6  C         1.2000433864    0.0000000000   -0.6795848430
      7  H        -0.9278455061    0.0000000000   -0.5662445950
      8  H        -0.9407004262    0.0000000000    1.9341955633
      9  H         1.2113444233    0.0000000000    3.1764662906
     10  H         3.3701819161    0.0000000000    1.9151936037
     11  F         3.5619619576    0.0000000000   -0.6728844831
     12  F         1.2178979169    0.0000000000   -2.0262652809
   Point Group: c1    Number of degrees of freedom:    30


   Energy is   -430.841691537

 Hessian updated using BFGS update

 20 Hessian modes will be used to form the next step
  Hessian Eigenvalues:
     0.149070    0.159981    0.160000    0.160117    0.189597    0.220000
     0.244876    0.249998    0.254721    0.349646    0.351933    0.359214
     0.378766    0.422414    0.434312    0.464882    0.466935    0.492815
     0.547079    0.572951

 Minimum search - taking simple RFO step
 Searching for Lamda that Minimizes Along All modes
 Value Taken    Lamda =   0.00000000
 Step Taken.  Stepsize is  0.000751

                             Maximum     Tolerance    Cnvgd?
         Gradient           0.000102      0.000300     YES
         Displacement       0.000401      0.001200     YES
         Energy change     -0.000001      0.000001     YES


                       Distance Matrix (Angstroms)
             C (  1)   C (  2)   C (  3)   C (  4)   C (  5)   C (  6)
   C (  2)  1.394302
   C (  3)  2.417206  1.393707
   C (  4)  2.797670  2.417388  1.394384
   C (  5)  2.410495  2.773157  2.398226  1.385336
   C (  6)  1.385436  2.398234  2.772917  2.410298  1.390699
   H (  7)  1.083067  2.170876  3.410159  3.880407  3.382747  2.130905
   H (  8)  2.146166  1.083122  2.153192  3.399729  3.856277  3.378555
   H (  9)  3.399620  2.153246  1.083152  2.146137  3.378478  3.856068
   H ( 10)  3.880436  3.410283  2.170899  1.083091  2.130902  3.382658
   F ( 11)  3.631265  4.119863  3.633129  2.368942  1.346813  2.361928
   F ( 12)  2.369145  3.633191  4.119605  3.630924  2.361674  1.346799
             H (  7)   H (  8)   H (  9)   H ( 10)   F ( 11)
   H (  8)  2.500473
   H (  9)  4.310919  2.484861
   H ( 10)  4.962920  4.310924  2.500278
   F ( 11)  4.491074  5.202964  4.510311  2.595174
   F ( 12)  2.595356  4.510521  5.202736  4.490816  2.706709

 Final energy is   -430.84169153665590     


 ******************************
 **  OPTIMIZATION CONVERGED  **
 ******************************

                       Coordinates (Angstroms)
     ATOM                X               Y               Z
      1  C        -0.0059859270    0.0000000000    0.0022702908
      2  C        -0.0004334303    0.0000000000    1.3965614721
      3  C         1.2066038845    0.0000000000    2.0933247304
      4  C         2.4169505523    0.0000000000    1.4009610362
      5  C         2.4044716638    0.0000000000    0.0156812149
      6  C         1.2000433864    0.0000000000   -0.6795848430
      7  H        -0.9278455061    0.0000000000   -0.5662445950
      8  H        -0.9407004262    0.0000000000    1.9341955633
      9  H         1.2113444233    0.0000000000    3.1764662906
     10  H         3.3701819161    0.0000000000    1.9151936037
     11  F         3.5619619576    0.0000000000   -0.6728844831
     12  F         1.2178979169    0.0000000000   -2.0262652809

Z-matrix Print:
$molecule
0 1
F 
C  1 1.346799
C  2 1.385436 1 120.242193
H  3 1.083067 2 118.855082 1 -0.000000 0
C  2 1.390699 1 119.236449 3 -180.000000 0
F  5 1.346813 2 119.256468 1 -0.000000 0
C  5 1.385336 2 120.512160 1 -180.000000 0
H  7 1.083091 5 118.861315 2 -180.000000 0
C  3 1.394302 2 119.254431 1 -180.000000 0
H  9 1.083122 3 119.532268 2 -180.000000 0
C  9 1.393707 3 120.223894 2 -0.000000 0
H  11 1.083152 9 120.246488 3 -180.000000 0
$end


 --------------------------------------------------------------

                    Orbital Energies (a.u.)
 --------------------------------------------------------------

 Alpha MOs
 -- Occupied --
-24.7060 -24.7060 -10.2800 -10.2794 -10.2029 -10.2028 -10.2000 -10.1995
 -1.2527  -1.2394  -0.8887  -0.7805  -0.7723  -0.6555  -0.6404  -0.5797
 -0.5469  -0.5316  -0.5019  -0.4906  -0.4681  -0.4657  -0.4464  -0.4199
 -0.3932  -0.3787  -0.3755  -0.2797  -0.2658
 -- Virtual --
 -0.0371  -0.0255  -0.0104   0.0060   0.0064   0.0268   0.0346   0.0545
  0.0704   0.0786   0.0818   0.0887   0.0930   0.1038   0.1143   0.1156
  0.1172   0.1237   0.1256   0.1311   0.1326   0.1426   0.1451   0.1472
  0.1545   0.1837   0.1926   0.1968   0.2019   0.2089   0.2229   0.2409
  0.2540   0.2638   0.2795   0.2829   0.2875   0.2942   0.3180   0.3222
  0.3387   0.3506   0.3620   0.3796   0.3803   0.3952   0.4193   0.4353
  0.4854   0.5020   0.5023   0.5089   0.5246   0.5420   0.5563   0.5587
  0.5733   0.5744   0.5837   0.5989   0.6120   0.6675   0.6756   0.7093
  0.7227   0.7516   0.7801   0.7854   0.8264   0.8353   0.8456   0.8594
  0.8683   0.9009   0.9247   0.9635   0.9729   0.9878   0.9964   1.0487
  1.0679   1.0925   1.1389   1.1768   1.2729   1.3128   1.3947   1.4073
  1.4299   1.4377   1.4522   1.4938   1.5057   1.5267   1.5442   1.5454
  1.5542   1.5759   1.6228   1.6371   1.6773   1.7043   1.7203   1.7818
  1.8224   1.8829   1.8854   1.8897   1.8918   1.9335   1.9344   1.9904
  2.0087   2.0187   2.0228   2.1097   2.1292   2.2316   2.2392   2.3047
  2.3063   2.3928   2.4464   2.5364   2.5678   2.5919   2.6795   2.7008
  2.7194   2.7294   2.7443   2.7522   2.7637   2.8010   2.8447   2.8474
  2.8562   3.0504   3.0929   3.1142   3.1832   3.3124   3.3440   3.4735
  3.5063   3.6933   3.7369   3.7679   3.7816   3.8437   3.8686   3.9494
  4.0038   4.0252   4.0323   4.0775   4.1238   4.1920   4.7831   4.8333
  4.9318   6.2806   6.3356   6.3902   6.4782   6.6491   6.8241  23.4931
 23.8983  23.9114  24.0387  24.0723  24.1701  66.7677  66.8153
 --------------------------------------------------------------

          Ground-State Mulliken Net Atomic Charges

     Atom                 Charge (a.u.)
  ----------------------------------------
      1 C                     0.247925
      2 C                    -0.234827
      3 C                    -0.238944
      4 C                     0.251728
      5 C                    -0.201248
      6 C                    -0.201570
      7 H                     0.202484
      8 H                     0.169039
      9 H                     0.169104
     10 H                     0.202760
     11 F                    -0.183352
     12 F                    -0.183099
  ----------------------------------------
  Sum of atomic charges =     0.000000

 -----------------------------------------------------------------
                    Cartesian Multipole Moments
 -----------------------------------------------------------------
    Charge (ESU x 10^10)
                 0.0000
    Dipole Moment (Debye)
         X      -1.4450      Y       0.0000      Z       2.5024
       Tot       2.8897
    Quadrupole Moments (Debye-Ang)
        XX     -46.6345     XY       0.0000     YY     -47.0505
        XZ       5.5017     YZ      -0.0000     ZZ     -43.6831
    Octopole Moments (Debye-Ang^2)
       XXX    -206.5688    XXY       0.0000    XYY     -65.6725
       YYY      -0.0000    XXZ       4.9459    XYZ      -0.0000
       YYZ     -17.5070    XZZ     -63.3558    YZZ       0.0000
       ZZZ     -18.8694
    Hexadecapole Moments (Debye-Ang^3)
      XXXX   -1046.7781   XXXY       0.0000   XXYY    -177.5025
      XYYY       0.0000   YYYY     -50.4387   XXXZ      34.2562
      XXYZ      -0.0000   XYYZ     -14.1870   YYYZ       0.0000
      XXZZ    -239.6033   XYZZ       0.0000   YYZZ    -104.1850
      XZZZ       0.5263   YZZZ      -0.0000   ZZZZ    -502.6592
 -----------------------------------------------------------------
Archival summary:
1\1\december\OPT\ProcedureUnspecified\BasisUnspecified\264\taweetha\FriNov2920:09:542019FriNov2920:09:542019\0\\#,OPT,ProcedureUnspecified,BasisUnspecified,\\0,1\F\C,1,1.3468\C,2,1.38544,1,120.242\H,3,1.08307,2,118.855,1,-0,0\C,2,1.3907,1,119.236,3,-180,0\F,5,1.34681,2,119.256,1,-0,0\C,5,1.38534,2,120.512,1,-180,0\H,7,1.08309,5,118.861,2,-180,0\C,3,1.3943,2,119.254,1,-180,0\H,9,1.08312,3,119.532,2,-180,0\C,9,1.39371,3,120.224,2,-0,0\H,11,1.08315,9,120.246,3,-180,0\\\@

 Total job time:  36.45s(wall), 207.89s(cpu) 
 Fri Nov 29 20:09:54 2019

        *************************************************************
        *                                                           *
        *  Thank you very much for using Q-Chem.  Have a nice day.  *
        *                                                           *
        *************************************************************


 
User input: 2 of 2 
 
                  Welcome to Q-Chem
     A Quantum Leap Into The Future Of Chemistry


 Q-Chem 5.2 (devel), Q-Chem, Inc., Pleasanton, CA (2019)

 Yihan Shao,  Zhengting Gan,  E. Epifanovsky,  A. T. B. Gilbert,  M. Wormit,  
 J. Kussmann,  A. W. Lange,  A. Behn,  Jia Deng,  Xintian Feng,  D. Ghosh,  
 M. Goldey,  P. R. Horn,  L. D. Jacobson,  I. Kaliman,  T. Kus,  A. Landau,  
 Jie Liu,  E. I. Proynov,  R. M. Richard,  R. P. Steele,  E. J. Sundstrom,  
 H. L. Woodcock III,  P. M. Zimmerman,  D. Zuev,  B. Albrecht,  E. Alguire,  
 S. A. Baeppler,  D. Barton,  Z. Benda,  Y. A. Bernard,  E. J. Berquist,  
 K. B. Bravaya,  H. Burton,  D. Casanova,  Chun-Min Chang,  Yunqing Chen,  
 A. Chien,  K. D. Closser,  M. P. Coons,  S. Coriani,  S. Dasgupta,  
 A. L. Dempwolff,  M. Diedenhofen,  Hainam Do,  R. G. Edgar,  Po-Tung Fang,  
 S. Faraji,  S. Fatehi,  Qingguo Feng,  K. D. Fenk,  J. Fosso-Tande,  
 J. Gayvert,  Qinghui Ge,  A. Ghysels,  G. Gidofalvi,  J. Gomes,  
 J. Gonthier,  A. Gunina,  D. Hait,  M. W. D. Hanson-Heine,  
 P. H. P. Harbach,  A. W. Hauser,  M. F. Herbst,  J. E. Herr,  
 E. G. Hohenstein,  Z. C. Holden,  Kerwin Hui,  B. C. Huynh,  T.-C. Jagau,  
 Hyunjun Ji,  B. Kaduk,  K. Khistyaev,  Jaehoon Kim,  P. Klunzinger,  K. Koh,  
 D. Kosenkov,  L. Koulias,  T. Kowalczyk,  C. M. Krauter,  A. Kunitsa,  
 Ka Un Lao,  A. Laurent,  K. V. Lawler,  Joonho Lee,  D. Lefrancois,  
 S. Lehtola,  D. S. Levine,  Yi-Pei Li,  You-Sheng Lin,  Fenglai Liu,  
 E. Livshits,  A. Luenser,  P. Manohar,  E. Mansoor,  S. F. Manzer,  
 Shan-Ping Mao,  Yuezhi Mao,  N. Mardirossian,  A. V. Marenich,  
 T. Markovich,  L. A. Martinez-Martinez,  S. A. Maurer,  N. J. Mayhall,  
 S. C. McKenzie,  J.-M. Mewes,  P. Morgante,  A. F. Morrison,  
 J. W. Mullinax,  K. Nanda,  T. S. Nguyen-Beck,  R. Olivares-Amaya,  
 J. A. Parkhill,  Zheng Pei,  T. M. Perrine,  F. Plasser,  P. Pokhilko,  
 S. Prager,  A. Prociuk,  E. Ramos,  D. R. Rehn,  F. Rob,  M. Scheurer,  
 M. Schneider,  N. Sergueev,  S. M. Sharada,  S. Sharma,  D. W. Small,  
 T. Stauch,  T. Stein,  Yu-Chuan Su,  A. J. W. Thom,  A. Tkatchenko,  
 T. Tsuchimochi,  N. M. Tubman,  L. Vogt,  M. L. Vidal,  O. Vydrov,  
 M. A. Watson,  J. Wenzel,  M. de Wergifosse,  T. A. Wesolowski,  A. White,  
 J. Witte,  A. Yamada,  Jun Yang,  K. Yao,  S. Yeganeh,  S. R. Yost,  
 Zhi-Qiang You,  A. Zech,  Igor Ying Zhang,  Xing Zhang,  Yan Zhao,  
 Ying Zhu,  B. R. Brooks,  G. K. L. Chan,  C. J. Cramer,  M. S. Gordon,  
 W. J. Hehre,  A. Klamt,  M. W. Schmidt,  C. D. Sherrill,  D. G. Truhlar,  
 A. Aspuru-Guzik,  R. Baer,  A. T. Bell,  N. A. Besley,  Jeng-Da Chai,  
 A. E. DePrince, III,  R. A. DiStasio Jr.,  A. Dreuw,  B. D. Dunietz,  
 T. R. Furlani,  Chao-Ping Hsu,  Yousung Jung,  Jing Kong,  D. S. Lambrecht,  
 WanZhen Liang,  C. Ochsenfeld,  V. A. Rassolov,  L. V. Slipchenko,  
 J. E. Subotnik,  T. Van Voorhis,  J. M. Herbert,  A. I. Krylov,  
 P. M. W. Gill,  M. Head-Gordon

 Contributors to earlier versions of Q-Chem not listed above: 
 R. D. Adamson,  B. Austin,  J. Baker,  G. J. O. Beran,  K. Brandhorst,  
 S. T. Brown,  E. F. C. Byrd,  A. K. Chakraborty,  C.-L. Cheng,  
 Siu Hung Chien,  D. M. Chipman,  D. L. Crittenden,  H. Dachsel,  
 R. J. Doerksen,  A. D. Dutoi,  L. Fusti-Molnar,  W. A. Goddard III,  
 A. Golubeva-Zadorozhnaya,  S. R. Gwaltney,  G. Hawkins,  A. Heyden,  
 S. Hirata,  G. Kedziora,  F. J. Keil,  C. Kelley,  Jihan Kim,  R. A. King,  
 R. Z. Khaliullin,  P. P. Korambath,  W. Kurlancheek,  A. M. Lee,  M. S. Lee,  
 S. V. Levchenko,  Ching Yeh Lin,  D. Liotard,  R. C. Lochan,  I. Lotan,  
 P. E. Maslen,  N. Nair,  D. P. O'Neill,  D. Neuhauser,  E. Neuscamman,  
 C. M. Oana,  R. Olson,  B. Peters,  R. Peverati,  P. A. Pieniazek,  
 Y. M. Rhee,  J. Ritchie,  M. A. Rohrdanz,  E. Rosta,  N. J. Russ,  
 H. F. Schaefer III,  N. E. Schultz,  N. Shenvi,  A. C. Simmonett,  A. Sodt,  
 D. Stuck,  K. S. Thanthiriwatte,  V. Vanovschi,  Tao Wang,  A. Warshel,  
 C. F. Williams,  Q. Wu,  X. Xu,  W. Zhang

 Please cite Q-Chem as follows:
 Y. Shao et al., Mol. Phys. 113, 184-215 (2015)
 DOI: 10.1080/00268976.2014.952696

 Q-Chem 5.2.1 for Intel X86 EM64T Linux

 Parts of Q-Chem use Armadillo 8.300.2 (Tropical Shenanigans).
 http://arma.sourceforge.net/

 Q-Chem begins on Fri Nov 29 20:09:54 2019  

Host: 
0

     Scratch files written to /scratch/taweetham/qchem4811//
NAlpha2: 58
NElect   58
Mult     1
The previous job contains 0 fragments, simply inherited here

Checking the input file for inconsistencies... 	...done.

--------------------------------------------------------------
User input:
--------------------------------------------------------------

$MOLECULE
READ
$END

$REM
   JOB_TYPE 	FREQUENCY
   BASIS 	6-311++G**
   METHOD	B3LYP	
$END


--------------------------------------------------------------
 ----------------------------------------------------------------
             Standard Nuclear Orientation (Angstroms)
    I     Atom           X                Y                Z
 ----------------------------------------------------------------
    1      C      -0.6604111088    -1.3987499408    -0.0000000000
    2      C      -1.8649754925    -0.6965367438     0.0000000000
    3      C      -1.8645718638     0.6971698088     0.0000000000
    4      C      -0.6596430746     1.3989198743     0.0000000000
    5      C       0.5336537258     0.6952163485    -0.0000000000
    6      C       0.5332586489    -0.6954821129    -0.0000000000
    7      H      -0.6292253320    -2.4813679281    -0.0000000000
    8      H      -2.8008310300    -1.2418136023     0.0000000000
    9      H      -2.8001123569     1.2430471740     0.0000000000
   10      H      -0.6281330880     2.4815519850     0.0000000000
   11      F       1.7088557339     1.3530968399    -0.0000000000
   12      F       1.7083039102    -1.3536125102    -0.0000000000
 ----------------------------------------------------------------
 Molecular Point Group                 Cs    NOp =  2
 Largest Abelian Subgroup              Cs    NOp =  2
 Nuclear Repulsion Energy =         347.16520699 hartrees
 There are       29 alpha and       29 beta electrons
 Requested basis set is 6-311++G(d,p)
 There are 68 shells and 204 basis functions

 Total QAlloc Memory Limit   2000 MB
 Mega-Array Size       188 MB
 MEM_STATIC part       192 MB

                       Distance Matrix (Angstroms)
             C (  1)   C (  2)   C (  3)   C (  4)   C (  5)   C (  6)
   C (  2)  1.394302
   C (  3)  2.417206  1.393707
   C (  4)  2.797670  2.417388  1.394384
   C (  5)  2.410495  2.773157  2.398226  1.385336
   C (  6)  1.385436  2.398234  2.772917  2.410298  1.390699
   H (  7)  1.083067  2.170876  3.410159  3.880407  3.382747  2.130905
   H (  8)  2.146166  1.083122  2.153192  3.399729  3.856277  3.378555
   H (  9)  3.399620  2.153246  1.083152  2.146137  3.378478  3.856068
   H ( 10)  3.880436  3.410283  2.170899  1.083091  2.130902  3.382658
   F ( 11)  3.631265  4.119863  3.633129  2.368942  1.346813  2.361928
   F ( 12)  2.369145  3.633191  4.119605  3.630924  2.361674  1.346799
             H (  7)   H (  8)   H (  9)   H ( 10)   F ( 11)
   H (  8)  2.500473
   H (  9)  4.310919  2.484861
   H ( 10)  4.962920  4.310924  2.500278
   F ( 11)  4.491074  5.202964  4.510311  2.595174
   F ( 12)  2.595356  4.510521  5.202736  4.490816  2.706709

 A cutoff of  1.0D-11 yielded   2173 shell pairs
 There are     20050 function pairs (     21656 Cartesian)
 Smallest overlap matrix eigenvalue = 1.75E-06

 Q-Chem warning in module stvman/mkSTV.C, line 318:

 Overlap eigenvalue is smaller than square root of threshold
 Use THRESH >= 12 to get rid of this warning

 Guess from superposition of atomic densities
 Warning:  Energy on first SCF cycle will be non-variational
 SAD guess density has 58.000000 electrons

 -----------------------------------------------------------------------
  General SCF calculation program by
  Eric Jon Sundstrom, Paul Horn, Yuezhi Mao, Dmitri Zuev, Alec White,
  David Stuck, Shaama M.S., Shane Yost, Joonho Lee, David Small,
  Daniel Levine, Susi Lehtola, Hugh Burton, Evgeny Epifanovsky,
  Bang C. Huynh
 -----------------------------------------------------------------------
 Exchange:     0.2000 Hartree-Fock + 0.0800 Slater + 0.7200 B88
 Correlation:  0.1900 VWN1RPA + 0.8100 LYP
 Using SG-1 standard quadrature grid
 using 6 threads for integral computing
 -------------------------------------------------------
 OpenMP Integral computing Module                
 Release: version 2.0, May 2017, Q-Chem Inc. Pleasanton 
 -------------------------------------------------------
 A restricted SCF calculation will be
 performed using DIIS
 SCF converges when DIIS error is below 1.0e-08
 ---------------------------------------
  Cycle       Energy         DIIS error
 ---------------------------------------
    1    -432.5400097582      4.48e-02  
    2    -430.7263063212      4.82e-03  
    3    -430.6146197608      6.46e-03  
    4    -430.8301160538      1.39e-03  
    5    -430.8409540180      3.73e-04  
    6    -430.8416448527      8.81e-05  
    7    -430.8416741647      4.12e-05  
    8    -430.8416823949      2.89e-06  
    9    -430.8416824431      1.62e-06  
   10    -430.8416824521      5.19e-07  
   11    -430.8416824532      5.77e-08  
   12    -430.8416824532      1.02e-08  
   13    -430.8416824533      9.41e-09  Convergence criterion met
 ---------------------------------------
 SCF time:   CPU 50.68s  wall 9.00s 
 SCF   energy in the final basis set =     -430.8416824533
 Total energy in the final basis set =     -430.8416824533

 --------------------------------------------------------------
             Orbital Energies (a.u.) and Symmetries
 --------------------------------------------------------------

 Alpha MOs, Restricted
 -- Occupied --                  
-24.706 -24.706 -10.280 -10.279 -10.203 -10.203 -10.200 -10.199
  1 A'    2 A'    3 A'    4 A'    5 A'    6 A'    7 A'    8 A'                 
 -1.253  -1.239  -0.889  -0.780  -0.772  -0.655  -0.640  -0.580
  9 A'   10 A'   11 A'   12 A'   13 A'   14 A'   15 A'   16 A'                 
 -0.547  -0.532  -0.502  -0.491  -0.468  -0.466  -0.446  -0.420
 17 A'   18 A'    1 A"   19 A'    2 A"   20 A'   21 A'   22 A'                 
 -0.393  -0.379  -0.375  -0.280  -0.266
 23 A'    3 A"   24 A'    4 A"    5 A"                                         
 -- Virtual --                   
 -0.037  -0.025  -0.010   0.006   0.006   0.027   0.035   0.055
  6 A"    7 A"   25 A'   26 A'   27 A'   28 A'   29 A'    8 A"                 
  0.070   0.079   0.081   0.089   0.093   0.104   0.114   0.116
 30 A'   31 A'    9 A"   10 A"   32 A'   33 A'   34 A'   35 A'                 
  0.117   0.124   0.126   0.131   0.133   0.142   0.146   0.147
 11 A"   36 A'   37 A'   38 A'   12 A"   13 A"   39 A'   40 A'                 
  0.155   0.184   0.192   0.197   0.202   0.209   0.223   0.241
 41 A'   14 A"   42 A'   43 A'   44 A'   45 A'   46 A'   47 A'                 
  0.254   0.264   0.279   0.283   0.288   0.294   0.318   0.322
 48 A'   49 A'   50 A'   15 A"   51 A'   52 A'   53 A'   54 A'                 
  0.339   0.351   0.362   0.379   0.380   0.395   0.419   0.435
 55 A'   56 A'   57 A'   16 A"   58 A'   59 A'   60 A'   61 A'                 
  0.485   0.502   0.502   0.509   0.524   0.542   0.556   0.559
 62 A'   63 A'   17 A"   64 A'   65 A'   66 A'   18 A"   19 A"                 
  0.573   0.574   0.584   0.599   0.612   0.668   0.676   0.709
 67 A'   68 A'   69 A'   20 A"   21 A"   70 A'   22 A"   71 A'                 
  0.723   0.752   0.780   0.785   0.826   0.835   0.845   0.859
 72 A'   73 A'   74 A'   75 A'   76 A'   77 A'   78 A'   79 A'                 
  0.868   0.901   0.925   0.964   0.973   0.988   0.997   1.049
 80 A'   81 A'   82 A'   23 A"   24 A"   83 A'   84 A'   85 A'                 
  1.068   1.093   1.139   1.177   1.273   1.313   1.395   1.407
 25 A"   26 A"   27 A"   28 A"   86 A'   87 A'   29 A"   88 A'                 
  1.430   1.438   1.452   1.494   1.506   1.527   1.544   1.545
 89 A'   30 A"   90 A'   91 A'   92 A'   93 A'   94 A'   31 A"                 
  1.554   1.576   1.623   1.637   1.677   1.704   1.720   1.782
 32 A"   95 A'   96 A'   97 A'   33 A"   98 A'   34 A"   99 A'                 
  1.822   1.883   1.885   1.890   1.892   1.933   1.935   1.990
100 A'   35 A"  101 A'   36 A"   37 A"  102 A'  103 A'  104 A'                 
  2.009   2.019   2.023   2.110   2.129   2.232   2.239   2.305
105 A'  106 A'   38 A"  107 A'  108 A'   39 A"  109 A'   40 A"                 
  2.306   2.393   2.446   2.536   2.568   2.592   2.680   2.701
110 A'  111 A'  112 A'  113 A'  114 A'   41 A"  115 A'  116 A'                 
  2.719   2.729   2.744   2.752   2.764   2.801   2.845   2.847
117 A'   42 A"  118 A'   43 A"  119 A'  120 A'   44 A"  121 A'                 
  2.856   3.050   3.093   3.114   3.183   3.312   3.344   3.474
 45 A"   46 A"  122 A'  123 A'  124 A'  125 A'  126 A'  127 A'                 
  3.506   3.693   3.737   3.768   3.782   3.844   3.869   3.949
128 A'  129 A'  130 A'   47 A"   48 A"  131 A'  132 A'   49 A"                 
  4.004   4.025   4.032   4.077   4.124   4.192   4.783   4.833
 50 A"  133 A'  134 A'  135 A'  136 A'  137 A'  138 A'  139 A'                 
  4.932   6.281   6.335   6.390   6.478   6.649   6.824  23.493
140 A'   51 A"   52 A"  141 A'  142 A'  143 A'  144 A'  145 A'                 
 23.898  23.911  24.039  24.072  24.170  66.768  66.815
146 A'  147 A'  148 A'  149 A'  150 A'  151 A'  152 A'                         

 Beta MOs, Restricted
 -- Occupied --                  
-24.706 -24.706 -10.280 -10.279 -10.203 -10.203 -10.200 -10.199
  1 A'    2 A'    3 A'    4 A'    5 A'    6 A'    7 A'    8 A'                 
 -1.253  -1.239  -0.889  -0.780  -0.772  -0.655  -0.640  -0.580
  9 A'   10 A'   11 A'   12 A'   13 A'   14 A'   15 A'   16 A'                 
 -0.547  -0.532  -0.502  -0.491  -0.468  -0.466  -0.446  -0.420
 17 A'   18 A'    1 A"   19 A'    2 A"   20 A'   21 A'   22 A'                 
 -0.393  -0.379  -0.375  -0.280  -0.266
 23 A'    3 A"   24 A'    4 A"    5 A"                                         
 -- Virtual --                   
 -0.037  -0.025  -0.010   0.006   0.006   0.027   0.035   0.055
  6 A"    7 A"   25 A'   26 A'   27 A'   28 A'   29 A'    8 A"                 
  0.070   0.079   0.081   0.089   0.093   0.104   0.114   0.116
 30 A'   31 A'    9 A"   10 A"   32 A'   33 A'   34 A'   35 A'                 
  0.117   0.124   0.126   0.131   0.133   0.142   0.146   0.147
 11 A"   36 A'   37 A'   38 A'   12 A"   13 A"   39 A'   40 A'                 
  0.155   0.184   0.192   0.197   0.202   0.209   0.223   0.241
 41 A'   14 A"   42 A'   43 A'   44 A'   45 A'   46 A'   47 A'                 
  0.254   0.264   0.279   0.283   0.288   0.294   0.318   0.322
 48 A'   49 A'   50 A'   15 A"   51 A'   52 A'   53 A'   54 A'                 
  0.339   0.351   0.362   0.379   0.380   0.395   0.419   0.435
 55 A'   56 A'   57 A'   16 A"   58 A'   59 A'   60 A'   61 A'                 
  0.485   0.502   0.502   0.509   0.524   0.542   0.556   0.559
 62 A'   63 A'   17 A"   64 A'   65 A'   66 A'   18 A"   19 A"                 
  0.573   0.574   0.584   0.599   0.612   0.668   0.676   0.709
 67 A'   68 A'   69 A'   20 A"   21 A"   70 A'   22 A"   71 A'                 
  0.723   0.752   0.780   0.785   0.826   0.835   0.845   0.859
 72 A'   73 A'   74 A'   75 A'   76 A'   77 A'   78 A'   79 A'                 
  0.868   0.901   0.925   0.964   0.973   0.988   0.997   1.049
 80 A'   81 A'   82 A'   23 A"   24 A"   83 A'   84 A'   85 A'                 
  1.068   1.093   1.139   1.177   1.273   1.313   1.395   1.407
 25 A"   26 A"   27 A"   28 A"   86 A'   87 A'   29 A"   88 A'                 
  1.430   1.438   1.452   1.494   1.506   1.527   1.544   1.545
 89 A'   30 A"   90 A'   91 A'   92 A'   93 A'   94 A'   31 A"                 
  1.554   1.576   1.623   1.637   1.677   1.704   1.720   1.782
 32 A"   95 A'   96 A'   97 A'   33 A"   98 A'   34 A"   99 A'                 
  1.822   1.883   1.885   1.890   1.892   1.933   1.935   1.990
100 A'   35 A"  101 A'   36 A"   37 A"  102 A'  103 A'  104 A'                 
  2.009   2.019   2.023   2.110   2.129   2.232   2.239   2.305
105 A'  106 A'   38 A"  107 A'  108 A'   39 A"  109 A'   40 A"                 
  2.306   2.393   2.446   2.536   2.568   2.592   2.680   2.701
110 A'  111 A'  112 A'  113 A'  114 A'   41 A"  115 A'  116 A'                 
  2.719   2.729   2.744   2.752   2.764   2.801   2.845   2.847
117 A'   42 A"  118 A'   43 A"  119 A'  120 A'   44 A"  121 A'                 
  2.856   3.050   3.093   3.114   3.183   3.312   3.344   3.474
 45 A"   46 A"  122 A'  123 A'  124 A'  125 A'  126 A'  127 A'                 
  3.506   3.693   3.737   3.768   3.782   3.844   3.869   3.949
128 A'  129 A'  130 A'   47 A"   48 A"  131 A'  132 A'   49 A"                 
  4.004   4.025   4.032   4.077   4.124   4.192   4.783   4.833
 50 A"  133 A'  134 A'  135 A'  136 A'  137 A'  138 A'  139 A'                 
  4.932   6.281   6.335   6.390   6.478   6.649   6.824  23.493
140 A'   51 A"   52 A"  141 A'  142 A'  143 A'  144 A'  145 A'                 
 23.898  23.911  24.039  24.072  24.170  66.768  66.815
146 A'  147 A'  148 A'  149 A'  150 A'  151 A'  152 A'                         
 --------------------------------------------------------------

          Ground-State Mulliken Net Atomic Charges

     Atom                 Charge (a.u.)
  ----------------------------------------
      1 C                     0.249178
      2 C                    -0.236399
      3 C                    -0.236034
      4 C                     0.249014
      5 C                    -0.201606
      6 C                    -0.201504
      7 H                     0.202762
      8 H                     0.169017
      9 H                     0.169016
     10 H                     0.202763
     11 F                    -0.183111
     12 F                    -0.183095
  ----------------------------------------
  Sum of atomic charges =     0.000000

 -----------------------------------------------------------------
                    Cartesian Multipole Moments
 -----------------------------------------------------------------
    Charge (ESU x 10^10)
                 0.0000
    Dipole Moment (Debye)
         X      -2.8896      Y       0.0004      Z       0.0000
       Tot       2.8896
    Quadrupole Moments (Debye-Ang)
        XX     -45.3961     XY       0.0012     YY     -41.1336
        XZ       0.0000     YZ       0.0000     ZZ     -47.0504
    Octopole Moments (Debye-Ang^2)
       XXX       4.8945    XXY      -0.0031    XYY      -2.2841
       YYY       0.0018    XXZ      -0.0000    XYZ       0.0000
       YYZ      -0.0000    XZZ      13.1498    YZZ      -0.0021
       ZZZ       0.0000
    Hexadecapole Moments (Debye-Ang^3)
      XXXX    -525.8709   XXXY      -0.0003   XXYY    -158.8225
      XYYY       0.0062   YYYY    -364.9234   XXXZ      -0.0000
      XXYZ       0.0000   XYYZ      -0.0000   YYYZ       0.0000
      XXZZ    -107.2547   XYZZ       0.0004   YYZZ     -79.9282
      XZZZ       0.0000   YZZZ       0.0000   ZZZZ     -50.4394
 -----------------------------------------------------------------
 Calculating MO derivatives via CPSCF
    1     0    39    0.0327452  
    2     0    39    0.0072363  
    3     0    39    0.0006515  
    4     4    35    0.0000421  
    5    37     2    0.0000020  
    6    39     0    0.0000001  Converged
 Time for AOints: 38.3 s (CPU) 6.6 s (wall)
 ------------------------------------------------------------------------------
                     AOints        : Timing summary (seconds)
 ------------------------------------------------------------------------------
     job step          cpu (% of tot)      sys (% of tot)     wall (% of tot)
 ------------------------------------------------------------------------------
  AOints            0.3833E+02 ( 5.4)   0.1000E-05 ( 2.2)   0.6556E+01 ( 5.4)
 ------------------------------------------------------------------------------
   Grand Totals     0.7065E+03          0.4500E-04          0.1205E+03
 ------------------------------------------------------------------------------
 Polarizability Matrix (a.u.)
            1           2           3
    1 -80.8972458  -0.0013922   0.0000000
    2  -0.0013922 -78.3089443   0.0000000
    3   0.0000000   0.0000000 -39.5173664
 Calculating analytic Hessian of the SCF energy

 Direct stationary perturbation theory relativistic correction:

 rels  =       0.151489720863
 relv  =      -0.687346317934
 rel2e =       0.279158504604
 E_rel =      -0.256698092467

 Hessian of the SCF Energy
            1           2           3           4           5           6
    1   0.6716153  -0.0071762   0.0000000  -0.2813643   0.0585937  -0.0000000
    2  -0.0071762   0.7477249  -0.0000000   0.1214366  -0.1793273   0.0000000
    3   0.0000000  -0.0000000   0.1187879  -0.0000000  -0.0000000  -0.0511230
    4  -0.2813643   0.1214366  -0.0000000   0.7187035   0.0374140   0.0000000
    5   0.0585937  -0.1793273  -0.0000000   0.0374140   0.6762908  -0.0000000
    6  -0.0000000   0.0000000  -0.0511230   0.0000000  -0.0000000   0.1190979
    7   0.0298690   0.0293573   0.0000000  -0.1271964   0.0304443  -0.0000000
    8   0.0744332  -0.0268268   0.0000000  -0.0305691  -0.3318960  -0.0000000
    9   0.0000000  -0.0000000   0.0006632  -0.0000000   0.0000000  -0.0513503
   10  -0.0642052   0.0004034  -0.0000000   0.0298242  -0.0744492   0.0000000
   11  -0.0003759  -0.0014693  -0.0000000  -0.0293739  -0.0267641   0.0000000
   12  -0.0000000   0.0000000   0.0035571   0.0000000  -0.0000000   0.0006588
   13   0.0335715  -0.0255906   0.0000000  -0.0147698   0.0308592  -0.0000000
   14  -0.0826778  -0.0196399   0.0000000   0.0314796  -0.0586370   0.0000000
   15  -0.0000000   0.0000000   0.0010004  -0.0000000   0.0000000   0.0019849
   16  -0.2641642  -0.1393077  -0.0000000  -0.0584759   0.0263243   0.0000000
   17  -0.0592637  -0.1956646   0.0000000  -0.0282225   0.0710384  -0.0000000
   18  -0.0000000   0.0000000  -0.0586230   0.0000000   0.0000000  -0.0025809
   19  -0.0580895   0.0055541   0.0000000   0.0054298   0.0274070  -0.0000000
   20   0.0037707  -0.3406959  -0.0000000  -0.0020014  -0.0093535   0.0000000
   21   0.0000000  -0.0000000  -0.0327464  -0.0000000  -0.0000000   0.0018414
   22  -0.0192144  -0.0149958   0.0000000  -0.2681624  -0.1221762  -0.0000000
   23   0.0157787   0.0112115   0.0000000  -0.1222364  -0.1295149  -0.0000000
   24  -0.0000000   0.0000000   0.0013172   0.0000000  -0.0000000  -0.0328032
   25   0.0017723  -0.0003692  -0.0000000   0.0039810  -0.0022353   0.0000000
   26  -0.0009295  -0.0055157   0.0000000   0.0285244  -0.0103486  -0.0000000
   27   0.0000000  -0.0000000   0.0072586  -0.0000000   0.0000000   0.0013011
   28  -0.0012521   0.0001280   0.0000000  -0.0044764  -0.0024767  -0.0000000
   29   0.0001370   0.0007383  -0.0000000  -0.0028078   0.0007938   0.0000000
   30  -0.0000000   0.0000000  -0.0016929   0.0000000  -0.0000000   0.0069110
   31   0.0019431   0.0005890  -0.0000000  -0.0028786  -0.0022491   0.0000000
   32   0.0080873  -0.0061010  -0.0000000  -0.0030077   0.0026409  -0.0000000
   33  -0.0000000   0.0000000   0.0054747   0.0000000  -0.0000000  -0.0011598
   34  -0.0504814   0.0299713   0.0000000  -0.0006144  -0.0074563  -0.0000000
   35  -0.0103779   0.0155662  -0.0000000  -0.0006359  -0.0049226   0.0000000
   36   0.0000000  -0.0000000   0.0061263  -0.0000000   0.0000000   0.0072221
            7           8           9          10          11          12
    1   0.0298690   0.0744332   0.0000000  -0.0642052  -0.0003759  -0.0000000
    2   0.0293573  -0.0268268  -0.0000000   0.0004034  -0.0014693   0.0000000
    3   0.0000000   0.0000000   0.0006632  -0.0000000  -0.0000000   0.0035571
    4  -0.1271964  -0.0305691  -0.0000000   0.0298242  -0.0293739   0.0000000
    5   0.0304443  -0.3318960   0.0000000  -0.0744492  -0.0267641  -0.0000000
    6  -0.0000000  -0.0000000  -0.0513503   0.0000000   0.0000000   0.0006588
    7   0.7184344  -0.0374925   0.0000000  -0.2812909  -0.1213032  -0.0000000
    8  -0.0374925   0.6763484  -0.0000000  -0.0584575  -0.1792175   0.0000000
    9   0.0000000  -0.0000000   0.1191186  -0.0000000   0.0000000  -0.0511431
   10  -0.2812909  -0.0584575  -0.0000000   0.6717017   0.0069502   0.0000000
   11  -0.1213032  -0.1792175   0.0000000   0.0069502   0.7476870  -0.0000000
   12  -0.0000000   0.0000000  -0.0511431   0.0000000  -0.0000000   0.1187938
   13  -0.0584728  -0.0262685   0.0000000  -0.2642674   0.1394625  -0.0000000
   14   0.0282790   0.0710352   0.0000000   0.0594148  -0.1957902   0.0000000
   15   0.0000000   0.0000000  -0.0025802  -0.0000000  -0.0000000  -0.0586131
   16  -0.0148037  -0.0308763  -0.0000000   0.0336171   0.0255775   0.0000000
   17  -0.0314953  -0.0586157   0.0000000   0.0826659  -0.0196965   0.0000000
   18  -0.0000000  -0.0000000   0.0019862   0.0000000   0.0000000   0.0010065
   19  -0.0044746   0.0024795   0.0000000  -0.0012519  -0.0001266  -0.0000000
   20   0.0028110   0.0007918  -0.0000000  -0.0001367   0.0007383   0.0000000
   21   0.0000000   0.0000000   0.0069110  -0.0000000  -0.0000000  -0.0016932
   22   0.0039668   0.0022265   0.0000000   0.0017729   0.0003662  -0.0000000
   23  -0.0285349  -0.0103378  -0.0000000   0.0009255  -0.0055148   0.0000000
   24  -0.0000000   0.0000000   0.0013017   0.0000000  -0.0000000   0.0072596
   25  -0.2679616   0.1222295  -0.0000000  -0.0192217   0.0150121   0.0000000
   26   0.1222931  -0.1296581   0.0000000  -0.0157647   0.0112100  -0.0000000
   27   0.0000000  -0.0000000  -0.0328101  -0.0000000   0.0000000   0.0013175
   28   0.0054165  -0.0274125  -0.0000000  -0.0580970  -0.0056366   0.0000000
   29   0.0019951  -0.0093443  -0.0000000  -0.0038510  -0.3406483   0.0000000
   30  -0.0000000   0.0000000   0.0018397   0.0000000  -0.0000000  -0.0327536
   31  -0.0006085   0.0074595  -0.0000000  -0.0505259  -0.0299627   0.0000000
   32   0.0006352  -0.0049205   0.0000000   0.0103930   0.0155674  -0.0000000
   33   0.0000000   0.0000000   0.0072236  -0.0000000   0.0000000   0.0061346
   34  -0.0028782   0.0022481   0.0000000   0.0019443  -0.0005896   0.0000000
   35   0.0030110   0.0026415  -0.0000000  -0.0080937  -0.0061025  -0.0000000
   36  -0.0000000  -0.0000000  -0.0011601  -0.0000000   0.0000000   0.0054751
           13          14          15          16          17          18
    1   0.0335715  -0.0826778  -0.0000000  -0.2641642  -0.0592637  -0.0000000
    2  -0.0255906  -0.0196399   0.0000000  -0.1393077  -0.1956646   0.0000000
    3   0.0000000   0.0000000   0.0010004  -0.0000000   0.0000000  -0.0586230
    4  -0.0147698   0.0314796  -0.0000000  -0.0584759  -0.0282225   0.0000000
    5   0.0308592  -0.0586370   0.0000000   0.0263243   0.0710384   0.0000000
    6  -0.0000000   0.0000000   0.0019849   0.0000000  -0.0000000  -0.0025809
    7  -0.0584728   0.0282790   0.0000000  -0.0148037  -0.0314953  -0.0000000
    8  -0.0262685   0.0710352   0.0000000  -0.0308763  -0.0586157  -0.0000000
    9   0.0000000   0.0000000  -0.0025802  -0.0000000   0.0000000   0.0019862
   10  -0.2642674   0.0594148  -0.0000000   0.0336171   0.0826659   0.0000000
   11   0.1394625  -0.1957902  -0.0000000   0.0255775  -0.0196965   0.0000000
   12  -0.0000000   0.0000000  -0.0586131   0.0000000   0.0000000   0.0010065
   13   0.6847657  -0.0153331   0.0000000  -0.0989467  -0.0493061  -0.0000000
   14  -0.0153331   0.6920099  -0.0000000   0.0491619  -0.3170923  -0.0000000
   15   0.0000000  -0.0000000   0.1354721  -0.0000000   0.0000000  -0.0650189
   16  -0.0989467   0.0491619  -0.0000000   0.6846133   0.0152188   0.0000000
   17  -0.0493061  -0.3170923   0.0000000   0.0152188   0.6919305  -0.0000000
   18  -0.0000000  -0.0000000  -0.0650189   0.0000000  -0.0000000   0.1354789
   19  -0.0039564  -0.0007222   0.0000000   0.0045042  -0.0287206  -0.0000000
   20  -0.0021905   0.0007820  -0.0000000   0.0039710  -0.0138949   0.0000000
   21   0.0000000   0.0000000   0.0056351  -0.0000000   0.0000000   0.0050473
   22   0.0000927   0.0009719   0.0000000  -0.0012261   0.0035304  -0.0000000
   23   0.0011611  -0.0010040  -0.0000000   0.0025677  -0.0009596  -0.0000000
   24  -0.0000000  -0.0000000  -0.0009375   0.0000000   0.0000000   0.0073749
   25  -0.0012293  -0.0035307  -0.0000000   0.0000920  -0.0009734   0.0000000
   26  -0.0025671  -0.0009568   0.0000000  -0.0011614  -0.0010026  -0.0000000
   27   0.0000000  -0.0000000   0.0073751  -0.0000000   0.0000000  -0.0009383
   28   0.0045145   0.0287103  -0.0000000  -0.0039548   0.0007238   0.0000000
   29  -0.0039821  -0.0139030  -0.0000000   0.0021941   0.0007814   0.0000000
   30  -0.0000000   0.0000000   0.0050498  -0.0000000   0.0000000   0.0056343
   31  -0.2536985  -0.1050063  -0.0000000  -0.0276013  -0.0092272  -0.0000000
   32  -0.1009140  -0.1314552   0.0000000  -0.0546366  -0.0252974   0.0000000
   33  -0.0000000   0.0000000  -0.0372915   0.0000000  -0.0000000   0.0079141
   34  -0.0276038   0.0092527   0.0000000  -0.2536538   0.1050700  -0.0000000
   35   0.0546690  -0.0253480  -0.0000000   0.1009673  -0.1315272   0.0000000
   36   0.0000000  -0.0000000   0.0079239  -0.0000000   0.0000000  -0.0372811
           19          20          21          22          23          24
    1  -0.0580895   0.0037707   0.0000000  -0.0192144   0.0157787  -0.0000000
    2   0.0055541  -0.3406959  -0.0000000  -0.0149958   0.0112115   0.0000000
    3   0.0000000  -0.0000000  -0.0327464   0.0000000   0.0000000   0.0013172
    4   0.0054298  -0.0020014  -0.0000000  -0.2681624  -0.1222364   0.0000000
    5   0.0274070  -0.0093535  -0.0000000  -0.1221762  -0.1295149  -0.0000000
    6  -0.0000000   0.0000000   0.0018414  -0.0000000  -0.0000000  -0.0328032
    7  -0.0044746   0.0028110   0.0000000   0.0039668  -0.0285349  -0.0000000
    8   0.0024795   0.0007918   0.0000000   0.0022265  -0.0103378   0.0000000
    9   0.0000000  -0.0000000   0.0069110   0.0000000  -0.0000000   0.0013017
   10  -0.0012519  -0.0001367  -0.0000000   0.0017729   0.0009255   0.0000000
   11  -0.0001266   0.0007383  -0.0000000   0.0003662  -0.0055148  -0.0000000
   12  -0.0000000   0.0000000  -0.0016932  -0.0000000   0.0000000   0.0072596
   13  -0.0039564  -0.0021905   0.0000000   0.0000927   0.0011611  -0.0000000
   14  -0.0007222   0.0007820   0.0000000   0.0009719  -0.0010040  -0.0000000
   15   0.0000000  -0.0000000   0.0056351   0.0000000  -0.0000000  -0.0009375
   16   0.0045042   0.0039710  -0.0000000  -0.0012261   0.0025677   0.0000000
   17  -0.0287206  -0.0138949   0.0000000   0.0035304  -0.0009596   0.0000000
   18  -0.0000000   0.0000000   0.0050473  -0.0000000  -0.0000000   0.0073749
   19   0.0546185  -0.0060634   0.0000000   0.0009954  -0.0005586   0.0000000
   20  -0.0060634   0.3605942  -0.0000000   0.0001151   0.0007512   0.0000000
   21   0.0000000  -0.0000000   0.0234081   0.0000000   0.0000000  -0.0039121
   22   0.0009954   0.0001151   0.0000000   0.2829050   0.1307127  -0.0000000
   23  -0.0005586   0.0007512   0.0000000   0.1307127   0.1343111  -0.0000000
   24   0.0000000   0.0000000  -0.0039121  -0.0000000  -0.0000000   0.0244289
   25   0.0000789  -0.0001854  -0.0000000   0.0006680   0.0003863   0.0000000
   26   0.0013387  -0.0005035   0.0000000  -0.0003857   0.0010151  -0.0000000
   27   0.0000000  -0.0000000   0.0002095   0.0000000  -0.0000000  -0.0037475
   28   0.0000771  -0.0000276  -0.0000000   0.0000781  -0.0013388   0.0000000
   29   0.0000275  -0.0000791  -0.0000000   0.0001850  -0.0005030   0.0000000
   30  -0.0000000  -0.0000000  -0.0001167   0.0000000   0.0000000   0.0002090
   31  -0.0006455  -0.0002526  -0.0000000   0.0000123  -0.0001820  -0.0000000
   32  -0.0020241  -0.0007672   0.0000000  -0.0001669   0.0002311   0.0000000
   33  -0.0000000   0.0000000  -0.0000108  -0.0000000   0.0000000  -0.0007026
   34   0.0027140   0.0001899  -0.0000000  -0.0018883   0.0013186   0.0000000
   35   0.0014086   0.0016366   0.0000000  -0.0003834   0.0003142   0.0000000
   36  -0.0000000   0.0000000  -0.0045734  -0.0000000  -0.0000000   0.0002115
           25          26          27          28          29          30
    1   0.0017723  -0.0009295   0.0000000  -0.0012521   0.0001370  -0.0000000
    2  -0.0003692  -0.0055157  -0.0000000   0.0001280   0.0007383   0.0000000
    3  -0.0000000   0.0000000   0.0072586   0.0000000  -0.0000000  -0.0016929
    4   0.0039810   0.0285244  -0.0000000  -0.0044764  -0.0028078   0.0000000
    5  -0.0022353  -0.0103486   0.0000000  -0.0024767   0.0007938  -0.0000000
    6   0.0000000  -0.0000000   0.0013011  -0.0000000   0.0000000   0.0069110
    7  -0.2679616   0.1222931   0.0000000   0.0054165   0.0019951  -0.0000000
    8   0.1222295  -0.1296581  -0.0000000  -0.0274125  -0.0093443   0.0000000
    9  -0.0000000   0.0000000  -0.0328101  -0.0000000  -0.0000000   0.0018397
   10  -0.0192217  -0.0157647  -0.0000000  -0.0580970  -0.0038510   0.0000000
   11   0.0150121   0.0112100   0.0000000  -0.0056366  -0.3406483  -0.0000000
   12   0.0000000  -0.0000000   0.0013175   0.0000000   0.0000000  -0.0327536
   13  -0.0012293  -0.0025671   0.0000000   0.0045145  -0.0039821  -0.0000000
   14  -0.0035307  -0.0009568  -0.0000000   0.0287103  -0.0139030   0.0000000
   15  -0.0000000   0.0000000   0.0073751  -0.0000000  -0.0000000   0.0050498
   16   0.0000920  -0.0011614  -0.0000000  -0.0039548   0.0021941  -0.0000000
   17  -0.0009734  -0.0010026   0.0000000   0.0007238   0.0007814   0.0000000
   18   0.0000000  -0.0000000  -0.0009383   0.0000000   0.0000000   0.0056343
   19   0.0000789   0.0013387   0.0000000   0.0000771   0.0000275  -0.0000000
   20  -0.0001854  -0.0005035  -0.0000000  -0.0000276  -0.0000791  -0.0000000
   21  -0.0000000   0.0000000   0.0002095  -0.0000000  -0.0000000  -0.0001167
   22   0.0006680  -0.0003857   0.0000000   0.0000781   0.0001850   0.0000000
   23   0.0003863   0.0010151  -0.0000000  -0.0013388  -0.0005030   0.0000000
   24   0.0000000  -0.0000000  -0.0037475   0.0000000   0.0000000   0.0002090
   25   0.2827022  -0.1307695  -0.0000000   0.0009958  -0.0001152   0.0000000
   26  -0.1307695   0.1344638   0.0000000   0.0005573   0.0007513   0.0000000
   27  -0.0000000   0.0000000   0.0244363  -0.0000000  -0.0000000  -0.0039116
   28   0.0009958   0.0005573  -0.0000000   0.0546294   0.0061556   0.0000000
   29  -0.0001152   0.0007513  -0.0000000   0.0061556   0.3605440   0.0000000
   30   0.0000000   0.0000000  -0.0039116   0.0000000   0.0000000   0.0234154
   31  -0.0018899  -0.0013175   0.0000000   0.0027138  -0.0001912   0.0000000
   32   0.0003838   0.0003142   0.0000000  -0.0014073   0.0016377   0.0000000
   33  -0.0000000   0.0000000   0.0002110   0.0000000  -0.0000000  -0.0045735
   34   0.0000123   0.0001819  -0.0000000  -0.0006451   0.0002528  -0.0000000
   35   0.0001671   0.0002309   0.0000000   0.0020244  -0.0007687   0.0000000
   36   0.0000000  -0.0000000  -0.0007016   0.0000000  -0.0000000  -0.0000109
           31          32          33          34          35          36
    1   0.0019431   0.0080873  -0.0000000  -0.0504814  -0.0103779   0.0000000
    2   0.0005890  -0.0061010   0.0000000   0.0299713   0.0155662  -0.0000000
    3  -0.0000000  -0.0000000   0.0054747   0.0000000  -0.0000000   0.0061263
    4  -0.0028786  -0.0030077   0.0000000  -0.0006144  -0.0006359  -0.0000000
    5  -0.0022491   0.0026409  -0.0000000  -0.0074563  -0.0049226   0.0000000
    6   0.0000000  -0.0000000  -0.0011598  -0.0000000   0.0000000   0.0072221
    7  -0.0006085   0.0006352   0.0000000  -0.0028782   0.0030110  -0.0000000
    8   0.0074595  -0.0049205   0.0000000   0.0022481   0.0026415  -0.0000000
    9  -0.0000000   0.0000000   0.0072236   0.0000000  -0.0000000  -0.0011601
   10  -0.0505259   0.0103930  -0.0000000   0.0019443  -0.0080937  -0.0000000
   11  -0.0299627   0.0155674   0.0000000  -0.0005896  -0.0061025   0.0000000
   12   0.0000000  -0.0000000   0.0061346   0.0000000  -0.0000000   0.0054751
   13  -0.2536985  -0.1009140  -0.0000000  -0.0276038   0.0546690   0.0000000
   14  -0.1050063  -0.1314552   0.0000000   0.0092527  -0.0253480  -0.0000000
   15  -0.0000000   0.0000000  -0.0372915   0.0000000  -0.0000000   0.0079239
   16  -0.0276013  -0.0546366   0.0000000  -0.2536538   0.1009673  -0.0000000
   17  -0.0092272  -0.0252974  -0.0000000   0.1050700  -0.1315272   0.0000000
   18  -0.0000000   0.0000000   0.0079141  -0.0000000   0.0000000  -0.0372811
   19  -0.0006455  -0.0020241  -0.0000000   0.0027140   0.0014086  -0.0000000
   20  -0.0002526  -0.0007672   0.0000000   0.0001899   0.0016366   0.0000000
   21  -0.0000000   0.0000000  -0.0000108  -0.0000000   0.0000000  -0.0045734
   22   0.0000123  -0.0001669  -0.0000000  -0.0018883  -0.0003834  -0.0000000
   23  -0.0001820   0.0002311   0.0000000   0.0013186   0.0003142  -0.0000000
   24  -0.0000000   0.0000000  -0.0007026   0.0000000   0.0000000   0.0002115
   25  -0.0018899   0.0003838  -0.0000000   0.0000123   0.0001671   0.0000000
   26  -0.0013175   0.0003142   0.0000000   0.0001819   0.0002309  -0.0000000
   27   0.0000000   0.0000000   0.0002110  -0.0000000   0.0000000  -0.0007016
   28   0.0027138  -0.0014073   0.0000000  -0.0006451   0.0020244   0.0000000
   29  -0.0001912   0.0016377  -0.0000000   0.0002528  -0.0007687  -0.0000000
   30   0.0000000   0.0000000  -0.0045735  -0.0000000   0.0000000  -0.0000109
   31   0.3202126   0.1415011   0.0000000   0.0129663  -0.0011609   0.0000000
   32   0.1415011   0.1440169  -0.0000000   0.0011562   0.0041331   0.0000000
   33   0.0000000  -0.0000000   0.0208932   0.0000000  -0.0000000  -0.0041131
   34   0.0129663   0.0011562   0.0000000   0.3201280  -0.1415957   0.0000000
   35  -0.0011609   0.0041331  -0.0000000  -0.1415957   0.1441466  -0.0000000
   36   0.0000000   0.0000000  -0.0041131   0.0000000  -0.0000000   0.0208812
 **********************************************************************
 **                                                                  **
 **                       VIBRATIONAL ANALYSIS                       **
 **                       --------------------                       **
 **                                                                  **
 **        VIBRATIONAL FREQUENCIES (CM**-1) AND NORMAL MODES         **
 **     FORCE CONSTANTS (mDYN/ANGSTROM) AND REDUCED MASSES (AMU)     **
 **                  INFRARED INTENSITIES (KM/MOL)                   **
 **                                                                  **
 **********************************************************************


 Mode:                 1                      2                      3
 Frequency:       183.04                 285.95                 287.74
 Force Cnst:      0.1242                 0.8482                 0.2767
 Red. Mass:       6.2938                17.6063                 5.6725
 IR Active:          YES                    YES                    YES
 IR Intens:        0.000                  0.252                  0.002
 Raman Active:       YES                    YES                    YES
               X      Y      Z        X      Y      Z        X      Y      Z
 C          0.000 -0.000 -0.255    0.059  0.095 -0.000    0.000  0.000  0.222
 C          0.000 -0.000 -0.197    0.039  0.003  0.000    0.000 -0.000 -0.193
 C          0.000 -0.000  0.197    0.039 -0.003  0.000    0.000 -0.000 -0.192
 C         -0.000  0.000  0.255    0.059 -0.095 -0.000    0.000 -0.000  0.223
 C         -0.000  0.000  0.000    0.153  0.026 -0.000    0.000  0.000  0.275
 C         -0.000  0.000 -0.001    0.153 -0.026 -0.000    0.000  0.000  0.275
 H          0.000 -0.000 -0.411    0.097  0.095 -0.000    0.000  0.000  0.182
 H          0.000 -0.000 -0.379    0.064 -0.038  0.000    0.000 -0.000 -0.524
 H         -0.000 -0.000  0.379    0.064  0.038  0.000    0.000 -0.000 -0.523
 H         -0.000  0.000  0.411    0.097 -0.095 -0.000   -0.000 -0.000  0.182
 F          0.000 -0.000 -0.289   -0.167  0.640  0.000   -0.000  0.000 -0.175
 F         -0.000  0.000  0.289   -0.167 -0.640  0.000   -0.000 -0.000 -0.175
 TransDip  -0.000  0.000 -0.000    0.016 -0.000  0.000    0.000  0.000 -0.002

 Mode:                 4                      5                      6
 Frequency:       442.43                 460.13                 550.34
 Force Cnst:      0.8326                 0.3831                 1.3799
 Red. Mass:       7.2193                 3.0714                 7.7327
 IR Active:          YES                    YES                    YES
 IR Intens:        0.073                  4.118                  3.898
 Raman Active:       YES                    YES                    YES
               X      Y      Z        X      Y      Z        X      Y      Z
 C         -0.080 -0.037  0.000   -0.000 -0.000 -0.191   -0.253 -0.189  0.000
 C          0.003  0.222 -0.000    0.000  0.000  0.086   -0.209 -0.095 -0.000
 C         -0.002  0.222 -0.000   -0.000  0.000  0.086    0.209 -0.096  0.000
 C          0.080 -0.037  0.000    0.000 -0.000 -0.191    0.253 -0.189 -0.000
 C         -0.088 -0.249 -0.000   -0.000 -0.000  0.218    0.195 -0.096 -0.000
 C          0.087 -0.249 -0.000    0.000 -0.000  0.218   -0.195 -0.096  0.000
 H         -0.438 -0.048  0.000   -0.000 -0.000 -0.637   -0.236 -0.191  0.000
 H         -0.037  0.288 -0.000    0.000  0.000  0.044   -0.350  0.144 -0.000
 H          0.037  0.288 -0.000    0.000  0.000  0.044    0.350  0.144  0.000
 H          0.438 -0.048  0.000    0.000 -0.000 -0.636    0.236 -0.191 -0.000
 F         -0.307  0.028  0.000   -0.000  0.000 -0.039    0.076  0.243  0.000
 F          0.307  0.028  0.000    0.000 -0.000 -0.039   -0.076  0.243 -0.000
 TransDip  -0.000 -0.009  0.000    0.000  0.000 -0.065   -0.000 -0.063 -0.000

 Mode:                 7                      8                      9
 Frequency:       551.97                 582.51                 698.57
 Force Cnst:      0.7673                 1.6247                 1.3733
 Red. Mass:       4.2746                 8.1267                 4.7763
 IR Active:          YES                    YES                    YES
 IR Intens:        0.000                  5.622                  0.000
 Raman Active:       YES                    YES                    YES
               X      Y      Z        X      Y      Z        X      Y      Z
 C          0.000  0.000  0.171    0.117 -0.291  0.000   -0.000 -0.000  0.112
 C          0.000  0.000 -0.285    0.348 -0.014 -0.000   -0.000 -0.000 -0.162
 C         -0.000  0.000  0.285    0.348  0.014  0.000    0.000 -0.000  0.162
 C         -0.000  0.000 -0.171    0.117  0.291 -0.000    0.000  0.000 -0.112
 C         -0.000  0.000 -0.180   -0.145  0.014 -0.000   -0.000  0.000  0.361
 C          0.000  0.000  0.180   -0.145 -0.014  0.000    0.000 -0.000 -0.361
 H          0.000  0.000  0.110    0.171 -0.286  0.000   -0.000 -0.000  0.572
 H          0.000 -0.000 -0.584    0.211  0.230 -0.000   -0.000 -0.000  0.047
 H         -0.000 -0.000  0.584    0.211 -0.230  0.000    0.000 -0.000 -0.046
 H         -0.000  0.000 -0.110    0.171  0.286  0.000   -0.000  0.000 -0.572
 F         -0.000 -0.000  0.060   -0.223 -0.029  0.000    0.000  0.000 -0.039
 F          0.000 -0.000 -0.060   -0.223  0.029 -0.000   -0.000  0.000  0.039
 TransDip  -0.000  0.000 -0.000    0.076 -0.000  0.000   -0.000 -0.000  0.000

 Mode:                10                     11                     12
 Frequency:       759.92                 771.78                 851.40
 Force Cnst:      0.4231                 2.1395                 0.6088
 Red. Mass:       1.2436                 6.0964                 1.4255
 IR Active:          YES                    YES                    YES
 IR Intens:       87.920                 39.061                  0.000
 Raman Active:       YES                    YES                    YES
               X      Y      Z        X      Y      Z        X      Y      Z
 C         -0.000 -0.000 -0.050   -0.140 -0.323 -0.000    0.000 -0.000 -0.111
 C         -0.000  0.000 -0.069   -0.056 -0.029  0.000    0.000  0.000 -0.039
 C         -0.000  0.000 -0.069   -0.056  0.029 -0.000   -0.000  0.000  0.039
 C          0.000 -0.000 -0.050   -0.140  0.323 -0.000   -0.000 -0.000  0.111
 C          0.000 -0.000  0.057   -0.068  0.135 -0.000    0.000 -0.000 -0.070
 C         -0.000 -0.000  0.057   -0.068 -0.135  0.000   -0.000 -0.000  0.070
 H         -0.000 -0.000  0.355   -0.343 -0.337 -0.000   -0.000 -0.000  0.651
 H         -0.000  0.000  0.603   -0.187  0.182 -0.000    0.000 -0.000  0.240
 H         -0.000  0.000  0.602   -0.187 -0.182  0.000   -0.000  0.000 -0.241
 H          0.000 -0.000  0.355   -0.343  0.338  0.000    0.000 -0.000 -0.651
 F          0.000  0.000 -0.012    0.195  0.105  0.000    0.000  0.000  0.013
 F          0.000  0.000 -0.012    0.195 -0.106 -0.000   -0.000  0.000 -0.013
 TransDip  -0.000 -0.000  0.300   -0.200  0.000 -0.000   -0.000 -0.000 -0.000

 Mode:                13                     14                     15
 Frequency:       857.40                 937.37                 954.41
 Force Cnst:      2.7834                 0.7048                 0.6521
 Red. Mass:       6.4262                 1.3614                 1.2151
 IR Active:          YES                    YES                    YES
 IR Intens:       21.067                  5.611                  0.000
 Raman Active:       YES                    YES                    YES
               X      Y      Z        X      Y      Z        X      Y      Z
 C          0.092 -0.184  0.000    0.000 -0.000 -0.103    0.000 -0.000 -0.027
 C          0.312  0.169  0.000   -0.000 -0.000  0.068   -0.000 -0.000  0.091
 C         -0.312  0.170 -0.000   -0.000  0.000  0.067    0.000  0.000 -0.091
 C         -0.092 -0.184 -0.000    0.000  0.000 -0.103    0.000 -0.000  0.028
 C          0.020 -0.128  0.000    0.000  0.000  0.030    0.000  0.000  0.020
 C         -0.020 -0.128 -0.000   -0.000  0.000  0.030   -0.000  0.000 -0.020
 H         -0.243 -0.190 -0.000    0.000 -0.000  0.579    0.000 -0.000  0.272
 H          0.427 -0.026 -0.000   -0.000 -0.000 -0.388   -0.000  0.000 -0.644
 H         -0.426 -0.025  0.000    0.000  0.000 -0.385    0.000  0.000  0.646
 H          0.242 -0.190  0.000    0.000  0.000  0.578    0.000 -0.000 -0.274
 F          0.165  0.101 -0.000   -0.000 -0.000 -0.007   -0.000 -0.000  0.000
 F         -0.165  0.101  0.000    0.000 -0.000 -0.007    0.000 -0.000 -0.000
 TransDip  -0.000 -0.147 -0.000   -0.000  0.000  0.076    0.000  0.000 -0.000

 Mode:                16                     17                     18
 Frequency:      1046.46                1120.65                1176.61
 Force Cnst:      1.2567                 1.3384                 0.9098
 Red. Mass:       1.9477                 1.8088                 1.1153
 IR Active:          YES                    YES                    YES
 IR Intens:        8.154                 27.893                  1.781
 Raman Active:       YES                    YES                    YES
               X      Y      Z        X      Y      Z        X      Y      Z
 C          0.081 -0.083  0.000   -0.042  0.139 -0.000    0.012  0.012 -0.000
 C         -0.121 -0.118 -0.000    0.010 -0.068  0.000   -0.015  0.063  0.000
 C         -0.121  0.118  0.000   -0.010 -0.068 -0.000   -0.015 -0.063  0.000
 C          0.081  0.083  0.000    0.042  0.139  0.000    0.012 -0.012 -0.000
 C          0.011 -0.018  0.000   -0.027 -0.088 -0.000   -0.014 -0.004  0.000
 C          0.011  0.018 -0.000    0.027 -0.088  0.000   -0.014  0.004  0.000
 H          0.614 -0.079 -0.000   -0.443  0.137  0.000    0.332  0.020  0.000
 H         -0.051 -0.267  0.000    0.231 -0.444 -0.000   -0.293  0.546 -0.000
 H         -0.051  0.266  0.000   -0.231 -0.443 -0.000   -0.293 -0.546 -0.000
 H          0.615  0.079 -0.000    0.442  0.137 -0.000    0.332 -0.020 -0.000
 F         -0.012 -0.001  0.000    0.026  0.027 -0.000    0.009  0.004 -0.000
 F         -0.012  0.001  0.000   -0.026  0.027 -0.000    0.009 -0.004  0.000
 TransDip   0.091 -0.000 -0.000   -0.000 -0.169  0.000   -0.043 -0.000  0.000

 Mode:                19                     20                     21
 Frequency:      1210.87                1286.75                1286.88
 Force Cnst:      2.7122                 1.6167                 2.9409
 Red. Mass:       3.1396                 1.6573                 3.0141
 IR Active:          YES                    YES                    YES
 IR Intens:       43.770                 10.844                143.719
 Raman Active:       YES                    YES                    YES
               X      Y      Z        X      Y      Z        X      Y      Z
 C         -0.090 -0.077  0.000   -0.066  0.052  0.000    0.056 -0.066 -0.000
 C          0.086 -0.004 -0.000    0.042  0.041 -0.000   -0.080 -0.002  0.000
 C         -0.086 -0.004  0.000   -0.010  0.036  0.000   -0.097  0.027  0.000
 C          0.090 -0.077  0.000    0.040  0.024 -0.000    0.091  0.091 -0.000
 C          0.145  0.195  0.000    0.085 -0.062  0.000    0.264  0.028  0.000
 C         -0.144  0.196 -0.000   -0.166 -0.045 -0.000    0.181 -0.064  0.000
 H         -0.541 -0.082 -0.000    0.651  0.077  0.000   -0.285 -0.087  0.000
 H          0.225 -0.242  0.000    0.271 -0.339  0.000   -0.187  0.155  0.000
 H         -0.226 -0.243 -0.000   -0.177 -0.247  0.000   -0.334 -0.348  0.000
 H          0.541 -0.083  0.000   -0.480  0.038  0.000   -0.659  0.125  0.000
 F         -0.084 -0.055  0.000   -0.014  0.006 -0.000   -0.102 -0.046 -0.000
 F          0.084 -0.055  0.000    0.048 -0.010  0.000   -0.082  0.045 -0.000
 TransDip   0.000  0.212 -0.000   -0.094  0.048  0.000    0.384  0.012  0.000

 Mode:                22                     23                     24
 Frequency:      1336.08                1488.57                1537.64
 Force Cnst:      8.3076                 3.1101                 4.3924
 Red. Mass:       7.8988                 2.3822                 3.1532
 IR Active:          YES                    YES                    YES
 IR Intens:        0.218                 11.709                186.235
 Raman Active:       YES                    YES                    YES
               X      Y      Z        X      Y      Z        X      Y      Z
 C          0.304  0.014  0.000    0.014  0.103  0.000    0.183  0.031  0.000
 C         -0.146  0.283 -0.000    0.140 -0.112 -0.000   -0.030 -0.132 -0.000
 C         -0.146 -0.283 -0.000   -0.140 -0.111  0.000   -0.029  0.133 -0.000
 C          0.304 -0.015  0.000   -0.014  0.103 -0.000    0.183 -0.032  0.000
 C         -0.166  0.303 -0.000    0.127 -0.052 -0.000   -0.148 -0.139 -0.000
 C         -0.166 -0.303 -0.000   -0.128 -0.052 -0.000   -0.147  0.139 -0.000
 H         -0.138  0.008 -0.000   -0.075  0.124 -0.000   -0.532  0.028 -0.000
 H          0.222 -0.342 -0.000   -0.256  0.593 -0.000   -0.260  0.228 -0.000
 H          0.224  0.345 -0.000    0.256  0.592 -0.000   -0.261 -0.230 -0.000
 H         -0.135 -0.008 -0.000    0.073  0.124  0.000   -0.532 -0.028 -0.000
 F          0.000  0.002  0.000   -0.021  0.000  0.000    0.038  0.030  0.000
 F          0.000 -0.002 -0.000    0.021  0.000  0.000    0.038 -0.030  0.000
 TransDip   0.015  0.000 -0.000   -0.001  0.110 -0.000   -0.437 -0.000 -0.000

 Mode:                25                     26                     27
 Frequency:      1641.83                1646.95                3181.54
 Force Cnst:     10.6162                12.4343                 6.4788
 Red. Mass:       6.6844                 7.7806                 1.0864
 IR Active:          YES                    YES                    YES
 IR Intens:        9.942                 24.066                  1.189
 Raman Active:       YES                    YES                    YES
               X      Y      Z        X      Y      Z        X      Y      Z
 C         -0.371 -0.012 -0.000   -0.030  0.174  0.000   -0.001 -0.021 -0.000
 C          0.197 -0.074  0.000    0.104 -0.331  0.000    0.048  0.027  0.000
 C         -0.200 -0.083 -0.000    0.098  0.328 -0.000   -0.049  0.028 -0.000
 C          0.372 -0.008  0.000   -0.017 -0.175  0.000    0.001 -0.022  0.000
 C         -0.263  0.060 -0.000   -0.047  0.395 -0.000   -0.001  0.000 -0.000
 C          0.264  0.071  0.000   -0.038 -0.393 -0.000    0.001  0.000  0.000
 H          0.436 -0.002  0.000    0.076  0.196 -0.000   -0.003  0.256 -0.000
 H          0.046  0.217  0.000   -0.265  0.284 -0.000   -0.561 -0.325  0.000
 H         -0.038  0.225 -0.000   -0.267 -0.277 -0.000    0.572 -0.332 -0.000
 H         -0.439  0.004 -0.000    0.061 -0.196  0.000    0.003  0.263  0.000
 F          0.019  0.003 -0.000   -0.012 -0.025  0.000    0.000 -0.000  0.000
 F         -0.019  0.002 -0.000   -0.012  0.025 -0.000   -0.000 -0.000  0.000
 TransDip  -0.003 -0.101  0.000    0.157 -0.002 -0.000   -0.001  0.035 -0.000

 Mode:                28                     29                     30
 Frequency:      3193.50                3202.08                3207.31
 Force Cnst:      6.5513                 6.6067                 6.6514
 Red. Mass:       1.0903                 1.0936                 1.0974
 IR Active:          YES                    YES                    YES
 IR Intens:        8.013                  2.294                  1.374
 Raman Active:       YES                    YES                    YES
               X      Y      Z        X      Y      Z        X      Y      Z
 C         -0.001 -0.041 -0.000    0.001 -0.057  0.000    0.002 -0.047  0.000
 C          0.038  0.025 -0.000   -0.021 -0.008 -0.000   -0.039 -0.023  0.000
 C          0.037 -0.025  0.000    0.023 -0.010  0.000   -0.038  0.022 -0.000
 C         -0.001  0.041 -0.000   -0.001 -0.059  0.000    0.002  0.045  0.000
 C          0.002 -0.000  0.000   -0.003  0.001  0.000    0.002 -0.000 -0.000
 C          0.002  0.000  0.000    0.003  0.001 -0.000    0.003  0.000 -0.000
 H         -0.007  0.484 -0.000   -0.013  0.646 -0.000   -0.013  0.526 -0.000
 H         -0.448 -0.264  0.000    0.216  0.121 -0.000    0.422  0.246 -0.000
 H         -0.435  0.257  0.000   -0.235  0.133  0.000    0.410 -0.240  0.000
 H         -0.007 -0.482 -0.000    0.014  0.664  0.000   -0.012 -0.500  0.000
 F         -0.000 -0.000 -0.000    0.000  0.000 -0.000   -0.000 -0.000  0.000
 F         -0.000  0.000 -0.000   -0.000  0.000  0.000   -0.000  0.000  0.000
 TransDip   0.091  0.000  0.000    0.001 -0.048 -0.000   -0.038 -0.001 -0.000

 STANDARD THERMODYNAMIC QUANTITIES AT   298.15 K  AND     1.00 ATM

   This Molecule has  0 Imaginary Frequencies
   Zero point vibrational energy:       52.521 kcal/mol

   Atom    1 Element C  Has Mass   12.00000
   Atom    2 Element C  Has Mass   12.00000
   Atom    3 Element C  Has Mass   12.00000
   Atom    4 Element C  Has Mass   12.00000
   Atom    5 Element C  Has Mass   12.00000
   Atom    6 Element C  Has Mass   12.00000
   Atom    7 Element H  Has Mass    1.00783
   Atom    8 Element H  Has Mass    1.00783
   Atom    9 Element H  Has Mass    1.00783
   Atom   10 Element H  Has Mass    1.00783
   Atom   11 Element F  Has Mass   18.99840
   Atom   12 Element F  Has Mass   18.99840
   Molecular Mass:   114.028120 amu
   Principal axes and moments of inertia in amu*Bohr^2:
                             1           2           3
    Eigenvalues --      554.71999   811.89455  1366.61454
          X               1.00000    -0.00000     0.00000
          Y               0.00000     1.00000     0.00000
          Z               0.00000    -0.00000     1.00000
   Rotational Symmetry Number is   1
   The Molecule is an Asymmetric Top
   Translational Enthalpy:        0.889 kcal/mol
   Rotational Enthalpy:           0.889 kcal/mol
   Vibrational Enthalpy:         54.517 kcal/mol
   gas constant (RT):             0.592 kcal/mol
   Translational Entropy:        40.109  cal/mol.K
   Rotational Entropy:           27.911  cal/mol.K
   Vibrational Entropy:          10.116  cal/mol.K

   Total Enthalpy:               56.887 kcal/mol
   Total Entropy:                78.137  cal/mol.K

 ======================================================================

 STANDARD THERMODYNAMIC QUANTITIES FOR ANHARMONIC VIBRATION -- TOSH

   Zero point vibrational energy: ************ kcal/mol

   Vibrational Enthalpy:       Infinity kcal/mol
   Vibrational Entropy:             NaN  cal/mol.K

   Total Enthalpy:             Infinity kcal/mol
   Total Entropy:                   NaN  cal/mol.K

 ======================================================================

 STANDARD THERMODYNAMIC QUANTITIES FOR ANHARMONIC VIBRATION -- VPT2

   Zero point vibrational energy: ************ kcal/mol

   Vibrational Enthalpy:       Infinity kcal/mol
   Vibrational Entropy:             NaN  cal/mol.K

   Total Enthalpy:             Infinity kcal/mol
   Total Entropy:                   NaN  cal/mol.K

 ======================================================================

Archival summary:
1\1\december\FREQ\ProcedureUnspecified\BasisUnspecified\264\taweetha\FriNov2920:12:372019FriNov2920:12:372019\0\\#,FREQ,ProcedureUnspecified,BasisUnspecified,\\0,1\F\C,1,1.3468\C,2,1.38544,1,120.242\H,3,1.08307,2,118.855,1,-0,0\C,2,1.3907,1,119.236,3,180,0\F,5,1.34681,2,119.256,1,-0,0\C,5,1.38534,2,120.512,1,-180,0\H,7,1.08309,5,118.861,2,-180,0\C,3,1.3943,2,119.254,1,-180,0\H,9,1.08312,3,119.532,2,180,0\C,9,1.39371,3,120.224,2,-0,0\H,11,1.08315,9,120.246,3,180,0\\\@

 Total job time:  163.06s(wall), 945.88s(cpu) 
 Fri Nov 29 20:12:37 2019

        *************************************************************
        *                                                           *
        *  Thank you very much for using Q-Chem.  Have a nice day.  *
        *                                                           *
        *************************************************************
