# Supplementary material for: Geometric and energetic data from quantum chemical calculations of halobenzenes and xylenes
Source: Data Brief. 2020 Mar 5;30:105386. doi: 10.1016/j.dib.2020.105386 (PMC7114895; doi:10.1016/j.dib.2020.105386)
Supplement: Supplementary file 1 [file mmc1.zip › halobenzene/B3LYP/2/o-C6H4FI.out]

                  Welcome to Q-Chem
     A Quantum Leap Into The Future Of Chemistry


 Q-Chem 5.2 (devel), Q-Chem, Inc., Pleasanton, CA (2019)

 Yihan Shao,  Zhengting Gan,  E. Epifanovsky,  A. T. B. Gilbert,  M. Wormit,  
 J. Kussmann,  A. W. Lange,  A. Behn,  Jia Deng,  Xintian Feng,  D. Ghosh,  
 M. Goldey,  P. R. Horn,  L. D. Jacobson,  I. Kaliman,  T. Kus,  A. Landau,  
 Jie Liu,  E. I. Proynov,  R. M. Richard,  R. P. Steele,  E. J. Sundstrom,  
 H. L. Woodcock III,  P. M. Zimmerman,  D. Zuev,  B. Albrecht,  E. Alguire,  
 S. A. Baeppler,  D. Barton,  Z. Benda,  Y. A. Bernard,  E. J. Berquist,  
 K. B. Bravaya,  H. Burton,  D. Casanova,  Chun-Min Chang,  Yunqing Chen,  
 A. Chien,  K. D. Closser,  M. P. Coons,  S. Coriani,  S. Dasgupta,  
 A. L. Dempwolff,  M. Diedenhofen,  Hainam Do,  R. G. Edgar,  Po-Tung Fang,  
 S. Faraji,  S. Fatehi,  Qingguo Feng,  K. D. Fenk,  J. Fosso-Tande,  
 J. Gayvert,  Qinghui Ge,  A. Ghysels,  G. Gidofalvi,  J. Gomes,  
 J. Gonthier,  A. Gunina,  D. Hait,  M. W. D. Hanson-Heine,  
 P. H. P. Harbach,  A. W. Hauser,  M. F. Herbst,  J. E. Herr,  
 E. G. Hohenstein,  Z. C. Holden,  Kerwin Hui,  B. C. Huynh,  T.-C. Jagau,  
 Hyunjun Ji,  B. Kaduk,  K. Khistyaev,  Jaehoon Kim,  P. Klunzinger,  K. Koh,  
 D. Kosenkov,  L. Koulias,  T. Kowalczyk,  C. M. Krauter,  A. Kunitsa,  
 Ka Un Lao,  A. Laurent,  K. V. Lawler,  Joonho Lee,  D. Lefrancois,  
 S. Lehtola,  D. S. Levine,  Yi-Pei Li,  You-Sheng Lin,  Fenglai Liu,  
 E. Livshits,  A. Luenser,  P. Manohar,  E. Mansoor,  S. F. Manzer,  
 Shan-Ping Mao,  Yuezhi Mao,  N. Mardirossian,  A. V. Marenich,  
 T. Markovich,  L. A. Martinez-Martinez,  S. A. Maurer,  N. J. Mayhall,  
 S. C. McKenzie,  J.-M. Mewes,  P. Morgante,  A. F. Morrison,  
 J. W. Mullinax,  K. Nanda,  T. S. Nguyen-Beck,  R. Olivares-Amaya,  
 J. A. Parkhill,  Zheng Pei,  T. M. Perrine,  F. Plasser,  P. Pokhilko,  
 S. Prager,  A. Prociuk,  E. Ramos,  D. R. Rehn,  F. Rob,  M. Scheurer,  
 M. Schneider,  N. Sergueev,  S. M. Sharada,  S. Sharma,  D. W. Small,  
 T. Stauch,  T. Stein,  Yu-Chuan Su,  A. J. W. Thom,  A. Tkatchenko,  
 T. Tsuchimochi,  N. M. Tubman,  L. Vogt,  M. L. Vidal,  O. Vydrov,  
 M. A. Watson,  J. Wenzel,  M. de Wergifosse,  T. A. Wesolowski,  A. White,  
 J. Witte,  A. Yamada,  Jun Yang,  K. Yao,  S. Yeganeh,  S. R. Yost,  
 Zhi-Qiang You,  A. Zech,  Igor Ying Zhang,  Xing Zhang,  Yan Zhao,  
 Ying Zhu,  B. R. Brooks,  G. K. L. Chan,  C. J. Cramer,  M. S. Gordon,  
 W. J. Hehre,  A. Klamt,  M. W. Schmidt,  C. D. Sherrill,  D. G. Truhlar,  
 A. Aspuru-Guzik,  R. Baer,  A. T. Bell,  N. A. Besley,  Jeng-Da Chai,  
 A. E. DePrince, III,  R. A. DiStasio Jr.,  A. Dreuw,  B. D. Dunietz,  
 T. R. Furlani,  Chao-Ping Hsu,  Yousung Jung,  Jing Kong,  D. S. Lambrecht,  
 WanZhen Liang,  C. Ochsenfeld,  V. A. Rassolov,  L. V. Slipchenko,  
 J. E. Subotnik,  T. Van Voorhis,  J. M. Herbert,  A. I. Krylov,  
 P. M. W. Gill,  M. Head-Gordon

 Contributors to earlier versions of Q-Chem not listed above: 
 R. D. Adamson,  B. Austin,  J. Baker,  G. J. O. Beran,  K. Brandhorst,  
 S. T. Brown,  E. F. C. Byrd,  A. K. Chakraborty,  C.-L. Cheng,  
 Siu Hung Chien,  D. M. Chipman,  D. L. Crittenden,  H. Dachsel,  
 R. J. Doerksen,  A. D. Dutoi,  L. Fusti-Molnar,  W. A. Goddard III,  
 A. Golubeva-Zadorozhnaya,  S. R. Gwaltney,  G. Hawkins,  A. Heyden,  
 S. Hirata,  G. Kedziora,  F. J. Keil,  C. Kelley,  Jihan Kim,  R. A. King,  
 R. Z. Khaliullin,  P. P. Korambath,  W. Kurlancheek,  A. M. Lee,  M. S. Lee,  
 S. V. Levchenko,  Ching Yeh Lin,  D. Liotard,  R. C. Lochan,  I. Lotan,  
 P. E. Maslen,  N. Nair,  D. P. O'Neill,  D. Neuhauser,  E. Neuscamman,  
 C. M. Oana,  R. Olson,  B. Peters,  R. Peverati,  P. A. Pieniazek,  
 Y. M. Rhee,  J. Ritchie,  M. A. Rohrdanz,  E. Rosta,  N. J. Russ,  
 H. F. Schaefer III,  N. E. Schultz,  N. Shenvi,  A. C. Simmonett,  A. Sodt,  
 D. Stuck,  K. S. Thanthiriwatte,  V. Vanovschi,  Tao Wang,  A. Warshel,  
 C. F. Williams,  Q. Wu,  X. Xu,  W. Zhang

 Please cite Q-Chem as follows:
 Y. Shao et al., Mol. Phys. 113, 184-215 (2015)
 DOI: 10.1080/00268976.2014.952696

 Q-Chem 5.2.1 for Intel X86 EM64T Linux

 Parts of Q-Chem use Armadillo 8.300.2 (Tropical Shenanigans).
 http://arma.sourceforge.net/

 Q-Chem begins on Fri Nov 29 20:12:37 2019  

Host: 
0

     Scratch files written to /scratch/taweetham/qchem4990//
NAlpha2: 102
NElect   102
Mult     1

Checking the input file for inconsistencies... 	...done.

--------------------------------------------------------------
User input:
--------------------------------------------------------------
$MOLECULE
0 1
C   
C	1	CC
C	2	CC	1	120.0		
C	3	CC	2	120.0	1	0.0
C	4	CC	3	120.0	2	0.0	
C	5 	CC	4	120.0	3	0.0
H	1	CH	2	120.0	3	180.0
H	2	CH	3	120.0	4	180.0
H	3	CH	4	120.0	5	180.0
H	4	CH	5	120.0	6	180.0
F	5	CF	6	120.0	1	180.0
I	6	CI	1	120.0	2	180.0

CC=1.39483
CH=1.08673
CF=1.33960
CCl=1.72090
CBr=1.89068
CI=2.07886
$END

$REM
   JOB_TYPE	OPTIMIZATION
   BASIS	6-311++G**
   METHOD	B3LYP
   MEM_TOTAL	64000
   SYM_IGNORE	TRUE
$END

--------------------------------------------------------------
 ----------------------------------------------------------------
             Standard Nuclear Orientation (Angstroms)
    I     Atom           X                Y                Z
 ----------------------------------------------------------------
    1      C       0.0000000000     0.0000000000     0.0000000000
    2      C       0.0000000000     0.0000000000     1.3948300000
    3      C       1.2079582140     0.0000000000     2.0922450000
    4      C       2.4159164279     0.0000000000     1.3948300000
    5      C       2.4159164279     0.0000000000    -0.0000000000
    6      C       1.2079582140     0.0000000000    -0.6974150000
    7      H      -0.9411357871    -0.0000000000    -0.5433650000
    8      H      -0.9411357871    -0.0000000000     1.9381950000
    9      H       1.2079582140    -0.0000000000     3.1789750000
   10      H       3.3570522150    -0.0000000000     1.9381950000
   11      F       3.5760440588    -0.0000000000    -0.6698000000
   12      I       1.2079582140    -0.0000000000    -2.7762750000
 ----------------------------------------------------------------
 Nuclear Repulsion Energy =         666.29532311 hartrees
 There are       51 alpha and       51 beta electrons
 Requested basis set is 6-311++G(d,p)
 There are 86 shells and 244 basis functions

 Total QAlloc Memory Limit  64000 MB
 Mega-Array Size       188 MB
 MEM_STATIC part       192 MB
 A cutoff of  1.0D-11 yielded   3104 shell pairs
 There are     26007 function pairs (     28537 Cartesian)
 Smallest overlap matrix eigenvalue = 1.55E-06

 Q-Chem warning in module stvman/mkSTV.C, line 318:

 Overlap eigenvalue is smaller than square root of threshold
 Use THRESH >= 12 to get rid of this warning


 Scale SEOQF with 1.000000e-01/1.000000e-01/1.000000e-01

 Standard Electronic Orientation quadrupole field applied
 Nucleus-field energy     =    -0.0000000412 hartrees
 Guess from superposition of atomic densities
 Warning:  Energy on first SCF cycle will be non-variational
 SAD guess density has 102.000000 electrons

 -----------------------------------------------------------------------
  General SCF calculation program by
  Eric Jon Sundstrom, Paul Horn, Yuezhi Mao, Dmitri Zuev, Alec White,
  David Stuck, Shaama M.S., Shane Yost, Joonho Lee, David Small,
  Daniel Levine, Susi Lehtola, Hugh Burton, Evgeny Epifanovsky,
  Bang C. Huynh
 -----------------------------------------------------------------------
 Exchange:     0.2000 Hartree-Fock + 0.0800 Slater + 0.7200 B88
 Correlation:  0.1900 VWN1RPA + 0.8100 LYP
 Using SG-1 standard quadrature grid
 using 6 threads for integral computing
 -------------------------------------------------------
 OpenMP Integral computing Module                
 Release: version 2.0, May 2017, Q-Chem Inc. Pleasanton 
 -------------------------------------------------------
 A restricted SCF calculation will be
 performed using DIIS
 SCF converges when DIIS error is below 1.0e-08
 ---------------------------------------
  Cycle       Energy         DIIS error
 ---------------------------------------
    1   -7252.1242999916      3.92e-02  
    2   -7250.3753683335      3.92e-03  
    3   -7250.2694879731      5.23e-03  
    4   -7250.4834943263      9.04e-04  
    5   -7250.4888289325      4.18e-04  
    6   -7250.4900927347      1.13e-04  
    7   -7250.4901657679      5.19e-05  
    8   -7250.4901812216      1.32e-05  
    9   -7250.4901822910      3.17e-06  
   10   -7250.4901823585      1.60e-06  
   11   -7250.4901823763      2.53e-07  
   12   -7250.4901823770      1.50e-07  
   13   -7250.4901823775      2.42e-08  
   14   -7250.4901823784      8.04e-09  Convergence criterion met
 ---------------------------------------
 SCF time:   CPU 74.63s  wall 13.00s 
 SCF   energy in the final basis set =    -7250.4901823784
 Total energy in the final basis set =    -7250.4901823784

 --------------------------------------------------------------

                    Orbital Energies (a.u.)
 --------------------------------------------------------------

 Alpha MOs
 -- Occupied --
********-176.3047-165.7084-165.7063-165.7063 -35.8013 -31.2944 -31.2885
-31.2883 -24.7086 -22.9449 -22.9435 -22.9434 -22.9393 -22.9393 -10.2842
-10.2378 -10.2056 -10.2029 -10.2018 -10.1976  -6.3508  -4.7632  -4.7487
 -4.7483  -2.0293  -2.0245  -2.0243  -2.0117  -2.0116  -1.2518  -0.8886
 -0.7882  -0.7733  -0.6757  -0.6436  -0.6138  -0.5623  -0.5183  -0.5038
 -0.4916  -0.4643  -0.4344  -0.4151  -0.3920  -0.3903  -0.3589  -0.3128
 -0.2739  -0.2727  -0.2494
 -- Virtual --
 -0.0424  -0.0415  -0.0308  -0.0069   0.0068   0.0127   0.0356   0.0388
  0.0563   0.0693   0.0796   0.0811   0.0926   0.0997   0.1071   0.1083
  0.1123   0.1162   0.1245   0.1246   0.1266   0.1380   0.1437   0.1461
  0.1578   0.1720   0.1799   0.1819   0.1863   0.2068   0.2131   0.2233
  0.2353   0.2454   0.2567   0.2576   0.2670   0.2775   0.2940   0.3035
  0.3169   0.3247   0.3344   0.3455   0.3581   0.3697   0.3896   0.4147
  0.4292   0.4505   0.4576   0.4889   0.4977   0.5102   0.5115   0.5255
  0.5370   0.5518   0.5599   0.5603   0.5681   0.5873   0.6010   0.6209
  0.6224   0.6561   0.6916   0.7047   0.7265   0.7353   0.7516   0.7811
  0.8174   0.8317   0.8482   0.8545   0.8616   0.8783   0.8983   0.9330
  0.9639   0.9768   1.0001   1.0353   1.0524   1.0711   1.0959   1.1539
  1.1937   1.2783   1.3113   1.3518   1.4033   1.4215   1.4260   1.4760
  1.4798   1.5001   1.5057   1.5367   1.5477   1.5539   1.5751   1.6344
  1.6542   1.6726   1.7029   1.7198   1.7626   1.8204   1.8774   1.8836
  1.8885   1.8954   1.9318   1.9367   1.9871   2.0202   2.0203   2.0603
  2.0947   2.2276   2.2427   2.3044   2.3072   2.3939   2.4409   2.5443
  2.5526   2.6035   2.6764   2.6913   2.7081   2.7213   2.7382   2.7515
  2.7544   2.7858   2.8292   2.8485   2.8580   3.0245   3.0524   3.0969
  3.1598   3.3109   3.3417   3.4685   3.5000   3.6695   3.7643   3.7716
  3.8625   3.9700   3.9793   4.0161   4.0185   4.0389   4.0599   4.0930
  4.1239   4.1762   4.3098   4.5159   4.8200   4.8571   6.0141   6.1057
  6.1737   6.3100   6.4339   6.7355  23.4750  23.8865  23.9086  24.0214
 24.0576  24.1549  27.9323  28.3553  28.4247  28.4357  28.5405  28.5613
 28.5700  28.6308  28.7408  66.7897 127.8974 127.9515 127.9864 151.7207
********
 --------------------------------------------------------------

          Ground-State Mulliken Net Atomic Charges

     Atom                 Charge (a.u.)
  ----------------------------------------
      1 C                    -0.617020
      2 C                    -0.004353
      3 C                    -0.389692
      4 C                     0.449578
      5 C                    -0.995036
      6 C                     0.965893
      7 H                     0.160644
      8 H                     0.168666
      9 H                     0.171526
     10 H                     0.197107
     11 F                    -0.129399
     12 I                     0.022085
  ----------------------------------------
  Sum of atomic charges =     0.000000

 -----------------------------------------------------------------
                    Cartesian Multipole Moments
 -----------------------------------------------------------------
    Charge (ESU x 10^10)
                 0.0000
    Dipole Moment (Debye)
         X      -1.2852      Y       0.0000      Z       2.1258
       Tot       2.4841
    Quadrupole Moments (Debye-Ang)
        XX     -70.6214     XY       0.0000     YY     -71.5296
        XZ       4.5382     YZ       0.0000     ZZ     -63.4522
    Octopole Moments (Debye-Ang^2)
       XXX    -294.1169    XXY       0.0000    XYY     -95.3001
       YYY       0.0000    XXZ      74.6127    XYZ      -0.0000
       YYZ      54.4618    XZZ     -86.6697    YZZ      -0.0000
       ZZZ     167.7063
    Hexadecapole Moments (Debye-Ang^3)
      XXXX   -1301.7768   XXXY       0.0000   XXYY    -226.6763
      XYYY       0.0000   YYYY     -89.4395   XXXZ     287.9513
      XXYZ      -0.0000   XYYZ      72.4701   YYYZ      -0.0000
      XXZZ    -486.3438   XYZZ      -0.0000   YYZZ    -322.3136
      XZZZ     224.4868   YZZZ       0.0000   ZZZZ   -1609.9943
 -----------------------------------------------------------------
 Calculating analytic gradient of the SCF energy
 Gradient of SCF Energy
            1           2           3           4           5           6
    1   0.0022560   0.0005062   0.0007054  -0.0045645   0.0124121  -0.0016734
    2  -0.0000000   0.0000000   0.0000000  -0.0000000   0.0000000  -0.0000000
    3  -0.0048437  -0.0004577   0.0023750  -0.0008420  -0.0107778  -0.0052037
            7           8           9          10          11          12
    1  -0.0027712  -0.0014592  -0.0011380   0.0004719  -0.0041759  -0.0005692
    2  -0.0000000  -0.0000000   0.0000000  -0.0000000  -0.0000000   0.0000000
    3  -0.0007050   0.0018359   0.0023706   0.0033788  -0.0004215   0.0132913
 Max gradient component =       1.329E-02
 RMS gradient           =       4.026E-03
 Gradient time:  CPU 20.32 s  wall 3.46 s
 Geometry Optimization Parameters
   NAtoms,    NIC,     NZ,  NCons,   NDum,   NFix, NCnnct, MaxDiis
       12      78      12       0       0       0       0       0


** GEOMETRY OPTIMIZATION IN DELOCALIZED INTERNAL COORDINATES **
   Searching for a Minimum

   Optimization Cycle:   1

                       Coordinates (Angstroms)
     ATOM                X               Y               Z
      1  C         0.0000000000    0.0000000000    0.0000000000
      2  C         0.0000000000    0.0000000000    1.3948300000
      3  C         1.2079582140    0.0000000000    2.0922450000
      4  C         2.4159164279    0.0000000000    1.3948300000
      5  C         2.4159164279    0.0000000000    0.0000000000
      6  C         1.2079582140    0.0000000000   -0.6974150000
      7  H        -0.9411357871    0.0000000000   -0.5433650000
      8  H        -0.9411357871    0.0000000000    1.9381950000
      9  H         1.2079582140    0.0000000000    3.1789750000
     10  H         3.3570522150    0.0000000000    1.9381950000
     11  F         3.5760440588    0.0000000000   -0.6698000000
     12  I         1.2079582140    0.0000000000   -2.7762750000
   Point Group: c1    Number of degrees of freedom:    30


   Energy is  -7250.490182378


 Attempting to generate delocalized internal coordinates
 Initial Hessian constructed with Jon Baker's OPTIMIZE code

 21 Hessian modes will be used to form the next step
  Hessian Eigenvalues:
     0.124424    0.160000    0.160000    0.160000    0.160000    0.220000
     0.224933    0.244875    0.250000    0.250000    0.351933    0.351933
     0.351933    0.351933    0.422413    0.424130    0.464882    0.464882
     0.464882    0.464882    0.572947

 Minimum search - taking simple RFO step
 Searching for Lamda that Minimizes Along All modes
 Value Taken    Lamda =  -0.00228006
 Step Taken.  Stepsize is  0.120258

                             Maximum     Tolerance    Cnvgd?
         Gradient           0.011025      0.000300      NO
         Displacement       0.067845      0.001200      NO
         Energy change     *********      0.000001      NO


 New Cartesian Coordinates Obtained by Inverse Iteration

 Displacement from previous Coordinates is:  0.138641
 ----------------------------------------------------------------
             Standard Nuclear Orientation (Angstroms)
    I     Atom           X                Y                Z
 ----------------------------------------------------------------
    1      C      -0.0030097683     0.0000000000     0.0066589232
    2      C       0.0009611751     0.0000000000     1.3997504251
    3      C       1.2089798792     0.0000000000     2.0956440365
    4      C       2.4146458525     0.0000000000     1.4015621731
    5      C       2.3993025626     0.0000000000     0.0148918994
    6      C       1.2018316902     0.0000000000    -0.6990009579
    7      H      -0.9405560507     0.0000000000    -0.5346938879
    8      H      -0.9390830209     0.0000000000     1.9384719701
    9      H       1.2169845474     0.0000000000     3.1788034434
   10      H       3.3648923290     0.0000000000     1.9223471665
   11      F       3.5711027293     0.0000000000    -0.6407146818
   12      I       1.2184384860     0.0000000000    -2.8333055098
 ----------------------------------------------------------------
 Nuclear Repulsion Energy =         659.62424985 hartrees
 There are       51 alpha and       51 beta electrons
 Applying Cartesian multipole field
    Component          Value
    ---------          -----
     (2,0,0)        1.00000E-11
     (0,2,0)        2.00000E-11
     (0,0,2)       -3.00000E-11
 Nucleus-field energy     =    -0.0000000430 hartrees
 Requested basis set is 6-311++G(d,p)
 There are 86 shells and 244 basis functions
 A cutoff of  1.0D-11 yielded   3095 shell pairs
 There are     25947 function pairs (     28470 Cartesian)
 Smallest overlap matrix eigenvalue = 1.52E-06

 Q-Chem warning in module stvman/mkSTV.C, line 318:

 Overlap eigenvalue is smaller than square root of threshold
 Use THRESH >= 12 to get rid of this warning

 Guess MOs from SCF MO coefficient file

 -----------------------------------------------------------------------
  General SCF calculation program by
  Eric Jon Sundstrom, Paul Horn, Yuezhi Mao, Dmitri Zuev, Alec White,
  David Stuck, Shaama M.S., Shane Yost, Joonho Lee, David Small,
  Daniel Levine, Susi Lehtola, Hugh Burton, Evgeny Epifanovsky,
  Bang C. Huynh
 -----------------------------------------------------------------------
 Exchange:     0.2000 Hartree-Fock + 0.0800 Slater + 0.7200 B88
 Correlation:  0.1900 VWN1RPA + 0.8100 LYP
 Using SG-1 standard quadrature grid
 using 6 threads for integral computing
 -------------------------------------------------------
 OpenMP Integral computing Module                
 Release: version 2.0, May 2017, Q-Chem Inc. Pleasanton 
 -------------------------------------------------------
 A restricted SCF calculation will be
 performed using DIIS
 SCF converges when DIIS error is below 1.0e-08
 ---------------------------------------
  Cycle       Energy         DIIS error
 ---------------------------------------
    1   -7250.4901772892      4.37e-04  
    2   -7250.4908046157      2.07e-04  
    3   -7250.4906097391      2.56e-04  
    4   -7250.4910813925      4.46e-05  
    5   -7250.4910952833      6.25e-06  
    6   -7250.4910954917      1.52e-06  
    7   -7250.4910955048      7.62e-07  
    8   -7250.4910955085      1.88e-07  
    9   -7250.4910955084      4.54e-08  
   10   -7250.4910955088      1.63e-08  
   11   -7250.4910955096      4.55e-09  Convergence criterion met
 ---------------------------------------
 SCF time:   CPU 59.15s  wall 10.00s 
 SCF   energy in the final basis set =    -7250.4910955096
 Total energy in the final basis set =    -7250.4910955096

 --------------------------------------------------------------

                    Orbital Energies (a.u.)
 --------------------------------------------------------------

 Alpha MOs
 -- Occupied --
********-176.3059-165.7096-165.7075-165.7074 -35.8023 -31.2955 -31.2894
-31.2893 -24.7057 -22.9460 -22.9446 -22.9445 -22.9402 -22.9402 -10.2832
-10.2406 -10.2062 -10.2020 -10.2014 -10.1977  -6.3515  -4.7640  -4.7491
 -4.7488  -2.0297  -2.0251  -2.0249  -2.0121  -2.0119  -1.2485  -0.8895
 -0.7867  -0.7738  -0.6724  -0.6429  -0.6162  -0.5619  -0.5171  -0.5041
 -0.4895  -0.4651  -0.4346  -0.4129  -0.3922  -0.3899  -0.3585  -0.3105
 -0.2746  -0.2733  -0.2518
 -- Virtual --
 -0.0527  -0.0425  -0.0302  -0.0078   0.0068   0.0130   0.0356   0.0392
  0.0561   0.0701   0.0795   0.0812   0.0923   0.1002   0.1075   0.1094
  0.1125   0.1161   0.1248   0.1249   0.1266   0.1377   0.1439   0.1462
  0.1582   0.1715   0.1799   0.1833   0.1874   0.2082   0.2129   0.2228
  0.2341   0.2436   0.2557   0.2580   0.2669   0.2796   0.2944   0.3030
  0.3144   0.3256   0.3343   0.3456   0.3584   0.3682   0.3892   0.4148
  0.4298   0.4479   0.4547   0.4898   0.4966   0.5095   0.5096   0.5242
  0.5359   0.5513   0.5589   0.5615   0.5674   0.5873   0.6008   0.6168
  0.6217   0.6534   0.6844   0.7066   0.7270   0.7359   0.7490   0.7808
  0.8103   0.8329   0.8476   0.8557   0.8601   0.8775   0.9023   0.9360
  0.9627   0.9773   1.0010   1.0357   1.0532   1.0703   1.0956   1.1555
  1.1878   1.2655   1.3298   1.3479   1.3974   1.4232   1.4278   1.4654
  1.4736   1.4990   1.5059   1.5373   1.5475   1.5568   1.5821   1.6351
  1.6543   1.6756   1.7066   1.7209   1.7650   1.8170   1.8789   1.8840
  1.8889   1.9011   1.9307   1.9389   1.9894   2.0214   2.0238   2.0589
  2.0878   2.2325   2.2539   2.3083   2.3107   2.3980   2.4474   2.5428
  2.5515   2.6042   2.6733   2.6959   2.7074   2.7201   2.7376   2.7522
  2.7559   2.7943   2.8360   2.8484   2.8592   3.0271   3.0538   3.1007
  3.1609   3.3141   3.3463   3.4742   3.5095   3.6751   3.7648   3.7743
  3.8656   3.9689   3.9784   4.0130   4.0217   4.0334   4.0658   4.0971
  4.1240   4.1700   4.3083   4.4936   4.8186   4.8574   6.0122   6.0981
  6.1578   6.3110   6.4378   6.7334  23.4768  23.8941  23.9107  24.0267
 24.0692  24.1652  27.9155  28.3531  28.4185  28.4266  28.5394  28.5586
 28.5662  28.6252  28.7353  66.7897 127.8952 127.9460 127.9787 151.7057
********
 --------------------------------------------------------------

          Ground-State Mulliken Net Atomic Charges

     Atom                 Charge (a.u.)
  ----------------------------------------
      1 C                    -0.663226
      2 C                     0.003817
      3 C                    -0.396459
      4 C                     0.445530
      5 C                    -1.004512
      6 C                     1.028834
      7 H                     0.157104
      8 H                     0.169415
      9 H                     0.171625
     10 H                     0.198393
     11 F                    -0.133569
     12 I                     0.023047
  ----------------------------------------
  Sum of atomic charges =     0.000000

 -----------------------------------------------------------------
                    Cartesian Multipole Moments
 -----------------------------------------------------------------
    Charge (ESU x 10^10)
                 0.0000
    Dipole Moment (Debye)
         X      -1.3125      Y      -0.0000      Z       2.1469
       Tot       2.5164
    Quadrupole Moments (Debye-Ang)
        XX     -70.7614     XY      -0.0000     YY     -71.5733
        XZ       4.5960     YZ       0.0000     ZZ     -63.2326
    Octopole Moments (Debye-Ang^2)
       XXX    -295.1459    XXY      -0.0000    XYY     -95.5042
       YYY      -0.0000    XXZ      76.3222    XYZ       0.0000
       YYZ      56.0425    XZZ     -86.1925    YZZ      -0.0000
       ZZZ     170.3555
    Hexadecapole Moments (Debye-Ang^3)
      XXXX   -1303.8322   XXXY      -0.0000   XXYY    -226.7929
      XYYY      -0.0000   YYYY     -89.5827   XXXZ     295.4676
      XXYZ       0.0000   XYYZ      74.8712   YYYZ       0.0000
      XXZZ    -494.2881   XYZZ      -0.0000   YYZZ    -331.7045
      XZZZ     228.1186   YZZZ      -0.0000   ZZZZ   -1655.7444
 -----------------------------------------------------------------
 Calculating analytic gradient of the SCF energy
 Gradient of SCF Energy
            1           2           3           4           5           6
    1  -0.0001832  -0.0007793   0.0010475  -0.0005215   0.0047169  -0.0008895
    2   0.0000000  -0.0000000   0.0000000  -0.0000000   0.0000000   0.0000000
    3   0.0012445  -0.0004556   0.0002224  -0.0015758   0.0008346   0.0003846
            7           8           9          10          11          12
    1   0.0001689   0.0001334   0.0001338  -0.0002571  -0.0034507  -0.0001193
    2   0.0000000  -0.0000000  -0.0000000  -0.0000000   0.0000000  -0.0000000
    3   0.0001536   0.0003218  -0.0002016   0.0010824   0.0016473  -0.0036580
 Max gradient component =       4.717E-03
 RMS gradient           =       1.287E-03
 Gradient time:  CPU 20.14 s  wall 3.43 s
 Geometry Optimization Parameters
   NAtoms,    NIC,     NZ,  NCons,   NDum,   NFix, NCnnct, MaxDiis
       12      78      12       0       0       0       0       0

 Cartesian Hessian Update
 Hessian updated using BFGS update


** GEOMETRY OPTIMIZATION IN DELOCALIZED INTERNAL COORDINATES **
   Searching for a Minimum

   Optimization Cycle:   2

                       Coordinates (Angstroms)
     ATOM                X               Y               Z
      1  C        -0.0030097683    0.0000000000    0.0066589232
      2  C         0.0009611751    0.0000000000    1.3997504251
      3  C         1.2089798792    0.0000000000    2.0956440365
      4  C         2.4146458525    0.0000000000    1.4015621731
      5  C         2.3993025626    0.0000000000    0.0148918994
      6  C         1.2018316902    0.0000000000   -0.6990009579
      7  H        -0.9405560507    0.0000000000   -0.5346938879
      8  H        -0.9390830209    0.0000000000    1.9384719701
      9  H         1.2169845474    0.0000000000    3.1788034434
     10  H         3.3648923290    0.0000000000    1.9223471665
     11  F         3.5711027293    0.0000000000   -0.6407146818
     12  I         1.2184384860    0.0000000000   -2.8333055098
   Point Group: c1    Number of degrees of freedom:    30


   Energy is  -7250.491095510

 Hessian updated using BFGS update

 15 Hessian modes will be used to form the next step
  Hessian Eigenvalues:
     0.146019    0.157491    0.162524    0.220229    0.222595    0.245085
     0.249849    0.251087    0.350243    0.352323    0.420703    0.430414
     0.460130    0.470427    0.572437

 Minimum search - taking simple RFO step
 Searching for Lamda that Minimizes Along All modes
 Value Taken    Lamda =  -0.00013900
 Step Taken.  Stepsize is  0.025094

                             Maximum     Tolerance    Cnvgd?
         Gradient           0.003167      0.000300      NO
         Displacement       0.011525      0.001200      NO
         Energy change     -0.000913      0.000001      NO


 New Cartesian Coordinates Obtained by Inverse Iteration

 Displacement from previous Coordinates is:  0.031160
 ----------------------------------------------------------------
             Standard Nuclear Orientation (Angstroms)
    I     Atom           X                Y                Z
 ----------------------------------------------------------------
    1      C      -0.0038015503     0.0000000000     0.0060367364
    2      C       0.0006607036     0.0000000000     1.3991449241
    3      C       1.2082364584     0.0000000000     2.0955360770
    4      C       2.4147480647     0.0000000000     1.4013493301
    5      C       2.3975508289     0.0000000000     0.0145170716
    6      C       1.2013597221     0.0000000000    -0.6969574587
    7      H      -0.9408771870     0.0000000000    -0.5363744235
    8      H      -0.9403323467     0.0000000000     1.9358246790
    9      H       1.2155026407     0.0000000000     3.1788182641
   10      H       3.3683160033     0.0000000000     1.9149589942
   11      F       3.5723141671     0.0000000000    -0.6422737971
   12      I       1.2208129065     0.0000000000    -2.8201653972
 ----------------------------------------------------------------
 Nuclear Repulsion Energy =         661.10768578 hartrees
 There are       51 alpha and       51 beta electrons
 Applying Cartesian multipole field
    Component          Value
    ---------          -----
     (2,0,0)        1.00000E-11
     (0,2,0)        2.00000E-11
     (0,0,2)       -3.00000E-11
 Nucleus-field energy     =    -0.0000000426 hartrees
 Requested basis set is 6-311++G(d,p)
 There are 86 shells and 244 basis functions
 A cutoff of  1.0D-11 yielded   3096 shell pairs
 There are     25959 function pairs (     28482 Cartesian)
 Smallest overlap matrix eigenvalue = 1.52E-06

 Q-Chem warning in module stvman/mkSTV.C, line 318:

 Overlap eigenvalue is smaller than square root of threshold
 Use THRESH >= 12 to get rid of this warning

 Guess MOs from SCF MO coefficient file

 -----------------------------------------------------------------------
  General SCF calculation program by
  Eric Jon Sundstrom, Paul Horn, Yuezhi Mao, Dmitri Zuev, Alec White,
  David Stuck, Shaama M.S., Shane Yost, Joonho Lee, David Small,
  Daniel Levine, Susi Lehtola, Hugh Burton, Evgeny Epifanovsky,
  Bang C. Huynh
 -----------------------------------------------------------------------
 Exchange:     0.2000 Hartree-Fock + 0.0800 Slater + 0.7200 B88
 Correlation:  0.1900 VWN1RPA + 0.8100 LYP
 Using SG-1 standard quadrature grid
 using 6 threads for integral computing
 -------------------------------------------------------
 OpenMP Integral computing Module                
 Release: version 2.0, May 2017, Q-Chem Inc. Pleasanton 
 -------------------------------------------------------
 A restricted SCF calculation will be
 performed using DIIS
 SCF converges when DIIS error is below 1.0e-08
 ---------------------------------------
  Cycle       Energy         DIIS error
 ---------------------------------------
    1   -7250.4911436457      8.02e-05  
    2   -7250.4911637188      4.49e-05  
    3   -7250.4911563533      5.39e-05  
    4   -7250.4911786016      6.16e-06  
    5   -7250.4911788830      1.59e-06  
    6   -7250.4911789016      3.48e-07  
    7   -7250.4911789015      1.75e-07  
    8   -7250.4911789019      3.33e-08  
    9   -7250.4911789014      8.41e-09  Convergence criterion met
 ---------------------------------------
 SCF time:   CPU 48.95s  wall 9.00s 
 SCF   energy in the final basis set =    -7250.4911789014
 Total energy in the final basis set =    -7250.4911789014

 --------------------------------------------------------------

                    Orbital Energies (a.u.)
 --------------------------------------------------------------

 Alpha MOs
 -- Occupied --
********-176.3057-165.7095-165.7073-165.7072 -35.8021 -31.2954 -31.2893
-31.2891 -24.7052 -22.9458 -22.9444 -22.9443 -22.9401 -22.9401 -10.2828
-10.2399 -10.2061 -10.2022 -10.2015 -10.1978  -6.3514  -4.7639  -4.7491
 -4.7488  -2.0297  -2.0250  -2.0248  -2.0121  -2.0119  -1.2470  -0.8900
 -0.7874  -0.7740  -0.6732  -0.6430  -0.6159  -0.5613  -0.5169  -0.5039
 -0.4886  -0.4653  -0.4347  -0.4131  -0.3926  -0.3902  -0.3588  -0.3111
 -0.2747  -0.2732  -0.2515
 -- Virtual --
 -0.0506  -0.0426  -0.0302  -0.0076   0.0068   0.0130   0.0356   0.0392
  0.0561   0.0700   0.0795   0.0812   0.0924   0.1001   0.1075   0.1094
  0.1125   0.1160   0.1247   0.1248   0.1264   0.1376   0.1436   0.1462
  0.1582   0.1716   0.1798   0.1832   0.1869   0.2079   0.2129   0.2233
  0.2343   0.2440   0.2559   0.2580   0.2665   0.2797   0.2942   0.3036
  0.3148   0.3256   0.3345   0.3455   0.3586   0.3688   0.3895   0.4148
  0.4303   0.4488   0.4554   0.4898   0.4968   0.5096   0.5099   0.5245
  0.5357   0.5522   0.5588   0.5617   0.5674   0.5875   0.6008   0.6179
  0.6217   0.6542   0.6858   0.7065   0.7270   0.7359   0.7497   0.7806
  0.8115   0.8331   0.8472   0.8555   0.8605   0.8782   0.9017   0.9355
  0.9627   0.9774   1.0005   1.0367   1.0536   1.0700   1.0954   1.1556
  1.1894   1.2672   1.3281   1.3488   1.3989   1.4237   1.4288   1.4678
  1.4744   1.4994   1.5059   1.5378   1.5470   1.5568   1.5808   1.6344
  1.6540   1.6760   1.7074   1.7208   1.7662   1.8162   1.8798   1.8840
  1.8900   1.9009   1.9308   1.9390   1.9896   2.0215   2.0240   2.0606
  2.0873   2.2329   2.2546   2.3090   2.3130   2.3978   2.4484   2.5395
  2.5519   2.6043   2.6743   2.6963   2.7078   2.7203   2.7375   2.7528
  2.7561   2.7948   2.8356   2.8485   2.8592   3.0272   3.0542   3.1018
  3.1582   3.3147   3.3457   3.4742   3.5105   3.6753   3.7664   3.7747
  3.8651   3.9690   3.9760   4.0138   4.0217   4.0345   4.0658   4.0941
  4.1250   4.1711   4.3090   4.4982   4.8195   4.8559   6.0126   6.0998
  6.1609   6.3117   6.4381   6.7304  23.4755  23.8943  23.9150  24.0297
 24.0688  24.1653  27.9187  28.3536  28.4198  28.4284  28.5395  28.5591
 28.5669  28.6264  28.7367  66.7900 127.8956 127.9471 127.9802 151.7085
********
 --------------------------------------------------------------

          Ground-State Mulliken Net Atomic Charges

     Atom                 Charge (a.u.)
  ----------------------------------------
      1 C                    -0.649628
      2 C                    -0.000549
      3 C                    -0.396799
      4 C                     0.442072
      5 C                    -0.994607
      6 C                     1.013668
      7 H                     0.157715
      8 H                     0.169228
      9 H                     0.171945
     10 H                     0.198562
     11 F                    -0.134820
     12 I                     0.023212
  ----------------------------------------
  Sum of atomic charges =     0.000000

 -----------------------------------------------------------------
                    Cartesian Multipole Moments
 -----------------------------------------------------------------
    Charge (ESU x 10^10)
                 0.0000
    Dipole Moment (Debye)
         X      -1.3272      Y      -0.0000      Z       2.1430
       Tot       2.5207
    Quadrupole Moments (Debye-Ang)
        XX     -70.8082     XY       0.0000     YY     -71.5494
        XZ       4.5946     YZ       0.0000     ZZ     -63.2710
    Octopole Moments (Debye-Ang^2)
       XXX    -295.5133    XXY       0.0000    XYY     -95.5430
       YYY       0.0000    XXZ      75.9662    XYZ       0.0000
       YYZ      55.6431    XZZ     -86.2950    YZZ      -0.0000
       ZZZ     169.3926
    Hexadecapole Moments (Debye-Ang^3)
      XXXX   -1305.6221   XXXY       0.0000   XXYY    -226.9699
      XYYY       0.0000   YYYY     -89.5086   XXXZ     294.9802
      XXYZ       0.0000   XYYZ      74.6172   YYYZ       0.0000
      XXZZ    -492.3908   XYZZ      -0.0000   YYZZ    -329.4270
      XZZZ     227.2923   YZZZ       0.0000   ZZZZ   -1644.6138
 -----------------------------------------------------------------
 Calculating analytic gradient of the SCF energy
 Gradient of SCF Energy
            1           2           3           4           5           6
    1   0.0000950  -0.0003273   0.0001592  -0.0000340   0.0019531  -0.0006304
    2  -0.0000000   0.0000000   0.0000000   0.0000000  -0.0000000   0.0000000
    3   0.0000095  -0.0001142   0.0000745  -0.0007557  -0.0001981   0.0008146
            7           8           9          10          11          12
    1   0.0000737   0.0001139   0.0000984  -0.0001581  -0.0013987   0.0000551
    2  -0.0000000  -0.0000000   0.0000000  -0.0000000   0.0000000   0.0000000
    3   0.0000484  -0.0000136  -0.0001195   0.0002122   0.0006643  -0.0006222
 Max gradient component =       1.953E-03
 RMS gradient           =       4.873E-04
 Gradient time:  CPU 20.20 s  wall 3.44 s
 Geometry Optimization Parameters
   NAtoms,    NIC,     NZ,  NCons,   NDum,   NFix, NCnnct, MaxDiis
       12      78      12       0       0       0       0       0

 Cartesian Hessian Update
 Hessian updated using BFGS update


** GEOMETRY OPTIMIZATION IN DELOCALIZED INTERNAL COORDINATES **
   Searching for a Minimum

   Optimization Cycle:   3

                       Coordinates (Angstroms)
     ATOM                X               Y               Z
      1  C        -0.0038015503    0.0000000000    0.0060367364
      2  C         0.0006607036    0.0000000000    1.3991449241
      3  C         1.2082364584    0.0000000000    2.0955360770
      4  C         2.4147480647    0.0000000000    1.4013493301
      5  C         2.3975508289    0.0000000000    0.0145170716
      6  C         1.2013597221    0.0000000000   -0.6969574587
      7  H        -0.9408771870    0.0000000000   -0.5363744235
      8  H        -0.9403323467    0.0000000000    1.9358246790
      9  H         1.2155026407    0.0000000000    3.1788182641
     10  H         3.3683160033    0.0000000000    1.9149589942
     11  F         3.5723141671    0.0000000000   -0.6422737971
     12  I         1.2208129065    0.0000000000   -2.8201653972
   Point Group: c1    Number of degrees of freedom:    30


   Energy is  -7250.491178901

 Hessian updated using BFGS update

 18 Hessian modes will be used to form the next step
  Hessian Eigenvalues:
     0.133082    0.147290    0.159890    0.160161    0.219516    0.221800
     0.246035    0.249435    0.265385    0.350905    0.351847    0.352265
     0.421022    0.435571    0.453977    0.464006    0.469372    0.522364

 Minimum search - taking simple RFO step
 Searching for Lamda that Minimizes Along All modes
 Value Taken    Lamda =  -0.00001353
 Step Taken.  Stepsize is  0.008379

                             Maximum     Tolerance    Cnvgd?
         Gradient           0.001111      0.000300      NO
         Displacement       0.005091      0.001200      NO
         Energy change     -0.000083      0.000001      NO


 New Cartesian Coordinates Obtained by Inverse Iteration

 Displacement from previous Coordinates is:  0.008025
 ----------------------------------------------------------------
             Standard Nuclear Orientation (Angstroms)
    I     Atom           X                Y                Z
 ----------------------------------------------------------------
    1      C      -0.0036316201     0.0000000000     0.0056851062
    2      C       0.0010568683     0.0000000000     1.3990380226
    3      C       1.2079966192     0.0000000000     2.0961982890
    4      C       2.4145776959     0.0000000000     1.4019694002
    5      C       2.3965366632     0.0000000000     0.0144975338
    6      C       1.2015092766     0.0000000000    -0.6977852490
    7      H      -0.9409300541     0.0000000000    -0.5365668110
    8      H      -0.9404077123     0.0000000000     1.9351914703
    9      H       1.2142488190     0.0000000000     3.1796663451
   10      H       3.3696539031     0.0000000000     1.9128088161
   11      F       3.5735666555     0.0000000000    -0.6421420031
   12      I       1.2203132971     0.0000000000    -2.8181459204
 ----------------------------------------------------------------
 Nuclear Repulsion Energy =         661.28923003 hartrees
 There are       51 alpha and       51 beta electrons
 Applying Cartesian multipole field
    Component          Value
    ---------          -----
     (2,0,0)        1.00000E-11
     (0,2,0)        2.00000E-11
     (0,0,2)       -3.00000E-11
 Nucleus-field energy     =    -0.0000000425 hartrees
 Requested basis set is 6-311++G(d,p)
 There are 86 shells and 244 basis functions
 A cutoff of  1.0D-11 yielded   3099 shell pairs
 There are     25981 function pairs (     28506 Cartesian)
 Smallest overlap matrix eigenvalue = 1.52E-06

 Q-Chem warning in module stvman/mkSTV.C, line 318:

 Overlap eigenvalue is smaller than square root of threshold
 Use THRESH >= 12 to get rid of this warning

 Guess MOs from SCF MO coefficient file

 -----------------------------------------------------------------------
  General SCF calculation program by
  Eric Jon Sundstrom, Paul Horn, Yuezhi Mao, Dmitri Zuev, Alec White,
  David Stuck, Shaama M.S., Shane Yost, Joonho Lee, David Small,
  Daniel Levine, Susi Lehtola, Hugh Burton, Evgeny Epifanovsky,
  Bang C. Huynh
 -----------------------------------------------------------------------
 Exchange:     0.2000 Hartree-Fock + 0.0800 Slater + 0.7200 B88
 Correlation:  0.1900 VWN1RPA + 0.8100 LYP
 Using SG-1 standard quadrature grid
 using 6 threads for integral computing
 -------------------------------------------------------
 OpenMP Integral computing Module                
 Release: version 2.0, May 2017, Q-Chem Inc. Pleasanton 
 -------------------------------------------------------
 A restricted SCF calculation will be
 performed using DIIS
 SCF converges when DIIS error is below 1.0e-08
 ---------------------------------------
  Cycle       Energy         DIIS error
 ---------------------------------------
    1   -7250.4911797144      3.64e-05  
    2   -7250.4911851486      1.53e-05  
    3   -7250.4911840813      1.94e-05  
    4   -7250.4911864395      2.93e-06  
    5   -7250.4911865015      9.19e-07  
    6   -7250.4911865081      2.19e-07  
    7   -7250.4911865083      6.76e-08  
    8   -7250.4911865083      2.73e-08  
    9   -7250.4911865077      7.15e-09  Convergence criterion met
 ---------------------------------------
 SCF time:   CPU 48.51s  wall 9.00s 
 SCF   energy in the final basis set =    -7250.4911865077
 Total energy in the final basis set =    -7250.4911865077

 --------------------------------------------------------------

                    Orbital Energies (a.u.)
 --------------------------------------------------------------

 Alpha MOs
 -- Occupied --
********-176.3058-165.7095-165.7074-165.7073 -35.8022 -31.2954 -31.2894
-31.2892 -24.7048 -22.9459 -22.9445 -22.9444 -22.9401 -22.9401 -10.2827
-10.2399 -10.2061 -10.2023 -10.2017 -10.1979  -6.3515  -4.7640  -4.7492
 -4.7489  -2.0298  -2.0251  -2.0249  -2.0122  -2.0120  -1.2459  -0.8900
 -0.7876  -0.7740  -0.6734  -0.6429  -0.6158  -0.5609  -0.5166  -0.5039
 -0.4879  -0.4652  -0.4348  -0.4131  -0.3927  -0.3903  -0.3590  -0.3113
 -0.2747  -0.2732  -0.2516
 -- Virtual --
 -0.0501  -0.0427  -0.0303  -0.0076   0.0068   0.0130   0.0356   0.0391
  0.0561   0.0700   0.0795   0.0812   0.0924   0.1000   0.1074   0.1092
  0.1125   0.1161   0.1246   0.1248   0.1264   0.1376   0.1435   0.1462
  0.1582   0.1715   0.1798   0.1831   0.1866   0.2077   0.2128   0.2233
  0.2342   0.2440   0.2558   0.2580   0.2665   0.2798   0.2941   0.3037
  0.3148   0.3255   0.3345   0.3454   0.3587   0.3689   0.3896   0.4147
  0.4305   0.4488   0.4556   0.4897   0.4967   0.5095   0.5099   0.5244
  0.5356   0.5522   0.5588   0.5616   0.5674   0.5876   0.6007   0.6180
  0.6217   0.6543   0.6862   0.7066   0.7269   0.7358   0.7497   0.7804
  0.8117   0.8332   0.8472   0.8554   0.8604   0.8782   0.9014   0.9353
  0.9627   0.9773   1.0003   1.0372   1.0535   1.0699   1.0953   1.1555
  1.1895   1.2672   1.3285   1.3489   1.3992   1.4240   1.4293   1.4676
  1.4747   1.4992   1.5059   1.5380   1.5469   1.5566   1.5806   1.6342
  1.6538   1.6763   1.7075   1.7207   1.7661   1.8158   1.8799   1.8834
  1.8901   1.9011   1.9307   1.9388   1.9895   2.0215   2.0239   2.0610
  2.0864   2.2327   2.2547   2.3089   2.3132   2.3975   2.4486   2.5377
  2.5517   2.6043   2.6745   2.6961   2.7078   2.7204   2.7373   2.7529
  2.7561   2.7946   2.8348   2.8484   2.8592   3.0270   3.0541   3.1016
  3.1562   3.3146   3.3452   3.4740   3.5102   3.6744   3.7668   3.7750
  3.8649   3.9689   3.9746   4.0138   4.0214   4.0347   4.0657   4.0927
  4.1246   4.1711   4.3091   4.4994   4.8190   4.8548   6.0127   6.1001
  6.1618   6.3121   6.4384   6.7284  23.4747  23.8933  23.9160  24.0298
 24.0678  24.1648  27.9194  28.3536  28.4201  28.4289  28.5395  28.5591
 28.5670  28.6265  28.7370  66.7900 127.8957 127.9474 127.9806 151.7092
********
 --------------------------------------------------------------

          Ground-State Mulliken Net Atomic Charges

     Atom                 Charge (a.u.)
  ----------------------------------------
      1 C                    -0.643646
      2 C                    -0.001909
      3 C                    -0.396801
      4 C                     0.440083
      5 C                    -0.991196
      6 C                     1.007432
      7 H                     0.157948
      8 H                     0.169216
      9 H                     0.172100
     10 H                     0.198802
     11 F                    -0.135760
     12 I                     0.023732
  ----------------------------------------
  Sum of atomic charges =     0.000000

 -----------------------------------------------------------------
                    Cartesian Multipole Moments
 -----------------------------------------------------------------
    Charge (ESU x 10^10)
                 0.0000
    Dipole Moment (Debye)
         X      -1.3374      Y      -0.0000      Z       2.1392
       Tot       2.5228
    Quadrupole Moments (Debye-Ang)
        XX     -70.8604     XY      -0.0000     YY     -71.5461
        XZ       4.5968     YZ       0.0000     ZZ     -63.2504
    Octopole Moments (Debye-Ang^2)
       XXX    -295.6963    XXY       0.0000    XYY     -95.5352
       YYY       0.0000    XXZ      75.9319    XYZ       0.0000
       YYZ      55.5712    XZZ     -86.2836    YZZ      -0.0000
       ZZZ     169.1757
    Hexadecapole Moments (Debye-Ang^3)
      XXXX   -1306.4246   XXXY       0.0000   XXYY    -226.9894
      XYYY       0.0000   YYYY     -89.4905   XXXZ     294.8083
      XXYZ       0.0000   XYYZ      74.4935   YYYZ       0.0000
      XXZZ    -492.1126   XYZZ      -0.0000   YYZZ    -329.0780
      XZZZ     226.8966   YZZZ       0.0000   ZZZZ   -1642.7009
 -----------------------------------------------------------------
 Calculating analytic gradient of the SCF energy
 Gradient of SCF Energy
            1           2           3           4           5           6
    1   0.0000848   0.0000772  -0.0001548  -0.0000031   0.0004691  -0.0002868
    2  -0.0000000   0.0000000   0.0000000  -0.0000000  -0.0000000   0.0000000
    3  -0.0002676   0.0001693   0.0000058  -0.0000278  -0.0003532   0.0003096
            7           8           9          10          11          12
    1   0.0000091   0.0000210   0.0000379  -0.0000123  -0.0002495   0.0000075
    2   0.0000000   0.0000000   0.0000000   0.0000000  -0.0000000   0.0000000
    3  -0.0000038   0.0000023   0.0000096   0.0000011   0.0001105   0.0000442
 Max gradient component =       4.691E-04
 RMS gradient           =       1.433E-04
 Gradient time:  CPU 20.24 s  wall 3.44 s
 Geometry Optimization Parameters
   NAtoms,    NIC,     NZ,  NCons,   NDum,   NFix, NCnnct, MaxDiis
       12      78      12       0       0       0       0       0

 Cartesian Hessian Update
 Hessian updated using BFGS update


** GEOMETRY OPTIMIZATION IN DELOCALIZED INTERNAL COORDINATES **
   Searching for a Minimum

   Optimization Cycle:   4

                       Coordinates (Angstroms)
     ATOM                X               Y               Z
      1  C        -0.0036316201    0.0000000000    0.0056851062
      2  C         0.0010568683    0.0000000000    1.3990380226
      3  C         1.2079966192    0.0000000000    2.0961982890
      4  C         2.4145776959    0.0000000000    1.4019694002
      5  C         2.3965366632    0.0000000000    0.0144975338
      6  C         1.2015092766    0.0000000000   -0.6977852490
      7  H        -0.9409300541    0.0000000000   -0.5365668110
      8  H        -0.9404077123    0.0000000000    1.9351914703
      9  H         1.2142488190    0.0000000000    3.1796663451
     10  H         3.3696539031    0.0000000000    1.9128088161
     11  F         3.5735666555    0.0000000000   -0.6421420031
     12  I         1.2203132971    0.0000000000   -2.8181459204
   Point Group: c1    Number of degrees of freedom:    30


   Energy is  -7250.491186508

 Hessian updated using BFGS update

 21 Hessian modes will be used to form the next step
  Hessian Eigenvalues:
     0.123898    0.147019    0.159630    0.160086    0.160160    0.218205
     0.221582    0.244721    0.249561    0.257720    0.350733    0.351854
     0.352040    0.352391    0.418189    0.437866    0.443278    0.464868
     0.466838    0.483466    0.507661

 Minimum search - taking simple RFO step
 Searching for Lamda that Minimizes Along All modes
 Value Taken    Lamda =   0.00000000
 Step Taken.  Stepsize is  0.002037

                             Maximum     Tolerance    Cnvgd?
         Gradient           0.000244      0.000300     YES
         Displacement       0.000991      0.001200     YES
         Energy change     -0.000008      0.000001      NO


                       Distance Matrix (Angstroms)
             C (  1)   C (  2)   C (  3)   C (  4)   C (  5)   C (  6)
   C (  2)  1.393361
   C (  3)  2.416255  1.393821
   C (  4)  2.792373  2.413523  1.392046
   C (  5)  2.400184  2.766817  2.397104  1.387589
   C (  6)  1.395434  2.416144  2.793991  2.424975  1.391200
   H (  7)  1.082851  2.152651  3.398432  3.875223  3.382655  2.148497
   H (  8)  2.144888  1.083428  2.154429  3.397095  3.850229  3.394168
   H (  9)  3.399616  2.154640  1.083486  2.144993  3.378772  3.877473
   H ( 10)  3.875071  3.407551  2.169422  1.083110  2.133200  3.393531
   F ( 11)  3.635385  4.114516  3.618623  2.349818  1.347804  2.372710
   I ( 12)  3.077672  4.389901  4.914360  4.385846  3.067144  2.120444
             H (  7)   H (  8)   H (  9)   H ( 10)   F ( 11)
   H (  8)  2.471758
   H (  9)  4.295950  2.488225
   H ( 10)  4.957880  4.310120  2.500140
   F ( 11)  4.515731  5.197943  4.491392  2.563075
   I ( 12)  3.142702  5.221392  5.997815  5.196306  3.205120

 Final energy is   -7250.4911865076519     


 ******************************
 **  OPTIMIZATION CONVERGED  **
 ******************************

                       Coordinates (Angstroms)
     ATOM                X               Y               Z
      1  C        -0.0036316201    0.0000000000    0.0056851062
      2  C         0.0010568683    0.0000000000    1.3990380226
      3  C         1.2079966192    0.0000000000    2.0961982890
      4  C         2.4145776959    0.0000000000    1.4019694002
      5  C         2.3965366632    0.0000000000    0.0144975338
      6  C         1.2015092766    0.0000000000   -0.6977852490
      7  H        -0.9409300541    0.0000000000   -0.5365668110
      8  H        -0.9404077123    0.0000000000    1.9351914703
      9  H         1.2142488190    0.0000000000    3.1796663451
     10  H         3.3696539031    0.0000000000    1.9128088161
     11  F         3.5735666555    0.0000000000   -0.6421420031
     12  I         1.2203132971    0.0000000000   -2.8181459204

Z-matrix Print:
$molecule
0 1
I 
C  1 2.120444
C  2 1.391200 1 120.288482
F  3 1.347804 2 120.047213 1 -0.000000 0
C  3 1.387589 2 121.541550 1 -180.000000 0
H  5 1.083110 3 118.885852 2 -180.000000 0
C  5 1.392046 3 119.169808 2 -0.000000 0
H  7 1.083486 5 119.584148 3 -180.000000 0
C  7 1.393821 5 120.073364 3 -0.000000 0
H  9 1.083428 7 120.327111 5 -180.000000 0
C  9 1.393361 7 120.204658 5 -0.000000 0
H  11 1.082851 9 120.243310 7 -180.000000 0
$end


 --------------------------------------------------------------

                    Orbital Energies (a.u.)
 --------------------------------------------------------------

 Alpha MOs
 -- Occupied --
********-176.3058-165.7095-165.7074-165.7073 -35.8022 -31.2954 -31.2894
-31.2892 -24.7048 -22.9459 -22.9445 -22.9444 -22.9401 -22.9401 -10.2827
-10.2399 -10.2061 -10.2023 -10.2017 -10.1979  -6.3515  -4.7640  -4.7492
 -4.7489  -2.0298  -2.0251  -2.0249  -2.0122  -2.0120  -1.2459  -0.8900
 -0.7876  -0.7740  -0.6734  -0.6429  -0.6158  -0.5609  -0.5166  -0.5039
 -0.4879  -0.4652  -0.4348  -0.4131  -0.3927  -0.3903  -0.3590  -0.3113
 -0.2747  -0.2732  -0.2516
 -- Virtual --
 -0.0501  -0.0427  -0.0303  -0.0076   0.0068   0.0130   0.0356   0.0391
  0.0561   0.0700   0.0795   0.0812   0.0924   0.1000   0.1074   0.1092
  0.1125   0.1161   0.1246   0.1248   0.1264   0.1376   0.1435   0.1462
  0.1582   0.1715   0.1798   0.1831   0.1866   0.2077   0.2128   0.2233
  0.2342   0.2440   0.2558   0.2580   0.2665   0.2798   0.2941   0.3037
  0.3148   0.3255   0.3345   0.3454   0.3587   0.3689   0.3896   0.4147
  0.4305   0.4488   0.4556   0.4897   0.4967   0.5095   0.5099   0.5244
  0.5356   0.5522   0.5588   0.5616   0.5674   0.5876   0.6007   0.6180
  0.6217   0.6543   0.6862   0.7066   0.7269   0.7358   0.7497   0.7804
  0.8117   0.8332   0.8472   0.8554   0.8604   0.8782   0.9014   0.9353
  0.9627   0.9773   1.0003   1.0372   1.0535   1.0699   1.0953   1.1555
  1.1895   1.2672   1.3285   1.3489   1.3992   1.4240   1.4293   1.4676
  1.4747   1.4992   1.5059   1.5380   1.5469   1.5566   1.5806   1.6342
  1.6538   1.6763   1.7075   1.7207   1.7661   1.8158   1.8799   1.8834
  1.8901   1.9011   1.9307   1.9388   1.9895   2.0215   2.0239   2.0610
  2.0864   2.2327   2.2547   2.3089   2.3132   2.3975   2.4486   2.5377
  2.5517   2.6043   2.6745   2.6961   2.7078   2.7204   2.7373   2.7529
  2.7561   2.7946   2.8348   2.8484   2.8592   3.0270   3.0541   3.1016
  3.1562   3.3146   3.3452   3.4740   3.5102   3.6744   3.7668   3.7750
  3.8649   3.9689   3.9746   4.0138   4.0214   4.0347   4.0657   4.0927
  4.1246   4.1711   4.3091   4.4994   4.8190   4.8548   6.0127   6.1001
  6.1618   6.3121   6.4384   6.7284  23.4747  23.8933  23.9160  24.0298
 24.0678  24.1648  27.9194  28.3536  28.4201  28.4289  28.5395  28.5591
 28.5670  28.6265  28.7370  66.7900 127.8957 127.9474 127.9806 151.7092
********
 --------------------------------------------------------------

          Ground-State Mulliken Net Atomic Charges

     Atom                 Charge (a.u.)
  ----------------------------------------
      1 C                    -0.643646
      2 C                    -0.001909
      3 C                    -0.396801
      4 C                     0.440083
      5 C                    -0.991196
      6 C                     1.007432
      7 H                     0.157948
      8 H                     0.169216
      9 H                     0.172100
     10 H                     0.198802
     11 F                    -0.135760
     12 I                     0.023732
  ----------------------------------------
  Sum of atomic charges =     0.000000

 -----------------------------------------------------------------
                    Cartesian Multipole Moments
 -----------------------------------------------------------------
    Charge (ESU x 10^10)
                 0.0000
    Dipole Moment (Debye)
         X      -1.3374      Y      -0.0000      Z       2.1392
       Tot       2.5228
    Quadrupole Moments (Debye-Ang)
        XX     -70.8604     XY      -0.0000     YY     -71.5461
        XZ       4.5968     YZ       0.0000     ZZ     -63.2504
    Octopole Moments (Debye-Ang^2)
       XXX    -295.6963    XXY       0.0000    XYY     -95.5352
       YYY       0.0000    XXZ      75.9319    XYZ       0.0000
       YYZ      55.5712    XZZ     -86.2836    YZZ      -0.0000
       ZZZ     169.1757
    Hexadecapole Moments (Debye-Ang^3)
      XXXX   -1306.4246   XXXY       0.0000   XXYY    -226.9894
      XYYY       0.0000   YYYY     -89.4905   XXXZ     294.8083
      XXYZ       0.0000   XYYZ      74.4935   YYYZ       0.0000
      XXZZ    -492.1126   XYZZ      -0.0000   YYZZ    -329.0780
      XZZZ     226.8966   YZZZ       0.0000   ZZZZ   -1642.7009
 -----------------------------------------------------------------
Archival summary:
1\1\december\OPT\ProcedureUnspecified\BasisUnspecified\1164\taweetha\FriNov2920:13:322019FriNov2920:13:322019\0\\#,OPT,ProcedureUnspecified,BasisUnspecified,\\0,1\I\C,1,2.12044\C,2,1.3912,1,120.288\F,3,1.3478,2,120.047,1,-0,0\C,3,1.38759,2,121.542,1,-180,0\H,5,1.08311,3,118.886,2,-180,0\C,5,1.39205,3,119.17,2,-0,0\H,7,1.08349,5,119.584,3,-180,0\C,7,1.39382,5,120.073,3,-0,0\H,9,1.08343,7,120.327,5,-180,0\C,9,1.39336,7,120.205,5,-0,0\H,11,1.08285,9,120.243,7,-180,0\\\@

 Total job time:  55.40s(wall), 313.49s(cpu) 
 Fri Nov 29 20:13:32 2019

        *************************************************************
        *                                                           *
        *  Thank you very much for using Q-Chem.  Have a nice day.  *
        *                                                           *
        *************************************************************


 
User input: 2 of 2 
 
                  Welcome to Q-Chem
     A Quantum Leap Into The Future Of Chemistry


 Q-Chem 5.2 (devel), Q-Chem, Inc., Pleasanton, CA (2019)

 Yihan Shao,  Zhengting Gan,  E. Epifanovsky,  A. T. B. Gilbert,  M. Wormit,  
 J. Kussmann,  A. W. Lange,  A. Behn,  Jia Deng,  Xintian Feng,  D. Ghosh,  
 M. Goldey,  P. R. Horn,  L. D. Jacobson,  I. Kaliman,  T. Kus,  A. Landau,  
 Jie Liu,  E. I. Proynov,  R. M. Richard,  R. P. Steele,  E. J. Sundstrom,  
 H. L. Woodcock III,  P. M. Zimmerman,  D. Zuev,  B. Albrecht,  E. Alguire,  
 S. A. Baeppler,  D. Barton,  Z. Benda,  Y. A. Bernard,  E. J. Berquist,  
 K. B. Bravaya,  H. Burton,  D. Casanova,  Chun-Min Chang,  Yunqing Chen,  
 A. Chien,  K. D. Closser,  M. P. Coons,  S. Coriani,  S. Dasgupta,  
 A. L. Dempwolff,  M. Diedenhofen,  Hainam Do,  R. G. Edgar,  Po-Tung Fang,  
 S. Faraji,  S. Fatehi,  Qingguo Feng,  K. D. Fenk,  J. Fosso-Tande,  
 J. Gayvert,  Qinghui Ge,  A. Ghysels,  G. Gidofalvi,  J. Gomes,  
 J. Gonthier,  A. Gunina,  D. Hait,  M. W. D. Hanson-Heine,  
 P. H. P. Harbach,  A. W. Hauser,  M. F. Herbst,  J. E. Herr,  
 E. G. Hohenstein,  Z. C. Holden,  Kerwin Hui,  B. C. Huynh,  T.-C. Jagau,  
 Hyunjun Ji,  B. Kaduk,  K. Khistyaev,  Jaehoon Kim,  P. Klunzinger,  K. Koh,  
 D. Kosenkov,  L. Koulias,  T. Kowalczyk,  C. M. Krauter,  A. Kunitsa,  
 Ka Un Lao,  A. Laurent,  K. V. Lawler,  Joonho Lee,  D. Lefrancois,  
 S. Lehtola,  D. S. Levine,  Yi-Pei Li,  You-Sheng Lin,  Fenglai Liu,  
 E. Livshits,  A. Luenser,  P. Manohar,  E. Mansoor,  S. F. Manzer,  
 Shan-Ping Mao,  Yuezhi Mao,  N. Mardirossian,  A. V. Marenich,  
 T. Markovich,  L. A. Martinez-Martinez,  S. A. Maurer,  N. J. Mayhall,  
 S. C. McKenzie,  J.-M. Mewes,  P. Morgante,  A. F. Morrison,  
 J. W. Mullinax,  K. Nanda,  T. S. Nguyen-Beck,  R. Olivares-Amaya,  
 J. A. Parkhill,  Zheng Pei,  T. M. Perrine,  F. Plasser,  P. Pokhilko,  
 S. Prager,  A. Prociuk,  E. Ramos,  D. R. Rehn,  F. Rob,  M. Scheurer,  
 M. Schneider,  N. Sergueev,  S. M. Sharada,  S. Sharma,  D. W. Small,  
 T. Stauch,  T. Stein,  Yu-Chuan Su,  A. J. W. Thom,  A. Tkatchenko,  
 T. Tsuchimochi,  N. M. Tubman,  L. Vogt,  M. L. Vidal,  O. Vydrov,  
 M. A. Watson,  J. Wenzel,  M. de Wergifosse,  T. A. Wesolowski,  A. White,  
 J. Witte,  A. Yamada,  Jun Yang,  K. Yao,  S. Yeganeh,  S. R. Yost,  
 Zhi-Qiang You,  A. Zech,  Igor Ying Zhang,  Xing Zhang,  Yan Zhao,  
 Ying Zhu,  B. R. Brooks,  G. K. L. Chan,  C. J. Cramer,  M. S. Gordon,  
 W. J. Hehre,  A. Klamt,  M. W. Schmidt,  C. D. Sherrill,  D. G. Truhlar,  
 A. Aspuru-Guzik,  R. Baer,  A. T. Bell,  N. A. Besley,  Jeng-Da Chai,  
 A. E. DePrince, III,  R. A. DiStasio Jr.,  A. Dreuw,  B. D. Dunietz,  
 T. R. Furlani,  Chao-Ping Hsu,  Yousung Jung,  Jing Kong,  D. S. Lambrecht,  
 WanZhen Liang,  C. Ochsenfeld,  V. A. Rassolov,  L. V. Slipchenko,  
 J. E. Subotnik,  T. Van Voorhis,  J. M. Herbert,  A. I. Krylov,  
 P. M. W. Gill,  M. Head-Gordon

 Contributors to earlier versions of Q-Chem not listed above: 
 R. D. Adamson,  B. Austin,  J. Baker,  G. J. O. Beran,  K. Brandhorst,  
 S. T. Brown,  E. F. C. Byrd,  A. K. Chakraborty,  C.-L. Cheng,  
 Siu Hung Chien,  D. M. Chipman,  D. L. Crittenden,  H. Dachsel,  
 R. J. Doerksen,  A. D. Dutoi,  L. Fusti-Molnar,  W. A. Goddard III,  
 A. Golubeva-Zadorozhnaya,  S. R. Gwaltney,  G. Hawkins,  A. Heyden,  
 S. Hirata,  G. Kedziora,  F. J. Keil,  C. Kelley,  Jihan Kim,  R. A. King,  
 R. Z. Khaliullin,  P. P. Korambath,  W. Kurlancheek,  A. M. Lee,  M. S. Lee,  
 S. V. Levchenko,  Ching Yeh Lin,  D. Liotard,  R. C. Lochan,  I. Lotan,  
 P. E. Maslen,  N. Nair,  D. P. O'Neill,  D. Neuhauser,  E. Neuscamman,  
 C. M. Oana,  R. Olson,  B. Peters,  R. Peverati,  P. A. Pieniazek,  
 Y. M. Rhee,  J. Ritchie,  M. A. Rohrdanz,  E. Rosta,  N. J. Russ,  
 H. F. Schaefer III,  N. E. Schultz,  N. Shenvi,  A. C. Simmonett,  A. Sodt,  
 D. Stuck,  K. S. Thanthiriwatte,  V. Vanovschi,  Tao Wang,  A. Warshel,  
 C. F. Williams,  Q. Wu,  X. Xu,  W. Zhang

 Please cite Q-Chem as follows:
 Y. Shao et al., Mol. Phys. 113, 184-215 (2015)
 DOI: 10.1080/00268976.2014.952696

 Q-Chem 5.2.1 for Intel X86 EM64T Linux

 Parts of Q-Chem use Armadillo 8.300.2 (Tropical Shenanigans).
 http://arma.sourceforge.net/

 Q-Chem begins on Fri Nov 29 20:13:32 2019  

Host: 
0

     Scratch files written to /scratch/taweetham/qchem4990//
NAlpha2: 102
NElect   102
Mult     1
The previous job contains 0 fragments, simply inherited here

Checking the input file for inconsistencies... 	...done.

--------------------------------------------------------------
User input:
--------------------------------------------------------------

$MOLECULE
READ
$END

$REM
   JOB_TYPE 	FREQUENCY
   BASIS 	6-311++G**
   METHOD	B3LYP	
$END


--------------------------------------------------------------
 ----------------------------------------------------------------
             Standard Nuclear Orientation (Angstroms)
    I     Atom           X                Y                Z
 ----------------------------------------------------------------
    1      C      -1.1609773249    -1.4489573804    -0.0000000000
    2      C      -2.5535148448    -1.4968487924    -0.0000000000
    3      C      -3.2957210871    -0.3170751305     0.0000000000
    4      C      -2.6475155527     0.9148425737     0.0000000000
    5      C      -1.2603510516     0.9491690360     0.0000000000
    6      C      -0.5034825622    -0.2181301146    -0.0000000000
    7      H      -0.5837437134    -2.3651270447    -0.0000000000
    8      H      -3.0537613799    -2.4578740157    -0.0000000000
    9      H      -4.3786534437    -0.3517107977     0.0000000000
   10      H      -3.1940298578     1.8499626647     0.0000000000
   11      F      -0.6485930229     2.1501383106     0.0000000000
   12      I       1.6146584932    -0.1193301274    -0.0000000000
 ----------------------------------------------------------------
 Molecular Point Group                 Cs    NOp =  2
 Largest Abelian Subgroup              Cs    NOp =  2
 Nuclear Repulsion Energy =         661.28923003 hartrees
 There are       51 alpha and       51 beta electrons
 Requested basis set is 6-311++G(d,p)
 There are 86 shells and 244 basis functions

 Total QAlloc Memory Limit   2000 MB
 Mega-Array Size       188 MB
 MEM_STATIC part       192 MB

                       Distance Matrix (Angstroms)
             C (  1)   C (  2)   C (  3)   C (  4)   C (  5)   C (  6)
   C (  2)  1.393361
   C (  3)  2.416255  1.393821
   C (  4)  2.792373  2.413523  1.392046
   C (  5)  2.400184  2.766817  2.397104  1.387589
   C (  6)  1.395434  2.416144  2.793991  2.424975  1.391200
   H (  7)  1.082851  2.152651  3.398432  3.875223  3.382655  2.148497
   H (  8)  2.144888  1.083428  2.154429  3.397095  3.850229  3.394168
   H (  9)  3.399616  2.154640  1.083486  2.144993  3.378772  3.877473
   H ( 10)  3.875071  3.407551  2.169422  1.083110  2.133200  3.393531
   F ( 11)  3.635385  4.114516  3.618623  2.349818  1.347804  2.372710
   I ( 12)  3.077672  4.389901  4.914360  4.385846  3.067144  2.120444
             H (  7)   H (  8)   H (  9)   H ( 10)   F ( 11)
   H (  8)  2.471758
   H (  9)  4.295950  2.488225
   H ( 10)  4.957880  4.310120  2.500140
   F ( 11)  4.515731  5.197943  4.491392  2.563075
   I ( 12)  3.142702  5.221392  5.997815  5.196306  3.205120

 A cutoff of  1.0D-11 yielded   3099 shell pairs
 There are     25981 function pairs (     28506 Cartesian)
 Smallest overlap matrix eigenvalue = 1.52E-06

 Q-Chem warning in module stvman/mkSTV.C, line 318:

 Overlap eigenvalue is smaller than square root of threshold
 Use THRESH >= 12 to get rid of this warning

 Guess from superposition of atomic densities
 Warning:  Energy on first SCF cycle will be non-variational
 SAD guess density has 102.000000 electrons

 -----------------------------------------------------------------------
  General SCF calculation program by
  Eric Jon Sundstrom, Paul Horn, Yuezhi Mao, Dmitri Zuev, Alec White,
  David Stuck, Shaama M.S., Shane Yost, Joonho Lee, David Small,
  Daniel Levine, Susi Lehtola, Hugh Burton, Evgeny Epifanovsky,
  Bang C. Huynh
 -----------------------------------------------------------------------
 Exchange:     0.2000 Hartree-Fock + 0.0800 Slater + 0.7200 B88
 Correlation:  0.1900 VWN1RPA + 0.8100 LYP
 Using SG-1 standard quadrature grid
 using 6 threads for integral computing
 -------------------------------------------------------
 OpenMP Integral computing Module                
 Release: version 2.0, May 2017, Q-Chem Inc. Pleasanton 
 -------------------------------------------------------
 A restricted SCF calculation will be
 performed using DIIS
 SCF converges when DIIS error is below 1.0e-08
 ---------------------------------------
  Cycle       Energy         DIIS error
 ---------------------------------------
    1   -7252.1007708594      3.89e-02  
    2   -7250.3772772677      3.91e-03  
    3   -7250.2771835554      5.16e-03  
    4   -7250.4848187044      8.75e-04  
    5   -7250.4897533797      4.18e-04  
    6   -7250.4910182826      1.13e-04  
    7   -7250.4910913739      5.24e-05  
    8   -7250.4911071786      1.39e-05  
    9   -7250.4911083853      3.16e-06  
   10   -7250.4911084508      1.64e-06  
   11   -7250.4911084693      2.49e-07  
   12   -7250.4911084698      1.51e-07  
   13   -7250.4911084703      2.49e-08  
   14   -7250.4911084710      8.28e-09  Convergence criterion met
 ---------------------------------------
 SCF time:   CPU 77.59s  wall 14.00s 
 SCF   energy in the final basis set =    -7250.4911084710
 Total energy in the final basis set =    -7250.4911084710

 --------------------------------------------------------------
             Orbital Energies (a.u.) and Symmetries
 --------------------------------------------------------------

 Alpha MOs, Restricted
 -- Occupied --                  
******* -176.31 -165.71 -165.71 -165.71  -35.80  -31.30  -31.29
  1 A'    2 A'    3 A'    1 A"    4 A'    5 A'    6 A'    2 A"                 
-31.289 -24.705 -22.946 -22.944 -22.944 -22.940 -22.940 -10.283
  7 A'    8 A'    9 A'    3 A"   10 A'   11 A'    4 A"   12 A'                 
-10.240 -10.206 -10.202 -10.202 -10.198  -6.351  -4.764  -4.749
 13 A'   14 A'   15 A'   16 A'   17 A'   18 A'   19 A'    5 A"                 
 -4.749  -2.030  -2.025  -2.025  -2.012  -2.012  -1.246  -0.890
 20 A'   21 A'    6 A"   22 A'    7 A"   23 A'   24 A'   25 A'                 
 -0.788  -0.774  -0.673  -0.643  -0.616  -0.561  -0.517  -0.504
 26 A'   27 A'   28 A'   29 A'   30 A'   31 A'   32 A'   33 A'                 
 -0.488  -0.465  -0.435  -0.413  -0.393  -0.390  -0.359  -0.311
  8 A"   34 A'   35 A'   36 A'   37 A'    9 A"   38 A'   10 A"                 
 -0.275  -0.273  -0.252
 11 A"   39 A'   12 A"                                                         
 -- Virtual --                   
 -0.050  -0.043  -0.030  -0.008   0.007   0.013   0.036   0.039
 40 A'   13 A"   14 A"   41 A'   42 A'   43 A'   44 A'   45 A'                 
  0.056   0.070   0.079   0.081   0.092   0.100   0.107   0.109
 15 A"   46 A'   47 A'   16 A"   17 A"   48 A'   49 A'   18 A"                 
  0.112   0.116   0.125   0.125   0.126   0.138   0.144   0.146
 50 A'   51 A'   52 A'   19 A"   53 A'   54 A'   55 A'   20 A"                 
  0.158   0.172   0.180   0.183   0.187   0.208   0.213   0.223
 56 A'   57 A'   58 A'   21 A"   59 A'   60 A'   61 A'   62 A'                 
  0.234   0.244   0.256   0.258   0.266   0.280   0.294   0.304
 63 A'   22 A"   64 A'   65 A'   66 A'   67 A'   68 A'   69 A'                 
  0.315   0.326   0.335   0.345   0.359   0.369   0.390   0.415
 23 A"   70 A'   71 A'   72 A'   73 A'   74 A'   75 A'   24 A"                 
  0.431   0.449   0.456   0.490   0.497   0.510   0.510   0.524
 76 A'   77 A'   25 A"   78 A'   79 A'   26 A"   80 A'   81 A'                 
  0.536   0.552   0.559   0.562   0.567   0.588   0.601   0.618
 82 A'   83 A'   27 A"   84 A'   28 A"   85 A'   29 A"   86 A'                 
  0.622   0.654   0.686   0.707   0.727   0.736   0.750   0.780
 30 A"   87 A'   88 A'   31 A"   89 A'   90 A'   91 A'   92 A'                 
  0.812   0.833   0.847   0.855   0.860   0.878   0.901   0.935
 93 A'   94 A'   95 A'   96 A'   97 A'   98 A'   99 A'  100 A'                 
  0.963   0.977   1.000   1.037   1.053   1.070   1.095   1.156
 32 A"   33 A"  101 A'  102 A'  103 A'   34 A"   35 A"   36 A"                 
  1.190   1.267   1.329   1.349   1.399   1.424   1.429   1.468
 37 A"  104 A'  105 A'   38 A"  106 A'   39 A"  107 A'  108 A'                 
  1.475   1.499   1.506   1.538   1.547   1.557   1.581   1.634
109 A'  110 A'  111 A'  112 A'   40 A"   41 A"  113 A'  114 A'                 
  1.654   1.676   1.707   1.721   1.766   1.816   1.880   1.883
115 A'   42 A"  116 A'   43 A"  117 A'  118 A'  119 A'   44 A"                 
  1.890   1.901   1.931   1.939   1.990   2.021   2.024   2.061
 45 A"   46 A"  120 A'  121 A'  122 A'  123 A'   47 A"  124 A'                 
  2.086   2.233   2.255   2.309   2.313   2.398   2.449   2.538
125 A'   48 A"  126 A'   49 A"  127 A'  128 A'  129 A'  130 A'                 
  2.552   2.604   2.674   2.696   2.708   2.720   2.737   2.753
131 A'   50 A"  132 A'  133 A'  134 A'  135 A'   51 A"  136 A'                 
  2.756   2.795   2.835   2.848   2.859   3.027   3.054   3.102
 52 A"  137 A'  138 A'   53 A"   54 A"  139 A'   55 A"  140 A'                 
  3.156   3.315   3.345   3.474   3.510   3.674   3.767   3.775
141 A'  142 A'  143 A'  144 A'  145 A'  146 A'  147 A'   56 A"                 
  3.865   3.969   3.975   4.014   4.021   4.035   4.066   4.093
148 A'   57 A"   58 A"  149 A'  150 A'   59 A"  151 A'  152 A'                 
  4.125   4.171   4.309   4.499   4.819   4.855   6.013   6.100
153 A'  154 A'  155 A'  156 A'  157 A'  158 A'   60 A"  159 A'                 
  6.162   6.312   6.438   6.728  23.475  23.893  23.916  24.030
160 A'   61 A"  161 A'  162 A'  163 A'  164 A'  165 A'  166 A'                 
 24.068  24.165  27.919  28.354  28.420  28.429  28.540  28.559
167 A'  168 A'  169 A'   62 A"  170 A'  171 A'   63 A"  172 A'                 
 28.567  28.627  28.737  66.790 127.896 127.947 127.981 151.709
 64 A"  173 A'  174 A'  175 A'   65 A"  176 A'  177 A'  178 A'                 
*******
179 A'                                                                         

 Beta MOs, Restricted
 -- Occupied --                  
******* -176.31 -165.71 -165.71 -165.71  -35.80  -31.30  -31.29
  1 A'    2 A'    3 A'    1 A"    4 A'    5 A'    6 A'    2 A"                 
-31.289 -24.705 -22.946 -22.944 -22.944 -22.940 -22.940 -10.283
  7 A'    8 A'    9 A'    3 A"   10 A'   11 A'    4 A"   12 A'                 
-10.240 -10.206 -10.202 -10.202 -10.198  -6.351  -4.764  -4.749
 13 A'   14 A'   15 A'   16 A'   17 A'   18 A'   19 A'    5 A"                 
 -4.749  -2.030  -2.025  -2.025  -2.012  -2.012  -1.246  -0.890
 20 A'   21 A'    6 A"   22 A'    7 A"   23 A'   24 A'   25 A'                 
 -0.788  -0.774  -0.673  -0.643  -0.616  -0.561  -0.517  -0.504
 26 A'   27 A'   28 A'   29 A'   30 A'   31 A'   32 A'   33 A'                 
 -0.488  -0.465  -0.435  -0.413  -0.393  -0.390  -0.359  -0.311
  8 A"   34 A'   35 A'   36 A'   37 A'    9 A"   38 A'   10 A"                 
 -0.275  -0.273  -0.252
 11 A"   39 A'   12 A"                                                         
 -- Virtual --                   
 -0.050  -0.043  -0.030  -0.008   0.007   0.013   0.036   0.039
 40 A'   13 A"   14 A"   41 A'   42 A'   43 A'   44 A'   45 A'                 
  0.056   0.070   0.079   0.081   0.092   0.100   0.107   0.109
 15 A"   46 A'   47 A'   16 A"   17 A"   48 A'   49 A'   18 A"                 
  0.112   0.116   0.125   0.125   0.126   0.138   0.144   0.146
 50 A'   51 A'   52 A'   19 A"   53 A'   54 A'   55 A'   20 A"                 
  0.158   0.172   0.180   0.183   0.187   0.208   0.213   0.223
 56 A'   57 A'   58 A'   21 A"   59 A'   60 A'   61 A'   62 A'                 
  0.234   0.244   0.256   0.258   0.266   0.280   0.294   0.304
 63 A'   22 A"   64 A'   65 A'   66 A'   67 A'   68 A'   69 A'                 
  0.315   0.326   0.335   0.345   0.359   0.369   0.390   0.415
 23 A"   70 A'   71 A'   72 A'   73 A'   74 A'   75 A'   24 A"                 
  0.431   0.449   0.456   0.490   0.497   0.510   0.510   0.524
 76 A'   77 A'   25 A"   78 A'   79 A'   26 A"   80 A'   81 A'                 
  0.536   0.552   0.559   0.562   0.567   0.588   0.601   0.618
 82 A'   83 A'   27 A"   84 A'   28 A"   85 A'   29 A"   86 A'                 
  0.622   0.654   0.686   0.707   0.727   0.736   0.750   0.780
 30 A"   87 A'   88 A'   31 A"   89 A'   90 A'   91 A'   92 A'                 
  0.812   0.833   0.847   0.855   0.860   0.878   0.901   0.935
 93 A'   94 A'   95 A'   96 A'   97 A'   98 A'   99 A'  100 A'                 
  0.963   0.977   1.000   1.037   1.053   1.070   1.095   1.156
 32 A"   33 A"  101 A'  102 A'  103 A'   34 A"   35 A"   36 A"                 
  1.190   1.267   1.329   1.349   1.399   1.424   1.429   1.468
 37 A"  104 A'  105 A'   38 A"  106 A'   39 A"  107 A'  108 A'                 
  1.475   1.499   1.506   1.538   1.547   1.557   1.581   1.634
109 A'  110 A'  111 A'  112 A'   40 A"   41 A"  113 A'  114 A'                 
  1.654   1.676   1.707   1.721   1.766   1.816   1.880   1.883
115 A'   42 A"  116 A'   43 A"  117 A'  118 A'  119 A'   44 A"                 
  1.890   1.901   1.931   1.939   1.990   2.021   2.024   2.061
 45 A"   46 A"  120 A'  121 A'  122 A'  123 A'   47 A"  124 A'                 
  2.086   2.233   2.255   2.309   2.313   2.398   2.449   2.538
125 A'   48 A"  126 A'   49 A"  127 A'  128 A'  129 A'  130 A'                 
  2.552   2.604   2.674   2.696   2.708   2.720   2.737   2.753
131 A'   50 A"  132 A'  133 A'  134 A'  135 A'   51 A"  136 A'                 
  2.756   2.795   2.835   2.848   2.859   3.027   3.054   3.102
 52 A"  137 A'  138 A'   53 A"   54 A"  139 A'   55 A"  140 A'                 
  3.156   3.315   3.345   3.474   3.510   3.674   3.767   3.775
141 A'  142 A'  143 A'  144 A'  145 A'  146 A'  147 A'   56 A"                 
  3.865   3.969   3.975   4.014   4.021   4.035   4.066   4.093
148 A'   57 A"   58 A"  149 A'  150 A'   59 A"  151 A'  152 A'                 
  4.125   4.171   4.309   4.499   4.819   4.855   6.013   6.100
153 A'  154 A'  155 A'  156 A'  157 A'  158 A'   60 A"  159 A'                 
  6.162   6.312   6.438   6.728  23.475  23.893  23.916  24.030
160 A'   61 A"  161 A'  162 A'  163 A'  164 A'  165 A'  166 A'                 
 24.068  24.165  27.919  28.354  28.420  28.429  28.540  28.559
167 A'  168 A'  169 A'   62 A"  170 A'  171 A'   63 A"  172 A'                 
 28.567  28.627  28.737  66.790 127.896 127.947 127.981 151.709
 64 A"  173 A'  174 A'  175 A'   65 A"  176 A'  177 A'  178 A'                 
*******
179 A'                                                                         
 --------------------------------------------------------------

          Ground-State Mulliken Net Atomic Charges

     Atom                 Charge (a.u.)
  ----------------------------------------
      1 C                    -0.642078
      2 C                    -0.001393
      3 C                    -0.396531
      4 C                     0.440283
      5 C                    -0.987792
      6 C                     1.001037
      7 H                     0.157524
      8 H                     0.169145
      9 H                     0.172093
     10 H                     0.198774
     11 F                    -0.135678
     12 I                     0.024616
  ----------------------------------------
  Sum of atomic charges =     0.000000

 -----------------------------------------------------------------
                    Cartesian Multipole Moments
 -----------------------------------------------------------------
    Charge (ESU x 10^10)
                 0.0000
    Dipole Moment (Debye)
         X      -2.0856      Y      -1.4169      Z       0.0000
       Tot       2.5214
    Quadrupole Moments (Debye-Ang)
        XX     -58.0894     XY       0.3571     YY     -67.0999
        XZ       0.0000     YZ      -0.0000     ZZ     -71.5451
    Octopole Moments (Debye-Ang^2)
       XXX      50.3725    XXY       5.0567    XYY      14.4469
       YYY      -4.2478    XXZ       0.0000    XYZ      -0.0000
       YYZ       0.0000    XZZ      30.7426    YZZ       5.8263
       ZZZ       0.0000
    Hexadecapole Moments (Debye-Ang^3)
      XXXX   -1362.4816   XXXY     -19.2811   XXYY    -310.9242
      XYYY      -7.3522   YYYY    -468.9456   XXXZ      -0.0000
      XXYZ      -0.0000   XYYZ      -0.0000   YYYZ       0.0000
      XXZZ    -298.8303   XYZZ      -9.8289   YYZZ    -100.1824
      XZZZ       0.0000   YZZZ      -0.0000   ZZZZ     -89.4880
 -----------------------------------------------------------------
 Calculating MO derivatives via CPSCF
    1     0    39    0.0380635  
    2     0    39    0.0120346  
    3     0    39    0.0014962  
    4     0    39    0.0001356  
    5    35     4    0.0000121  
    6    39     0    0.0000005  Converged
 Time for AOints: 67.1 s (CPU) 11.3 s (wall)
 ------------------------------------------------------------------------------
                     AOints        : Timing summary (seconds)
 ------------------------------------------------------------------------------
     job step          cpu (% of tot)      sys (% of tot)     wall (% of tot)
 ------------------------------------------------------------------------------
  AOints            0.6708E+02 ( 6.7)   0.2000E-05 ( 3.6)   0.1127E+02 ( 6.6)
 ------------------------------------------------------------------------------
   Grand Totals     0.9998E+03          0.5600E-04          0.1710E+03
 ------------------------------------------------------------------------------
 Polarizability Matrix (a.u.)
            1           2           3
    1-139.4235752  -2.5110472  -0.0000000
    2  -2.5110472 -96.2256593  -0.0000000
    3  -0.0000000  -0.0000000 -59.7508062
 Calculating analytic Hessian of the SCF energy

 Direct stationary perturbation theory relativistic correction:

 rels  =      97.051186111010
 relv  =    -321.744766896736
 rel2e =      41.823274873475
 E_rel =    -182.870305912251

 Hessian of the SCF Energy
            1           2           3           4           5           6
    1   0.6712810  -0.0486062  -0.0000000  -0.3291422  -0.0395082   0.0000000
    2  -0.0486062   0.7045188  -0.0000000   0.0286940  -0.1260618   0.0000000
    3  -0.0000000  -0.0000000   0.1231708   0.0000000   0.0000000  -0.0543536
    4  -0.3291422   0.0286940   0.0000000   0.6686353   0.0327632  -0.0000000
    5  -0.0395082  -0.1260618   0.0000000   0.0327632   0.7221305  -0.0000000
    6   0.0000000   0.0000000  -0.0543536  -0.0000000  -0.0000000   0.1205169
    7  -0.0331550   0.0256203  -0.0000000  -0.1848355   0.1229656   0.0000000
    8   0.0729656   0.0360674  -0.0000000   0.0606762  -0.2736095   0.0000000
    9  -0.0000000  -0.0000000   0.0025604   0.0000000   0.0000000  -0.0553003
   10  -0.0484232  -0.0280151   0.0000000   0.0623126  -0.0191826  -0.0000000
   11  -0.0279212  -0.0180692   0.0000000   0.0245243  -0.0575850  -0.0000000
   12   0.0000000   0.0000000   0.0009277  -0.0000000  -0.0000000   0.0029638
   13   0.0679094   0.0297312  -0.0000000  -0.0578954   0.0321780   0.0000000
   14  -0.0255162  -0.0557059  -0.0000000   0.0321777  -0.0168681   0.0000000
   15  -0.0000000  -0.0000000  -0.0016173   0.0000000   0.0000000  -0.0007556
   16  -0.1467545  -0.1082734   0.0000000  -0.0242690  -0.0278459   0.0000000
   17  -0.0533694  -0.2803671   0.0000000  -0.0820944   0.0263028  -0.0000000
   18   0.0000000   0.0000000  -0.0511757  -0.0000000  -0.0000000   0.0047182
   19  -0.1365312   0.1297626   0.0000000  -0.0112380   0.0272106  -0.0000000
   20   0.1271926  -0.2596480  -0.0000000  -0.0027714   0.0052457   0.0000000
   21  -0.0000000  -0.0000000  -0.0350841   0.0000000   0.0000000   0.0033643
   22  -0.0110647  -0.0290063  -0.0000000  -0.1175927  -0.1148582   0.0000000
   23   0.0021244   0.0026020  -0.0000000  -0.1148278  -0.2786740   0.0000000
   24   0.0000000   0.0000000   0.0017159  -0.0000000  -0.0000000  -0.0331241
   25   0.0002453   0.0034081   0.0000000  -0.0118011  -0.0033787  -0.0000000
   26   0.0028077  -0.0041502  -0.0000000   0.0272667   0.0058497   0.0000000
   27   0.0000000  -0.0000000   0.0070360   0.0000000   0.0000000   0.0024648
   28  -0.0008040  -0.0010568   0.0000000  -0.0006485  -0.0033748  -0.0000000
   29  -0.0007886   0.0001849  -0.0000000  -0.0037242  -0.0028594   0.0000000
   30   0.0000000   0.0000000  -0.0012371  -0.0000000  -0.0000000   0.0070512
   31  -0.0048257   0.0004117  -0.0000000   0.0024862  -0.0032901   0.0000000
   32   0.0086016  -0.0007215   0.0000000  -0.0029578  -0.0017781   0.0000000
   33   0.0000000  -0.0000000   0.0062952  -0.0000000  -0.0000000  -0.0010652
   34  -0.0287341  -0.0026683  -0.0000000   0.0039878  -0.0036798   0.0000000
   35  -0.0179826   0.0013499   0.0000000   0.0002744  -0.0020924  -0.0000000
   36  -0.0000000   0.0000000   0.0017618   0.0000000   0.0000000   0.0035196
            7           8           9          10          11          12
    1  -0.0331550   0.0729656  -0.0000000  -0.0484232  -0.0279212   0.0000000
    2   0.0256203   0.0360674  -0.0000000  -0.0280151  -0.0180692   0.0000000
    3  -0.0000000  -0.0000000   0.0025604   0.0000000   0.0000000   0.0009277
    4  -0.1848355   0.0606762   0.0000000   0.0623126   0.0245243  -0.0000000
    5   0.1229656  -0.2736095   0.0000000  -0.0191826  -0.0575850  -0.0000000
    6   0.0000000   0.0000000  -0.0553003  -0.0000000  -0.0000000   0.0029638
    7   0.7404382   0.0042874  -0.0000000  -0.1733796  -0.1184571   0.0000000
    8   0.0042874   0.6581751  -0.0000000  -0.0552339  -0.2936232   0.0000000
    9  -0.0000000  -0.0000000   0.1259119   0.0000000   0.0000000  -0.0537336
   10  -0.1733796  -0.0552339   0.0000000   0.6803859  -0.0277310  -0.0000000
   11  -0.1184571  -0.2936232   0.0000000  -0.0277310   0.7376226  -0.0000000
   12   0.0000000   0.0000000  -0.0537336  -0.0000000  -0.0000000   0.1196528
   13  -0.0227639  -0.0878401  -0.0000000  -0.3233465   0.0558029   0.0000000
   14  -0.0305499   0.0329856  -0.0000000  -0.0272139  -0.1181117   0.0000000
   15  -0.0000000  -0.0000000  -0.0011008   0.0000000   0.0000000  -0.0622320
   16   0.0003515   0.0044764  -0.0000000  -0.0296622   0.0176705  -0.0000000
   17   0.0050859  -0.0692641   0.0000000   0.0731661   0.0345368  -0.0000000
   18   0.0000000   0.0000000  -0.0003735   0.0000000  -0.0000000   0.0073280
   19  -0.0054050  -0.0012420   0.0000000  -0.0005425  -0.0010096  -0.0000000
   20  -0.0007827   0.0015403  -0.0000000  -0.0007193   0.0001833   0.0000000
   21  -0.0000000  -0.0000000   0.0071489  -0.0000000   0.0000000  -0.0014261
   22   0.0116432   0.0163168  -0.0000000  -0.0009960   0.0033138   0.0000000
   23  -0.0145652  -0.0180488  -0.0000000   0.0037737  -0.0027107   0.0000000
   24   0.0000000   0.0000000   0.0014313  -0.0000000  -0.0000000   0.0069493
   25  -0.3383417  -0.0091020   0.0000000  -0.0103207   0.0016581  -0.0000000
   26  -0.0088560  -0.0592371  -0.0000000  -0.0290166   0.0027148   0.0000000
   27  -0.0000000  -0.0000000  -0.0350781   0.0000000   0.0000000   0.0024330
   28   0.0125703  -0.0138121   0.0000000  -0.1324034   0.1239735  -0.0000000
   29   0.0156840  -0.0167963  -0.0000000   0.1256588  -0.2656284   0.0000000
   30   0.0000000   0.0000000   0.0020656  -0.0000000  -0.0000000  -0.0330516
   31  -0.0055797   0.0082479  -0.0000000  -0.0260736  -0.0564600  -0.0000000
   32  -0.0001044   0.0014772  -0.0000000  -0.0156378  -0.0169505   0.0000000
   33  -0.0000000   0.0000000   0.0071357   0.0000000  -0.0000000   0.0076018
   34  -0.0015422   0.0002598  -0.0000000   0.0024477   0.0046354   0.0000000
   35  -0.0003290   0.0003332   0.0000000   0.0001528  -0.0023788   0.0000000
   36   0.0000000  -0.0000000  -0.0006675  -0.0000000   0.0000000   0.0025870
           13          14          15          16          17          18
    1   0.0679094  -0.0255162  -0.0000000  -0.1467545  -0.0533694   0.0000000
    2   0.0297312  -0.0557059  -0.0000000  -0.1082734  -0.2803671   0.0000000
    3  -0.0000000  -0.0000000  -0.0016173   0.0000000   0.0000000  -0.0511757
    4  -0.0578954   0.0321777   0.0000000  -0.0242690  -0.0820944  -0.0000000
    5   0.0321780  -0.0168681   0.0000000  -0.0278459   0.0263028  -0.0000000
    6   0.0000000   0.0000000  -0.0007556   0.0000000  -0.0000000   0.0047182
    7  -0.0227639  -0.0305499  -0.0000000   0.0003515   0.0050859   0.0000000
    8  -0.0878401   0.0329856  -0.0000000   0.0044764  -0.0692641   0.0000000
    9  -0.0000000  -0.0000000  -0.0011008  -0.0000000   0.0000000  -0.0003735
   10  -0.3233465  -0.0272139   0.0000000  -0.0296622   0.0731661   0.0000000
   11   0.0558029  -0.1181117   0.0000000   0.0176705   0.0345368  -0.0000000
   12   0.0000000   0.0000000  -0.0622320  -0.0000000  -0.0000000   0.0073280
   13   0.6704880  -0.0113134   0.0000000  -0.1703152   0.0674044  -0.0000000
   14  -0.0113134   0.6507044  -0.0000000   0.1361480  -0.2408042   0.0000000
   15   0.0000000  -0.0000000   0.1430568  -0.0000000   0.0000000  -0.0587204
   16  -0.1703152   0.1361480  -0.0000000   0.4357231  -0.0119420  -0.0000000
   17   0.0674044  -0.2408042   0.0000000  -0.0119420   0.6251197  -0.0000000
   18  -0.0000000   0.0000000  -0.0587204  -0.0000000  -0.0000000   0.1000165
   19  -0.0008027  -0.0021439   0.0000000   0.0091989  -0.0151968   0.0000000
   20  -0.0034286  -0.0018167  -0.0000000   0.0152659  -0.0196059   0.0000000
   21   0.0000000  -0.0000000   0.0065955  -0.0000000   0.0000000   0.0009022
   22  -0.0013933   0.0008765  -0.0000000  -0.0041219   0.0003876   0.0000000
   23   0.0010459   0.0002490  -0.0000000   0.0002756   0.0016673   0.0000000
   24   0.0000000   0.0000000  -0.0004617   0.0000000  -0.0000000   0.0071209
   25   0.0015485  -0.0020005   0.0000000   0.0007918   0.0000887  -0.0000000
   26  -0.0012751  -0.0037380  -0.0000000  -0.0001605  -0.0013048   0.0000000
   27  -0.0000000  -0.0000000   0.0076262  -0.0000000   0.0000000  -0.0011893
   28  -0.0121298   0.0292174  -0.0000000  -0.0044454  -0.0008166   0.0000000
   29  -0.0028528   0.0019199  -0.0000000  -0.0003817   0.0009977   0.0000000
   30   0.0000000   0.0000000   0.0051211   0.0000000  -0.0000000   0.0049724
   31  -0.1207361  -0.0936495   0.0000000   0.0096897   0.0121130  -0.0000000
   32  -0.0925862  -0.2515366   0.0000000  -0.0263285  -0.0539271  -0.0000000
   33  -0.0000000   0.0000000  -0.0403257   0.0000000   0.0000000   0.0050075
   34  -0.0305622  -0.0060325   0.0000000  -0.0761877   0.0051733   0.0000000
   35   0.0131331   0.0027219  -0.0000000   0.0010959  -0.0233501   0.0000000
   36   0.0000000  -0.0000000   0.0028141   0.0000000  -0.0000000  -0.0186069
           19          20          21          22          23          24
    1  -0.1365312   0.1271926  -0.0000000  -0.0110647   0.0021244   0.0000000
    2   0.1297626  -0.2596480  -0.0000000  -0.0290063   0.0026020   0.0000000
    3   0.0000000  -0.0000000  -0.0350841  -0.0000000  -0.0000000   0.0017159
    4  -0.0112380  -0.0027714   0.0000000  -0.1175927  -0.1148278  -0.0000000
    5   0.0272106   0.0052457   0.0000000  -0.1148582  -0.2786740  -0.0000000
    6  -0.0000000   0.0000000   0.0033643   0.0000000   0.0000000  -0.0331241
    7  -0.0054050  -0.0007827  -0.0000000   0.0116432  -0.0145652   0.0000000
    8  -0.0012420   0.0015403  -0.0000000   0.0163168  -0.0180488   0.0000000
    9   0.0000000  -0.0000000   0.0071489  -0.0000000  -0.0000000   0.0014313
   10  -0.0005425  -0.0007193  -0.0000000  -0.0009960   0.0037737  -0.0000000
   11  -0.0010096   0.0001833   0.0000000   0.0033138  -0.0027107  -0.0000000
   12  -0.0000000   0.0000000  -0.0014261   0.0000000   0.0000000   0.0069493
   13  -0.0008027  -0.0034286   0.0000000  -0.0013933   0.0010459   0.0000000
   14  -0.0021439  -0.0018167  -0.0000000   0.0008765   0.0002490   0.0000000
   15   0.0000000  -0.0000000   0.0065955  -0.0000000  -0.0000000  -0.0004617
   16   0.0091989   0.0152659  -0.0000000  -0.0041219   0.0002756   0.0000000
   17  -0.0151968  -0.0196059   0.0000000   0.0003876   0.0016673  -0.0000000
   18   0.0000000   0.0000000   0.0009022   0.0000000   0.0000000   0.0071209
   19   0.1441423  -0.1358011   0.0000000   0.0009616  -0.0003103  -0.0000000
   20  -0.1358011   0.2751234  -0.0000000   0.0002978   0.0006915   0.0000000
   21   0.0000000  -0.0000000   0.0244402  -0.0000000  -0.0000000  -0.0039769
   22   0.0009616   0.0002978  -0.0000000   0.1219664   0.1230156   0.0000000
   23  -0.0003103   0.0006915  -0.0000000   0.1230156   0.2941593   0.0000000
   24  -0.0000000   0.0000000  -0.0039769   0.0000000   0.0000000   0.0245027
   25  -0.0006249  -0.0002377   0.0000000   0.0007608   0.0002233  -0.0000000
   26   0.0012779   0.0001358  -0.0000000  -0.0005164   0.0008348   0.0000000
   27   0.0000000  -0.0000000  -0.0000008  -0.0000000  -0.0000000  -0.0037129
   28   0.0000442   0.0000454  -0.0000000   0.0004242  -0.0007662  -0.0000000
   29   0.0000869  -0.0000357  -0.0000000   0.0007961  -0.0008305   0.0000000
   30  -0.0000000   0.0000000  -0.0004373   0.0000000   0.0000000   0.0002871
   31   0.0002547   0.0004259  -0.0000000   0.0003427  -0.0002132   0.0000000
   32  -0.0014980  -0.0016721   0.0000000  -0.0000723   0.0000190   0.0000000
   33   0.0000000   0.0000000   0.0001868  -0.0000000   0.0000000  -0.0009092
   34   0.0005426   0.0005131  -0.0000000  -0.0009302   0.0002239   0.0000000
   35  -0.0011362  -0.0001417   0.0000000  -0.0005510   0.0000411  -0.0000000
   36  -0.0000000  -0.0000000  -0.0017127   0.0000000   0.0000000   0.0001778
           25          26          27          28          29          30
    1   0.0002453   0.0028077   0.0000000  -0.0008040  -0.0007886   0.0000000
    2   0.0034081  -0.0041502  -0.0000000  -0.0010568   0.0001849   0.0000000
    3   0.0000000  -0.0000000   0.0070360   0.0000000  -0.0000000  -0.0012371
    4  -0.0118011   0.0272667   0.0000000  -0.0006485  -0.0037242  -0.0000000
    5  -0.0033787   0.0058497   0.0000000  -0.0033748  -0.0028594  -0.0000000
    6  -0.0000000   0.0000000   0.0024648  -0.0000000   0.0000000   0.0070512
    7  -0.3383417  -0.0088560  -0.0000000   0.0125703   0.0156840   0.0000000
    8  -0.0091020  -0.0592371  -0.0000000  -0.0138121  -0.0167963   0.0000000
    9   0.0000000  -0.0000000  -0.0350781   0.0000000  -0.0000000   0.0020656
   10  -0.0103207  -0.0290166   0.0000000  -0.1324034   0.1256588  -0.0000000
   11   0.0016581   0.0027148   0.0000000   0.1239735  -0.2656284  -0.0000000
   12  -0.0000000   0.0000000   0.0024330  -0.0000000   0.0000000  -0.0330516
   13   0.0015485  -0.0012751  -0.0000000  -0.0121298  -0.0028528   0.0000000
   14  -0.0020005  -0.0037380  -0.0000000   0.0292174   0.0019199   0.0000000
   15   0.0000000  -0.0000000   0.0076262  -0.0000000  -0.0000000   0.0051211
   16   0.0007918  -0.0001605  -0.0000000  -0.0044454  -0.0003817   0.0000000
   17   0.0000887  -0.0013048   0.0000000  -0.0008166   0.0009977  -0.0000000
   18  -0.0000000   0.0000000  -0.0011893   0.0000000   0.0000000   0.0049724
   19  -0.0006249   0.0012779   0.0000000   0.0000442   0.0000869  -0.0000000
   20  -0.0002377   0.0001358  -0.0000000   0.0000454  -0.0000357   0.0000000
   21   0.0000000  -0.0000000  -0.0000008  -0.0000000  -0.0000000  -0.0004373
   22   0.0007608  -0.0005164  -0.0000000   0.0004242   0.0007961   0.0000000
   23   0.0002233   0.0008348  -0.0000000  -0.0007662  -0.0008305   0.0000000
   24  -0.0000000   0.0000000  -0.0037129  -0.0000000   0.0000000   0.0002871
   25   0.3579260   0.0098927   0.0000000   0.0007342  -0.0001490  -0.0000000
   26   0.0098927   0.0585970   0.0000000   0.0005296   0.0010008  -0.0000000
   27   0.0000000   0.0000000   0.0248435   0.0000000  -0.0000000  -0.0040006
   28   0.0007342   0.0005296   0.0000000   0.1345120  -0.1343135  -0.0000000
   29  -0.0001490   0.0010008  -0.0000000  -0.1343135   0.2804293   0.0000000
   30  -0.0000000  -0.0000000  -0.0040006  -0.0000000   0.0000000   0.0234145
   31  -0.0008741  -0.0020202  -0.0000000   0.0031479   0.0004658  -0.0000000
   32  -0.0003720  -0.0008125  -0.0000000  -0.0001705   0.0014574   0.0000000
   33   0.0000000   0.0000000   0.0000145  -0.0000000   0.0000000  -0.0043036
   34  -0.0000441   0.0000701  -0.0000000  -0.0010017  -0.0004818  -0.0000000
   35  -0.0000310   0.0001099   0.0000000   0.0005445   0.0001605  -0.0000000
   36  -0.0000000  -0.0000000  -0.0004362  -0.0000000   0.0000000   0.0001184
           31          32          33          34          35          36
    1  -0.0048257   0.0086016   0.0000000  -0.0287341  -0.0179826  -0.0000000
    2   0.0004117  -0.0007215  -0.0000000  -0.0026683   0.0013499   0.0000000
    3  -0.0000000   0.0000000   0.0062952  -0.0000000   0.0000000   0.0017618
    4   0.0024862  -0.0029578  -0.0000000   0.0039878   0.0002744   0.0000000
    5  -0.0032901  -0.0017781  -0.0000000  -0.0036798  -0.0020924   0.0000000
    6   0.0000000   0.0000000  -0.0010652   0.0000000  -0.0000000   0.0035196
    7  -0.0055797  -0.0001044  -0.0000000  -0.0015422  -0.0003290   0.0000000
    8   0.0082479   0.0014772   0.0000000   0.0002598   0.0003332  -0.0000000
    9  -0.0000000  -0.0000000   0.0071357  -0.0000000   0.0000000  -0.0006675
   10  -0.0260736  -0.0156378   0.0000000   0.0024477   0.0001528  -0.0000000
   11  -0.0564600  -0.0169505  -0.0000000   0.0046354  -0.0023788   0.0000000
   12  -0.0000000   0.0000000   0.0076018   0.0000000   0.0000000   0.0025870
   13  -0.1207361  -0.0925862  -0.0000000  -0.0305622   0.0131331   0.0000000
   14  -0.0936495  -0.2515366   0.0000000  -0.0060325   0.0027219  -0.0000000
   15   0.0000000   0.0000000  -0.0403257   0.0000000  -0.0000000   0.0028141
   16   0.0096897  -0.0263285   0.0000000  -0.0761877   0.0010959   0.0000000
   17   0.0121130  -0.0539271   0.0000000   0.0051733  -0.0233501  -0.0000000
   18  -0.0000000  -0.0000000   0.0050075   0.0000000   0.0000000  -0.0186069
   19   0.0002547  -0.0014980   0.0000000   0.0005426  -0.0011362  -0.0000000
   20   0.0004259  -0.0016721   0.0000000   0.0005131  -0.0001417  -0.0000000
   21  -0.0000000   0.0000000   0.0001868  -0.0000000   0.0000000  -0.0017127
   22   0.0003427  -0.0000723  -0.0000000  -0.0009302  -0.0005510   0.0000000
   23  -0.0002132   0.0000190   0.0000000   0.0002239   0.0000411   0.0000000
   24   0.0000000   0.0000000  -0.0009092   0.0000000  -0.0000000   0.0001778
   25  -0.0008741  -0.0003720   0.0000000  -0.0000441  -0.0000310  -0.0000000
   26  -0.0020202  -0.0008125   0.0000000   0.0000701   0.0001099  -0.0000000
   27  -0.0000000  -0.0000000   0.0000145  -0.0000000   0.0000000  -0.0004362
   28   0.0031479  -0.0001705  -0.0000000  -0.0010017   0.0005445  -0.0000000
   29   0.0004658   0.0014574   0.0000000  -0.0004818   0.0001605   0.0000000
   30  -0.0000000   0.0000000  -0.0043036  -0.0000000  -0.0000000   0.0001184
   31   0.1409787   0.1305045   0.0000000   0.0011893   0.0034642   0.0000000
   32   0.1305045   0.3250171   0.0000000   0.0006215  -0.0005726   0.0000000
   33   0.0000000   0.0000000   0.0220602   0.0000000  -0.0000000  -0.0016981
   34   0.0011893   0.0006215   0.0000000   0.1308346   0.0013650   0.0000000
   35   0.0034642  -0.0005726  -0.0000000   0.0013650   0.0238191  -0.0000000
   36   0.0000000   0.0000000  -0.0016981   0.0000000  -0.0000000   0.0121426
 **********************************************************************
 **                                                                  **
 **                       VIBRATIONAL ANALYSIS                       **
 **                       --------------------                       **
 **                                                                  **
 **        VIBRATIONAL FREQUENCIES (CM**-1) AND NORMAL MODES         **
 **     FORCE CONSTANTS (mDYN/ANGSTROM) AND REDUCED MASSES (AMU)     **
 **                  INFRARED INTENSITIES (KM/MOL)                   **
 **                                                                  **
 **********************************************************************


 Mode:                 1                      2                      3
 Frequency:       134.01                 167.29                 237.34
 Force Cnst:      0.0535                 0.1998                 0.3303
 Red. Mass:       5.0597                12.1192                 9.9527
 IR Active:          YES                    YES                    YES
 IR Intens:        0.995                  1.186                  0.202
 Raman Active:       YES                    YES                    YES
               X      Y      Z        X      Y      Z        X      Y      Z
 C         -0.000 -0.000  0.296   -0.125 -0.224 -0.000   -0.313 -0.058  0.000
 C         -0.000 -0.000  0.074   -0.142 -0.010  0.000   -0.348  0.063 -0.000
 C          0.000  0.000 -0.265    0.018  0.095  0.000   -0.296  0.096 -0.000
 C          0.000 -0.000 -0.231    0.166  0.022  0.000   -0.164  0.016  0.000
 C          0.000 -0.000  0.077    0.158 -0.205 -0.000   -0.148 -0.111  0.000
 C         -0.000 -0.000  0.209   -0.008 -0.291 -0.000   -0.147 -0.127  0.000
 H          0.000 -0.000  0.470   -0.241 -0.297 -0.000   -0.440 -0.139  0.000
 H         -0.000 -0.000  0.116   -0.290  0.066  0.000   -0.399  0.088 -0.000
 H          0.000  0.000 -0.520    0.014  0.231  0.000   -0.299  0.177 -0.000
 H          0.000 -0.000 -0.423    0.287  0.092  0.000   -0.040  0.088  0.000
 F          0.000 -0.000  0.220    0.448 -0.357 -0.000   -0.158 -0.117 -0.000
 I         -0.000  0.000 -0.045   -0.072  0.111  0.000    0.167  0.027 -0.000
 TransDip  -0.000  0.000 -0.032   -0.020  0.029  0.000   -0.010  0.010 -0.000

 Mode:                 4                      5                      6
 Frequency:       257.09                 445.18                 460.59
 Force Cnst:      0.2213                 0.3901                 0.8237
 Red. Mass:       5.6820                 3.3408                 6.5897
 IR Active:          YES                    YES                    YES
 IR Intens:        0.424                  4.852                  4.175
 Raman Active:       YES                    YES                    YES
               X      Y      Z        X      Y      Z        X      Y      Z
 C          0.000  0.000  0.129   -0.000  0.000 -0.210    0.041  0.152  0.000
 C          0.000  0.000 -0.268    0.000 -0.000  0.039    0.055 -0.056  0.000
 C          0.000 -0.000 -0.115   -0.000 -0.000  0.146   -0.103 -0.156 -0.000
 C          0.000 -0.000  0.260   -0.000 -0.000 -0.216   -0.303  0.019  0.000
 C          0.000  0.000  0.229   -0.000  0.000  0.136   -0.238  0.151 -0.000
 C          0.000  0.000  0.329   -0.000  0.000  0.281   -0.167  0.205 -0.000
 H          0.000  0.000  0.109   -0.000  0.000 -0.613    0.184  0.245  0.000
 H          0.000 -0.000 -0.639    0.000 -0.000 -0.026    0.206 -0.135  0.000
 H          0.000 -0.000 -0.334   -0.000 -0.000  0.223   -0.099 -0.341 -0.000
 H          0.000 -0.000  0.285   -0.000 -0.000 -0.602   -0.529 -0.111  0.000
 F          0.000  0.000 -0.239    0.000 -0.000 -0.030    0.319 -0.132  0.000
 I         -0.000 -0.000 -0.013    0.000  0.000 -0.004    0.022 -0.007  0.000
 TransDip   0.000 -0.000 -0.021   -0.000  0.000 -0.071   -0.065  0.010  0.000

 Mode:                 7                      8                      9
 Frequency:       533.98                 542.20                 645.62
 Force Cnst:      0.6503                 1.6433                 1.6942
 Red. Mass:       3.8712                 9.4871                 6.8985
 IR Active:          YES                    YES                    YES
 IR Intens:        0.459                  7.597                 13.677
 Raman Active:       YES                    YES                    YES
               X      Y      Z        X      Y      Z        X      Y      Z
 C          0.000  0.000 -0.152   -0.262 -0.087 -0.000   -0.079  0.378  0.000
 C          0.000  0.000  0.265   -0.266 -0.360  0.000   -0.096  0.080 -0.000
 C         -0.000  0.000 -0.227    0.018 -0.200 -0.000   -0.304 -0.100  0.000
 C         -0.000  0.000  0.110    0.145 -0.186  0.000    0.118 -0.318 -0.000
 C         -0.000 -0.000  0.277    0.163  0.226  0.000    0.149 -0.097  0.000
 C          0.000  0.000 -0.134   -0.167 -0.020 -0.000    0.308  0.136 -0.000
 H          0.000 -0.000 -0.329   -0.112  0.004 -0.000   -0.198  0.303  0.000
 H          0.000  0.000  0.433   -0.275 -0.358  0.000    0.294 -0.123  0.000
 H          0.000 -0.000 -0.651    0.006  0.107 -0.000   -0.310  0.076 -0.000
 H          0.000  0.000 -0.152   -0.099 -0.326 -0.000    0.299 -0.212 -0.000
 F         -0.000 -0.000 -0.075    0.183  0.380 -0.000    0.033 -0.057 -0.000
 I         -0.000 -0.000  0.004    0.011  0.007  0.000   -0.015  0.001  0.000
 TransDip   0.000  0.000 -0.022   -0.068 -0.056 -0.000    0.118  0.007 -0.000

 Mode:                10                     11                     12
 Frequency:       691.63                 761.62                 828.06
 Force Cnst:      1.2676                 0.4365                 2.6708
 Red. Mass:       4.4977                 1.2772                 6.6110
 IR Active:          YES                    YES                    YES
 IR Intens:        1.216                 70.820                 19.877
 Raman Active:       YES                    YES                    YES
               X      Y      Z        X      Y      Z        X      Y      Z
 C          0.000 -0.000  0.171    0.000 -0.000 -0.048   -0.169  0.263  0.000
 C          0.000 -0.000 -0.166   -0.000 -0.000 -0.077   -0.101 -0.200  0.000
 C          0.000  0.000  0.201    0.000  0.000 -0.057    0.353  0.024 -0.000
 C         -0.000  0.000 -0.131   -0.000  0.000 -0.054    0.192  0.030 -0.000
 C         -0.000  0.000  0.330   -0.000  0.000  0.097   -0.003  0.058 -0.000
 C         -0.000 -0.000 -0.304   -0.000 -0.000  0.010   -0.158  0.186  0.000
 H          0.000 -0.000  0.235    0.000  0.000  0.414    0.134  0.462 -0.000
 H         -0.000  0.000 -0.320   -0.000  0.000  0.647   -0.136 -0.175 -0.000
 H          0.000  0.000 -0.062    0.000  0.000  0.547    0.348  0.367  0.000
 H         -0.000  0.000 -0.722   -0.000  0.000  0.293    0.067 -0.054  0.000
 F         -0.000 -0.000 -0.030   -0.000 -0.000 -0.017   -0.130 -0.257 -0.000
 I          0.000 -0.000  0.002    0.000  0.000 -0.000    0.005 -0.000  0.000
 TransDip  -0.000  0.000 -0.035    0.000  0.000  0.270    0.032  0.139  0.000

 Mode:                13                     14                     15
 Frequency:       857.57                 946.30                 967.91
 Force Cnst:      0.5872                 0.7161                 0.6858
 Red. Mass:       1.3552                 1.3573                 1.2425
 IR Active:          YES                    YES                    YES
 IR Intens:        1.624                  1.922                  0.003
 Raman Active:       YES                    YES                    YES
               X      Y      Z        X      Y      Z        X      Y      Z
 C          0.000 -0.000  0.095    0.000 -0.000 -0.106   -0.000  0.000 -0.041
 C          0.000  0.000  0.046    0.000  0.000  0.061   -0.000  0.000  0.095
 C         -0.000  0.000 -0.044   -0.000  0.000  0.077    0.000 -0.000 -0.096
 C         -0.000 -0.000 -0.115   -0.000 -0.000 -0.096    0.000 -0.000  0.034
 C         -0.000 -0.000  0.061   -0.000  0.000  0.035    0.000  0.000  0.017
 C          0.000 -0.000 -0.037    0.000 -0.000  0.013   -0.000  0.000 -0.014
 H         -0.000 -0.000 -0.582   -0.000 -0.000  0.622   -0.000  0.000  0.330
 H          0.000  0.000 -0.290    0.000  0.000 -0.352   -0.000  0.000 -0.620
 H         -0.000 -0.000  0.276   -0.000  0.000 -0.436    0.000 -0.000  0.638
 H         -0.000  0.000  0.685   -0.000 -0.000  0.517    0.000 -0.000 -0.280
 F          0.000  0.000 -0.012    0.000 -0.000 -0.006   -0.000 -0.000  0.000
 I         -0.000 -0.000  0.000   -0.000 -0.000 -0.000    0.000  0.000 -0.000
 TransDip  -0.000 -0.000  0.041    0.000  0.000  0.044   -0.000  0.000  0.002

 Mode:                16                     17                     18
 Frequency:      1021.38                1056.94                1132.02
 Force Cnst:      4.8091                 1.3123                 1.1792
 Red. Mass:       7.8242                 1.9939                 1.5618
 IR Active:          YES                    YES                    YES
 IR Intens:       32.869                  3.972                  8.938
 Raman Active:       YES                    YES                    YES
               X      Y      Z        X      Y      Z        X      Y      Z
 C         -0.032  0.053 -0.000   -0.130  0.052  0.000    0.103 -0.081 -0.000
 C         -0.176 -0.366  0.000    0.020  0.131 -0.000   -0.071  0.003  0.000
 C          0.050  0.002 -0.000    0.179 -0.045  0.000   -0.002  0.063 -0.000
 C         -0.231  0.361  0.000   -0.066 -0.058 -0.000   -0.010 -0.094  0.000
 C         -0.021 -0.092 -0.000   -0.017 -0.020  0.000   -0.021  0.052 -0.000
 C          0.504 -0.005  0.000    0.082 -0.050 -0.000    0.076  0.072  0.000
 H         -0.038  0.027  0.000   -0.534 -0.195 -0.000    0.247 -0.003  0.000
 H         -0.169 -0.388 -0.000   -0.123  0.220  0.000   -0.472  0.205 -0.000
 H          0.033 -0.023  0.000    0.199 -0.287 -0.000   -0.017  0.541  0.000
 H         -0.225  0.384 -0.000   -0.534 -0.342  0.000   -0.449 -0.360 -0.000
 F          0.010  0.029  0.000    0.014  0.022  0.000   -0.002 -0.026  0.000
 I         -0.007  0.000 -0.000   -0.001  0.001 -0.000   -0.001 -0.001  0.000
 TransDip   0.182 -0.022 -0.000    0.004 -0.064 -0.000    0.008  0.095 -0.000

 Mode:                19                     20                     21
 Frequency:      1181.62                1247.18                1282.26
 Force Cnst:      0.9223                 2.6117                 1.5572
 Red. Mass:       1.1212                 2.8498                 1.6075
 IR Active:          YES                    YES                    YES
 IR Intens:        0.683                 48.507                 15.850
 Raman Active:       YES                    YES                    YES
               X      Y      Z        X      Y      Z        X      Y      Z
 C         -0.028 -0.011 -0.000    0.004 -0.129  0.000    0.016 -0.025  0.000
 C          0.060 -0.030  0.000    0.006 -0.019 -0.000    0.019 -0.023 -0.000
 C         -0.017  0.058 -0.000   -0.079 -0.039  0.000    0.057 -0.013  0.000
 C         -0.017  0.006  0.000    0.048  0.048 -0.000   -0.011 -0.076 -0.000
 C          0.019  0.005 -0.000    0.122  0.267  0.000   -0.164 -0.041 -0.000
 C         -0.013 -0.017  0.000    0.060  0.140 -0.000    0.025  0.105  0.000
 H         -0.253 -0.150  0.000   -0.601 -0.523 -0.000   -0.495 -0.350 -0.000
 H          0.622 -0.323 -0.000   -0.017 -0.016  0.000   -0.120  0.050 -0.000
 H         -0.035  0.548  0.000   -0.074 -0.447 -0.000    0.051  0.376  0.000
 H         -0.294 -0.157 -0.000    0.020  0.046  0.000    0.589  0.268 -0.000
 F         -0.005 -0.004  0.000   -0.057 -0.119 -0.000    0.033  0.031  0.000
 I          0.000  0.000 -0.000   -0.001 -0.000 -0.000    0.000 -0.000  0.000
 TransDip  -0.014  0.022 -0.000    0.059  0.215  0.000   -0.043 -0.120 -0.000

 Mode:                22                     23                     24
 Frequency:      1320.99                1468.45                1499.93
 Force Cnst:      8.0809                 2.7277                 3.4319
 Red. Mass:       7.8597                 2.1470                 2.5891
 IR Active:          YES                    YES                    YES
 IR Intens:        0.917                 13.739                 86.137
 Raman Active:       YES                    YES                    YES
               X      Y      Z        X      Y      Z        X      Y      Z
 C         -0.279 -0.165  0.000   -0.018 -0.122  0.000   -0.163 -0.086  0.000
 C          0.265 -0.131 -0.000   -0.156  0.058 -0.000    0.037  0.099 -0.000
 C         -0.006  0.295  0.000    0.059  0.122  0.000    0.063 -0.085 -0.000
 C         -0.261 -0.152 -0.000    0.074 -0.065 -0.000   -0.133 -0.070  0.000
 C          0.283 -0.228  0.000   -0.137 -0.014 -0.000    0.003  0.201 -0.000
 C         -0.043  0.343 -0.000    0.067  0.092  0.000    0.116 -0.091  0.000
 H          0.275  0.186  0.000    0.290  0.050 -0.000    0.507  0.337 -0.000
 H         -0.291  0.158  0.000    0.608 -0.345 -0.000    0.203  0.035 -0.000
 H          0.016 -0.370 -0.000    0.095 -0.545 -0.000    0.061  0.396  0.000
 H          0.121  0.074  0.000    0.013 -0.126  0.000    0.450  0.286 -0.000
 F          0.013  0.021 -0.000    0.017  0.010  0.000   -0.011 -0.039  0.000
 I          0.001  0.000  0.000   -0.000 -0.000 -0.000   -0.001  0.000 -0.000
 TransDip  -0.013 -0.028  0.000    0.036 -0.113 -0.000    0.141  0.262 -0.000

 Mode:                25                     26                     27
 Frequency:      1616.67                1621.23                3178.31
 Force Cnst:      9.2399                10.2540                 6.4649
 Red. Mass:       6.0003                 6.6215                 1.0862
 IR Active:          YES                    YES                    YES
 IR Intens:       18.442                  2.976                  1.225
 Raman Active:       YES                    YES                    YES
               X      Y      Z        X      Y      Z        X      Y      Z
 C          0.238  0.187 -0.000   -0.174  0.064 -0.000    0.010 -0.019  0.000
 C         -0.130 -0.110  0.000    0.321 -0.212  0.000    0.027  0.050 -0.000
 C          0.101  0.308 -0.000   -0.149  0.258 -0.000   -0.055 -0.003  0.000
 C         -0.264 -0.247  0.000    0.223 -0.058  0.000    0.011 -0.016 -0.000
 C          0.114  0.168 -0.000   -0.316  0.176 -0.000   -0.000 -0.000  0.000
 C         -0.060 -0.229  0.000    0.127 -0.199  0.000    0.001  0.000 -0.000
 H         -0.330 -0.169 -0.000    0.002  0.194 -0.000   -0.138  0.223  0.000
 H          0.031 -0.216  0.000   -0.427  0.168  0.000   -0.311 -0.595 -0.000
 H          0.137 -0.384 -0.000   -0.148 -0.367 -0.000    0.645  0.023  0.000
 H          0.416  0.148  0.000   -0.097 -0.274  0.000   -0.124  0.205 -0.000
 F         -0.007 -0.018  0.000    0.013 -0.007  0.000    0.000  0.000  0.000
 I         -0.001  0.000 -0.000    0.000  0.000 -0.000   -0.000  0.000  0.000
 TransDip  -0.033  0.134 -0.000    0.030  0.047 -0.000   -0.018  0.030  0.000

 Mode:                28                     29                     30
 Frequency:      3190.73                3200.56                3205.32
 Force Cnst:      6.5401                 6.5992                 6.6418
 Red. Mass:       1.0903                 1.0934                 1.0972
 IR Active:          YES                    YES                    YES
 IR Intens:        5.714                  2.855                  4.666
 Raman Active:       YES                    YES                    YES
               X      Y      Z        X      Y      Z        X      Y      Z
 C         -0.019  0.033 -0.000    0.031 -0.048 -0.000    0.027 -0.041  0.000
 C         -0.019 -0.042  0.000   -0.013 -0.018  0.000   -0.019 -0.038 -0.000
 C         -0.049  0.001 -0.000    0.023  0.004 -0.000   -0.041 -0.001  0.000
 C          0.022 -0.033  0.000    0.030 -0.051  0.000   -0.023  0.041 -0.000
 C         -0.001 -0.001 -0.000   -0.003 -0.001 -0.000    0.002  0.001  0.000
 C         -0.001 -0.001  0.000    0.001  0.002  0.000    0.001  0.001  0.000
 H          0.237 -0.382  0.000   -0.345  0.548 -0.000   -0.295  0.465 -0.000
 H          0.238  0.463  0.000    0.114  0.212  0.000    0.212  0.408  0.000
 H          0.552  0.015  0.000   -0.260 -0.012 -0.000    0.450  0.014  0.000
 H         -0.239  0.397 -0.000   -0.341  0.575  0.000    0.266 -0.451 -0.000
 F          0.000  0.000 -0.000    0.000  0.000 -0.000   -0.000 -0.000  0.000
 I          0.000 -0.000  0.000   -0.000 -0.000 -0.000   -0.000 -0.000  0.000
 TransDip  -0.062 -0.045  0.000    0.008 -0.054 -0.000   -0.063 -0.028  0.000

 STANDARD THERMODYNAMIC QUANTITIES AT   298.15 K  AND     1.00 ATM

   This Molecule has  0 Imaginary Frequencies
   Zero point vibrational energy:       51.036 kcal/mol

   Atom    1 Element C  Has Mass   12.00000
   Atom    2 Element C  Has Mass   12.00000
   Atom    3 Element C  Has Mass   12.00000
   Atom    4 Element C  Has Mass   12.00000
   Atom    5 Element C  Has Mass   12.00000
   Atom    6 Element C  Has Mass   12.00000
   Atom    7 Element H  Has Mass    1.00783
   Atom    8 Element H  Has Mass    1.00783
   Atom    9 Element H  Has Mass    1.00783
   Atom   10 Element H  Has Mass    1.00783
   Atom   11 Element F  Has Mass   18.99840
   Atom   12 Element I  Has Mass  126.90440
   Molecular Mass:   221.934120 amu
   Principal axes and moments of inertia in amu*Bohr^2:
                             1           2           3
    Eigenvalues --      640.64911  2501.77266  3142.42177
          X               0.99980     0.02013     0.00000
          Y              -0.02013     0.99980    -0.00000
          Z              -0.00000     0.00000     1.00000
   Rotational Symmetry Number is   1
   The Molecule is an Asymmetric Top
   Translational Enthalpy:        0.889 kcal/mol
   Rotational Enthalpy:           0.889 kcal/mol
   Vibrational Enthalpy:         53.486 kcal/mol
   gas constant (RT):             0.592 kcal/mol
   Translational Entropy:        42.094  cal/mol.K
   Rotational Entropy:           30.000  cal/mol.K
   Vibrational Entropy:          13.466  cal/mol.K

   Total Enthalpy:               55.855 kcal/mol
   Total Entropy:                85.560  cal/mol.K

 ======================================================================

 STANDARD THERMODYNAMIC QUANTITIES FOR ANHARMONIC VIBRATION -- TOSH

   Zero point vibrational energy: ************ kcal/mol

   Vibrational Enthalpy:       Infinity kcal/mol
   Vibrational Entropy:             NaN  cal/mol.K

   Total Enthalpy:             Infinity kcal/mol
   Total Entropy:                   NaN  cal/mol.K

 ======================================================================

 STANDARD THERMODYNAMIC QUANTITIES FOR ANHARMONIC VIBRATION -- VPT2

   Zero point vibrational energy: ************ kcal/mol

   Vibrational Enthalpy:       Infinity kcal/mol
   Vibrational Entropy:             NaN  cal/mol.K

   Total Enthalpy:             Infinity kcal/mol
   Total Entropy:                   NaN  cal/mol.K

 ======================================================================

Archival summary:
1\1\december\FREQ\ProcedureUnspecified\BasisUnspecified\1164\taweetha\FriNov2920:17:292019FriNov2920:17:292019\0\\#,FREQ,ProcedureUnspecified,BasisUnspecified,\\0,1\I\C,1,2.12044\C,2,1.3912,1,120.288\F,3,1.3478,2,120.047,1,0,0\C,3,1.38759,2,121.542,1,-180,0\H,5,1.08311,3,118.886,2,-180,0\C,5,1.39205,3,119.17,2,-0,0\H,7,1.08349,5,119.584,3,-180,0\C,7,1.39382,5,120.073,3,0,0\H,9,1.08343,7,120.327,5,180,0\C,9,1.39336,7,120.205,5,-0,0\H,11,1.08285,9,120.243,7,-180,0\\\@

 Total job time:  236.89s(wall), 1367.81s(cpu) 
 Fri Nov 29 20:17:29 2019

        *************************************************************
        *                                                           *
        *  Thank you very much for using Q-Chem.  Have a nice day.  *
        *                                                           *
        *************************************************************
