# Supplementary material for: Geometric and energetic data from quantum chemical calculations of halobenzenes and xylenes
Source: Data Brief. 2020 Mar 5;30:105386. doi: 10.1016/j.dib.2020.105386 (PMC7114895; doi:10.1016/j.dib.2020.105386)
Supplement: Supplementary file 1 [file mmc1.zip › halobenzene/B3LYP/2/o-C6H4I2.out]

                  Welcome to Q-Chem
     A Quantum Leap Into The Future Of Chemistry


 Q-Chem 5.2 (devel), Q-Chem, Inc., Pleasanton, CA (2019)

 Yihan Shao,  Zhengting Gan,  E. Epifanovsky,  A. T. B. Gilbert,  M. Wormit,  
 J. Kussmann,  A. W. Lange,  A. Behn,  Jia Deng,  Xintian Feng,  D. Ghosh,  
 M. Goldey,  P. R. Horn,  L. D. Jacobson,  I. Kaliman,  T. Kus,  A. Landau,  
 Jie Liu,  E. I. Proynov,  R. M. Richard,  R. P. Steele,  E. J. Sundstrom,  
 H. L. Woodcock III,  P. M. Zimmerman,  D. Zuev,  B. Albrecht,  E. Alguire,  
 S. A. Baeppler,  D. Barton,  Z. Benda,  Y. A. Bernard,  E. J. Berquist,  
 K. B. Bravaya,  H. Burton,  D. Casanova,  Chun-Min Chang,  Yunqing Chen,  
 A. Chien,  K. D. Closser,  M. P. Coons,  S. Coriani,  S. Dasgupta,  
 A. L. Dempwolff,  M. Diedenhofen,  Hainam Do,  R. G. Edgar,  Po-Tung Fang,  
 S. Faraji,  S. Fatehi,  Qingguo Feng,  K. D. Fenk,  J. Fosso-Tande,  
 J. Gayvert,  Qinghui Ge,  A. Ghysels,  G. Gidofalvi,  J. Gomes,  
 J. Gonthier,  A. Gunina,  D. Hait,  M. W. D. Hanson-Heine,  
 P. H. P. Harbach,  A. W. Hauser,  M. F. Herbst,  J. E. Herr,  
 E. G. Hohenstein,  Z. C. Holden,  Kerwin Hui,  B. C. Huynh,  T.-C. Jagau,  
 Hyunjun Ji,  B. Kaduk,  K. Khistyaev,  Jaehoon Kim,  P. Klunzinger,  K. Koh,  
 D. Kosenkov,  L. Koulias,  T. Kowalczyk,  C. M. Krauter,  A. Kunitsa,  
 Ka Un Lao,  A. Laurent,  K. V. Lawler,  Joonho Lee,  D. Lefrancois,  
 S. Lehtola,  D. S. Levine,  Yi-Pei Li,  You-Sheng Lin,  Fenglai Liu,  
 E. Livshits,  A. Luenser,  P. Manohar,  E. Mansoor,  S. F. Manzer,  
 Shan-Ping Mao,  Yuezhi Mao,  N. Mardirossian,  A. V. Marenich,  
 T. Markovich,  L. A. Martinez-Martinez,  S. A. Maurer,  N. J. Mayhall,  
 S. C. McKenzie,  J.-M. Mewes,  P. Morgante,  A. F. Morrison,  
 J. W. Mullinax,  K. Nanda,  T. S. Nguyen-Beck,  R. Olivares-Amaya,  
 J. A. Parkhill,  Zheng Pei,  T. M. Perrine,  F. Plasser,  P. Pokhilko,  
 S. Prager,  A. Prociuk,  E. Ramos,  D. R. Rehn,  F. Rob,  M. Scheurer,  
 M. Schneider,  N. Sergueev,  S. M. Sharada,  S. Sharma,  D. W. Small,  
 T. Stauch,  T. Stein,  Yu-Chuan Su,  A. J. W. Thom,  A. Tkatchenko,  
 T. Tsuchimochi,  N. M. Tubman,  L. Vogt,  M. L. Vidal,  O. Vydrov,  
 M. A. Watson,  J. Wenzel,  M. de Wergifosse,  T. A. Wesolowski,  A. White,  
 J. Witte,  A. Yamada,  Jun Yang,  K. Yao,  S. Yeganeh,  S. R. Yost,  
 Zhi-Qiang You,  A. Zech,  Igor Ying Zhang,  Xing Zhang,  Yan Zhao,  
 Ying Zhu,  B. R. Brooks,  G. K. L. Chan,  C. J. Cramer,  M. S. Gordon,  
 W. J. Hehre,  A. Klamt,  M. W. Schmidt,  C. D. Sherrill,  D. G. Truhlar,  
 A. Aspuru-Guzik,  R. Baer,  A. T. Bell,  N. A. Besley,  Jeng-Da Chai,  
 A. E. DePrince, III,  R. A. DiStasio Jr.,  A. Dreuw,  B. D. Dunietz,  
 T. R. Furlani,  Chao-Ping Hsu,  Yousung Jung,  Jing Kong,  D. S. Lambrecht,  
 WanZhen Liang,  C. Ochsenfeld,  V. A. Rassolov,  L. V. Slipchenko,  
 J. E. Subotnik,  T. Van Voorhis,  J. M. Herbert,  A. I. Krylov,  
 P. M. W. Gill,  M. Head-Gordon

 Contributors to earlier versions of Q-Chem not listed above: 
 R. D. Adamson,  B. Austin,  J. Baker,  G. J. O. Beran,  K. Brandhorst,  
 S. T. Brown,  E. F. C. Byrd,  A. K. Chakraborty,  C.-L. Cheng,  
 Siu Hung Chien,  D. M. Chipman,  D. L. Crittenden,  H. Dachsel,  
 R. J. Doerksen,  A. D. Dutoi,  L. Fusti-Molnar,  W. A. Goddard III,  
 A. Golubeva-Zadorozhnaya,  S. R. Gwaltney,  G. Hawkins,  A. Heyden,  
 S. Hirata,  G. Kedziora,  F. J. Keil,  C. Kelley,  Jihan Kim,  R. A. King,  
 R. Z. Khaliullin,  P. P. Korambath,  W. Kurlancheek,  A. M. Lee,  M. S. Lee,  
 S. V. Levchenko,  Ching Yeh Lin,  D. Liotard,  R. C. Lochan,  I. Lotan,  
 P. E. Maslen,  N. Nair,  D. P. O'Neill,  D. Neuhauser,  E. Neuscamman,  
 C. M. Oana,  R. Olson,  B. Peters,  R. Peverati,  P. A. Pieniazek,  
 Y. M. Rhee,  J. Ritchie,  M. A. Rohrdanz,  E. Rosta,  N. J. Russ,  
 H. F. Schaefer III,  N. E. Schultz,  N. Shenvi,  A. C. Simmonett,  A. Sodt,  
 D. Stuck,  K. S. Thanthiriwatte,  V. Vanovschi,  Tao Wang,  A. Warshel,  
 C. F. Williams,  Q. Wu,  X. Xu,  W. Zhang

 Please cite Q-Chem as follows:
 Y. Shao et al., Mol. Phys. 113, 184-215 (2015)
 DOI: 10.1080/00268976.2014.952696

 Q-Chem 5.2.1 for Intel X86 EM64T Linux

 Parts of Q-Chem use Armadillo 8.300.2 (Tropical Shenanigans).
 http://arma.sourceforge.net/

 Q-Chem begins on Fri Nov 29 20:17:29 2019  

Host: 
0

     Scratch files written to /scratch/taweetham/qchem5173//
NAlpha2: 146
NElect   146
Mult     1

Checking the input file for inconsistencies... 	...done.

--------------------------------------------------------------
User input:
--------------------------------------------------------------
$MOLECULE
0 1
C   
C	1	CC
C	2	CC	1	120.0		
C	3	CC	2	120.0	1	0.0
C	4	CC	3	120.0	2	0.0	
C	5 	CC	4	120.0	3	0.0
H	1	CH	2	120.0	3	180.0
H	2	CH	3	120.0	4	180.0
H	3	CH	4	120.0	5	180.0
H	4	CH	5	120.0	6	180.0
I	5	CI	6	120.0	1	180.0
I	6	CI	1	120.0	2	180.0

CC=1.39483
CH=1.08673
CF=1.33960
CCl=1.72090
CBr=1.89068
CI=2.07886
$END

$REM
   JOB_TYPE	OPTIMIZATION
   BASIS	6-311++G**
   METHOD	B3LYP
   MEM_TOTAL	64000
   SYM_IGNORE	TRUE
$END

--------------------------------------------------------------
 ----------------------------------------------------------------
             Standard Nuclear Orientation (Angstroms)
    I     Atom           X                Y                Z
 ----------------------------------------------------------------
    1      C       0.0000000000     0.0000000000     0.0000000000
    2      C       0.0000000000     0.0000000000     1.3948300000
    3      C       1.2079582140     0.0000000000     2.0922450000
    4      C       2.4159164279     0.0000000000     1.3948300000
    5      C       2.4159164279     0.0000000000    -0.0000000000
    6      C       1.2079582140     0.0000000000    -0.6974150000
    7      H      -0.9411357871    -0.0000000000    -0.5433650000
    8      H      -0.9411357871    -0.0000000000     1.9381950000
    9      H       1.2079582140    -0.0000000000     3.1789750000
   10      H       3.3570522150    -0.0000000000     1.9381950000
   11      I       4.2162619988    -0.0000000000    -1.0394300000
   12      I       1.2079582140    -0.0000000000    -2.7762750000
 ----------------------------------------------------------------
 Nuclear Repulsion Energy =        1270.39970791 hartrees
 There are       73 alpha and       73 beta electrons
 Requested basis set is 6-311++G(d,p)
 There are 104 shells and 284 basis functions

 Total QAlloc Memory Limit  64000 MB
 Mega-Array Size       188 MB
 MEM_STATIC part       192 MB
 A cutoff of  1.0D-11 yielded   4166 shell pairs
 There are     32572 function pairs (     36161 Cartesian)
 Smallest overlap matrix eigenvalue = 1.16E-06

 Q-Chem warning in module stvman/mkSTV.C, line 318:

 Overlap eigenvalue is smaller than square root of threshold
 Use THRESH >= 12 to get rid of this warning


 Scale SEOQF with 1.000000e-01/1.000000e-01/1.000000e-01

 Standard Electronic Orientation quadrupole field applied
 Nucleus-field energy     =    -0.0000000174 hartrees
 Guess from superposition of atomic densities
 Warning:  Energy on first SCF cycle will be non-variational
 SAD guess density has 146.000000 electrons

 -----------------------------------------------------------------------
  General SCF calculation program by
  Eric Jon Sundstrom, Paul Horn, Yuezhi Mao, Dmitri Zuev, Alec White,
  David Stuck, Shaama M.S., Shane Yost, Joonho Lee, David Small,
  Daniel Levine, Susi Lehtola, Hugh Burton, Evgeny Epifanovsky,
  Bang C. Huynh
 -----------------------------------------------------------------------
 Exchange:     0.2000 Hartree-Fock + 0.0800 Slater + 0.7200 B88
 Correlation:  0.1900 VWN1RPA + 0.8100 LYP
 Using SG-1 standard quadrature grid
 using 6 threads for integral computing
 -------------------------------------------------------
 OpenMP Integral computing Module                
 Release: version 2.0, May 2017, Q-Chem Inc. Pleasanton 
 -------------------------------------------------------
 A restricted SCF calculation will be
 performed using DIIS
 SCF converges when DIIS error is below 1.0e-08
 ---------------------------------------
  Cycle       Energy         DIIS error
 ---------------------------------------
    1  -14071.7504800191      3.56e-02  
    2  -14070.0119844092      3.31e-03  
    3  -14069.8767115851      4.71e-03  
    4  -14070.1262392872      4.33e-04  
    5  -14070.1276575505      2.95e-04  
    6  -14070.1283670807      1.25e-04  
    7  -14070.1285336811      3.47e-05  
    8  -14070.1285445293      6.92e-06  
    9  -14070.1285449936      1.74e-06  
   10  -14070.1285450190      2.53e-07  
   11  -14070.1285450199      9.88e-08  
   12  -14070.1285450211      2.30e-08  
   13  -14070.1285450214      2.09e-08  
   14  -14070.1285450228      1.68e-09  Convergence criterion met
 ---------------------------------------
 SCF time:   CPU 101.59s  wall 19.00s 
 SCF   energy in the final basis set =   -14070.1285450228
 Total energy in the final basis set =   -14070.1285450228

 --------------------------------------------------------------

                    Orbital Energies (a.u.)
 --------------------------------------------------------------

 Alpha MOs
 -- Occupied --
*****************-176.3034-176.3034-165.7071-165.7071-165.7051-165.7051
********-165.7049 -35.8001 -35.8000 -31.2930 -31.2930 -31.2874 -31.2874
-31.2872 -31.2871 -22.9436 -22.9435 -22.9423 -22.9423 -22.9421 -22.9421
-22.9382 -22.9382 -22.9381 -22.9381 -10.2404 -10.2399 -10.2046 -10.2046
-10.2002 -10.1997  -6.3499  -6.3498  -4.7620  -4.7619  -4.7479  -4.7478
 -4.7475  -4.7474  -2.0282  -2.0281  -2.0236  -2.0234  -2.0233  -2.0233
 -2.0111  -2.0110  -2.0109  -2.0109  -0.8925  -0.7907  -0.7828  -0.6779
 -0.6689  -0.6240  -0.5904  -0.5222  -0.4907  -0.4681  -0.4323  -0.4179
 -0.4107  -0.3674  -0.3526  -0.3185  -0.3055  -0.3016  -0.2563  -0.2479
 -0.2461
 -- Virtual --
 -0.0618  -0.0421  -0.0416  -0.0087  -0.0062   0.0083   0.0147   0.0374
  0.0443   0.0578   0.0737   0.0819   0.0826   0.0975   0.1006   0.1009
  0.1086   0.1128   0.1175   0.1229   0.1258   0.1331   0.1421   0.1458
  0.1525   0.1625   0.1746   0.1844   0.1856   0.1953   0.2034   0.2189
  0.2198   0.2221   0.2327   0.2501   0.2642   0.2669   0.2736   0.2754
  0.2944   0.3072   0.3167   0.3267   0.3459   0.3460   0.3802   0.3877
  0.3900   0.4080   0.4290   0.4378   0.4818   0.4836   0.4870   0.4982
  0.5077   0.5149   0.5251   0.5318   0.5362   0.5489   0.5624   0.5775
  0.5814   0.6148   0.6227   0.6234   0.6273   0.6476   0.6666   0.7266
  0.7295   0.7421   0.7490   0.7643   0.7930   0.8262   0.8471   0.8514
  0.8534   0.8792   0.8854   0.8922   0.9446   0.9621   0.9814   1.0176
  1.0656   1.0707   1.0719   1.0992   1.1814   1.2037   1.2804   1.3064
  1.3408   1.3554   1.3807   1.4637   1.4802   1.4806   1.4961   1.5099
  1.5318   1.5485   1.5558   1.5617   1.6449   1.6709   1.6755   1.7093
  1.7203   1.7733   1.8152   1.8744   1.8889   1.8983   1.8984   1.9296
  1.9402   1.9934   2.0204   2.0224   2.0357   2.2313   2.2849   2.3113
  2.3156   2.3934   2.4523   2.5357   2.5467   2.6119   2.6758   2.6835
  2.7076   2.7153   2.7442   2.7539   2.7594   2.7736   2.7887   2.8565
  2.8599   2.9867   3.0597   3.0851   3.0995   3.3144   3.3482   3.4688
  3.5144   3.6628   3.8095   3.9559   3.9808   3.9848   4.0097   4.0164
  4.0467   4.0486   4.0627   4.1078   4.1158   4.2101   4.2745   4.3370
  4.4455   4.6002   4.8150   5.9988   6.0433   6.0463   6.1316   6.1768
  6.2439  23.4339  23.8898  23.9124  24.0237  24.0575  24.1548  27.8792
 27.9940  28.3436  28.3769  28.3828  28.4147  28.4689  28.4762  28.5361
 28.5472  28.5481  28.5583  28.5804  28.5816  28.6074  28.6589  28.7084
 28.7702 127.8890 127.9141 127.9216 127.9616 127.9912 128.0243 151.6747
151.77711901.83781901.9450
 --------------------------------------------------------------

          Ground-State Mulliken Net Atomic Charges

     Atom                 Charge (a.u.)
  ----------------------------------------
      1 C                    -0.473719
      2 C                    -0.145497
      3 C                    -0.144924
      4 C                    -0.473477
      5 C                     0.257771
      6 C                     0.256801
      7 H                     0.150840
      8 H                     0.171636
      9 H                     0.171782
     10 H                     0.150124
     11 I                     0.039279
     12 I                     0.039383
  ----------------------------------------
  Sum of atomic charges =     0.000000

 -----------------------------------------------------------------
                    Cartesian Multipole Moments
 -----------------------------------------------------------------
    Charge (ESU x 10^10)
                 0.0000
    Dipole Moment (Debye)
         X      -1.0114      Y      -0.0000      Z       1.7479
       Tot       2.0194
    Quadrupole Moments (Debye-Ang)
        XX     -91.3923     XY      -0.0000     YY     -95.8677
        XZ       1.2276     YZ       0.0000     ZZ     -86.2919
    Octopole Moments (Debye-Ang^2)
       XXX    -579.0631    XXY      -0.0000    XYY    -201.4855
       YYY      -0.0000    XXZ      81.2909    XYZ       0.0000
       YYZ      81.5554    XZZ    -182.7345    YZZ      -0.0000
       ZZZ     245.5872
    Hexadecapole Moments (Debye-Ang^3)
      XXXX   -3834.1000   XXXY      -0.0000   XXYY    -698.6099
      XYYY      -0.0000   YYYY    -128.0992   XXXZ     506.7395
      XXYZ       0.0000   XYYZ     187.8654   YYYZ       0.0000
      XXZZ    -932.6329   XYZZ      -0.0000   YYZZ    -363.5483
      XZZZ     546.6262   YZZZ       0.0000   ZZZZ   -1817.6084
 -----------------------------------------------------------------
 Calculating analytic gradient of the SCF energy
 Gradient of SCF Energy
            1           2           3           4           5           6
    1   0.0047625  -0.0003172  -0.0001053   0.0001868   0.0049610   0.0023136
    2   0.0000000   0.0000000  -0.0000000   0.0000000   0.0000000  -0.0000000
    3  -0.0030201   0.0004038   0.0004806  -0.0054631  -0.0064949  -0.0065352
            7           8           9          10          11          12
    1  -0.0024217  -0.0013355  -0.0009245   0.0024515  -0.0221695   0.0125982
    2   0.0000000  -0.0000000   0.0000000   0.0000000  -0.0000000   0.0000000
    3  -0.0011001   0.0018384   0.0020551   0.0019708  -0.0013691   0.0172338
 Max gradient component =       2.217E-02
 RMS gradient           =       5.660E-03
 Gradient time:  CPU 30.71 s  wall 5.20 s
 Geometry Optimization Parameters
   NAtoms,    NIC,     NZ,  NCons,   NDum,   NFix, NCnnct, MaxDiis
       12      78      12       0       0       0       0       0


** GEOMETRY OPTIMIZATION IN DELOCALIZED INTERNAL COORDINATES **
   Searching for a Minimum

   Optimization Cycle:   1

                       Coordinates (Angstroms)
     ATOM                X               Y               Z
      1  C         0.0000000000    0.0000000000    0.0000000000
      2  C         0.0000000000    0.0000000000    1.3948300000
      3  C         1.2079582140    0.0000000000    2.0922450000
      4  C         2.4159164279    0.0000000000    1.3948300000
      5  C         2.4159164279    0.0000000000    0.0000000000
      6  C         1.2079582140    0.0000000000   -0.6974150000
      7  H        -0.9411357871    0.0000000000   -0.5433650000
      8  H        -0.9411357871    0.0000000000    1.9381950000
      9  H         1.2079582140    0.0000000000    3.1789750000
     10  H         3.3570522150    0.0000000000    1.9381950000
     11  I         4.2162619988    0.0000000000   -1.0394300000
     12  I         1.2079582140    0.0000000000   -2.7762750000
   Point Group: c1    Number of degrees of freedom:    30


   Energy is -14070.128545023


 Attempting to generate delocalized internal coordinates
 Initial Hessian constructed with Jon Baker's OPTIMIZE code

 21 Hessian modes will be used to form the next step
  Hessian Eigenvalues:
     0.124424    0.124424    0.160000    0.160000    0.160000    0.160000
     0.220000    0.224933    0.244875    0.250000    0.250000    0.351933
     0.351933    0.351933    0.351933    0.422413    0.424130    0.464882
     0.464882    0.464882    0.464882

 Minimum search - taking simple RFO step
 Searching for Lamda that Minimizes Along All modes
 Value Taken    Lamda =  -0.01565468
 Step Taken.  Stepsize is  0.268781

                             Maximum     Tolerance    Cnvgd?
         Gradient           0.056712      0.000300      NO
         Displacement       0.205042      0.001200      NO
         Energy change     *********      0.000001      NO


 New Cartesian Coordinates Obtained by Inverse Iteration

 Displacement from previous Coordinates is:  0.629410
 ----------------------------------------------------------------
             Standard Nuclear Orientation (Angstroms)
    I     Atom           X                Y                Z
 ----------------------------------------------------------------
    1      C       0.0095607425     0.0000000000     0.0014289164
    2      C       0.0052626057     0.0000000000     1.3907649333
    3      C       1.2081372122     0.0000000000     2.0853349705
    4      C       2.4097580030     0.0000000000     1.3873233232
    5      C       2.4379835077     0.0000000000    -0.0112883572
    6      C       1.2077955812     0.0000000000    -0.7213186927
    7      H      -0.9317030395     0.0000000000    -0.5340530540
    8      H      -0.9371332628     0.0000000000     1.9259179033
    9      H       1.2152215435     0.0000000000     3.1690821867
   10      H       3.3436932308     0.0000000000     1.9341651969
   11      I       4.3977620239     0.0000000000    -0.8925446524
   12      I       0.9883702031     0.0000000000    -2.8540276740
 ----------------------------------------------------------------
 Nuclear Repulsion Energy =        1205.96449924 hartrees
 There are       73 alpha and       73 beta electrons
 Applying Cartesian multipole field
    Component          Value
    ---------          -----
     (2,0,0)        1.00000E-11
     (0,2,0)        2.00000E-11
     (0,0,2)       -3.00000E-11
 Nucleus-field energy     =    -0.0000000162 hartrees
 Requested basis set is 6-311++G(d,p)
 There are 104 shells and 284 basis functions
 A cutoff of  1.0D-11 yielded   4143 shell pairs
 There are     32419 function pairs (     35979 Cartesian)
 Smallest overlap matrix eigenvalue = 1.15E-06

 Q-Chem warning in module stvman/mkSTV.C, line 318:

 Overlap eigenvalue is smaller than square root of threshold
 Use THRESH >= 12 to get rid of this warning

 Guess MOs from SCF MO coefficient file

 -----------------------------------------------------------------------
  General SCF calculation program by
  Eric Jon Sundstrom, Paul Horn, Yuezhi Mao, Dmitri Zuev, Alec White,
  David Stuck, Shaama M.S., Shane Yost, Joonho Lee, David Small,
  Daniel Levine, Susi Lehtola, Hugh Burton, Evgeny Epifanovsky,
  Bang C. Huynh
 -----------------------------------------------------------------------
 Exchange:     0.2000 Hartree-Fock + 0.0800 Slater + 0.7200 B88
 Correlation:  0.1900 VWN1RPA + 0.8100 LYP
 Using SG-1 standard quadrature grid
 using 6 threads for integral computing
 -------------------------------------------------------
 OpenMP Integral computing Module                
 Release: version 2.0, May 2017, Q-Chem Inc. Pleasanton 
 -------------------------------------------------------
 A restricted SCF calculation will be
 performed using DIIS
 SCF converges when DIIS error is below 1.0e-08
 ---------------------------------------
  Cycle       Energy         DIIS error
 ---------------------------------------
    1  -14070.1221383070      9.95e-04  
    2  -14070.1285848532      4.92e-04  
    3  -14070.1256397665      7.15e-04  
    4  -14070.1311947956      9.90e-05  
    5  -14070.1313088117      2.49e-05  
    6  -14070.1313144237      8.00e-06  
    7  -14070.1313150993      1.28e-06  
    8  -14070.1313151158      7.41e-07  
    9  -14070.1313151207      1.35e-07  
   10  -14070.1313151209      9.77e-08  
   11  -14070.1313151209      2.63e-08  
   12  -14070.1313151218      6.85e-09  Convergence criterion met
 ---------------------------------------
 SCF time:   CPU 88.15s  wall 16.00s 
 SCF   energy in the final basis set =   -14070.1313151218
 Total energy in the final basis set =   -14070.1313151218

 --------------------------------------------------------------

                    Orbital Energies (a.u.)
 --------------------------------------------------------------

 Alpha MOs
 -- Occupied --
*****************-176.3058-176.3058-165.7096-165.7096-165.7075-165.7074
********-165.7074 -35.8022 -35.8022 -31.2955 -31.2954 -31.2894 -31.2894
-31.2893 -31.2892 -22.9459 -22.9459 -22.9445 -22.9445 -22.9444 -22.9444
-22.9402 -22.9402 -22.9402 -22.9402 -10.2495 -10.2491 -10.2051 -10.2051
-10.2001 -10.1996  -6.3515  -6.3514  -4.7638  -4.7638  -4.7491  -4.7491
 -4.7489  -4.7489  -2.0296  -2.0295  -2.0250  -2.0248  -2.0248  -2.0248
 -2.0122  -2.0121  -2.0121  -2.0120  -0.8902  -0.7845  -0.7837  -0.6767
 -0.6587  -0.6258  -0.5941  -0.5243  -0.4894  -0.4685  -0.4335  -0.4156
 -0.4075  -0.3659  -0.3511  -0.3139  -0.3064  -0.2872  -0.2617  -0.2594
 -0.2493
 -- Virtual --
 -0.0732  -0.0452  -0.0416  -0.0296  -0.0075   0.0071   0.0146   0.0371
  0.0460   0.0574   0.0715   0.0811   0.0827   0.0962   0.0995   0.1027
  0.1093   0.1122   0.1202   0.1206   0.1270   0.1336   0.1388   0.1478
  0.1533   0.1571   0.1737   0.1855   0.1860   0.1861   0.1988   0.2158
  0.2164   0.2319   0.2330   0.2455   0.2588   0.2635   0.2654   0.2747
  0.2929   0.3069   0.3151   0.3325   0.3368   0.3392   0.3907   0.4001
  0.4135   0.4155   0.4170   0.4317   0.4497   0.4657   0.4846   0.4970
  0.5056   0.5145   0.5234   0.5269   0.5342   0.5476   0.5616   0.5768
  0.5793   0.5876   0.6059   0.6083   0.6237   0.6484   0.6651   0.7138
  0.7323   0.7423   0.7433   0.7501   0.7785   0.8262   0.8442   0.8503
  0.8520   0.8725   0.8775   0.8946   0.9423   0.9567   0.9805   1.0115
  1.0629   1.0733   1.0870   1.0991   1.1700   1.1870   1.2790   1.2965
  1.3403   1.3672   1.3933   1.4463   1.4507   1.4744   1.4843   1.5012
  1.5301   1.5482   1.5498   1.5596   1.6493   1.6749   1.6783   1.7047
  1.7198   1.7637   1.8143   1.8575   1.8791   1.8939   1.9045   1.9334
  1.9356   1.9879   2.0143   2.0210   2.0275   2.2343   2.2888   2.3077
  2.3078   2.3947   2.4554   2.5350   2.5567   2.6088   2.6728   2.6745
  2.7057   2.7117   2.7440   2.7488   2.7583   2.7648   2.7974   2.8574
  2.8577   2.9830   3.0542   3.0838   3.0854   3.3099   3.3512   3.4766
  3.5099   3.6640   3.7944   3.9682   3.9700   4.0034   4.0117   4.0159
  4.0213   4.0481   4.0494   4.1014   4.1206   4.1831   4.2549   4.3366
  4.4104   4.5617   4.8040   5.9991   6.0320   6.0833   6.1211   6.1215
  6.1941  23.4375  23.8622  23.8835  24.0063  24.0653  24.1655  27.8544
 27.9687  28.3422  28.3679  28.4046  28.4149  28.4313  28.4510  28.5396
 28.5397  28.5536  28.5587  28.5612  28.5738  28.6067  28.6326  28.6934
 28.7587 127.8869 127.9065 127.9380 127.9590 127.9595 127.9984 151.6530
151.75271901.81531901.9189
 --------------------------------------------------------------

          Ground-State Mulliken Net Atomic Charges

     Atom                 Charge (a.u.)
  ----------------------------------------
      1 C                    -0.458543
      2 C                    -0.150846
      3 C                    -0.145176
      4 C                    -0.453726
      5 C                     0.246972
      6 C                     0.241333
      7 H                     0.152907
      8 H                     0.172138
      9 H                     0.172378
     10 H                     0.151780
     11 I                     0.036160
     12 I                     0.034622
  ----------------------------------------
  Sum of atomic charges =     0.000000

 -----------------------------------------------------------------
                    Cartesian Multipole Moments
 -----------------------------------------------------------------
    Charge (ESU x 10^10)
                 0.0000
    Dipole Moment (Debye)
         X      -1.1239      Y       0.0000      Z       1.9406
       Tot       2.2426
    Quadrupole Moments (Debye-Ang)
        XX     -91.1075     XY       0.0000     YY     -96.1340
        XZ       2.4717     YZ       0.0000     ZZ     -86.7469
    Octopole Moments (Debye-Ang^2)
       XXX    -569.0381    XXY       0.0000    XYY    -201.3385
       YYY       0.0000    XXZ      83.5410    XYZ       0.0000
       YYZ      80.4464    XZZ    -188.5865    YZZ       0.0000
       ZZZ     241.9587
    Hexadecapole Moments (Debye-Ang^3)
      XXXX   -3946.3438   XXXY       0.0000   XXYY    -732.3698
      XYYY       0.0000   YYYY    -128.8050   XXXZ     433.1251
      XXYZ       0.0000   XYYZ     161.0258   YYYZ      -0.0000
      XXZZ    -992.4397   XYZZ      -0.0000   YYZZ    -368.4594
      XZZZ     491.9418   YZZZ      -0.0000   ZZZZ   -1839.2610
 -----------------------------------------------------------------
 Calculating analytic gradient of the SCF energy
 Gradient of SCF Energy
            1           2           3           4           5           6
    1   0.0008774   0.0001895   0.0007562  -0.0023828   0.0095331  -0.0099890
    2  -0.0000000   0.0000000  -0.0000000   0.0000000  -0.0000000   0.0000000
    3   0.0021380  -0.0010186  -0.0006889   0.0004864   0.0046837  -0.0076243
            7           8           9          10          11          12
    1  -0.0003889   0.0002820  -0.0006839  -0.0004676   0.0075395  -0.0052656
    2   0.0000000   0.0000000   0.0000000  -0.0000000   0.0000000  -0.0000000
    3   0.0000817   0.0005445   0.0000283  -0.0000440   0.0036056  -0.0021926
 Max gradient component =       9.989E-03
 RMS gradient           =       3.282E-03
 Gradient time:  CPU 29.58 s  wall 5.01 s
 Geometry Optimization Parameters
   NAtoms,    NIC,     NZ,  NCons,   NDum,   NFix, NCnnct, MaxDiis
       12      78      12       0       0       0       0       0

 Cartesian Hessian Update
 Hessian updated using BFGS update


** GEOMETRY OPTIMIZATION IN DELOCALIZED INTERNAL COORDINATES **
   Searching for a Minimum

   Optimization Cycle:   2

                       Coordinates (Angstroms)
     ATOM                X               Y               Z
      1  C         0.0095607425    0.0000000000    0.0014289164
      2  C         0.0052626057    0.0000000000    1.3907649333
      3  C         1.2081372122    0.0000000000    2.0853349705
      4  C         2.4097580030    0.0000000000    1.3873233232
      5  C         2.4379835077    0.0000000000   -0.0112883572
      6  C         1.2077955812    0.0000000000   -0.7213186927
      7  H        -0.9317030395    0.0000000000   -0.5340530540
      8  H        -0.9371332628    0.0000000000    1.9259179033
      9  H         1.2152215435    0.0000000000    3.1690821867
     10  H         3.3436932308    0.0000000000    1.9341651969
     11  I         4.3977620239    0.0000000000   -0.8925446524
     12  I         0.9883702031    0.0000000000   -2.8540276740
   Point Group: c1    Number of degrees of freedom:    30


   Energy is -14070.131315122

 Hessian updated using BFGS update

 15 Hessian modes will be used to form the next step
  Hessian Eigenvalues:
     0.123831    0.128254    0.159744    0.160006    0.219997    0.226336
     0.244873    0.249655    0.313885    0.351453    0.351983    0.422393
     0.444968    0.464767    0.530424

 Minimum search - taking simple RFO step
 Searching for Lamda that Minimizes Along All modes
 Value Taken    Lamda =  -0.00230705
 Step Taken.  Stepsize is  0.073897

                             Maximum     Tolerance    Cnvgd?
         Gradient           0.029519      0.000300      NO
         Displacement       0.068145      0.001200      NO
         Energy change     -0.002770      0.000001      NO


 New Cartesian Coordinates Obtained by Inverse Iteration

 Displacement from previous Coordinates is:  0.205758
 ----------------------------------------------------------------
             Standard Nuclear Orientation (Angstroms)
    I     Atom           X                Y                Z
 ----------------------------------------------------------------
    1      C       0.0066564170     0.0000000000     0.0036678112
    2      C       0.0022148868     0.0000000000     1.3942952590
    3      C       1.2068111667     0.0000000000     2.0909683099
    4      C       2.4111325650     0.0000000000     1.3940000632
    5      C       2.4269481352     0.0000000000    -0.0040029042
    6      C       1.2102091395     0.0000000000    -0.7071753832
    7      H      -0.9306936621     0.0000000000    -0.5378241810
    8      H      -0.9422669369     0.0000000000     1.9255525469
    9      H       1.2153575173     0.0000000000     3.1745937319
   10      H       3.3474695393     0.0000000000     1.9373449535
   11      I       4.3429371185     0.0000000000    -0.9495588940
   12      I       1.0579324650     0.0000000000    -2.8410763131
 ----------------------------------------------------------------
 Nuclear Repulsion Energy =        1222.58252051 hartrees
 There are       73 alpha and       73 beta electrons
 Applying Cartesian multipole field
    Component          Value
    ---------          -----
     (2,0,0)        1.00000E-11
     (0,2,0)        2.00000E-11
     (0,0,2)       -3.00000E-11
 Nucleus-field energy     =    -0.0000000170 hartrees
 Requested basis set is 6-311++G(d,p)
 There are 104 shells and 284 basis functions
 A cutoff of  1.0D-11 yielded   4143 shell pairs
 There are     32423 function pairs (     35983 Cartesian)
 Smallest overlap matrix eigenvalue = 1.15E-06

 Q-Chem warning in module stvman/mkSTV.C, line 318:

 Overlap eigenvalue is smaller than square root of threshold
 Use THRESH >= 12 to get rid of this warning

 Guess MOs from SCF MO coefficient file

 -----------------------------------------------------------------------
  General SCF calculation program by
  Eric Jon Sundstrom, Paul Horn, Yuezhi Mao, Dmitri Zuev, Alec White,
  David Stuck, Shaama M.S., Shane Yost, Joonho Lee, David Small,
  Daniel Levine, Susi Lehtola, Hugh Burton, Evgeny Epifanovsky,
  Bang C. Huynh
 -----------------------------------------------------------------------
 Exchange:     0.2000 Hartree-Fock + 0.0800 Slater + 0.7200 B88
 Correlation:  0.1900 VWN1RPA + 0.8100 LYP
 Using SG-1 standard quadrature grid
 using 6 threads for integral computing
 -------------------------------------------------------
 OpenMP Integral computing Module                
 Release: version 2.0, May 2017, Q-Chem Inc. Pleasanton 
 -------------------------------------------------------
 A restricted SCF calculation will be
 performed using DIIS
 SCF converges when DIIS error is below 1.0e-08
 ---------------------------------------
  Cycle       Energy         DIIS error
 ---------------------------------------
    1  -14070.1319233588      3.54e-04  
    2  -14070.1326458623      1.32e-04  
    3  -14070.1323335321      2.13e-04  
    4  -14070.1328309863      3.23e-05  
    5  -14070.1328432529      7.10e-06  
    6  -14070.1328436957      2.63e-06  
    7  -14070.1328437662      5.57e-07  
    8  -14070.1328437682      3.26e-07  
    9  -14070.1328437691      7.05e-08  
   10  -14070.1328437687      3.08e-08  
   11  -14070.1328437701      8.09e-09  Convergence criterion met
 ---------------------------------------
 SCF time:   CPU 81.06s  wall 15.00s 
 SCF   energy in the final basis set =   -14070.1328437701
 Total energy in the final basis set =   -14070.1328437701

 --------------------------------------------------------------

                    Orbital Energies (a.u.)
 --------------------------------------------------------------

 Alpha MOs
 -- Occupied --
*****************-176.3050-176.3050-165.7087-165.7087-165.7066-165.7066
********-165.7065 -35.8014 -35.8014 -31.2946 -31.2946 -31.2886 -31.2886
-31.2884 -31.2884 -22.9451 -22.9451 -22.9437 -22.9437 -22.9436 -22.9436
-22.9394 -22.9394 -22.9394 -22.9394 -10.2470 -10.2465 -10.2055 -10.2052
-10.2007 -10.2001  -6.3507  -6.3507  -4.7630  -4.7630  -4.7485  -4.7484
 -4.7482  -4.7482  -2.0288  -2.0288  -2.0243  -2.0243  -2.0241  -2.0241
 -2.0115  -2.0115  -2.0115  -2.0115  -0.8915  -0.7861  -0.7833  -0.6758
 -0.6609  -0.6263  -0.5937  -0.5243  -0.4900  -0.4689  -0.4333  -0.4166
 -0.4087  -0.3668  -0.3503  -0.3150  -0.3054  -0.2907  -0.2589  -0.2576
 -0.2496
 -- Virtual --
 -0.0722  -0.0436  -0.0422  -0.0248  -0.0074   0.0074   0.0147   0.0371
  0.0457   0.0574   0.0723   0.0815   0.0826   0.0966   0.1002   0.1022
  0.1090   0.1123   0.1196   0.1213   0.1262   0.1335   0.1399   0.1469
  0.1529   0.1629   0.1730   0.1861   0.1869   0.1873   0.2012   0.2147
  0.2174   0.2292   0.2319   0.2469   0.2598   0.2658   0.2672   0.2744
  0.2930   0.3070   0.3151   0.3323   0.3380   0.3411   0.3898   0.3994
  0.4057   0.4126   0.4173   0.4294   0.4617   0.4691   0.4832   0.4973
  0.5067   0.5145   0.5233   0.5271   0.5344   0.5484   0.5614   0.5768
  0.5801   0.6002   0.6092   0.6104   0.6229   0.6475   0.6643   0.7181
  0.7319   0.7411   0.7453   0.7519   0.7818   0.8250   0.8446   0.8505
  0.8514   0.8756   0.8781   0.8942   0.9445   0.9574   0.9807   1.0127
  1.0676   1.0724   1.0827   1.0977   1.1731   1.1918   1.2771   1.3008
  1.3411   1.3698   1.3861   1.4527   1.4591   1.4803   1.4864   1.4952
  1.5239   1.5485   1.5488   1.5584   1.6461   1.6757   1.6794   1.7089
  1.7202   1.7681   1.8124   1.8637   1.8847   1.8968   1.9018   1.9316
  1.9382   1.9901   2.0166   2.0218   2.0297   2.2344   2.2915   2.3101
  2.3132   2.3949   2.4558   2.5348   2.5543   2.6101   2.6729   2.6800
  2.7062   2.7117   2.7440   2.7507   2.7589   2.7680   2.7956   2.8573
  2.8581   2.9852   3.0567   3.0856   3.0928   3.3129   3.3498   3.4747
  3.5127   3.6653   3.8033   3.9662   3.9731   4.0038   4.0046   4.0209
  4.0234   4.0494   4.0519   4.1054   4.1176   4.1843   4.2597   4.3369
  4.4150   4.5683   4.8102   5.9998   6.0341   6.0744   6.1185   6.1342
  6.2014  23.4359  23.8845  23.8934  24.0124  24.0626  24.1616  27.8559
 27.9748  28.3430  28.3696  28.4035  28.4100  28.4415  28.4538  28.5393
 28.5414  28.5547  28.5557  28.5653  28.5754  28.6062  28.6362  28.6966
 28.7600 127.8879 127.9080 127.9356 127.9574 127.9658 128.0024 151.6546
151.75811901.81691901.9247
 --------------------------------------------------------------

          Ground-State Mulliken Net Atomic Charges

     Atom                 Charge (a.u.)
  ----------------------------------------
      1 C                    -0.475017
      2 C                    -0.147050
      3 C                    -0.146715
      4 C                    -0.463986
      5 C                     0.243005
      6 C                     0.270648
      7 H                     0.151569
      8 H                     0.172424
      9 H                     0.172543
     10 H                     0.151088
     11 I                     0.036825
     12 I                     0.034666
  ----------------------------------------
  Sum of atomic charges =     0.000000

 -----------------------------------------------------------------
                    Cartesian Multipole Moments
 -----------------------------------------------------------------
    Charge (ESU x 10^10)
                 0.0000
    Dipole Moment (Debye)
         X      -1.1071      Y       0.0000      Z       1.9192
       Tot       2.2157
    Quadrupole Moments (Debye-Ang)
        XX     -91.2541     XY       0.0000     YY     -96.0910
        XZ       2.1675     YZ      -0.0000     ZZ     -86.6089
    Octopole Moments (Debye-Ang^2)
       XXX    -572.6214    XXY       0.0000    XYY    -201.5563
       YYY       0.0000    XXZ      83.5139    XYZ      -0.0000
       YYZ      81.4294    XZZ    -186.7770    YZZ       0.0000
       ZZZ     244.6746
    Hexadecapole Moments (Debye-Ang^3)
      XXXX   -3912.3799   XXXY       0.0000   XXYY    -722.0922
      XYYY       0.0000   YYYY    -128.7417   XXXZ     461.1253
      XXYZ      -0.0000   XYYZ     171.6304   YYYZ      -0.0000
      XXZZ    -975.8195   XYZZ       0.0000   YYZZ    -369.5628
      XZZZ     515.4636   YZZZ      -0.0000   ZZZZ   -1845.1541
 -----------------------------------------------------------------
 Calculating analytic gradient of the SCF energy
 Gradient of SCF Energy
            1           2           3           4           5           6
    1   0.0009997  -0.0003508  -0.0000138  -0.0005448   0.0033244  -0.0024500
    2   0.0000000  -0.0000000   0.0000000  -0.0000000  -0.0000000  -0.0000000
    3   0.0005549  -0.0000698   0.0003310  -0.0004738   0.0012070  -0.0018837
            7           8           9          10          11          12
    1   0.0001000   0.0000400  -0.0002568  -0.0001047   0.0012249  -0.0019682
    2  -0.0000000   0.0000000  -0.0000000   0.0000000   0.0000000   0.0000000
    3  -0.0000576   0.0000154  -0.0000412   0.0002684   0.0013108  -0.0011614
 Max gradient component =       3.324E-03
 RMS gradient           =       9.535E-04
 Gradient time:  CPU 29.86 s  wall 5.06 s
 Geometry Optimization Parameters
   NAtoms,    NIC,     NZ,  NCons,   NDum,   NFix, NCnnct, MaxDiis
       12      78      12       0       0       0       0       0

 Cartesian Hessian Update
 Hessian updated using BFGS update


** GEOMETRY OPTIMIZATION IN DELOCALIZED INTERNAL COORDINATES **
   Searching for a Minimum

   Optimization Cycle:   3

                       Coordinates (Angstroms)
     ATOM                X               Y               Z
      1  C         0.0066564170    0.0000000000    0.0036678112
      2  C         0.0022148868    0.0000000000    1.3942952590
      3  C         1.2068111667    0.0000000000    2.0909683099
      4  C         2.4111325650    0.0000000000    1.3940000632
      5  C         2.4269481352    0.0000000000   -0.0040029042
      6  C         1.2102091395    0.0000000000   -0.7071753832
      7  H        -0.9306936621    0.0000000000   -0.5378241810
      8  H        -0.9422669369    0.0000000000    1.9255525469
      9  H         1.2153575173    0.0000000000    3.1745937319
     10  H         3.3474695393    0.0000000000    1.9373449535
     11  I         4.3429371185    0.0000000000   -0.9495588940
     12  I         1.0579324650    0.0000000000   -2.8410763131
   Point Group: c1    Number of degrees of freedom:    30


   Energy is -14070.132843770

 Hessian updated using BFGS update

 18 Hessian modes will be used to form the next step
  Hessian Eigenvalues:
     0.123703    0.129722    0.159542    0.160000    0.160185    0.219616
     0.221355    0.243587    0.245756    0.269040    0.351456    0.351933
     0.352070    0.421030    0.435478    0.462224    0.464878    0.469226

 Minimum search - taking simple RFO step
 Searching for Lamda that Minimizes Along All modes
 Value Taken    Lamda =  -0.00033008
 Step Taken.  Stepsize is  0.035581

                             Maximum     Tolerance    Cnvgd?
         Gradient           0.009056      0.000300      NO
         Displacement       0.032373      0.001200      NO
         Energy change     -0.001529      0.000001      NO


 New Cartesian Coordinates Obtained by Inverse Iteration

 Displacement from previous Coordinates is:  0.098525
 ----------------------------------------------------------------
             Standard Nuclear Orientation (Angstroms)
    I     Atom           X                Y                Z
 ----------------------------------------------------------------
    1      C       0.0013068053     0.0000000000     0.0042721368
    2      C       0.0004798387     0.0000000000     1.3954517430
    3      C       1.2063940332     0.0000000000     2.0919356469
    4      C       2.4112433420     0.0000000000     1.3962476807
    5      C       2.4204383029     0.0000000000    -0.0011003889
    6      C       1.2085429387     0.0000000000    -0.7008395290
    7      H      -0.9359133142     0.0000000000    -0.5377175806
    8      H      -0.9433717447     0.0000000000     1.9278942995
    9      H       1.2163499096     0.0000000000     3.1756091302
   10      H       3.3495304773     0.0000000000     1.9357754688
   11      I       4.3235607594     0.0000000000    -0.9745959098
   12      I       1.0961470031     0.0000000000    -2.8321476977
 ----------------------------------------------------------------
 Nuclear Repulsion Energy =        1230.39007275 hartrees
 There are       73 alpha and       73 beta electrons
 Applying Cartesian multipole field
    Component          Value
    ---------          -----
     (2,0,0)        1.00000E-11
     (0,2,0)        2.00000E-11
     (0,0,2)       -3.00000E-11
 Nucleus-field energy     =    -0.0000000172 hartrees
 Requested basis set is 6-311++G(d,p)
 There are 104 shells and 284 basis functions
 A cutoff of  1.0D-11 yielded   4145 shell pairs
 There are     32433 function pairs (     35995 Cartesian)
 Smallest overlap matrix eigenvalue = 1.15E-06

 Q-Chem warning in module stvman/mkSTV.C, line 318:

 Overlap eigenvalue is smaller than square root of threshold
 Use THRESH >= 12 to get rid of this warning

 Guess MOs from SCF MO coefficient file

 -----------------------------------------------------------------------
  General SCF calculation program by
  Eric Jon Sundstrom, Paul Horn, Yuezhi Mao, Dmitri Zuev, Alec White,
  David Stuck, Shaama M.S., Shane Yost, Joonho Lee, David Small,
  Daniel Levine, Susi Lehtola, Hugh Burton, Evgeny Epifanovsky,
  Bang C. Huynh
 -----------------------------------------------------------------------
 Exchange:     0.2000 Hartree-Fock + 0.0800 Slater + 0.7200 B88
 Correlation:  0.1900 VWN1RPA + 0.8100 LYP
 Using SG-1 standard quadrature grid
 using 6 threads for integral computing
 -------------------------------------------------------
 OpenMP Integral computing Module                
 Release: version 2.0, May 2017, Q-Chem Inc. Pleasanton 
 -------------------------------------------------------
 A restricted SCF calculation will be
 performed using DIIS
 SCF converges when DIIS error is below 1.0e-08
 ---------------------------------------
  Cycle       Energy         DIIS error
 ---------------------------------------
    1  -14070.1327458882      1.84e-04  
    2  -14070.1329408429      5.40e-05  
    3  -14070.1328919101      8.58e-05  
    4  -14070.1329709446      1.81e-05  
    5  -14070.1329747276      3.45e-06  
    6  -14070.1329748301      1.35e-06  
    7  -14070.1329748480      3.06e-07  
    8  -14070.1329748484      1.60e-07  
    9  -14070.1329748490      4.08e-08  
   10  -14070.1329748494      1.36e-08  
   11  -14070.1329748508      5.08e-09  Convergence criterion met
 ---------------------------------------
 SCF time:   CPU 79.81s  wall 14.00s 
 SCF   energy in the final basis set =   -14070.1329748508
 Total energy in the final basis set =   -14070.1329748508

 --------------------------------------------------------------

                    Orbital Energies (a.u.)
 --------------------------------------------------------------

 Alpha MOs
 -- Occupied --
*****************-176.3046-176.3045-165.7083-165.7083-165.7062-165.7062
********-165.7061 -35.8010 -35.8010 -31.2942 -31.2941 -31.2882 -31.2882
-31.2880 -31.2880 -22.9447 -22.9446 -22.9433 -22.9432 -22.9432 -22.9431
-22.9390 -22.9390 -22.9390 -22.9390 -10.2460 -10.2455 -10.2055 -10.2055
-10.2009 -10.2003  -6.3504  -6.3503  -4.7627  -4.7626  -4.7481  -4.7481
 -4.7478  -4.7478  -2.0284  -2.0284  -2.0239  -2.0239  -2.0238  -2.0237
 -2.0111  -2.0111  -2.0111  -2.0111  -0.8921  -0.7867  -0.7833  -0.6752
 -0.6619  -0.6265  -0.5935  -0.5244  -0.4903  -0.4694  -0.4332  -0.4168
 -0.4092  -0.3673  -0.3497  -0.3154  -0.3049  -0.2927  -0.2586  -0.2553
 -0.2497
 -- Virtual --
 -0.0721  -0.0430  -0.0425  -0.0229  -0.0073   0.0075   0.0147   0.0371
  0.0455   0.0574   0.0727   0.0817   0.0825   0.0967   0.1005   0.1019
  0.1089   0.1124   0.1192   0.1218   0.1257   0.1335   0.1404   0.1465
  0.1527   0.1645   0.1732   0.1861   0.1875   0.1884   0.2026   0.2149
  0.2177   0.2274   0.2319   0.2473   0.2601   0.2667   0.2678   0.2742
  0.2929   0.3065   0.3151   0.3318   0.3389   0.3417   0.3890   0.3983
  0.3991   0.4107   0.4196   0.4302   0.4679   0.4707   0.4827   0.4974
  0.5074   0.5144   0.5233   0.5274   0.5344   0.5486   0.5612   0.5768
  0.5804   0.6058   0.6102   0.6113   0.6224   0.6468   0.6638   0.7194
  0.7314   0.7404   0.7461   0.7528   0.7833   0.8241   0.8448   0.8499
  0.8518   0.8771   0.8784   0.8943   0.9456   0.9576   0.9808   1.0130
  1.0686   1.0718   1.0803   1.0972   1.1743   1.1939   1.2756   1.3023
  1.3411   1.3710   1.3799   1.4571   1.4623   1.4822   1.4877   1.4922
  1.5225   1.5483   1.5492   1.5580   1.6450   1.6755   1.6794   1.7104
  1.7203   1.7701   1.8115   1.8662   1.8874   1.8978   1.9002   1.9304
  1.9391   1.9913   2.0173   2.0225   2.0305   2.2345   2.2927   2.3111
  2.3151   2.3951   2.4559   2.5349   2.5529   2.6107   2.6729   2.6821
  2.7061   2.7118   2.7439   2.7516   2.7592   2.7699   2.7951   2.8569
  2.8585   2.9857   3.0576   3.0863   3.0957   3.3142   3.3496   3.4741
  3.5139   3.6655   3.8069   3.9648   3.9750   3.9989   4.0050   4.0206
  4.0279   4.0496   4.0529   4.1072   4.1156   4.1860   4.2617   4.3367
  4.4178   4.5698   4.8125   5.9998   6.0353   6.0671   6.1174   6.1415
  6.2053  23.4351  23.8845  23.9052  24.0155  24.0621  24.1609  27.8573
 27.9762  28.3432  28.3705  28.3998  28.4085  28.4476  28.4549  28.5390
 28.5425  28.5539  28.5551  28.5679  28.5761  28.6056  28.6385  28.6980
 28.7603 127.8882 127.9088 127.9327 127.9564 127.9699 128.0044 151.6559
151.75951901.81821901.9263
 --------------------------------------------------------------

          Ground-State Mulliken Net Atomic Charges

     Atom                 Charge (a.u.)
  ----------------------------------------
      1 C                    -0.482701
      2 C                    -0.146282
      3 C                    -0.142931
      4 C                    -0.478484
      5 C                     0.266331
      6 C                     0.266367
      7 H                     0.151397
      8 H                     0.172452
      9 H                     0.172694
     10 H                     0.150167
     11 I                     0.036062
     12 I                     0.034929
  ----------------------------------------
  Sum of atomic charges =     0.000000

 -----------------------------------------------------------------
                    Cartesian Multipole Moments
 -----------------------------------------------------------------
    Charge (ESU x 10^10)
                 0.0000
    Dipole Moment (Debye)
         X      -1.1064      Y      -0.0000      Z       1.9090
       Tot       2.2065
    Quadrupole Moments (Debye-Ang)
        XX     -91.3418     XY      -0.0000     YY     -96.0763
        XZ       2.0093     YZ       0.0000     ZZ     -86.5589
    Octopole Moments (Debye-Ang^2)
       XXX    -575.2541    XXY      -0.0000    XYY    -201.9841
       YYY      -0.0000    XXZ      83.3713    XYZ       0.0000
       YYZ      81.7825    XZZ    -186.1310    YZZ      -0.0000
       ZZZ     245.6558
    Hexadecapole Moments (Debye-Ang^3)
      XXXX   -3907.8799   XXXY      -0.0000   XXYY    -719.4480
      XYYY      -0.0000   YYYY    -128.7254   XXXZ     475.3578
      XXYZ       0.0000   XYYZ     176.8957   YYYZ       0.0000
      XXZZ    -969.3536   XYZZ      -0.0000   YYZZ    -369.4760
      XZZZ     526.6490   YZZZ       0.0000   ZZZZ   -1845.0962
 -----------------------------------------------------------------
 Calculating analytic gradient of the SCF energy
 Gradient of SCF Energy
            1           2           3           4           5           6
    1   0.0000263  -0.0001353   0.0000162  -0.0003083  -0.0000303   0.0005182
    2  -0.0000000   0.0000000   0.0000000  -0.0000000   0.0000000   0.0000000
    3  -0.0002684   0.0001424   0.0000878  -0.0001903  -0.0000150   0.0007215
            7           8           9          10          11          12
    1  -0.0000550  -0.0000252   0.0000394   0.0000003  -0.0004972   0.0004509
    2   0.0000000  -0.0000000  -0.0000000   0.0000000  -0.0000000  -0.0000000
    3  -0.0000155  -0.0001129  -0.0000208   0.0000340  -0.0004500   0.0000870
 Max gradient component =       7.215E-04
 RMS gradient           =       2.186E-04
 Gradient time:  CPU 29.95 s  wall 5.07 s
 Geometry Optimization Parameters
   NAtoms,    NIC,     NZ,  NCons,   NDum,   NFix, NCnnct, MaxDiis
       12      78      12       0       0       0       0       0

 Cartesian Hessian Update
 Hessian updated using BFGS update


** GEOMETRY OPTIMIZATION IN DELOCALIZED INTERNAL COORDINATES **
   Searching for a Minimum

   Optimization Cycle:   4

                       Coordinates (Angstroms)
     ATOM                X               Y               Z
      1  C         0.0013068053    0.0000000000    0.0042721368
      2  C         0.0004798387    0.0000000000    1.3954517430
      3  C         1.2063940332    0.0000000000    2.0919356469
      4  C         2.4112433420    0.0000000000    1.3962476807
      5  C         2.4204383029    0.0000000000   -0.0011003889
      6  C         1.2085429387    0.0000000000   -0.7008395290
      7  H        -0.9359133142    0.0000000000   -0.5377175806
      8  H        -0.9433717447    0.0000000000    1.9278942995
      9  H         1.2163499096    0.0000000000    3.1756091302
     10  H         3.3495304773    0.0000000000    1.9357754688
     11  I         4.3235607594    0.0000000000   -0.9745959098
     12  I         1.0961470031    0.0000000000   -2.8321476977
   Point Group: c1    Number of degrees of freedom:    30


   Energy is -14070.132974851

 Hessian updated using BFGS update

 21 Hessian modes will be used to form the next step
  Hessian Eigenvalues:
     0.123207    0.129883    0.159664    0.159948    0.160000    0.160219
     0.219369    0.220746    0.243186    0.247567    0.310365    0.351455
     0.351933    0.351952    0.352067    0.421980    0.444990    0.464079
     0.464882    0.464934    0.492790

 Minimum search - taking simple RFO step
 Searching for Lamda that Minimizes Along All modes
 Value Taken    Lamda =  -0.00001836
 Step Taken.  Stepsize is  0.007156

                             Maximum     Tolerance    Cnvgd?
         Gradient           0.002482      0.000300      NO
         Displacement       0.006772      0.001200      NO
         Energy change     -0.000131      0.000001      NO


 New Cartesian Coordinates Obtained by Inverse Iteration

 Displacement from previous Coordinates is:  0.020455
 ----------------------------------------------------------------
             Standard Nuclear Orientation (Angstroms)
    I     Atom           X                Y                Z
 ----------------------------------------------------------------
    1      C       0.0016866634     0.0000000000     0.0039671249
    2      C       0.0010265432     0.0000000000     1.3950477784
    3      C       1.2067265576     0.0000000000     2.0914664424
    4      C       2.4114050748     0.0000000000     1.3956201522
    5      C       2.4207428875     0.0000000000    -0.0019007593
    6      C       1.2082054148     0.0000000000    -0.7024824568
    7      H      -0.9356558019     0.0000000000    -0.5376615960
    8      H      -0.9426263734     0.0000000000     1.9279322604
    9      H       1.2163792868     0.0000000000     3.1751674866
   10      H       3.3496804845     0.0000000000     1.9351879705
   11      I       4.3277747932     0.0000000000    -0.9678957186
   12      I       1.0893628206     0.0000000000    -2.8336636846
 ----------------------------------------------------------------
 Nuclear Repulsion Energy =        1228.86373636 hartrees
 There are       73 alpha and       73 beta electrons
 Applying Cartesian multipole field
    Component          Value
    ---------          -----
     (2,0,0)        1.00000E-11
     (0,2,0)        2.00000E-11
     (0,0,2)       -3.00000E-11
 Nucleus-field energy     =    -0.0000000171 hartrees
 Requested basis set is 6-311++G(d,p)
 There are 104 shells and 284 basis functions
 A cutoff of  1.0D-11 yielded   4145 shell pairs
 There are     32433 function pairs (     35995 Cartesian)
 Smallest overlap matrix eigenvalue = 1.15E-06

 Q-Chem warning in module stvman/mkSTV.C, line 318:

 Overlap eigenvalue is smaller than square root of threshold
 Use THRESH >= 12 to get rid of this warning

 Guess MOs from SCF MO coefficient file

 -----------------------------------------------------------------------
  General SCF calculation program by
  Eric Jon Sundstrom, Paul Horn, Yuezhi Mao, Dmitri Zuev, Alec White,
  David Stuck, Shaama M.S., Shane Yost, Joonho Lee, David Small,
  Daniel Levine, Susi Lehtola, Hugh Burton, Evgeny Epifanovsky,
  Bang C. Huynh
 -----------------------------------------------------------------------
 Exchange:     0.2000 Hartree-Fock + 0.0800 Slater + 0.7200 B88
 Correlation:  0.1900 VWN1RPA + 0.8100 LYP
 Using SG-1 standard quadrature grid
 using 6 threads for integral computing
 -------------------------------------------------------
 OpenMP Integral computing Module                
 Release: version 2.0, May 2017, Q-Chem Inc. Pleasanton 
 -------------------------------------------------------
 A restricted SCF calculation will be
 performed using DIIS
 SCF converges when DIIS error is below 1.0e-08
 ---------------------------------------
  Cycle       Energy         DIIS error
 ---------------------------------------
    1  -14070.1329745248      3.30e-05  
    2  -14070.1329825844      9.95e-06  
    3  -14070.1329813490      1.46e-05  
    4  -14070.1329835768      3.83e-06  
    5  -14070.1329837460      6.40e-07  
    6  -14070.1329837495      2.75e-07  
    7  -14070.1329837507      4.30e-08  
    8  -14070.1329837502      2.08e-08  
    9  -14070.1329837514      7.35e-09  Convergence criterion met
 ---------------------------------------
 SCF time:   CPU 65.79s  wall 12.00s 
 SCF   energy in the final basis set =   -14070.1329837514
 Total energy in the final basis set =   -14070.1329837514

 --------------------------------------------------------------

                    Orbital Energies (a.u.)
 --------------------------------------------------------------

 Alpha MOs
 -- Occupied --
*****************-176.3046-176.3046-165.7084-165.7083-165.7063-165.7062
********-165.7061 -35.8011 -35.8010 -31.2943 -31.2942 -31.2883 -31.2883
-31.2881 -31.2881 -22.9447 -22.9447 -22.9434 -22.9433 -22.9432 -22.9432
-22.9391 -22.9391 -22.9390 -22.9390 -10.2462 -10.2457 -10.2055 -10.2055
-10.2008 -10.2003  -6.3504  -6.3504  -4.7627  -4.7627  -4.7482  -4.7481
 -4.7479  -4.7479  -2.0285  -2.0284  -2.0240  -2.0239  -2.0238  -2.0238
 -2.0112  -2.0112  -2.0112  -2.0111  -0.8920  -0.7866  -0.7834  -0.6754
 -0.6617  -0.6266  -0.5935  -0.5244  -0.4902  -0.4694  -0.4332  -0.4167
 -0.4091  -0.3673  -0.3498  -0.3153  -0.3050  -0.2923  -0.2587  -0.2558
 -0.2497
 -- Virtual --
 -0.0720  -0.0431  -0.0425  -0.0232  -0.0073   0.0074   0.0147   0.0371
  0.0456   0.0574   0.0726   0.0817   0.0825   0.0967   0.1005   0.1020
  0.1089   0.1124   0.1193   0.1217   0.1258   0.1335   0.1403   0.1466
  0.1527   0.1643   0.1731   0.1861   0.1875   0.1881   0.2024   0.2149
  0.2176   0.2278   0.2319   0.2472   0.2601   0.2666   0.2677   0.2742
  0.2929   0.3066   0.3152   0.3319   0.3387   0.3415   0.3893   0.3986
  0.4005   0.4110   0.4191   0.4300   0.4666   0.4704   0.4827   0.4974
  0.5072   0.5145   0.5233   0.5274   0.5344   0.5486   0.5613   0.5768
  0.5804   0.6047   0.6101   0.6111   0.6225   0.6469   0.6640   0.7191
  0.7315   0.7406   0.7459   0.7526   0.7831   0.8244   0.8448   0.8501
  0.8517   0.8768   0.8784   0.8942   0.9454   0.9576   0.9808   1.0129
  1.0686   1.0719   1.0809   1.0973   1.1741   1.1936   1.2759   1.3020
  1.3411   1.3707   1.3813   1.4561   1.4621   1.4819   1.4872   1.4926
  1.5227   1.5484   1.5490   1.5580   1.6454   1.6754   1.6793   1.7100
  1.7203   1.7697   1.8116   1.8658   1.8870   1.8975   1.9003   1.9306
  1.9390   1.9910   2.0172   2.0225   2.0304   2.2345   2.2926   2.3110
  2.3148   2.3951   2.4559   2.5348   2.5530   2.6106   2.6730   2.6817
  2.7061   2.7118   2.7438   2.7515   2.7592   2.7697   2.7952   2.8570
  2.8584   2.9856   3.0574   3.0861   3.0952   3.3140   3.3496   3.4743
  3.5138   3.6653   3.8063   3.9651   3.9746   4.0000   4.0049   4.0206
  4.0270   4.0495   4.0527   4.1070   4.1160   4.1856   4.2613   4.3368
  4.4173   4.5697   4.8121   5.9999   6.0350   6.0688   6.1176   6.1400
  6.2045  23.4353  23.8844  23.9034  24.0148  24.0622  24.1611  27.8570
 27.9761  28.3432  28.3703  28.4008  28.4087  28.4463  28.4547  28.5391
 28.5423  28.5543  28.5550  28.5673  28.5760  28.6058  28.6380  28.6978
 28.7602 127.8882 127.9086 127.9334 127.9566 127.9690 128.0040 151.6557
151.75931901.81801901.9261
 --------------------------------------------------------------

          Ground-State Mulliken Net Atomic Charges

     Atom                 Charge (a.u.)
  ----------------------------------------
      1 C                    -0.480145
      2 C                    -0.147097
      3 C                    -0.142945
      4 C                    -0.476180
      5 C                     0.265168
      6 C                     0.263143
      7 H                     0.151545
      8 H                     0.172424
      9 H                     0.172655
     10 H                     0.150379
     11 I                     0.036019
     12 I                     0.035034
  ----------------------------------------
  Sum of atomic charges =     0.000000

 -----------------------------------------------------------------
                    Cartesian Multipole Moments
 -----------------------------------------------------------------
    Charge (ESU x 10^10)
                 0.0000
    Dipole Moment (Debye)
         X      -1.1088      Y       0.0000      Z       1.9105
       Tot       2.2090
    Quadrupole Moments (Debye-Ang)
        XX     -91.3351     XY       0.0000     YY     -96.0784
        XZ       2.0499     YZ       0.0000     ZZ     -86.5691
    Octopole Moments (Debye-Ang^2)
       XXX    -574.8322    XXY       0.0000    XYY    -201.9272
       YYY       0.0000    XXZ      83.4084    XYZ       0.0000
       YYZ      81.6613    XZZ    -186.3009    YZZ      -0.0000
       ZZZ     245.3036
    Hexadecapole Moments (Debye-Ang^3)
      XXXX   -3909.3599   XXXY       0.0000   XXYY    -720.1066
      XYYY       0.0000   YYYY    -128.7265   XXXZ     472.4491
      XXYZ       0.0000   XYYZ     175.7147   YYYZ       0.0000
      XXZZ    -970.7914   XYZZ      -0.0000   YYZZ    -369.3296
      XZZZ     524.0037   YZZZ       0.0000   ZZZZ   -1844.1782
 -----------------------------------------------------------------
 Calculating analytic gradient of the SCF energy
 Gradient of SCF Energy
            1           2           3           4           5           6
    1   0.0000526  -0.0000210  -0.0000170  -0.0001392   0.0002526  -0.0000145
    2  -0.0000000  -0.0000000   0.0000000  -0.0000000   0.0000000  -0.0000000
    3  -0.0001592   0.0000596   0.0000189  -0.0001085   0.0001041   0.0001051
            7           8           9          10          11          12
    1   0.0000089  -0.0000179  -0.0000015  -0.0000014  -0.0000637  -0.0000379
    2   0.0000000   0.0000000   0.0000000  -0.0000000  -0.0000000   0.0000000
    3  -0.0000187  -0.0000460  -0.0000059   0.0000464   0.0000497  -0.0000454
 Max gradient component =       2.526E-04
 RMS gradient           =       6.768E-05
 Gradient time:  CPU 29.96 s  wall 5.07 s
 Geometry Optimization Parameters
   NAtoms,    NIC,     NZ,  NCons,   NDum,   NFix, NCnnct, MaxDiis
       12      78      12       0       0       0       0       0

 Cartesian Hessian Update
 Hessian updated using BFGS update


** GEOMETRY OPTIMIZATION IN DELOCALIZED INTERNAL COORDINATES **
   Searching for a Minimum

   Optimization Cycle:   5

                       Coordinates (Angstroms)
     ATOM                X               Y               Z
      1  C         0.0016866634    0.0000000000    0.0039671249
      2  C         0.0010265432    0.0000000000    1.3950477784
      3  C         1.2067265576    0.0000000000    2.0914664424
      4  C         2.4114050748    0.0000000000    1.3956201522
      5  C         2.4207428875    0.0000000000   -0.0019007593
      6  C         1.2082054148    0.0000000000   -0.7024824568
      7  H        -0.9356558019    0.0000000000   -0.5376615960
      8  H        -0.9426263734    0.0000000000    1.9279322604
      9  H         1.2163792868    0.0000000000    3.1751674866
     10  H         3.3496804845    0.0000000000    1.9351879705
     11  I         4.3277747932    0.0000000000   -0.9678957186
     12  I         1.0893628206    0.0000000000   -2.8336636846
   Point Group: c1    Number of degrees of freedom:    30


   Energy is -14070.132983751

 Hessian updated using BFGS update

 21 Hessian modes will be used to form the next step
  Hessian Eigenvalues:
     0.123352    0.130466    0.159170    0.159731    0.160005    0.160312
     0.219743    0.220940    0.236458    0.249002    0.316451    0.351460
     0.351845    0.351933    0.352139    0.421590    0.441003    0.464339
     0.464759    0.465278    0.508890

 Minimum search - taking simple RFO step
 Searching for Lamda that Minimizes Along All modes
 Value Taken    Lamda =   0.00000000
 Step Taken.  Stepsize is  0.001378

                             Maximum     Tolerance    Cnvgd?
         Gradient           0.000137      0.000300     YES
         Displacement       0.000631      0.001200     YES
         Energy change     -0.000009      0.000001      NO


                       Distance Matrix (Angstroms)
             C (  1)   C (  2)   C (  3)   C (  4)   C (  5)   C (  6)
   C (  2)  1.391081
   C (  3)  2.410347  1.392376
   C (  4)  2.782704  2.410379  1.391205
   C (  5)  2.419063  2.794010  2.419922  1.397552
   C (  6)  1.398127  2.420106  2.793949  2.418620  1.400379
   H (  7)  1.082577  2.147729  3.391477  3.865281  3.398890  2.150188
   H (  8)  2.143215  1.083719  2.155565  3.396010  3.877694  3.397817
   H (  9)  3.395878  2.155437  1.083744  2.143566  3.397684  3.877659
   H ( 10)  3.865058  3.391937  2.148645  1.082356  2.148310  3.397532
   I ( 11)  4.433910  4.929934  4.370428  3.042808  2.137736  3.130840
   I ( 12)  3.038945  4.366518  4.926528  4.431099  3.129130  2.134492
             H (  7)   H (  8)   H (  9)   H ( 10)   I ( 11)
   H (  8)  2.465604
   H (  9)  4.291428  2.493371
   H ( 10)  4.947635  4.292313  2.467493
   I ( 11)  5.280985  6.013564  5.181289  3.063423
   I ( 12)  3.061425  5.177043  6.010173  5.277403  3.737433

 Final energy is   -14070.132983751431     


 ******************************
 **  OPTIMIZATION CONVERGED  **
 ******************************

                       Coordinates (Angstroms)
     ATOM                X               Y               Z
      1  C         0.0016866634    0.0000000000    0.0039671249
      2  C         0.0010265432    0.0000000000    1.3950477784
      3  C         1.2067265576    0.0000000000    2.0914664424
      4  C         2.4114050748    0.0000000000    1.3956201522
      5  C         2.4207428875    0.0000000000   -0.0019007593
      6  C         1.2082054148    0.0000000000   -0.7024824568
      7  H        -0.9356558019    0.0000000000   -0.5376615960
      8  H        -0.9426263734    0.0000000000    1.9279322604
      9  H         1.2163792868    0.0000000000    3.1751674866
     10  H         3.3496804845    0.0000000000    1.9351879705
     11  I         4.3277747932    0.0000000000   -0.9678957186
     12  I         1.0893628206    0.0000000000   -2.8336636846

Z-matrix Print:
$molecule
0 1
I 
C  1 2.134492
C  2 1.398127 1 117.158415
H  3 1.082577 2 119.629065 1 -0.000000 0
C  3 1.391081 2 120.377324 1 -180.000000 0
H  5 1.083719 3 119.480776 2 -180.000000 0
C  5 1.392376 3 119.983767 2 -0.000000 0
H  7 1.083744 5 120.521287 3 -180.000000 0
C  7 1.391205 5 119.977459 3 -0.000000 0
H  9 1.082356 7 120.086784 5 -180.000000 0
C  9 1.397552 7 120.394413 5 -0.000000 0
I  11 2.137736 9 117.247033 7 -180.000000 0
$end


 --------------------------------------------------------------

                    Orbital Energies (a.u.)
 --------------------------------------------------------------

 Alpha MOs
 -- Occupied --
*****************-176.3046-176.3046-165.7084-165.7083-165.7063-165.7062
********-165.7061 -35.8011 -35.8010 -31.2943 -31.2942 -31.2883 -31.2883
-31.2881 -31.2881 -22.9447 -22.9447 -22.9434 -22.9433 -22.9432 -22.9432
-22.9391 -22.9391 -22.9390 -22.9390 -10.2462 -10.2457 -10.2055 -10.2055
-10.2008 -10.2003  -6.3504  -6.3504  -4.7627  -4.7627  -4.7482  -4.7481
 -4.7479  -4.7479  -2.0285  -2.0284  -2.0240  -2.0239  -2.0238  -2.0238
 -2.0112  -2.0112  -2.0112  -2.0111  -0.8920  -0.7866  -0.7834  -0.6754
 -0.6617  -0.6266  -0.5935  -0.5244  -0.4902  -0.4694  -0.4332  -0.4167
 -0.4091  -0.3673  -0.3498  -0.3153  -0.3050  -0.2923  -0.2587  -0.2558
 -0.2497
 -- Virtual --
 -0.0720  -0.0431  -0.0425  -0.0232  -0.0073   0.0074   0.0147   0.0371
  0.0456   0.0574   0.0726   0.0817   0.0825   0.0967   0.1005   0.1020
  0.1089   0.1124   0.1193   0.1217   0.1258   0.1335   0.1403   0.1466
  0.1527   0.1643   0.1731   0.1861   0.1875   0.1881   0.2024   0.2149
  0.2176   0.2278   0.2319   0.2472   0.2601   0.2666   0.2677   0.2742
  0.2929   0.3066   0.3152   0.3319   0.3387   0.3415   0.3893   0.3986
  0.4005   0.4110   0.4191   0.4300   0.4666   0.4704   0.4827   0.4974
  0.5072   0.5145   0.5233   0.5274   0.5344   0.5486   0.5613   0.5768
  0.5804   0.6047   0.6101   0.6111   0.6225   0.6469   0.6640   0.7191
  0.7315   0.7406   0.7459   0.7526   0.7831   0.8244   0.8448   0.8501
  0.8517   0.8768   0.8784   0.8942   0.9454   0.9576   0.9808   1.0129
  1.0686   1.0719   1.0809   1.0973   1.1741   1.1936   1.2759   1.3020
  1.3411   1.3707   1.3813   1.4561   1.4621   1.4819   1.4872   1.4926
  1.5227   1.5484   1.5490   1.5580   1.6454   1.6754   1.6793   1.7100
  1.7203   1.7697   1.8116   1.8658   1.8870   1.8975   1.9003   1.9306
  1.9390   1.9910   2.0172   2.0225   2.0304   2.2345   2.2926   2.3110
  2.3148   2.3951   2.4559   2.5348   2.5530   2.6106   2.6730   2.6817
  2.7061   2.7118   2.7438   2.7515   2.7592   2.7697   2.7952   2.8570
  2.8584   2.9856   3.0574   3.0861   3.0952   3.3140   3.3496   3.4743
  3.5138   3.6653   3.8063   3.9651   3.9746   4.0000   4.0049   4.0206
  4.0270   4.0495   4.0527   4.1070   4.1160   4.1856   4.2613   4.3368
  4.4173   4.5697   4.8121   5.9999   6.0350   6.0688   6.1176   6.1400
  6.2045  23.4353  23.8844  23.9034  24.0148  24.0622  24.1611  27.8570
 27.9761  28.3432  28.3703  28.4008  28.4087  28.4463  28.4547  28.5391
 28.5423  28.5543  28.5550  28.5673  28.5760  28.6058  28.6380  28.6978
 28.7602 127.8882 127.9086 127.9334 127.9566 127.9690 128.0040 151.6557
151.75931901.81801901.9261
 --------------------------------------------------------------

          Ground-State Mulliken Net Atomic Charges

     Atom                 Charge (a.u.)
  ----------------------------------------
      1 C                    -0.480145
      2 C                    -0.147097
      3 C                    -0.142945
      4 C                    -0.476180
      5 C                     0.265168
      6 C                     0.263143
      7 H                     0.151545
      8 H                     0.172424
      9 H                     0.172655
     10 H                     0.150379
     11 I                     0.036019
     12 I                     0.035034
  ----------------------------------------
  Sum of atomic charges =     0.000000

 -----------------------------------------------------------------
                    Cartesian Multipole Moments
 -----------------------------------------------------------------
    Charge (ESU x 10^10)
                 0.0000
    Dipole Moment (Debye)
         X      -1.1088      Y       0.0000      Z       1.9105
       Tot       2.2090
    Quadrupole Moments (Debye-Ang)
        XX     -91.3351     XY       0.0000     YY     -96.0784
        XZ       2.0499     YZ       0.0000     ZZ     -86.5691
    Octopole Moments (Debye-Ang^2)
       XXX    -574.8322    XXY       0.0000    XYY    -201.9272
       YYY       0.0000    XXZ      83.4084    XYZ       0.0000
       YYZ      81.6613    XZZ    -186.3009    YZZ      -0.0000
       ZZZ     245.3036
    Hexadecapole Moments (Debye-Ang^3)
      XXXX   -3909.3599   XXXY       0.0000   XXYY    -720.1066
      XYYY       0.0000   YYYY    -128.7265   XXXZ     472.4491
      XXYZ       0.0000   XYYZ     175.7147   YYYZ       0.0000
      XXZZ    -970.7914   XYZZ      -0.0000   YYZZ    -369.3296
      XZZZ     524.0037   YZZZ       0.0000   ZZZZ   -1844.1782
 -----------------------------------------------------------------
Archival summary:
1\1\december\OPT\ProcedureUnspecified\BasisUnspecified\264\taweetha\FriNov2920:19:102019FriNov2920:19:102019\0\\#,OPT,ProcedureUnspecified,BasisUnspecified,\\0,1\I\C,1,2.13449\C,2,1.39813,1,117.158\H,3,1.08258,2,119.629,1,-0,0\C,3,1.39108,2,120.377,1,-180,0\H,5,1.08372,3,119.481,2,-180,0\C,5,1.39238,3,119.984,2,-0,0\H,7,1.08374,5,120.521,3,-180,0\C,7,1.39121,5,119.977,3,-0,0\H,9,1.08236,7,120.087,5,-180,0\C,9,1.39755,7,120.394,5,-0,0\I,11,2.13774,9,117.247,7,-180,0\\\@

 Total job time:  101.26s(wall), 568.38s(cpu) 
 Fri Nov 29 20:19:10 2019

        *************************************************************
        *                                                           *
        *  Thank you very much for using Q-Chem.  Have a nice day.  *
        *                                                           *
        *************************************************************


 
User input: 2 of 2 
 
                  Welcome to Q-Chem
     A Quantum Leap Into The Future Of Chemistry


 Q-Chem 5.2 (devel), Q-Chem, Inc., Pleasanton, CA (2019)

 Yihan Shao,  Zhengting Gan,  E. Epifanovsky,  A. T. B. Gilbert,  M. Wormit,  
 J. Kussmann,  A. W. Lange,  A. Behn,  Jia Deng,  Xintian Feng,  D. Ghosh,  
 M. Goldey,  P. R. Horn,  L. D. Jacobson,  I. Kaliman,  T. Kus,  A. Landau,  
 Jie Liu,  E. I. Proynov,  R. M. Richard,  R. P. Steele,  E. J. Sundstrom,  
 H. L. Woodcock III,  P. M. Zimmerman,  D. Zuev,  B. Albrecht,  E. Alguire,  
 S. A. Baeppler,  D. Barton,  Z. Benda,  Y. A. Bernard,  E. J. Berquist,  
 K. B. Bravaya,  H. Burton,  D. Casanova,  Chun-Min Chang,  Yunqing Chen,  
 A. Chien,  K. D. Closser,  M. P. Coons,  S. Coriani,  S. Dasgupta,  
 A. L. Dempwolff,  M. Diedenhofen,  Hainam Do,  R. G. Edgar,  Po-Tung Fang,  
 S. Faraji,  S. Fatehi,  Qingguo Feng,  K. D. Fenk,  J. Fosso-Tande,  
 J. Gayvert,  Qinghui Ge,  A. Ghysels,  G. Gidofalvi,  J. Gomes,  
 J. Gonthier,  A. Gunina,  D. Hait,  M. W. D. Hanson-Heine,  
 P. H. P. Harbach,  A. W. Hauser,  M. F. Herbst,  J. E. Herr,  
 E. G. Hohenstein,  Z. C. Holden,  Kerwin Hui,  B. C. Huynh,  T.-C. Jagau,  
 Hyunjun Ji,  B. Kaduk,  K. Khistyaev,  Jaehoon Kim,  P. Klunzinger,  K. Koh,  
 D. Kosenkov,  L. Koulias,  T. Kowalczyk,  C. M. Krauter,  A. Kunitsa,  
 Ka Un Lao,  A. Laurent,  K. V. Lawler,  Joonho Lee,  D. Lefrancois,  
 S. Lehtola,  D. S. Levine,  Yi-Pei Li,  You-Sheng Lin,  Fenglai Liu,  
 E. Livshits,  A. Luenser,  P. Manohar,  E. Mansoor,  S. F. Manzer,  
 Shan-Ping Mao,  Yuezhi Mao,  N. Mardirossian,  A. V. Marenich,  
 T. Markovich,  L. A. Martinez-Martinez,  S. A. Maurer,  N. J. Mayhall,  
 S. C. McKenzie,  J.-M. Mewes,  P. Morgante,  A. F. Morrison,  
 J. W. Mullinax,  K. Nanda,  T. S. Nguyen-Beck,  R. Olivares-Amaya,  
 J. A. Parkhill,  Zheng Pei,  T. M. Perrine,  F. Plasser,  P. Pokhilko,  
 S. Prager,  A. Prociuk,  E. Ramos,  D. R. Rehn,  F. Rob,  M. Scheurer,  
 M. Schneider,  N. Sergueev,  S. M. Sharada,  S. Sharma,  D. W. Small,  
 T. Stauch,  T. Stein,  Yu-Chuan Su,  A. J. W. Thom,  A. Tkatchenko,  
 T. Tsuchimochi,  N. M. Tubman,  L. Vogt,  M. L. Vidal,  O. Vydrov,  
 M. A. Watson,  J. Wenzel,  M. de Wergifosse,  T. A. Wesolowski,  A. White,  
 J. Witte,  A. Yamada,  Jun Yang,  K. Yao,  S. Yeganeh,  S. R. Yost,  
 Zhi-Qiang You,  A. Zech,  Igor Ying Zhang,  Xing Zhang,  Yan Zhao,  
 Ying Zhu,  B. R. Brooks,  G. K. L. Chan,  C. J. Cramer,  M. S. Gordon,  
 W. J. Hehre,  A. Klamt,  M. W. Schmidt,  C. D. Sherrill,  D. G. Truhlar,  
 A. Aspuru-Guzik,  R. Baer,  A. T. Bell,  N. A. Besley,  Jeng-Da Chai,  
 A. E. DePrince, III,  R. A. DiStasio Jr.,  A. Dreuw,  B. D. Dunietz,  
 T. R. Furlani,  Chao-Ping Hsu,  Yousung Jung,  Jing Kong,  D. S. Lambrecht,  
 WanZhen Liang,  C. Ochsenfeld,  V. A. Rassolov,  L. V. Slipchenko,  
 J. E. Subotnik,  T. Van Voorhis,  J. M. Herbert,  A. I. Krylov,  
 P. M. W. Gill,  M. Head-Gordon

 Contributors to earlier versions of Q-Chem not listed above: 
 R. D. Adamson,  B. Austin,  J. Baker,  G. J. O. Beran,  K. Brandhorst,  
 S. T. Brown,  E. F. C. Byrd,  A. K. Chakraborty,  C.-L. Cheng,  
 Siu Hung Chien,  D. M. Chipman,  D. L. Crittenden,  H. Dachsel,  
 R. J. Doerksen,  A. D. Dutoi,  L. Fusti-Molnar,  W. A. Goddard III,  
 A. Golubeva-Zadorozhnaya,  S. R. Gwaltney,  G. Hawkins,  A. Heyden,  
 S. Hirata,  G. Kedziora,  F. J. Keil,  C. Kelley,  Jihan Kim,  R. A. King,  
 R. Z. Khaliullin,  P. P. Korambath,  W. Kurlancheek,  A. M. Lee,  M. S. Lee,  
 S. V. Levchenko,  Ching Yeh Lin,  D. Liotard,  R. C. Lochan,  I. Lotan,  
 P. E. Maslen,  N. Nair,  D. P. O'Neill,  D. Neuhauser,  E. Neuscamman,  
 C. M. Oana,  R. Olson,  B. Peters,  R. Peverati,  P. A. Pieniazek,  
 Y. M. Rhee,  J. Ritchie,  M. A. Rohrdanz,  E. Rosta,  N. J. Russ,  
 H. F. Schaefer III,  N. E. Schultz,  N. Shenvi,  A. C. Simmonett,  A. Sodt,  
 D. Stuck,  K. S. Thanthiriwatte,  V. Vanovschi,  Tao Wang,  A. Warshel,  
 C. F. Williams,  Q. Wu,  X. Xu,  W. Zhang

 Please cite Q-Chem as follows:
 Y. Shao et al., Mol. Phys. 113, 184-215 (2015)
 DOI: 10.1080/00268976.2014.952696

 Q-Chem 5.2.1 for Intel X86 EM64T Linux

 Parts of Q-Chem use Armadillo 8.300.2 (Tropical Shenanigans).
 http://arma.sourceforge.net/

 Q-Chem begins on Fri Nov 29 20:19:10 2019  

Host: 
0

     Scratch files written to /scratch/taweetham/qchem5173//
NAlpha2: 146
NElect   146
Mult     1
The previous job contains 0 fragments, simply inherited here

Checking the input file for inconsistencies... 	...done.

--------------------------------------------------------------
User input:
--------------------------------------------------------------

$MOLECULE
READ
$END

$REM
   JOB_TYPE 	FREQUENCY
   BASIS 	6-311++G**
   METHOD	B3LYP	
$END


--------------------------------------------------------------
 ----------------------------------------------------------------
             Standard Nuclear Orientation (Angstroms)
    I     Atom           X                Y                Z
 ----------------------------------------------------------------
    1      C       1.4003431273    -2.1461631730    -0.0000000000
    2      C       0.7102080092    -3.3539791105     0.0000000000
    3      C      -0.6821559228    -3.3598238560     0.0000000000
    4      C      -1.3823370200    -2.1576596323     0.0000000000
    5      C      -0.6965365698    -0.9399447087     0.0000000000
    6      C       0.7038294800    -0.9338813378    -0.0000000000
    7      H       2.4829096115    -2.1414328762    -0.0000000000
    8      H       1.2647280473    -4.2850828779     0.0000000000
    9      H      -1.2286207606    -4.2957070269     0.0000000000
   10      H      -2.4646900279    -2.1601377896     0.0000000000
   11      I      -1.8722397210     0.8454513401     0.0000000000
   12      I       1.8651749381     0.8570217067    -0.0000000000
 ----------------------------------------------------------------
 Molecular Point Group                 Cs    NOp =  2
 Largest Abelian Subgroup              Cs    NOp =  2
 Nuclear Repulsion Energy =        1228.86373636 hartrees
 There are       73 alpha and       73 beta electrons
 Requested basis set is 6-311++G(d,p)
 There are 104 shells and 284 basis functions

 Total QAlloc Memory Limit   2000 MB
 Mega-Array Size       188 MB
 MEM_STATIC part       192 MB

                       Distance Matrix (Angstroms)
             C (  1)   C (  2)   C (  3)   C (  4)   C (  5)   C (  6)
   C (  2)  1.391081
   C (  3)  2.410347  1.392376
   C (  4)  2.782704  2.410379  1.391205
   C (  5)  2.419063  2.794010  2.419922  1.397552
   C (  6)  1.398127  2.420106  2.793949  2.418620  1.400379
   H (  7)  1.082577  2.147729  3.391477  3.865281  3.398890  2.150188
   H (  8)  2.143215  1.083719  2.155565  3.396010  3.877694  3.397817
   H (  9)  3.395878  2.155437  1.083744  2.143566  3.397684  3.877659
   H ( 10)  3.865058  3.391937  2.148645  1.082356  2.148310  3.397532
   I ( 11)  4.433910  4.929934  4.370428  3.042808  2.137736  3.130840
   I ( 12)  3.038945  4.366518  4.926528  4.431099  3.129130  2.134492
             H (  7)   H (  8)   H (  9)   H ( 10)   I ( 11)
   H (  8)  2.465604
   H (  9)  4.291428  2.493371
   H ( 10)  4.947635  4.292313  2.467493
   I ( 11)  5.280985  6.013564  5.181289  3.063423
   I ( 12)  3.061425  5.177043  6.010173  5.277403  3.737433

 A cutoff of  1.0D-11 yielded   4145 shell pairs
 There are     32433 function pairs (     35995 Cartesian)
 Smallest overlap matrix eigenvalue = 1.15E-06

 Q-Chem warning in module stvman/mkSTV.C, line 318:

 Overlap eigenvalue is smaller than square root of threshold
 Use THRESH >= 12 to get rid of this warning

 Guess from superposition of atomic densities
 Warning:  Energy on first SCF cycle will be non-variational
 SAD guess density has 146.000000 electrons

 -----------------------------------------------------------------------
  General SCF calculation program by
  Eric Jon Sundstrom, Paul Horn, Yuezhi Mao, Dmitri Zuev, Alec White,
  David Stuck, Shaama M.S., Shane Yost, Joonho Lee, David Small,
  Daniel Levine, Susi Lehtola, Hugh Burton, Evgeny Epifanovsky,
  Bang C. Huynh
 -----------------------------------------------------------------------
 Exchange:     0.2000 Hartree-Fock + 0.0800 Slater + 0.7200 B88
 Correlation:  0.1900 VWN1RPA + 0.8100 LYP
 Using SG-1 standard quadrature grid
 using 6 threads for integral computing
 -------------------------------------------------------
 OpenMP Integral computing Module                
 Release: version 2.0, May 2017, Q-Chem Inc. Pleasanton 
 -------------------------------------------------------
 A restricted SCF calculation will be
 performed using DIIS
 SCF converges when DIIS error is below 1.0e-08
 ---------------------------------------
  Cycle       Energy         DIIS error
 ---------------------------------------
    1  -14071.6401398463      3.45e-02  
    2  -14070.0192788639      3.28e-03  
    3  -14069.8876439228      4.64e-03  
    4  -14070.1312412779      4.23e-04  
    5  -14070.1327513201      2.75e-04  
    6  -14070.1333323158      1.22e-04  
    7  -14070.1334887844      3.84e-05  
    8  -14070.1335028553      7.46e-06  
    9  -14070.1335033903      1.76e-06  
   10  -14070.1335034159      2.47e-07  
   11  -14070.1335034172      1.46e-07  
   12  -14070.1335034178      7.03e-08  
   13  -14070.1335034194      1.16e-08  
   14  -14070.1335034210      1.66e-09  Convergence criterion met
 ---------------------------------------
 SCF time:   CPU 104.12s  wall 18.00s 
 SCF   energy in the final basis set =   -14070.1335034210
 Total energy in the final basis set =   -14070.1335034210

 --------------------------------------------------------------
             Orbital Energies (a.u.) and Symmetries
 --------------------------------------------------------------

 Alpha MOs, Restricted
 -- Occupied --                  
*******-1165.87 -176.30 -176.30 -165.71 -165.71 -165.71 -165.71
  1 A'    2 A'    3 A'    4 A'    5 A'    6 A'    1 A"    2 A"                 
-165.71 -165.71  -35.80  -35.80  -31.29  -31.29  -31.29  -31.29
  7 A'    8 A'    9 A'   10 A'   11 A'   12 A'    3 A"    4 A"                 
-31.288 -31.288 -22.945 -22.945 -22.943 -22.943 -22.943 -22.943
 13 A'   14 A'   15 A'   16 A'    5 A"    6 A"   17 A'   18 A'                 
-22.939 -22.939 -22.939 -22.939 -10.246 -10.246 -10.206 -10.205
 19 A'    7 A"   20 A'    8 A"   21 A'   22 A'   23 A'   24 A'                 
-10.201 -10.200  -6.351  -6.351  -4.763  -4.763  -4.748  -4.748
 25 A'   26 A'   27 A'   28 A'   29 A'   30 A'    9 A"   10 A"                 
 -4.748  -4.748  -2.028  -2.028  -2.024  -2.024  -2.024  -2.024
 31 A'   32 A'   33 A'   34 A'   11 A"   12 A"   35 A'   36 A'                 
 -2.011  -2.011  -2.011  -2.011  -0.892  -0.787  -0.783  -0.675
 37 A'   38 A'   13 A"   14 A"   39 A'   40 A'   41 A'   42 A'                 
 -0.662  -0.627  -0.593  -0.524  -0.490  -0.469  -0.433  -0.417
 43 A'   44 A'   45 A'   46 A'   47 A'   48 A'   49 A'   50 A'                 
 -0.409  -0.367  -0.350  -0.315  -0.305  -0.292  -0.259  -0.256
 15 A"   51 A'   52 A'   16 A"   17 A"   53 A'   18 A"   54 A'                 
 -0.250
 19 A"                                                                         
 -- Virtual --                   
 -0.072  -0.043  -0.042  -0.023  -0.007   0.007   0.015   0.037
 55 A'   20 A"   21 A"   56 A'   57 A'   58 A'   59 A'   60 A'                 
  0.046   0.057   0.073   0.082   0.082   0.097   0.100   0.102
 61 A'   22 A"   62 A'   63 A'   23 A"   24 A"   25 A"   64 A'                 
  0.109   0.112   0.119   0.122   0.126   0.133   0.141   0.146
 65 A'   66 A'   67 A'   26 A"   68 A'   69 A'   70 A'   27 A"                 
  0.152   0.164   0.173   0.186   0.187   0.189   0.202   0.215
 71 A'   72 A'   73 A'   28 A"   74 A'   75 A'   76 A'   77 A'                 
  0.218   0.228   0.232   0.247   0.260   0.266   0.267   0.274
 78 A'   79 A'   29 A"   80 A'   81 A'   82 A'   30 A"   83 A'                 
  0.293   0.307   0.315   0.332   0.339   0.341   0.389   0.399
 84 A'   85 A'   86 A'   87 A'   88 A'   89 A'   90 A'   31 A"                 
  0.401   0.411   0.419   0.430   0.466   0.470   0.483   0.498
 91 A'   32 A"   33 A"   92 A'   93 A'   34 A"   94 A'   95 A'                 
  0.507   0.514   0.523   0.527   0.534   0.549   0.561   0.577
 96 A'   35 A"   97 A'   98 A'   99 A'  100 A'   36 A"   37 A"                 
  0.580   0.605   0.610   0.611   0.622   0.647   0.664   0.719
101 A'  102 A'  103 A'   38 A"   39 A"  104 A'  105 A'  106 A'                 
  0.731   0.741   0.746   0.752   0.783   0.824   0.845   0.850
 40 A"  107 A'  108 A'  109 A'  110 A'  111 A'  112 A'  113 A'                 
  0.852   0.877   0.878   0.894   0.946   0.958   0.981   1.013
114 A'  115 A'  116 A'  117 A'  118 A'   41 A"   42 A"  119 A'                 
  1.069   1.072   1.081   1.097   1.174   1.194   1.276   1.302
120 A'   43 A"  121 A'   44 A"   45 A"   46 A"  122 A'  123 A'                 
  1.341   1.371   1.381   1.456   1.462   1.482   1.487   1.493
 47 A"   48 A"  124 A'  125 A'  126 A'  127 A'  128 A'  129 A'                 
  1.523   1.548   1.549   1.558   1.645   1.675   1.679   1.710
130 A'   49 A"  131 A'   50 A"  132 A'  133 A'   51 A"  134 A'                 
  1.720   1.770   1.812   1.866   1.887   1.897   1.900   1.931
 52 A"  135 A'  136 A'  137 A'   53 A"   54 A"   55 A"  138 A'                 
  1.939   1.991   2.017   2.023   2.030   2.234   2.293   2.311
139 A'  140 A'  141 A'   56 A"  142 A'   57 A"  143 A'   58 A"                 
  2.315   2.395   2.456   2.535   2.553   2.611   2.673   2.682
144 A'  145 A'  146 A'  147 A'  148 A'   59 A"  149 A'  150 A'                 
  2.706   2.712   2.744   2.751   2.759   2.770   2.795   2.857
151 A'  152 A'   60 A"  153 A'   61 A"  154 A'  155 A'   62 A"                 
  2.858   2.986   3.057   3.086   3.095   3.314   3.350   3.474
 63 A"  156 A'   64 A"  157 A'  158 A'  159 A'  160 A'  161 A'                 
  3.514   3.665   3.806   3.965   3.974   4.000   4.005   4.021
162 A'  163 A'  164 A'   65 A"   66 A"  165 A'   67 A"  166 A'                 
  4.027   4.049   4.053   4.107   4.116   4.186   4.261   4.337
167 A'  168 A'   68 A"  169 A'  170 A'  171 A'  172 A'  173 A'                 
  4.417   4.570   4.812   6.000   6.035   6.069   6.117   6.140
174 A'  175 A'  176 A'   69 A"   70 A"  177 A'  178 A'  179 A'                 
  6.204  23.435  23.884  23.903  24.015  24.062  24.161  27.857
180 A'  181 A'  182 A'  183 A'  184 A'  185 A'  186 A'  187 A'                 
 27.976  28.343  28.370  28.401  28.409  28.446  28.455  28.539
188 A'   71 A"   72 A"  189 A'  190 A'  191 A'  192 A'   73 A"                 
 28.542  28.554  28.555  28.567  28.576  28.606  28.638  28.698
 74 A"  193 A'   75 A"  194 A'   76 A"  195 A'  196 A'  197 A'                 
 28.760 127.888 127.909 127.933 127.956 127.969 128.004 151.656
198 A'   77 A"   78 A"  199 A'  200 A'  201 A'  202 A'  203 A'                 
151.7591901.8181901.926
204 A'  205 A'  206 A'                                                         

 Beta MOs, Restricted
 -- Occupied --                  
*******-1165.87 -176.30 -176.30 -165.71 -165.71 -165.71 -165.71
  1 A'    2 A'    3 A'    4 A'    5 A'    6 A'    1 A"    2 A"                 
-165.71 -165.71  -35.80  -35.80  -31.29  -31.29  -31.29  -31.29
  7 A'    8 A'    9 A'   10 A'   11 A'   12 A'    3 A"    4 A"                 
-31.288 -31.288 -22.945 -22.945 -22.943 -22.943 -22.943 -22.943
 13 A'   14 A'   15 A'   16 A'    5 A"    6 A"   17 A'   18 A'                 
-22.939 -22.939 -22.939 -22.939 -10.246 -10.246 -10.206 -10.205
 19 A'    7 A"   20 A'    8 A"   21 A'   22 A'   23 A'   24 A'                 
-10.201 -10.200  -6.351  -6.351  -4.763  -4.763  -4.748  -4.748
 25 A'   26 A'   27 A'   28 A'   29 A'   30 A'    9 A"   10 A"                 
 -4.748  -4.748  -2.028  -2.028  -2.024  -2.024  -2.024  -2.024
 31 A'   32 A'   33 A'   34 A'   11 A"   12 A"   35 A'   36 A'                 
 -2.011  -2.011  -2.011  -2.011  -0.892  -0.787  -0.783  -0.675
 37 A'   38 A'   13 A"   14 A"   39 A'   40 A'   41 A'   42 A'                 
 -0.662  -0.627  -0.593  -0.524  -0.490  -0.469  -0.433  -0.417
 43 A'   44 A'   45 A'   46 A'   47 A'   48 A'   49 A'   50 A'                 
 -0.409  -0.367  -0.350  -0.315  -0.305  -0.292  -0.259  -0.256
 15 A"   51 A'   52 A'   16 A"   17 A"   53 A'   18 A"   54 A'                 
 -0.250
 19 A"                                                                         
 -- Virtual --                   
 -0.072  -0.043  -0.042  -0.023  -0.007   0.007   0.015   0.037
 55 A'   20 A"   21 A"   56 A'   57 A'   58 A'   59 A'   60 A'                 
  0.046   0.057   0.073   0.082   0.082   0.097   0.100   0.102
 61 A'   22 A"   62 A'   63 A'   23 A"   24 A"   25 A"   64 A'                 
  0.109   0.112   0.119   0.122   0.126   0.133   0.141   0.146
 65 A'   66 A'   67 A'   26 A"   68 A'   69 A'   70 A'   27 A"                 
  0.152   0.164   0.173   0.186   0.187   0.189   0.202   0.215
 71 A'   72 A'   73 A'   28 A"   74 A'   75 A'   76 A'   77 A'                 
  0.218   0.228   0.232   0.247   0.260   0.266   0.267   0.274
 78 A'   79 A'   29 A"   80 A'   81 A'   82 A'   30 A"   83 A'                 
  0.293   0.307   0.315   0.332   0.339   0.341   0.389   0.399
 84 A'   85 A'   86 A'   87 A'   88 A'   89 A'   90 A'   31 A"                 
  0.401   0.411   0.419   0.430   0.466   0.470   0.483   0.498
 91 A'   32 A"   33 A"   92 A'   93 A'   34 A"   94 A'   95 A'                 
  0.507   0.514   0.523   0.527   0.534   0.549   0.561   0.577
 96 A'   35 A"   97 A'   98 A'   99 A'  100 A'   36 A"   37 A"                 
  0.580   0.605   0.610   0.611   0.622   0.647   0.664   0.719
101 A'  102 A'  103 A'   38 A"   39 A"  104 A'  105 A'  106 A'                 
  0.731   0.741   0.746   0.752   0.783   0.824   0.845   0.850
 40 A"  107 A'  108 A'  109 A'  110 A'  111 A'  112 A'  113 A'                 
  0.852   0.877   0.878   0.894   0.946   0.958   0.981   1.013
114 A'  115 A'  116 A'  117 A'  118 A'   41 A"   42 A"  119 A'                 
  1.069   1.072   1.081   1.097   1.174   1.194   1.276   1.302
120 A'   43 A"  121 A'   44 A"   45 A"   46 A"  122 A'  123 A'                 
  1.341   1.371   1.381   1.456   1.462   1.482   1.487   1.493
 47 A"   48 A"  124 A'  125 A'  126 A'  127 A'  128 A'  129 A'                 
  1.523   1.548   1.549   1.558   1.645   1.675   1.679   1.710
130 A'   49 A"  131 A'   50 A"  132 A'  133 A'   51 A"  134 A'                 
  1.720   1.770   1.812   1.866   1.887   1.897   1.900   1.931
 52 A"  135 A'  136 A'  137 A'   53 A"   54 A"   55 A"  138 A'                 
  1.939   1.991   2.017   2.023   2.030   2.234   2.293   2.311
139 A'  140 A'  141 A'   56 A"  142 A'   57 A"  143 A'   58 A"                 
  2.315   2.395   2.456   2.535   2.553   2.611   2.673   2.682
144 A'  145 A'  146 A'  147 A'  148 A'   59 A"  149 A'  150 A'                 
  2.706   2.712   2.744   2.751   2.759   2.770   2.795   2.857
151 A'  152 A'   60 A"  153 A'   61 A"  154 A'  155 A'   62 A"                 
  2.858   2.986   3.057   3.086   3.095   3.314   3.350   3.474
 63 A"  156 A'   64 A"  157 A'  158 A'  159 A'  160 A'  161 A'                 
  3.514   3.665   3.806   3.965   3.974   4.000   4.005   4.021
162 A'  163 A'  164 A'   65 A"   66 A"  165 A'   67 A"  166 A'                 
  4.027   4.049   4.053   4.107   4.116   4.186   4.261   4.337
167 A'  168 A'   68 A"  169 A'  170 A'  171 A'  172 A'  173 A'                 
  4.417   4.570   4.812   6.000   6.035   6.069   6.117   6.140
174 A'  175 A'  176 A'   69 A"   70 A"  177 A'  178 A'  179 A'                 
  6.204  23.435  23.884  23.903  24.015  24.062  24.161  27.857
180 A'  181 A'  182 A'  183 A'  184 A'  185 A'  186 A'  187 A'                 
 27.976  28.343  28.370  28.401  28.409  28.446  28.455  28.539
188 A'   71 A"   72 A"  189 A'  190 A'  191 A'  192 A'   73 A"                 
 28.542  28.554  28.555  28.567  28.576  28.606  28.638  28.698
 74 A"  193 A'   75 A"  194 A'   76 A"  195 A'  196 A'  197 A'                 
 28.760 127.888 127.909 127.933 127.956 127.969 128.004 151.656
198 A'   77 A"   78 A"  199 A'  200 A'  201 A'  202 A'  203 A'                 
151.7591901.8181901.926
204 A'  205 A'  206 A'                                                         
 --------------------------------------------------------------

          Ground-State Mulliken Net Atomic Charges

     Atom                 Charge (a.u.)
  ----------------------------------------
      1 C                    -0.488815
      2 C                    -0.146498
      3 C                    -0.143304
      4 C                    -0.495040
      5 C                     0.285968
      6 C                     0.273485
      7 H                     0.151072
      8 H                     0.172487
      9 H                     0.172572
     10 H                     0.150688
     11 I                     0.033462
     12 I                     0.033923
  ----------------------------------------
  Sum of atomic charges =     0.000000

 -----------------------------------------------------------------
                    Cartesian Multipole Moments
 -----------------------------------------------------------------
    Charge (ESU x 10^10)
                 0.0000
    Dipole Moment (Debye)
         X       0.0131      Y      -2.2123      Z       0.0000
       Tot       2.2123
    Quadrupole Moments (Debye-Ang)
        XX     -88.3749     XY      -0.0372     YY     -80.0394
        XZ      -0.0000     YZ      -0.0000     ZZ     -96.0755
    Octopole Moments (Debye-Ang^2)
       XXX      -0.2433    XXY      23.8934    XYY      -0.0100
       YYY      51.6837    XXZ      -0.0000    XYZ       0.0000
       YYZ       0.0000    XZZ      -0.1350    YZZ      34.8009
       ZZZ       0.0000
    Hexadecapole Moments (Debye-Ang^3)
      XXXX   -1534.0186   XXXY      -0.0420   XXYY    -455.5248
      XYYY       0.6398   YYYY   -1397.7032   XXXZ      -0.0000
      XXYZ       0.0000   XYYZ       0.0000   YYYZ      -0.0000
      XXZZ    -293.2405   XYZZ       0.3164   YYZZ    -315.0014
      XZZZ      -0.0000   YZZZ       0.0000   ZZZZ    -128.6961
 -----------------------------------------------------------------
 Calculating MO derivatives via CPSCF
    1     0    39    0.0427933  
    2     0    39    0.0121026  
    3     0    39    0.0015392  
    4     0    39    0.0001837  
    5    29    10    0.0000173  
    6    39     0    0.0000009  Converged
 Time for AOints: 109.1 s (CPU) 18.4 s (wall)
 ------------------------------------------------------------------------------
                     AOints        : Timing summary (seconds)
 ------------------------------------------------------------------------------
     job step          cpu (% of tot)      sys (% of tot)     wall (% of tot)
 ------------------------------------------------------------------------------
  AOints            0.1091E+03 ( 7.8)   0.6000E-05 ( 4.8)   0.1837E+02 ( 7.6)
 ------------------------------------------------------------------------------
   Grand Totals     0.1399E+04          0.1250E-03          0.2404E+03
 ------------------------------------------------------------------------------
 Polarizability Matrix (a.u.)
            1           2           3
    1-144.9989939   0.1227340  -0.0000000
    2   0.1227340-163.9559152   0.0000000
    3  -0.0000000   0.0000000 -78.1563536
 Calculating analytic Hessian of the SCF energy

 Direct stationary perturbation theory relativistic correction:

 rels  =     193.950513534011
 relv  =    -644.974231548807
 rel2e =      85.539433606258
 E_rel =    -365.484284408539

 Hessian of the SCF Energy
            1           2           3           4           5           6
    1   0.7353490   0.0139802  -0.0000000  -0.1791521  -0.1252222   0.0000000
    2   0.0139802   0.6349300  -0.0000000  -0.0554292  -0.2816895  -0.0000000
    3  -0.0000000  -0.0000000   0.1235216   0.0000000   0.0000000  -0.0574509
    4  -0.1791521  -0.0554292   0.0000000   0.6832828  -0.0355135  -0.0000000
    5  -0.1252222  -0.2816895   0.0000000  -0.0355135   0.7157976  -0.0000000
    6   0.0000000  -0.0000000  -0.0574509  -0.0000000  -0.0000000   0.1270100
    7  -0.0271282  -0.0765940  -0.0000000  -0.3347500   0.0310214   0.0000000
    8  -0.0305019   0.0319393  -0.0000000  -0.0327081  -0.1281406   0.0000000
    9  -0.0000000   0.0000000   0.0047741   0.0000000  -0.0000000  -0.0584736
   10  -0.0015764  -0.0002557   0.0000000  -0.0279926   0.0299852  -0.0000000
   11   0.0007861  -0.0660233   0.0000000   0.0761118   0.0328218   0.0000000
   12   0.0000000  -0.0000000  -0.0009153  -0.0000000   0.0000000   0.0047495
   13  -0.0281081   0.0762152   0.0000000  -0.0518550  -0.0301762   0.0000000
   14   0.0222622   0.0305557  -0.0000000  -0.0307284  -0.0173919   0.0000000
   15  -0.0000000   0.0000000   0.0022977   0.0000000   0.0000000  -0.0019722
   16  -0.1621899   0.0625481   0.0000000   0.0607429   0.0289538  -0.0000000
   17   0.1230462  -0.2471380   0.0000000  -0.0282699  -0.0601953   0.0000000
   18   0.0000000   0.0000000  -0.0510693  -0.0000000  -0.0000000   0.0049374
   19  -0.3407378   0.0001622  -0.0000000  -0.0104419   0.0020368   0.0000000
   20  -0.0029945  -0.0545312  -0.0000000  -0.0281318   0.0038921   0.0000000
   21  -0.0000000  -0.0000000  -0.0353615   0.0000000   0.0000000   0.0037673
   22   0.0108882  -0.0153063   0.0000000  -0.1317197   0.1227781  -0.0000000
   23   0.0156318  -0.0190823  -0.0000000   0.1227652  -0.2646163  -0.0000000
   24   0.0000000  -0.0000000   0.0028171  -0.0000000   0.0000000  -0.0355544
   25  -0.0056466   0.0009698  -0.0000000  -0.0100715  -0.0286274   0.0000000
   26   0.0004773   0.0018063  -0.0000000   0.0023015   0.0039635   0.0000000
   27   0.0000000   0.0000000   0.0068628  -0.0000000  -0.0000000   0.0028774
   28   0.0007924   0.0000740  -0.0000000   0.0006192   0.0028660   0.0000000
   29  -0.0000865  -0.0012379   0.0000000   0.0023960  -0.0043711  -0.0000000
   30  -0.0000000   0.0000000  -0.0010548   0.0000000  -0.0000000   0.0071940
   31  -0.0028422  -0.0030454  -0.0000000  -0.0006334   0.0004561   0.0000000
   32   0.0008224   0.0025241   0.0000000   0.0014887  -0.0005835   0.0000000
   33   0.0000000  -0.0000000   0.0034022  -0.0000000   0.0000000  -0.0008327
   34   0.0003504  -0.0033197   0.0000000   0.0019717   0.0014422  -0.0000000
   35  -0.0182015  -0.0320541  -0.0000000   0.0057182   0.0005138   0.0000000
   36   0.0000000   0.0000000   0.0021762  -0.0000000   0.0000000   0.0037483
            7           8           9          10          11          12
    1  -0.0271282  -0.0305019  -0.0000000  -0.0015764   0.0007861   0.0000000
    2  -0.0765940   0.0319393   0.0000000  -0.0002557  -0.0660233  -0.0000000
    3  -0.0000000  -0.0000000   0.0047741   0.0000000   0.0000000  -0.0009153
    4  -0.3347500  -0.0327081   0.0000000  -0.0279926   0.0761118  -0.0000000
    5   0.0310214  -0.1281406  -0.0000000   0.0299852   0.0328218   0.0000000
    6   0.0000000   0.0000000  -0.0584736  -0.0000000   0.0000000   0.0047495
    7   0.6823059   0.0353043  -0.0000000  -0.1804988   0.0561330   0.0000000
    8   0.0353043   0.7161983   0.0000000   0.1259473  -0.2799367   0.0000000
    9  -0.0000000   0.0000000   0.1269571   0.0000000   0.0000000  -0.0574418
   10  -0.1804988   0.1259473   0.0000000   0.7360912  -0.0127654  -0.0000000
   11   0.0561330  -0.2799367   0.0000000  -0.0127654   0.6350661  -0.0000000
   12   0.0000000   0.0000000  -0.0574418  -0.0000000  -0.0000000   0.1234058
   13   0.0607418  -0.0280131  -0.0000000  -0.1608921  -0.0624011  -0.0000000
   14   0.0292856  -0.0602251   0.0000000  -0.1228293  -0.2495734   0.0000000
   15  -0.0000000  -0.0000000   0.0049393  -0.0000000   0.0000000  -0.0509373
   16  -0.0523161   0.0299418   0.0000000  -0.0273387  -0.0767222  -0.0000000
   17   0.0304476  -0.0169001  -0.0000000  -0.0228088   0.0297217  -0.0000000
   18   0.0000000   0.0000000  -0.0019439  -0.0000000  -0.0000000   0.0023220
   19   0.0006531  -0.0028339  -0.0000000   0.0007927  -0.0000609   0.0000000
   20  -0.0023564  -0.0044146   0.0000000   0.0001042  -0.0012357  -0.0000000
   21  -0.0000000  -0.0000000   0.0071901   0.0000000   0.0000000  -0.0010532
   22  -0.0102667   0.0284849   0.0000000  -0.0056345  -0.0010274  -0.0000000
   23  -0.0024250   0.0041845  -0.0000000  -0.0005420   0.0017938   0.0000000
   24   0.0000000  -0.0000000   0.0028761  -0.0000000   0.0000000   0.0068632
   25  -0.1295615  -0.1215784  -0.0000000   0.0108891   0.0155548   0.0000000
   26  -0.1215956  -0.2666957  -0.0000000  -0.0153692  -0.0190677   0.0000000
   27  -0.0000000   0.0000000  -0.0355277   0.0000000  -0.0000000   0.0028072
   28  -0.0105854  -0.0021565   0.0000000  -0.3411478  -0.0021584  -0.0000000
   29   0.0279744   0.0041249  -0.0000000   0.0010492  -0.0544475   0.0000000
   30   0.0000000   0.0000000   0.0037469  -0.0000000   0.0000000  -0.0353271
   31   0.0020264  -0.0014255  -0.0000000   0.0001709   0.0035434  -0.0000000
   32  -0.0056954   0.0004651   0.0000000   0.0183526  -0.0316474  -0.0000000
   33   0.0000000  -0.0000000   0.0037415  -0.0000000   0.0000000   0.0021207
   34  -0.0006199  -0.0004624  -0.0000000  -0.0028635   0.0030075  -0.0000000
   35  -0.0015001  -0.0005990   0.0000000  -0.0008679   0.0025285  -0.0000000
   36  -0.0000000  -0.0000000  -0.0008381  -0.0000000   0.0000000   0.0034064
           13          14          15          16          17          18
    1  -0.0281081   0.0222622  -0.0000000  -0.1621899   0.1230462   0.0000000
    2   0.0762152   0.0305557   0.0000000   0.0625481  -0.2471380   0.0000000
    3   0.0000000  -0.0000000   0.0022977   0.0000000   0.0000000  -0.0510693
    4  -0.0518550  -0.0307284   0.0000000   0.0607429  -0.0282699  -0.0000000
    5  -0.0301762  -0.0173919   0.0000000   0.0289538  -0.0601953  -0.0000000
    6   0.0000000   0.0000000  -0.0019722  -0.0000000   0.0000000   0.0049374
    7   0.0607418   0.0292856  -0.0000000  -0.0523161   0.0304476   0.0000000
    8  -0.0280131  -0.0602251  -0.0000000   0.0299418  -0.0169001   0.0000000
    9  -0.0000000   0.0000000   0.0049393   0.0000000  -0.0000000  -0.0019439
   10  -0.1608921  -0.1228293  -0.0000000  -0.0273387  -0.0228088  -0.0000000
   11  -0.0624011  -0.2495734   0.0000000  -0.0767222   0.0297217  -0.0000000
   12  -0.0000000   0.0000000  -0.0509373  -0.0000000  -0.0000000   0.0023220
   13   0.5369036   0.0725910  -0.0000000  -0.2913176  -0.0226338   0.0000000
   14   0.0725910   0.4693276   0.0000000   0.0209210  -0.0895496  -0.0000000
   15  -0.0000000   0.0000000   0.1050027   0.0000000  -0.0000000  -0.0463766
   16  -0.2913176   0.0209210   0.0000000   0.5381114  -0.0709290  -0.0000000
   17  -0.0226338  -0.0895496  -0.0000000  -0.0709290   0.4665663  -0.0000000
   18   0.0000000  -0.0000000  -0.0463766  -0.0000000  -0.0000000   0.1051347
   19   0.0003017   0.0024044  -0.0000000  -0.0114871  -0.0026068   0.0000000
   20   0.0021534  -0.0032383  -0.0000000   0.0282013  -0.0002755   0.0000000
   21  -0.0000000  -0.0000000   0.0060999   0.0000000   0.0000000   0.0012405
   22  -0.0008105  -0.0010913   0.0000000  -0.0000685  -0.0027733  -0.0000000
   23  -0.0009979   0.0000811  -0.0000000  -0.0027374  -0.0022743   0.0000000
   24   0.0000000  -0.0000000  -0.0008834  -0.0000000   0.0000000   0.0071023
   25  -0.0001160   0.0027855  -0.0000000  -0.0008283   0.0010820   0.0000000
   26   0.0027516  -0.0022233  -0.0000000   0.0009858   0.0000993   0.0000000
   27  -0.0000000   0.0000000   0.0070986  -0.0000000   0.0000000  -0.0008857
   28  -0.0114095   0.0024960   0.0000000   0.0003237  -0.0023771   0.0000000
   29  -0.0283849  -0.0004956   0.0000000  -0.0021494  -0.0032817  -0.0000000
   30   0.0000000  -0.0000000   0.0012818  -0.0000000   0.0000000   0.0061003
   31  -0.0394701   0.0241952   0.0000000  -0.0141859   0.0221964  -0.0000000
   32   0.0264551  -0.0645947   0.0000000   0.0075631  -0.0124446  -0.0000000
   33   0.0000000  -0.0000000  -0.0266217  -0.0000000   0.0000000   0.0000571
   34  -0.0139653  -0.0222925   0.0000000  -0.0394481  -0.0243725  -0.0000000
   35  -0.0075605  -0.0126729   0.0000000  -0.0265757  -0.0643284  -0.0000000
   36  -0.0000000   0.0000000   0.0000712  -0.0000000  -0.0000000  -0.0266187
           19          20          21          22          23          24
    1  -0.3407378  -0.0029945  -0.0000000   0.0108882   0.0156318   0.0000000
    2   0.0001622  -0.0545312  -0.0000000  -0.0153063  -0.0190823  -0.0000000
    3  -0.0000000  -0.0000000  -0.0353615   0.0000000  -0.0000000   0.0028171
    4  -0.0104419  -0.0281318   0.0000000  -0.1317197   0.1227652  -0.0000000
    5   0.0020368   0.0038921   0.0000000   0.1227781  -0.2646163   0.0000000
    6   0.0000000   0.0000000   0.0037673  -0.0000000  -0.0000000  -0.0355544
    7   0.0006531  -0.0023564  -0.0000000  -0.0102667  -0.0024250   0.0000000
    8  -0.0028339  -0.0044146  -0.0000000   0.0284849   0.0041845  -0.0000000
    9  -0.0000000   0.0000000   0.0071901   0.0000000  -0.0000000   0.0028761
   10   0.0007927   0.0001042   0.0000000  -0.0056345  -0.0005420  -0.0000000
   11  -0.0000609  -0.0012357   0.0000000  -0.0010274   0.0017938   0.0000000
   12   0.0000000  -0.0000000  -0.0010532  -0.0000000   0.0000000   0.0068632
   13   0.0003017   0.0021534  -0.0000000  -0.0008105  -0.0009979   0.0000000
   14   0.0024044  -0.0032383  -0.0000000  -0.0010913   0.0000811  -0.0000000
   15  -0.0000000  -0.0000000   0.0060999   0.0000000  -0.0000000  -0.0008834
   16  -0.0114871   0.0282013   0.0000000  -0.0000685  -0.0027374  -0.0000000
   17  -0.0026068  -0.0002755   0.0000000  -0.0027733  -0.0022743   0.0000000
   18   0.0000000   0.0000000   0.0012405  -0.0000000   0.0000000   0.0071023
   19   0.3592860   0.0020844  -0.0000000   0.0007824  -0.0001603   0.0000000
   20   0.0020844   0.0597845  -0.0000000   0.0003393   0.0008436  -0.0000000
   21  -0.0000000  -0.0000000   0.0243498   0.0000000  -0.0000000  -0.0040605
   22   0.0007824   0.0003393   0.0000000   0.1364128  -0.1317219  -0.0000000
   23  -0.0001603   0.0008436  -0.0000000  -0.1317219   0.2791812   0.0000000
   24   0.0000000  -0.0000000  -0.0040605  -0.0000000   0.0000000   0.0249204
   25  -0.0005290  -0.0013309   0.0000000   0.0010005   0.0004173   0.0000000
   26   0.0002270   0.0000441  -0.0000000  -0.0004121   0.0006418   0.0000000
   27   0.0000000  -0.0000000   0.0000835  -0.0000000   0.0000000  -0.0036887
   28  -0.0000551  -0.0000104   0.0000000  -0.0005350  -0.0002316  -0.0000000
   29   0.0000091   0.0001157  -0.0000000   0.0013255   0.0000547   0.0000000
   30   0.0000000   0.0000000  -0.0006933   0.0000000  -0.0000000   0.0000856
   31  -0.0000802   0.0010310  -0.0000000   0.0000871   0.0000446   0.0000000
   32   0.0000593  -0.0004921   0.0000000   0.0001332   0.0000316  -0.0000000
   33  -0.0000000  -0.0000000   0.0002300  -0.0000000   0.0000000  -0.0005401
   34   0.0015152   0.0009105  -0.0000000  -0.0001360  -0.0000427   0.0000000
   35  -0.0013212  -0.0004925  -0.0000000  -0.0007287  -0.0008394  -0.0000000
   36   0.0000000  -0.0000000  -0.0017926  -0.0000000   0.0000000   0.0000623
           25          26          27          28          29          30
    1  -0.0056466   0.0004773   0.0000000   0.0007924  -0.0000865  -0.0000000
    2   0.0009698   0.0018063   0.0000000   0.0000740  -0.0012379   0.0000000
    3  -0.0000000  -0.0000000   0.0068628  -0.0000000   0.0000000  -0.0010548
    4  -0.0100715   0.0023015  -0.0000000   0.0006192   0.0023960   0.0000000
    5  -0.0286274   0.0039635  -0.0000000   0.0028660  -0.0043711  -0.0000000
    6   0.0000000   0.0000000   0.0028774   0.0000000  -0.0000000   0.0071940
    7  -0.1295615  -0.1215956  -0.0000000  -0.0105854   0.0279744   0.0000000
    8  -0.1215784  -0.2666957   0.0000000  -0.0021565   0.0041249   0.0000000
    9  -0.0000000  -0.0000000  -0.0355277   0.0000000  -0.0000000   0.0037469
   10   0.0108891  -0.0153692   0.0000000  -0.3411478   0.0010492  -0.0000000
   11   0.0155548  -0.0190677  -0.0000000  -0.0021584  -0.0544475   0.0000000
   12   0.0000000   0.0000000   0.0028072  -0.0000000   0.0000000  -0.0353271
   13  -0.0001160   0.0027516  -0.0000000  -0.0114095  -0.0283849   0.0000000
   14   0.0027855  -0.0022233   0.0000000   0.0024960  -0.0004956  -0.0000000
   15  -0.0000000  -0.0000000   0.0070986   0.0000000   0.0000000   0.0012818
   16  -0.0008283   0.0009858  -0.0000000   0.0003237  -0.0021494  -0.0000000
   17   0.0010820   0.0000993   0.0000000  -0.0023771  -0.0032817   0.0000000
   18   0.0000000   0.0000000  -0.0008857   0.0000000  -0.0000000   0.0061003
   19  -0.0005290   0.0002270   0.0000000  -0.0000551   0.0000091   0.0000000
   20  -0.0013309   0.0000441  -0.0000000  -0.0000104   0.0001157   0.0000000
   21   0.0000000  -0.0000000   0.0000835   0.0000000  -0.0000000  -0.0006933
   22   0.0010005  -0.0004121  -0.0000000  -0.0005350   0.0013255   0.0000000
   23   0.0004173   0.0006418   0.0000000  -0.0002316   0.0000547  -0.0000000
   24   0.0000000   0.0000000  -0.0036887  -0.0000000   0.0000000   0.0000856
   25   0.1341394   0.1304682  -0.0000000   0.0007785  -0.0003451   0.0000000
   26   0.1304682   0.2813924   0.0000000   0.0001609   0.0008384   0.0000000
   27  -0.0000000   0.0000000   0.0249126  -0.0000000   0.0000000  -0.0040667
   28   0.0007785   0.0001609  -0.0000000   0.3598520   0.0000788   0.0000000
   29  -0.0003451   0.0008384   0.0000000   0.0000788   0.0596835  -0.0000000
   30   0.0000000   0.0000000  -0.0040667   0.0000000  -0.0000000   0.0243107
   31  -0.0001434   0.0000483   0.0000000   0.0014429  -0.0008393  -0.0000000
   32   0.0007374  -0.0008308  -0.0000000   0.0013139  -0.0004842   0.0000000
   33  -0.0000000   0.0000000   0.0000650   0.0000000   0.0000000  -0.0018080
   34   0.0000888  -0.0000435   0.0000000  -0.0000760  -0.0010276  -0.0000000
   35  -0.0001329   0.0000316  -0.0000000  -0.0000556  -0.0004992  -0.0000000
   36  -0.0000000   0.0000000  -0.0005382  -0.0000000   0.0000000   0.0002306
           31          32          33          34          35          36
    1  -0.0028422   0.0008224   0.0000000   0.0003504  -0.0182015   0.0000000
    2  -0.0030454   0.0025241  -0.0000000  -0.0033197  -0.0320541   0.0000000
    3  -0.0000000   0.0000000   0.0034022   0.0000000  -0.0000000   0.0021762
    4  -0.0006334   0.0014887  -0.0000000   0.0019717   0.0057182  -0.0000000
    5   0.0004561  -0.0005835   0.0000000   0.0014422   0.0005138   0.0000000
    6   0.0000000   0.0000000  -0.0008327  -0.0000000   0.0000000   0.0037483
    7   0.0020264  -0.0056954   0.0000000  -0.0006199  -0.0015001  -0.0000000
    8  -0.0014255   0.0004651  -0.0000000  -0.0004624  -0.0005990  -0.0000000
    9  -0.0000000   0.0000000   0.0037415  -0.0000000   0.0000000  -0.0008381
   10   0.0001709   0.0183526  -0.0000000  -0.0028635  -0.0008679  -0.0000000
   11   0.0035434  -0.0316474   0.0000000   0.0030075   0.0025285   0.0000000
   12  -0.0000000  -0.0000000   0.0021207  -0.0000000  -0.0000000   0.0034064
   13  -0.0394701   0.0264551   0.0000000  -0.0139653  -0.0075605  -0.0000000
   14   0.0241952  -0.0645947  -0.0000000  -0.0222925  -0.0126729   0.0000000
   15   0.0000000   0.0000000  -0.0266217   0.0000000   0.0000000   0.0000712
   16  -0.0141859   0.0075631  -0.0000000  -0.0394481  -0.0265757  -0.0000000
   17   0.0221964  -0.0124446   0.0000000  -0.0243725  -0.0643284  -0.0000000
   18  -0.0000000  -0.0000000   0.0000571  -0.0000000  -0.0000000  -0.0266187
   19  -0.0000802   0.0000593  -0.0000000   0.0015152  -0.0013212   0.0000000
   20   0.0010310  -0.0004921  -0.0000000   0.0009105  -0.0004925  -0.0000000
   21  -0.0000000   0.0000000   0.0002300  -0.0000000  -0.0000000  -0.0017926
   22   0.0000871   0.0001332  -0.0000000  -0.0001360  -0.0007287  -0.0000000
   23   0.0000446   0.0000316   0.0000000  -0.0000427  -0.0008394   0.0000000
   24   0.0000000  -0.0000000  -0.0005401   0.0000000  -0.0000000   0.0000623
   25  -0.0001434   0.0007374  -0.0000000   0.0000888  -0.0001329  -0.0000000
   26   0.0000483  -0.0008308   0.0000000  -0.0000435   0.0000316   0.0000000
   27   0.0000000  -0.0000000   0.0000650   0.0000000  -0.0000000  -0.0005382
   28   0.0014429   0.0013139   0.0000000  -0.0000760  -0.0000556  -0.0000000
   29  -0.0008393  -0.0004842   0.0000000  -0.0010276  -0.0004992   0.0000000
   30  -0.0000000   0.0000000  -0.0018080  -0.0000000  -0.0000000   0.0002306
   31   0.0619444  -0.0486898   0.0000000  -0.0083167   0.0024850   0.0000000
   32  -0.0486898   0.1064213  -0.0000000  -0.0025407   0.0016354  -0.0000000
   33   0.0000000  -0.0000000   0.0199814   0.0000000  -0.0000000   0.0002046
   34  -0.0083167  -0.0025407   0.0000000   0.0614991   0.0487414   0.0000000
   35   0.0024850   0.0016354  -0.0000000   0.0487414   0.1067762   0.0000000
   36   0.0000000  -0.0000000   0.0002046   0.0000000   0.0000000   0.0198880
 **********************************************************************
 **                                                                  **
 **                       VIBRATIONAL ANALYSIS                       **
 **                       --------------------                       **
 **                                                                  **
 **        VIBRATIONAL FREQUENCIES (CM**-1) AND NORMAL MODES         **
 **     FORCE CONSTANTS (mDYN/ANGSTROM) AND REDUCED MASSES (AMU)     **
 **                  INFRARED INTENSITIES (KM/MOL)                   **
 **                                                                  **
 **********************************************************************


 Mode:                 1                      2                      3
 Frequency:        98.36                 114.65                 201.16
 Force Cnst:      0.4736                 0.0321                 0.2418
 Red. Mass:      83.0813                 4.1428                10.1412
 IR Active:          YES                    YES                    YES
 IR Intens:        0.072                  0.000                  0.353
 Raman Active:       YES                    YES                    YES
               X      Y      Z        X      Y      Z        X      Y      Z
 C         -0.031  0.185 -0.000    0.000  0.000  0.293   -0.194 -0.112  0.000
 C         -0.004  0.179 -0.000    0.000  0.000  0.181   -0.349 -0.046 -0.000
 C          0.003  0.179  0.000    0.000  0.000 -0.182   -0.349  0.044 -0.000
 C          0.030  0.186  0.000    0.000 -0.000 -0.292   -0.195  0.111 -0.000
 C         -0.010  0.218  0.000   -0.000  0.000 -0.089   -0.031  0.018  0.000
 C          0.009  0.219 -0.000   -0.000 -0.000  0.091   -0.031 -0.018  0.000
 H         -0.032  0.179 -0.000    0.000  0.000  0.506   -0.193 -0.273  0.000
 H          0.012  0.188 -0.000    0.000  0.000  0.339   -0.428 -0.094 -0.000
 H         -0.013  0.188  0.000    0.000 -0.000 -0.341   -0.429  0.091 -0.000
 H          0.031  0.180  0.000    0.000 -0.000 -0.507   -0.195  0.272 -0.000
 I         -0.559 -0.060 -0.000   -0.000  0.000  0.037    0.060 -0.132  0.000
 I          0.559 -0.056  0.000    0.000 -0.000 -0.037    0.059  0.132 -0.000
 TransDip   0.000 -0.009 -0.000   -0.000 -0.000 -0.000   -0.019 -0.000 -0.000

 Mode:                 4                      5                      6
 Frequency:       233.92                 304.68                 318.69
 Force Cnst:      0.1663                 0.5199                 0.3540
 Red. Mass:       5.1596                 9.5051                 5.9159
 IR Active:          YES                    YES                    YES
 IR Intens:        2.618                  0.887                  0.227
 Raman Active:       YES                    YES                    YES
               X      Y      Z        X      Y      Z        X      Y      Z
 C          0.000 -0.000  0.177    0.010  0.311  0.000    0.155 -0.228 -0.000
 C          0.000 -0.000 -0.222    0.001  0.350 -0.000   -0.059 -0.120  0.000
 C          0.000 -0.000 -0.221   -0.000  0.344 -0.000   -0.060  0.131  0.000
 C          0.000  0.000  0.179   -0.020  0.298  0.000    0.152  0.239 -0.000
 C          0.000  0.000  0.319    0.006  0.245  0.000    0.311  0.115 -0.000
 C          0.000 -0.000  0.318   -0.024  0.251  0.000    0.311 -0.105  0.000
 H          0.000 -0.000  0.209    0.008  0.331  0.000    0.159 -0.392 -0.000
 H          0.000 -0.000 -0.524   -0.020  0.340 -0.000   -0.235 -0.226  0.000
 H          0.000  0.000 -0.521    0.030  0.328 -0.000   -0.236  0.235  0.000
 H          0.000 -0.000  0.211   -0.018  0.311  0.000    0.155  0.404 -0.000
 I         -0.000  0.000 -0.024    0.041 -0.090 -0.000   -0.037  0.004  0.000
 I         -0.000 -0.000 -0.023   -0.039 -0.090  0.000   -0.038 -0.007  0.000
 TransDip   0.000  0.000 -0.052    0.000  0.030 -0.000   -0.015  0.001  0.000

 Mode:                 7                      8                      9
 Frequency:       440.69                 497.35                 641.67
 Force Cnst:      0.3795                 0.6543                 1.6343
 Red. Mass:       3.3162                 4.4892                 6.7369
 IR Active:          YES                    YES                    YES
 IR Intens:        7.261                  0.000                  8.307
 Raman Active:       YES                    YES                    YES
               X      Y      Z        X      Y      Z        X      Y      Z
 C         -0.000  0.000 -0.217    0.000  0.000  0.095   -0.396  0.033 -0.000
 C          0.000  0.000  0.088    0.000  0.000 -0.246   -0.026 -0.206  0.000
 C          0.000 -0.000  0.087    0.000  0.000  0.247    0.025 -0.208 -0.000
 C          0.000 -0.000 -0.216   -0.000 -0.000 -0.097    0.396  0.035  0.000
 C         -0.000 -0.000  0.225   -0.000 -0.000 -0.296    0.051  0.235 -0.000
 C         -0.000  0.000  0.223   -0.000 -0.000  0.298   -0.050  0.237  0.000
 H         -0.000  0.000 -0.623    0.000  0.000  0.090   -0.397  0.052 -0.000
 H          0.000  0.000  0.085   -0.000  0.000 -0.577    0.280 -0.023  0.000
 H          0.000 -0.000  0.083    0.000 -0.000  0.578   -0.281 -0.029 -0.000
 H          0.000 -0.000 -0.623   -0.000 -0.000 -0.094    0.397  0.058  0.000
 I          0.000  0.000 -0.005    0.000  0.000  0.006    0.006 -0.006  0.000
 I          0.000 -0.000 -0.005    0.000  0.000 -0.006   -0.006 -0.006 -0.000
 TransDip   0.000  0.000 -0.086   -0.000 -0.000 -0.000    0.000  0.092  0.000

 Mode:                10                     11                     12
 Frequency:       673.48                 675.97                 754.40
 Force Cnst:      1.4306                 2.0272                 0.4038
 Red. Mass:       5.3532                 7.5298                 1.2041
 IR Active:          YES                    YES                    YES
 IR Intens:        0.000                 23.237                 57.009
 Raman Active:       YES                    YES                    YES
               X      Y      Z        X      Y      Z        X      Y      Z
 C          0.000  0.000 -0.207    0.016  0.178  0.000    0.000 -0.000 -0.054
 C         -0.000  0.000  0.229   -0.210  0.280 -0.000    0.000  0.000 -0.064
 C         -0.000 -0.000 -0.229   -0.208 -0.280  0.000    0.000  0.000 -0.064
 C         -0.000 -0.000  0.207    0.014 -0.179 -0.000   -0.000 -0.000 -0.054
 C          0.000 -0.000 -0.319    0.278 -0.250  0.000   -0.000 -0.000  0.045
 C          0.000  0.000  0.320    0.276  0.250 -0.000   -0.000 -0.000  0.044
 H          0.000 -0.000 -0.453    0.020 -0.204  0.000    0.000  0.000  0.385
 H         -0.000  0.000  0.313   -0.001  0.405 -0.000   -0.000 -0.000  0.584
 H          0.000 -0.000 -0.312    0.005 -0.405  0.000    0.000  0.000  0.585
 H         -0.000  0.000  0.452    0.016  0.206 -0.000   -0.000 -0.000  0.387
 I         -0.000  0.000  0.002   -0.008  0.015 -0.000   -0.000  0.000 -0.001
 I         -0.000 -0.000 -0.002   -0.008 -0.015  0.000    0.000 -0.000 -0.001
 TransDip   0.000 -0.000  0.000    0.154 -0.000  0.000    0.000 -0.000  0.242

 Mode:                13                     14                     15
 Frequency:       862.99                 953.15                 982.99
 Force Cnst:      0.5632                 0.7244                 0.7268
 Red. Mass:       1.2836                 1.3534                 1.2765
 IR Active:          YES                    YES                    YES
 IR Intens:        0.000                  0.268                  0.000
 Raman Active:       YES                    YES                    YES
               X      Y      Z        X      Y      Z        X      Y      Z
 C          0.000  0.000  0.097    0.000 -0.000 -0.101    0.000  0.000  0.046
 C         -0.000  0.000  0.051   -0.000  0.000  0.071   -0.000  0.000 -0.101
 C         -0.000 -0.000 -0.051    0.000  0.000  0.072   -0.000 -0.000  0.100
 C          0.000 -0.000 -0.097    0.000 -0.000 -0.101    0.000 -0.000 -0.045
 C          0.000  0.000  0.023   -0.000  0.000  0.019   -0.000  0.000 -0.012
 C         -0.000  0.000 -0.023   -0.000 -0.000  0.019   -0.000 -0.000  0.012
 H          0.000 -0.000 -0.626    0.000 -0.000  0.564    0.000 -0.000 -0.326
 H         -0.000  0.000 -0.310   -0.000 -0.000 -0.403   -0.000  0.000  0.621
 H         -0.000 -0.000  0.306    0.000  0.000 -0.411   -0.000 -0.000 -0.617
 H          0.000  0.000  0.627    0.000 -0.000  0.565    0.000 -0.000  0.321
 I         -0.000 -0.000 -0.000    0.000  0.000 -0.000    0.000 -0.000 -0.000
 I         -0.000  0.000  0.000    0.000 -0.000 -0.000    0.000  0.000  0.000
 TransDip  -0.000  0.000 -0.000   -0.000  0.000  0.017   -0.000  0.000 -0.000

 Mode:                16                     17                     18
 Frequency:       995.31                1040.91                1094.87
 Force Cnst:      4.5711                 3.6633                 1.3633
 Red. Mass:       7.8316                 5.7384                 1.9303
 IR Active:          YES                    YES                    YES
 IR Intens:       51.068                 14.018                  6.154
 Raman Active:       YES                    YES                    YES
               X      Y      Z        X      Y      Z        X      Y      Z
 C          0.307  0.008 -0.000    0.245  0.048 -0.000   -0.019  0.079 -0.000
 C         -0.165  0.264  0.000    0.180 -0.236  0.000    0.082 -0.028 -0.000
 C         -0.162 -0.265 -0.000   -0.179 -0.238  0.000   -0.081 -0.030  0.000
 C          0.307 -0.006  0.000   -0.244  0.046 -0.000    0.017  0.080 -0.000
 C         -0.181  0.295  0.000   -0.101  0.233  0.000    0.108 -0.125 -0.000
 C         -0.178 -0.296  0.000    0.099  0.235 -0.000   -0.107 -0.129  0.000
 H          0.305 -0.027  0.000    0.269  0.286  0.000   -0.028  0.579  0.000
 H         -0.146  0.274 -0.000    0.304 -0.195 -0.000    0.330  0.115  0.000
 H         -0.142 -0.275  0.000   -0.303 -0.198 -0.000   -0.324  0.107 -0.000
 H          0.305  0.025 -0.000   -0.270  0.286  0.000    0.022  0.584  0.000
 I          0.002 -0.003 -0.000    0.002 -0.005 -0.000   -0.002  0.002 -0.000
 I          0.002  0.003  0.000   -0.002 -0.005  0.000    0.002  0.002 -0.000
 TransDip  -0.229  0.000  0.000   -0.000  0.120 -0.000   -0.000 -0.079 -0.000

 Mode:                19                     20                     21
 Frequency:      1137.68                1190.16                1280.96
 Force Cnst:      1.2906                 0.9202                 1.3767
 Red. Mass:       1.6925                 1.1026                 1.4240
 IR Active:          YES                    YES                    YES
 IR Intens:        0.704                  0.060                  8.629
 Raman Active:       YES                    YES                    YES
               X      Y      Z        X      Y      Z        X      Y      Z
 C         -0.105 -0.057  0.000    0.001 -0.032  0.000    0.049 -0.030  0.000
 C          0.039  0.065 -0.000    0.046  0.033 -0.000    0.033  0.000  0.000
 C          0.041 -0.065  0.000   -0.046  0.033  0.000    0.023  0.007 -0.000
 C         -0.106  0.056 -0.000   -0.001 -0.032 -0.000    0.048  0.015  0.000
 C          0.034  0.099  0.000   -0.009 -0.000  0.000   -0.074 -0.086 -0.000
 C          0.037 -0.098 -0.000    0.009 -0.001 -0.000   -0.093  0.094  0.000
 H         -0.113 -0.295  0.000    0.003 -0.343 -0.000    0.060 -0.688 -0.000
 H          0.497  0.342  0.000    0.528  0.321  0.000   -0.023 -0.036  0.000
 H          0.509 -0.343 -0.000   -0.526  0.314 -0.000   -0.009  0.029  0.000
 H         -0.116  0.290  0.000   -0.001 -0.342  0.000    0.054  0.693 -0.000
 I         -0.000 -0.001 -0.000    0.000  0.000  0.000    0.000  0.000  0.000
 I         -0.000  0.001  0.000   -0.000  0.000 -0.000    0.000 -0.000 -0.000
 TransDip  -0.027  0.001 -0.000   -0.000  0.008  0.000    0.094  0.001  0.000

 Mode:                22                     23                     24
 Frequency:      1290.35                1448.57                1466.67
 Force Cnst:      8.4060                 2.3635                 2.7638
 Red. Mass:       8.5689                 1.9118                 2.1807
 IR Active:          YES                    YES                    YES
 IR Intens:        0.028                 20.835                 39.488
 Raman Active:       YES                    YES                    YES
               X      Y      Z        X      Y      Z        X      Y      Z
 C          0.017 -0.310  0.000    0.083 -0.084  0.000   -0.027 -0.162  0.000
 C          0.221  0.139  0.000   -0.094 -0.083  0.000   -0.035  0.064 -0.000
 C         -0.231  0.136 -0.000   -0.094  0.081 -0.000    0.034  0.065 -0.000
 C         -0.028 -0.314  0.000    0.082  0.086  0.000    0.029 -0.162 -0.000
 C          0.390  0.194 -0.000   -0.045 -0.097 -0.000   -0.141  0.030  0.000
 C         -0.368  0.165  0.000   -0.046  0.096  0.000    0.141  0.031 -0.000
 H          0.014  0.173 -0.000    0.097  0.256 -0.000   -0.034  0.628 -0.000
 H         -0.314 -0.181 -0.000    0.547  0.291 -0.000    0.139  0.186  0.000
 H          0.333 -0.195 -0.000    0.549 -0.286  0.000   -0.137  0.183  0.000
 H         -0.030 -0.029 -0.000    0.099 -0.257  0.000    0.030  0.625 -0.000
 I         -0.000  0.000  0.000    0.000  0.000  0.000    0.001 -0.000  0.000
 I          0.000  0.001 -0.000    0.000 -0.000 -0.000   -0.001 -0.000  0.000
 TransDip  -0.005  0.002 -0.000    0.146 -0.000 -0.000   -0.001  0.201 -0.000

 Mode:                25                     26                     27
 Frequency:      1595.17                1597.63                3175.06
 Force Cnst:      8.2266                 7.7770                 6.4509
 Red. Mass:       5.4872                 5.1714                 1.0861
 IR Active:          YES                    YES                    YES
 IR Intens:        4.349                 12.950                  1.279
 Raman Active:       YES                    YES                    YES
               X      Y      Z        X      Y      Z        X      Y      Z
 C          0.140 -0.075 -0.000   -0.052 -0.313  0.000   -0.023  0.001 -0.000
 C         -0.339 -0.055  0.000    0.148  0.243 -0.000    0.028 -0.048  0.000
 C          0.367 -0.113 -0.000    0.064 -0.221 -0.000    0.027  0.048  0.000
 C         -0.150  0.006  0.000   -0.019  0.321 -0.000   -0.020 -0.001 -0.000
 C          0.195  0.065 -0.000   -0.064 -0.145  0.000   -0.000  0.001 -0.000
 C         -0.206  0.098  0.000   -0.015  0.124 -0.000   -0.000 -0.001  0.000
 H          0.155  0.221 -0.000   -0.066  0.382 -0.000    0.271  0.000 -0.000
 H          0.291  0.344  0.000   -0.418 -0.075  0.000   -0.336  0.567  0.000
 H         -0.393  0.349  0.000   -0.335 -0.012 -0.000   -0.328 -0.565 -0.000
 H         -0.168  0.112 -0.000   -0.024 -0.421  0.000    0.240  0.002  0.000
 I         -0.000 -0.001  0.000    0.000 -0.000  0.000    0.000 -0.000  0.000
 I          0.000 -0.001  0.000    0.000  0.001 -0.000    0.000  0.000  0.000
 TransDip   0.015 -0.065  0.000    0.115  0.008  0.000    0.036  0.000 -0.000

 Mode:                28                     29                     30
 Frequency:      3187.68                3197.75                3202.75
 Force Cnst:      6.5278                 6.5890                 6.6319
 Red. Mass:       1.0903                 1.0936                 1.0973
 IR Active:          YES                    YES                    YES
 IR Intens:        4.516                  2.045                  7.704
 Raman Active:       YES                    YES                    YES
               X      Y      Z        X      Y      Z        X      Y      Z
 C         -0.043  0.002  0.000   -0.062 -0.001  0.000    0.038  0.002 -0.000
 C          0.025 -0.036 -0.000   -0.014  0.030  0.000    0.020 -0.033  0.000
 C         -0.027 -0.041  0.000   -0.003 -0.012  0.000   -0.022 -0.038 -0.000
 C          0.036  0.002 -0.000   -0.052 -0.000 -0.000   -0.057  0.001  0.000
 C          0.000 -0.001 -0.000    0.001  0.002 -0.000    0.000  0.002  0.000
 C         -0.000 -0.001 -0.000    0.001 -0.003 -0.000   -0.000  0.002  0.000
 H          0.506  0.001 -0.000    0.698  0.006 -0.000   -0.420 -0.005  0.000
 H         -0.259  0.427 -0.000    0.184 -0.315 -0.000   -0.214  0.358  0.000
 H          0.285  0.482  0.000    0.066  0.121 -0.000    0.242  0.415  0.000
 H         -0.417 -0.002  0.000    0.594 -0.000  0.000    0.640 -0.002  0.000
 I         -0.000  0.000  0.000    0.000 -0.000  0.000    0.000 -0.000 -0.000
 I          0.000  0.000 -0.000    0.000  0.000 -0.000   -0.000 -0.000  0.000
 TransDip  -0.003 -0.068 -0.000   -0.042  0.019 -0.000   -0.006 -0.089  0.000

 STANDARD THERMODYNAMIC QUANTITIES AT   298.15 K  AND     1.00 ATM

   This Molecule has  0 Imaginary Frequencies
   Zero point vibrational energy:       49.543 kcal/mol

   Atom    1 Element C  Has Mass   12.00000
   Atom    2 Element C  Has Mass   12.00000
   Atom    3 Element C  Has Mass   12.00000
   Atom    4 Element C  Has Mass   12.00000
   Atom    5 Element C  Has Mass   12.00000
   Atom    6 Element C  Has Mass   12.00000
   Atom    7 Element H  Has Mass    1.00783
   Atom    8 Element H  Has Mass    1.00783
   Atom    9 Element H  Has Mass    1.00783
   Atom   10 Element H  Has Mass    1.00783
   Atom   11 Element I  Has Mass  126.90440
   Atom   12 Element I  Has Mass  126.90440
   Molecular Mass:   329.840120 amu
   Principal axes and moments of inertia in amu*Bohr^2:
                             1           2           3
    Eigenvalues --     2235.16359  3469.84267  5705.00625
          X               1.00000    -0.00142     0.00000
          Y               0.00142     1.00000     0.00000
          Z               0.00000    -0.00000     1.00000
   Rotational Symmetry Number is   1
   The Molecule is an Asymmetric Top
   Translational Enthalpy:        0.889 kcal/mol
   Rotational Enthalpy:           0.889 kcal/mol
   Vibrational Enthalpy:         52.442 kcal/mol
   gas constant (RT):             0.592 kcal/mol
   Translational Entropy:        43.275  cal/mol.K
   Rotational Entropy:           32.159  cal/mol.K
   Vibrational Entropy:          16.961  cal/mol.K

   Total Enthalpy:               54.812 kcal/mol
   Total Entropy:                92.395  cal/mol.K

 ======================================================================

 STANDARD THERMODYNAMIC QUANTITIES FOR ANHARMONIC VIBRATION -- TOSH

   Zero point vibrational energy: ************ kcal/mol

   Vibrational Enthalpy:       Infinity kcal/mol
   Vibrational Entropy:             NaN  cal/mol.K

   Total Enthalpy:             Infinity kcal/mol
   Total Entropy:                   NaN  cal/mol.K

 ======================================================================

 STANDARD THERMODYNAMIC QUANTITIES FOR ANHARMONIC VIBRATION -- VPT2

   Zero point vibrational energy: ************ kcal/mol

   Vibrational Enthalpy:       Infinity kcal/mol
   Vibrational Entropy:             NaN  cal/mol.K

   Total Enthalpy:             Infinity kcal/mol
   Total Entropy:                   NaN  cal/mol.K

 ======================================================================

Archival summary:
1\1\december\FREQ\ProcedureUnspecified\BasisUnspecified\264\taweetha\FriNov2920:24:412019FriNov2920:24:412019\0\\#,FREQ,ProcedureUnspecified,BasisUnspecified,\\0,1\I\C,1,2.13449\C,2,1.39813,1,117.158\H,3,1.08258,2,119.629,1,0,0\C,3,1.39108,2,120.377,1,180,0\H,5,1.08372,3,119.481,2,180,0\C,5,1.39238,3,119.984,2,0,0\H,7,1.08374,5,120.521,3,180,0\C,7,1.39121,5,119.977,3,-0,0\H,9,1.08236,7,120.087,5,-180,0\C,9,1.39755,7,120.394,5,-0,0\I,11,2.13774,9,117.247,7,-180,0\\\@

 Total job time:  330.76s(wall), 1899.10s(cpu) 
 Fri Nov 29 20:24:41 2019

        *************************************************************
        *                                                           *
        *  Thank you very much for using Q-Chem.  Have a nice day.  *
        *                                                           *
        *************************************************************
