# Supplementary material for: Geometric and energetic data from quantum chemical calculations of halobenzenes and xylenes
Source: Data Brief. 2020 Mar 5;30:105386. doi: 10.1016/j.dib.2020.105386 (PMC7114895; doi:10.1016/j.dib.2020.105386)
Supplement: Supplementary file 1 [file mmc1.zip › halobenzene/B3LYP/2/p-C6H4Br2.out]

                  Welcome to Q-Chem
     A Quantum Leap Into The Future Of Chemistry


 Q-Chem 5.2 (devel), Q-Chem, Inc., Pleasanton, CA (2019)

 Yihan Shao,  Zhengting Gan,  E. Epifanovsky,  A. T. B. Gilbert,  M. Wormit,  
 J. Kussmann,  A. W. Lange,  A. Behn,  Jia Deng,  Xintian Feng,  D. Ghosh,  
 M. Goldey,  P. R. Horn,  L. D. Jacobson,  I. Kaliman,  T. Kus,  A. Landau,  
 Jie Liu,  E. I. Proynov,  R. M. Richard,  R. P. Steele,  E. J. Sundstrom,  
 H. L. Woodcock III,  P. M. Zimmerman,  D. Zuev,  B. Albrecht,  E. Alguire,  
 S. A. Baeppler,  D. Barton,  Z. Benda,  Y. A. Bernard,  E. J. Berquist,  
 K. B. Bravaya,  H. Burton,  D. Casanova,  Chun-Min Chang,  Yunqing Chen,  
 A. Chien,  K. D. Closser,  M. P. Coons,  S. Coriani,  S. Dasgupta,  
 A. L. Dempwolff,  M. Diedenhofen,  Hainam Do,  R. G. Edgar,  Po-Tung Fang,  
 S. Faraji,  S. Fatehi,  Qingguo Feng,  K. D. Fenk,  J. Fosso-Tande,  
 J. Gayvert,  Qinghui Ge,  A. Ghysels,  G. Gidofalvi,  J. Gomes,  
 J. Gonthier,  A. Gunina,  D. Hait,  M. W. D. Hanson-Heine,  
 P. H. P. Harbach,  A. W. Hauser,  M. F. Herbst,  J. E. Herr,  
 E. G. Hohenstein,  Z. C. Holden,  Kerwin Hui,  B. C. Huynh,  T.-C. Jagau,  
 Hyunjun Ji,  B. Kaduk,  K. Khistyaev,  Jaehoon Kim,  P. Klunzinger,  K. Koh,  
 D. Kosenkov,  L. Koulias,  T. Kowalczyk,  C. M. Krauter,  A. Kunitsa,  
 Ka Un Lao,  A. Laurent,  K. V. Lawler,  Joonho Lee,  D. Lefrancois,  
 S. Lehtola,  D. S. Levine,  Yi-Pei Li,  You-Sheng Lin,  Fenglai Liu,  
 E. Livshits,  A. Luenser,  P. Manohar,  E. Mansoor,  S. F. Manzer,  
 Shan-Ping Mao,  Yuezhi Mao,  N. Mardirossian,  A. V. Marenich,  
 T. Markovich,  L. A. Martinez-Martinez,  S. A. Maurer,  N. J. Mayhall,  
 S. C. McKenzie,  J.-M. Mewes,  P. Morgante,  A. F. Morrison,  
 J. W. Mullinax,  K. Nanda,  T. S. Nguyen-Beck,  R. Olivares-Amaya,  
 J. A. Parkhill,  Zheng Pei,  T. M. Perrine,  F. Plasser,  P. Pokhilko,  
 S. Prager,  A. Prociuk,  E. Ramos,  D. R. Rehn,  F. Rob,  M. Scheurer,  
 M. Schneider,  N. Sergueev,  S. M. Sharada,  S. Sharma,  D. W. Small,  
 T. Stauch,  T. Stein,  Yu-Chuan Su,  A. J. W. Thom,  A. Tkatchenko,  
 T. Tsuchimochi,  N. M. Tubman,  L. Vogt,  M. L. Vidal,  O. Vydrov,  
 M. A. Watson,  J. Wenzel,  M. de Wergifosse,  T. A. Wesolowski,  A. White,  
 J. Witte,  A. Yamada,  Jun Yang,  K. Yao,  S. Yeganeh,  S. R. Yost,  
 Zhi-Qiang You,  A. Zech,  Igor Ying Zhang,  Xing Zhang,  Yan Zhao,  
 Ying Zhu,  B. R. Brooks,  G. K. L. Chan,  C. J. Cramer,  M. S. Gordon,  
 W. J. Hehre,  A. Klamt,  M. W. Schmidt,  C. D. Sherrill,  D. G. Truhlar,  
 A. Aspuru-Guzik,  R. Baer,  A. T. Bell,  N. A. Besley,  Jeng-Da Chai,  
 A. E. DePrince, III,  R. A. DiStasio Jr.,  A. Dreuw,  B. D. Dunietz,  
 T. R. Furlani,  Chao-Ping Hsu,  Yousung Jung,  Jing Kong,  D. S. Lambrecht,  
 WanZhen Liang,  C. Ochsenfeld,  V. A. Rassolov,  L. V. Slipchenko,  
 J. E. Subotnik,  T. Van Voorhis,  J. M. Herbert,  A. I. Krylov,  
 P. M. W. Gill,  M. Head-Gordon

 Contributors to earlier versions of Q-Chem not listed above: 
 R. D. Adamson,  B. Austin,  J. Baker,  G. J. O. Beran,  K. Brandhorst,  
 S. T. Brown,  E. F. C. Byrd,  A. K. Chakraborty,  C.-L. Cheng,  
 Siu Hung Chien,  D. M. Chipman,  D. L. Crittenden,  H. Dachsel,  
 R. J. Doerksen,  A. D. Dutoi,  L. Fusti-Molnar,  W. A. Goddard III,  
 A. Golubeva-Zadorozhnaya,  S. R. Gwaltney,  G. Hawkins,  A. Heyden,  
 S. Hirata,  G. Kedziora,  F. J. Keil,  C. Kelley,  Jihan Kim,  R. A. King,  
 R. Z. Khaliullin,  P. P. Korambath,  W. Kurlancheek,  A. M. Lee,  M. S. Lee,  
 S. V. Levchenko,  Ching Yeh Lin,  D. Liotard,  R. C. Lochan,  I. Lotan,  
 P. E. Maslen,  N. Nair,  D. P. O'Neill,  D. Neuhauser,  E. Neuscamman,  
 C. M. Oana,  R. Olson,  B. Peters,  R. Peverati,  P. A. Pieniazek,  
 Y. M. Rhee,  J. Ritchie,  M. A. Rohrdanz,  E. Rosta,  N. J. Russ,  
 H. F. Schaefer III,  N. E. Schultz,  N. Shenvi,  A. C. Simmonett,  A. Sodt,  
 D. Stuck,  K. S. Thanthiriwatte,  V. Vanovschi,  Tao Wang,  A. Warshel,  
 C. F. Williams,  Q. Wu,  X. Xu,  W. Zhang

 Please cite Q-Chem as follows:
 Y. Shao et al., Mol. Phys. 113, 184-215 (2015)
 DOI: 10.1080/00268976.2014.952696

 Q-Chem 5.2.1 for Intel X86 EM64T Linux

 Parts of Q-Chem use Armadillo 8.300.2 (Tropical Shenanigans).
 http://arma.sourceforge.net/

 Q-Chem begins on Fri Nov 29 20:24:41 2019  

Host: 
0

     Scratch files written to /scratch/taweetham/qchem5356//
NAlpha2: 110
NElect   110
Mult     1

Checking the input file for inconsistencies... 	...done.

--------------------------------------------------------------
User input:
--------------------------------------------------------------
$MOLECULE
0 1
C   
C	1	CC
C	2	CC	1	120.0		
C	3	CC	2	120.0	1	0.0
C	4	CC	3	120.0	2	0.0	
C	5 	CC	4	120.0	3	0.0
H	1	CH	2	120.0	3	180.0
H	2	CH	3	120.0	4	180.0
Br	3	CBr	4	120.0	5	180.0
H	4	CH	5	120.0	6	180.0
H	5	CH	6	120.0	1	180.0
Br	6	CBr	1	120.0	2	180.0

CC=1.39483
CH=1.08673
CF=1.33960
CCl=1.72090
CBr=1.89068
CI=2.07886
$END

$REM
   JOB_TYPE	OPTIMIZATION
   BASIS	6-311++G**
   METHOD	B3LYP
   MEM_TOTAL	64000
   SYM_IGNORE	TRUE
$END

--------------------------------------------------------------
 ----------------------------------------------------------------
             Standard Nuclear Orientation (Angstroms)
    I     Atom           X                Y                Z
 ----------------------------------------------------------------
    1      C       0.0000000000     0.0000000000     0.0000000000
    2      C       0.0000000000     0.0000000000     1.3948300000
    3      C       1.2079582140     0.0000000000     2.0922450000
    4      C       2.4159164279     0.0000000000     1.3948300000
    5      C       2.4159164279     0.0000000000    -0.0000000000
    6      C       1.2079582140     0.0000000000    -0.6974150000
    7      H      -0.9411357871    -0.0000000000    -0.5433650000
    8      H      -0.9411357871    -0.0000000000     1.9381950000
    9      Br      1.2079582140    -0.0000000000     3.9829250000
   10      H       3.3570522150    -0.0000000000     1.9381950000
   11      H       3.3570522150    -0.0000000000    -0.5433650000
   12      Br      1.2079582140    -0.0000000000    -2.5880950000
 ----------------------------------------------------------------
 Nuclear Repulsion Energy =         750.73838190 hartrees
 There are       55 alpha and       55 beta electrons
 Requested basis set is 6-311++G(d,p)
 There are 94 shells and 256 basis functions

 Total QAlloc Memory Limit  64000 MB
 Mega-Array Size       188 MB
 MEM_STATIC part       192 MB
 A cutoff of  1.0D-11 yielded   3616 shell pairs
 There are     28177 function pairs (     30746 Cartesian)
 Smallest overlap matrix eigenvalue = 7.83E-07

 Q-Chem warning in module stvman/mkSTV.C, line 318:

 Overlap eigenvalue is smaller than square root of threshold
 Use THRESH >= 12 to get rid of this warning

 Linear dependence detected in AO basis
 Tighter screening thresholds may be required for diffuse basis sets
 Use S2THRESH > 14 and THRESH = 14 in case of SCF convergence issues
 Number of orthogonalized atomic orbitals = 255
 Maximum deviation from orthogonality = 2.164E-11

 Scale SEOQF with 1.000000e-01/1.000000e-01/1.000000e-01

 Standard Electronic Orientation quadrupole field applied
 Nucleus-field energy     =    -0.0000000835 hartrees
 Guess from superposition of atomic densities
 Warning:  Energy on first SCF cycle will be non-variational
 SAD guess density has 110.000000 electrons

 -----------------------------------------------------------------------
  General SCF calculation program by
  Eric Jon Sundstrom, Paul Horn, Yuezhi Mao, Dmitri Zuev, Alec White,
  David Stuck, Shaama M.S., Shane Yost, Joonho Lee, David Small,
  Daniel Levine, Susi Lehtola, Hugh Burton, Evgeny Epifanovsky,
  Bang C. Huynh
 -----------------------------------------------------------------------
 Exchange:     0.2000 Hartree-Fock + 0.0800 Slater + 0.7200 B88
 Correlation:  0.1900 VWN1RPA + 0.8100 LYP
 Using SG-1 standard quadrature grid
 using 6 threads for integral computing
 -------------------------------------------------------
 OpenMP Integral computing Module                
 Release: version 2.0, May 2017, Q-Chem Inc. Pleasanton 
 -------------------------------------------------------
 A restricted SCF calculation will be
 performed using DIIS
 SCF converges when DIIS error is below 1.0e-08
 ---------------------------------------
  Cycle       Energy         DIIS error
 ---------------------------------------
    1   -5381.0174113651      3.81e-02  
    2   -5379.2887425004      3.77e-03  
    3   -5379.2044058925      4.86e-03  
    4   -5379.3888182255      5.24e-04  
    5   -5379.3908918973      2.57e-04  
    6   -5379.3913386414      7.62e-05  
    7   -5379.3913819326      1.73e-05  
    8   -5379.3913835712      2.18e-06  
    9   -5379.3913835980      4.76e-07  
   10   -5379.3913836003      9.30e-08  
   11   -5379.3913836010      2.04e-08  
   12   -5379.3913836014      3.10e-09  Convergence criterion met
 ---------------------------------------
 SCF time:   CPU 83.88s  wall 15.00s 
 SCF   energy in the final basis set =    -5379.3913836014
 Total energy in the final basis set =    -5379.3913836014

 --------------------------------------------------------------

                    Orbital Energies (a.u.)
 --------------------------------------------------------------

 Alpha MOs
 -- Occupied --
********-482.8419 -62.4949 -62.4949 -56.3153 -56.3153 -56.3115 -56.3115
-56.3113 -56.3113 -10.2488 -10.2488 -10.2085 -10.2084 -10.2079 -10.2079
 -8.7038  -8.7038  -6.5353  -6.5353  -6.5223  -6.5223  -6.5220  -6.5220
 -2.6463  -2.6463  -2.6425  -2.6425  -2.6423  -2.6423  -2.6319  -2.6319
 -2.6319  -2.6318  -0.9040  -0.8468  -0.7984  -0.7817  -0.7252  -0.6448
 -0.6124  -0.5286  -0.4980  -0.4815  -0.4550  -0.4309  -0.4166  -0.3855
 -0.3769  -0.3553  -0.3072  -0.3060  -0.3020  -0.2869  -0.2513
 -- Virtual --
 -0.0443  -0.0441  -0.0291  -0.0142  -0.0018   0.0056   0.0123   0.0346
  0.0420   0.0463   0.0489   0.0529   0.0697   0.0749   0.0795   0.0802
  0.0890   0.0961   0.1035   0.1132   0.1134   0.1134   0.1229   0.1319
  0.1368   0.1395   0.1402   0.1461   0.1464   0.1488   0.1587   0.1880
  0.1899   0.1927   0.2119   0.2179   0.2215   0.2404   0.2426   0.2509
  0.2573   0.2614   0.2836   0.2853   0.2893   0.3120   0.3291   0.3481
  0.4124   0.4156   0.4243   0.4298   0.4399   0.4545   0.4688   0.4904
  0.5111   0.5125   0.5208   0.5280   0.5344   0.5443   0.5460   0.5567
  0.5592   0.5618   0.5683   0.5884   0.5990   0.6089   0.6272   0.6581
  0.6727   0.6741   0.6990   0.6998   0.7077   0.7098   0.7227   0.7434
  0.8091   0.8195   0.8208   0.8503   0.8561   0.8681   0.8685   0.8775
  0.8990   0.9264   0.9715   0.9783   0.9952   0.9983   1.0522   1.0570
  1.0609   1.1088   1.1215   1.2248   1.2564   1.2859   1.3800   1.4610
  1.4978   1.5010   1.5383   1.5503   1.5959   1.5997   1.6376   1.6719
  1.6819   1.7072   1.7477   1.8800   1.8866   1.8870   1.8908   1.8963
  1.9217   1.9298   2.0040   2.0043   2.0133   2.0203   2.0520   2.0528
  2.1086   2.1285   2.2091   2.2507   2.2683   2.3076   2.3379   2.3395
  2.3972   2.4295   2.5992   2.6248   2.6305   2.6790   2.6917   2.6979
  2.7012   2.7041   2.7421   2.7626   2.7664   2.8496   2.8590   2.9224
  2.9420   3.0516   3.1054   3.1659   3.3025   3.3630   3.4535   3.5626
  3.6707   3.7933   3.9622   3.9970   4.0044   4.0378   4.0529   4.0741
  4.0875   4.0913   4.1133   4.2066   4.2664   4.4002   4.4309   4.8116
  6.6943   6.7932   7.5526   7.5627   7.6497   7.7001   7.7336   7.7390
 23.4585  23.8490  23.9379  24.0095  24.0631  24.1429  47.9597  48.0402
289.7497 289.7595 289.8481 289.8999 289.9595 289.96131020.76271020.8630
 --------------------------------------------------------------

          Ground-State Mulliken Net Atomic Charges

     Atom                 Charge (a.u.)
  ----------------------------------------
      1 C                    -0.322789
      2 C                    -0.322789
      3 C                     0.456297
      4 C                    -0.322789
      5 C                    -0.322789
      6 C                     0.456297
      7 H                     0.207075
      8 H                     0.207075
      9 Br                   -0.224869
     10 H                     0.207075
     11 H                     0.207075
     12 Br                   -0.224869
  ----------------------------------------
  Sum of atomic charges =     0.000000

 -----------------------------------------------------------------
                    Cartesian Multipole Moments
 -----------------------------------------------------------------
    Charge (ESU x 10^10)
                 0.0000
    Dipole Moment (Debye)
         X      -0.0000      Y       0.0000      Z       0.0000
       Tot       0.0000
    Quadrupole Moments (Debye-Ang)
        XX     -65.2999     XY       0.0000     YY     -75.1990
        XZ       0.0000     YZ      -0.0000     ZZ     -75.7483
    Octopole Moments (Debye-Ang^2)
       XXX    -236.6386    XXY      -0.0000    XYY     -90.8372
       YYY       0.0000    XXZ     -45.5411    XYZ      -0.0000
       YYZ     -52.4449    XZZ     -91.5008    YZZ      -0.0000
       ZZZ    -158.4841
    Hexadecapole Moments (Debye-Ang^3)
      XXXX    -875.3389   XXXY      -0.0000   XXYY    -188.0330
      XYYY      -0.0000   YYYY     -91.2669   XXXZ    -165.0353
      XXYZ      -0.0000   XYYZ     -63.3512   YYYZ      -0.0000
      XXZZ    -646.8066   XYZZ       0.0000   YYZZ    -514.8527
      XZZZ    -191.4422   YZZZ      -0.0000   ZZZZ   -2804.3274
 -----------------------------------------------------------------
 Calculating analytic gradient of the SCF energy
 Gradient of SCF Energy
            1           2           3           4           5           6
    1   0.0019482   0.0019482  -0.0000000  -0.0019482  -0.0019482  -0.0000000
    2   0.0000000   0.0000000  -0.0000000   0.0000000   0.0000000   0.0000000
    3   0.0020787  -0.0020787   0.0136268  -0.0020787   0.0020787  -0.0136268
            7           8           9          10          11          12
    1  -0.0020140  -0.0020140   0.0000000   0.0020140   0.0020140   0.0000000
    2  -0.0000000  -0.0000000   0.0000000  -0.0000000  -0.0000000  -0.0000000
    3  -0.0019064   0.0019064  -0.0080888   0.0019064  -0.0019064   0.0080888
 Max gradient component =       1.363E-02
 RMS gradient           =       3.963E-03
 Gradient time:  CPU 27.29 s  wall 4.62 s
 Geometry Optimization Parameters
   NAtoms,    NIC,     NZ,  NCons,   NDum,   NFix, NCnnct, MaxDiis
       12      78      12       0       0       0       0       0


** GEOMETRY OPTIMIZATION IN DELOCALIZED INTERNAL COORDINATES **
   Searching for a Minimum

   Optimization Cycle:   1

                       Coordinates (Angstroms)
     ATOM                X               Y               Z
      1  C         0.0000000000    0.0000000000    0.0000000000
      2  C         0.0000000000    0.0000000000    1.3948300000
      3  C         1.2079582140    0.0000000000    2.0922450000
      4  C         2.4159164279    0.0000000000    1.3948300000
      5  C         2.4159164279    0.0000000000    0.0000000000
      6  C         1.2079582140    0.0000000000   -0.6974150000
      7  H        -0.9411357871    0.0000000000   -0.5433650000
      8  H        -0.9411357871    0.0000000000    1.9381950000
      9  Br        1.2079582140    0.0000000000    3.9829250000
     10  H         3.3570522150    0.0000000000    1.9381950000
     11  H         3.3570522150    0.0000000000   -0.5433650000
     12  Br        1.2079582140    0.0000000000   -2.5880950000
   Point Group: c1    Number of degrees of freedom:    30


   Energy is  -5379.391383601


 Attempting to generate delocalized internal coordinates
 Initial Hessian constructed with Jon Baker's OPTIMIZE code

  9 Hessian modes will be used to form the next step
  Hessian Eigenvalues:
     0.160000    0.201019    0.201019    0.240000    0.351933    0.464882
     0.464882    0.464882    0.464882

 Minimum search - taking simple RFO step
 Searching for Lamda that Minimizes Along All modes
 Value Taken    Lamda =  -0.00091361
 Step Taken.  Stepsize is  0.064452

                             Maximum     Tolerance    Cnvgd?
         Gradient           0.011095      0.000300      NO
         Displacement       0.046177      0.001200      NO
         Energy change     *********      0.000001      NO


 New Cartesian Coordinates Obtained by Inverse Iteration

 Displacement from previous Coordinates is:  0.046008
 ----------------------------------------------------------------
             Standard Nuclear Orientation (Angstroms)
    I     Atom           X                Y                Z
 ----------------------------------------------------------------
    1      C      -0.0021466983     0.0000000000     0.0014750129
    2      C      -0.0021466983     0.0000000000     1.3933549873
    3      C       1.2079582139     0.0000000000     2.0837397582
    4      C       2.4180631262     0.0000000000     1.3933549872
    5      C       2.4180631262     0.0000000000     0.0014750128
    6      C       1.2079582140     0.0000000000    -0.6889097581
    7      H      -0.9406111831     0.0000000000    -0.5384235887
    8      H      -0.9406111831     0.0000000000     1.9332535889
    9      Br      1.2079582139     0.0000000000     3.9956169980
   10      H       3.3565276110     0.0000000000     1.9332535888
   11      H       3.3565276110     0.0000000000    -0.5384235888
   12      Br      1.2079582140     0.0000000000    -2.6007869985
 ----------------------------------------------------------------
 Nuclear Repulsion Energy =         748.16091711 hartrees
 There are       55 alpha and       55 beta electrons
 Applying Cartesian multipole field
    Component          Value
    ---------          -----
     (2,0,0)        1.00000E-11
     (0,2,0)        2.00000E-11
     (0,0,2)       -3.00000E-11
 Nucleus-field energy     =    -0.0000000840 hartrees
 Requested basis set is 6-311++G(d,p)
 There are 94 shells and 256 basis functions
 A cutoff of  1.0D-11 yielded   3612 shell pairs
 There are     28165 function pairs (     30734 Cartesian)
 Smallest overlap matrix eigenvalue = 7.90E-07

 Q-Chem warning in module stvman/mkSTV.C, line 318:

 Overlap eigenvalue is smaller than square root of threshold
 Use THRESH >= 12 to get rid of this warning

 Linear dependence detected in AO basis
 Tighter screening thresholds may be required for diffuse basis sets
 Use S2THRESH > 14 and THRESH = 14 in case of SCF convergence issues
 Number of orthogonalized atomic orbitals = 255
 Maximum deviation from orthogonality = 5.615E-10
 Guess MOs from SCF MO coefficient file

 -----------------------------------------------------------------------
  General SCF calculation program by
  Eric Jon Sundstrom, Paul Horn, Yuezhi Mao, Dmitri Zuev, Alec White,
  David Stuck, Shaama M.S., Shane Yost, Joonho Lee, David Small,
  Daniel Levine, Susi Lehtola, Hugh Burton, Evgeny Epifanovsky,
  Bang C. Huynh
 -----------------------------------------------------------------------
 Exchange:     0.2000 Hartree-Fock + 0.0800 Slater + 0.7200 B88
 Correlation:  0.1900 VWN1RPA + 0.8100 LYP
 Using SG-1 standard quadrature grid
 using 6 threads for integral computing
 -------------------------------------------------------
 OpenMP Integral computing Module                
 Release: version 2.0, May 2017, Q-Chem Inc. Pleasanton 
 -------------------------------------------------------
 A restricted SCF calculation will be
 performed using DIIS
 SCF converges when DIIS error is below 1.0e-08
 ---------------------------------------
  Cycle       Energy         DIIS error
 ---------------------------------------
    1   -5379.3916174714      2.04e-04  
    2   -5379.3918281219      8.50e-05  
    3   -5379.3918079787      9.92e-05  
    4   -5379.3918824670      8.30e-06  
    5   -5379.3918829708      2.41e-06  
    6   -5379.3918830167      9.36e-07  
    7   -5379.3918830236      2.09e-07  
    8   -5379.3918830241      2.35e-08  
    9   -5379.3918830253      5.09e-09  Convergence criterion met
 ---------------------------------------
 SCF time:   CPU 64.53s  wall 12.00s 
 SCF   energy in the final basis set =    -5379.3918830253
 Total energy in the final basis set =    -5379.3918830253

 --------------------------------------------------------------

                    Orbital Energies (a.u.)
 --------------------------------------------------------------

 Alpha MOs
 -- Occupied --
********-482.8412 -62.4942 -62.4942 -56.3147 -56.3147 -56.3107 -56.3107
-56.3106 -56.3106 -10.2503 -10.2502 -10.2090 -10.2089 -10.2084 -10.2084
 -8.7029  -8.7029  -6.5345  -6.5345  -6.5214  -6.5214  -6.5211  -6.5211
 -2.6454  -2.6454  -2.6416  -2.6416  -2.6415  -2.6415  -2.6310  -2.6310
 -2.6310  -2.6310  -0.9047  -0.8431  -0.7961  -0.7844  -0.7261  -0.6460
 -0.6146  -0.5294  -0.4988  -0.4831  -0.4581  -0.4280  -0.4172  -0.3877
 -0.3750  -0.3531  -0.3067  -0.3055  -0.3017  -0.2887  -0.2528
 -- Virtual --
 -0.0447  -0.0447  -0.0326  -0.0185  -0.0027   0.0053   0.0121   0.0346
  0.0419   0.0461   0.0484   0.0533   0.0699   0.0751   0.0787   0.0792
  0.0890   0.0958   0.1033   0.1117   0.1130   0.1133   0.1229   0.1313
  0.1369   0.1395   0.1398   0.1461   0.1462   0.1484   0.1584   0.1881
  0.1900   0.1921   0.2120   0.2188   0.2215   0.2412   0.2431   0.2514
  0.2588   0.2600   0.2836   0.2856   0.2900   0.3128   0.3304   0.3486
  0.4109   0.4133   0.4252   0.4305   0.4386   0.4549   0.4700   0.4897
  0.5094   0.5124   0.5214   0.5261   0.5331   0.5446   0.5454   0.5547
  0.5608   0.5624   0.5682   0.5897   0.5986   0.6079   0.6257   0.6575
  0.6741   0.6741   0.6970   0.7000   0.7025   0.7079   0.7193   0.7446
  0.8086   0.8192   0.8193   0.8506   0.8544   0.8671   0.8686   0.8778
  0.8987   0.9192   0.9711   0.9776   0.9937   0.9952   1.0505   1.0561
  1.0610   1.1072   1.1203   1.2216   1.2540   1.2843   1.3773   1.4603
  1.4989   1.5010   1.5410   1.5474   1.5959   1.5968   1.6379   1.6723
  1.6818   1.7103   1.7492   1.8821   1.8884   1.8893   1.8901   1.8953
  1.9242   1.9290   1.9997   2.0040   2.0073   2.0200   2.0538   2.0552
  2.1068   2.1298   2.2121   2.2464   2.2668   2.3103   2.3386   2.3439
  2.4004   2.4306   2.6025   2.6246   2.6340   2.6869   2.6961   2.6987
  2.6999   2.7013   2.7403   2.7628   2.7657   2.8484   2.8597   2.9268
  2.9358   3.0525   3.1091   3.1616   3.3057   3.3658   3.4584   3.5768
  3.6696   3.7870   3.9691   3.9976   4.0049   4.0375   4.0543   4.0713
  4.0847   4.0935   4.1181   4.2030   4.2618   4.4010   4.4311   4.8152
  6.6843   6.7865   7.5530   7.5630   7.6483   7.6986   7.7298   7.7350
 23.4614  23.8531  23.9431  24.0143  24.0722  24.1514  47.9523  48.0356
289.7497 289.7593 289.8463 289.8979 289.9552 289.95731020.75331020.8570
 --------------------------------------------------------------

          Ground-State Mulliken Net Atomic Charges

     Atom                 Charge (a.u.)
  ----------------------------------------
      1 C                    -0.335244
      2 C                    -0.335244
      3 C                     0.484194
      4 C                    -0.335244
      5 C                    -0.335244
      6 C                     0.484194
      7 H                     0.206701
      8 H                     0.206701
      9 Br                   -0.227108
     10 H                     0.206701
     11 H                     0.206701
     12 Br                   -0.227108
  ----------------------------------------
  Sum of atomic charges =     0.000000

 -----------------------------------------------------------------
                    Cartesian Multipole Moments
 -----------------------------------------------------------------
    Charge (ESU x 10^10)
                 0.0000
    Dipole Moment (Debye)
         X      -0.0000      Y       0.0000      Z       0.0000
       Tot       0.0000
    Quadrupole Moments (Debye-Ang)
        XX     -65.1370     XY      -0.0000     YY     -75.2288
        XZ       0.0000     YZ       0.0000     ZZ     -76.2953
    Octopole Moments (Debye-Ang^2)
       XXX    -236.0483    XXY      -0.0000    XYY     -90.8732
       YYY       0.0000    XXZ     -45.4275    XYZ       0.0000
       YYZ     -52.4657    XZZ     -92.1615    YZZ       0.0000
       ZZZ    -159.6285
    Hexadecapole Moments (Debye-Ang^3)
      XXXX    -872.8961   XXXY      -0.0000   XXYY    -188.0031
      XYYY      -0.0000   YYYY     -91.3727   XXXZ    -164.6236
      XXYZ       0.0000   XYYZ     -63.3764   YYYZ       0.0000
      XXZZ    -650.9294   XYZZ       0.0000   YYZZ    -518.5298
      XZZZ    -192.8245   YZZZ       0.0000   ZZZZ   -2828.6740
 -----------------------------------------------------------------
 Calculating analytic gradient of the SCF energy
 Gradient of SCF Energy
            1           2           3           4           5           6
    1  -0.0002481  -0.0002481  -0.0000000   0.0002481   0.0002481   0.0000000
    2  -0.0000000  -0.0000000   0.0000000  -0.0000000  -0.0000000   0.0000000
    3   0.0028109  -0.0028109   0.0035595  -0.0028109   0.0028109  -0.0035595
            7           8           9          10          11          12
    1  -0.0000471  -0.0000471  -0.0000000   0.0000471   0.0000471  -0.0000000
    2   0.0000000   0.0000000   0.0000000   0.0000000  -0.0000000  -0.0000000
    3  -0.0000785   0.0000785  -0.0002958   0.0000785  -0.0000785   0.0002958
 Max gradient component =       3.560E-03
 RMS gradient           =       1.263E-03
 Gradient time:  CPU 27.19 s  wall 4.61 s
 Geometry Optimization Parameters
   NAtoms,    NIC,     NZ,  NCons,   NDum,   NFix, NCnnct, MaxDiis
       12      78      12       0       0       0       0       0

 Cartesian Hessian Update
 Hessian updated using BFGS update


** GEOMETRY OPTIMIZATION IN DELOCALIZED INTERNAL COORDINATES **
   Searching for a Minimum

   Optimization Cycle:   2

                       Coordinates (Angstroms)
     ATOM                X               Y               Z
      1  C        -0.0021466983    0.0000000000    0.0014750129
      2  C        -0.0021466983    0.0000000000    1.3933549873
      3  C         1.2079582139    0.0000000000    2.0837397582
      4  C         2.4180631262    0.0000000000    1.3933549872
      5  C         2.4180631262    0.0000000000    0.0014750128
      6  C         1.2079582140    0.0000000000   -0.6889097581
      7  H        -0.9406111831    0.0000000000   -0.5384235887
      8  H        -0.9406111831    0.0000000000    1.9332535889
      9  Br        1.2079582139    0.0000000000    3.9956169980
     10  H         3.3565276110    0.0000000000    1.9332535888
     11  H         3.3565276110    0.0000000000   -0.5384235888
     12  Br        1.2079582140    0.0000000000   -2.6007869985
   Point Group: c1    Number of degrees of freedom:    30


   Energy is  -5379.391883025

 Hessian updated using BFGS update

  6 Hessian modes will be used to form the next step
  Hessian Eigenvalues:
     0.158005    0.171936    0.244520    0.353699    0.457538    0.490529

 Minimum search - taking simple RFO step
 Searching for Lamda that Minimizes Along All modes
 Value Taken    Lamda =  -0.00006908
 Step Taken.  Stepsize is  0.018213

                             Maximum     Tolerance    Cnvgd?
         Gradient           0.003387      0.000300      NO
         Displacement       0.014680      0.001200      NO
         Energy change     -0.000499      0.000001      NO


 New Cartesian Coordinates Obtained by Inverse Iteration

 Displacement from previous Coordinates is:  0.016268
 ----------------------------------------------------------------
             Standard Nuclear Orientation (Angstroms)
    I     Atom           X                Y                Z
 ----------------------------------------------------------------
    1      C      -0.0034497489     0.0000000000     0.0008676244
    2      C      -0.0034497474     0.0000000000     1.3939623744
    3      C       1.2079582141     0.0000000000     2.0791008593
    4      C       2.4193661757     0.0000000000     1.3939623745
    5      C       2.4193661767     0.0000000000     0.0008676246
    6      C       1.2079582141     0.0000000000    -0.6842708583
    7      H      -0.9408780188     0.0000000000    -0.5400510765
    8      H      -0.9408780178     0.0000000000     1.9348810746
    9      Br      1.2079582132     0.0000000000     3.9931752749
   10      H       3.3567944465     0.0000000000     1.9348810740
   11      H       3.3567944470     0.0000000000    -0.5400510756
   12      Br      1.2079582131     0.0000000000    -2.5983452703
 ----------------------------------------------------------------
 Nuclear Repulsion Energy =         748.41152217 hartrees
 There are       55 alpha and       55 beta electrons
 Applying Cartesian multipole field
    Component          Value
    ---------          -----
     (2,0,0)        1.00000E-11
     (0,2,0)        2.00000E-11
     (0,0,2)       -3.00000E-11
 Nucleus-field energy     =    -0.0000000839 hartrees
 Requested basis set is 6-311++G(d,p)
 There are 94 shells and 256 basis functions
 A cutoff of  1.0D-11 yielded   3612 shell pairs
 There are     28165 function pairs (     30734 Cartesian)
 Smallest overlap matrix eigenvalue = 7.95E-07

 Q-Chem warning in module stvman/mkSTV.C, line 318:

 Overlap eigenvalue is smaller than square root of threshold
 Use THRESH >= 12 to get rid of this warning

 Linear dependence detected in AO basis
 Tighter screening thresholds may be required for diffuse basis sets
 Use S2THRESH > 14 and THRESH = 14 in case of SCF convergence issues
 Number of orthogonalized atomic orbitals = 255
 Maximum deviation from orthogonality = 4.349E-11
 Guess MOs from SCF MO coefficient file

 -----------------------------------------------------------------------
  General SCF calculation program by
  Eric Jon Sundstrom, Paul Horn, Yuezhi Mao, Dmitri Zuev, Alec White,
  David Stuck, Shaama M.S., Shane Yost, Joonho Lee, David Small,
  Daniel Levine, Susi Lehtola, Hugh Burton, Evgeny Epifanovsky,
  Bang C. Huynh
 -----------------------------------------------------------------------
 Exchange:     0.2000 Hartree-Fock + 0.0800 Slater + 0.7200 B88
 Correlation:  0.1900 VWN1RPA + 0.8100 LYP
 Using SG-1 standard quadrature grid
 using 6 threads for integral computing
 -------------------------------------------------------
 OpenMP Integral computing Module                
 Release: version 2.0, May 2017, Q-Chem Inc. Pleasanton 
 -------------------------------------------------------
 A restricted SCF calculation will be
 performed using DIIS
 SCF converges when DIIS error is below 1.0e-08
 ---------------------------------------
  Cycle       Energy         DIIS error
 ---------------------------------------
    1   -5379.3918963968      8.15e-05  
    2   -5379.3919213563      1.04e-05  
    3   -5379.3919211844      1.35e-05  
    4   -5379.3919222743      1.84e-06  
    5   -5379.3919222971      7.82e-07  
    6   -5379.3919223004      2.91e-07  
    7   -5379.3919223012      8.69e-08  
    8   -5379.3919223008      7.69e-09  Convergence criterion met
 ---------------------------------------
 SCF time:   CPU 57.53s  wall 11.00s 
 SCF   energy in the final basis set =    -5379.3919223008
 Total energy in the final basis set =    -5379.3919223008

 --------------------------------------------------------------

                    Orbital Energies (a.u.)
 --------------------------------------------------------------

 Alpha MOs
 -- Occupied --
********-482.8408 -62.4937 -62.4937 -56.3142 -56.3142 -56.3103 -56.3103
-56.3102 -56.3102 -10.2502 -10.2502 -10.2092 -10.2092 -10.2087 -10.2087
 -8.7025  -8.7025  -6.5341  -6.5341  -6.5210  -6.5210  -6.5207  -6.5207
 -2.6450  -2.6450  -2.6412  -2.6412  -2.6411  -2.6411  -2.6306  -2.6306
 -2.6306  -2.6306  -0.9052  -0.8429  -0.7955  -0.7849  -0.7261  -0.6469
 -0.6146  -0.5296  -0.4992  -0.4837  -0.4589  -0.4272  -0.4175  -0.3889
 -0.3741  -0.3529  -0.3065  -0.3052  -0.3014  -0.2889  -0.2531
 -- Virtual --
 -0.0453  -0.0443  -0.0329  -0.0187  -0.0028   0.0053   0.0121   0.0345
  0.0419   0.0461   0.0483   0.0534   0.0700   0.0751   0.0787   0.0791
  0.0892   0.0958   0.1031   0.1116   0.1129   0.1133   0.1227   0.1311
  0.1369   0.1395   0.1399   0.1459   0.1464   0.1483   0.1583   0.1881
  0.1900   0.1919   0.2119   0.2188   0.2213   0.2412   0.2431   0.2522
  0.2591   0.2595   0.2833   0.2855   0.2905   0.3133   0.3299   0.3483
  0.4111   0.4133   0.4253   0.4307   0.4380   0.4548   0.4701   0.4898
  0.5092   0.5120   0.5208   0.5258   0.5331   0.5446   0.5458   0.5537
  0.5608   0.5619   0.5685   0.5909   0.5992   0.6079   0.6255   0.6580
  0.6734   0.6741   0.6976   0.6999   0.7016   0.7080   0.7188   0.7444
  0.8081   0.8191   0.8193   0.8506   0.8549   0.8666   0.8689   0.8776
  0.8989   0.9193   0.9704   0.9775   0.9937   0.9942   1.0495   1.0568
  1.0591   1.1065   1.1204   1.2224   1.2552   1.2834   1.3783   1.4589
  1.4992   1.5011   1.5414   1.5487   1.5947   1.5953   1.6373   1.6737
  1.6807   1.7090   1.7489   1.8847   1.8890   1.8896   1.8927   1.8932
  1.9253   1.9279   1.9990   2.0044   2.0062   2.0200   2.0540   2.0553
  2.1068   2.1296   2.2128   2.2454   2.2665   2.3110   2.3392   2.3480
  2.4009   2.4294   2.6003   2.6247   2.6351   2.6884   2.6955   2.7007
  2.7010   2.7019   2.7401   2.7633   2.7651   2.8479   2.8598   2.9258
  2.9357   3.0527   3.1106   3.1623   3.3081   3.3625   3.4579   3.5817
  3.6696   3.7834   3.9700   3.9979   4.0053   4.0382   4.0554   4.0713
  4.0845   4.0948   4.1187   4.2029   4.2622   4.4006   4.4314   4.8159
  6.6830   6.7867   7.5533   7.5633   7.6485   7.6988   7.7288   7.7345
 23.4620  23.8534  23.9469  24.0199  24.0706  24.1521  47.9514  48.0360
289.7501 289.7596 289.8466 289.8982 289.9543 289.95681020.75201020.8574
 --------------------------------------------------------------

          Ground-State Mulliken Net Atomic Charges

     Atom                 Charge (a.u.)
  ----------------------------------------
      1 C                    -0.339086
      2 C                    -0.339086
      3 C                     0.492599
      4 C                    -0.339086
      5 C                    -0.339086
      6 C                     0.492599
      7 H                     0.206908
      8 H                     0.206908
      9 Br                   -0.228243
     10 H                     0.206908
     11 H                     0.206908
     12 Br                   -0.228243
  ----------------------------------------
  Sum of atomic charges =     0.000000

 -----------------------------------------------------------------
                    Cartesian Multipole Moments
 -----------------------------------------------------------------
    Charge (ESU x 10^10)
                 0.0000
    Dipole Moment (Debye)
         X      -0.0000      Y       0.0000      Z       0.0000
       Tot       0.0000
    Quadrupole Moments (Debye-Ang)
        XX     -65.0741     XY       0.0000     YY     -75.2291
        XZ       0.0000     YZ      -0.0000     ZZ     -76.4735
    Octopole Moments (Debye-Ang^2)
       XXX    -235.8204    XXY       0.0000    XYY     -90.8736
       YYY       0.0000    XXZ     -45.3837    XYZ       0.0000
       YYZ     -52.4659    XZZ     -92.3768    YZZ       0.0000
       ZZZ    -160.0013
    Hexadecapole Moments (Debye-Ang^3)
      XXXX    -872.2685   XXXY       0.0000   XXYY    -188.0431
      XYYY       0.0000   YYYY     -91.3803   XXXZ    -164.4647
      XXYZ       0.0000   XYYZ     -63.3766   YYYZ      -0.0000
      XXZZ    -650.4983   XYZZ       0.0000   YYZZ    -518.0178
      XZZZ    -193.2749   YZZZ      -0.0000   ZZZZ   -2828.4118
 -----------------------------------------------------------------
 Calculating analytic gradient of the SCF energy
 Gradient of SCF Energy
            1           2           3           4           5           6
    1  -0.0000842  -0.0000842  -0.0000000   0.0000842   0.0000842   0.0000000
    2   0.0000000   0.0000000  -0.0000000  -0.0000000  -0.0000000  -0.0000000
    3   0.0006620  -0.0006620   0.0003869  -0.0006620   0.0006620  -0.0003869
            7           8           9          10          11          12
    1   0.0000515   0.0000515  -0.0000000  -0.0000515  -0.0000515  -0.0000000
    2   0.0000000  -0.0000000   0.0000000  -0.0000000  -0.0000000  -0.0000000
    3   0.0000896  -0.0000896  -0.0000745  -0.0000896   0.0000896   0.0000745
 Max gradient component =       6.620E-04
 RMS gradient           =       2.435E-04
 Gradient time:  CPU 27.20 s  wall 4.61 s
 Geometry Optimization Parameters
   NAtoms,    NIC,     NZ,  NCons,   NDum,   NFix, NCnnct, MaxDiis
       12      78      12       0       0       0       0       0

 Cartesian Hessian Update
 Hessian updated using BFGS update


** GEOMETRY OPTIMIZATION IN DELOCALIZED INTERNAL COORDINATES **
   Searching for a Minimum

   Optimization Cycle:   3

                       Coordinates (Angstroms)
     ATOM                X               Y               Z
      1  C        -0.0034497489    0.0000000000    0.0008676244
      2  C        -0.0034497474    0.0000000000    1.3939623744
      3  C         1.2079582141    0.0000000000    2.0791008593
      4  C         2.4193661757    0.0000000000    1.3939623745
      5  C         2.4193661767    0.0000000000    0.0008676246
      6  C         1.2079582141    0.0000000000   -0.6842708583
      7  H        -0.9408780188    0.0000000000   -0.5400510765
      8  H        -0.9408780178    0.0000000000    1.9348810746
      9  Br        1.2079582132    0.0000000000    3.9931752749
     10  H         3.3567944465    0.0000000000    1.9348810740
     11  H         3.3567944470    0.0000000000   -0.5400510756
     12  Br        1.2079582131    0.0000000000   -2.5983452703
   Point Group: c1    Number of degrees of freedom:    30


   Energy is  -5379.391922301

 Hessian updated using BFGS update

  6 Hessian modes will be used to form the next step
  Hessian Eigenvalues:
     0.153011    0.161056    0.245058    0.354515    0.448419    0.473753

 Minimum search - taking simple RFO step
 Searching for Lamda that Minimizes Along All modes
 Value Taken    Lamda =  -0.00000310
 Step Taken.  Stepsize is  0.003672

                             Maximum     Tolerance    Cnvgd?
         Gradient           0.000616      0.000300      NO
         Displacement       0.002531      0.001200      NO
         Energy change     -0.000039      0.000001      NO


 New Cartesian Coordinates Obtained by Inverse Iteration

 Displacement from previous Coordinates is:  0.004300
 ----------------------------------------------------------------
             Standard Nuclear Orientation (Angstroms)
    I     Atom           X                Y                Z
 ----------------------------------------------------------------
    1      C      -0.0036583321     0.0000000000     0.0004743613
    2      C      -0.0036583306     0.0000000000     1.3943556370
    3      C       1.2079582141     0.0000000000     2.0787232944
    4      C       2.4195747594     0.0000000000     1.3943556375
    5      C       2.4195747605     0.0000000000     0.0004743622
    6      C       1.2079582144     0.0000000000    -0.6838932930
    7      H      -0.9408477871     0.0000000000    -0.5410576039
    8      H      -0.9408477860     0.0000000000     1.9358876016
    9      Br      1.2079582120     0.0000000000     3.9933228641
   10      H       3.3567642157     0.0000000000     1.9358876007
   11      H       3.3567642158     0.0000000000    -0.5410576026
   12      Br      1.2079582115     0.0000000000    -2.5984928594
 ----------------------------------------------------------------
 Nuclear Repulsion Energy =         748.35268084 hartrees
 There are       55 alpha and       55 beta electrons
 Applying Cartesian multipole field
    Component          Value
    ---------          -----
     (2,0,0)        1.00000E-11
     (0,2,0)        2.00000E-11
     (0,0,2)       -3.00000E-11
 Nucleus-field energy     =    -0.0000000839 hartrees
 Requested basis set is 6-311++G(d,p)
 There are 94 shells and 256 basis functions
 A cutoff of  1.0D-11 yielded   3612 shell pairs
 There are     28165 function pairs (     30734 Cartesian)
 Smallest overlap matrix eigenvalue = 7.97E-07

 Q-Chem warning in module stvman/mkSTV.C, line 318:

 Overlap eigenvalue is smaller than square root of threshold
 Use THRESH >= 12 to get rid of this warning

 Linear dependence detected in AO basis
 Tighter screening thresholds may be required for diffuse basis sets
 Use S2THRESH > 14 and THRESH = 14 in case of SCF convergence issues
 Number of orthogonalized atomic orbitals = 255
 Maximum deviation from orthogonality = 6.392E-11
 Guess MOs from SCF MO coefficient file

 -----------------------------------------------------------------------
  General SCF calculation program by
  Eric Jon Sundstrom, Paul Horn, Yuezhi Mao, Dmitri Zuev, Alec White,
  David Stuck, Shaama M.S., Shane Yost, Joonho Lee, David Small,
  Daniel Levine, Susi Lehtola, Hugh Burton, Evgeny Epifanovsky,
  Bang C. Huynh
 -----------------------------------------------------------------------
 Exchange:     0.2000 Hartree-Fock + 0.0800 Slater + 0.7200 B88
 Correlation:  0.1900 VWN1RPA + 0.8100 LYP
 Using SG-1 standard quadrature grid
 using 6 threads for integral computing
 -------------------------------------------------------
 OpenMP Integral computing Module                
 Release: version 2.0, May 2017, Q-Chem Inc. Pleasanton 
 -------------------------------------------------------
 A restricted SCF calculation will be
 performed using DIIS
 SCF converges when DIIS error is below 1.0e-08
 ---------------------------------------
  Cycle       Energy         DIIS error
 ---------------------------------------
    1   -5379.3919227471      1.27e-05  
    2   -5379.3919236977      3.19e-06  
    3   -5379.3919236613      3.88e-06  
    4   -5379.3919237848      3.49e-07  
    5   -5379.3919237855      1.49e-07  
    6   -5379.3919237858      5.60e-08  
    7   -5379.3919237851      9.35e-09  Convergence criterion met
 ---------------------------------------
 SCF time:   CPU 50.22s  wall 9.00s 
 SCF   energy in the final basis set =    -5379.3919237851
 Total energy in the final basis set =    -5379.3919237851

 --------------------------------------------------------------

                    Orbital Energies (a.u.)
 --------------------------------------------------------------

 Alpha MOs
 -- Occupied --
********-482.8408 -62.4937 -62.4937 -56.3142 -56.3142 -56.3103 -56.3103
-56.3102 -56.3102 -10.2503 -10.2503 -10.2094 -10.2093 -10.2088 -10.2088
 -8.7025  -8.7025  -6.5340  -6.5340  -6.5209  -6.5209  -6.5207  -6.5207
 -2.6449  -2.6449  -2.6412  -2.6412  -2.6410  -2.6410  -2.6306  -2.6306
 -2.6305  -2.6305  -0.9052  -0.8428  -0.7954  -0.7848  -0.7261  -0.6470
 -0.6145  -0.5296  -0.4992  -0.4838  -0.4589  -0.4271  -0.4175  -0.3891
 -0.3740  -0.3529  -0.3065  -0.3051  -0.3014  -0.2889  -0.2532
 -- Virtual --
 -0.0455  -0.0443  -0.0330  -0.0188  -0.0028   0.0053   0.0121   0.0345
  0.0419   0.0461   0.0483   0.0534   0.0700   0.0751   0.0786   0.0791
  0.0892   0.0958   0.1031   0.1116   0.1128   0.1133   0.1227   0.1311
  0.1368   0.1394   0.1398   0.1458   0.1464   0.1482   0.1583   0.1881
  0.1900   0.1919   0.2119   0.2188   0.2213   0.2411   0.2430   0.2522
  0.2591   0.2595   0.2833   0.2854   0.2906   0.3133   0.3296   0.3482
  0.4110   0.4132   0.4254   0.4307   0.4379   0.4546   0.4700   0.4898
  0.5092   0.5118   0.5205   0.5257   0.5331   0.5446   0.5459   0.5536
  0.5608   0.5618   0.5686   0.5911   0.5992   0.6079   0.6254   0.6580
  0.6733   0.6740   0.6977   0.6998   0.7015   0.7079   0.7186   0.7444
  0.8080   0.8189   0.8193   0.8505   0.8547   0.8665   0.8689   0.8776
  0.8989   0.9191   0.9703   0.9775   0.9935   0.9941   1.0493   1.0567
  1.0587   1.1064   1.1202   1.2223   1.2553   1.2832   1.3784   1.4586
  1.4990   1.5010   1.5412   1.5488   1.5944   1.5951   1.6368   1.6738
  1.6803   1.7082   1.7488   1.8847   1.8891   1.8896   1.8925   1.8931
  1.9253   1.9276   1.9988   2.0044   2.0058   2.0200   2.0540   2.0551
  2.1068   2.1294   2.2126   2.2452   2.2665   2.3108   2.3390   2.3484
  2.4008   2.4291   2.5995   2.6247   2.6349   2.6880   2.6953   2.7005
  2.7011   2.7021   2.7401   2.7634   2.7649   2.8478   2.8597   2.9251
  2.9355   3.0525   3.1103   3.1622   3.3083   3.3610   3.4572   3.5816
  3.6695   3.7825   3.9698   3.9980   4.0053   4.0382   4.0554   4.0712
  4.0844   4.0950   4.1185   4.2028   4.2621   4.4005   4.4313   4.8156
  6.6827   6.7866   7.5533   7.5633   7.6485   7.6988   7.7286   7.7344
 23.4620  23.8527  23.9475  24.0207  24.0688  24.1511  47.9512  48.0359
289.7501 289.7596 289.8466 289.8982 289.9541 289.95671020.75181020.8573
 --------------------------------------------------------------

          Ground-State Mulliken Net Atomic Charges

     Atom                 Charge (a.u.)
  ----------------------------------------
      1 C                    -0.339981
      2 C                    -0.339981
      3 C                     0.494348
      4 C                    -0.339981
      5 C                    -0.339981
      6 C                     0.494348
      7 H                     0.206993
      8 H                     0.206993
      9 Br                   -0.228371
     10 H                     0.206993
     11 H                     0.206993
     12 Br                   -0.228372
  ----------------------------------------
  Sum of atomic charges =     0.000000

 -----------------------------------------------------------------
                    Cartesian Multipole Moments
 -----------------------------------------------------------------
    Charge (ESU x 10^10)
                 0.0000
    Dipole Moment (Debye)
         X      -0.0000      Y      -0.0000      Z       0.0000
       Tot       0.0000
    Quadrupole Moments (Debye-Ang)
        XX     -65.0693     XY      -0.0000     YY     -75.2339
        XZ       0.0000     YZ      -0.0000     ZZ     -76.4947
    Octopole Moments (Debye-Ang^2)
       XXX    -235.8030    XXY      -0.0000    XYY     -90.8794
       YYY       0.0000    XXZ     -45.3803    XYZ      -0.0000
       YYZ     -52.4693    XZZ     -92.4024    YZZ      -0.0000
       ZZZ    -160.0456
    Hexadecapole Moments (Debye-Ang^3)
      XXXX    -872.2681   XXXY      -0.0000   XXYY    -188.0675
      XYYY      -0.0000   YYYY     -91.3932   XXXZ    -164.4525
      XXYZ      -0.0000   XYYZ     -63.3807   YYYZ       0.0000
      XXZZ    -650.5519   XYZZ      -0.0000   YYZZ    -518.1016
      XZZZ    -193.3284   YZZZ      -0.0000   ZZZZ   -2829.1509
 -----------------------------------------------------------------
 Calculating analytic gradient of the SCF energy
 Gradient of SCF Energy
            1           2           3           4           5           6
    1   0.0000110   0.0000110  -0.0000000  -0.0000110  -0.0000110   0.0000000
    2   0.0000000   0.0000000  -0.0000000  -0.0000000  -0.0000000   0.0000000
    3  -0.0000358   0.0000358  -0.0000146   0.0000358  -0.0000358   0.0000146
            7           8           9          10          11          12
    1   0.0000025   0.0000025   0.0000000  -0.0000025  -0.0000025  -0.0000000
    2   0.0000000   0.0000000  -0.0000000   0.0000000   0.0000000   0.0000000
    3   0.0000005  -0.0000005   0.0000367  -0.0000005   0.0000005  -0.0000366
 Max gradient component =       3.665E-05
 RMS gradient           =       1.559E-05
 Gradient time:  CPU 27.24 s  wall 4.62 s
 Geometry Optimization Parameters
   NAtoms,    NIC,     NZ,  NCons,   NDum,   NFix, NCnnct, MaxDiis
       12      78      12       0       0       0       0       0

 Cartesian Hessian Update
 Hessian updated using BFGS update


** GEOMETRY OPTIMIZATION IN DELOCALIZED INTERNAL COORDINATES **
   Searching for a Minimum

   Optimization Cycle:   4

                       Coordinates (Angstroms)
     ATOM                X               Y               Z
      1  C        -0.0036583321    0.0000000000    0.0004743613
      2  C        -0.0036583306    0.0000000000    1.3943556370
      3  C         1.2079582141    0.0000000000    2.0787232944
      4  C         2.4195747594    0.0000000000    1.3943556375
      5  C         2.4195747605    0.0000000000    0.0004743622
      6  C         1.2079582144    0.0000000000   -0.6838932930
      7  H        -0.9408477871    0.0000000000   -0.5410576039
      8  H        -0.9408477860    0.0000000000    1.9358876016
      9  Br        1.2079582120    0.0000000000    3.9933228641
     10  H         3.3567642157    0.0000000000    1.9358876007
     11  H         3.3567642158    0.0000000000   -0.5410576026
     12  Br        1.2079582115    0.0000000000   -2.5984928594
   Point Group: c1    Number of degrees of freedom:    30


   Energy is  -5379.391923785

 Hessian updated using BFGS update

  8 Hessian modes will be used to form the next step
  Hessian Eigenvalues:
     0.154582    0.160908    0.201019    0.229818    0.240072    0.353336
     0.456401    0.491732

 Minimum search - taking simple RFO step
 Searching for Lamda that Minimizes Along All modes
 Value Taken    Lamda =   0.00000000
 Step Taken.  Stepsize is  0.000304

                             Maximum     Tolerance    Cnvgd?
         Gradient           0.000065      0.000300     YES
         Displacement       0.000184      0.001200     YES
         Energy change     -0.000001      0.000001      NO


                       Distance Matrix (Angstroms)
             C (  1)   C (  2)   C (  3)   C (  4)   C (  5)   C (  6)
   C (  2)  1.393881
   C (  3)  2.405646  1.391536
   C (  4)  2.795526  2.423233  1.391536
   C (  5)  2.423233  2.795526  2.405646  1.393881
   C (  6)  1.391536  2.405646  2.762617  2.405646  1.391536
   H (  7)  1.082396  2.150383  3.388306  3.877920  3.403777  2.153548
   H (  8)  2.150383  1.082396  2.153548  3.403777  3.877920  3.388306
   Br(  9)  4.172632  2.867516  1.914600  2.867516  4.172632  4.677216
   H ( 10)  3.877920  3.403777  2.153548  1.082396  2.150383  3.388306
   H ( 11)  3.403777  3.877920  3.388306  2.150383  1.082396  2.153548
   Br( 12)  2.867516  4.172632  4.677216  4.172632  2.867516  1.914600
             H (  7)   H (  8)   Br(  9)   H ( 10)   H ( 11)
   H (  8)  2.476945
   Br(  9)  5.017766  2.974963
   H ( 10)  4.960315  4.297612  2.974963
   H ( 11)  4.297612  4.960315  5.017766  2.476945
   Br( 12)  2.974963  5.017766  6.591816  5.017766  2.974963

 Final energy is   -5379.3919237851424     


 ******************************
 **  OPTIMIZATION CONVERGED  **
 ******************************

                       Coordinates (Angstroms)
     ATOM                X               Y               Z
      1  C        -0.0036583321    0.0000000000    0.0004743613
      2  C        -0.0036583306    0.0000000000    1.3943556370
      3  C         1.2079582141    0.0000000000    2.0787232944
      4  C         2.4195747594    0.0000000000    1.3943556375
      5  C         2.4195747605    0.0000000000    0.0004743622
      6  C         1.2079582144    0.0000000000   -0.6838932930
      7  H        -0.9408477871    0.0000000000   -0.5410576039
      8  H        -0.9408477860    0.0000000000    1.9358876016
      9  Br        1.2079582120    0.0000000000    3.9933228641
     10  H         3.3567642157    0.0000000000    1.9358876007
     11  H         3.3567642158    0.0000000000   -0.5410576026
     12  Br        1.2079582115    0.0000000000   -2.5984928594

Z-matrix Print:
$molecule
0 1
Br
C  1 1.914600
C  2 1.391536 1 119.459433
H  3 1.082396 2 120.520150 1 -0.000000 0
C  2 1.391536 1 119.459433 3 -180.000000 0
H  5 1.082396 2 120.520150 1 -0.000000 0
C  5 1.393881 2 119.459433 1 -180.000000 0
H  7 1.082396 5 120.020417 2 -180.000000 0
C  7 1.391536 5 119.459433 2 -0.000000 0
C  9 1.391536 7 121.081134 5 -0.000000 0
H  10 1.082396 9 120.520150 7 -180.000000 0
Br 9 1.914600 7 119.459433 5 -180.000000 0
$end


 --------------------------------------------------------------

                    Orbital Energies (a.u.)
 --------------------------------------------------------------

 Alpha MOs
 -- Occupied --
********-482.8408 -62.4937 -62.4937 -56.3142 -56.3142 -56.3103 -56.3103
-56.3102 -56.3102 -10.2503 -10.2503 -10.2094 -10.2093 -10.2088 -10.2088
 -8.7025  -8.7025  -6.5340  -6.5340  -6.5209  -6.5209  -6.5207  -6.5207
 -2.6449  -2.6449  -2.6412  -2.6412  -2.6410  -2.6410  -2.6306  -2.6306
 -2.6305  -2.6305  -0.9052  -0.8428  -0.7954  -0.7848  -0.7261  -0.6470
 -0.6145  -0.5296  -0.4992  -0.4838  -0.4589  -0.4271  -0.4175  -0.3891
 -0.3740  -0.3529  -0.3065  -0.3051  -0.3014  -0.2889  -0.2532
 -- Virtual --
 -0.0455  -0.0443  -0.0330  -0.0188  -0.0028   0.0053   0.0121   0.0345
  0.0419   0.0461   0.0483   0.0534   0.0700   0.0751   0.0786   0.0791
  0.0892   0.0958   0.1031   0.1116   0.1128   0.1133   0.1227   0.1311
  0.1368   0.1394   0.1398   0.1458   0.1464   0.1482   0.1583   0.1881
  0.1900   0.1919   0.2119   0.2188   0.2213   0.2411   0.2430   0.2522
  0.2591   0.2595   0.2833   0.2854   0.2906   0.3133   0.3296   0.3482
  0.4110   0.4132   0.4254   0.4307   0.4379   0.4546   0.4700   0.4898
  0.5092   0.5118   0.5205   0.5257   0.5331   0.5446   0.5459   0.5536
  0.5608   0.5618   0.5686   0.5911   0.5992   0.6079   0.6254   0.6580
  0.6733   0.6740   0.6977   0.6998   0.7015   0.7079   0.7186   0.7444
  0.8080   0.8189   0.8193   0.8505   0.8547   0.8665   0.8689   0.8776
  0.8989   0.9191   0.9703   0.9775   0.9935   0.9941   1.0493   1.0567
  1.0587   1.1064   1.1202   1.2223   1.2553   1.2832   1.3784   1.4586
  1.4990   1.5010   1.5412   1.5488   1.5944   1.5951   1.6368   1.6738
  1.6803   1.7082   1.7488   1.8847   1.8891   1.8896   1.8925   1.8931
  1.9253   1.9276   1.9988   2.0044   2.0058   2.0200   2.0540   2.0551
  2.1068   2.1294   2.2126   2.2452   2.2665   2.3108   2.3390   2.3484
  2.4008   2.4291   2.5995   2.6247   2.6349   2.6880   2.6953   2.7005
  2.7011   2.7021   2.7401   2.7634   2.7649   2.8478   2.8597   2.9251
  2.9355   3.0525   3.1103   3.1622   3.3083   3.3610   3.4572   3.5816
  3.6695   3.7825   3.9698   3.9980   4.0053   4.0382   4.0554   4.0712
  4.0844   4.0950   4.1185   4.2028   4.2621   4.4005   4.4313   4.8156
  6.6827   6.7866   7.5533   7.5633   7.6485   7.6988   7.7286   7.7344
 23.4620  23.8527  23.9475  24.0207  24.0688  24.1511  47.9512  48.0359
289.7501 289.7596 289.8466 289.8982 289.9541 289.95671020.75181020.8573
 --------------------------------------------------------------

          Ground-State Mulliken Net Atomic Charges

     Atom                 Charge (a.u.)
  ----------------------------------------
      1 C                    -0.339981
      2 C                    -0.339981
      3 C                     0.494348
      4 C                    -0.339981
      5 C                    -0.339981
      6 C                     0.494348
      7 H                     0.206993
      8 H                     0.206993
      9 Br                   -0.228371
     10 H                     0.206993
     11 H                     0.206993
     12 Br                   -0.228372
  ----------------------------------------
  Sum of atomic charges =     0.000000

 -----------------------------------------------------------------
                    Cartesian Multipole Moments
 -----------------------------------------------------------------
    Charge (ESU x 10^10)
                 0.0000
    Dipole Moment (Debye)
         X      -0.0000      Y      -0.0000      Z       0.0000
       Tot       0.0000
    Quadrupole Moments (Debye-Ang)
        XX     -65.0693     XY      -0.0000     YY     -75.2339
        XZ       0.0000     YZ      -0.0000     ZZ     -76.4947
    Octopole Moments (Debye-Ang^2)
       XXX    -235.8030    XXY      -0.0000    XYY     -90.8794
       YYY       0.0000    XXZ     -45.3803    XYZ      -0.0000
       YYZ     -52.4693    XZZ     -92.4024    YZZ      -0.0000
       ZZZ    -160.0456
    Hexadecapole Moments (Debye-Ang^3)
      XXXX    -872.2681   XXXY      -0.0000   XXYY    -188.0675
      XYYY      -0.0000   YYYY     -91.3932   XXXZ    -164.4525
      XXYZ      -0.0000   XYYZ     -63.3807   YYYZ       0.0000
      XXZZ    -650.5519   XYZZ      -0.0000   YYZZ    -518.1016
      XZZZ    -193.3284   YZZZ      -0.0000   ZZZZ   -2829.1509
 -----------------------------------------------------------------
Archival summary:
1\1\december\OPT\ProcedureUnspecified\BasisUnspecified\r264\taweetha\FriNov2920:25:462019FriNov2920:25:462019\0\\#,OPT,ProcedureUnspecified,BasisUnspecified,\\0,1\Br\C,1,1.9146\C,2,1.39154,1,119.459\H,3,1.0824,2,120.52,1,-0,0\C,2,1.39154,1,119.459,3,-180,0\H,5,1.0824,2,120.52,1,-0,0\C,5,1.39388,2,119.459,1,-180,0\H,7,1.0824,5,120.02,2,-180,0\C,7,1.39154,5,119.459,2,-0,0\C,9,1.39154,7,121.081,5,-0,0\H,10,1.0824,9,120.52,7,-180,0\Br,9,1.9146,7,119.459,5,-180,0\\\@

 Total job time:  64.63s(wall), 366.68s(cpu) 
 Fri Nov 29 20:25:46 2019

        *************************************************************
        *                                                           *
        *  Thank you very much for using Q-Chem.  Have a nice day.  *
        *                                                           *
        *************************************************************


 
User input: 2 of 2 
 
                  Welcome to Q-Chem
     A Quantum Leap Into The Future Of Chemistry


 Q-Chem 5.2 (devel), Q-Chem, Inc., Pleasanton, CA (2019)

 Yihan Shao,  Zhengting Gan,  E. Epifanovsky,  A. T. B. Gilbert,  M. Wormit,  
 J. Kussmann,  A. W. Lange,  A. Behn,  Jia Deng,  Xintian Feng,  D. Ghosh,  
 M. Goldey,  P. R. Horn,  L. D. Jacobson,  I. Kaliman,  T. Kus,  A. Landau,  
 Jie Liu,  E. I. Proynov,  R. M. Richard,  R. P. Steele,  E. J. Sundstrom,  
 H. L. Woodcock III,  P. M. Zimmerman,  D. Zuev,  B. Albrecht,  E. Alguire,  
 S. A. Baeppler,  D. Barton,  Z. Benda,  Y. A. Bernard,  E. J. Berquist,  
 K. B. Bravaya,  H. Burton,  D. Casanova,  Chun-Min Chang,  Yunqing Chen,  
 A. Chien,  K. D. Closser,  M. P. Coons,  S. Coriani,  S. Dasgupta,  
 A. L. Dempwolff,  M. Diedenhofen,  Hainam Do,  R. G. Edgar,  Po-Tung Fang,  
 S. Faraji,  S. Fatehi,  Qingguo Feng,  K. D. Fenk,  J. Fosso-Tande,  
 J. Gayvert,  Qinghui Ge,  A. Ghysels,  G. Gidofalvi,  J. Gomes,  
 J. Gonthier,  A. Gunina,  D. Hait,  M. W. D. Hanson-Heine,  
 P. H. P. Harbach,  A. W. Hauser,  M. F. Herbst,  J. E. Herr,  
 E. G. Hohenstein,  Z. C. Holden,  Kerwin Hui,  B. C. Huynh,  T.-C. Jagau,  
 Hyunjun Ji,  B. Kaduk,  K. Khistyaev,  Jaehoon Kim,  P. Klunzinger,  K. Koh,  
 D. Kosenkov,  L. Koulias,  T. Kowalczyk,  C. M. Krauter,  A. Kunitsa,  
 Ka Un Lao,  A. Laurent,  K. V. Lawler,  Joonho Lee,  D. Lefrancois,  
 S. Lehtola,  D. S. Levine,  Yi-Pei Li,  You-Sheng Lin,  Fenglai Liu,  
 E. Livshits,  A. Luenser,  P. Manohar,  E. Mansoor,  S. F. Manzer,  
 Shan-Ping Mao,  Yuezhi Mao,  N. Mardirossian,  A. V. Marenich,  
 T. Markovich,  L. A. Martinez-Martinez,  S. A. Maurer,  N. J. Mayhall,  
 S. C. McKenzie,  J.-M. Mewes,  P. Morgante,  A. F. Morrison,  
 J. W. Mullinax,  K. Nanda,  T. S. Nguyen-Beck,  R. Olivares-Amaya,  
 J. A. Parkhill,  Zheng Pei,  T. M. Perrine,  F. Plasser,  P. Pokhilko,  
 S. Prager,  A. Prociuk,  E. Ramos,  D. R. Rehn,  F. Rob,  M. Scheurer,  
 M. Schneider,  N. Sergueev,  S. M. Sharada,  S. Sharma,  D. W. Small,  
 T. Stauch,  T. Stein,  Yu-Chuan Su,  A. J. W. Thom,  A. Tkatchenko,  
 T. Tsuchimochi,  N. M. Tubman,  L. Vogt,  M. L. Vidal,  O. Vydrov,  
 M. A. Watson,  J. Wenzel,  M. de Wergifosse,  T. A. Wesolowski,  A. White,  
 J. Witte,  A. Yamada,  Jun Yang,  K. Yao,  S. Yeganeh,  S. R. Yost,  
 Zhi-Qiang You,  A. Zech,  Igor Ying Zhang,  Xing Zhang,  Yan Zhao,  
 Ying Zhu,  B. R. Brooks,  G. K. L. Chan,  C. J. Cramer,  M. S. Gordon,  
 W. J. Hehre,  A. Klamt,  M. W. Schmidt,  C. D. Sherrill,  D. G. Truhlar,  
 A. Aspuru-Guzik,  R. Baer,  A. T. Bell,  N. A. Besley,  Jeng-Da Chai,  
 A. E. DePrince, III,  R. A. DiStasio Jr.,  A. Dreuw,  B. D. Dunietz,  
 T. R. Furlani,  Chao-Ping Hsu,  Yousung Jung,  Jing Kong,  D. S. Lambrecht,  
 WanZhen Liang,  C. Ochsenfeld,  V. A. Rassolov,  L. V. Slipchenko,  
 J. E. Subotnik,  T. Van Voorhis,  J. M. Herbert,  A. I. Krylov,  
 P. M. W. Gill,  M. Head-Gordon

 Contributors to earlier versions of Q-Chem not listed above: 
 R. D. Adamson,  B. Austin,  J. Baker,  G. J. O. Beran,  K. Brandhorst,  
 S. T. Brown,  E. F. C. Byrd,  A. K. Chakraborty,  C.-L. Cheng,  
 Siu Hung Chien,  D. M. Chipman,  D. L. Crittenden,  H. Dachsel,  
 R. J. Doerksen,  A. D. Dutoi,  L. Fusti-Molnar,  W. A. Goddard III,  
 A. Golubeva-Zadorozhnaya,  S. R. Gwaltney,  G. Hawkins,  A. Heyden,  
 S. Hirata,  G. Kedziora,  F. J. Keil,  C. Kelley,  Jihan Kim,  R. A. King,  
 R. Z. Khaliullin,  P. P. Korambath,  W. Kurlancheek,  A. M. Lee,  M. S. Lee,  
 S. V. Levchenko,  Ching Yeh Lin,  D. Liotard,  R. C. Lochan,  I. Lotan,  
 P. E. Maslen,  N. Nair,  D. P. O'Neill,  D. Neuhauser,  E. Neuscamman,  
 C. M. Oana,  R. Olson,  B. Peters,  R. Peverati,  P. A. Pieniazek,  
 Y. M. Rhee,  J. Ritchie,  M. A. Rohrdanz,  E. Rosta,  N. J. Russ,  
 H. F. Schaefer III,  N. E. Schultz,  N. Shenvi,  A. C. Simmonett,  A. Sodt,  
 D. Stuck,  K. S. Thanthiriwatte,  V. Vanovschi,  Tao Wang,  A. Warshel,  
 C. F. Williams,  Q. Wu,  X. Xu,  W. Zhang

 Please cite Q-Chem as follows:
 Y. Shao et al., Mol. Phys. 113, 184-215 (2015)
 DOI: 10.1080/00268976.2014.952696

 Q-Chem 5.2.1 for Intel X86 EM64T Linux

 Parts of Q-Chem use Armadillo 8.300.2 (Tropical Shenanigans).
 http://arma.sourceforge.net/

 Q-Chem begins on Fri Nov 29 20:25:46 2019  

Host: 
0

     Scratch files written to /scratch/taweetham/qchem5356//
NAlpha2: 110
NElect   110
Mult     1
The previous job contains 0 fragments, simply inherited here

Checking the input file for inconsistencies... 	...done.

--------------------------------------------------------------
User input:
--------------------------------------------------------------

$MOLECULE
READ
$END

$REM
   JOB_TYPE 	FREQUENCY
   BASIS 	6-311++G**
   METHOD	B3LYP	
$END


--------------------------------------------------------------
 Atom  10: ( -1.2384725995,  2.1488060029, -0.0000000000)
         ->( -1.2384726055,  2.1488059997,  0.0000000000)
 Atom   8: ( -1.2384726000, -2.1488059988,  0.0000000000)
         ->( -1.2384726055, -2.1488059997, -0.0000000000)
 ----------------------------------------------------------------
             Standard Nuclear Orientation (Angstroms)
    I     Atom           X                Y                Z
 ----------------------------------------------------------------
    1      C       0.6969406402    -1.2116165447     0.0000000000
    2      C      -0.6969406355    -1.2116165434     0.0000000000
    3      C      -1.3813082930     0.0000000012     0.0000000000
    4      C      -0.6969406362     1.2116165467    -0.0000000000
    5      C       0.6969406391     1.2116165479    -0.0000000000
    6      C       1.3813082945     0.0000000018    -0.0000000000
    7      H       1.2384726055    -2.1488059997     0.0000000000
    8      H      -1.2384726055    -2.1488059997    -0.0000000000
    9      Br     -3.2959078627    -0.0000000010     0.0000000000
   10      H      -1.2384726055     2.1488059997     0.0000000000
   11      H       1.2384726038     2.1488060032    -0.0000000000
   12      Br      3.2959078608    -0.0000000009    -0.0000000000
 ----------------------------------------------------------------
 Molecular Point Group                 D2h   NOp =  8
 Largest Abelian Subgroup              D2h   NOp =  8
 Nuclear Repulsion Energy =         748.35268084 hartrees
 There are       55 alpha and       55 beta electrons
 Requested basis set is 6-311++G(d,p)
 There are 94 shells and 256 basis functions

 Total QAlloc Memory Limit   2000 MB
 Mega-Array Size       188 MB
 MEM_STATIC part       192 MB

                       Distance Matrix (Angstroms)
             C (  1)   C (  2)   C (  3)   C (  4)   C (  5)   C (  6)
   C (  2)  1.393881
   C (  3)  2.405646  1.391536
   C (  4)  2.795526  2.423233  1.391536
   C (  5)  2.423233  2.795526  2.405646  1.393881
   C (  6)  1.391536  2.405646  2.762617  2.405646  1.391536
   H (  7)  1.082396  2.150383  3.388306  3.877920  3.403777  2.153548
   H (  8)  2.150383  1.082396  2.153548  3.403777  3.877920  3.388306
   Br(  9)  4.172632  2.867516  1.914600  2.867516  4.172632  4.677216
   H ( 10)  3.877920  3.403777  2.153548  1.082396  2.150383  3.388306
   H ( 11)  3.403777  3.877920  3.388306  2.150383  1.082396  2.153548
   Br( 12)  2.867516  4.172632  4.677216  4.172632  2.867516  1.914600
             H (  7)   H (  8)   Br(  9)   H ( 10)   H ( 11)
   H (  8)  2.476945
   Br(  9)  5.017766  2.974963
   H ( 10)  4.960315  4.297612  2.974963
   H ( 11)  4.297612  4.960315  5.017766  2.476945
   Br( 12)  2.974963  5.017766  6.591816  5.017766  2.974963

 A cutoff of  1.0D-11 yielded   3612 shell pairs
 There are     28165 function pairs (     30734 Cartesian)
 Smallest overlap matrix eigenvalue = 7.97E-07

 Q-Chem warning in module stvman/mkSTV.C, line 318:

 Overlap eigenvalue is smaller than square root of threshold
 Use THRESH >= 12 to get rid of this warning

 Linear dependence detected in AO basis
 Tighter screening thresholds may be required for diffuse basis sets
 Use S2THRESH > 14 and THRESH = 14 in case of SCF convergence issues
 Number of orthogonalized atomic orbitals = 255
 Maximum deviation from orthogonality = 2.346E-10
 Guess from superposition of atomic densities
 Warning:  Energy on first SCF cycle will be non-variational
 SAD guess density has 110.000000 electrons

 -----------------------------------------------------------------------
  General SCF calculation program by
  Eric Jon Sundstrom, Paul Horn, Yuezhi Mao, Dmitri Zuev, Alec White,
  David Stuck, Shaama M.S., Shane Yost, Joonho Lee, David Small,
  Daniel Levine, Susi Lehtola, Hugh Burton, Evgeny Epifanovsky,
  Bang C. Huynh
 -----------------------------------------------------------------------
 Exchange:     0.2000 Hartree-Fock + 0.0800 Slater + 0.7200 B88
 Correlation:  0.1900 VWN1RPA + 0.8100 LYP
 Using SG-1 standard quadrature grid
 using 6 threads for integral computing
 -------------------------------------------------------
 OpenMP Integral computing Module                
 Release: version 2.0, May 2017, Q-Chem Inc. Pleasanton 
 -------------------------------------------------------
 A restricted SCF calculation will be
 performed using DIIS
 SCF converges when DIIS error is below 1.0e-08
 ---------------------------------------
  Cycle       Energy         DIIS error
 ---------------------------------------
    1   -5380.9976187053      3.79e-02  
    2   -5379.2917138066      3.75e-03  
    3   -5379.2106990424      4.79e-03  
    4   -5379.3897355323      5.50e-04  
    5   -5379.3919682070      2.76e-04  
    6   -5379.3924808526      7.36e-05  
    7   -5379.3925223809      1.86e-05  
    8   -5379.3925258598      2.19e-06  
    9   -5379.3925260732      4.80e-07  
   10   -5379.3925260113      9.73e-08  
   11   -5379.3925260117      2.14e-08  
   12   -5379.3925260087      3.06e-09  Convergence criterion met
 ---------------------------------------
 SCF time:   CPU 50.93s  wall 9.00s 
 SCF   energy in the final basis set =    -5379.3925260087
 Total energy in the final basis set =    -5379.3925260087

 Q-Chem warning in module /home/taweetham/qchem52/libsym/oriorb.F, line  198:

 OriOrb: Failure to resolve orbital degeneracies.


 Q-Chem warning in module /home/taweetham/qchem52/libsym/oriorb.F, line  198:

 OriOrb: Failure to resolve orbital degeneracies.


 --------------------------------------------------------------
             Orbital Energies (a.u.) and Symmetries
 --------------------------------------------------------------

 Alpha MOs, Restricted
 -- Occupied --                  
-482.84 -482.84  -62.49  -62.49  -56.31  -56.31  -56.31  -56.31
  1 B3u   1 Ag    2 B3u   2 Ag    3 B3u   3 Ag    1 B2g   1 B1u                
-56.310 -56.310 -10.250 -10.250 -10.209 -10.209 -10.209 -10.209
  1 B1g   1 B2u   4 B3u   4 Ag    2 B2u   5 Ag    5 B3u   2 B1g                
 -8.702  -8.702  -6.534  -6.534  -6.521  -6.521  -6.521  -6.521
  6 B3u   6 Ag    7 B3u   7 Ag    2 B2g   2 B1u   3 B1g   3 B2u                
 -2.645  -2.645  -2.641  -2.641  -2.641  -2.641  -2.631  -2.631
  8 B3u   8 Ag    3 B2g   3 B1u   4 B1g   4 B2u   1 Au    1 B3g                
 -2.631  -2.631  -0.905  -0.843  -0.795  -0.785  -0.726  -0.647
  9 B3u   9 Ag   10 Ag   10 B3u  11 Ag    5 B2u  11 B3u   5 B1g                
 -0.614  -0.530  -0.499  -0.484  -0.459  -0.427  -0.418  -0.389
 12 Ag   13 Ag    6 B2u  12 B3u   7 B2u  13 B3u   4 B1u   6 B1g                
 -0.374  -0.353  -0.307  -0.305  -0.301  -0.289  -0.253
 14 Ag    4 B2g   7 B1g   5 B1u   8 B2u   2 B3g   5 B2g                        
 -- Virtual --                   
 -0.046  -0.044  -0.033  -0.019  -0.003   0.005   0.012   0.034
  2 Au    6 B1u  15 Ag   14 B3u  16 Ag    9 B2u  15 B3u   8 B1g                
  0.041   0.046   0.048   0.053   0.070   0.075   0.079   0.079
 17 Ag    7 B1u  18 Ag    6 B2g  10 B2u  16 B3u  17 B3u   3 B3g                
  0.089   0.096   0.097   0.111   0.112   0.113   0.123   0.131
  9 B1g   8 B1u  19 Ag   20 Ag   11 B2u   7 B2g   3 Au   12 B2u                
  0.136   0.138   0.140   0.146   0.147   0.148   0.159   0.188
 18 B3u  10 B1g   8 B2g   9 B1u  21 Ag   13 B2u  19 B3u  20 B3u                
  0.190   0.192   0.212   0.220   0.222   0.241   0.243   0.248
  9 B2g  11 B1g  22 Ag   12 B1g  23 Ag   14 B2u  21 B3u  24 Ag                 
  0.251   0.259   0.282   0.282   0.291   0.311   0.329   0.346
 15 B2u  13 B1g  22 B3u  14 B1g  25 Ag   16 B2u  23 B3u  15 B1g                
  0.411   0.412   0.425   0.431   0.438   0.453   0.468   0.489
 24 B3u  26 Ag   10 B1u  10 B2g  17 B2u  16 B1g  27 Ag   18 B2u                
  0.509   0.512   0.520   0.526   0.533   0.545   0.546   0.553
 11 B1u  17 B1g  25 B3u  11 B2g  12 B1u   4 B3g  19 B2u  28 Ag                 
  0.561   0.562   0.569   0.591   0.598   0.608   0.625   0.658
  4 Au   26 B3u   5 B3g  29 Ag   18 B1g   5 Au   12 B2g  30 Ag                 
  0.673   0.674   0.697   0.699   0.701   0.708   0.718   0.744
 13 B1u  27 B3u  20 B2u  19 B1g  31 Ag   28 B3u  29 B3u  13 B2g                
  0.805   0.819   0.819   0.850   0.854   0.865   0.868   0.875
 32 Ag   21 B2u  30 B3u  31 B3u  20 B1g  21 B1g  22 B2u  33 Ag                 
  0.899   0.919   0.970   0.977   0.993   0.994   1.049   1.057
 32 B3u  34 Ag   22 B1g   6 B3g  14 B1u  23 B2u   7 B3g  33 B3u                
  1.058   1.106   1.120   1.222   1.255   1.283   1.378   1.459
 35 Ag    6 Au   23 B1g  14 B2g  15 B1u  34 B3u  36 Ag   24 B2u                
  1.499   1.501   1.541   1.549   1.594   1.595   1.637   1.674
 25 B2u  37 Ag    7 Au   35 B3u  16 B1u  15 B2g  38 Ag   36 B3u                
  1.680   1.708   1.749   1.885   1.889   1.890   1.892   1.893
 24 B1g  26 B2u   8 B3g  39 Ag   25 B1g  17 B1u  16 B2g   9 B3g                
  1.925   1.928   1.999   2.004   2.006   2.020   2.054   2.055
 37 B3u  27 B2u  40 Ag   17 B2g  38 B3u  18 B1u  26 B1g   8 Au                 
  2.107   2.129   2.213   2.245   2.266   2.311   2.339   2.348
 28 B2u  27 B1g  18 B2g  41 Ag   39 B3u   9 Au   28 B1g  29 B2u                
  2.400   2.429   2.599   2.625   2.635   2.687   2.695   2.700
 42 Ag   30 B2u  40 B3u  19 B1u  41 B3u  43 Ag   31 B2u  29 B1g                
  2.701   2.702   2.740   2.763   2.765   2.848   2.860   2.925
 44 Ag   42 B3u  30 B1g  10 B3g  19 B2g  20 B1u  10 Au   31 B1g                
  2.936   3.052   3.110   3.162   3.308   3.361   3.457   3.582
 43 B3u  20 B2g  32 B2u  45 Ag   32 B1g  46 Ag   33 B2u  44 B3u                
  3.669   3.782   3.970   3.998   4.005   4.038   4.055   4.071
 47 Ag   45 B3u  33 B1g  11 B3g  11 Au   48 Ag   46 B3u  21 B1u                
  4.084   4.095   4.119   4.203   4.262   4.400   4.431   4.816
 21 B2g  47 B3u  34 B2u  35 B2u  34 B1g  49 Ag   48 B3u  35 B1g                
  6.683   6.787   7.553   7.563   7.648   7.699   7.729   7.734
 50 Ag   49 B3u  22 B1u  22 B2g  36 B2u  36 B1g  51 Ag   50 B3u                
 23.462  23.853  23.948  24.021  24.069  24.151  47.951  48.036
 52 Ag   51 B3u  37 B2u  53 Ag   37 B1g  52 B3u  54 Ag   53 B3u                
289.750 289.760 289.847 289.898 289.954 289.9571020.7521020.857
 23 B1u  23 B2g  38 B2u  38 B1g  55 Ag   54 B3u  56 Ag   55 B3u                

 Beta MOs, Restricted
 -- Occupied --                  
-482.84 -482.84  -62.49  -62.49  -56.31  -56.31  -56.31  -56.31
  1 B3u   1 Ag    2 B3u   2 Ag    3 B3u   3 Ag    1 B2g   1 B1u                
-56.310 -56.310 -10.250 -10.250 -10.209 -10.209 -10.209 -10.209
  1 B1g   1 B2u   4 B3u   4 Ag    2 B2u   5 Ag    5 B3u   2 B1g                
 -8.702  -8.702  -6.534  -6.534  -6.521  -6.521  -6.521  -6.521
  6 B3u   6 Ag    7 B3u   7 Ag    2 B2g   2 B1u   3 B1g   3 B2u                
 -2.645  -2.645  -2.641  -2.641  -2.641  -2.641  -2.631  -2.631
  8 B3u   8 Ag    3 B2g   3 B1u   4 B1g   4 B2u   1 Au    1 B3g                
 -2.631  -2.631  -0.905  -0.843  -0.795  -0.785  -0.726  -0.647
  9 B3u   9 Ag   10 Ag   10 B3u  11 Ag    5 B2u  11 B3u   5 B1g                
 -0.614  -0.530  -0.499  -0.484  -0.459  -0.427  -0.418  -0.389
 12 Ag   13 Ag    6 B2u  12 B3u   7 B2u  13 B3u   4 B1u   6 B1g                
 -0.374  -0.353  -0.307  -0.305  -0.301  -0.289  -0.253
 14 Ag    4 B2g   7 B1g   5 B1u   8 B2u   2 B3g   5 B2g                        
 -- Virtual --                   
 -0.046  -0.044  -0.033  -0.019  -0.003   0.005   0.012   0.034
  2 Au    6 B1u  15 Ag   14 B3u  16 Ag    9 B2u  15 B3u   8 B1g                
  0.041   0.046   0.048   0.053   0.070   0.075   0.079   0.079
 17 Ag    7 B1u  18 Ag    6 B2g  10 B2u  16 B3u  17 B3u   3 B3g                
  0.089   0.096   0.097   0.111   0.112   0.113   0.123   0.131
  9 B1g   8 B1u  19 Ag   20 Ag   11 B2u   7 B2g   3 Au   12 B2u                
  0.136   0.138   0.140   0.146   0.147   0.148   0.159   0.188
 18 B3u  10 B1g   8 B2g   9 B1u  21 Ag   13 B2u  19 B3u  20 B3u                
  0.190   0.192   0.212   0.220   0.222   0.241   0.243   0.248
  9 B2g  11 B1g  22 Ag   12 B1g  23 Ag   14 B2u  21 B3u  24 Ag                 
  0.251   0.259   0.282   0.282   0.291   0.311   0.329   0.346
 15 B2u  13 B1g  22 B3u  14 B1g  25 Ag   16 B2u  23 B3u  15 B1g                
  0.411   0.412   0.425   0.431   0.438   0.453   0.468   0.489
 24 B3u  26 Ag   10 B1u  10 B2g  17 B2u  16 B1g  27 Ag   18 B2u                
  0.509   0.512   0.520   0.526   0.533   0.545   0.546   0.553
 11 B1u  17 B1g  25 B3u  11 B2g  12 B1u   4 B3g  19 B2u  28 Ag                 
  0.561   0.562   0.569   0.591   0.598   0.608   0.625   0.658
  4 Au   26 B3u   5 B3g  29 Ag   18 B1g   5 Au   12 B2g  30 Ag                 
  0.673   0.674   0.697   0.699   0.701   0.708   0.718   0.744
 13 B1u  27 B3u  20 B2u  19 B1g  31 Ag   28 B3u  29 B3u  13 B2g                
  0.805   0.819   0.819   0.850   0.854   0.865   0.868   0.875
 32 Ag   21 B2u  30 B3u  31 B3u  20 B1g  21 B1g  22 B2u  33 Ag                 
  0.899   0.919   0.970   0.977   0.993   0.994   1.049   1.057
 32 B3u  34 Ag   22 B1g   6 B3g  14 B1u  23 B2u   7 B3g  33 B3u                
  1.058   1.106   1.120   1.222   1.255   1.283   1.378   1.459
 35 Ag    6 Au   23 B1g  14 B2g  15 B1u  34 B3u  36 Ag   24 B2u                
  1.499   1.501   1.541   1.549   1.594   1.595   1.637   1.674
 25 B2u  37 Ag    7 Au   35 B3u  16 B1u  15 B2g  38 Ag   36 B3u                
  1.680   1.708   1.749   1.885   1.889   1.890   1.892   1.893
 24 B1g  26 B2u   8 B3g  39 Ag   25 B1g  17 B1u  16 B2g   9 B3g                
  1.925   1.928   1.999   2.004   2.006   2.020   2.054   2.055
 37 B3u  27 B2u  40 Ag   17 B2g  38 B3u  18 B1u  26 B1g   8 Au                 
  2.107   2.129   2.213   2.245   2.266   2.311   2.339   2.348
 28 B2u  27 B1g  18 B2g  41 Ag   39 B3u   9 Au   28 B1g  29 B2u                
  2.400   2.429   2.599   2.625   2.635   2.687   2.695   2.700
 42 Ag   30 B2u  40 B3u  19 B1u  41 B3u  43 Ag   31 B2u  29 B1g                
  2.701   2.702   2.740   2.763   2.765   2.848   2.860   2.925
 44 Ag   42 B3u  30 B1g  10 B3g  19 B2g  20 B1u  10 Au   31 B1g                
  2.936   3.052   3.110   3.162   3.308   3.361   3.457   3.582
 43 B3u  20 B2g  32 B2u  45 Ag   32 B1g  46 Ag   33 B2u  44 B3u                
  3.669   3.782   3.970   3.998   4.005   4.038   4.055   4.071
 47 Ag   45 B3u  33 B1g  11 B3g  11 Au   48 Ag   46 B3u  21 B1u                
  4.084   4.095   4.119   4.203   4.262   4.400   4.431   4.816
 21 B2g  47 B3u  34 B2u  35 B2u  34 B1g  49 Ag   48 B3u  35 B1g                
  6.683   6.787   7.553   7.563   7.648   7.699   7.729   7.734
 50 Ag   49 B3u  22 B1u  22 B2g  36 B2u  36 B1g  51 Ag   50 B3u                
 23.462  23.853  23.948  24.021  24.069  24.151  47.951  48.036
 52 Ag   51 B3u  37 B2u  53 Ag   37 B1g  52 B3u  54 Ag   53 B3u                
289.750 289.760 289.847 289.898 289.954 289.9571020.7521020.857
 23 B1u  23 B2g  38 B2u  38 B1g  55 Ag   54 B3u  56 Ag   55 B3u                
 --------------------------------------------------------------

          Ground-State Mulliken Net Atomic Charges

     Atom                 Charge (a.u.)
  ----------------------------------------
      1 C                    -0.297983
      2 C                    -0.297971
      3 C                     0.403919
      4 C                    -0.297991
      5 C                    -0.297966
      6 C                     0.403895
      7 H                     0.214421
      8 H                     0.214419
      9 Br                   -0.236791
     10 H                     0.214420
     11 H                     0.214421
     12 Br                   -0.236793
  ----------------------------------------
  Sum of atomic charges =     0.000000

 -----------------------------------------------------------------
                    Cartesian Multipole Moments
 -----------------------------------------------------------------
    Charge (ESU x 10^10)
                 0.0000
    Dipole Moment (Debye)
         X      -0.0000      Y      -0.0000      Z       0.0000
       Tot       0.0000
    Quadrupole Moments (Debye-Ang)
        XX     -76.4948     XY      -0.0000     YY     -65.0679
        XZ       0.0000     YZ       0.0000     ZZ     -75.2345
    Octopole Moments (Debye-Ang^2)
       XXX       0.0000    XXY      -0.0000    XYY       0.0000
       YYY      -0.0000    XXZ       0.0000    XYZ       0.0000
       YYZ       0.0000    XZZ      -0.0000    YZZ      -0.0000
       ZZZ       0.0000
    Hexadecapole Moments (Debye-Ang^3)
      XXXX   -2605.9325   XXXY      -0.0000   XXYY    -507.2809
      XYYY      -0.0000   YYYY    -302.5770   XXXZ       0.0000
      XXYZ      -0.0000   XYYZ       0.0000   YYYZ       0.0000
      XXZZ    -481.5108   XYZZ       0.0000   YYZZ     -78.2919
      XZZZ       0.0000   YZZZ       0.0000   ZZZZ     -91.3977
 -----------------------------------------------------------------
 Calculating MO derivatives via CPSCF
    1     0    39    0.0228896  
    2     0    39    0.0128273  
    3     0    39    0.0012628  
    4     0    39    0.0000800  
    5    30     9    0.0000072  
    6    39     0    0.0000004  Converged
 Time for AOints: 78.7 s (CPU) 13.2 s (wall)
 ------------------------------------------------------------------------------
                     AOints        : Timing summary (seconds)
 ------------------------------------------------------------------------------
     job step          cpu (% of tot)      sys (% of tot)     wall (% of tot)
 ------------------------------------------------------------------------------
  AOints            0.7874E+02 ( 6.8)   0.2000E-05 ( 3.3)   0.1324E+02 ( 6.7)
 ------------------------------------------------------------------------------
   Grand Totals     0.1165E+04          0.6000E-04          0.1988E+03
 ------------------------------------------------------------------------------
 Polarizability Matrix (a.u.)
            1           2           3
    1-169.4471126  -0.0000000   0.0000000
    2  -0.0000000 -97.0586896   0.0000000
    3   0.0000000   0.0000000 -62.6844362
 Calculating analytic Hessian of the SCF energy

 Direct stationary perturbation theory relativistic correction:

 rels  =      33.637535432961
 relv  =    -114.104426680267
 rel2e =      18.215334796040
 E_rel =     -62.251556451266

 Hessian of the SCF Energy
            1           2           3           4           5           6
    1   0.6685592  -0.0444231  -0.0000000  -0.3295116  -0.0361866   0.0000000
    2  -0.0444231   0.7188073  -0.0000000   0.0361866  -0.1261125   0.0000000
    3  -0.0000000  -0.0000000   0.1268058  -0.0000000  -0.0000000  -0.0578576
    4  -0.3295116   0.0361866  -0.0000000   0.6685594   0.0444232   0.0000000
    5  -0.0361866  -0.1261125  -0.0000000   0.0444232   0.7188074  -0.0000000
    6   0.0000000   0.0000000  -0.0578576   0.0000000  -0.0000000   0.1268058
    7  -0.0303100   0.0243465   0.0000000  -0.1495747   0.1137482  -0.0000000
    8   0.0814432   0.0344688  -0.0000000   0.0533062  -0.2820778   0.0000000
    9  -0.0000000  -0.0000000   0.0061159   0.0000000   0.0000000  -0.0589726
   10  -0.0485450  -0.0295661  -0.0000000   0.0607653  -0.0227356   0.0000000
   11  -0.0295661  -0.0192079   0.0000000   0.0227358  -0.0558268  -0.0000000
   12  -0.0000000  -0.0000000  -0.0014036  -0.0000000  -0.0000000   0.0057054
   13   0.0607656   0.0227356  -0.0000000  -0.0485449   0.0295661   0.0000000
   14  -0.0227357  -0.0558268   0.0000000   0.0295661  -0.0192079  -0.0000000
   15   0.0000000   0.0000000   0.0057054  -0.0000000   0.0000000  -0.0014036
   16  -0.1495747  -0.1137481  -0.0000000  -0.0303100  -0.0243466  -0.0000000
   17  -0.0533063  -0.2820776   0.0000000  -0.0814431   0.0344688  -0.0000000
   18  -0.0000000   0.0000000  -0.0589726  -0.0000000   0.0000000   0.0061159
   19  -0.1266922   0.1248221  -0.0000000  -0.0115727   0.0274695   0.0000000
   20   0.1222807  -0.2712767  -0.0000000  -0.0024234   0.0043796   0.0000000
   21   0.0000000  -0.0000000  -0.0355453  -0.0000000   0.0000000   0.0036467
   22  -0.0115727  -0.0274695  -0.0000000  -0.1266922  -0.1248221   0.0000000
   23   0.0024234   0.0043796   0.0000000  -0.1222807  -0.2712767  -0.0000000
   24  -0.0000000   0.0000000   0.0036467  -0.0000000  -0.0000000  -0.0355453
   25   0.0025770   0.0043831   0.0000000  -0.0337271  -0.0000571  -0.0000000
   26  -0.0009329  -0.0029649  -0.0000000   0.0219962   0.0025010  -0.0000000
   27  -0.0000000   0.0000000   0.0041448   0.0000000   0.0000000   0.0028880
   28  -0.0007598  -0.0006681  -0.0000000  -0.0012086  -0.0033440  -0.0000000
   29  -0.0007838   0.0003365   0.0000000  -0.0037835  -0.0030268   0.0000000
   30   0.0000000  -0.0000000  -0.0012303   0.0000000   0.0000000   0.0057027
   31  -0.0012086   0.0033440   0.0000000  -0.0007598   0.0006681   0.0000000
   32   0.0037835  -0.0030268   0.0000000   0.0007838   0.0003365   0.0000000
   33  -0.0000000  -0.0000000   0.0057027   0.0000000  -0.0000000  -0.0012303
   34  -0.0337270   0.0000571  -0.0000000   0.0025770  -0.0043831   0.0000000
   35  -0.0219963   0.0025010   0.0000000   0.0009329  -0.0029649   0.0000000
   36  -0.0000000   0.0000000   0.0028880  -0.0000000   0.0000000   0.0041448
            7           8           9          10          11          12
    1  -0.0303100   0.0814432  -0.0000000  -0.0485450  -0.0295661  -0.0000000
    2   0.0243465   0.0344688  -0.0000000  -0.0295661  -0.0192079  -0.0000000
    3   0.0000000  -0.0000000   0.0061159  -0.0000000   0.0000000  -0.0014036
    4  -0.1495747   0.0533062   0.0000000   0.0607653   0.0227358  -0.0000000
    5   0.1137482  -0.2820778   0.0000000  -0.0227356  -0.0558268  -0.0000000
    6  -0.0000000   0.0000000  -0.0589726   0.0000000  -0.0000000   0.0057054
    7   0.4860892   0.0000000   0.0000000  -0.1495748  -0.1137482   0.0000000
    8   0.0000000   0.6379614  -0.0000000  -0.0533062  -0.2820778  -0.0000000
    9   0.0000000  -0.0000000   0.1101528  -0.0000000  -0.0000000  -0.0589726
   10  -0.1495748  -0.0533062  -0.0000000   0.6685595  -0.0444234  -0.0000000
   11  -0.1137482  -0.2820778  -0.0000000  -0.0444234   0.7188073   0.0000000
   12   0.0000000  -0.0000000  -0.0589726  -0.0000000   0.0000000   0.1268058
   13  -0.0303100  -0.0814433   0.0000000  -0.3295117   0.0361865  -0.0000000
   14  -0.0243465   0.0344689   0.0000000  -0.0361865  -0.1261125   0.0000000
   15  -0.0000000   0.0000000   0.0061159   0.0000000  -0.0000000  -0.0578576
   16  -0.0004146   0.0000000  -0.0000000  -0.0303100   0.0243466   0.0000000
   17   0.0000001  -0.0779622  -0.0000000   0.0814431   0.0344690   0.0000000
   18   0.0000000  -0.0000000  -0.0046521   0.0000000   0.0000000   0.0061159
   19  -0.0039358  -0.0008060  -0.0000000  -0.0007598  -0.0006681  -0.0000000
   20  -0.0007120   0.0016983   0.0000000  -0.0007838   0.0003365  -0.0000000
   21  -0.0000000   0.0000000   0.0072959  -0.0000000  -0.0000000  -0.0012303
   22   0.0093686   0.0154059  -0.0000000  -0.0012086   0.0033440   0.0000000
   23  -0.0153914  -0.0188935   0.0000000   0.0037835  -0.0030268  -0.0000000
   24   0.0000000   0.0000000   0.0023151  -0.0000000   0.0000000   0.0057027
   25  -0.1366602   0.0000000   0.0000000  -0.0337271   0.0000571   0.0000000
   26  -0.0000000  -0.0317929   0.0000000  -0.0219962   0.0025010  -0.0000000
   27  -0.0000000  -0.0000000  -0.0181763   0.0000000   0.0000000   0.0028880
   28   0.0093686  -0.0154059   0.0000000  -0.1266922   0.1248221  -0.0000000
   29   0.0153914  -0.0188935  -0.0000000   0.1222807  -0.2712767   0.0000000
   30  -0.0000000   0.0000000   0.0023151   0.0000000  -0.0000000  -0.0355453
   31  -0.0039358   0.0008060   0.0000000  -0.0115727  -0.0274695  -0.0000000
   32   0.0007120   0.0016983  -0.0000000   0.0024234   0.0043796  -0.0000000
   33  -0.0000000   0.0000000   0.0072959   0.0000000   0.0000000   0.0036467
   34  -0.0001106  -0.0000000  -0.0000000   0.0025770   0.0043831  -0.0000000
   35   0.0000000   0.0014021  -0.0000000  -0.0009329  -0.0029649   0.0000000
   36  -0.0000000   0.0000000  -0.0008329   0.0000000   0.0000000   0.0041448
           13          14          15          16          17          18
    1   0.0607656  -0.0227357   0.0000000  -0.1495747  -0.0533063  -0.0000000
    2   0.0227356  -0.0558268   0.0000000  -0.1137481  -0.2820776   0.0000000
    3  -0.0000000   0.0000000   0.0057054  -0.0000000   0.0000000  -0.0589726
    4  -0.0485449   0.0295661  -0.0000000  -0.0303100  -0.0814431  -0.0000000
    5   0.0295661  -0.0192079   0.0000000  -0.0243466   0.0344688   0.0000000
    6   0.0000000  -0.0000000  -0.0014036  -0.0000000  -0.0000000   0.0061159
    7  -0.0303100  -0.0243465  -0.0000000  -0.0004146   0.0000001   0.0000000
    8  -0.0814433   0.0344689   0.0000000   0.0000000  -0.0779622  -0.0000000
    9   0.0000000   0.0000000   0.0061159  -0.0000000  -0.0000000  -0.0046521
   10  -0.3295117  -0.0361865   0.0000000  -0.0303100   0.0814431   0.0000000
   11   0.0361865  -0.1261125  -0.0000000   0.0243466   0.0344690   0.0000000
   12  -0.0000000   0.0000000  -0.0578576   0.0000000   0.0000000   0.0061159
   13   0.6685592   0.0444232   0.0000000  -0.1495747   0.0533064  -0.0000000
   14   0.0444232   0.7188075  -0.0000000   0.1137480  -0.2820780   0.0000000
   15   0.0000000  -0.0000000   0.1268058   0.0000000  -0.0000000  -0.0589726
   16  -0.1495747   0.1137480   0.0000000   0.4860892   0.0000001   0.0000000
   17   0.0533064  -0.2820780  -0.0000000   0.0000001   0.6379615  -0.0000000
   18  -0.0000000   0.0000000  -0.0589726   0.0000000  -0.0000000   0.1101527
   19  -0.0012086  -0.0033440  -0.0000000   0.0093686  -0.0154059   0.0000000
   20  -0.0037835  -0.0030268  -0.0000000   0.0153914  -0.0188936   0.0000000
   21   0.0000000  -0.0000000   0.0057027  -0.0000000   0.0000000   0.0023151
   22  -0.0007598   0.0006681   0.0000000  -0.0039358   0.0008060  -0.0000000
   23   0.0007838   0.0003365  -0.0000000   0.0007120   0.0016983   0.0000000
   24  -0.0000000  -0.0000000  -0.0012303  -0.0000000   0.0000000   0.0072959
   25   0.0025770  -0.0043831  -0.0000000  -0.0001106   0.0000000  -0.0000000
   26   0.0009329  -0.0029649  -0.0000000  -0.0000000   0.0014021   0.0000000
   27   0.0000000   0.0000000   0.0041448   0.0000000  -0.0000000  -0.0008329
   28  -0.0115727   0.0274695   0.0000000  -0.0039358  -0.0008060   0.0000000
   29  -0.0024234   0.0043796  -0.0000000  -0.0007120   0.0016983  -0.0000000
   30   0.0000000   0.0000000   0.0036467   0.0000000  -0.0000000   0.0072959
   31  -0.1266922  -0.1248221   0.0000000   0.0093686   0.0154059  -0.0000000
   32  -0.1222807  -0.2712767   0.0000000  -0.0153914  -0.0188935  -0.0000000
   33  -0.0000000  -0.0000000  -0.0355453  -0.0000000   0.0000000   0.0023151
   34  -0.0337270  -0.0000571   0.0000000  -0.1366602  -0.0000000   0.0000000
   35   0.0219962   0.0025010   0.0000000  -0.0000000  -0.0317929  -0.0000000
   36   0.0000000   0.0000000   0.0028880   0.0000000  -0.0000000  -0.0181763
           19          20          21          22          23          24
    1  -0.1266922   0.1222807   0.0000000  -0.0115727   0.0024234  -0.0000000
    2   0.1248221  -0.2712767  -0.0000000  -0.0274695   0.0043796   0.0000000
    3  -0.0000000  -0.0000000  -0.0355453  -0.0000000   0.0000000   0.0036467
    4  -0.0115727  -0.0024234  -0.0000000  -0.1266922  -0.1222807  -0.0000000
    5   0.0274695   0.0043796   0.0000000  -0.1248221  -0.2712767  -0.0000000
    6   0.0000000   0.0000000   0.0036467   0.0000000  -0.0000000  -0.0355453
    7  -0.0039358  -0.0007120  -0.0000000   0.0093686  -0.0153914   0.0000000
    8  -0.0008060   0.0016983   0.0000000   0.0154059  -0.0188935   0.0000000
    9  -0.0000000   0.0000000   0.0072959  -0.0000000   0.0000000   0.0023151
   10  -0.0007598  -0.0007838  -0.0000000  -0.0012086   0.0037835  -0.0000000
   11  -0.0006681   0.0003365  -0.0000000   0.0033440  -0.0030268   0.0000000
   12  -0.0000000  -0.0000000  -0.0012303   0.0000000  -0.0000000   0.0057027
   13  -0.0012086  -0.0037835   0.0000000  -0.0007598   0.0007838  -0.0000000
   14  -0.0033440  -0.0030268  -0.0000000   0.0006681   0.0003365  -0.0000000
   15  -0.0000000  -0.0000000   0.0057027   0.0000000  -0.0000000  -0.0012303
   16   0.0093686   0.0153914  -0.0000000  -0.0039358   0.0007120  -0.0000000
   17  -0.0154059  -0.0188936   0.0000000   0.0008060   0.0016983   0.0000000
   18   0.0000000   0.0000000   0.0023151  -0.0000000   0.0000000   0.0072959
   19   0.1334763  -0.1312563  -0.0000000   0.0010048  -0.0002394   0.0000000
   20  -0.1312563   0.2863022  -0.0000000   0.0002394   0.0006887   0.0000000
   21  -0.0000000  -0.0000000   0.0245220  -0.0000000   0.0000000  -0.0042506
   22   0.0010048   0.0002394  -0.0000000   0.1334763   0.1312563   0.0000000
   23  -0.0002394   0.0006887   0.0000000   0.1312563   0.2863022  -0.0000000
   24   0.0000000   0.0000000  -0.0042506   0.0000000  -0.0000000   0.0245220
   25  -0.0011622  -0.0003313   0.0000000   0.0008210  -0.0005702  -0.0000000
   26   0.0006521   0.0000710  -0.0000000   0.0005463   0.0005801  -0.0000000
   27   0.0000000   0.0000000   0.0000900  -0.0000000   0.0000000  -0.0022325
   28   0.0000396   0.0000654  -0.0000000   0.0006211  -0.0007432   0.0000000
   29   0.0000654  -0.0000277   0.0000000   0.0007432  -0.0008317  -0.0000000
   30  -0.0000000  -0.0000000  -0.0005752  -0.0000000   0.0000000   0.0002615
   31   0.0006211   0.0007432   0.0000000   0.0000396  -0.0000654  -0.0000000
   32  -0.0007432  -0.0008317  -0.0000000  -0.0000654  -0.0000277   0.0000000
   33  -0.0000000   0.0000000   0.0002615   0.0000000  -0.0000000  -0.0005752
   34   0.0008210   0.0005702   0.0000000  -0.0011622   0.0003313   0.0000000
   35  -0.0005463   0.0005801   0.0000000  -0.0006521   0.0000710   0.0000000
   36  -0.0000000   0.0000000  -0.0022325  -0.0000000   0.0000000   0.0000900
           25          26          27          28          29          30
    1   0.0025770  -0.0009329  -0.0000000  -0.0007598  -0.0007838   0.0000000
    2   0.0043831  -0.0029649   0.0000000  -0.0006681   0.0003365  -0.0000000
    3   0.0000000  -0.0000000   0.0041448  -0.0000000   0.0000000  -0.0012303
    4  -0.0337271   0.0219962   0.0000000  -0.0012086  -0.0037835   0.0000000
    5  -0.0000571   0.0025010   0.0000000  -0.0033440  -0.0030268   0.0000000
    6  -0.0000000  -0.0000000   0.0028880  -0.0000000   0.0000000   0.0057027
    7  -0.1366602  -0.0000000  -0.0000000   0.0093686   0.0153914  -0.0000000
    8   0.0000000  -0.0317929  -0.0000000  -0.0154059  -0.0188935   0.0000000
    9   0.0000000   0.0000000  -0.0181763   0.0000000  -0.0000000   0.0023151
   10  -0.0337271  -0.0219962   0.0000000  -0.1266922   0.1222807   0.0000000
   11   0.0000571   0.0025010   0.0000000   0.1248221  -0.2712767  -0.0000000
   12   0.0000000  -0.0000000   0.0028880  -0.0000000   0.0000000  -0.0355453
   13   0.0025770   0.0009329   0.0000000  -0.0115727  -0.0024234   0.0000000
   14  -0.0043831  -0.0029649   0.0000000   0.0274695   0.0043796   0.0000000
   15  -0.0000000  -0.0000000   0.0041448   0.0000000  -0.0000000   0.0036467
   16  -0.0001106  -0.0000000   0.0000000  -0.0039358  -0.0007120   0.0000000
   17   0.0000000   0.0014021  -0.0000000  -0.0008060   0.0016983  -0.0000000
   18  -0.0000000   0.0000000  -0.0008329   0.0000000  -0.0000000   0.0072959
   19  -0.0011622   0.0006521   0.0000000   0.0000396   0.0000654  -0.0000000
   20  -0.0003313   0.0000710   0.0000000   0.0000654  -0.0000277  -0.0000000
   21   0.0000000  -0.0000000   0.0000900  -0.0000000   0.0000000  -0.0005752
   22   0.0008210   0.0005463  -0.0000000   0.0006211   0.0007432  -0.0000000
   23  -0.0005702   0.0005801   0.0000000  -0.0007432  -0.0008317   0.0000000
   24  -0.0000000  -0.0000000  -0.0022325   0.0000000  -0.0000000   0.0002615
   25   0.2010096  -0.0000000   0.0000000   0.0008210   0.0005702  -0.0000000
   26  -0.0000000   0.0298228   0.0000000  -0.0005463   0.0005801  -0.0000000
   27   0.0000000   0.0000000   0.0096514   0.0000000  -0.0000000  -0.0022325
   28   0.0008210  -0.0005463   0.0000000   0.1334763  -0.1312563  -0.0000000
   29   0.0005702   0.0005801  -0.0000000  -0.1312563   0.2863022   0.0000000
   30  -0.0000000  -0.0000000  -0.0022325  -0.0000000   0.0000000   0.0245220
   31  -0.0011622  -0.0006521  -0.0000000   0.0010048   0.0002394  -0.0000000
   32   0.0003313   0.0000710  -0.0000000  -0.0002394   0.0006887  -0.0000000
   33   0.0000000  -0.0000000   0.0000900   0.0000000  -0.0000000  -0.0042506
   34  -0.0012561  -0.0000000  -0.0000000  -0.0011622  -0.0003313  -0.0000000
   35  -0.0000000   0.0001936   0.0000000   0.0006521   0.0000710   0.0000000
   36  -0.0000000  -0.0000000  -0.0004229   0.0000000  -0.0000000   0.0000900
           31          32          33          34          35          36
    1  -0.0012086   0.0037835  -0.0000000  -0.0337270  -0.0219963  -0.0000000
    2   0.0033440  -0.0030268  -0.0000000   0.0000571   0.0025010   0.0000000
    3   0.0000000   0.0000000   0.0057027  -0.0000000   0.0000000   0.0028880
    4  -0.0007598   0.0007838   0.0000000   0.0025770   0.0009329  -0.0000000
    5   0.0006681   0.0003365  -0.0000000  -0.0043831  -0.0029649   0.0000000
    6   0.0000000   0.0000000  -0.0012303   0.0000000   0.0000000   0.0041448
    7  -0.0039358   0.0007120  -0.0000000  -0.0001106   0.0000000  -0.0000000
    8   0.0008060   0.0016983   0.0000000  -0.0000000   0.0014021   0.0000000
    9   0.0000000  -0.0000000   0.0072959  -0.0000000  -0.0000000  -0.0008329
   10  -0.0115727   0.0024234   0.0000000   0.0025770  -0.0009329   0.0000000
   11  -0.0274695   0.0043796   0.0000000   0.0043831  -0.0029649   0.0000000
   12  -0.0000000  -0.0000000   0.0036467  -0.0000000   0.0000000   0.0041448
   13  -0.1266922  -0.1222807  -0.0000000  -0.0337270   0.0219962   0.0000000
   14  -0.1248221  -0.2712767  -0.0000000  -0.0000571   0.0025010   0.0000000
   15   0.0000000   0.0000000  -0.0355453   0.0000000   0.0000000   0.0028880
   16   0.0093686  -0.0153914  -0.0000000  -0.1366602  -0.0000000   0.0000000
   17   0.0154059  -0.0188935   0.0000000  -0.0000000  -0.0317929  -0.0000000
   18  -0.0000000  -0.0000000   0.0023151   0.0000000  -0.0000000  -0.0181763
   19   0.0006211  -0.0007432  -0.0000000   0.0008210  -0.0005463  -0.0000000
   20   0.0007432  -0.0008317   0.0000000   0.0005702   0.0005801   0.0000000
   21   0.0000000  -0.0000000   0.0002615   0.0000000   0.0000000  -0.0022325
   22   0.0000396  -0.0000654   0.0000000  -0.0011622  -0.0006521  -0.0000000
   23  -0.0000654  -0.0000277  -0.0000000   0.0003313   0.0000710   0.0000000
   24  -0.0000000   0.0000000  -0.0005752   0.0000000   0.0000000   0.0000900
   25  -0.0011622   0.0003313   0.0000000  -0.0012561  -0.0000000  -0.0000000
   26  -0.0006521   0.0000710  -0.0000000  -0.0000000   0.0001936  -0.0000000
   27  -0.0000000  -0.0000000   0.0000900  -0.0000000   0.0000000  -0.0004229
   28   0.0010048  -0.0002394   0.0000000  -0.0011622   0.0006521   0.0000000
   29   0.0002394   0.0006887  -0.0000000  -0.0003313   0.0000710  -0.0000000
   30  -0.0000000  -0.0000000  -0.0042506  -0.0000000   0.0000000   0.0000900
   31   0.1334763   0.1312563   0.0000000   0.0008210   0.0005463   0.0000000
   32   0.1312563   0.2863022   0.0000000  -0.0005702   0.0005801  -0.0000000
   33   0.0000000   0.0000000   0.0245220  -0.0000000   0.0000000  -0.0022325
   34   0.0008210  -0.0005702  -0.0000000   0.2010096  -0.0000000  -0.0000000
   35   0.0005463   0.0005801   0.0000000  -0.0000000   0.0298228  -0.0000000
   36   0.0000000  -0.0000000  -0.0022325  -0.0000000  -0.0000000   0.0096514
 **********************************************************************
 **                                                                  **
 **                       VIBRATIONAL ANALYSIS                       **
 **                       --------------------                       **
 **                                                                  **
 **        VIBRATIONAL FREQUENCIES (CM**-1) AND NORMAL MODES         **
 **     FORCE CONSTANTS (mDYN/ANGSTROM) AND REDUCED MASSES (AMU)     **
 **                  INFRARED INTENSITIES (KM/MOL)                   **
 **                                                                  **
 **********************************************************************


 Mode:                 1                      2                      3
 Frequency:        81.22                 169.44                 215.32
 Force Cnst:      0.0405                 0.1791                 1.7442
 Red. Mass:      10.4194                10.5880                63.8527
 IR Active:          YES                    YES                    NO 
 IR Intens:        0.183                  0.253                  0.000
 Raman Active:       NO                     NO                     YES
               X      Y      Z        X      Y      Z        X      Y      Z
 C          0.000  0.000 -0.327    0.013 -0.312 -0.000    0.041  0.086  0.000
 C          0.000 -0.000 -0.327   -0.013 -0.312  0.000   -0.041  0.086 -0.000
 C         -0.000 -0.000 -0.251    0.000 -0.294 -0.000   -0.262 -0.000  0.000
 C         -0.000 -0.000 -0.327    0.013 -0.312  0.000   -0.041 -0.086  0.000
 C         -0.000 -0.000 -0.327   -0.013 -0.312 -0.000    0.041 -0.086 -0.000
 C          0.000  0.000 -0.251   -0.000 -0.294 -0.000    0.262 -0.000 -0.000
 H          0.000  0.000 -0.317    0.012 -0.313 -0.000   -0.105 -0.003  0.000
 H          0.000 -0.000 -0.317   -0.012 -0.313  0.000    0.105 -0.003 -0.000
 Br        -0.000  0.000  0.146    0.000  0.148 -0.000   -0.625  0.000 -0.000
 H         -0.000 -0.000 -0.317    0.012 -0.313  0.000    0.105  0.003  0.000
 H         -0.000  0.000 -0.317   -0.012 -0.313 -0.000   -0.105  0.003 -0.000
 Br         0.000 -0.000  0.146   -0.000  0.148  0.000    0.625  0.000  0.000
 TransDip  -0.000 -0.000 -0.014    0.000 -0.016  0.000   -0.000 -0.000 -0.000

 Mode:                 4                      5                      6
 Frequency:       265.90                 315.23                 414.57
 Force Cnst:      0.2929                 0.2673                 0.2989
 Red. Mass:       7.0305                 4.5663                 2.9520
 IR Active:          NO                     NO                     NO 
 IR Intens:        0.000                  0.000                  0.000
 Raman Active:       YES                    YES                    NO 
               X      Y      Z        X      Y      Z        X      Y      Z
 C          0.000  0.000  0.230    0.161  0.143 -0.000    0.000  0.000  0.210
 C          0.000 -0.000 -0.230    0.161 -0.143  0.000    0.000  0.000 -0.210
 C         -0.000 -0.000 -0.394   -0.000 -0.227  0.000   -0.000 -0.000 -0.000
 C         -0.000 -0.000 -0.230   -0.161 -0.143 -0.000    0.000 -0.000  0.210
 C         -0.000  0.000  0.230   -0.161  0.143  0.000    0.000 -0.000 -0.210
 C         -0.000  0.000  0.394   -0.000  0.227 -0.000    0.000  0.000 -0.000
 H          0.000  0.000  0.345    0.340  0.247 -0.000    0.000  0.000  0.454
 H          0.000 -0.000 -0.345    0.340 -0.247  0.000    0.000 -0.000 -0.454
 Br        -0.000  0.000  0.043    0.000  0.050 -0.000   -0.000  0.000  0.000
 H         -0.000 -0.000 -0.345   -0.340 -0.247 -0.000    0.000 -0.000  0.454
 H         -0.000  0.000  0.345   -0.340  0.247  0.000   -0.000  0.000 -0.454
 Br         0.000 -0.000 -0.043    0.000 -0.050  0.000   -0.000 -0.000  0.000
 TransDip  -0.000  0.000 -0.000   -0.000 -0.000 -0.000    0.000  0.000  0.000

 Mode:                 7                      8                      9
 Frequency:       433.69                 482.96                 637.91
 Force Cnst:      0.9960                 0.4229                 1.7075
 Red. Mass:       8.9876                 3.0770                 7.1220
 IR Active:          YES                    YES                    NO 
 IR Intens:       16.069                 17.544                  0.000
 Raman Active:       NO                     NO                     YES
               X      Y      Z        X      Y      Z        X      Y      Z
 C         -0.306  0.007  0.000   -0.000 -0.000 -0.082   -0.286  0.220  0.000
 C         -0.306 -0.007 -0.000   -0.000  0.000 -0.082   -0.286 -0.220 -0.000
 C         -0.215  0.000 -0.000   -0.000  0.000  0.284    0.000 -0.131  0.000
 C         -0.306  0.007  0.000   -0.000  0.000 -0.082    0.286 -0.220 -0.000
 C         -0.306 -0.007 -0.000   -0.000 -0.000 -0.082    0.286  0.220  0.000
 C         -0.215 -0.000 -0.000    0.000 -0.000  0.284   -0.000  0.131 -0.000
 H         -0.351 -0.020  0.000   -0.000 -0.000 -0.451   -0.168  0.288  0.000
 H         -0.351  0.020 -0.000    0.000  0.000 -0.451   -0.168 -0.288 -0.000
 Br         0.135 -0.000  0.000    0.000 -0.000 -0.007   -0.000 -0.009 -0.000
 H         -0.351 -0.020  0.000    0.000  0.000 -0.451    0.168 -0.288 -0.000
 H         -0.351  0.020 -0.000    0.000 -0.000 -0.451    0.168  0.288 -0.000
 Br         0.135  0.000 -0.000   -0.000  0.000 -0.007    0.000  0.009  0.000
 TransDip  -0.128  0.000  0.000   -0.000 -0.000 -0.134    0.000 -0.000 -0.000

 Mode:                10                     11                     12
 Frequency:       692.01                 729.83                 824.71
 Force Cnst:      1.2259                 2.2923                 0.5731
 Red. Mass:       4.3451                 7.3042                 1.4300
 IR Active:          NO                     NO                     YES
 IR Intens:        0.000                  0.000                 53.953
 Raman Active:       YES                    YES                    NO 
               X      Y      Z        X      Y      Z        X      Y      Z
 C          0.000  0.000  0.190   -0.005  0.294 -0.000   -0.000 -0.000 -0.077
 C          0.000  0.000 -0.190    0.005  0.294  0.000   -0.000 -0.000 -0.077
 C         -0.000  0.000  0.282   -0.325  0.000 -0.000    0.000  0.000  0.086
 C         -0.000  0.000 -0.190    0.005 -0.294 -0.000    0.000  0.000 -0.077
 C         -0.000 -0.000  0.190   -0.005 -0.294  0.000    0.000  0.000 -0.077
 C          0.000 -0.000 -0.282    0.325 -0.000  0.000   -0.000  0.000  0.086
 H         -0.000 -0.000  0.417   -0.309  0.122 -0.000    0.000 -0.000  0.490
 H          0.000  0.000 -0.417    0.309  0.122  0.000   -0.000 -0.000  0.490
 Br         0.000  0.000 -0.002    0.034 -0.000  0.000   -0.000 -0.000 -0.002
 H         -0.000  0.000 -0.417    0.309 -0.122 -0.000   -0.000  0.000  0.490
 H         -0.000 -0.000  0.417   -0.309 -0.122  0.000    0.000 -0.000  0.490
 Br        -0.000  0.000  0.002   -0.034  0.000 -0.000    0.000  0.000 -0.002
 TransDip   0.000 -0.000  0.000    0.000  0.000  0.000    0.000 -0.000  0.235

 Mode:                13                     14                     15
 Frequency:       825.48                 951.41                 975.49
 Force Cnst:      0.5004                 0.6834                 0.7609
 Red. Mass:       1.2464                 1.2814                 1.3572
 IR Active:          NO                     NO                     NO 
 IR Intens:        0.000                  0.000                  0.000
 Raman Active:       YES                    YES                    NO 
               X      Y      Z        X      Y      Z        X      Y      Z
 C         -0.000  0.000 -0.074    0.000 -0.000 -0.078    0.000 -0.000  0.089
 C          0.000  0.000 -0.074   -0.000  0.000  0.078    0.000 -0.000 -0.089
 C         -0.000  0.000  0.000   -0.000 -0.000 -0.018   -0.000  0.000 -0.000
 C          0.000 -0.000  0.074    0.000 -0.000  0.078    0.000  0.000  0.089
 C          0.000 -0.000  0.074   -0.000  0.000 -0.078    0.000  0.000 -0.089
 C          0.000  0.000  0.000   -0.000 -0.000  0.018   -0.000 -0.000  0.000
 H         -0.000 -0.000  0.495   -0.000 -0.000  0.494    0.000  0.000 -0.492
 H          0.000  0.000  0.495    0.000 -0.000 -0.494    0.000 -0.000  0.492
 Br         0.000 -0.000 -0.000    0.000  0.000  0.001    0.000  0.000  0.000
 H          0.000 -0.000 -0.495   -0.000 -0.000 -0.494   -0.000  0.000 -0.492
 H         -0.000  0.000 -0.495   -0.000  0.000  0.494    0.000 -0.000  0.492
 Br        -0.000  0.000 -0.000    0.000  0.000 -0.001    0.000 -0.000 -0.000
 TransDip  -0.000  0.000  0.000   -0.000 -0.000 -0.000   -0.000  0.000 -0.000

 Mode:                16                     17                     18
 Frequency:      1019.90                1082.25                1094.22
 Force Cnst:      3.6532                 5.5137                 1.3451
 Red. Mass:       5.9608                 7.9898                 1.9068
 IR Active:          YES                    NO                     YES
 IR Intens:       99.319                  0.000                 73.307
 Raman Active:       NO                     YES                    NO 
               X      Y      Z        X      Y      Z        X      Y      Z
 C         -0.094  0.277 -0.000    0.155 -0.216  0.000   -0.035 -0.052  0.000
 C         -0.094 -0.277 -0.000   -0.155 -0.216 -0.000   -0.035  0.052 -0.000
 C          0.232 -0.000 -0.000   -0.416 -0.000 -0.000    0.181 -0.000  0.000
 C         -0.094  0.277  0.000   -0.155  0.216  0.000   -0.035 -0.052  0.000
 C         -0.094 -0.277  0.000    0.155  0.216 -0.000   -0.035  0.052 -0.000
 C          0.232 -0.000  0.000    0.416 -0.000 -0.000    0.181  0.000  0.000
 H          0.058  0.366  0.000    0.095 -0.289 -0.000   -0.398 -0.268 -0.000
 H          0.058 -0.366  0.000   -0.095 -0.289 -0.000   -0.398  0.268  0.000
 Br        -0.008  0.000  0.000    0.020  0.000  0.000   -0.007 -0.000  0.000
 H          0.058  0.366 -0.000   -0.095  0.289  0.000   -0.398 -0.268 -0.000
 H          0.058 -0.366 -0.000    0.095  0.289  0.000   -0.398  0.268  0.000
 Br        -0.008 -0.000 -0.000   -0.020  0.000 -0.000   -0.007  0.000 -0.000
 TransDip   0.319 -0.000 -0.000    0.000  0.000 -0.000    0.274  0.000  0.000

 Mode:                19                     20                     21
 Frequency:      1127.43                1202.75                1303.34
 Force Cnst:      1.0279                 0.9684                11.7253
 Red. Mass:       1.3725                 1.1362                11.7154
 IR Active:          YES                    NO                     YES
 IR Intens:        4.721                  0.000                  0.640
 Raman Active:       NO                     YES                    NO 
               X      Y      Z        X      Y      Z        X      Y      Z
 C          0.076 -0.035  0.000   -0.047 -0.027  0.000   -0.268 -0.234  0.000
 C         -0.076 -0.035 -0.000    0.047 -0.027 -0.000    0.268 -0.234  0.000
 C         -0.000  0.049  0.000    0.006 -0.000 -0.000    0.000  0.484 -0.000
 C          0.076 -0.035  0.000    0.047  0.027  0.000   -0.268 -0.234  0.000
 C         -0.076 -0.035  0.000   -0.047  0.027 -0.000    0.268 -0.234  0.000
 C         -0.000  0.049 -0.000   -0.006  0.000 -0.000    0.000  0.484 -0.000
 H          0.459  0.177  0.000   -0.431 -0.248 -0.000    0.037 -0.071  0.000
 H         -0.459  0.177 -0.000    0.431 -0.248  0.000   -0.037 -0.071 -0.000
 Br         0.000 -0.001  0.000   -0.001 -0.000 -0.000   -0.000 -0.000 -0.000
 H          0.459  0.177 -0.000    0.431  0.248 -0.000    0.037 -0.071  0.000
 H         -0.459  0.177  0.000   -0.431  0.248  0.000   -0.037 -0.071  0.000
 Br         0.000 -0.001 -0.000    0.001  0.000 -0.000   -0.000 -0.000  0.000
 TransDip  -0.000  0.070 -0.000   -0.000  0.000  0.000    0.000  0.026  0.000

 Mode:                22                     23                     24
 Frequency:      1321.03                1411.69                1501.37
 Force Cnst:      1.2848                 3.1400                 2.8033
 Red. Mass:       1.2496                 2.6743                 2.1108
 IR Active:          NO                     YES                    YES
 IR Intens:        0.000                 10.297                 87.949
 Raman Active:       YES                    NO                     NO 
               X      Y      Z        X      Y      Z        X      Y      Z
 C          0.030  0.012  0.000   -0.163  0.036 -0.000   -0.088 -0.105  0.000
 C          0.030 -0.012 -0.000    0.163  0.036  0.000   -0.088  0.105 -0.000
 C          0.000 -0.094  0.000    0.000 -0.141  0.000    0.113 -0.000  0.000
 C         -0.030 -0.012  0.000   -0.163  0.036 -0.000   -0.088 -0.105  0.000
 C         -0.030  0.012 -0.000    0.163  0.036 -0.000   -0.088  0.105 -0.000
 C          0.000  0.094 -0.000    0.000 -0.141  0.000    0.113 -0.000  0.000
 H         -0.426 -0.251  0.000    0.318  0.333  0.000    0.437  0.183 -0.000
 H         -0.426  0.251 -0.000   -0.318  0.333 -0.000    0.437 -0.183  0.000
 Br        -0.000  0.001  0.000   -0.000  0.002 -0.000   -0.002 -0.000  0.000
 H          0.426  0.251 -0.000    0.318  0.333 -0.000    0.437  0.183 -0.000
 H          0.426 -0.251  0.000   -0.318  0.333 -0.000    0.437 -0.183  0.000
 Br        -0.000 -0.001  0.000    0.000  0.002  0.000   -0.002  0.000 -0.000
 TransDip   0.000 -0.000 -0.000    0.000  0.103 -0.000    0.300 -0.000  0.000

 Mode:                25                     26                     27
 Frequency:      1602.16                1606.14                3197.57
 Force Cnst:      8.5680                11.0271                 6.5579
 Red. Mass:       5.6652                 7.2551                 1.0886
 IR Active:          NO                     NO                     YES
 IR Intens:        0.000                  0.000                  0.317
 Raman Active:       YES                    YES                    NO 
               X      Y      Z        X      Y      Z        X      Y      Z
 C         -0.296 -0.078  0.000   -0.114 -0.239  0.000   -0.020  0.038 -0.000
 C          0.296 -0.078  0.000   -0.114  0.239 -0.000   -0.020 -0.038  0.000
 C         -0.158 -0.000  0.000    0.000 -0.379 -0.000   -0.002  0.000 -0.000
 C          0.296  0.078 -0.000    0.114  0.239  0.000   -0.020  0.038 -0.000
 C         -0.296  0.078 -0.000    0.114 -0.239 -0.000   -0.020 -0.038  0.000
 C          0.158  0.000  0.000   -0.000  0.379 -0.000   -0.002 -0.000 -0.000
 H          0.277  0.259 -0.000    0.328 -0.007  0.000    0.247 -0.433  0.000
 H         -0.277  0.259 -0.000    0.328  0.007  0.000    0.247  0.433  0.000
 Br        -0.000  0.000  0.000    0.000  0.001  0.000    0.000  0.000  0.000
 H         -0.277 -0.259  0.000   -0.328  0.007 -0.000    0.247 -0.433 -0.000
 H          0.277 -0.259  0.000   -0.328 -0.007  0.000    0.247  0.433  0.000
 Br         0.000 -0.000 -0.000   -0.000 -0.001 -0.000    0.000 -0.000 -0.000
 TransDip  -0.000 -0.000 -0.000   -0.000  0.000  0.000   -0.018 -0.000 -0.000

 Mode:                28                     29                     30
 Frequency:      3198.55                3210.79                3212.48
 Force Cnst:      6.5608                 6.6494                 6.6617
 Red. Mass:       1.0884                 1.0947                 1.0956
 IR Active:          NO                     YES                    NO 
 IR Intens:        0.000                  1.165                  0.000
 Raman Active:       YES                    NO                     YES
               X      Y      Z        X      Y      Z        X      Y      Z
 C          0.020 -0.038  0.000    0.023 -0.038  0.000   -0.023  0.038 -0.000
 C          0.020  0.038 -0.000   -0.023 -0.038  0.000    0.023  0.038  0.000
 C         -0.000 -0.002  0.000   -0.000  0.003 -0.000    0.003  0.000 -0.000
 C         -0.020  0.038 -0.000    0.023 -0.038  0.000    0.023 -0.038 -0.000
 C         -0.020 -0.038  0.000   -0.023 -0.038  0.000   -0.023 -0.038  0.000
 C         -0.000  0.002 -0.000    0.000  0.003 -0.000   -0.003  0.000 -0.000
 H         -0.247  0.433  0.000   -0.250  0.431  0.000    0.249 -0.431  0.000
 H         -0.247 -0.433 -0.000    0.250  0.431  0.000   -0.249 -0.431 -0.000
 Br         0.000 -0.000  0.000    0.000 -0.000 -0.000   -0.000 -0.000 -0.000
 H          0.247 -0.433 -0.000   -0.250  0.431  0.000   -0.249  0.431  0.000
 H          0.247  0.433  0.000    0.250  0.431  0.000    0.249  0.431 -0.000
 Br         0.000  0.000  0.000   -0.000 -0.000 -0.000    0.000 -0.000 -0.000
 TransDip  -0.000  0.000 -0.000    0.000 -0.035  0.000   -0.000 -0.000  0.000

 STANDARD THERMODYNAMIC QUANTITIES AT   298.15 K  AND     1.00 ATM

   This Molecule has  0 Imaginary Frequencies
   Zero point vibrational energy:       50.188 kcal/mol

   Atom    1 Element C  Has Mass   12.00000
   Atom    2 Element C  Has Mass   12.00000
   Atom    3 Element C  Has Mass   12.00000
   Atom    4 Element C  Has Mass   12.00000
   Atom    5 Element C  Has Mass   12.00000
   Atom    6 Element C  Has Mass   12.00000
   Atom    7 Element H  Has Mass    1.00783
   Atom    8 Element H  Has Mass    1.00783
   Atom    9 Element Br Has Mass   78.91830
   Atom   10 Element H  Has Mass    1.00783
   Atom   11 Element H  Has Mass    1.00783
   Atom   12 Element Br Has Mass   78.91830
   Molecular Mass:   233.867920 amu
   Principal axes and moments of inertia in amu*Bohr^2:
                             1           2           3
    Eigenvalues --      318.10613  6391.74469  6709.85081
          X               1.00000    -0.00000     0.00000
          Y               0.00000     1.00000     0.00000
          Z              -0.00000    -0.00000     1.00000
   Rotational Symmetry Number is   4
   The Molecule is an Asymmetric Top
   Translational Enthalpy:        0.889 kcal/mol
   Rotational Enthalpy:           0.889 kcal/mol
   Vibrational Enthalpy:         52.914 kcal/mol
   gas constant (RT):             0.592 kcal/mol
   Translational Entropy:        42.250  cal/mol.K
   Rotational Entropy:           28.235  cal/mol.K
   Vibrational Entropy:          15.697  cal/mol.K

   Total Enthalpy:               55.284 kcal/mol
   Total Entropy:                86.182  cal/mol.K

 ======================================================================

 STANDARD THERMODYNAMIC QUANTITIES FOR ANHARMONIC VIBRATION -- TOSH

   Zero point vibrational energy: ************ kcal/mol

   Vibrational Enthalpy:       Infinity kcal/mol
   Vibrational Entropy:             NaN  cal/mol.K

   Total Enthalpy:             Infinity kcal/mol
   Total Entropy:                   NaN  cal/mol.K

 ======================================================================

 STANDARD THERMODYNAMIC QUANTITIES FOR ANHARMONIC VIBRATION -- VPT2

   Zero point vibrational energy: ************ kcal/mol

   Vibrational Enthalpy:       Infinity kcal/mol
   Vibrational Entropy:             NaN  cal/mol.K

   Total Enthalpy:             Infinity kcal/mol
   Total Entropy:                   NaN  cal/mol.K

 ======================================================================

Archival summary:
1\1\december\FREQ\ProcedureUnspecified\BasisUnspecified\r264\taweetha\FriNov2920:30:202019FriNov2920:30:202019\0\\#,FREQ,ProcedureUnspecified,BasisUnspecified,\\0,1\Br\C,1,1.9146\C,2,1.39154,1,119.459\H,3,1.0824,2,120.52,1,-0,0\C,2,1.39154,1,119.459,3,-180,0\H,5,1.0824,2,120.52,1,-0,0\C,5,1.39388,2,119.459,1,-180,0\H,7,1.0824,5,120.02,2,180,0\C,7,1.39154,5,119.459,2,-0,0\C,9,1.39154,7,121.081,5,0,0\H,10,1.0824,9,120.52,7,-180,0\Br,9,1.9146,7,119.459,5,-180,0\\\@

 Total job time:  274.42s(wall), 1584.34s(cpu) 
 Fri Nov 29 20:30:20 2019

        *************************************************************
        *                                                           *
        *  Thank you very much for using Q-Chem.  Have a nice day.  *
        *                                                           *
        *************************************************************
