# Supplementary material for: Geometric and energetic data from quantum chemical calculations of halobenzenes and xylenes
Source: Data Brief. 2020 Mar 5;30:105386. doi: 10.1016/j.dib.2020.105386 (PMC7114895; doi:10.1016/j.dib.2020.105386)
Supplement: Supplementary file 1 [file mmc1.zip › halobenzene/B3LYP/2/p-C6H4BrCl.out]

                  Welcome to Q-Chem
     A Quantum Leap Into The Future Of Chemistry


 Q-Chem 5.2 (devel), Q-Chem, Inc., Pleasanton, CA (2019)

 Yihan Shao,  Zhengting Gan,  E. Epifanovsky,  A. T. B. Gilbert,  M. Wormit,  
 J. Kussmann,  A. W. Lange,  A. Behn,  Jia Deng,  Xintian Feng,  D. Ghosh,  
 M. Goldey,  P. R. Horn,  L. D. Jacobson,  I. Kaliman,  T. Kus,  A. Landau,  
 Jie Liu,  E. I. Proynov,  R. M. Richard,  R. P. Steele,  E. J. Sundstrom,  
 H. L. Woodcock III,  P. M. Zimmerman,  D. Zuev,  B. Albrecht,  E. Alguire,  
 S. A. Baeppler,  D. Barton,  Z. Benda,  Y. A. Bernard,  E. J. Berquist,  
 K. B. Bravaya,  H. Burton,  D. Casanova,  Chun-Min Chang,  Yunqing Chen,  
 A. Chien,  K. D. Closser,  M. P. Coons,  S. Coriani,  S. Dasgupta,  
 A. L. Dempwolff,  M. Diedenhofen,  Hainam Do,  R. G. Edgar,  Po-Tung Fang,  
 S. Faraji,  S. Fatehi,  Qingguo Feng,  K. D. Fenk,  J. Fosso-Tande,  
 J. Gayvert,  Qinghui Ge,  A. Ghysels,  G. Gidofalvi,  J. Gomes,  
 J. Gonthier,  A. Gunina,  D. Hait,  M. W. D. Hanson-Heine,  
 P. H. P. Harbach,  A. W. Hauser,  M. F. Herbst,  J. E. Herr,  
 E. G. Hohenstein,  Z. C. Holden,  Kerwin Hui,  B. C. Huynh,  T.-C. Jagau,  
 Hyunjun Ji,  B. Kaduk,  K. Khistyaev,  Jaehoon Kim,  P. Klunzinger,  K. Koh,  
 D. Kosenkov,  L. Koulias,  T. Kowalczyk,  C. M. Krauter,  A. Kunitsa,  
 Ka Un Lao,  A. Laurent,  K. V. Lawler,  Joonho Lee,  D. Lefrancois,  
 S. Lehtola,  D. S. Levine,  Yi-Pei Li,  You-Sheng Lin,  Fenglai Liu,  
 E. Livshits,  A. Luenser,  P. Manohar,  E. Mansoor,  S. F. Manzer,  
 Shan-Ping Mao,  Yuezhi Mao,  N. Mardirossian,  A. V. Marenich,  
 T. Markovich,  L. A. Martinez-Martinez,  S. A. Maurer,  N. J. Mayhall,  
 S. C. McKenzie,  J.-M. Mewes,  P. Morgante,  A. F. Morrison,  
 J. W. Mullinax,  K. Nanda,  T. S. Nguyen-Beck,  R. Olivares-Amaya,  
 J. A. Parkhill,  Zheng Pei,  T. M. Perrine,  F. Plasser,  P. Pokhilko,  
 S. Prager,  A. Prociuk,  E. Ramos,  D. R. Rehn,  F. Rob,  M. Scheurer,  
 M. Schneider,  N. Sergueev,  S. M. Sharada,  S. Sharma,  D. W. Small,  
 T. Stauch,  T. Stein,  Yu-Chuan Su,  A. J. W. Thom,  A. Tkatchenko,  
 T. Tsuchimochi,  N. M. Tubman,  L. Vogt,  M. L. Vidal,  O. Vydrov,  
 M. A. Watson,  J. Wenzel,  M. de Wergifosse,  T. A. Wesolowski,  A. White,  
 J. Witte,  A. Yamada,  Jun Yang,  K. Yao,  S. Yeganeh,  S. R. Yost,  
 Zhi-Qiang You,  A. Zech,  Igor Ying Zhang,  Xing Zhang,  Yan Zhao,  
 Ying Zhu,  B. R. Brooks,  G. K. L. Chan,  C. J. Cramer,  M. S. Gordon,  
 W. J. Hehre,  A. Klamt,  M. W. Schmidt,  C. D. Sherrill,  D. G. Truhlar,  
 A. Aspuru-Guzik,  R. Baer,  A. T. Bell,  N. A. Besley,  Jeng-Da Chai,  
 A. E. DePrince, III,  R. A. DiStasio Jr.,  A. Dreuw,  B. D. Dunietz,  
 T. R. Furlani,  Chao-Ping Hsu,  Yousung Jung,  Jing Kong,  D. S. Lambrecht,  
 WanZhen Liang,  C. Ochsenfeld,  V. A. Rassolov,  L. V. Slipchenko,  
 J. E. Subotnik,  T. Van Voorhis,  J. M. Herbert,  A. I. Krylov,  
 P. M. W. Gill,  M. Head-Gordon

 Contributors to earlier versions of Q-Chem not listed above: 
 R. D. Adamson,  B. Austin,  J. Baker,  G. J. O. Beran,  K. Brandhorst,  
 S. T. Brown,  E. F. C. Byrd,  A. K. Chakraborty,  C.-L. Cheng,  
 Siu Hung Chien,  D. M. Chipman,  D. L. Crittenden,  H. Dachsel,  
 R. J. Doerksen,  A. D. Dutoi,  L. Fusti-Molnar,  W. A. Goddard III,  
 A. Golubeva-Zadorozhnaya,  S. R. Gwaltney,  G. Hawkins,  A. Heyden,  
 S. Hirata,  G. Kedziora,  F. J. Keil,  C. Kelley,  Jihan Kim,  R. A. King,  
 R. Z. Khaliullin,  P. P. Korambath,  W. Kurlancheek,  A. M. Lee,  M. S. Lee,  
 S. V. Levchenko,  Ching Yeh Lin,  D. Liotard,  R. C. Lochan,  I. Lotan,  
 P. E. Maslen,  N. Nair,  D. P. O'Neill,  D. Neuhauser,  E. Neuscamman,  
 C. M. Oana,  R. Olson,  B. Peters,  R. Peverati,  P. A. Pieniazek,  
 Y. M. Rhee,  J. Ritchie,  M. A. Rohrdanz,  E. Rosta,  N. J. Russ,  
 H. F. Schaefer III,  N. E. Schultz,  N. Shenvi,  A. C. Simmonett,  A. Sodt,  
 D. Stuck,  K. S. Thanthiriwatte,  V. Vanovschi,  Tao Wang,  A. Warshel,  
 C. F. Williams,  Q. Wu,  X. Xu,  W. Zhang

 Please cite Q-Chem as follows:
 Y. Shao et al., Mol. Phys. 113, 184-215 (2015)
 DOI: 10.1080/00268976.2014.952696

 Q-Chem 5.2.1 for Intel X86 EM64T Linux

 Parts of Q-Chem use Armadillo 8.300.2 (Tropical Shenanigans).
 http://arma.sourceforge.net/

 Q-Chem begins on Fri Nov 29 20:30:20 2019  

Host: 
0

     Scratch files written to /scratch/taweetham/qchem5656//
NAlpha2: 92
NElect   92
Mult     1

Checking the input file for inconsistencies... 	...done.

--------------------------------------------------------------
User input:
--------------------------------------------------------------
$MOLECULE
0 1
C   
C	1	CC
C	2	CC	1	120.0		
C	3	CC	2	120.0	1	0.0
C	4	CC	3	120.0	2	0.0	
C	5 	CC	4	120.0	3	0.0
H	1	CH	2	120.0	3	180.0
H	2	CH	3	120.0	4	180.0
Cl	3	CCl	4	120.0	5	180.0
H	4	CH	5	120.0	6	180.0
H	5	CH	6	120.0	1	180.0
Br	6	CBr	1	120.0	2	180.0

CC=1.39483
CH=1.08673
CF=1.33960
CCl=1.72090
CBr=1.89068
CI=2.07886
$END

$REM
   JOB_TYPE	OPTIMIZATION
   BASIS	6-311++G**
   METHOD	B3LYP
   MEM_TOTAL	64000
   SYM_IGNORE	TRUE
$END

--------------------------------------------------------------
 ----------------------------------------------------------------
             Standard Nuclear Orientation (Angstroms)
    I     Atom           X                Y                Z
 ----------------------------------------------------------------
    1      C       0.0000000000     0.0000000000     0.0000000000
    2      C       0.0000000000     0.0000000000     1.3948300000
    3      C       1.2079582140     0.0000000000     2.0922450000
    4      C       2.4159164279     0.0000000000     1.3948300000
    5      C       2.4159164279     0.0000000000    -0.0000000000
    6      C       1.2079582140     0.0000000000    -0.6974150000
    7      H      -0.9411357871    -0.0000000000    -0.5433650000
    8      H      -0.9411357871    -0.0000000000     1.9381950000
    9      Cl      1.2079582140    -0.0000000000     3.8131450000
   10      H       3.3570522150    -0.0000000000     1.9381950000
   11      H       3.3570522150    -0.0000000000    -0.5433650000
   12      Br      1.2079582140    -0.0000000000    -2.5880950000
 ----------------------------------------------------------------
 Nuclear Repulsion Energy =         587.92449927 hartrees
 There are       46 alpha and       46 beta electrons
 Requested basis set is 6-311++G(d,p)
 There are 88 shells and 238 basis functions

 Total QAlloc Memory Limit  64000 MB
 Mega-Array Size       188 MB
 MEM_STATIC part       192 MB
 A cutoff of  1.0D-11 yielded   3279 shell pairs
 There are     25315 function pairs (     27439 Cartesian)
 Smallest overlap matrix eigenvalue = 1.06E-06

 Q-Chem warning in module stvman/mkSTV.C, line 318:

 Overlap eigenvalue is smaller than square root of threshold
 Use THRESH >= 12 to get rid of this warning


 Scale SEOQF with 1.000000e-01/1.000000e-01/1.000000e-01

 Standard Electronic Orientation quadrupole field applied
 Nucleus-field energy     =    -0.0000000514 hartrees
 Guess from superposition of atomic densities
 Warning:  Energy on first SCF cycle will be non-variational
 SAD guess density has 92.000000 electrons

 -----------------------------------------------------------------------
  General SCF calculation program by
  Eric Jon Sundstrom, Paul Horn, Yuezhi Mao, Dmitri Zuev, Alec White,
  David Stuck, Shaama M.S., Shane Yost, Joonho Lee, David Small,
  Daniel Levine, Susi Lehtola, Hugh Burton, Evgeny Epifanovsky,
  Bang C. Huynh
 -----------------------------------------------------------------------
 Exchange:     0.2000 Hartree-Fock + 0.0800 Slater + 0.7200 B88
 Correlation:  0.1900 VWN1RPA + 0.8100 LYP
 Using SG-1 standard quadrature grid
 using 6 threads for integral computing
 -------------------------------------------------------
 OpenMP Integral computing Module                
 Release: version 2.0, May 2017, Q-Chem Inc. Pleasanton 
 -------------------------------------------------------
 A restricted SCF calculation will be
 performed using DIIS
 SCF converges when DIIS error is below 1.0e-08
 ---------------------------------------
  Cycle       Energy         DIIS error
 ---------------------------------------
    1   -3267.1727053788      3.95e-02  
    2   -3265.3759597347      3.78e-03  
    3   -3265.3109588299      4.76e-03  
    4   -3265.4707935928      5.48e-04  
    5   -3265.4725753631      2.70e-04  
    6   -3265.4729670621      1.24e-04  
    7   -3265.4730742259      3.66e-05  
    8   -3265.4730820816      8.98e-06  
    9   -3265.4730826426      1.88e-06  
   10   -3265.4730826635      2.56e-07  
   11   -3265.4730826640      8.48e-08  
   12   -3265.4730826642      3.31e-08  
   13   -3265.4730826641      6.37e-09  Convergence criterion met
 ---------------------------------------
 SCF time:   CPU 75.16s  wall 13.00s 
 SCF   energy in the final basis set =    -3265.4730826641
 Total energy in the final basis set =    -3265.4730826641

 --------------------------------------------------------------

                    Orbital Energies (a.u.)
 --------------------------------------------------------------

 Alpha MOs
 -- Occupied --
********-101.5667 -62.4941 -56.3146 -56.3107 -56.3106 -10.2534 -10.2476
-10.2078 -10.2077 -10.2068 -10.2068  -9.4819  -8.7030  -7.2462  -7.2368
 -7.2364  -6.5346  -6.5215  -6.5212  -2.6455  -2.6417  -2.6416  -2.6312
 -2.6311  -0.9175  -0.8737  -0.8121  -0.7814  -0.7292  -0.6457  -0.6132
 -0.5332  -0.5007  -0.4837  -0.4546  -0.4457  -0.4221  -0.3879  -0.3846
 -0.3708  -0.3296  -0.3150  -0.3037  -0.2864  -0.2522
 -- Virtual --
 -0.0436  -0.0423  -0.0241  -0.0045   0.0053   0.0085   0.0185   0.0345
  0.0441   0.0482   0.0514   0.0588   0.0738   0.0799   0.0812   0.0894
  0.1018   0.1034   0.1047   0.1133   0.1188   0.1212   0.1249   0.1321
  0.1333   0.1390   0.1419   0.1443   0.1468   0.1573   0.1618   0.1899
  0.1948   0.2007   0.2125   0.2204   0.2231   0.2406   0.2416   0.2535
  0.2675   0.2699   0.2745   0.2817   0.2863   0.2980   0.3189   0.3272
  0.3476   0.4168   0.4277   0.4342   0.4398   0.4540   0.4572   0.4898
  0.4915   0.5184   0.5224   0.5291   0.5335   0.5450   0.5483   0.5647
  0.5662   0.5853   0.5875   0.5977   0.6019   0.6361   0.6648   0.6760
  0.7002   0.7036   0.7124   0.7170   0.7391   0.8077   0.8230   0.8257
  0.8275   0.8459   0.8498   0.8552   0.8653   0.8686   0.8798   0.8876
  0.9326   0.9477   0.9748   0.9798   0.9853   1.0089   1.0506   1.0528
  1.0682   1.1095   1.1857   1.2022   1.2383   1.2909   1.3135   1.4067
  1.4623   1.4990   1.5053   1.5381   1.5722   1.5979   1.6057   1.6445
  1.6833   1.6841   1.7124   1.7481   1.8864   1.8898   1.8932   1.8939
  1.8987   1.9227   1.9303   2.0124   2.0134   2.0509   2.0523   2.0548
  2.1220   2.1836   2.2515   2.2735   2.2841   2.3074   2.3407   2.3953
  2.4217   2.4436   2.5441   2.6061   2.6244   2.6304   2.6985   2.7020
  2.7072   2.7127   2.7441   2.7546   2.7632   2.7703   2.8515   2.8598
  2.9217   3.0126   3.0513   3.1070   3.2204   3.3015   3.3699   3.4540
  3.5653   3.6892   3.8257   3.9635   4.0014   4.0481   4.0816   4.0948
  4.1140   4.2367   4.4182   4.8103   6.7566   7.5586   7.6774   7.7505
  9.7799  23.4640  23.8481  23.9385  24.0027  24.0635  24.1418  25.8198
 26.1375  26.6375  48.0107 215.7712 289.7555 289.8768 289.97561020.8262
 --------------------------------------------------------------

          Ground-State Mulliken Net Atomic Charges

     Atom                 Charge (a.u.)
  ----------------------------------------
      1 C                    -0.506836
      2 C                    -0.470258
      3 C                     0.592728
      4 C                    -0.470258
      5 C                    -0.506837
      6 C                     0.501539
      7 H                     0.214655
      8 H                     0.176755
      9 Cl                    0.316748
     10 H                     0.176755
     11 H                     0.214655
     12 Br                   -0.239647
  ----------------------------------------
  Sum of atomic charges =     0.000000

 -----------------------------------------------------------------
                    Cartesian Multipole Moments
 -----------------------------------------------------------------
    Charge (ESU x 10^10)
                 0.0000
    Dipole Moment (Debye)
         X      -0.0000      Y      -0.0000      Z       0.0380
       Tot       0.0380
    Quadrupole Moments (Debye-Ang)
        XX     -59.4050     XY      -0.0000     YY     -69.2529
        XZ       0.0459     YZ       0.0000     ZZ     -70.7314
    Octopole Moments (Debye-Ang^2)
       XXX    -215.2761    XXY      -0.0000    XYY     -83.6546
       YYY      -0.0000    XXZ     -19.5727    XYZ       0.0000
       YYZ     -26.3612    XZZ     -85.4405    YZZ      -0.0000
       ZZZ     -90.6875
    Hexadecapole Moments (Debye-Ang^3)
      XXXX    -815.5940   XXXY       0.0000   XXYY    -176.6231
      XYYY      -0.0000   YYYY     -82.8975   XXXZ     -71.0629
      XXYZ       0.0000   XYYZ     -31.8432   YYYZ       0.0000
      XXZZ    -525.2594   XYZZ      -0.0000   YYZZ    -400.1322
      XZZZ    -109.5467   YZZZ       0.0000   ZZZZ   -2213.5847
 -----------------------------------------------------------------
 Calculating analytic gradient of the SCF energy
 Gradient of SCF Energy
            1           2           3           4           5           6
    1   0.0019475   0.0018625   0.0000000  -0.0018625  -0.0019475  -0.0000000
    2  -0.0000000   0.0000000  -0.0000000   0.0000000  -0.0000000   0.0000000
    3   0.0016717  -0.0002265   0.0186506  -0.0002265   0.0016717  -0.0136094
            7           8           9          10          11          12
    1  -0.0020840  -0.0023219  -0.0000000   0.0023219   0.0020840   0.0000000
    2   0.0000000  -0.0000000  -0.0000000  -0.0000000  -0.0000000  -0.0000000
    3  -0.0018905   0.0014094  -0.0152237   0.0014094  -0.0018905   0.0082543
 Max gradient component =       1.865E-02
 RMS gradient           =       4.955E-03
 Gradient time:  CPU 22.14 s  wall 3.77 s
 Geometry Optimization Parameters
   NAtoms,    NIC,     NZ,  NCons,   NDum,   NFix, NCnnct, MaxDiis
       12      78      12       0       0       0       0       0


** GEOMETRY OPTIMIZATION IN DELOCALIZED INTERNAL COORDINATES **
   Searching for a Minimum

   Optimization Cycle:   1

                       Coordinates (Angstroms)
     ATOM                X               Y               Z
      1  C         0.0000000000    0.0000000000    0.0000000000
      2  C         0.0000000000    0.0000000000    1.3948300000
      3  C         1.2079582140    0.0000000000    2.0922450000
      4  C         2.4159164279    0.0000000000    1.3948300000
      5  C         2.4159164279    0.0000000000    0.0000000000
      6  C         1.2079582140    0.0000000000   -0.6974150000
      7  H        -0.9411357871    0.0000000000   -0.5433650000
      8  H        -0.9411357871    0.0000000000    1.9381950000
      9  Cl        1.2079582140    0.0000000000    3.8131450000
     10  H         3.3570522150    0.0000000000    1.9381950000
     11  H         3.3570522150    0.0000000000   -0.5433650000
     12  Br        1.2079582140    0.0000000000   -2.5880950000
   Point Group: c1    Number of degrees of freedom:    30


   Energy is  -3265.473082664


 Attempting to generate delocalized internal coordinates
 Initial Hessian constructed with Jon Baker's OPTIMIZE code

 17 Hessian modes will be used to form the next step
  Hessian Eigenvalues:
     0.160000    0.160000    0.160000    0.160000    0.201019    0.229818
     0.240000    0.334879    0.351933    0.351933    0.351933    0.351933
     0.425133    0.464882    0.464882    0.464882    0.464882

 Minimum search - taking simple RFO step
 Searching for Lamda that Minimizes Along All modes
 Value Taken    Lamda =  -0.00124325
 Step Taken.  Stepsize is  0.066487

                             Maximum     Tolerance    Cnvgd?
         Gradient           0.014542      0.000300      NO
         Displacement       0.049750      0.001200      NO
         Energy change     *********      0.000001      NO


 New Cartesian Coordinates Obtained by Inverse Iteration

 Displacement from previous Coordinates is:  0.049889
 ----------------------------------------------------------------
             Standard Nuclear Orientation (Angstroms)
    I     Atom           X                Y                Z
 ----------------------------------------------------------------
    1      C      -0.0017250856     0.0000000000     0.0006288784
    2      C      -0.0010862340     0.0000000000     1.3921705568
    3      C       1.2079582140     0.0000000000     2.0850096355
    4      C       2.4170026619     0.0000000000     1.3921705568
    5      C       2.4176415135     0.0000000000     0.0006288784
    6      C       1.2079582140     0.0000000000    -0.6902913329
    7      H      -0.9402068041     0.0000000000    -0.5390890513
    8      H      -0.9379035872     0.0000000000     1.9348754943
    9      Cl      1.2079582139     0.0000000000     3.8298771038
   10      H       3.3538200151     0.0000000000     1.9348754943
   11      H       3.3561232319     0.0000000000    -0.5390890514
   12      Br      1.2079582140     0.0000000000    -2.6025671627
 ----------------------------------------------------------------
 Nuclear Repulsion Energy =         585.83833666 hartrees
 There are       46 alpha and       46 beta electrons
 Applying Cartesian multipole field
    Component          Value
    ---------          -----
     (2,0,0)        1.00000E-11
     (0,2,0)        2.00000E-11
     (0,0,2)       -3.00000E-11
 Nucleus-field energy     =    -0.0000000519 hartrees
 Requested basis set is 6-311++G(d,p)
 There are 88 shells and 238 basis functions
 A cutoff of  1.0D-11 yielded   3270 shell pairs
 There are     25282 function pairs (     27404 Cartesian)
 Smallest overlap matrix eigenvalue = 1.08E-06

 Q-Chem warning in module stvman/mkSTV.C, line 318:

 Overlap eigenvalue is smaller than square root of threshold
 Use THRESH >= 12 to get rid of this warning

 Guess MOs from SCF MO coefficient file

 -----------------------------------------------------------------------
  General SCF calculation program by
  Eric Jon Sundstrom, Paul Horn, Yuezhi Mao, Dmitri Zuev, Alec White,
  David Stuck, Shaama M.S., Shane Yost, Joonho Lee, David Small,
  Daniel Levine, Susi Lehtola, Hugh Burton, Evgeny Epifanovsky,
  Bang C. Huynh
 -----------------------------------------------------------------------
 Exchange:     0.2000 Hartree-Fock + 0.0800 Slater + 0.7200 B88
 Correlation:  0.1900 VWN1RPA + 0.8100 LYP
 Using SG-1 standard quadrature grid
 using 6 threads for integral computing
 -------------------------------------------------------
 OpenMP Integral computing Module                
 Release: version 2.0, May 2017, Q-Chem Inc. Pleasanton 
 -------------------------------------------------------
 A restricted SCF calculation will be
 performed using DIIS
 SCF converges when DIIS error is below 1.0e-08
 ---------------------------------------
  Cycle       Energy         DIIS error
 ---------------------------------------
    1   -3265.4734944158      2.22e-04  
    2   -3265.4737771742      9.17e-05  
    3   -3265.4737640606      1.02e-04  
    4   -3265.4738319293      1.26e-05  
    5   -3265.4738328817      4.81e-06  
    6   -3265.4738330300      1.91e-06  
    7   -3265.4738330564      3.79e-07  
    8   -3265.4738330575      1.35e-07  
    9   -3265.4738330577      1.92e-08  
   10   -3265.4738330577      5.91e-09  Convergence criterion met
 ---------------------------------------
 SCF time:   CPU 59.17s  wall 10.00s 
 SCF   energy in the final basis set =    -3265.4738330577
 Total energy in the final basis set =    -3265.4738330577

 --------------------------------------------------------------

                    Orbital Energies (a.u.)
 --------------------------------------------------------------

 Alpha MOs
 -- Occupied --
********-101.5662 -62.4936 -56.3141 -56.3102 -56.3101 -10.2551 -10.2493
-10.2084 -10.2084 -10.2075 -10.2075  -9.4809  -8.7024  -7.2453  -7.2358
 -7.2355  -6.5340  -6.5208  -6.5206  -2.6448  -2.6411  -2.6409  -2.6305
 -2.6304  -0.9156  -0.8706  -0.8101  -0.7841  -0.7307  -0.6470  -0.6153
 -0.5339  -0.5014  -0.4848  -0.4576  -0.4432  -0.4219  -0.3894  -0.3831
 -0.3684  -0.3295  -0.3148  -0.3035  -0.2883  -0.2542
 -- Virtual --
 -0.0441  -0.0430  -0.0278  -0.0060   0.0051   0.0062   0.0162   0.0346
  0.0434   0.0479   0.0508   0.0592   0.0739   0.0796   0.0810   0.0876
  0.1016   0.1034   0.1043   0.1132   0.1185   0.1208   0.1248   0.1311
  0.1316   0.1390   0.1417   0.1441   0.1465   0.1567   0.1618   0.1901
  0.1943   0.2011   0.2125   0.2211   0.2231   0.2413   0.2417   0.2537
  0.2688   0.2692   0.2739   0.2817   0.2866   0.2985   0.3197   0.3285
  0.3482   0.4146   0.4283   0.4324   0.4409   0.4552   0.4567   0.4896
  0.4907   0.5166   0.5221   0.5297   0.5320   0.5443   0.5482   0.5651
  0.5653   0.5836   0.5895   0.5972   0.6012   0.6345   0.6633   0.6759
  0.6996   0.7041   0.7107   0.7159   0.7383   0.8073   0.8243   0.8257
  0.8307   0.8460   0.8521   0.8545   0.8640   0.8682   0.8781   0.8873
  0.9342   0.9437   0.9742   0.9762   0.9789   1.0075   1.0488   1.0512
  1.0673   1.1081   1.1818   1.2029   1.2346   1.2844   1.3125   1.4035
  1.4616   1.5000   1.5050   1.5404   1.5691   1.5969   1.6036   1.6442
  1.6835   1.6837   1.7138   1.7493   1.8889   1.8890   1.8939   1.8948
  1.8986   1.9248   1.9298   2.0062   2.0129   2.0475   2.0527   2.0558
  2.1217   2.1858   2.2508   2.2695   2.2839   2.3101   2.3427   2.3991
  2.4228   2.4434   2.5366   2.6091   2.6240   2.6347   2.6965   2.7040
  2.7090   2.7168   2.7420   2.7506   2.7633   2.7690   2.8501   2.8601
  2.9275   3.0032   3.0520   3.1103   3.2121   3.3042   3.3723   3.4594
  3.5783   3.6866   3.8191   3.9701   4.0017   4.0479   4.0785   4.0978
  4.1186   4.2323   4.4186   4.8135   6.7492   7.5587   7.6755   7.7456
  9.7712  23.4655  23.8536  23.9430  24.0078  24.0732  24.1512  25.8179
 26.1314  26.6220  48.0054 215.7620 289.7552 289.8745 289.97041020.8194
 --------------------------------------------------------------

          Ground-State Mulliken Net Atomic Charges

     Atom                 Charge (a.u.)
  ----------------------------------------
      1 C                    -0.523971
      2 C                    -0.509635
      3 C                     0.676726
      4 C                    -0.509635
      5 C                    -0.523971
      6 C                     0.540453
      7 H                     0.213459
      8 H                     0.175053
      9 Cl                    0.312225
     10 H                     0.175053
     11 H                     0.213459
     12 Br                   -0.239215
  ----------------------------------------
  Sum of atomic charges =     0.000000

 -----------------------------------------------------------------
                    Cartesian Multipole Moments
 -----------------------------------------------------------------
    Charge (ESU x 10^10)
                 0.0000
    Dipole Moment (Debye)
         X      -0.0000      Y      -0.0000      Z       0.0119
       Tot       0.0119
    Quadrupole Moments (Debye-Ang)
        XX     -59.2637     XY      -0.0000     YY     -69.2832
        XZ       0.0144     YZ       0.0000     ZZ     -71.3341
    Octopole Moments (Debye-Ang^2)
       XXX    -214.7640    XXY      -0.0000    XYY     -83.6912
       YYY       0.0000    XXZ     -19.4702    XYZ       0.0000
       YYZ     -26.3300    XZZ     -86.1686    YZZ      -0.0000
       ZZZ     -92.0066
    Hexadecapole Moments (Debye-Ang^3)
      XXXX    -813.2310   XXXY      -0.0000   XXYY    -176.5178
      XYYY      -0.0000   YYYY     -82.9719   XXXZ     -70.5996
      XXYZ       0.0000   XYYZ     -31.8056   YYYZ       0.0000
      XXZZ    -529.3578   XYZZ      -0.0000   YYZZ    -403.7712
      XZZZ    -111.1401   YZZZ       0.0000   ZZZZ   -2238.6130
 -----------------------------------------------------------------
 Calculating analytic gradient of the SCF energy
 Gradient of SCF Energy
            1           2           3           4           5           6
    1  -0.0001834  -0.0001563   0.0000000   0.0001563   0.0001834  -0.0000000
    2  -0.0000000  -0.0000000   0.0000000   0.0000000   0.0000000  -0.0000000
    3   0.0025792  -0.0025360   0.0079974  -0.0025360   0.0025792  -0.0035267
            7           8           9          10          11          12
    1  -0.0000401  -0.0000433  -0.0000000   0.0000433   0.0000401  -0.0000000
    2  -0.0000000  -0.0000000   0.0000000   0.0000000  -0.0000000  -0.0000000
    3  -0.0001047  -0.0000371  -0.0044784  -0.0000371  -0.0001047   0.0002048
 Max gradient component =       7.997E-03
 RMS gradient           =       1.847E-03
 Gradient time:  CPU 22.06 s  wall 3.75 s
 Geometry Optimization Parameters
   NAtoms,    NIC,     NZ,  NCons,   NDum,   NFix, NCnnct, MaxDiis
       12      78      12       0       0       0       0       0

 Cartesian Hessian Update
 Hessian updated using BFGS update


** GEOMETRY OPTIMIZATION IN DELOCALIZED INTERNAL COORDINATES **
   Searching for a Minimum

   Optimization Cycle:   2

                       Coordinates (Angstroms)
     ATOM                X               Y               Z
      1  C        -0.0017250856    0.0000000000    0.0006288784
      2  C        -0.0010862340    0.0000000000    1.3921705568
      3  C         1.2079582140    0.0000000000    2.0850096355
      4  C         2.4170026619    0.0000000000    1.3921705568
      5  C         2.4176415135    0.0000000000    0.0006288784
      6  C         1.2079582140    0.0000000000   -0.6902913329
      7  H        -0.9402068041    0.0000000000   -0.5390890513
      8  H        -0.9379035872    0.0000000000    1.9348754943
      9  Cl        1.2079582139    0.0000000000    3.8298771038
     10  H         3.3538200151    0.0000000000    1.9348754943
     11  H         3.3561232319    0.0000000000   -0.5390890514
     12  Br        1.2079582140    0.0000000000   -2.6025671627
   Point Group: c1    Number of degrees of freedom:    30


   Energy is  -3265.473833058

 Hessian updated using BFGS update

 11 Hessian modes will be used to form the next step
  Hessian Eigenvalues:
     0.159267    0.160075    0.179836    0.227136    0.232242    0.292116
     0.351929    0.358343    0.425298    0.461083    0.485552

 Minimum search - taking simple RFO step
 Searching for Lamda that Minimizes Along All modes
 Value Taken    Lamda =  -0.00017676
 Step Taken.  Stepsize is  0.029697

                             Maximum     Tolerance    Cnvgd?
         Gradient           0.004193      0.000300      NO
         Displacement       0.019895      0.001200      NO
         Energy change     -0.000750      0.000001      NO


 New Cartesian Coordinates Obtained by Inverse Iteration

 Displacement from previous Coordinates is:  0.021633
 ----------------------------------------------------------------
             Standard Nuclear Orientation (Angstroms)
    I     Atom           X                Y                Z
 ----------------------------------------------------------------
    1      C      -0.0035145869     0.0000000000    -0.0007337445
    2      C      -0.0028096871     0.0000000000     1.3917303589
    3      C       1.2079582140     0.0000000000     2.0780671761
    4      C       2.4187261151     0.0000000000     1.3917303589
    5      C       2.4194310148     0.0000000000    -0.0007337446
    6      C       1.2079582139     0.0000000000    -0.6854004065
    7      H      -0.9408265913     0.0000000000    -0.5414896553
    8      H      -0.9378096827     0.0000000000     1.9368449930
    9      Cl      1.2079582139     0.0000000000     3.8338988405
   10      H       3.3537261107     0.0000000000     1.9368449930
   11      H       3.3567430192     0.0000000000    -0.5414896553
   12      Br      1.2079582140     0.0000000000    -2.6000695143
 ----------------------------------------------------------------
 Nuclear Repulsion Energy =         585.69645228 hartrees
 There are       46 alpha and       46 beta electrons
 Applying Cartesian multipole field
    Component          Value
    ---------          -----
     (2,0,0)        1.00000E-11
     (0,2,0)        2.00000E-11
     (0,0,2)       -3.00000E-11
 Nucleus-field energy     =    -0.0000000518 hartrees
 Requested basis set is 6-311++G(d,p)
 There are 88 shells and 238 basis functions
 A cutoff of  1.0D-11 yielded   3268 shell pairs
 There are     25280 function pairs (     27402 Cartesian)
 Smallest overlap matrix eigenvalue = 1.09E-06

 Q-Chem warning in module stvman/mkSTV.C, line 318:

 Overlap eigenvalue is smaller than square root of threshold
 Use THRESH >= 12 to get rid of this warning

 Guess MOs from SCF MO coefficient file

 -----------------------------------------------------------------------
  General SCF calculation program by
  Eric Jon Sundstrom, Paul Horn, Yuezhi Mao, Dmitri Zuev, Alec White,
  David Stuck, Shaama M.S., Shane Yost, Joonho Lee, David Small,
  Daniel Levine, Susi Lehtola, Hugh Burton, Evgeny Epifanovsky,
  Bang C. Huynh
 -----------------------------------------------------------------------
 Exchange:     0.2000 Hartree-Fock + 0.0800 Slater + 0.7200 B88
 Correlation:  0.1900 VWN1RPA + 0.8100 LYP
 Using SG-1 standard quadrature grid
 using 6 threads for integral computing
 -------------------------------------------------------
 OpenMP Integral computing Module                
 Release: version 2.0, May 2017, Q-Chem Inc. Pleasanton 
 -------------------------------------------------------
 A restricted SCF calculation will be
 performed using DIIS
 SCF converges when DIIS error is below 1.0e-08
 ---------------------------------------
  Cycle       Energy         DIIS error
 ---------------------------------------
    1   -3265.4738213458      1.50e-04  
    2   -3265.4739258156      3.17e-05  
    3   -3265.4739244745      3.66e-05  
    4   -3265.4739329355      6.21e-06  
    5   -3265.4739332034      1.66e-06  
    6   -3265.4739332172      9.68e-07  
    7   -3265.4739332240      2.57e-07  
    8   -3265.4739332242      8.36e-08  
    9   -3265.4739332242      1.18e-08  
   10   -3265.4739332239      5.97e-09  Convergence criterion met
 ---------------------------------------
 SCF time:   CPU 58.43s  wall 10.00s 
 SCF   energy in the final basis set =    -3265.4739332239
 Total energy in the final basis set =    -3265.4739332239

 --------------------------------------------------------------

                    Orbital Energies (a.u.)
 --------------------------------------------------------------

 Alpha MOs
 -- Occupied --
********-101.5654 -62.4933 -56.3138 -56.3099 -56.3098 -10.2556 -10.2496
-10.2089 -10.2089 -10.2081 -10.2081  -9.4800  -8.7021  -7.2444  -7.2349
 -7.2346  -6.5337  -6.5205  -6.5203  -2.6445  -2.6408  -2.6406  -2.6302
 -2.6301  -0.9151  -0.8694  -0.8098  -0.7850  -0.7310  -0.6480  -0.6155
 -0.5340  -0.5017  -0.4854  -0.4589  -0.4419  -0.4220  -0.3907  -0.3821
 -0.3676  -0.3291  -0.3146  -0.3034  -0.2889  -0.2548
 -- Virtual --
 -0.0450  -0.0428  -0.0283  -0.0064   0.0050   0.0051   0.0154   0.0345
  0.0430   0.0478   0.0506   0.0593   0.0739   0.0794   0.0808   0.0874
  0.1015   0.1035   0.1041   0.1131   0.1183   0.1205   0.1247   0.1304
  0.1313   0.1389   0.1417   0.1439   0.1464   0.1565   0.1617   0.1901
  0.1940   0.2010   0.2127   0.2212   0.2228   0.2412   0.2417   0.2544
  0.2688   0.2692   0.2735   0.2812   0.2865   0.2990   0.3203   0.3281
  0.3479   0.4146   0.4284   0.4320   0.4410   0.4558   0.4564   0.4891
  0.4907   0.5162   0.5214   0.5291   0.5317   0.5445   0.5480   0.5644
  0.5651   0.5829   0.5912   0.5977   0.6010   0.6339   0.6615   0.6762
  0.6997   0.7033   0.7104   0.7156   0.7382   0.8068   0.8246   0.8255
  0.8331   0.8456   0.8535   0.8543   0.8635   0.8680   0.8779   0.8872
  0.9350   0.9439   0.9732   0.9736   0.9785   1.0072   1.0479   1.0498
  1.0653   1.1071   1.1798   1.2033   1.2352   1.2831   1.3112   1.4042
  1.4598   1.5001   1.5048   1.5409   1.5697   1.5952   1.6013   1.6431
  1.6820   1.6850   1.7117   1.7488   1.8888   1.8919   1.8926   1.8974
  1.8981   1.9261   1.9282   2.0047   2.0129   2.0431   2.0533   2.0560
  2.1214   2.1866   2.2514   2.2682   2.2837   2.3109   2.3456   2.3997
  2.4221   2.4427   2.5323   2.6066   2.6238   2.6359   2.6956   2.7044
  2.7105   2.7181   2.7416   2.7509   2.7636   2.7678   2.8492   2.8601
  2.9265   3.0010   3.0522   3.1120   3.2101   3.3067   3.3683   3.4591
  3.5840   3.6850   3.8131   3.9710   4.0020   4.0487   4.0782   4.0992
  4.1194   4.2322   4.4182   4.8145   6.7487   7.5589   7.6756   7.7442
  9.7679  23.4656  23.8550  23.9467  24.0138  24.0720  24.1523  25.8175
 26.1298  26.6128  48.0052 215.7584 289.7554 289.8746 289.96891020.8191
 --------------------------------------------------------------

          Ground-State Mulliken Net Atomic Charges

     Atom                 Charge (a.u.)
  ----------------------------------------
      1 C                    -0.522557
      2 C                    -0.531039
      3 C                     0.715886
      4 C                    -0.531039
      5 C                    -0.522557
      6 C                     0.544066
      7 H                     0.213784
      8 H                     0.174981
      9 Cl                    0.309814
     10 H                     0.174981
     11 H                     0.213784
     12 Br                   -0.240103
  ----------------------------------------
  Sum of atomic charges =     0.000000

 -----------------------------------------------------------------
                    Cartesian Multipole Moments
 -----------------------------------------------------------------
    Charge (ESU x 10^10)
                 0.0000
    Dipole Moment (Debye)
         X      -0.0000      Y      -0.0000      Z      -0.0234
       Tot       0.0234
    Quadrupole Moments (Debye-Ang)
        XX     -59.1748     XY      -0.0000     YY     -69.2939
        XZ      -0.0283     YZ      -0.0000     ZZ     -71.6663
    Octopole Moments (Debye-Ang^2)
       XXX    -214.4421    XXY      -0.0000    XYY     -83.7042
       YYY      -0.0000    XXZ     -19.5622    XYZ      -0.0000
       YYZ     -26.4637    XZZ     -86.5699    YZZ       0.0000
       ZZZ     -93.2511
    Hexadecapole Moments (Debye-Ang^3)
      XXXX    -812.2920   XXXY       0.0000   XXYY    -176.5754
      XYYY      -0.0000   YYYY     -82.9910   XXXZ     -70.8084
      XXYZ      -0.0000   XYYZ     -31.9670   YYYZ       0.0000
      XXZZ    -529.9080   XYZZ       0.0000   YYZZ    -404.1694
      XZZZ    -112.6435   YZZZ      -0.0000   ZZZZ   -2244.7741
 -----------------------------------------------------------------
 Calculating analytic gradient of the SCF energy
 Gradient of SCF Energy
            1           2           3           4           5           6
    1  -0.0001653  -0.0000279   0.0000000   0.0000279   0.0001653  -0.0000000
    2   0.0000000  -0.0000000   0.0000000  -0.0000000   0.0000000  -0.0000000
    3   0.0004496  -0.0010533   0.0015449  -0.0010533   0.0004496   0.0001502
            7           8           9          10          11          12
    1   0.0000744   0.0000699  -0.0000000  -0.0000699  -0.0000744  -0.0000000
    2  -0.0000000   0.0000000  -0.0000000   0.0000000  -0.0000000   0.0000000
    3   0.0001342  -0.0000969  -0.0005567  -0.0000969   0.0001342  -0.0000055
 Max gradient component =       1.545E-03
 RMS gradient           =       3.899E-04
 Gradient time:  CPU 22.06 s  wall 3.75 s
 Geometry Optimization Parameters
   NAtoms,    NIC,     NZ,  NCons,   NDum,   NFix, NCnnct, MaxDiis
       12      78      12       0       0       0       0       0

 Cartesian Hessian Update
 Hessian updated using BFGS update


** GEOMETRY OPTIMIZATION IN DELOCALIZED INTERNAL COORDINATES **
   Searching for a Minimum

   Optimization Cycle:   3

                       Coordinates (Angstroms)
     ATOM                X               Y               Z
      1  C        -0.0035145869    0.0000000000   -0.0007337445
      2  C        -0.0028096871    0.0000000000    1.3917303589
      3  C         1.2079582140    0.0000000000    2.0780671761
      4  C         2.4187261151    0.0000000000    1.3917303589
      5  C         2.4194310148    0.0000000000   -0.0007337446
      6  C         1.2079582139    0.0000000000   -0.6854004065
      7  H        -0.9408265913    0.0000000000   -0.5414896553
      8  H        -0.9378096827    0.0000000000    1.9368449930
      9  Cl        1.2079582139    0.0000000000    3.8338988405
     10  H         3.3537261107    0.0000000000    1.9368449930
     11  H         3.3567430192    0.0000000000   -0.5414896553
     12  Br        1.2079582140    0.0000000000   -2.6000695143
   Point Group: c1    Number of degrees of freedom:    30


   Energy is  -3265.473933224

 Hessian updated using BFGS update

 11 Hessian modes will be used to form the next step
  Hessian Eigenvalues:
     0.155153    0.160355    0.162927    0.223244    0.234292    0.289290
     0.351956    0.358219    0.426478    0.462734    0.479236

 Minimum search - taking simple RFO step
 Searching for Lamda that Minimizes Along All modes
 Value Taken    Lamda =  -0.00000797
 Step Taken.  Stepsize is  0.006288

                             Maximum     Tolerance    Cnvgd?
         Gradient           0.000809      0.000300      NO
         Displacement       0.003626      0.001200      NO
         Energy change     -0.000100      0.000001      NO


 New Cartesian Coordinates Obtained by Inverse Iteration

 Displacement from previous Coordinates is:  0.005994
 ----------------------------------------------------------------
             Standard Nuclear Orientation (Angstroms)
    I     Atom           X                Y                Z
 ----------------------------------------------------------------
    1      C      -0.0037245002     0.0000000000    -0.0010585191
    2      C      -0.0032569007     0.0000000000     1.3922563736
    3      C       1.2079582140     0.0000000000     2.0767364881
    4      C       2.4191733287     0.0000000000     1.3922563736
    5      C       2.4196409280     0.0000000000    -0.0010585191
    6      C       1.2079582139     0.0000000000    -0.6853769996
    7      H      -0.9407695565     0.0000000000    -0.5425610541
    8      H      -0.9378359093     0.0000000000     1.9383093239
    9      Cl      1.2079582140     0.0000000000     3.8344264104
   10      H       3.3537523373     0.0000000000     1.9383093240
   11      H       3.3566859844     0.0000000000    -0.5425610541
   12      Br      1.2079582141     0.0000000000    -2.6004781476
 ----------------------------------------------------------------
 Nuclear Repulsion Energy =         585.60183122 hartrees
 There are       46 alpha and       46 beta electrons
 Applying Cartesian multipole field
    Component          Value
    ---------          -----
     (2,0,0)        1.00000E-11
     (0,2,0)        2.00000E-11
     (0,0,2)       -3.00000E-11
 Nucleus-field energy     =    -0.0000000519 hartrees
 Requested basis set is 6-311++G(d,p)
 There are 88 shells and 238 basis functions
 A cutoff of  1.0D-11 yielded   3268 shell pairs
 There are     25280 function pairs (     27402 Cartesian)
 Smallest overlap matrix eigenvalue = 1.09E-06

 Q-Chem warning in module stvman/mkSTV.C, line 318:

 Overlap eigenvalue is smaller than square root of threshold
 Use THRESH >= 12 to get rid of this warning

 Guess MOs from SCF MO coefficient file

 -----------------------------------------------------------------------
  General SCF calculation program by
  Eric Jon Sundstrom, Paul Horn, Yuezhi Mao, Dmitri Zuev, Alec White,
  David Stuck, Shaama M.S., Shane Yost, Joonho Lee, David Small,
  Daniel Levine, Susi Lehtola, Hugh Burton, Evgeny Epifanovsky,
  Bang C. Huynh
 -----------------------------------------------------------------------
 Exchange:     0.2000 Hartree-Fock + 0.0800 Slater + 0.7200 B88
 Correlation:  0.1900 VWN1RPA + 0.8100 LYP
 Using SG-1 standard quadrature grid
 using 6 threads for integral computing
 -------------------------------------------------------
 OpenMP Integral computing Module                
 Release: version 2.0, May 2017, Q-Chem Inc. Pleasanton 
 -------------------------------------------------------
 A restricted SCF calculation will be
 performed using DIIS
 SCF converges when DIIS error is below 1.0e-08
 ---------------------------------------
  Cycle       Energy         DIIS error
 ---------------------------------------
    1   -3265.4739321976      2.98e-05  
    2   -3265.4739369525      7.43e-06  
    3   -3265.4739367750      8.96e-06  
    4   -3265.4739373517      2.04e-06  
    5   -3265.4739373814      4.72e-07  
    6   -3265.4739373825      1.74e-07  
    7   -3265.4739373830      3.28e-08  
    8   -3265.4739373828      1.49e-08  
    9   -3265.4739373827      3.04e-09  Convergence criterion met
 ---------------------------------------
 SCF time:   CPU 52.23s  wall 9.00s 
 SCF   energy in the final basis set =    -3265.4739373827
 Total energy in the final basis set =    -3265.4739373827

 --------------------------------------------------------------

                    Orbital Energies (a.u.)
 --------------------------------------------------------------

 Alpha MOs
 -- Occupied --
********-101.5652 -62.4934 -56.3139 -56.3099 -56.3098 -10.2557 -10.2497
-10.2091 -10.2091 -10.2083 -10.2083  -9.4798  -8.7021  -7.2442  -7.2347
 -7.2344  -6.5337  -6.5206  -6.5203  -2.6446  -2.6408  -2.6407  -2.6302
 -2.6302  -0.9150  -0.8692  -0.8097  -0.7850  -0.7311  -0.6483  -0.6154
 -0.5339  -0.5017  -0.4855  -0.4590  -0.4416  -0.4220  -0.3909  -0.3820
 -0.3674  -0.3290  -0.3146  -0.3034  -0.2889  -0.2550
 -- Virtual --
 -0.0453  -0.0428  -0.0285  -0.0065   0.0049   0.0050   0.0153   0.0345
  0.0430   0.0478   0.0506   0.0593   0.0739   0.0794   0.0808   0.0874
  0.1015   0.1035   0.1041   0.1131   0.1182   0.1204   0.1246   0.1303
  0.1313   0.1388   0.1417   0.1439   0.1463   0.1564   0.1617   0.1900
  0.1940   0.2010   0.2128   0.2211   0.2228   0.2411   0.2417   0.2544
  0.2689   0.2692   0.2735   0.2812   0.2864   0.2990   0.3205   0.3278
  0.3479   0.4145   0.4284   0.4320   0.4408   0.4560   0.4565   0.4890
  0.4906   0.5161   0.5211   0.5288   0.5316   0.5446   0.5480   0.5643
  0.5651   0.5828   0.5914   0.5976   0.6009   0.6337   0.6611   0.6761
  0.6995   0.7033   0.7102   0.7156   0.7381   0.8067   0.8247   0.8255
  0.8334   0.8454   0.8538   0.8542   0.8632   0.8680   0.8779   0.8871
  0.9352   0.9439   0.9731   0.9733   0.9783   1.0070   1.0478   1.0495
  1.0648   1.1069   1.1793   1.2033   1.2349   1.2830   1.3107   1.4046
  1.4592   1.5000   1.5046   1.5407   1.5697   1.5950   1.6007   1.6425
  1.6815   1.6852   1.7106   1.7485   1.8888   1.8917   1.8924   1.8977
  1.8981   1.9259   1.9278   2.0045   2.0128   2.0422   2.0532   2.0557
  2.1213   2.1865   2.2515   2.2681   2.2836   2.3107   2.3455   2.3996
  2.4218   2.4425   2.5314   2.6056   2.6237   2.6355   2.6954   2.7043
  2.7103   2.7178   2.7416   2.7512   2.7637   2.7675   2.8490   2.8600
  2.9257   3.0006   3.0519   3.1117   3.2096   3.3069   3.3663   3.4583
  3.5840   3.6847   3.8115   3.9707   4.0020   4.0486   4.0781   4.0993
  4.1191   4.2321   4.4182   4.8142   6.7485   7.5588   7.6755   7.7440
  9.7673  23.4655  23.8544  23.9474  24.0148  24.0701  24.1511  25.8174
 26.1297  26.6108  48.0050 215.7578 289.7553 289.8745 289.96871020.8189
 --------------------------------------------------------------

          Ground-State Mulliken Net Atomic Charges

     Atom                 Charge (a.u.)
  ----------------------------------------
      1 C                    -0.522851
      2 C                    -0.533545
      3 C                     0.720853
      4 C                    -0.533545
      5 C                    -0.522851
      6 C                     0.544652
      7 H                     0.213922
      8 H                     0.175110
      9 Cl                    0.309306
     10 H                     0.175110
     11 H                     0.213922
     12 Br                   -0.240083
  ----------------------------------------
  Sum of atomic charges =     0.000000

 -----------------------------------------------------------------
                    Cartesian Multipole Moments
 -----------------------------------------------------------------
    Charge (ESU x 10^10)
                 0.0000
    Dipole Moment (Debye)
         X      -0.0000      Y      -0.0000      Z      -0.0328
       Tot       0.0328
    Quadrupole Moments (Debye-Ang)
        XX     -59.1650     XY      -0.0000     YY     -69.3004
        XZ      -0.0396     YZ       0.0000     ZZ     -71.7170
    Octopole Moments (Debye-Ang^2)
       XXX    -214.4067    XXY      -0.0000    XYY     -83.7120
       YYY      -0.0000    XXZ     -19.5552    XYZ       0.0000
       YYZ     -26.4741    XZZ     -86.6312    YZZ      -0.0000
       ZZZ     -93.4853
    Hexadecapole Moments (Debye-Ang^3)
      XXXX    -812.2486   XXXY      -0.0000   XXYY    -176.6064
      XYYY      -0.0000   YYYY     -83.0055   XXXZ     -70.7500
      XXYZ       0.0000   XYYZ     -31.9797   YYYZ       0.0000
      XXZZ    -530.0333   XYZZ      -0.0000   YYZZ    -404.3344
      XZZZ    -112.9263   YZZZ       0.0000   ZZZZ   -2246.4388
 -----------------------------------------------------------------
 Calculating analytic gradient of the SCF energy
 Gradient of SCF Energy
            1           2           3           4           5           6
    1  -0.0000307   0.0000462  -0.0000000  -0.0000462   0.0000307   0.0000000
    2  -0.0000000   0.0000000  -0.0000000   0.0000000  -0.0000000   0.0000000
    3  -0.0000833  -0.0000634   0.0001460  -0.0000634  -0.0000833   0.0002069
            7           8           9          10          11          12
    1   0.0000170  -0.0000037  -0.0000000   0.0000037  -0.0000170  -0.0000000
    2   0.0000000  -0.0000000   0.0000000  -0.0000000   0.0000000  -0.0000000
    3   0.0000288   0.0000173  -0.0000121   0.0000173   0.0000288  -0.0001396
 Max gradient component =       2.069E-04
 RMS gradient           =       5.645E-05
 Gradient time:  CPU 22.04 s  wall 3.75 s
 Geometry Optimization Parameters
   NAtoms,    NIC,     NZ,  NCons,   NDum,   NFix, NCnnct, MaxDiis
       12      78      12       0       0       0       0       0

 Cartesian Hessian Update
 Hessian updated using BFGS update


** GEOMETRY OPTIMIZATION IN DELOCALIZED INTERNAL COORDINATES **
   Searching for a Minimum

   Optimization Cycle:   4

                       Coordinates (Angstroms)
     ATOM                X               Y               Z
      1  C        -0.0037245002    0.0000000000   -0.0010585191
      2  C        -0.0032569007    0.0000000000    1.3922563736
      3  C         1.2079582140    0.0000000000    2.0767364881
      4  C         2.4191733287    0.0000000000    1.3922563736
      5  C         2.4196409280    0.0000000000   -0.0010585191
      6  C         1.2079582139    0.0000000000   -0.6853769996
      7  H        -0.9407695565    0.0000000000   -0.5425610541
      8  H        -0.9378359093    0.0000000000    1.9383093239
      9  Cl        1.2079582140    0.0000000000    3.8344264104
     10  H         3.3537523373    0.0000000000    1.9383093240
     11  H         3.3566859844    0.0000000000   -0.5425610541
     12  Br        1.2079582141    0.0000000000   -2.6004781476
   Point Group: c1    Number of degrees of freedom:    30


   Energy is  -3265.473937383

 Hessian updated using BFGS update

 11 Hessian modes will be used to form the next step
  Hessian Eigenvalues:
     0.152916    0.160557    0.162638    0.212182    0.233820    0.292334
     0.351670    0.357279    0.423486    0.462939    0.489742

 Minimum search - taking simple RFO step
 Searching for Lamda that Minimizes Along All modes
 Value Taken    Lamda =   0.00000000
 Step Taken.  Stepsize is  0.000948

                             Maximum     Tolerance    Cnvgd?
         Gradient           0.000139      0.000300     YES
         Displacement       0.000663      0.001200     YES
         Energy change     -0.000004      0.000001      NO


                       Distance Matrix (Angstroms)
             C (  1)   C (  2)   C (  3)   C (  4)   C (  5)   C (  6)
   C (  2)  1.393315
   C (  3)  2.405287  1.391242
   C (  4)  2.794953  2.422430  1.391242
   C (  5)  2.423365  2.794953  2.405287  1.393315
   C (  6)  1.391570  2.404912  2.762113  2.404912  1.391570
   H (  7)  1.082256  2.149988  3.387883  3.877207  3.403760  2.153469
   H (  8)  2.152606  1.082410  2.150255  3.401130  3.877344  3.389419
   Cl(  9)  4.022328  2.726029  1.757690  2.726029  4.022328  4.519803
   H ( 10)  3.877344  3.401130  2.150255  1.082410  2.152606  3.389419
   H ( 11)  3.403760  3.877207  3.387883  2.149988  1.082256  2.153469
   Br( 12)  2.867954  4.172406  4.677215  4.172406  2.867954  1.915101
             H (  7)   H (  8)   Cl(  9)   H ( 10)   H ( 11)
   H (  8)  2.480872
   Cl(  9)  4.875967  2.863511
   H ( 10)  4.959600  4.291588  2.863511
   H ( 11)  4.297456  4.959600  4.875967  2.480872
   Br( 12)  2.975240  5.020461  6.434905  5.020461  2.975240

 Final energy is   -3265.4739373827451     


 ******************************
 **  OPTIMIZATION CONVERGED  **
 ******************************

                       Coordinates (Angstroms)
     ATOM                X               Y               Z
      1  C        -0.0037245002    0.0000000000   -0.0010585191
      2  C        -0.0032569007    0.0000000000    1.3922563736
      3  C         1.2079582140    0.0000000000    2.0767364881
      4  C         2.4191733287    0.0000000000    1.3922563736
      5  C         2.4196409280    0.0000000000   -0.0010585191
      6  C         1.2079582139    0.0000000000   -0.6853769996
      7  H        -0.9407695565    0.0000000000   -0.5425610541
      8  H        -0.9378359093    0.0000000000    1.9383093239
      9  Cl        1.2079582140    0.0000000000    3.8344264104
     10  H         3.3537523373    0.0000000000    1.9383093240
     11  H         3.3566859844    0.0000000000   -0.5425610541
     12  Br        1.2079582141    0.0000000000   -2.6004781476

Z-matrix Print:
$molecule
0 1
Br
C  1 1.915101
C  2 1.391570 1 119.456330
H  3 1.082256 2 120.520777 1 -0.000000 0
C  2 1.391570 1 119.456330 3 -180.000000 0
H  5 1.082256 2 120.520777 1 -0.000000 0
C  5 1.393315 2 119.437102 1 -180.000000 0
H  7 1.082410 5 120.277530 2 -180.000000 0
C  7 1.391242 5 119.490825 2 -0.000000 0
C  9 1.391242 7 121.056807 5 -0.000000 0
H  10 1.082410 9 120.231645 7 -180.000000 0
Cl 9 1.757690 7 119.471596 5 -180.000000 0
$end


 --------------------------------------------------------------

                    Orbital Energies (a.u.)
 --------------------------------------------------------------

 Alpha MOs
 -- Occupied --
********-101.5652 -62.4934 -56.3139 -56.3099 -56.3098 -10.2557 -10.2497
-10.2091 -10.2091 -10.2083 -10.2083  -9.4798  -8.7021  -7.2442  -7.2347
 -7.2344  -6.5337  -6.5206  -6.5203  -2.6446  -2.6408  -2.6407  -2.6302
 -2.6302  -0.9150  -0.8692  -0.8097  -0.7850  -0.7311  -0.6483  -0.6154
 -0.5339  -0.5017  -0.4855  -0.4590  -0.4416  -0.4220  -0.3909  -0.3820
 -0.3674  -0.3290  -0.3146  -0.3034  -0.2889  -0.2550
 -- Virtual --
 -0.0453  -0.0428  -0.0285  -0.0065   0.0049   0.0050   0.0153   0.0345
  0.0430   0.0478   0.0506   0.0593   0.0739   0.0794   0.0808   0.0874
  0.1015   0.1035   0.1041   0.1131   0.1182   0.1204   0.1246   0.1303
  0.1313   0.1388   0.1417   0.1439   0.1463   0.1564   0.1617   0.1900
  0.1940   0.2010   0.2128   0.2211   0.2228   0.2411   0.2417   0.2544
  0.2689   0.2692   0.2735   0.2812   0.2864   0.2990   0.3205   0.3278
  0.3479   0.4145   0.4284   0.4320   0.4408   0.4560   0.4565   0.4890
  0.4906   0.5161   0.5211   0.5288   0.5316   0.5446   0.5480   0.5643
  0.5651   0.5828   0.5914   0.5976   0.6009   0.6337   0.6611   0.6761
  0.6995   0.7033   0.7102   0.7156   0.7381   0.8067   0.8247   0.8255
  0.8334   0.8454   0.8538   0.8542   0.8632   0.8680   0.8779   0.8871
  0.9352   0.9439   0.9731   0.9733   0.9783   1.0070   1.0478   1.0495
  1.0648   1.1069   1.1793   1.2033   1.2349   1.2830   1.3107   1.4046
  1.4592   1.5000   1.5046   1.5407   1.5697   1.5950   1.6007   1.6425
  1.6815   1.6852   1.7106   1.7485   1.8888   1.8917   1.8924   1.8977
  1.8981   1.9259   1.9278   2.0045   2.0128   2.0422   2.0532   2.0557
  2.1213   2.1865   2.2515   2.2681   2.2836   2.3107   2.3455   2.3996
  2.4218   2.4425   2.5314   2.6056   2.6237   2.6355   2.6954   2.7043
  2.7103   2.7178   2.7416   2.7512   2.7637   2.7675   2.8490   2.8600
  2.9257   3.0006   3.0519   3.1117   3.2096   3.3069   3.3663   3.4583
  3.5840   3.6847   3.8115   3.9707   4.0020   4.0486   4.0781   4.0993
  4.1191   4.2321   4.4182   4.8142   6.7485   7.5588   7.6755   7.7440
  9.7673  23.4655  23.8544  23.9474  24.0148  24.0701  24.1511  25.8174
 26.1297  26.6108  48.0050 215.7578 289.7553 289.8745 289.96871020.8189
 --------------------------------------------------------------

          Ground-State Mulliken Net Atomic Charges

     Atom                 Charge (a.u.)
  ----------------------------------------
      1 C                    -0.522851
      2 C                    -0.533545
      3 C                     0.720853
      4 C                    -0.533545
      5 C                    -0.522851
      6 C                     0.544652
      7 H                     0.213922
      8 H                     0.175110
      9 Cl                    0.309306
     10 H                     0.175110
     11 H                     0.213922
     12 Br                   -0.240083
  ----------------------------------------
  Sum of atomic charges =     0.000000

 -----------------------------------------------------------------
                    Cartesian Multipole Moments
 -----------------------------------------------------------------
    Charge (ESU x 10^10)
                 0.0000
    Dipole Moment (Debye)
         X      -0.0000      Y      -0.0000      Z      -0.0328
       Tot       0.0328
    Quadrupole Moments (Debye-Ang)
        XX     -59.1650     XY      -0.0000     YY     -69.3004
        XZ      -0.0396     YZ       0.0000     ZZ     -71.7170
    Octopole Moments (Debye-Ang^2)
       XXX    -214.4067    XXY      -0.0000    XYY     -83.7120
       YYY      -0.0000    XXZ     -19.5552    XYZ       0.0000
       YYZ     -26.4741    XZZ     -86.6312    YZZ      -0.0000
       ZZZ     -93.4853
    Hexadecapole Moments (Debye-Ang^3)
      XXXX    -812.2486   XXXY      -0.0000   XXYY    -176.6064
      XYYY      -0.0000   YYYY     -83.0055   XXXZ     -70.7500
      XXYZ       0.0000   XYYZ     -31.9797   YYYZ       0.0000
      XXZZ    -530.0333   XYZZ      -0.0000   YYZZ    -404.3344
      XZZZ    -112.9263   YZZZ       0.0000   ZZZZ   -2246.4388
 -----------------------------------------------------------------
Archival summary:
1\1\december\OPT\ProcedureUnspecified\BasisUnspecified\r1l164\taweetha\FriNov2920:31:192019FriNov2920:31:192019\0\\#,OPT,ProcedureUnspecified,BasisUnspecified,\\0,1\Br\C,1,1.9151\C,2,1.39157,1,119.456\H,3,1.08226,2,120.521,1,-0,0\C,2,1.39157,1,119.456,3,-180,0\H,5,1.08226,2,120.521,1,-0,0\C,5,1.39331,2,119.437,1,-180,0\H,7,1.08241,5,120.278,2,-180,0\C,7,1.39124,5,119.491,2,-0,0\C,9,1.39124,7,121.057,5,-0,0\H,10,1.08241,9,120.232,7,-180,0\Cl,9,1.75769,7,119.472,5,-180,0\\\@

 Total job time:  58.69s(wall), 334.61s(cpu) 
 Fri Nov 29 20:31:19 2019

        *************************************************************
        *                                                           *
        *  Thank you very much for using Q-Chem.  Have a nice day.  *
        *                                                           *
        *************************************************************


 
User input: 2 of 2 
 
                  Welcome to Q-Chem
     A Quantum Leap Into The Future Of Chemistry


 Q-Chem 5.2 (devel), Q-Chem, Inc., Pleasanton, CA (2019)

 Yihan Shao,  Zhengting Gan,  E. Epifanovsky,  A. T. B. Gilbert,  M. Wormit,  
 J. Kussmann,  A. W. Lange,  A. Behn,  Jia Deng,  Xintian Feng,  D. Ghosh,  
 M. Goldey,  P. R. Horn,  L. D. Jacobson,  I. Kaliman,  T. Kus,  A. Landau,  
 Jie Liu,  E. I. Proynov,  R. M. Richard,  R. P. Steele,  E. J. Sundstrom,  
 H. L. Woodcock III,  P. M. Zimmerman,  D. Zuev,  B. Albrecht,  E. Alguire,  
 S. A. Baeppler,  D. Barton,  Z. Benda,  Y. A. Bernard,  E. J. Berquist,  
 K. B. Bravaya,  H. Burton,  D. Casanova,  Chun-Min Chang,  Yunqing Chen,  
 A. Chien,  K. D. Closser,  M. P. Coons,  S. Coriani,  S. Dasgupta,  
 A. L. Dempwolff,  M. Diedenhofen,  Hainam Do,  R. G. Edgar,  Po-Tung Fang,  
 S. Faraji,  S. Fatehi,  Qingguo Feng,  K. D. Fenk,  J. Fosso-Tande,  
 J. Gayvert,  Qinghui Ge,  A. Ghysels,  G. Gidofalvi,  J. Gomes,  
 J. Gonthier,  A. Gunina,  D. Hait,  M. W. D. Hanson-Heine,  
 P. H. P. Harbach,  A. W. Hauser,  M. F. Herbst,  J. E. Herr,  
 E. G. Hohenstein,  Z. C. Holden,  Kerwin Hui,  B. C. Huynh,  T.-C. Jagau,  
 Hyunjun Ji,  B. Kaduk,  K. Khistyaev,  Jaehoon Kim,  P. Klunzinger,  K. Koh,  
 D. Kosenkov,  L. Koulias,  T. Kowalczyk,  C. M. Krauter,  A. Kunitsa,  
 Ka Un Lao,  A. Laurent,  K. V. Lawler,  Joonho Lee,  D. Lefrancois,  
 S. Lehtola,  D. S. Levine,  Yi-Pei Li,  You-Sheng Lin,  Fenglai Liu,  
 E. Livshits,  A. Luenser,  P. Manohar,  E. Mansoor,  S. F. Manzer,  
 Shan-Ping Mao,  Yuezhi Mao,  N. Mardirossian,  A. V. Marenich,  
 T. Markovich,  L. A. Martinez-Martinez,  S. A. Maurer,  N. J. Mayhall,  
 S. C. McKenzie,  J.-M. Mewes,  P. Morgante,  A. F. Morrison,  
 J. W. Mullinax,  K. Nanda,  T. S. Nguyen-Beck,  R. Olivares-Amaya,  
 J. A. Parkhill,  Zheng Pei,  T. M. Perrine,  F. Plasser,  P. Pokhilko,  
 S. Prager,  A. Prociuk,  E. Ramos,  D. R. Rehn,  F. Rob,  M. Scheurer,  
 M. Schneider,  N. Sergueev,  S. M. Sharada,  S. Sharma,  D. W. Small,  
 T. Stauch,  T. Stein,  Yu-Chuan Su,  A. J. W. Thom,  A. Tkatchenko,  
 T. Tsuchimochi,  N. M. Tubman,  L. Vogt,  M. L. Vidal,  O. Vydrov,  
 M. A. Watson,  J. Wenzel,  M. de Wergifosse,  T. A. Wesolowski,  A. White,  
 J. Witte,  A. Yamada,  Jun Yang,  K. Yao,  S. Yeganeh,  S. R. Yost,  
 Zhi-Qiang You,  A. Zech,  Igor Ying Zhang,  Xing Zhang,  Yan Zhao,  
 Ying Zhu,  B. R. Brooks,  G. K. L. Chan,  C. J. Cramer,  M. S. Gordon,  
 W. J. Hehre,  A. Klamt,  M. W. Schmidt,  C. D. Sherrill,  D. G. Truhlar,  
 A. Aspuru-Guzik,  R. Baer,  A. T. Bell,  N. A. Besley,  Jeng-Da Chai,  
 A. E. DePrince, III,  R. A. DiStasio Jr.,  A. Dreuw,  B. D. Dunietz,  
 T. R. Furlani,  Chao-Ping Hsu,  Yousung Jung,  Jing Kong,  D. S. Lambrecht,  
 WanZhen Liang,  C. Ochsenfeld,  V. A. Rassolov,  L. V. Slipchenko,  
 J. E. Subotnik,  T. Van Voorhis,  J. M. Herbert,  A. I. Krylov,  
 P. M. W. Gill,  M. Head-Gordon

 Contributors to earlier versions of Q-Chem not listed above: 
 R. D. Adamson,  B. Austin,  J. Baker,  G. J. O. Beran,  K. Brandhorst,  
 S. T. Brown,  E. F. C. Byrd,  A. K. Chakraborty,  C.-L. Cheng,  
 Siu Hung Chien,  D. M. Chipman,  D. L. Crittenden,  H. Dachsel,  
 R. J. Doerksen,  A. D. Dutoi,  L. Fusti-Molnar,  W. A. Goddard III,  
 A. Golubeva-Zadorozhnaya,  S. R. Gwaltney,  G. Hawkins,  A. Heyden,  
 S. Hirata,  G. Kedziora,  F. J. Keil,  C. Kelley,  Jihan Kim,  R. A. King,  
 R. Z. Khaliullin,  P. P. Korambath,  W. Kurlancheek,  A. M. Lee,  M. S. Lee,  
 S. V. Levchenko,  Ching Yeh Lin,  D. Liotard,  R. C. Lochan,  I. Lotan,  
 P. E. Maslen,  N. Nair,  D. P. O'Neill,  D. Neuhauser,  E. Neuscamman,  
 C. M. Oana,  R. Olson,  B. Peters,  R. Peverati,  P. A. Pieniazek,  
 Y. M. Rhee,  J. Ritchie,  M. A. Rohrdanz,  E. Rosta,  N. J. Russ,  
 H. F. Schaefer III,  N. E. Schultz,  N. Shenvi,  A. C. Simmonett,  A. Sodt,  
 D. Stuck,  K. S. Thanthiriwatte,  V. Vanovschi,  Tao Wang,  A. Warshel,  
 C. F. Williams,  Q. Wu,  X. Xu,  W. Zhang

 Please cite Q-Chem as follows:
 Y. Shao et al., Mol. Phys. 113, 184-215 (2015)
 DOI: 10.1080/00268976.2014.952696

 Q-Chem 5.2.1 for Intel X86 EM64T Linux

 Parts of Q-Chem use Armadillo 8.300.2 (Tropical Shenanigans).
 http://arma.sourceforge.net/

 Q-Chem begins on Fri Nov 29 20:31:19 2019  

Host: 
0

     Scratch files written to /scratch/taweetham/qchem5656//
NAlpha2: 92
NElect   92
Mult     1
The previous job contains 0 fragments, simply inherited here

Checking the input file for inconsistencies... 	...done.

--------------------------------------------------------------
User input:
--------------------------------------------------------------

$MOLECULE
READ
$END

$REM
   JOB_TYPE 	FREQUENCY
   BASIS 	6-311++G**
   METHOD	B3LYP	
$END


--------------------------------------------------------------
 ----------------------------------------------------------------
             Standard Nuclear Orientation (Angstroms)
    I     Atom           X                Y                Z
 ----------------------------------------------------------------
    1      C      -1.2116827142     0.0000000000     0.0228252748
    2      C      -1.2112151146     0.0000000000    -1.3704896178
    3      C       0.0000000000     0.0000000000    -2.0549697323
    4      C       1.2112151147     0.0000000000    -1.3704896177
    5      C       1.2116827140    -0.0000000000     0.0228252749
    6      C      -0.0000000001    -0.0000000000     0.7071437554
    7      H      -2.1487277706    -0.0000000000     0.5643278099
    8      H      -2.1457941233     0.0000000000    -1.9165425682
    9      Cl      0.0000000000     0.0000000000    -3.8126596546
   10      H       2.1457941233     0.0000000000    -1.9165425681
   11      H       2.1487277704    -0.0000000000     0.5643278099
   12      Br      0.0000000000    -0.0000000000     2.6222449034
 ----------------------------------------------------------------
 Molecular Point Group                 C2v   NOp =  4
 Largest Abelian Subgroup              C2v   NOp =  4
 Nuclear Repulsion Energy =         585.60183122 hartrees
 There are       46 alpha and       46 beta electrons
 Requested basis set is 6-311++G(d,p)
 There are 88 shells and 238 basis functions

 Total QAlloc Memory Limit   2000 MB
 Mega-Array Size       188 MB
 MEM_STATIC part       192 MB

                       Distance Matrix (Angstroms)
             C (  1)   C (  2)   C (  3)   C (  4)   C (  5)   C (  6)
   C (  2)  1.393315
   C (  3)  2.405287  1.391242
   C (  4)  2.794953  2.422430  1.391242
   C (  5)  2.423365  2.794953  2.405287  1.393315
   C (  6)  1.391570  2.404912  2.762113  2.404912  1.391570
   H (  7)  1.082256  2.149988  3.387883  3.877207  3.403760  2.153469
   H (  8)  2.152606  1.082410  2.150255  3.401130  3.877344  3.389419
   Cl(  9)  4.022328  2.726029  1.757690  2.726029  4.022328  4.519803
   H ( 10)  3.877344  3.401130  2.150255  1.082410  2.152606  3.389419
   H ( 11)  3.403760  3.877207  3.387883  2.149988  1.082256  2.153469
   Br( 12)  2.867954  4.172406  4.677215  4.172406  2.867954  1.915101
             H (  7)   H (  8)   Cl(  9)   H ( 10)   H ( 11)
   H (  8)  2.480872
   Cl(  9)  4.875967  2.863511
   H ( 10)  4.959600  4.291588  2.863511
   H ( 11)  4.297456  4.959600  4.875967  2.480872
   Br( 12)  2.975240  5.020461  6.434905  5.020461  2.975240

 A cutoff of  1.0D-11 yielded   3268 shell pairs
 There are     25280 function pairs (     27402 Cartesian)
 Smallest overlap matrix eigenvalue = 1.09E-06

 Q-Chem warning in module stvman/mkSTV.C, line 318:

 Overlap eigenvalue is smaller than square root of threshold
 Use THRESH >= 12 to get rid of this warning

 Guess from superposition of atomic densities
 Warning:  Energy on first SCF cycle will be non-variational
 SAD guess density has 92.000000 electrons

 -----------------------------------------------------------------------
  General SCF calculation program by
  Eric Jon Sundstrom, Paul Horn, Yuezhi Mao, Dmitri Zuev, Alec White,
  David Stuck, Shaama M.S., Shane Yost, Joonho Lee, David Small,
  Daniel Levine, Susi Lehtola, Hugh Burton, Evgeny Epifanovsky,
  Bang C. Huynh
 -----------------------------------------------------------------------
 Exchange:     0.2000 Hartree-Fock + 0.0800 Slater + 0.7200 B88
 Correlation:  0.1900 VWN1RPA + 0.8100 LYP
 Using SG-1 standard quadrature grid
 using 6 threads for integral computing
 -------------------------------------------------------
 OpenMP Integral computing Module                
 Release: version 2.0, May 2017, Q-Chem Inc. Pleasanton 
 -------------------------------------------------------
 A restricted SCF calculation will be
 performed using DIIS
 SCF converges when DIIS error is below 1.0e-08
 ---------------------------------------
  Cycle       Energy         DIIS error
 ---------------------------------------
    1   -3267.1382113808      3.92e-02  
    2   -3265.3786835166      3.75e-03  
    3   -3265.3183161326      4.67e-03  
    4   -3265.4713659103      5.72e-04  
    5   -3265.4733281946      2.81e-04  
    6   -3265.4737642220      1.21e-04  
    7   -3265.4738649969      3.84e-05  
    8   -3265.4738737088      9.89e-06  
    9   -3265.4738743240      1.87e-06  
   10   -3265.4738743669      2.59e-07  
   11   -3265.4738743462      9.72e-08  
   12   -3265.4738743684      3.24e-08  
   13   -3265.4738743932      5.24e-09  Convergence criterion met
 ---------------------------------------
 SCF time:   CPU 60.84s  wall 11.00s 
 SCF   energy in the final basis set =    -3265.4738743932
 Total energy in the final basis set =    -3265.4738743932

 --------------------------------------------------------------
             Orbital Energies (a.u.) and Symmetries
 --------------------------------------------------------------

 Alpha MOs, Restricted
 -- Occupied --                  
-482.84 -101.57  -62.49  -56.31  -56.31  -56.31  -10.26  -10.25
  1 A1    2 A1    3 A1    4 A1    1 B2    1 B1    5 A1    6 A1                 
-10.209 -10.209 -10.208 -10.208  -9.480  -8.702  -7.244  -7.235
  2 B1    7 A1    3 B1    8 A1    9 A1   10 A1   11 A1    2 B2                 
 -7.234  -6.534  -6.521  -6.520  -2.645  -2.641  -2.641  -2.630
  4 B1   12 A1    3 B2    5 B1   13 A1    4 B2    6 B1    1 A2                 
 -2.630  -0.915  -0.869  -0.810  -0.785  -0.731  -0.648  -0.615
 14 A1   15 A1   16 A1   17 A1    7 B1   18 A1    8 B1   19 A1                 
 -0.534  -0.502  -0.486  -0.459  -0.442  -0.422  -0.391  -0.382
 20 A1    9 B1   21 A1   10 B1   22 A1    5 B2   11 B1   23 A1                 
 -0.367  -0.329  -0.315  -0.303  -0.289  -0.255
  6 B2   12 B1    7 B2   13 B1    2 A2    8 B2                                 
 -- Virtual --                   
 -0.045  -0.043  -0.028  -0.006   0.005   0.005   0.015   0.034
  3 A2    9 B2   24 A1   25 A1   26 A1   14 B1   27 A1   15 B1                 
  0.043   0.048   0.051   0.059   0.074   0.079   0.081   0.087
 28 A1   10 B2   29 A1   11 B2   16 B1    4 A2   30 A1   31 A1                 
  0.102   0.104   0.104   0.113   0.118   0.121   0.125   0.130
 12 B2   17 B1   32 A1   18 B1   13 B2   33 A1    5 A2   34 A1                 
  0.131   0.139   0.142   0.144   0.146   0.156   0.162   0.190
 19 B1   20 B1   35 A1   14 B2   15 B2   21 B1   36 A1   16 B2                 
  0.194   0.201   0.213   0.221   0.223   0.241   0.242   0.255
 22 B1   37 A1   38 A1   23 B1   39 A1   24 B1   40 A1   25 B1                 
  0.269   0.269   0.274   0.282   0.286   0.299   0.321   0.328
 41 A1   26 B1   42 A1   43 A1   27 B1   44 A1   28 B1   45 A1                 
  0.348   0.415   0.428   0.432   0.441   0.456   0.456   0.489
 29 B1   46 A1   17 B2   47 A1   30 B1   18 B2   31 B1   48 A1                 
  0.491   0.516   0.521   0.529   0.532   0.545   0.548   0.564
 32 B1   19 B2   33 B1   49 A1   20 B2   34 B1    6 A2   50 A1                 
  0.565   0.583   0.591   0.598   0.601   0.634   0.661   0.676
  7 A2   21 B2   51 A1   35 B1    8 A2   22 B2   52 A1   53 A1                 
  0.700   0.703   0.710   0.716   0.738   0.807   0.825   0.825
 36 B1   23 B2   54 A1   37 B1   55 A1   56 A1   57 A1   38 B1                 
  0.833   0.846   0.854   0.854   0.863   0.868   0.878   0.887
 24 B2   58 A1    9 A2   59 A1   39 B1   40 B1   41 B1   60 A1                 
  0.935   0.944   0.973   0.973   0.978   1.007   1.048   1.050
 61 A1   62 A1   42 B1   63 A1   10 A2   25 B2   43 B1   11 A2                 
  1.065   1.107   1.179   1.203   1.235   1.283   1.311   1.405
 64 A1   12 A2   65 A1   44 B1   26 B2   27 B2   66 A1   67 A1                 
  1.459   1.500   1.505   1.541   1.570   1.595   1.601   1.643
 45 B1   46 B1   68 A1   13 A2   69 A1   28 B2   29 B2   70 A1                 
  1.681   1.685   1.711   1.749   1.889   1.892   1.892   1.898
 47 B1   71 A1   48 B1   14 A2   49 B1   30 B2   15 A2   72 A1                 
  1.898   1.926   1.928   2.005   2.013   2.042   2.053   2.056
 31 B2   73 A1   50 B1   74 A1   32 B2   75 A1   51 B1   16 A2                 
  2.121   2.187   2.252   2.268   2.284   2.311   2.345   2.400
 52 B1   33 B2   53 B1   76 A1   34 B2   17 A2   54 B1   77 A1                 
  2.422   2.443   2.531   2.606   2.624   2.636   2.695   2.704
 55 B1   56 B1   78 A1   79 A1   35 B2   80 A1   57 B1   81 A1                 
  2.710   2.718   2.742   2.751   2.764   2.767   2.849   2.860
 82 A1   58 B1   59 B1   83 A1   18 A2   36 B2   37 B2   19 A2                 
  2.926   3.001   3.052   3.112   3.210   3.307   3.366   3.458
 60 B1   84 A1   38 B2   61 B1   85 A1   62 B1   86 A1   63 B1                 
  3.584   3.685   3.812   3.971   4.002   4.049   4.078   4.099
 87 A1   88 A1   89 A1   64 B1   20 A2   90 A1   39 B2   91 A1                 
  4.119   4.232   4.418   4.814   6.749   7.559   7.676   7.744
 65 B1   66 B1   92 A1   67 B1   93 A1   40 B2   68 B1   94 A1                 
  9.767  23.465  23.854  23.947  24.015  24.070  24.151  25.817
 95 A1   96 A1   97 A1   69 B1   98 A1   70 B1   99 A1   41 B2                 
 26.130  26.611  48.005 215.758 289.755 289.875 289.9691020.819
 71 B1  100 A1  101 A1  102 A1   42 B2   72 B1  103 A1  104 A1                 

 Beta MOs, Restricted
 -- Occupied --                  
-482.84 -101.57  -62.49  -56.31  -56.31  -56.31  -10.26  -10.25
  1 A1    2 A1    3 A1    4 A1    1 B2    1 B1    5 A1    6 A1                 
-10.209 -10.209 -10.208 -10.208  -9.480  -8.702  -7.244  -7.235
  2 B1    7 A1    3 B1    8 A1    9 A1   10 A1   11 A1    2 B2                 
 -7.234  -6.534  -6.521  -6.520  -2.645  -2.641  -2.641  -2.630
  4 B1   12 A1    3 B2    5 B1   13 A1    4 B2    6 B1    1 A2                 
 -2.630  -0.915  -0.869  -0.810  -0.785  -0.731  -0.648  -0.615
 14 A1   15 A1   16 A1   17 A1    7 B1   18 A1    8 B1   19 A1                 
 -0.534  -0.502  -0.486  -0.459  -0.442  -0.422  -0.391  -0.382
 20 A1    9 B1   21 A1   10 B1   22 A1    5 B2   11 B1   23 A1                 
 -0.367  -0.329  -0.315  -0.303  -0.289  -0.255
  6 B2   12 B1    7 B2   13 B1    2 A2    8 B2                                 
 -- Virtual --                   
 -0.045  -0.043  -0.028  -0.006   0.005   0.005   0.015   0.034
  3 A2    9 B2   24 A1   25 A1   26 A1   14 B1   27 A1   15 B1                 
  0.043   0.048   0.051   0.059   0.074   0.079   0.081   0.087
 28 A1   10 B2   29 A1   11 B2   16 B1    4 A2   30 A1   31 A1                 
  0.102   0.104   0.104   0.113   0.118   0.121   0.125   0.130
 12 B2   17 B1   32 A1   18 B1   13 B2   33 A1    5 A2   34 A1                 
  0.131   0.139   0.142   0.144   0.146   0.156   0.162   0.190
 19 B1   20 B1   35 A1   14 B2   15 B2   21 B1   36 A1   16 B2                 
  0.194   0.201   0.213   0.221   0.223   0.241   0.242   0.255
 22 B1   37 A1   38 A1   23 B1   39 A1   24 B1   40 A1   25 B1                 
  0.269   0.269   0.274   0.282   0.286   0.299   0.321   0.328
 41 A1   26 B1   42 A1   43 A1   27 B1   44 A1   28 B1   45 A1                 
  0.348   0.415   0.428   0.432   0.441   0.456   0.456   0.489
 29 B1   46 A1   17 B2   47 A1   30 B1   18 B2   31 B1   48 A1                 
  0.491   0.516   0.521   0.529   0.532   0.545   0.548   0.564
 32 B1   19 B2   33 B1   49 A1   20 B2   34 B1    6 A2   50 A1                 
  0.565   0.583   0.591   0.598   0.601   0.634   0.661   0.676
  7 A2   21 B2   51 A1   35 B1    8 A2   22 B2   52 A1   53 A1                 
  0.700   0.703   0.710   0.716   0.738   0.807   0.825   0.825
 36 B1   23 B2   54 A1   37 B1   55 A1   56 A1   57 A1   38 B1                 
  0.833   0.846   0.854   0.854   0.863   0.868   0.878   0.887
 24 B2   58 A1    9 A2   59 A1   39 B1   40 B1   41 B1   60 A1                 
  0.935   0.944   0.973   0.973   0.978   1.007   1.048   1.050
 61 A1   62 A1   42 B1   63 A1   10 A2   25 B2   43 B1   11 A2                 
  1.065   1.107   1.179   1.203   1.235   1.283   1.311   1.405
 64 A1   12 A2   65 A1   44 B1   26 B2   27 B2   66 A1   67 A1                 
  1.459   1.500   1.505   1.541   1.570   1.595   1.601   1.643
 45 B1   46 B1   68 A1   13 A2   69 A1   28 B2   29 B2   70 A1                 
  1.681   1.685   1.711   1.749   1.889   1.892   1.892   1.898
 47 B1   71 A1   48 B1   14 A2   49 B1   30 B2   15 A2   72 A1                 
  1.898   1.926   1.928   2.005   2.013   2.042   2.053   2.056
 31 B2   73 A1   50 B1   74 A1   32 B2   75 A1   51 B1   16 A2                 
  2.121   2.187   2.252   2.268   2.284   2.311   2.345   2.400
 52 B1   33 B2   53 B1   76 A1   34 B2   17 A2   54 B1   77 A1                 
  2.422   2.443   2.531   2.606   2.624   2.636   2.695   2.704
 55 B1   56 B1   78 A1   79 A1   35 B2   80 A1   57 B1   81 A1                 
  2.710   2.718   2.742   2.751   2.764   2.767   2.849   2.860
 82 A1   58 B1   59 B1   83 A1   18 A2   36 B2   37 B2   19 A2                 
  2.926   3.001   3.052   3.112   3.210   3.307   3.366   3.458
 60 B1   84 A1   38 B2   61 B1   85 A1   62 B1   86 A1   63 B1                 
  3.584   3.685   3.812   3.971   4.002   4.049   4.078   4.099
 87 A1   88 A1   89 A1   64 B1   20 A2   90 A1   39 B2   91 A1                 
  4.119   4.232   4.418   4.814   6.749   7.559   7.676   7.744
 65 B1   66 B1   92 A1   67 B1   93 A1   40 B2   68 B1   94 A1                 
  9.767  23.465  23.854  23.947  24.015  24.070  24.151  25.817
 95 A1   96 A1   97 A1   69 B1   98 A1   70 B1   99 A1   41 B2                 
 26.130  26.611  48.005 215.758 289.755 289.875 289.9691020.819
 71 B1  100 A1  101 A1  102 A1   42 B2   72 B1  103 A1  104 A1                 
 --------------------------------------------------------------

          Ground-State Mulliken Net Atomic Charges

     Atom                 Charge (a.u.)
  ----------------------------------------
      1 C                    -0.519586
      2 C                    -0.551080
      3 C                     0.746308
      4 C                    -0.551074
      5 C                    -0.519590
      6 C                     0.550853
      7 H                     0.212615
      8 H                     0.174438
      9 Cl                    0.308580
     10 H                     0.174438
     11 H                     0.212615
     12 Br                   -0.238517
  ----------------------------------------
  Sum of atomic charges =     0.000000

 -----------------------------------------------------------------
                    Cartesian Multipole Moments
 -----------------------------------------------------------------
    Charge (ESU x 10^10)
                 0.0000
    Dipole Moment (Debye)
         X       0.0000      Y      -0.0000      Z       0.0328
       Tot       0.0328
    Quadrupole Moments (Debye-Ang)
        XX     -59.1653     XY       0.0000     YY     -69.3004
        XZ       0.0000     YZ      -0.0000     ZZ     -71.7158
    Octopole Moments (Debye-Ang^2)
       XXX       0.0000    XXY      -0.0000    XYY      -0.0000
       YYY      -0.0000    XXZ      18.2196    XYZ       0.0000
       YYZ      24.9656    XZZ      -0.0000    YZZ      -0.0000
       ZZZ      88.8029
    Hexadecapole Moments (Debye-Ang^3)
      XXXX    -294.2622   XXXY       0.0000   XXYY     -75.4855
      XYYY       0.0000   YYYY     -83.0052   XXXZ       0.0000
      XXYZ      -0.0000   XYYZ      -0.0000   YYYZ      -0.0000
      XXZZ    -424.5660   XYZZ      -0.0000   YYZZ    -403.2144
      XZZZ       0.0000   YZZZ      -0.0000   ZZZZ   -2238.5076
 -----------------------------------------------------------------
 Calculating MO derivatives via CPSCF
    1     0    39    0.0316747  
    2     0    39    0.0105075  
    3     0    39    0.0010159  
    4     0    39    0.0001009  
    5    32     7    0.0000057  
    6    39     0    0.0000003  Converged
 Time for AOints: 62.8 s (CPU) 10.6 s (wall)
 ------------------------------------------------------------------------------
                     AOints        : Timing summary (seconds)
 ------------------------------------------------------------------------------
     job step          cpu (% of tot)      sys (% of tot)     wall (% of tot)
 ------------------------------------------------------------------------------
  AOints            0.6284E+02 ( 6.4)   0.3000E-05 ( 5.0)   0.1056E+02 ( 6.3)
 ------------------------------------------------------------------------------
   Grand Totals     0.9855E+03          0.6000E-04          0.1680E+03
 ------------------------------------------------------------------------------
 Polarizability Matrix (a.u.)
            1           2           3
    1 -92.8475115   0.0000000   0.0000000
    2   0.0000000 -57.2593893   0.0000000
    3   0.0000000   0.0000000-153.6071117
 Calculating analytic Hessian of the SCF energy

 Direct stationary perturbation theory relativistic correction:

 rels  =      17.620947994506
 relv  =     -59.923371196353
 rel2e =       9.738339538089
 E_rel =     -32.564083663757

 Hessian of the SCF Energy
            1           2           3           4           5           6
    1   0.7192857   0.0000000  -0.0449529  -0.1266951  -0.0000000   0.0358724
    2   0.0000000   0.1263263  -0.0000000  -0.0000000  -0.0576952   0.0000000
    3  -0.0449529  -0.0000000   0.6707192  -0.0351536   0.0000000  -0.3321175
    4  -0.1266951  -0.0000000  -0.0351536   0.7197644   0.0000000   0.0430083
    5  -0.0000000  -0.0576952   0.0000000   0.0000000   0.1269240   0.0000000
    6   0.0358724   0.0000000  -0.3321175   0.0430083   0.0000000   0.6773950
    7   0.0357862   0.0000000   0.0815152  -0.2838446  -0.0000000   0.0493019
    8   0.0000000   0.0067147  -0.0000000  -0.0000000  -0.0629345   0.0000000
    9   0.0248164   0.0000000  -0.0297932   0.1142323  -0.0000000  -0.1508780
   10  -0.0194547  -0.0000000  -0.0294790  -0.0555482   0.0000000   0.0231489
   11  -0.0000000  -0.0029477   0.0000000   0.0000000   0.0084464  -0.0000000
   12  -0.0297552  -0.0000000  -0.0485248  -0.0231456   0.0000000   0.0610251
   13  -0.0559236   0.0000000  -0.0229885  -0.0194529  -0.0000000   0.0297528
   14   0.0000000   0.0065372  -0.0000000  -0.0000000  -0.0029477   0.0000000
   15   0.0229879   0.0000000   0.0606806   0.0294789  -0.0000000  -0.0485234
   16  -0.2819320  -0.0000000  -0.0533397   0.0345398   0.0000000  -0.0813237
   17  -0.0000000  -0.0585739   0.0000000   0.0000000   0.0070008  -0.0000000
   18  -0.1137295  -0.0000000  -0.1496832  -0.0246093  -0.0000000  -0.0303376
   19  -0.2715053   0.0000000   0.1224486   0.0044484  -0.0000000  -0.0023328
   20  -0.0000000  -0.0352879   0.0000000   0.0000000   0.0034167  -0.0000000
   21   0.1248495  -0.0000000  -0.1268677   0.0275585   0.0000000  -0.0114791
   22   0.0045620  -0.0000000   0.0024074  -0.2707696   0.0000000  -0.1225285
   23  -0.0000000   0.0032066   0.0000000   0.0000000  -0.0348300  -0.0000000
   24  -0.0274126  -0.0000000  -0.0113582  -0.1250753   0.0000000  -0.1277199
   25  -0.0038646  -0.0000000  -0.0014187   0.0032180   0.0000000   0.0271930
   26  -0.0000000   0.0045512   0.0000000   0.0000000   0.0040198  -0.0000000
   27   0.0045030  -0.0000000   0.0024750   0.0005286  -0.0000000  -0.0378354
   28   0.0003268  -0.0000000  -0.0008323  -0.0030445   0.0000000  -0.0038499
   29  -0.0000000  -0.0010708   0.0000000   0.0000000   0.0055220  -0.0000000
   30  -0.0006480   0.0000000  -0.0007674  -0.0032322  -0.0000000  -0.0012570
   31  -0.0030587   0.0000000   0.0037859   0.0003469  -0.0000000   0.0008036
   32   0.0000000   0.0055855  -0.0000000  -0.0000000  -0.0010531   0.0000000
   33   0.0033178   0.0000000  -0.0012115   0.0006602  -0.0000000  -0.0007364
   34   0.0024729  -0.0000000  -0.0219937  -0.0029627   0.0000000   0.0009555
   35   0.0000000   0.0026540   0.0000000  -0.0000000   0.0041306  -0.0000000
   36   0.0001499   0.0000000  -0.0335519  -0.0042505  -0.0000000   0.0024645
            7           8           9          10          11          12
    1   0.0357862   0.0000000   0.0248164  -0.0194547  -0.0000000  -0.0297552
    2   0.0000000   0.0067147   0.0000000  -0.0000000  -0.0029477  -0.0000000
    3   0.0815152  -0.0000000  -0.0297932  -0.0294790   0.0000000  -0.0485248
    4  -0.2838446  -0.0000000   0.1142323  -0.0555482   0.0000000  -0.0231456
    5  -0.0000000  -0.0629345  -0.0000000   0.0000000   0.0084464   0.0000000
    6   0.0493019   0.0000000  -0.1508780   0.0231489  -0.0000000   0.0610251
    7   0.6474593   0.0000000   0.0000009  -0.2838436  -0.0000000  -0.0493034
    8   0.0000000   0.1215216   0.0000000  -0.0000000  -0.0629345  -0.0000000
    9   0.0000009   0.0000000   0.5013939  -0.1142347  -0.0000000  -0.1508816
   10  -0.2838436  -0.0000000  -0.1142347   0.7197647   0.0000000  -0.0430072
   11  -0.0000000  -0.0629345  -0.0000000   0.0000000   0.1269240   0.0000000
   12  -0.0493034  -0.0000000  -0.1508816  -0.0430072   0.0000000   0.6774021
   13   0.0357856   0.0000000  -0.0248171  -0.1266953  -0.0000000  -0.0358696
   14   0.0000000   0.0067147   0.0000000  -0.0000000  -0.0576952  -0.0000000
   15  -0.0815153   0.0000000  -0.0297936   0.0351528  -0.0000000  -0.3321186
   16  -0.0788759  -0.0000000   0.0000002   0.0345402   0.0000000   0.0813234
   17  -0.0000000  -0.0063004  -0.0000000   0.0000000   0.0070008   0.0000000
   18   0.0000002   0.0000000  -0.0004911   0.0246090   0.0000000  -0.0303363
   19   0.0017037   0.0000000  -0.0008377   0.0003469  -0.0000000  -0.0008038
   20  -0.0000000   0.0073904   0.0000000   0.0000000  -0.0010531  -0.0000000
   21  -0.0010099  -0.0000000  -0.0039024  -0.0006602   0.0000000  -0.0007363
   22  -0.0187530  -0.0000000  -0.0161965  -0.0030445   0.0000000   0.0038499
   23  -0.0000000   0.0026004  -0.0000000   0.0000000   0.0055220   0.0000000
   24   0.0149449  -0.0000000   0.0095054   0.0032323   0.0000000  -0.0012570
   25  -0.0397575  -0.0000000  -0.0000000   0.0032180   0.0000000  -0.0271928
   26  -0.0000000  -0.0220577   0.0000000   0.0000000   0.0040198   0.0000000
   27  -0.0000001   0.0000000  -0.1509725  -0.0005284   0.0000000  -0.0378354
   28  -0.0187530  -0.0000000   0.0161965  -0.2707696   0.0000000   0.1225286
   29  -0.0000000   0.0026004   0.0000000   0.0000000  -0.0348300   0.0000000
   30  -0.0149450   0.0000000   0.0095054   0.1250753  -0.0000000  -0.1277199
   31   0.0017035   0.0000000   0.0008378   0.0044486  -0.0000000   0.0023329
   32   0.0000000   0.0073904   0.0000000  -0.0000000   0.0034167  -0.0000000
   33   0.0010099   0.0000000  -0.0039024  -0.0275585  -0.0000000  -0.0114792
   34   0.0013894  -0.0000000  -0.0000000  -0.0029626   0.0000000  -0.0009556
   35   0.0000000  -0.0007055  -0.0000000  -0.0000000   0.0041306   0.0000000
   36  -0.0000001   0.0000000   0.0002079   0.0042506  -0.0000000   0.0024645
           13          14          15          16          17          18
    1  -0.0559236   0.0000000   0.0229879  -0.2819320  -0.0000000  -0.1137295
    2   0.0000000   0.0065372   0.0000000  -0.0000000  -0.0585739  -0.0000000
    3  -0.0229885  -0.0000000   0.0606806  -0.0533397   0.0000000  -0.1496832
    4  -0.0194529  -0.0000000   0.0294789   0.0345398   0.0000000  -0.0246093
    5  -0.0000000  -0.0029477  -0.0000000   0.0000000   0.0070008  -0.0000000
    6   0.0297528   0.0000000  -0.0485234  -0.0813237  -0.0000000  -0.0303376
    7   0.0357856   0.0000000  -0.0815153  -0.0788759  -0.0000000   0.0000002
    8   0.0000000   0.0067147   0.0000000  -0.0000000  -0.0063004   0.0000000
    9  -0.0248171   0.0000000  -0.0297936   0.0000002  -0.0000000  -0.0004911
   10  -0.1266953  -0.0000000   0.0351528   0.0345402   0.0000000   0.0246090
   11  -0.0000000  -0.0576952  -0.0000000   0.0000000   0.0070008   0.0000000
   12  -0.0358696  -0.0000000  -0.3321186   0.0813234   0.0000000  -0.0303363
   13   0.7192866   0.0000000   0.0449533  -0.2819323  -0.0000000   0.1137298
   14   0.0000000   0.1263263   0.0000000  -0.0000000  -0.0585739  -0.0000000
   15   0.0449533   0.0000000   0.6707196   0.0533392  -0.0000000  -0.1496838
   16  -0.2819323  -0.0000000   0.0533392   0.6377347   0.0000000   0.0000005
   17  -0.0000000  -0.0585739  -0.0000000   0.0000000   0.1089891   0.0000000
   18   0.1137298  -0.0000000  -0.1496838   0.0000005   0.0000000   0.4858849
   19  -0.0030588   0.0000000  -0.0037859  -0.0188835  -0.0000000   0.0153966
   20  -0.0000000   0.0055855  -0.0000000   0.0000000   0.0021286   0.0000000
   21  -0.0033179  -0.0000000  -0.0012115  -0.0153765   0.0000000   0.0093736
   22   0.0003267  -0.0000000   0.0008323   0.0017072   0.0000000   0.0007439
   23  -0.0000000  -0.0010708  -0.0000000   0.0000000   0.0073119  -0.0000000
   24   0.0006479  -0.0000000  -0.0007674   0.0008539   0.0000000  -0.0039264
   25  -0.0038647  -0.0000000   0.0014187   0.0020364  -0.0000000  -0.0000000
   26  -0.0000000   0.0045512  -0.0000000   0.0000000  -0.0006254  -0.0000000
   27  -0.0045030   0.0000000   0.0024751  -0.0000000   0.0000000   0.0001012
   28   0.0045621  -0.0000000  -0.0024074   0.0017071   0.0000000  -0.0007439
   29  -0.0000000   0.0032066  -0.0000000   0.0000000   0.0073119   0.0000000
   30   0.0274126   0.0000000  -0.0113582  -0.0008538  -0.0000000  -0.0039264
   31  -0.2715054   0.0000000  -0.1224486  -0.0188836  -0.0000000  -0.0153966
   32   0.0000000  -0.0352879  -0.0000000  -0.0000000   0.0021286   0.0000000
   33  -0.1248495   0.0000000  -0.1268677   0.0153766  -0.0000000   0.0093736
   34   0.0024728  -0.0000000   0.0219938  -0.0317588   0.0000000   0.0000001
   35   0.0000000   0.0026540   0.0000000  -0.0000000  -0.0177985  -0.0000000
   36  -0.0001502   0.0000000  -0.0335519  -0.0000001  -0.0000000  -0.1363484
           19          20          21          22          23          24
    1  -0.2715053  -0.0000000   0.1248495   0.0045620  -0.0000000  -0.0274126
    2   0.0000000  -0.0352879  -0.0000000  -0.0000000   0.0032066  -0.0000000
    3   0.1224486   0.0000000  -0.1268677   0.0024074   0.0000000  -0.0113582
    4   0.0044484   0.0000000   0.0275585  -0.2707696   0.0000000  -0.1250753
    5  -0.0000000   0.0034167   0.0000000   0.0000000  -0.0348300   0.0000000
    6  -0.0023328  -0.0000000  -0.0114791  -0.1225285  -0.0000000  -0.1277199
    7   0.0017037  -0.0000000  -0.0010099  -0.0187530  -0.0000000   0.0149449
    8   0.0000000   0.0073904  -0.0000000  -0.0000000   0.0026004  -0.0000000
    9  -0.0008377   0.0000000  -0.0039024  -0.0161965  -0.0000000   0.0095054
   10   0.0003469   0.0000000  -0.0006602  -0.0030445   0.0000000   0.0032323
   11  -0.0000000  -0.0010531   0.0000000   0.0000000   0.0055220   0.0000000
   12  -0.0008038  -0.0000000  -0.0007363   0.0038499   0.0000000  -0.0012570
   13  -0.0030588  -0.0000000  -0.0033179   0.0003267  -0.0000000   0.0006479
   14   0.0000000   0.0055855  -0.0000000  -0.0000000  -0.0010708  -0.0000000
   15  -0.0037859  -0.0000000  -0.0012115   0.0008323  -0.0000000  -0.0007674
   16  -0.0188835   0.0000000  -0.0153765   0.0017072   0.0000000   0.0008539
   17  -0.0000000   0.0021286   0.0000000   0.0000000   0.0073119   0.0000000
   18   0.0153966   0.0000000   0.0093736   0.0007439  -0.0000000  -0.0039264
   19   0.2864663  -0.0000000  -0.1313962   0.0006812  -0.0000000   0.0002415
   20  -0.0000000   0.0244990   0.0000000   0.0000000  -0.0042207   0.0000000
   21  -0.1313962   0.0000000   0.1336466  -0.0002549   0.0000000   0.0010230
   22   0.0006812   0.0000000  -0.0002549   0.2851298   0.0000000   0.1321199
   23  -0.0000000  -0.0042207   0.0000000   0.0000000   0.0242548   0.0000000
   24   0.0002415   0.0000000   0.0010230   0.1321199   0.0000000   0.1339479
   25   0.0000893  -0.0000000   0.0008267   0.0009646   0.0000000   0.0004152
   26  -0.0000000   0.0000546   0.0000000   0.0000000  -0.0025330  -0.0000000
   27  -0.0003045   0.0000000  -0.0013245  -0.0004843  -0.0000000   0.0010816
   28  -0.0000306  -0.0000000   0.0000673  -0.0008490  -0.0000000   0.0007562
   29  -0.0000000  -0.0005891   0.0000000  -0.0000000   0.0002453   0.0000000
   30   0.0000685  -0.0000000   0.0000347  -0.0007562  -0.0000000   0.0005885
   31  -0.0008378  -0.0000000  -0.0007418  -0.0000306  -0.0000000  -0.0000685
   32  -0.0000000   0.0002717  -0.0000000  -0.0000000  -0.0005891   0.0000000
   33   0.0007418  -0.0000000   0.0006263  -0.0000674  -0.0000000   0.0000347
   34   0.0005801   0.0000000  -0.0005448   0.0000751   0.0000000  -0.0006554
   35   0.0000000  -0.0021957   0.0000000  -0.0000000   0.0001024  -0.0000000
   36   0.0005638   0.0000000   0.0008175   0.0003343   0.0000000  -0.0011523
           25          26          27          28          29          30
    1  -0.0038646  -0.0000000   0.0045030   0.0003268  -0.0000000  -0.0006480
    2  -0.0000000   0.0045512  -0.0000000  -0.0000000  -0.0010708   0.0000000
    3  -0.0014187   0.0000000   0.0024750  -0.0008323   0.0000000  -0.0007674
    4   0.0032180   0.0000000   0.0005286  -0.0030445   0.0000000  -0.0032322
    5   0.0000000   0.0040198  -0.0000000   0.0000000   0.0055220  -0.0000000
    6   0.0271930  -0.0000000  -0.0378354  -0.0038499  -0.0000000  -0.0012570
    7  -0.0397575  -0.0000000  -0.0000001  -0.0187530  -0.0000000  -0.0149450
    8  -0.0000000  -0.0220577   0.0000000  -0.0000000   0.0026004   0.0000000
    9  -0.0000000   0.0000000  -0.1509725   0.0161965   0.0000000   0.0095054
   10   0.0032180   0.0000000  -0.0005284  -0.2707696   0.0000000   0.1250753
   11   0.0000000   0.0040198   0.0000000   0.0000000  -0.0348300  -0.0000000
   12  -0.0271928   0.0000000  -0.0378354   0.1225286   0.0000000  -0.1277199
   13  -0.0038647  -0.0000000  -0.0045030   0.0045621  -0.0000000   0.0274126
   14  -0.0000000   0.0045512   0.0000000  -0.0000000   0.0032066   0.0000000
   15   0.0014187  -0.0000000   0.0024751  -0.0024074  -0.0000000  -0.0113582
   16   0.0020364   0.0000000  -0.0000000   0.0017071   0.0000000  -0.0008538
   17  -0.0000000  -0.0006254   0.0000000   0.0000000   0.0073119  -0.0000000
   18  -0.0000000  -0.0000000   0.0001012  -0.0007439   0.0000000  -0.0039264
   19   0.0000893  -0.0000000  -0.0003045  -0.0000306  -0.0000000   0.0000685
   20  -0.0000000   0.0000546   0.0000000  -0.0000000  -0.0005891  -0.0000000
   21   0.0008267   0.0000000  -0.0013245   0.0000673   0.0000000   0.0000347
   22   0.0009646   0.0000000  -0.0004843  -0.0008490  -0.0000000  -0.0007562
   23   0.0000000  -0.0025330  -0.0000000  -0.0000000   0.0002453  -0.0000000
   24   0.0004152  -0.0000000   0.0010816   0.0007562   0.0000000   0.0005885
   25   0.0366949   0.0000000   0.0000000   0.0009646   0.0000000  -0.0004152
   26   0.0000000   0.0109780  -0.0000000   0.0000000  -0.0025330   0.0000000
   27   0.0000000  -0.0000000   0.2237710   0.0004843  -0.0000000   0.0010816
   28   0.0009646   0.0000000   0.0004843   0.2851298   0.0000000  -0.1321199
   29   0.0000000  -0.0025330  -0.0000000   0.0000000   0.0242548  -0.0000000
   30  -0.0004152   0.0000000   0.0010816  -0.1321199  -0.0000000   0.1339479
   31   0.0000893  -0.0000000   0.0003045   0.0006812  -0.0000000  -0.0002415
   32  -0.0000000   0.0000546   0.0000000  -0.0000000  -0.0042207   0.0000000
   33  -0.0008267  -0.0000000  -0.0013245   0.0002549  -0.0000000   0.0010230
   34   0.0002117  -0.0000000   0.0000000   0.0000751   0.0000000   0.0006554
   35   0.0000000  -0.0004800   0.0000000   0.0000000   0.0001024   0.0000000
   36   0.0000000   0.0000000  -0.0016932  -0.0003343  -0.0000000  -0.0011523
           31          32          33          34          35          36
    1  -0.0030587   0.0000000   0.0033178   0.0024729   0.0000000   0.0001499
    2   0.0000000   0.0055855   0.0000000  -0.0000000   0.0026540   0.0000000
    3   0.0037859  -0.0000000  -0.0012115  -0.0219937   0.0000000  -0.0335519
    4   0.0003469  -0.0000000   0.0006602  -0.0029627  -0.0000000  -0.0042505
    5  -0.0000000  -0.0010531  -0.0000000   0.0000000   0.0041306  -0.0000000
    6   0.0008036   0.0000000  -0.0007364   0.0009555  -0.0000000   0.0024645
    7   0.0017035   0.0000000   0.0010099   0.0013894   0.0000000  -0.0000001
    8   0.0000000   0.0073904   0.0000000  -0.0000000  -0.0007055   0.0000000
    9   0.0008378   0.0000000  -0.0039024  -0.0000000  -0.0000000   0.0002079
   10   0.0044486  -0.0000000  -0.0275585  -0.0029626  -0.0000000   0.0042506
   11  -0.0000000   0.0034167  -0.0000000   0.0000000   0.0041306  -0.0000000
   12   0.0023329  -0.0000000  -0.0114792  -0.0009556   0.0000000   0.0024645
   13  -0.2715054   0.0000000  -0.1248495   0.0024728   0.0000000  -0.0001502
   14   0.0000000  -0.0352879   0.0000000  -0.0000000   0.0026540   0.0000000
   15  -0.1224486  -0.0000000  -0.1268677   0.0219938   0.0000000  -0.0335519
   16  -0.0188836  -0.0000000   0.0153766  -0.0317588  -0.0000000  -0.0000001
   17  -0.0000000   0.0021286  -0.0000000   0.0000000  -0.0177985  -0.0000000
   18  -0.0153966   0.0000000   0.0093736   0.0000001  -0.0000000  -0.1363484
   19  -0.0008378  -0.0000000   0.0007418   0.0005801   0.0000000   0.0005638
   20  -0.0000000   0.0002717  -0.0000000   0.0000000  -0.0021957   0.0000000
   21  -0.0007418  -0.0000000   0.0006263  -0.0005448   0.0000000   0.0008175
   22  -0.0000306  -0.0000000  -0.0000674   0.0000751  -0.0000000   0.0003343
   23  -0.0000000  -0.0005891  -0.0000000   0.0000000   0.0001024   0.0000000
   24  -0.0000685   0.0000000   0.0000347  -0.0006554  -0.0000000  -0.0011523
   25   0.0000893  -0.0000000  -0.0008267   0.0002117   0.0000000   0.0000000
   26  -0.0000000   0.0000546  -0.0000000  -0.0000000  -0.0004800   0.0000000
   27   0.0003045   0.0000000  -0.0013245   0.0000000   0.0000000  -0.0016932
   28   0.0006812  -0.0000000   0.0002549   0.0000751   0.0000000  -0.0003343
   29  -0.0000000  -0.0042207  -0.0000000   0.0000000   0.0001024  -0.0000000
   30  -0.0002415   0.0000000   0.0010230   0.0006554   0.0000000  -0.0011523
   31   0.2864663   0.0000000   0.1313962   0.0005801   0.0000000  -0.0005639
   32   0.0000000   0.0244990   0.0000000  -0.0000000  -0.0021957   0.0000000
   33   0.1313962   0.0000000   0.1336466   0.0005448   0.0000000   0.0008175
   34   0.0005801  -0.0000000   0.0005448   0.0298269  -0.0000000  -0.0000000
   35   0.0000000  -0.0021957   0.0000000  -0.0000000   0.0096016  -0.0000000
   36  -0.0005639   0.0000000   0.0008175  -0.0000000  -0.0000000   0.2006783
 **********************************************************************
 **                                                                  **
 **                       VIBRATIONAL ANALYSIS                       **
 **                       --------------------                       **
 **                                                                  **
 **        VIBRATIONAL FREQUENCIES (CM**-1) AND NORMAL MODES         **
 **     FORCE CONSTANTS (mDYN/ANGSTROM) AND REDUCED MASSES (AMU)     **
 **                  INFRARED INTENSITIES (KM/MOL)                   **
 **                                                                  **
 **********************************************************************


 Mode:                 1                      2                      3
 Frequency:        89.09                 191.79                 262.33
 Force Cnst:      0.0530                 0.2332                 1.1864
 Red. Mass:      11.3270                10.7624                29.2614
 IR Active:          YES                    YES                    YES
 IR Intens:        0.301                  0.442                  0.039
 Raman Active:       YES                    YES                    YES
               X      Y      Z        X      Y      Z        X      Y      Z
 C          0.000 -0.343  0.000   -0.325  0.000 -0.045    0.076 -0.000 -0.153
 C          0.000 -0.290  0.000   -0.247 -0.000 -0.076    0.073  0.000 -0.220
 C          0.000 -0.172 -0.000   -0.193 -0.000 -0.000    0.000  0.000 -0.386
 C          0.000 -0.290 -0.000   -0.247 -0.000  0.076   -0.073  0.000 -0.220
 C          0.000 -0.343 -0.000   -0.325  0.000  0.045   -0.076 -0.000 -0.153
 C          0.000 -0.277 -0.000   -0.338  0.000  0.000   -0.000 -0.000  0.053
 H          0.000 -0.350 -0.000   -0.358  0.000 -0.099   -0.005 -0.000 -0.286
 H          0.000 -0.257  0.000   -0.219 -0.000 -0.124    0.001  0.000 -0.104
 Cl        -0.000  0.306 -0.000    0.273  0.000 -0.000   -0.000 -0.000 -0.563
 H          0.000 -0.257 -0.000   -0.219 -0.000  0.124   -0.001  0.000 -0.104
 H          0.000 -0.350 -0.000   -0.358  0.000  0.099    0.005  0.000 -0.286
 Br        -0.000  0.140  0.000    0.148  0.000  0.000   -0.000  0.000  0.424
 TransDip   0.000 -0.018 -0.000   -0.021 -0.000 -0.000    0.000  0.000 -0.006

 Mode:                 4                      5                      6
 Frequency:       278.48                 339.74                 415.24
 Force Cnst:      0.3275                 0.3278                 0.3049
 Red. Mass:       7.1680                 4.8206                 3.0014
 IR Active:          YES                    YES                    NO 
 IR Intens:        0.090                  0.116                  0.000
 Raman Active:       YES                    YES                    YES
               X      Y      Z        X      Y      Z        X      Y      Z
 C         -0.000  0.216 -0.000   -0.123 -0.000 -0.154    0.000 -0.213 -0.000
 C          0.000 -0.247 -0.000    0.170  0.000 -0.146   -0.000  0.213 -0.000
 C          0.000 -0.370 -0.000    0.241  0.000  0.000   -0.000 -0.000  0.000
 C          0.000 -0.247 -0.000    0.170 -0.000  0.146   -0.000 -0.213 -0.000
 C         -0.000  0.216 -0.000   -0.123  0.000  0.154   -0.000  0.213 -0.000
 C         -0.000  0.403  0.000   -0.205 -0.000 -0.000    0.000  0.000  0.000
 H         -0.000  0.322 -0.000   -0.227 -0.000 -0.334    0.000 -0.454  0.000
 H          0.000 -0.364 -0.000    0.279  0.000 -0.331   -0.000  0.451  0.000
 Cl        -0.000  0.105 -0.000   -0.137 -0.000  0.000    0.000  0.000  0.000
 H          0.000 -0.364  0.000    0.279 -0.000  0.331   -0.000 -0.451 -0.000
 H         -0.000  0.322  0.000   -0.227  0.000  0.334   -0.000  0.454 -0.000
 Br        -0.000 -0.041  0.000    0.039  0.000 -0.000   -0.000 -0.000 -0.000
 TransDip   0.000 -0.010 -0.000    0.011  0.000  0.000   -0.000  0.000  0.000

 Mode:                 7                      8                      9
 Frequency:       488.33                 494.71                 639.60
 Force Cnst:      0.4207                 1.4059                 1.7230
 Red. Mass:       2.9942                 9.7499                 7.1485
 IR Active:          YES                    YES                    YES
 IR Intens:       17.369                 27.948                  0.000
 Raman Active:       YES                    YES                    YES
               X      Y      Z        X      Y      Z        X      Y      Z
 C         -0.000 -0.092  0.000   -0.029  0.000 -0.296    0.220 -0.000 -0.290
 C          0.000 -0.065  0.000   -0.047  0.000 -0.274   -0.213  0.000 -0.289
 C          0.000  0.276 -0.000   -0.000 -0.000 -0.088   -0.127 -0.000  0.000
 C          0.000 -0.065 -0.000    0.047  0.000 -0.274   -0.213  0.000  0.289
 C         -0.000 -0.092 -0.000    0.029  0.000 -0.296    0.220 -0.000  0.290
 C         -0.000  0.279 -0.000    0.000 -0.000 -0.258    0.128  0.000 -0.000
 H         -0.000 -0.467  0.000   -0.030  0.000 -0.298    0.285 -0.000 -0.179
 H          0.000 -0.438 -0.000    0.021  0.000 -0.388   -0.279  0.000 -0.176
 Cl         0.000 -0.018  0.000    0.000  0.000  0.320   -0.027  0.000 -0.000
 H          0.000 -0.438 -0.000   -0.021  0.000 -0.388   -0.279  0.000  0.176
 H         -0.000 -0.467 -0.000    0.030  0.000 -0.298    0.285 -0.000  0.179
 Br        -0.000 -0.006  0.000   -0.000  0.000  0.102    0.010 -0.000 -0.000
 TransDip  -0.000 -0.133 -0.000   -0.000  0.000 -0.169    0.001  0.000  0.000

 Mode:                10                     11                     12
 Frequency:       704.23                 743.08                 823.64
 Force Cnst:      1.2127                 2.3776                 0.4981
 Red. Mass:       4.1502                 7.3082                 1.2461
 IR Active:          YES                    YES                    NO 
 IR Intens:        0.315                  0.546                  0.000
 Raman Active:       YES                    YES                    YES
               X      Y      Z        X      Y      Z        X      Y      Z
 C          0.000  0.185 -0.000    0.300  0.000 -0.033   -0.000 -0.072  0.000
 C         -0.000 -0.178 -0.000    0.291  0.000 -0.011    0.000 -0.075  0.000
 C         -0.000  0.284 -0.000   -0.000 -0.000 -0.300    0.000  0.000 -0.000
 C         -0.000 -0.178  0.000   -0.291  0.000 -0.011   -0.000  0.075 -0.000
 C          0.000  0.185  0.000   -0.300 -0.000 -0.033    0.000  0.072 -0.000
 C          0.000 -0.271 -0.000    0.000  0.000  0.307   -0.000  0.000 -0.000
 H          0.000  0.353 -0.000    0.125 -0.000 -0.344   -0.000  0.486 -0.000
 H         -0.000 -0.482 -0.000    0.128 -0.000  0.276    0.000  0.503  0.000
 Cl        -0.000 -0.005  0.000   -0.000  0.000  0.099    0.000 -0.000  0.000
 H         -0.000 -0.482  0.000   -0.128  0.000  0.276   -0.000 -0.503 -0.000
 H          0.000  0.353  0.000   -0.125 -0.000 -0.344    0.000 -0.486 -0.000
 Br         0.000  0.002  0.000   -0.000 -0.000 -0.030   -0.000 -0.000  0.000
 TransDip   0.000 -0.018 -0.000    0.000 -0.000 -0.024   -0.000  0.000 -0.000

 Mode:                13                     14                     15
 Frequency:       825.02                 949.26                 968.57
 Force Cnst:      0.5840                 0.6878                 0.7445
 Red. Mass:       1.4562                 1.2954                 1.3470
 IR Active:          YES                    YES                    NO 
 IR Intens:       56.738                  0.000                  0.000
 Raman Active:       YES                    YES                    YES
               X      Y      Z        X      Y      Z        X      Y      Z
 C          0.000 -0.073 -0.000    0.000 -0.079  0.000   -0.000  0.089  0.000
 C          0.000 -0.082 -0.000    0.000  0.080  0.000    0.000 -0.087  0.000
 C         -0.000  0.100 -0.000    0.000 -0.023  0.000    0.000 -0.000 -0.000
 C         -0.000 -0.082  0.000    0.000  0.080 -0.000   -0.000  0.087  0.000
 C          0.000 -0.073  0.000   -0.000 -0.079 -0.000    0.000 -0.089  0.000
 C          0.000  0.080  0.000   -0.000  0.018  0.000    0.000  0.000 -0.000
 H         -0.000  0.500 -0.000   -0.000  0.497 -0.000   -0.000 -0.501 -0.000
 H          0.000  0.479  0.000   -0.000 -0.490  0.000    0.000  0.484 -0.000
 Cl        -0.000 -0.007  0.000    0.000  0.002  0.000   -0.000  0.000  0.000
 H         -0.000  0.479  0.000    0.000 -0.490 -0.000   -0.000 -0.484 -0.000
 H          0.000  0.500 -0.000   -0.000  0.497  0.000    0.000  0.501 -0.000
 Br         0.000 -0.002 -0.000    0.000 -0.001 -0.000    0.000 -0.000  0.000
 TransDip  -0.000  0.241 -0.000   -0.000 -0.000  0.000    0.000 -0.000 -0.000

 Mode:                16                     17                     18
 Frequency:      1022.80                1087.49                1099.17
 Force Cnst:      3.3060                 3.0049                 1.7626
 Red. Mass:       5.3638                 4.3124                 2.4762
 IR Active:          YES                    YES                    YES
 IR Intens:       80.660                 11.021                 82.800
 Raman Active:       YES                    YES                    YES
               X      Y      Z        X      Y      Z        X      Y      Z
 C          0.251  0.000 -0.076   -0.180  0.000  0.070    0.025  0.000 -0.077
 C         -0.284 -0.000 -0.092   -0.089 -0.000 -0.124    0.090  0.000  0.006
 C         -0.000  0.000  0.179   -0.000  0.000 -0.132   -0.000  0.000  0.309
 C          0.284  0.000 -0.092    0.089  0.000 -0.124   -0.090 -0.000  0.006
 C         -0.251 -0.000 -0.076    0.180  0.000  0.070   -0.025  0.000 -0.077
 C         -0.000  0.000  0.219   -0.000 -0.000  0.398   -0.000 -0.000  0.071
 H          0.355 -0.000  0.104   -0.393 -0.000 -0.248   -0.147  0.000 -0.381
 H         -0.396  0.000  0.094    0.033  0.000 -0.366    0.339 -0.000 -0.391
 Cl         0.000 -0.000 -0.016   -0.000 -0.000  0.021    0.000 -0.000 -0.034
 H          0.396 -0.000  0.094   -0.033 -0.000 -0.366   -0.339  0.000 -0.391
 H         -0.355  0.000  0.104    0.393  0.000 -0.248    0.147  0.000 -0.381
 Br        -0.000 -0.000 -0.008    0.000  0.000 -0.018   -0.000 -0.000 -0.001
 TransDip  -0.000  0.000  0.288   -0.000  0.000  0.106   -0.000  0.000  0.291

 Mode:                19                     20                     21
 Frequency:      1126.57                1199.64                1305.50
 Force Cnst:      1.0089                 0.9648                11.5420
 Red. Mass:       1.3492                 1.1378                11.4941
 IR Active:          YES                    YES                    YES
 IR Intens:        5.271                  0.046                  0.543
 Raman Active:       YES                    YES                    YES
               X      Y      Z        X      Y      Z        X      Y      Z
 C          0.034  0.000 -0.074    0.028 -0.000  0.048   -0.237 -0.000 -0.265
 C          0.034 -0.000  0.074    0.023 -0.000 -0.046   -0.229  0.000  0.253
 C         -0.044  0.000  0.000   -0.000  0.000 -0.015    0.491 -0.000  0.000
 C          0.034 -0.000 -0.074   -0.023  0.000 -0.046   -0.229  0.000 -0.253
 C          0.034  0.000  0.074   -0.028 -0.000  0.048   -0.237 -0.000  0.265
 C         -0.049 -0.000 -0.000   -0.000  0.000  0.004    0.476  0.000  0.000
 H         -0.174 -0.000 -0.448    0.253  0.000  0.441   -0.046  0.000  0.089
 H         -0.187  0.000  0.467    0.241  0.000 -0.422   -0.111 -0.000  0.026
 Cl         0.003 -0.000 -0.000    0.000  0.000  0.002   -0.002 -0.000 -0.000
 H         -0.187  0.000 -0.467   -0.241 -0.000 -0.422   -0.111 -0.000 -0.026
 H         -0.174 -0.000  0.448   -0.253 -0.000  0.441   -0.046  0.000 -0.089
 Br         0.001 -0.000  0.000   -0.000  0.000 -0.001   -0.000 -0.000  0.000
 TransDip  -0.074 -0.000 -0.000   -0.000  0.000 -0.007    0.024  0.000  0.000

 Mode:                22                     23                     24
 Frequency:      1319.03                1415.50                1503.15
 Force Cnst:      1.2865                 3.2710                 2.8502
 Red. Mass:       1.2550                 2.7708                 2.1410
 IR Active:          YES                    YES                    YES
 IR Intens:        0.082                  7.775                 98.050
 Raman Active:       YES                    YES                    YES
               X      Y      Z        X      Y      Z        X      Y      Z
 C          0.009 -0.000  0.026    0.037  0.000 -0.168   -0.107 -0.000 -0.093
 C         -0.015  0.000  0.036    0.033 -0.000  0.171    0.105  0.000 -0.084
 C         -0.089 -0.000  0.000   -0.141  0.000  0.000   -0.000 -0.000  0.115
 C         -0.015  0.000 -0.036    0.033 -0.000 -0.171   -0.105 -0.000 -0.084
 C          0.009 -0.000 -0.026    0.037  0.000  0.168    0.107  0.000 -0.093
 C          0.100  0.000  0.000   -0.143 -0.000  0.000    0.000 -0.000  0.116
 H         -0.255  0.000 -0.435    0.336 -0.000  0.314    0.190 -0.000  0.445
 H          0.248  0.000 -0.416    0.334 -0.000 -0.311   -0.177 -0.000  0.428
 Cl         0.002  0.000 -0.000    0.006  0.000 -0.000    0.000  0.000 -0.005
 H          0.248 -0.000  0.416    0.334  0.000  0.311    0.177  0.000  0.428
 H         -0.255  0.000  0.435    0.336  0.000 -0.314   -0.190  0.000  0.445
 Br        -0.001  0.000  0.000    0.002 -0.000  0.000   -0.000  0.000 -0.002
 TransDip  -0.009  0.000  0.000    0.089 -0.000  0.000   -0.000  0.000  0.317

 Mode:                25                     26                     27
 Frequency:      1608.26                1609.57                3198.20
 Force Cnst:      8.7540                11.1125                 6.5609
 Red. Mass:       5.7444                 7.2802                 1.0887
 IR Active:          YES                    YES                    YES
 IR Intens:        0.074                  0.078                  0.703
 Raman Active:       YES                    YES                    YES
               X      Y      Z        X      Y      Z        X      Y      Z
 C         -0.074  0.000 -0.293    0.237  0.000  0.114    0.036  0.000 -0.019
 C         -0.083 -0.000  0.302   -0.241 -0.000  0.112   -0.040 -0.000 -0.021
 C          0.000  0.000 -0.167    0.387  0.000  0.000    0.000  0.000 -0.003
 C          0.083  0.000  0.302   -0.241 -0.000 -0.113    0.040  0.000 -0.021
 C          0.075 -0.000 -0.294    0.237  0.000 -0.114   -0.036 -0.000 -0.019
 C         -0.000 -0.000  0.154   -0.375 -0.000 -0.000   -0.000  0.000 -0.002
 H          0.253 -0.000  0.261    0.004 -0.000 -0.330   -0.413  0.000  0.236
 H          0.265 -0.000 -0.286   -0.012 -0.000 -0.325    0.450  0.000  0.259
 Cl        -0.000 -0.000 -0.000   -0.004 -0.000  0.000    0.000 -0.000  0.000
 H         -0.265 -0.000 -0.286   -0.011 -0.000  0.326   -0.450 -0.000  0.259
 H         -0.253  0.000  0.262    0.005 -0.000  0.329    0.413 -0.000  0.236
 Br         0.000 -0.000  0.000    0.001 -0.000 -0.000   -0.000 -0.000  0.000
 TransDip   0.000  0.000 -0.009    0.009 -0.000  0.000   -0.000  0.000 -0.027

 Mode:                28                     29                     30
 Frequency:      3199.34                3211.49                3213.15
 Force Cnst:      6.5649                 6.6530                 6.6649
 Red. Mass:       1.0886                 1.0948                 1.0957
 IR Active:          YES                    YES                    YES
 IR Intens:        0.009                  1.154                  0.095
 Raman Active:       YES                    YES                    YES
               X      Y      Z        X      Y      Z        X      Y      Z
 C          0.036  0.000 -0.019   -0.039 -0.000  0.024   -0.040  0.000  0.024
 C         -0.039 -0.000 -0.021   -0.036  0.000 -0.023   -0.037  0.000 -0.022
 C          0.002  0.000  0.000    0.003 -0.000  0.000    0.000 -0.000 -0.003
 C         -0.039 -0.000  0.021   -0.036  0.000  0.023    0.037 -0.000 -0.022
 C          0.036  0.000  0.019   -0.039 -0.000 -0.024    0.040  0.000  0.024
 C         -0.002 -0.000  0.000    0.003  0.000 -0.000    0.000 -0.000  0.003
 H         -0.412 -0.000  0.235    0.451  0.000 -0.261    0.450 -0.000 -0.260
 H          0.451 -0.000  0.260    0.409  0.000  0.239    0.411  0.000  0.240
 Cl        -0.000  0.000 -0.000   -0.000 -0.000  0.000    0.000 -0.000  0.000
 H          0.451 -0.000 -0.260    0.409 -0.000 -0.239   -0.411  0.000  0.240
 H         -0.412  0.000 -0.235    0.451 -0.000  0.261   -0.450  0.000 -0.260
 Br        -0.000 -0.000 -0.000   -0.000  0.000  0.000    0.000  0.000 -0.000
 TransDip  -0.003 -0.000  0.000   -0.034 -0.000 -0.000   -0.000 -0.000 -0.010

 STANDARD THERMODYNAMIC QUANTITIES AT   298.15 K  AND     1.00 ATM

   This Molecule has  0 Imaginary Frequencies
   Zero point vibrational energy:       50.510 kcal/mol

   Atom    1 Element C  Has Mass   12.00000
   Atom    2 Element C  Has Mass   12.00000
   Atom    3 Element C  Has Mass   12.00000
   Atom    4 Element C  Has Mass   12.00000
   Atom    5 Element C  Has Mass   12.00000
   Atom    6 Element C  Has Mass   12.00000
   Atom    7 Element H  Has Mass    1.00783
   Atom    8 Element H  Has Mass    1.00783
   Atom    9 Element Cl Has Mass   34.96885
   Atom   10 Element H  Has Mass    1.00783
   Atom   11 Element H  Has Mass    1.00783
   Atom   12 Element Br Has Mass   78.91830
   Molecular Mass:   189.918470 amu
   Principal axes and moments of inertia in amu*Bohr^2:
                             1           2           3
    Eigenvalues --      317.94099  4135.83258  4453.77357
          X               0.00000     1.00000    -0.00000
          Y              -0.00000     0.00000     1.00000
          Z               1.00000    -0.00000     0.00000
   Rotational Symmetry Number is   2
   The Molecule is an Asymmetric Top
   Translational Enthalpy:        0.889 kcal/mol
   Rotational Enthalpy:           0.889 kcal/mol
   Vibrational Enthalpy:         53.092 kcal/mol
   gas constant (RT):             0.592 kcal/mol
   Translational Entropy:        41.630  cal/mol.K
   Rotational Entropy:           28.772  cal/mol.K
   Vibrational Entropy:          14.511  cal/mol.K

   Total Enthalpy:               55.462 kcal/mol
   Total Entropy:                84.913  cal/mol.K

 ======================================================================

 STANDARD THERMODYNAMIC QUANTITIES FOR ANHARMONIC VIBRATION -- TOSH

   Zero point vibrational energy: ************ kcal/mol

   Vibrational Enthalpy:       Infinity kcal/mol
   Vibrational Entropy:             NaN  cal/mol.K

   Total Enthalpy:             Infinity kcal/mol
   Total Entropy:                   NaN  cal/mol.K

 ======================================================================

 STANDARD THERMODYNAMIC QUANTITIES FOR ANHARMONIC VIBRATION -- VPT2

   Zero point vibrational energy: ************ kcal/mol

   Vibrational Enthalpy:       Infinity kcal/mol
   Vibrational Entropy:             NaN  cal/mol.K

   Total Enthalpy:             Infinity kcal/mol
   Total Entropy:                   NaN  cal/mol.K

 ======================================================================

Archival summary:
1\1\december\FREQ\ProcedureUnspecified\BasisUnspecified\r1l164\taweetha\FriNov2920:35:102019FriNov2920:35:102019\0\\#,FREQ,ProcedureUnspecified,BasisUnspecified,\\0,1\Br\C,1,1.9151\C,2,1.39157,1,119.456\H,3,1.08226,2,120.521,1,0,0\C,2,1.39157,1,119.456,3,-180,0\H,5,1.08226,2,120.521,1,-0,0\C,5,1.39331,2,119.437,1,180,0\H,7,1.08241,5,120.278,2,180,0\C,7,1.39124,5,119.491,2,-0,0\C,9,1.39124,7,121.057,5,0,0\H,10,1.08241,9,120.232,7,180,0\Cl,9,1.75769,7,119.472,5,180,0\\\@

 Total job time:  230.97s(wall), 1338.81s(cpu) 
 Fri Nov 29 20:35:10 2019

        *************************************************************
        *                                                           *
        *  Thank you very much for using Q-Chem.  Have a nice day.  *
        *                                                           *
        *************************************************************
