# Supplementary material for: Geometric and energetic data from quantum chemical calculations of halobenzenes and xylenes
Source: Data Brief. 2020 Mar 5;30:105386. doi: 10.1016/j.dib.2020.105386 (PMC7114895; doi:10.1016/j.dib.2020.105386)
Supplement: Supplementary file 1 [file mmc1.zip › halobenzene/B3LYP/2/p-C6H4BrF.out]

                  Welcome to Q-Chem
     A Quantum Leap Into The Future Of Chemistry


 Q-Chem 5.2 (devel), Q-Chem, Inc., Pleasanton, CA (2019)

 Yihan Shao,  Zhengting Gan,  E. Epifanovsky,  A. T. B. Gilbert,  M. Wormit,  
 J. Kussmann,  A. W. Lange,  A. Behn,  Jia Deng,  Xintian Feng,  D. Ghosh,  
 M. Goldey,  P. R. Horn,  L. D. Jacobson,  I. Kaliman,  T. Kus,  A. Landau,  
 Jie Liu,  E. I. Proynov,  R. M. Richard,  R. P. Steele,  E. J. Sundstrom,  
 H. L. Woodcock III,  P. M. Zimmerman,  D. Zuev,  B. Albrecht,  E. Alguire,  
 S. A. Baeppler,  D. Barton,  Z. Benda,  Y. A. Bernard,  E. J. Berquist,  
 K. B. Bravaya,  H. Burton,  D. Casanova,  Chun-Min Chang,  Yunqing Chen,  
 A. Chien,  K. D. Closser,  M. P. Coons,  S. Coriani,  S. Dasgupta,  
 A. L. Dempwolff,  M. Diedenhofen,  Hainam Do,  R. G. Edgar,  Po-Tung Fang,  
 S. Faraji,  S. Fatehi,  Qingguo Feng,  K. D. Fenk,  J. Fosso-Tande,  
 J. Gayvert,  Qinghui Ge,  A. Ghysels,  G. Gidofalvi,  J. Gomes,  
 J. Gonthier,  A. Gunina,  D. Hait,  M. W. D. Hanson-Heine,  
 P. H. P. Harbach,  A. W. Hauser,  M. F. Herbst,  J. E. Herr,  
 E. G. Hohenstein,  Z. C. Holden,  Kerwin Hui,  B. C. Huynh,  T.-C. Jagau,  
 Hyunjun Ji,  B. Kaduk,  K. Khistyaev,  Jaehoon Kim,  P. Klunzinger,  K. Koh,  
 D. Kosenkov,  L. Koulias,  T. Kowalczyk,  C. M. Krauter,  A. Kunitsa,  
 Ka Un Lao,  A. Laurent,  K. V. Lawler,  Joonho Lee,  D. Lefrancois,  
 S. Lehtola,  D. S. Levine,  Yi-Pei Li,  You-Sheng Lin,  Fenglai Liu,  
 E. Livshits,  A. Luenser,  P. Manohar,  E. Mansoor,  S. F. Manzer,  
 Shan-Ping Mao,  Yuezhi Mao,  N. Mardirossian,  A. V. Marenich,  
 T. Markovich,  L. A. Martinez-Martinez,  S. A. Maurer,  N. J. Mayhall,  
 S. C. McKenzie,  J.-M. Mewes,  P. Morgante,  A. F. Morrison,  
 J. W. Mullinax,  K. Nanda,  T. S. Nguyen-Beck,  R. Olivares-Amaya,  
 J. A. Parkhill,  Zheng Pei,  T. M. Perrine,  F. Plasser,  P. Pokhilko,  
 S. Prager,  A. Prociuk,  E. Ramos,  D. R. Rehn,  F. Rob,  M. Scheurer,  
 M. Schneider,  N. Sergueev,  S. M. Sharada,  S. Sharma,  D. W. Small,  
 T. Stauch,  T. Stein,  Yu-Chuan Su,  A. J. W. Thom,  A. Tkatchenko,  
 T. Tsuchimochi,  N. M. Tubman,  L. Vogt,  M. L. Vidal,  O. Vydrov,  
 M. A. Watson,  J. Wenzel,  M. de Wergifosse,  T. A. Wesolowski,  A. White,  
 J. Witte,  A. Yamada,  Jun Yang,  K. Yao,  S. Yeganeh,  S. R. Yost,  
 Zhi-Qiang You,  A. Zech,  Igor Ying Zhang,  Xing Zhang,  Yan Zhao,  
 Ying Zhu,  B. R. Brooks,  G. K. L. Chan,  C. J. Cramer,  M. S. Gordon,  
 W. J. Hehre,  A. Klamt,  M. W. Schmidt,  C. D. Sherrill,  D. G. Truhlar,  
 A. Aspuru-Guzik,  R. Baer,  A. T. Bell,  N. A. Besley,  Jeng-Da Chai,  
 A. E. DePrince, III,  R. A. DiStasio Jr.,  A. Dreuw,  B. D. Dunietz,  
 T. R. Furlani,  Chao-Ping Hsu,  Yousung Jung,  Jing Kong,  D. S. Lambrecht,  
 WanZhen Liang,  C. Ochsenfeld,  V. A. Rassolov,  L. V. Slipchenko,  
 J. E. Subotnik,  T. Van Voorhis,  J. M. Herbert,  A. I. Krylov,  
 P. M. W. Gill,  M. Head-Gordon

 Contributors to earlier versions of Q-Chem not listed above: 
 R. D. Adamson,  B. Austin,  J. Baker,  G. J. O. Beran,  K. Brandhorst,  
 S. T. Brown,  E. F. C. Byrd,  A. K. Chakraborty,  C.-L. Cheng,  
 Siu Hung Chien,  D. M. Chipman,  D. L. Crittenden,  H. Dachsel,  
 R. J. Doerksen,  A. D. Dutoi,  L. Fusti-Molnar,  W. A. Goddard III,  
 A. Golubeva-Zadorozhnaya,  S. R. Gwaltney,  G. Hawkins,  A. Heyden,  
 S. Hirata,  G. Kedziora,  F. J. Keil,  C. Kelley,  Jihan Kim,  R. A. King,  
 R. Z. Khaliullin,  P. P. Korambath,  W. Kurlancheek,  A. M. Lee,  M. S. Lee,  
 S. V. Levchenko,  Ching Yeh Lin,  D. Liotard,  R. C. Lochan,  I. Lotan,  
 P. E. Maslen,  N. Nair,  D. P. O'Neill,  D. Neuhauser,  E. Neuscamman,  
 C. M. Oana,  R. Olson,  B. Peters,  R. Peverati,  P. A. Pieniazek,  
 Y. M. Rhee,  J. Ritchie,  M. A. Rohrdanz,  E. Rosta,  N. J. Russ,  
 H. F. Schaefer III,  N. E. Schultz,  N. Shenvi,  A. C. Simmonett,  A. Sodt,  
 D. Stuck,  K. S. Thanthiriwatte,  V. Vanovschi,  Tao Wang,  A. Warshel,  
 C. F. Williams,  Q. Wu,  X. Xu,  W. Zhang

 Please cite Q-Chem as follows:
 Y. Shao et al., Mol. Phys. 113, 184-215 (2015)
 DOI: 10.1080/00268976.2014.952696

 Q-Chem 5.2.1 for Intel X86 EM64T Linux

 Parts of Q-Chem use Armadillo 8.300.2 (Tropical Shenanigans).
 http://arma.sourceforge.net/

 Q-Chem begins on Fri Nov 29 20:35:10 2019  

Host: 
0

     Scratch files written to /scratch/taweetham/qchem5835//
NAlpha2: 84
NElect   84
Mult     1

Checking the input file for inconsistencies... 	...done.

--------------------------------------------------------------
User input:
--------------------------------------------------------------
$MOLECULE
0 1
C   
C	1	CC
C	2	CC	1	120.0		
C	3	CC	2	120.0	1	0.0
C	4	CC	3	120.0	2	0.0	
C	5 	CC	4	120.0	3	0.0
H	1	CH	2	120.0	3	180.0
H	2	CH	3	120.0	4	180.0
F	3	CF	4	120.0	5	180.0
H	4	CH	5	120.0	6	180.0
H	5	CH	6	120.0	1	180.0
Br	6	CBr	1	120.0	2	180.0

CC=1.39483
CH=1.08673
CF=1.33960
CCl=1.72090
CBr=1.89068
CI=2.07886
$END

$REM
   JOB_TYPE	OPTIMIZATION
   BASIS	6-311++G**
   METHOD	B3LYP
   MEM_TOTAL	64000
   SYM_IGNORE	TRUE
$END

--------------------------------------------------------------
 ----------------------------------------------------------------
             Standard Nuclear Orientation (Angstroms)
    I     Atom           X                Y                Z
 ----------------------------------------------------------------
    1      C       0.0000000000     0.0000000000     0.0000000000
    2      C       0.0000000000     0.0000000000     1.3948300000
    3      C       1.2079582140     0.0000000000     2.0922450000
    4      C       2.4159164279     0.0000000000     1.3948300000
    5      C       2.4159164279     0.0000000000    -0.0000000000
    6      C       1.2079582140     0.0000000000    -0.6974150000
    7      H      -0.9411357871    -0.0000000000    -0.5433650000
    8      H      -0.9411357871    -0.0000000000     1.9381950000
    9      F       1.2079582140    -0.0000000000     3.4318450000
   10      H       3.3570522150    -0.0000000000     1.9381950000
   11      H       3.3570522150    -0.0000000000    -0.5433650000
   12      Br      1.2079582140    -0.0000000000    -2.5880950000
 ----------------------------------------------------------------
 Nuclear Repulsion Energy =         519.99941866 hartrees
 There are       42 alpha and       42 beta electrons
 Requested basis set is 6-311++G(d,p)
 There are 81 shells and 230 basis functions

 Total QAlloc Memory Limit  64000 MB
 Mega-Array Size       188 MB
 MEM_STATIC part       192 MB
 A cutoff of  1.0D-11 yielded   2874 shell pairs
 There are     23971 function pairs (     26042 Cartesian)
 Smallest overlap matrix eigenvalue = 1.49E-06

 Q-Chem warning in module stvman/mkSTV.C, line 318:

 Overlap eigenvalue is smaller than square root of threshold
 Use THRESH >= 12 to get rid of this warning


 Scale SEOQF with 1.000000e-01/1.000000e-01/1.000000e-01

 Standard Electronic Orientation quadrupole field applied
 Nucleus-field energy     =    -0.0000000367 hartrees
 Guess from superposition of atomic densities
 Warning:  Energy on first SCF cycle will be non-variational
 SAD guess density has 84.000000 electrons

 -----------------------------------------------------------------------
  General SCF calculation program by
  Eric Jon Sundstrom, Paul Horn, Yuezhi Mao, Dmitri Zuev, Alec White,
  David Stuck, Shaama M.S., Shane Yost, Joonho Lee, David Small,
  Daniel Levine, Susi Lehtola, Hugh Burton, Evgeny Epifanovsky,
  Bang C. Huynh
 -----------------------------------------------------------------------
 Exchange:     0.2000 Hartree-Fock + 0.0800 Slater + 0.7200 B88
 Correlation:  0.1900 VWN1RPA + 0.8100 LYP
 Using SG-1 standard quadrature grid
 using 6 threads for integral computing
 -------------------------------------------------------
 OpenMP Integral computing Module                
 Release: version 2.0, May 2017, Q-Chem Inc. Pleasanton 
 -------------------------------------------------------
 A restricted SCF calculation will be
 performed using DIIS
 SCF converges when DIIS error is below 1.0e-08
 ---------------------------------------
  Cycle       Energy         DIIS error
 ---------------------------------------
    1   -2906.7703767027      4.10e-02  
    2   -2905.0163405417      4.14e-03  
    3   -2904.9577415665      5.02e-03  
    4   -2905.1139463011      8.46e-04  
    5   -2905.1174680681      4.36e-04  
    6   -2905.1186647918      1.01e-04  
    7   -2905.1187265469      4.40e-05  
    8   -2905.1187350733      8.98e-06  
    9   -2905.1187354399      1.75e-06  
   10   -2905.1187354476      4.87e-07  
   11   -2905.1187354492      3.06e-07  
   12   -2905.1187354495      2.29e-08  
   13   -2905.1187354497      9.36e-09  Convergence criterion met
 ---------------------------------------
 SCF time:   CPU 67.53s  wall 12.00s 
 SCF   energy in the final basis set =    -2905.1187354497
 Total energy in the final basis set =    -2905.1187354497

 --------------------------------------------------------------

                    Orbital Energies (a.u.)
 --------------------------------------------------------------

 Alpha MOs
 -- Occupied --
******** -62.4928 -56.3133 -56.3094 -56.3093 -24.7078 -10.2805 -10.2453
-10.2082 -10.2081 -10.2047 -10.2047  -8.7017  -6.5333  -6.5202  -6.5200
 -2.6442  -2.6404  -2.6403  -2.6299  -2.6298  -1.2505  -0.8964  -0.8245
 -0.7821  -0.7424  -0.6506  -0.6262  -0.5701  -0.5204  -0.4982  -0.4899
 -0.4706  -0.4548  -0.4288  -0.4002  -0.3924  -0.3727  -0.3248  -0.3029
 -0.2863  -0.2540
 -- Virtual --
 -0.0432  -0.0337  -0.0220  -0.0025   0.0051   0.0121   0.0343   0.0345
  0.0489   0.0550   0.0687   0.0719   0.0740   0.0804   0.0944   0.1090
  0.1091   0.1131   0.1226   0.1249   0.1259   0.1262   0.1282   0.1337
  0.1363   0.1477   0.1478   0.1705   0.1732   0.1826   0.1901   0.2066
  0.2079   0.2286   0.2304   0.2441   0.2605   0.2686   0.2704   0.2792
  0.2821   0.3009   0.3141   0.3299   0.3341   0.3572   0.3773   0.3811
  0.4141   0.4288   0.4349   0.4554   0.4830   0.4929   0.5126   0.5179
  0.5207   0.5379   0.5489   0.5631   0.5659   0.5759   0.5876   0.5890
  0.5897   0.6037   0.6384   0.6563   0.6885   0.6909   0.7182   0.7229
  0.7349   0.7654   0.8203   0.8263   0.8336   0.8357   0.8611   0.8694
  0.8832   0.8938   0.9082   0.9752   0.9753   0.9900   1.0086   1.0470
  1.0525   1.0840   1.1056   1.1526   1.2441   1.2792   1.3573   1.4096
  1.4233   1.4537   1.4904   1.5098   1.5180   1.5370   1.5609   1.5937
  1.6011   1.6276   1.6609   1.6902   1.7248   1.7478   1.8806   1.8838
  1.8847   1.8860   1.9000   1.9272   1.9302   2.0104   2.0137   2.0414
  2.0462   2.0520   2.0641   2.1148   2.1944   2.2613   2.2705   2.3020
  2.3348   2.3890   2.4268   2.5974   2.6117   2.6168   2.6729   2.6835
  2.6978   2.7124   2.7357   2.7364   2.7404   2.7614   2.8426   2.8586
  2.9221   3.0079   3.0475   3.1041   3.1843   3.2993   3.3613   3.4495
  3.5584   3.6508   3.7719   3.7721   3.8452   3.9630   3.9817   4.0027
  4.0492   4.0829   4.0887   4.1125   4.1362   4.2403   4.4207   4.8185
  4.8637   6.3017   6.4281   6.7152   6.7671   7.5598   7.6719   7.7500
 23.4949  23.8468  23.9400  24.0091  24.0651  24.1470  48.0008  66.7895
289.7567 289.8709 289.97461020.8135
 --------------------------------------------------------------

          Ground-State Mulliken Net Atomic Charges

     Atom                 Charge (a.u.)
  ----------------------------------------
      1 C                    -0.613319
      2 C                     0.449140
      3 C                    -0.791353
      4 C                     0.449140
      5 C                    -0.613319
      6 C                     0.680318
      7 H                     0.212361
      8 H                     0.201469
      9 F                    -0.162053
     10 H                     0.201469
     11 H                     0.212361
     12 Br                   -0.226214
  ----------------------------------------
  Sum of atomic charges =     0.000000

 -----------------------------------------------------------------
                    Cartesian Multipole Moments
 -----------------------------------------------------------------
    Charge (ESU x 10^10)
                -0.0000
    Dipole Moment (Debye)
         X      -0.0000      Y       0.0000      Z       0.0382
       Tot       0.0382
    Quadrupole Moments (Debye-Ang)
        XX     -51.3343     XY       0.0000     YY     -61.1635
        XZ       0.0462     YZ       0.0000     ZZ     -64.4890
    Octopole Moments (Debye-Ang^2)
       XXX    -186.0291    XXY       0.0000    XYY     -73.8829
       YYY       0.0000    XXZ      13.5154    XYZ       0.0000
       YYZ       6.8672    XZZ     -77.9000    YZZ      -0.0000
       ZZZ      -7.9481
    Hexadecapole Moments (Debye-Ang^3)
      XXXX    -732.0653   XXXY       0.0000   XXYY    -160.9430
      XYYY       0.0000   YYYY     -70.8998   XXXZ      48.8435
      XXYZ       0.0000   XYYZ       8.2953   YYYZ       0.0000
      XXZZ    -378.7803   XYZZ      -0.0000   YYZZ    -263.1564
      XZZZ      -9.6009   YZZZ       0.0000   ZZZZ   -1530.9080
 -----------------------------------------------------------------
 Calculating analytic gradient of the SCF energy
 Gradient of SCF Energy
            1           2           3           4           5           6
    1   0.0006313   0.0013756   0.0000000  -0.0013756  -0.0006313  -0.0000000
    2   0.0000000   0.0000000  -0.0000000   0.0000000  -0.0000000   0.0000000
    3   0.0015784  -0.0056325   0.0231090  -0.0056325   0.0015784  -0.0135580
            7           8           9          10          11          12
    1  -0.0021596  -0.0024084  -0.0000000   0.0024084   0.0021596   0.0000000
    2   0.0000000  -0.0000000   0.0000000  -0.0000000   0.0000000  -0.0000000
    3  -0.0020808   0.0002697  -0.0064583   0.0002697  -0.0020808   0.0086376
 Max gradient component =       2.311E-02
 RMS gradient           =       5.101E-03
 Gradient time:  CPU 19.20 s  wall 3.27 s
 Geometry Optimization Parameters
   NAtoms,    NIC,     NZ,  NCons,   NDum,   NFix, NCnnct, MaxDiis
       12      78      12       0       0       0       0       0


** GEOMETRY OPTIMIZATION IN DELOCALIZED INTERNAL COORDINATES **
   Searching for a Minimum

   Optimization Cycle:   1

                       Coordinates (Angstroms)
     ATOM                X               Y               Z
      1  C         0.0000000000    0.0000000000    0.0000000000
      2  C         0.0000000000    0.0000000000    1.3948300000
      3  C         1.2079582140    0.0000000000    2.0922450000
      4  C         2.4159164279    0.0000000000    1.3948300000
      5  C         2.4159164279    0.0000000000    0.0000000000
      6  C         1.2079582140    0.0000000000   -0.6974150000
      7  H        -0.9411357871    0.0000000000   -0.5433650000
      8  H        -0.9411357871    0.0000000000    1.9381950000
      9  F         1.2079582140    0.0000000000    3.4318450000
     10  H         3.3570522150    0.0000000000    1.9381950000
     11  H         3.3570522150    0.0000000000   -0.5433650000
     12  Br        1.2079582140    0.0000000000   -2.5880950000
   Point Group: c1    Number of degrees of freedom:    30


   Energy is  -2905.118735450


 Attempting to generate delocalized internal coordinates
 Initial Hessian constructed with Jon Baker's OPTIMIZE code

 17 Hessian modes will be used to form the next step
  Hessian Eigenvalues:
     0.160000    0.160000    0.160000    0.160000    0.201019    0.229818
     0.240000    0.351933    0.351933    0.351933    0.351933    0.425133
     0.464882    0.464882    0.464882    0.464882    0.572947

 Minimum search - taking simple RFO step
 Searching for Lamda that Minimizes Along All modes
 Value Taken    Lamda =  -0.00132151
 Step Taken.  Stepsize is  0.071439

                             Maximum     Tolerance    Cnvgd?
         Gradient           0.011315      0.000300      NO
         Displacement       0.041252      0.001200      NO
         Energy change     *********      0.000001      NO


 New Cartesian Coordinates Obtained by Inverse Iteration

 Displacement from previous Coordinates is:  0.071890
 ----------------------------------------------------------------
             Standard Nuclear Orientation (Angstroms)
    I     Atom           X                Y                Z
 ----------------------------------------------------------------
    1      C      -0.0027398817     0.0000000000     0.0030970888
    2      C      -0.0033826629     0.0000000000     1.3945642478
    3      C       1.2079582139     0.0000000000     2.0704892041
    4      C       2.4192990909     0.0000000000     1.3945642479
    5      C       2.4186563097     0.0000000000     0.0030970890
    6      C       1.2079582139     0.0000000000    -0.6875915324
    7      H      -0.9410640321     0.0000000000    -0.5364139698
    8      H      -0.9343694117     0.0000000000     1.9486642509
    9      F       1.2079582139     0.0000000000     3.4160403976
   10      H       3.3502858397     0.0000000000     1.9486642509
   11      H       3.3569804599     0.0000000000    -0.5364139699
   12      Br      1.2079582140     0.0000000000    -2.6008613049
 ----------------------------------------------------------------
 Nuclear Repulsion Energy =         519.38519024 hartrees
 There are       42 alpha and       42 beta electrons
 Applying Cartesian multipole field
    Component          Value
    ---------          -----
     (2,0,0)        1.00000E-11
     (0,2,0)        2.00000E-11
     (0,0,2)       -3.00000E-11
 Nucleus-field energy     =    -0.0000000368 hartrees
 Requested basis set is 6-311++G(d,p)
 There are 81 shells and 230 basis functions
 A cutoff of  1.0D-11 yielded   2870 shell pairs
 There are     23955 function pairs (     26024 Cartesian)
 Smallest overlap matrix eigenvalue = 1.45E-06

 Q-Chem warning in module stvman/mkSTV.C, line 318:

 Overlap eigenvalue is smaller than square root of threshold
 Use THRESH >= 12 to get rid of this warning

 Guess MOs from SCF MO coefficient file

 -----------------------------------------------------------------------
  General SCF calculation program by
  Eric Jon Sundstrom, Paul Horn, Yuezhi Mao, Dmitri Zuev, Alec White,
  David Stuck, Shaama M.S., Shane Yost, Joonho Lee, David Small,
  Daniel Levine, Susi Lehtola, Hugh Burton, Evgeny Epifanovsky,
  Bang C. Huynh
 -----------------------------------------------------------------------
 Exchange:     0.2000 Hartree-Fock + 0.0800 Slater + 0.7200 B88
 Correlation:  0.1900 VWN1RPA + 0.8100 LYP
 Using SG-1 standard quadrature grid
 using 6 threads for integral computing
 -------------------------------------------------------
 OpenMP Integral computing Module                
 Release: version 2.0, May 2017, Q-Chem Inc. Pleasanton 
 -------------------------------------------------------
 A restricted SCF calculation will be
 performed using DIIS
 SCF converges when DIIS error is below 1.0e-08
 ---------------------------------------
  Cycle       Energy         DIIS error
 ---------------------------------------
    1   -2905.1189887000      3.46e-04  
    2   -2905.1193875708      1.61e-04  
    3   -2905.1193609561      1.73e-04  
    4   -2905.1194965001      2.11e-05  
    5   -2905.1194994973      6.34e-06  
    6   -2905.1194997475      1.50e-06  
    7   -2905.1194997594      5.48e-07  
    8   -2905.1194997603      1.21e-07  
    9   -2905.1194997604      4.29e-08  
   10   -2905.1194997606      7.16e-09  Convergence criterion met
 ---------------------------------------
 SCF time:   CPU 53.06s  wall 9.00s 
 SCF   energy in the final basis set =    -2905.1194997606
 Total energy in the final basis set =    -2905.1194997606

 --------------------------------------------------------------

                    Orbital Energies (a.u.)
 --------------------------------------------------------------

 Alpha MOs
 -- Occupied --
******** -62.4919 -56.3124 -56.3085 -56.3084 -24.7046 -10.2787 -10.2467
-10.2085 -10.2085 -10.2041 -10.2041  -8.7007  -6.5323  -6.5191  -6.5189
 -2.6432  -2.6394  -2.6393  -2.6288  -2.6287  -1.2463  -0.8980  -0.8219
 -0.7853  -0.7427  -0.6528  -0.6262  -0.5697  -0.5202  -0.4981  -0.4876
 -0.4707  -0.4586  -0.4277  -0.4004  -0.3902  -0.3751  -0.3238  -0.3023
 -0.2882  -0.2551
 -- Virtual --
 -0.0437  -0.0333  -0.0256  -0.0034   0.0050   0.0122   0.0342   0.0345
  0.0489   0.0544   0.0686   0.0725   0.0742   0.0801   0.0934   0.1089
  0.1089   0.1131   0.1226   0.1255   0.1255   0.1266   0.1282   0.1334
  0.1362   0.1474   0.1477   0.1704   0.1731   0.1836   0.1904   0.2067
  0.2080   0.2289   0.2301   0.2449   0.2612   0.2692   0.2710   0.2799
  0.2846   0.3013   0.3130   0.3297   0.3349   0.3603   0.3773   0.3819
  0.4127   0.4298   0.4354   0.4548   0.4835   0.4940   0.5113   0.5192
  0.5193   0.5393   0.5491   0.5614   0.5666   0.5751   0.5867   0.5912
  0.5921   0.6029   0.6367   0.6550   0.6893   0.6895   0.7183   0.7200
  0.7360   0.7672   0.8194   0.8279   0.8328   0.8350   0.8597   0.8701
  0.8836   0.8947   0.9052   0.9740   0.9755   0.9889   1.0081   1.0455
  1.0502   1.0840   1.1049   1.1578   1.2406   1.2779   1.3603   1.4122
  1.4252   1.4515   1.4917   1.5107   1.5216   1.5406   1.5661   1.5931
  1.5982   1.6281   1.6654   1.6879   1.7249   1.7484   1.8812   1.8847
  1.8889   1.8940   1.9037   1.9281   1.9319   2.0081   2.0107   2.0370
  2.0482   2.0572   2.0644   2.1147   2.2004   2.2674   2.2768   2.3080
  2.3343   2.3965   2.4287   2.6003   2.6131   2.6232   2.6820   2.6866
  2.6957   2.7153   2.7357   2.7365   2.7388   2.7633   2.8419   2.8602
  2.9295   3.0035   3.0506   3.1128   3.1847   3.3075   3.3632   3.4571
  3.5788   3.6512   3.7688   3.7749   3.8468   3.9707   3.9785   4.0034
  4.0493   4.0801   4.1000   4.1184   4.1341   4.2369   4.4221   4.8219
  4.8638   6.3037   6.4313   6.7083   6.7616   7.5604   7.6709   7.7459
 23.4966  23.8559  23.9506  24.0239  24.0784  24.1633  47.9938  66.7905
289.7568 289.8694 289.97011020.8045
 --------------------------------------------------------------

          Ground-State Mulliken Net Atomic Charges

     Atom                 Charge (a.u.)
  ----------------------------------------
      1 C                    -0.659101
      2 C                     0.470361
      3 C                    -0.803016
      4 C                     0.470361
      5 C                    -0.659101
      6 C                     0.743137
      7 H                     0.210254
      8 H                     0.203236
      9 F                    -0.164884
     10 H                     0.203236
     11 H                     0.210254
     12 Br                   -0.224738
  ----------------------------------------
  Sum of atomic charges =     0.000000

 -----------------------------------------------------------------
                    Cartesian Multipole Moments
 -----------------------------------------------------------------
    Charge (ESU x 10^10)
                -0.0000
    Dipole Moment (Debye)
         X      -0.0000      Y      -0.0000      Z       0.0822
       Tot       0.0822
    Quadrupole Moments (Debye-Ang)
        XX     -51.1470     XY      -0.0000     YY     -61.1263
        XZ       0.0993     YZ      -0.0000     ZZ     -64.8708
    Octopole Moments (Debye-Ang^2)
       XXX    -185.3502    XXY      -0.0000    XYY     -73.8380
       YYY      -0.0000    XXZ      14.3007    XYZ      -0.0000
       YYZ       7.3769    XZZ     -78.3612    YZZ      -0.0000
       ZZZ      -7.1861
    Hexadecapole Moments (Debye-Ang^3)
      XXXX    -729.6516   XXXY      -0.0000   XXYY    -160.7470
      XYYY      -0.0000   YYYY     -70.7971   XXXZ      51.5341
      XXYZ      -0.0000   XYYZ       8.9109   YYYZ       0.0000
      XXZZ    -379.1542   XYZZ      -0.0000   YYZZ    -263.6557
      XZZZ      -8.6805   YZZZ      -0.0000   ZZZZ   -1535.9719
 -----------------------------------------------------------------
 Calculating analytic gradient of the SCF energy
 Gradient of SCF Energy
            1           2           3           4           5           6
    1  -0.0003056   0.0007835   0.0000000  -0.0007835   0.0003056  -0.0000000
    2   0.0000000  -0.0000000   0.0000000  -0.0000000   0.0000000  -0.0000000
    3   0.0030490  -0.0022736   0.0073915  -0.0022736   0.0030490  -0.0037473
            7           8           9          10          11          12
    1  -0.0000937  -0.0005305  -0.0000000   0.0005305   0.0000937  -0.0000000
    2  -0.0000000  -0.0000000  -0.0000000   0.0000000  -0.0000000   0.0000000
    3   0.0001596  -0.0002633  -0.0052148  -0.0002633   0.0001596   0.0002270
 Max gradient component =       7.392E-03
 RMS gradient           =       1.879E-03
 Gradient time:  CPU 19.10 s  wall 3.25 s
 Geometry Optimization Parameters
   NAtoms,    NIC,     NZ,  NCons,   NDum,   NFix, NCnnct, MaxDiis
       12      78      12       0       0       0       0       0

 Cartesian Hessian Update
 Hessian updated using BFGS update


** GEOMETRY OPTIMIZATION IN DELOCALIZED INTERNAL COORDINATES **
   Searching for a Minimum

   Optimization Cycle:   2

                       Coordinates (Angstroms)
     ATOM                X               Y               Z
      1  C        -0.0027398817    0.0000000000    0.0030970888
      2  C        -0.0033826629    0.0000000000    1.3945642478
      3  C         1.2079582139    0.0000000000    2.0704892041
      4  C         2.4192990909    0.0000000000    1.3945642479
      5  C         2.4186563097    0.0000000000    0.0030970890
      6  C         1.2079582139    0.0000000000   -0.6875915324
      7  H        -0.9410640321    0.0000000000   -0.5364139698
      8  H        -0.9343694117    0.0000000000    1.9486642509
      9  F         1.2079582139    0.0000000000    3.4160403976
     10  H         3.3502858397    0.0000000000    1.9486642509
     11  H         3.3569804599    0.0000000000   -0.5364139699
     12  Br        1.2079582140    0.0000000000   -2.6008613049
   Point Group: c1    Number of degrees of freedom:    30


   Energy is  -2905.119499761

 Hessian updated using BFGS update

 11 Hessian modes will be used to form the next step
  Hessian Eigenvalues:
     0.152063    0.160839    0.186791    0.215800    0.236389    0.350524
     0.353072    0.430402    0.450810    0.488412    0.571489

 Minimum search - taking simple RFO step
 Searching for Lamda that Minimizes Along All modes
 Value Taken    Lamda =  -0.00015799
 Step Taken.  Stepsize is  0.026551

                             Maximum     Tolerance    Cnvgd?
         Gradient           0.004197      0.000300      NO
         Displacement       0.015651      0.001200      NO
         Energy change     -0.000764      0.000001      NO


 New Cartesian Coordinates Obtained by Inverse Iteration

 Displacement from previous Coordinates is:  0.027361
 ----------------------------------------------------------------
             Standard Nuclear Orientation (Angstroms)
    I     Atom           X                Y                Z
 ----------------------------------------------------------------
    1      C      -0.0045509537     0.0000000000     0.0015085270
    2      C      -0.0055445333     0.0000000000     1.3946407162
    3      C       1.2079582140     0.0000000000     2.0642068469
    4      C       2.4214609612     0.0000000000     1.3946407161
    5      C       2.4204673815     0.0000000000     0.0015085269
    6      C       1.2079582139     0.0000000000    -0.6826640405
    7      H      -0.9406532669     0.0000000000    -0.5410759713
    8      H      -0.9321199985     0.0000000000     1.9544088852
    9      F       1.2079582140     0.0000000000     3.4160177638
   10      H       3.3480364264     0.0000000000     1.9544088852
   11      H       3.3565696948     0.0000000000    -0.5410759713
   12      Br      1.2079582142     0.0000000000    -2.5986248843
 ----------------------------------------------------------------
 Nuclear Repulsion Energy =         519.40479830 hartrees
 There are       42 alpha and       42 beta electrons
 Applying Cartesian multipole field
    Component          Value
    ---------          -----
     (2,0,0)        1.00000E-11
     (0,2,0)        2.00000E-11
     (0,0,2)       -3.00000E-11
 Nucleus-field energy     =    -0.0000000367 hartrees
 Requested basis set is 6-311++G(d,p)
 There are 81 shells and 230 basis functions
 A cutoff of  1.0D-11 yielded   2870 shell pairs
 There are     23955 function pairs (     26024 Cartesian)
 Smallest overlap matrix eigenvalue = 1.46E-06

 Q-Chem warning in module stvman/mkSTV.C, line 318:

 Overlap eigenvalue is smaller than square root of threshold
 Use THRESH >= 12 to get rid of this warning

 Guess MOs from SCF MO coefficient file

 -----------------------------------------------------------------------
  General SCF calculation program by
  Eric Jon Sundstrom, Paul Horn, Yuezhi Mao, Dmitri Zuev, Alec White,
  David Stuck, Shaama M.S., Shane Yost, Joonho Lee, David Small,
  Daniel Levine, Susi Lehtola, Hugh Burton, Evgeny Epifanovsky,
  Bang C. Huynh
 -----------------------------------------------------------------------
 Exchange:     0.2000 Hartree-Fock + 0.0800 Slater + 0.7200 B88
 Correlation:  0.1900 VWN1RPA + 0.8100 LYP
 Using SG-1 standard quadrature grid
 using 6 threads for integral computing
 -------------------------------------------------------
 OpenMP Integral computing Module                
 Release: version 2.0, May 2017, Q-Chem Inc. Pleasanton 
 -------------------------------------------------------
 A restricted SCF calculation will be
 performed using DIIS
 SCF converges when DIIS error is below 1.0e-08
 ---------------------------------------
  Cycle       Energy         DIIS error
 ---------------------------------------
    1   -2905.1194830746      1.69e-04  
    2   -2905.1195806430      5.30e-05  
    3   -2905.1195747902      6.50e-05  
    4   -2905.1195909312      5.61e-06  
    5   -2905.1195910774      3.09e-06  
    6   -2905.1195911350      6.86e-07  
    7   -2905.1195911377      3.46e-07  
    8   -2905.1195911383      5.18e-08  
    9   -2905.1195911382      1.30e-08  
   10   -2905.1195911383      5.14e-09  Convergence criterion met
 ---------------------------------------
 SCF time:   CPU 52.29s  wall 9.00s 
 SCF   energy in the final basis set =    -2905.1195911383
 Total energy in the final basis set =    -2905.1195911383

 --------------------------------------------------------------

                    Orbital Energies (a.u.)
 --------------------------------------------------------------

 Alpha MOs
 -- Occupied --
******** -62.4916 -56.3121 -56.3082 -56.3081 -24.7030 -10.2786 -10.2469
-10.2090 -10.2090 -10.2047 -10.2047  -8.7004  -6.5320  -6.5188  -6.5186
 -2.6428  -2.6390  -2.6390  -2.6285  -2.6284  -1.2428  -0.8987  -0.8218
 -0.7859  -0.7427  -0.6538  -0.6254  -0.5687  -0.5196  -0.4981  -0.4855
 -0.4709  -0.4599  -0.4272  -0.4007  -0.3895  -0.3764  -0.3238  -0.3022
 -0.2886  -0.2556
 -- Virtual --
 -0.0447  -0.0333  -0.0261  -0.0035   0.0050   0.0121   0.0341   0.0344
  0.0489   0.0542   0.0686   0.0724   0.0742   0.0800   0.0934   0.1087
  0.1087   0.1131   0.1227   0.1253   0.1255   0.1259   0.1280   0.1331
  0.1361   0.1468   0.1475   0.1701   0.1730   0.1835   0.1899   0.2067
  0.2079   0.2289   0.2297   0.2448   0.2608   0.2689   0.2712   0.2799
  0.2844   0.3009   0.3129   0.3286   0.3352   0.3603   0.3767   0.3825
  0.4128   0.4300   0.4358   0.4543   0.4831   0.4940   0.5110   0.5183
  0.5188   0.5397   0.5490   0.5602   0.5666   0.5755   0.5865   0.5919
  0.5924   0.6027   0.6362   0.6548   0.6891   0.6891   0.7173   0.7195
  0.7357   0.7668   0.8184   0.8279   0.8330   0.8344   0.8587   0.8704
  0.8830   0.8954   0.9052   0.9732   0.9754   0.9884   1.0084   1.0436
  1.0487   1.0834   1.1043   1.1584   1.2414   1.2776   1.3617   1.4132
  1.4267   1.4492   1.4913   1.5106   1.5224   1.5406   1.5681   1.5927
  1.5963   1.6258   1.6680   1.6854   1.7220   1.7478   1.8795   1.8850
  1.8922   1.8961   1.9029   1.9264   1.9328   2.0063   2.0107   2.0335
  2.0487   2.0579   2.0656   2.1140   2.2015   2.2662   2.2793   2.3084
  2.3364   2.3987   2.4277   2.5977   2.6131   2.6244   2.6833   2.6858
  2.6944   2.7158   2.7354   2.7374   2.7374   2.7640   2.8412   2.8602
  2.9294   2.9989   3.0505   3.1136   3.1819   3.3095   3.3581   3.4567
  3.5835   3.6506   3.7641   3.7762   3.8459   3.9719   3.9740   4.0037
  4.0501   4.0797   4.0999   4.1201   4.1305   4.2369   4.4219   4.8208
  4.8604   6.3050   6.4325   6.7037   6.7581   7.5606   7.6710   7.7444
 23.4959  23.8551  23.9541  24.0294  24.0758  24.1632  47.9930  66.7909
289.7570 289.8696 289.96851020.8035
 --------------------------------------------------------------

          Ground-State Mulliken Net Atomic Charges

     Atom                 Charge (a.u.)
  ----------------------------------------
      1 C                    -0.674788
      2 C                     0.475343
      3 C                    -0.804857
      4 C                     0.475343
      5 C                    -0.674788
      6 C                     0.767255
      7 H                     0.210211
      8 H                     0.204488
      9 F                    -0.168145
     10 H                     0.204488
     11 H                     0.210211
     12 Br                   -0.224762
  ----------------------------------------
  Sum of atomic charges =     0.000000

 -----------------------------------------------------------------
                    Cartesian Multipole Moments
 -----------------------------------------------------------------
    Charge (ESU x 10^10)
                -0.0000
    Dipole Moment (Debye)
         X      -0.0000      Y      -0.0000      Z       0.0601
       Tot       0.0601
    Quadrupole Moments (Debye-Ang)
        XX     -51.0770     XY      -0.0000     YY     -61.1250
        XZ       0.0726     YZ      -0.0000     ZZ     -65.0975
    Octopole Moments (Debye-Ang^2)
       XXX    -185.0968    XXY      -0.0000    XYY     -73.8365
       YYY      -0.0000    XXZ      14.3081    XYZ      -0.0000
       YYZ       7.3502    XZZ     -78.6350    YZZ      -0.0000
       ZZZ      -7.7658
    Hexadecapole Moments (Debye-Ang^3)
      XXXX    -729.1398   XXXY      -0.0000   XXYY    -160.7755
      XYYY      -0.0000   YYYY     -70.7783   XXXZ      51.6389
      XXYZ      -0.0000   XYYZ       8.8787   YYYZ      -0.0000
      XXZZ    -378.9429   XYZZ      -0.0000   YYZZ    -263.5035
      XZZZ      -9.3807   YZZZ      -0.0000   ZZZZ   -1537.6478
 -----------------------------------------------------------------
 Calculating analytic gradient of the SCF energy
 Gradient of SCF Energy
            1           2           3           4           5           6
    1   0.0000222   0.0000620   0.0000000  -0.0000620  -0.0000222  -0.0000000
    2  -0.0000000   0.0000000  -0.0000000   0.0000000  -0.0000000   0.0000000
    3   0.0003858  -0.0001822   0.0013045  -0.0001822   0.0003858  -0.0001277
            7           8           9          10          11          12
    1   0.0000786   0.0000902  -0.0000000  -0.0000902  -0.0000786  -0.0000000
    2  -0.0000000   0.0000000  -0.0000000  -0.0000000  -0.0000000  -0.0000000
    3   0.0001620  -0.0001524  -0.0015080  -0.0001524   0.0001620  -0.0000951
 Max gradient component =       1.508E-03
 RMS gradient           =       3.536E-04
 Gradient time:  CPU 19.13 s  wall 3.26 s
 Geometry Optimization Parameters
   NAtoms,    NIC,     NZ,  NCons,   NDum,   NFix, NCnnct, MaxDiis
       12      78      12       0       0       0       0       0

 Cartesian Hessian Update
 Hessian updated using BFGS update


** GEOMETRY OPTIMIZATION IN DELOCALIZED INTERNAL COORDINATES **
   Searching for a Minimum

   Optimization Cycle:   3

                       Coordinates (Angstroms)
     ATOM                X               Y               Z
      1  C        -0.0045509537    0.0000000000    0.0015085270
      2  C        -0.0055445333    0.0000000000    1.3946407162
      3  C         1.2079582140    0.0000000000    2.0642068469
      4  C         2.4214609612    0.0000000000    1.3946407161
      5  C         2.4204673815    0.0000000000    0.0015085269
      6  C         1.2079582139    0.0000000000   -0.6826640405
      7  H        -0.9406532669    0.0000000000   -0.5410759713
      8  H        -0.9321199985    0.0000000000    1.9544088852
      9  F         1.2079582140    0.0000000000    3.4160177638
     10  H         3.3480364264    0.0000000000    1.9544088852
     11  H         3.3565696948    0.0000000000   -0.5410759713
     12  Br        1.2079582142    0.0000000000   -2.5986248843
   Point Group: c1    Number of degrees of freedom:    30


   Energy is  -2905.119591138

 Hessian updated using BFGS update

 11 Hessian modes will be used to form the next step
  Hessian Eigenvalues:
     0.145185    0.160578    0.185636    0.214972    0.235646    0.352367
     0.353804    0.428029    0.448328    0.487365    0.513598

 Minimum search - taking simple RFO step
 Searching for Lamda that Minimizes Along All modes
 Value Taken    Lamda =  -0.00000797
 Step Taken.  Stepsize is  0.005326

                             Maximum     Tolerance    Cnvgd?
         Gradient           0.000887      0.000300      NO
         Displacement       0.002323      0.001200      NO
         Energy change     -0.000091      0.000001      NO


 New Cartesian Coordinates Obtained by Inverse Iteration

 Displacement from previous Coordinates is:  0.006395
 ----------------------------------------------------------------
             Standard Nuclear Orientation (Angstroms)
    I     Atom           X                Y                Z
 ----------------------------------------------------------------
    1      C      -0.0049721058     0.0000000000     0.0010302213
    2      C      -0.0059967175     0.0000000000     1.3947198512
    3      C       1.2079582140     0.0000000000     2.0636812821
    4      C       2.4219131454     0.0000000000     1.3947198510
    5      C       2.4208885335     0.0000000000     0.0010302210
    6      C       1.2079582138     0.0000000000    -0.6822596176
    7      H      -0.9406445952     0.0000000000    -0.5426201215
    8      H      -0.9320970343     0.0000000000     1.9556336629
    9      F       1.2079582140     0.0000000000     3.4174277613
   10      H       3.3480134621     0.0000000000     1.9556336629
   11      H       3.3565610231     0.0000000000    -0.5426201216
   12      Br      1.2079582143     0.0000000000    -2.5984766531
 ----------------------------------------------------------------
 Nuclear Repulsion Energy =         519.32322187 hartrees
 There are       42 alpha and       42 beta electrons
 Applying Cartesian multipole field
    Component          Value
    ---------          -----
     (2,0,0)        1.00000E-11
     (0,2,0)        2.00000E-11
     (0,0,2)       -3.00000E-11
 Nucleus-field energy     =    -0.0000000367 hartrees
 Requested basis set is 6-311++G(d,p)
 There are 81 shells and 230 basis functions
 A cutoff of  1.0D-11 yielded   2870 shell pairs
 There are     23955 function pairs (     26024 Cartesian)
 Smallest overlap matrix eigenvalue = 1.46E-06

 Q-Chem warning in module stvman/mkSTV.C, line 318:

 Overlap eigenvalue is smaller than square root of threshold
 Use THRESH >= 12 to get rid of this warning

 Guess MOs from SCF MO coefficient file

 -----------------------------------------------------------------------
  General SCF calculation program by
  Eric Jon Sundstrom, Paul Horn, Yuezhi Mao, Dmitri Zuev, Alec White,
  David Stuck, Shaama M.S., Shane Yost, Joonho Lee, David Small,
  Daniel Levine, Susi Lehtola, Hugh Burton, Evgeny Epifanovsky,
  Bang C. Huynh
 -----------------------------------------------------------------------
 Exchange:     0.2000 Hartree-Fock + 0.0800 Slater + 0.7200 B88
 Correlation:  0.1900 VWN1RPA + 0.8100 LYP
 Using SG-1 standard quadrature grid
 using 6 threads for integral computing
 -------------------------------------------------------
 OpenMP Integral computing Module                
 Release: version 2.0, May 2017, Q-Chem Inc. Pleasanton 
 -------------------------------------------------------
 A restricted SCF calculation will be
 performed using DIIS
 SCF converges when DIIS error is below 1.0e-08
 ---------------------------------------
  Cycle       Energy         DIIS error
 ---------------------------------------
    1   -2905.1195913665      2.96e-05  
    2   -2905.1195950618      8.15e-06  
    3   -2905.1195949895      8.95e-06  
    4   -2905.1195953209      1.48e-06  
    5   -2905.1195953313      6.66e-07  
    6   -2905.1195953343      1.43e-07  
    7   -2905.1195953342      6.52e-08  
    8   -2905.1195953344      1.76e-08  
    9   -2905.1195953342      2.71e-09  Convergence criterion met
 ---------------------------------------
 SCF time:   CPU 46.82s  wall 8.00s 
 SCF   energy in the final basis set =    -2905.1195953342
 Total energy in the final basis set =    -2905.1195953342

 --------------------------------------------------------------

                    Orbital Energies (a.u.)
 --------------------------------------------------------------

 Alpha MOs
 -- Occupied --
******** -62.4916 -56.3121 -56.3082 -56.3081 -24.7027 -10.2787 -10.2470
-10.2092 -10.2092 -10.2050 -10.2050  -8.7004  -6.5320  -6.5188  -6.5186
 -2.6429  -2.6391  -2.6390  -2.6285  -2.6284  -1.2418  -0.8987  -0.8218
 -0.7859  -0.7427  -0.6539  -0.6252  -0.5684  -0.5194  -0.4981  -0.4849
 -0.4710  -0.4600  -0.4271  -0.4007  -0.3894  -0.3765  -0.3238  -0.3022
 -0.2886  -0.2558
 -- Virtual --
 -0.0449  -0.0334  -0.0261  -0.0035   0.0049   0.0121   0.0341   0.0344
  0.0489   0.0542   0.0685   0.0723   0.0742   0.0800   0.0934   0.1086
  0.1087   0.1131   0.1227   0.1253   0.1254   0.1256   0.1280   0.1331
  0.1361   0.1465   0.1474   0.1700   0.1730   0.1835   0.1898   0.2066
  0.2079   0.2288   0.2296   0.2447   0.2607   0.2688   0.2711   0.2798
  0.2842   0.3007   0.3129   0.3283   0.3352   0.3601   0.3766   0.3827
  0.4128   0.4299   0.4359   0.4541   0.4829   0.4939   0.5110   0.5179
  0.5187   0.5397   0.5489   0.5600   0.5666   0.5755   0.5865   0.5916
  0.5924   0.6027   0.6362   0.6547   0.6889   0.6890   0.7171   0.7193
  0.7355   0.7666   0.8182   0.8277   0.8330   0.8342   0.8585   0.8703
  0.8828   0.8955   0.9051   0.9730   0.9752   0.9882   1.0084   1.0431
  1.0484   1.0831   1.1041   1.1581   1.2415   1.2775   1.3620   1.4134
  1.4270   1.4488   1.4910   1.5104   1.5224   1.5403   1.5680   1.5926
  1.5959   1.6251   1.6682   1.6848   1.7212   1.7475   1.8791   1.8851
  1.8925   1.8958   1.9024   1.9259   1.9327   2.0059   2.0107   2.0324
  2.0487   2.0577   2.0660   2.1137   2.2013   2.2659   2.2791   2.3081
  2.3364   2.3987   2.4273   2.5966   2.6130   2.6243   2.6828   2.6851
  2.6941   2.7155   2.7354   2.7371   2.7377   2.7640   2.8410   2.8600
  2.9288   2.9972   3.0501   3.1130   3.1805   3.3092   3.3567   3.4561
  3.5831   3.6501   3.7629   3.7764   3.8455   3.9715   3.9725   4.0036
  4.0501   4.0796   4.0988   4.1200   4.1294   4.2367   4.4217   4.8201
  4.8590   6.3053   6.4327   6.7023   6.7570   7.5605   7.6709   7.7441
 23.4953  23.8541  23.9539  24.0293  24.0742  24.1620  47.9929  66.7909
289.7570 289.8695 289.96821020.8033
 --------------------------------------------------------------

          Ground-State Mulliken Net Atomic Charges

     Atom                 Charge (a.u.)
  ----------------------------------------
      1 C                    -0.676901
      2 C                     0.475901
      3 C                    -0.805248
      4 C                     0.475901
      5 C                    -0.676901
      6 C                     0.770788
      7 H                     0.210301
      8 H                     0.204822
      9 F                    -0.169108
     10 H                     0.204822
     11 H                     0.210301
     12 Br                   -0.224677
  ----------------------------------------
  Sum of atomic charges =     0.000000

 -----------------------------------------------------------------
                    Cartesian Multipole Moments
 -----------------------------------------------------------------
    Charge (ESU x 10^10)
                -0.0000
    Dipole Moment (Debye)
         X      -0.0000      Y       0.0000      Z       0.0486
       Tot       0.0486
    Quadrupole Moments (Debye-Ang)
        XX     -51.0669     XY       0.0000     YY     -61.1301
        XZ       0.0587     YZ       0.0000     ZZ     -65.1500
    Octopole Moments (Debye-Ang^2)
       XXX    -185.0601    XXY       0.0000    XYY     -73.8426
       YYY       0.0000    XXZ      14.2886    XYZ       0.0000
       YYZ       7.3323    XZZ     -78.6985    YZZ       0.0000
       ZZZ      -7.9908
    Hexadecapole Moments (Debye-Ang^3)
      XXXX    -729.1400   XXXY       0.0000   XXYY    -160.8065
      XYYY       0.0000   YYYY     -70.7847   XXXZ      51.6086
      XXYZ       0.0000   XYYZ       8.8572   YYYZ       0.0000
      XXZZ    -379.0165   XYZZ       0.0000   YYZZ    -263.5874
      XZZZ      -9.6526   YZZZ       0.0000   ZZZZ   -1538.8051
 -----------------------------------------------------------------
 Calculating analytic gradient of the SCF energy
 Gradient of SCF Energy
            1           2           3           4           5           6
    1   0.0000124  -0.0000333  -0.0000000   0.0000333  -0.0000124  -0.0000000
    2   0.0000000  -0.0000000   0.0000000  -0.0000000   0.0000000  -0.0000000
    3  -0.0001004   0.0000373   0.0001909   0.0000373  -0.0001004   0.0001760
            7           8           9          10          11          12
    1   0.0000056   0.0000160  -0.0000000  -0.0000160  -0.0000056   0.0000000
    2  -0.0000000   0.0000000   0.0000000   0.0000000  -0.0000000   0.0000000
    3   0.0000203   0.0000004  -0.0001734   0.0000004   0.0000203  -0.0001086
 Max gradient component =       1.909E-04
 RMS gradient           =       6.150E-05
 Gradient time:  CPU 19.14 s  wall 3.26 s
 Geometry Optimization Parameters
   NAtoms,    NIC,     NZ,  NCons,   NDum,   NFix, NCnnct, MaxDiis
       12      78      12       0       0       0       0       0

 Cartesian Hessian Update
 Hessian updated using BFGS update


** GEOMETRY OPTIMIZATION IN DELOCALIZED INTERNAL COORDINATES **
   Searching for a Minimum

   Optimization Cycle:   4

                       Coordinates (Angstroms)
     ATOM                X               Y               Z
      1  C        -0.0049721058    0.0000000000    0.0010302213
      2  C        -0.0059967175    0.0000000000    1.3947198512
      3  C         1.2079582140    0.0000000000    2.0636812821
      4  C         2.4219131454    0.0000000000    1.3947198510
      5  C         2.4208885335    0.0000000000    0.0010302210
      6  C         1.2079582138    0.0000000000   -0.6822596176
      7  H        -0.9406445952    0.0000000000   -0.5426201215
      8  H        -0.9320970343    0.0000000000    1.9556336629
      9  F         1.2079582140    0.0000000000    3.4174277613
     10  H         3.3480134621    0.0000000000    1.9556336629
     11  H         3.3565610231    0.0000000000   -0.5426201216
     12  Br        1.2079582143    0.0000000000   -2.5984766531
   Point Group: c1    Number of degrees of freedom:    30


   Energy is  -2905.119595334

 Hessian updated using BFGS update

 11 Hessian modes will be used to form the next step
  Hessian Eigenvalues:
     0.148295    0.159786    0.190072    0.210681    0.235522    0.352241
     0.353123    0.416881    0.444064    0.476560    0.506327

 Minimum search - taking simple RFO step
 Searching for Lamda that Minimizes Along All modes
 Value Taken    Lamda =   0.00000000
 Step Taken.  Stepsize is  0.000722

                             Maximum     Tolerance    Cnvgd?
         Gradient           0.000126      0.000300     YES
         Displacement       0.000447      0.001200     YES
         Energy change     -0.000004      0.000001      NO


                       Distance Matrix (Angstroms)
             C (  1)   C (  2)   C (  3)   C (  4)   C (  5)   C (  6)
   C (  2)  1.393690
   C (  3)  2.392850  1.386072
   C (  4)  2.798597  2.427910  1.386072
   C (  5)  2.425861  2.798597  2.392850  1.393690
   C (  6)  1.392151  2.405729  2.745941  2.405729  1.392151
   H (  7)  1.082145  2.151012  3.377766  3.880732  3.405211  2.153136
   H (  8)  2.163339  1.082722  2.142781  3.400589  3.881106  3.396810
   F (  9)  3.625324  2.359032  1.353746  2.359032  3.625324  4.099687
   H ( 10)  3.881106  3.400589  2.142781  1.082722  2.163339  3.396810
   H ( 11)  3.405211  3.880732  3.377766  2.151012  1.082145  2.153136
   Br( 12)  2.868560  4.173644  4.662158  4.173644  2.868560  1.916217
             H (  7)   H (  8)   F (  9)   H ( 10)   H ( 11)
   H (  8)  2.498268
   F (  9)  4.505383  2.591656
   H ( 10)  4.963251  4.280110  2.591656
   H ( 11)  4.297206  4.963251  4.505383  2.498268
   Br( 12)  2.973725  5.031874  6.015904  5.031874  2.973725

 Final energy is   -2905.1195953342140     


 ******************************
 **  OPTIMIZATION CONVERGED  **
 ******************************

                       Coordinates (Angstroms)
     ATOM                X               Y               Z
      1  C        -0.0049721058    0.0000000000    0.0010302213
      2  C        -0.0059967175    0.0000000000    1.3947198512
      3  C         1.2079582140    0.0000000000    2.0636812821
      4  C         2.4219131454    0.0000000000    1.3947198510
      5  C         2.4208885335    0.0000000000    0.0010302210
      6  C         1.2079582138    0.0000000000   -0.6822596176
      7  H        -0.9406445952    0.0000000000   -0.5426201215
      8  H        -0.9320970343    0.0000000000    1.9556336629
      9  F         1.2079582140    0.0000000000    3.4174277613
     10  H         3.3480134621    0.0000000000    1.9556336629
     11  H         3.3565610231    0.0000000000   -0.5426201216
     12  Br        1.2079582143    0.0000000000   -2.5984766531

Z-matrix Print:
$molecule
0 1
Br
C  1 1.916217
C  2 1.392151 1 119.394217
H  3 1.082145 2 120.448067 1 -0.000000 0
C  2 1.392151 1 119.394217 3 -180.000000 0
H  5 1.082145 2 120.448067 1 -0.000000 0
C  5 1.393690 2 119.436340 1 -180.000000 0
H  7 1.082722 5 121.244274 2 -180.000000 0
C  7 1.386072 5 118.815258 2 -0.000000 0
F  9 1.353746 7 118.857381 5 -180.000000 0
C  9 1.386072 7 122.285239 5 -0.000000 0
H  11 1.082722 9 119.940468 7 -180.000000 0
$end


 --------------------------------------------------------------

                    Orbital Energies (a.u.)
 --------------------------------------------------------------

 Alpha MOs
 -- Occupied --
******** -62.4916 -56.3121 -56.3082 -56.3081 -24.7027 -10.2787 -10.2470
-10.2092 -10.2092 -10.2050 -10.2050  -8.7004  -6.5320  -6.5188  -6.5186
 -2.6429  -2.6391  -2.6390  -2.6285  -2.6284  -1.2418  -0.8987  -0.8218
 -0.7859  -0.7427  -0.6539  -0.6252  -0.5684  -0.5194  -0.4981  -0.4849
 -0.4710  -0.4600  -0.4271  -0.4007  -0.3894  -0.3765  -0.3238  -0.3022
 -0.2886  -0.2558
 -- Virtual --
 -0.0449  -0.0334  -0.0261  -0.0035   0.0049   0.0121   0.0341   0.0344
  0.0489   0.0542   0.0685   0.0723   0.0742   0.0800   0.0934   0.1086
  0.1087   0.1131   0.1227   0.1253   0.1254   0.1256   0.1280   0.1331
  0.1361   0.1465   0.1474   0.1700   0.1730   0.1835   0.1898   0.2066
  0.2079   0.2288   0.2296   0.2447   0.2607   0.2688   0.2711   0.2798
  0.2842   0.3007   0.3129   0.3283   0.3352   0.3601   0.3766   0.3827
  0.4128   0.4299   0.4359   0.4541   0.4829   0.4939   0.5110   0.5179
  0.5187   0.5397   0.5489   0.5600   0.5666   0.5755   0.5865   0.5916
  0.5924   0.6027   0.6362   0.6547   0.6889   0.6890   0.7171   0.7193
  0.7355   0.7666   0.8182   0.8277   0.8330   0.8342   0.8585   0.8703
  0.8828   0.8955   0.9051   0.9730   0.9752   0.9882   1.0084   1.0431
  1.0484   1.0831   1.1041   1.1581   1.2415   1.2775   1.3620   1.4134
  1.4270   1.4488   1.4910   1.5104   1.5224   1.5403   1.5680   1.5926
  1.5959   1.6251   1.6682   1.6848   1.7212   1.7475   1.8791   1.8851
  1.8925   1.8958   1.9024   1.9259   1.9327   2.0059   2.0107   2.0324
  2.0487   2.0577   2.0660   2.1137   2.2013   2.2659   2.2791   2.3081
  2.3364   2.3987   2.4273   2.5966   2.6130   2.6243   2.6828   2.6851
  2.6941   2.7155   2.7354   2.7371   2.7377   2.7640   2.8410   2.8600
  2.9288   2.9972   3.0501   3.1130   3.1805   3.3092   3.3567   3.4561
  3.5831   3.6501   3.7629   3.7764   3.8455   3.9715   3.9725   4.0036
  4.0501   4.0796   4.0988   4.1200   4.1294   4.2367   4.4217   4.8201
  4.8590   6.3053   6.4327   6.7023   6.7570   7.5605   7.6709   7.7441
 23.4953  23.8541  23.9539  24.0293  24.0742  24.1620  47.9929  66.7909
289.7570 289.8695 289.96821020.8033
 --------------------------------------------------------------

          Ground-State Mulliken Net Atomic Charges

     Atom                 Charge (a.u.)
  ----------------------------------------
      1 C                    -0.676901
      2 C                     0.475901
      3 C                    -0.805248
      4 C                     0.475901
      5 C                    -0.676901
      6 C                     0.770788
      7 H                     0.210301
      8 H                     0.204822
      9 F                    -0.169108
     10 H                     0.204822
     11 H                     0.210301
     12 Br                   -0.224677
  ----------------------------------------
  Sum of atomic charges =     0.000000

 -----------------------------------------------------------------
                    Cartesian Multipole Moments
 -----------------------------------------------------------------
    Charge (ESU x 10^10)
                -0.0000
    Dipole Moment (Debye)
         X      -0.0000      Y       0.0000      Z       0.0486
       Tot       0.0486
    Quadrupole Moments (Debye-Ang)
        XX     -51.0669     XY       0.0000     YY     -61.1301
        XZ       0.0587     YZ       0.0000     ZZ     -65.1500
    Octopole Moments (Debye-Ang^2)
       XXX    -185.0601    XXY       0.0000    XYY     -73.8426
       YYY       0.0000    XXZ      14.2886    XYZ       0.0000
       YYZ       7.3323    XZZ     -78.6985    YZZ       0.0000
       ZZZ      -7.9908
    Hexadecapole Moments (Debye-Ang^3)
      XXXX    -729.1400   XXXY       0.0000   XXYY    -160.8065
      XYYY       0.0000   YYYY     -70.7847   XXXZ      51.6086
      XXYZ       0.0000   XYYZ       8.8572   YYYZ       0.0000
      XXZZ    -379.0165   XYZZ       0.0000   YYZZ    -263.5874
      XZZZ      -9.6526   YZZZ       0.0000   ZZZZ   -1538.8051
 -----------------------------------------------------------------
Archival summary:
1\1\december\OPT\ProcedureUnspecified\BasisUnspecified\r1164\taweetha\FriNov2920:36:022019FriNov2920:36:022019\0\\#,OPT,ProcedureUnspecified,BasisUnspecified,\\0,1\Br\C,1,1.91622\C,2,1.39215,1,119.394\H,3,1.08215,2,120.448,1,-0,0\C,2,1.39215,1,119.394,3,-180,0\H,5,1.08215,2,120.448,1,-0,0\C,5,1.39369,2,119.436,1,-180,0\H,7,1.08272,5,121.244,2,-180,0\C,7,1.38607,5,118.815,2,-0,0\F,9,1.35375,7,118.857,5,-180,0\C,9,1.38607,7,122.285,5,-0,0\H,11,1.08272,9,119.94,7,-180,0\\\@

 Total job time:  52.19s(wall), 297.54s(cpu) 
 Fri Nov 29 20:36:02 2019

        *************************************************************
        *                                                           *
        *  Thank you very much for using Q-Chem.  Have a nice day.  *
        *                                                           *
        *************************************************************


 
User input: 2 of 2 
 
                  Welcome to Q-Chem
     A Quantum Leap Into The Future Of Chemistry


 Q-Chem 5.2 (devel), Q-Chem, Inc., Pleasanton, CA (2019)

 Yihan Shao,  Zhengting Gan,  E. Epifanovsky,  A. T. B. Gilbert,  M. Wormit,  
 J. Kussmann,  A. W. Lange,  A. Behn,  Jia Deng,  Xintian Feng,  D. Ghosh,  
 M. Goldey,  P. R. Horn,  L. D. Jacobson,  I. Kaliman,  T. Kus,  A. Landau,  
 Jie Liu,  E. I. Proynov,  R. M. Richard,  R. P. Steele,  E. J. Sundstrom,  
 H. L. Woodcock III,  P. M. Zimmerman,  D. Zuev,  B. Albrecht,  E. Alguire,  
 S. A. Baeppler,  D. Barton,  Z. Benda,  Y. A. Bernard,  E. J. Berquist,  
 K. B. Bravaya,  H. Burton,  D. Casanova,  Chun-Min Chang,  Yunqing Chen,  
 A. Chien,  K. D. Closser,  M. P. Coons,  S. Coriani,  S. Dasgupta,  
 A. L. Dempwolff,  M. Diedenhofen,  Hainam Do,  R. G. Edgar,  Po-Tung Fang,  
 S. Faraji,  S. Fatehi,  Qingguo Feng,  K. D. Fenk,  J. Fosso-Tande,  
 J. Gayvert,  Qinghui Ge,  A. Ghysels,  G. Gidofalvi,  J. Gomes,  
 J. Gonthier,  A. Gunina,  D. Hait,  M. W. D. Hanson-Heine,  
 P. H. P. Harbach,  A. W. Hauser,  M. F. Herbst,  J. E. Herr,  
 E. G. Hohenstein,  Z. C. Holden,  Kerwin Hui,  B. C. Huynh,  T.-C. Jagau,  
 Hyunjun Ji,  B. Kaduk,  K. Khistyaev,  Jaehoon Kim,  P. Klunzinger,  K. Koh,  
 D. Kosenkov,  L. Koulias,  T. Kowalczyk,  C. M. Krauter,  A. Kunitsa,  
 Ka Un Lao,  A. Laurent,  K. V. Lawler,  Joonho Lee,  D. Lefrancois,  
 S. Lehtola,  D. S. Levine,  Yi-Pei Li,  You-Sheng Lin,  Fenglai Liu,  
 E. Livshits,  A. Luenser,  P. Manohar,  E. Mansoor,  S. F. Manzer,  
 Shan-Ping Mao,  Yuezhi Mao,  N. Mardirossian,  A. V. Marenich,  
 T. Markovich,  L. A. Martinez-Martinez,  S. A. Maurer,  N. J. Mayhall,  
 S. C. McKenzie,  J.-M. Mewes,  P. Morgante,  A. F. Morrison,  
 J. W. Mullinax,  K. Nanda,  T. S. Nguyen-Beck,  R. Olivares-Amaya,  
 J. A. Parkhill,  Zheng Pei,  T. M. Perrine,  F. Plasser,  P. Pokhilko,  
 S. Prager,  A. Prociuk,  E. Ramos,  D. R. Rehn,  F. Rob,  M. Scheurer,  
 M. Schneider,  N. Sergueev,  S. M. Sharada,  S. Sharma,  D. W. Small,  
 T. Stauch,  T. Stein,  Yu-Chuan Su,  A. J. W. Thom,  A. Tkatchenko,  
 T. Tsuchimochi,  N. M. Tubman,  L. Vogt,  M. L. Vidal,  O. Vydrov,  
 M. A. Watson,  J. Wenzel,  M. de Wergifosse,  T. A. Wesolowski,  A. White,  
 J. Witte,  A. Yamada,  Jun Yang,  K. Yao,  S. Yeganeh,  S. R. Yost,  
 Zhi-Qiang You,  A. Zech,  Igor Ying Zhang,  Xing Zhang,  Yan Zhao,  
 Ying Zhu,  B. R. Brooks,  G. K. L. Chan,  C. J. Cramer,  M. S. Gordon,  
 W. J. Hehre,  A. Klamt,  M. W. Schmidt,  C. D. Sherrill,  D. G. Truhlar,  
 A. Aspuru-Guzik,  R. Baer,  A. T. Bell,  N. A. Besley,  Jeng-Da Chai,  
 A. E. DePrince, III,  R. A. DiStasio Jr.,  A. Dreuw,  B. D. Dunietz,  
 T. R. Furlani,  Chao-Ping Hsu,  Yousung Jung,  Jing Kong,  D. S. Lambrecht,  
 WanZhen Liang,  C. Ochsenfeld,  V. A. Rassolov,  L. V. Slipchenko,  
 J. E. Subotnik,  T. Van Voorhis,  J. M. Herbert,  A. I. Krylov,  
 P. M. W. Gill,  M. Head-Gordon

 Contributors to earlier versions of Q-Chem not listed above: 
 R. D. Adamson,  B. Austin,  J. Baker,  G. J. O. Beran,  K. Brandhorst,  
 S. T. Brown,  E. F. C. Byrd,  A. K. Chakraborty,  C.-L. Cheng,  
 Siu Hung Chien,  D. M. Chipman,  D. L. Crittenden,  H. Dachsel,  
 R. J. Doerksen,  A. D. Dutoi,  L. Fusti-Molnar,  W. A. Goddard III,  
 A. Golubeva-Zadorozhnaya,  S. R. Gwaltney,  G. Hawkins,  A. Heyden,  
 S. Hirata,  G. Kedziora,  F. J. Keil,  C. Kelley,  Jihan Kim,  R. A. King,  
 R. Z. Khaliullin,  P. P. Korambath,  W. Kurlancheek,  A. M. Lee,  M. S. Lee,  
 S. V. Levchenko,  Ching Yeh Lin,  D. Liotard,  R. C. Lochan,  I. Lotan,  
 P. E. Maslen,  N. Nair,  D. P. O'Neill,  D. Neuhauser,  E. Neuscamman,  
 C. M. Oana,  R. Olson,  B. Peters,  R. Peverati,  P. A. Pieniazek,  
 Y. M. Rhee,  J. Ritchie,  M. A. Rohrdanz,  E. Rosta,  N. J. Russ,  
 H. F. Schaefer III,  N. E. Schultz,  N. Shenvi,  A. C. Simmonett,  A. Sodt,  
 D. Stuck,  K. S. Thanthiriwatte,  V. Vanovschi,  Tao Wang,  A. Warshel,  
 C. F. Williams,  Q. Wu,  X. Xu,  W. Zhang

 Please cite Q-Chem as follows:
 Y. Shao et al., Mol. Phys. 113, 184-215 (2015)
 DOI: 10.1080/00268976.2014.952696

 Q-Chem 5.2.1 for Intel X86 EM64T Linux

 Parts of Q-Chem use Armadillo 8.300.2 (Tropical Shenanigans).
 http://arma.sourceforge.net/

 Q-Chem begins on Fri Nov 29 20:36:02 2019  

Host: 
0

     Scratch files written to /scratch/taweetham/qchem5835//
NAlpha2: 84
NElect   84
Mult     1
The previous job contains 0 fragments, simply inherited here

Checking the input file for inconsistencies... 	...done.

--------------------------------------------------------------
User input:
--------------------------------------------------------------

$MOLECULE
READ
$END

$REM
   JOB_TYPE 	FREQUENCY
   BASIS 	6-311++G**
   METHOD	B3LYP	
$END


--------------------------------------------------------------
 ----------------------------------------------------------------
             Standard Nuclear Orientation (Angstroms)
    I     Atom           X                Y                Z
 ----------------------------------------------------------------
    1      C      -1.2129303198    -0.0000000000    -0.3858668293
    2      C      -1.2139549314    -0.0000000000    -1.7795564593
    3      C       0.0000000001     0.0000000000    -2.4485178901
    4      C       1.2139549315     0.0000000000    -1.7795564589
    5      C       1.2129303195     0.0000000000    -0.3858668288
    6      C      -0.0000000003    -0.0000000000     0.2974230096
    7      H      -2.1486028093    -0.0000000000     0.1577835133
    8      H      -2.1400552482    -0.0000000000    -2.3404702710
    9      F       0.0000000002     0.0000000000    -3.8022643692
   10      H       2.1400552483     0.0000000000    -2.3404702706
   11      H       2.1486028090     0.0000000000     0.1577835138
   12      Br      0.0000000000    -0.0000000000     2.2136400451
 ----------------------------------------------------------------
 Molecular Point Group                 C2v   NOp =  4
 Largest Abelian Subgroup              C2v   NOp =  4
 Nuclear Repulsion Energy =         519.32322187 hartrees
 There are       42 alpha and       42 beta electrons
 Requested basis set is 6-311++G(d,p)
 There are 81 shells and 230 basis functions

 Total QAlloc Memory Limit   2000 MB
 Mega-Array Size       188 MB
 MEM_STATIC part       192 MB

                       Distance Matrix (Angstroms)
             C (  1)   C (  2)   C (  3)   C (  4)   C (  5)   C (  6)
   C (  2)  1.393690
   C (  3)  2.392850  1.386072
   C (  4)  2.798597  2.427910  1.386072
   C (  5)  2.425861  2.798597  2.392850  1.393690
   C (  6)  1.392151  2.405729  2.745941  2.405729  1.392151
   H (  7)  1.082145  2.151012  3.377766  3.880732  3.405211  2.153136
   H (  8)  2.163339  1.082722  2.142781  3.400589  3.881106  3.396810
   F (  9)  3.625324  2.359032  1.353746  2.359032  3.625324  4.099687
   H ( 10)  3.881106  3.400589  2.142781  1.082722  2.163339  3.396810
   H ( 11)  3.405211  3.880732  3.377766  2.151012  1.082145  2.153136
   Br( 12)  2.868560  4.173644  4.662158  4.173644  2.868560  1.916217
             H (  7)   H (  8)   F (  9)   H ( 10)   H ( 11)
   H (  8)  2.498268
   F (  9)  4.505383  2.591656
   H ( 10)  4.963251  4.280110  2.591656
   H ( 11)  4.297206  4.963251  4.505383  2.498268
   Br( 12)  2.973725  5.031874  6.015904  5.031874  2.973725

 A cutoff of  1.0D-11 yielded   2870 shell pairs
 There are     23955 function pairs (     26024 Cartesian)
 Smallest overlap matrix eigenvalue = 1.46E-06

 Q-Chem warning in module stvman/mkSTV.C, line 318:

 Overlap eigenvalue is smaller than square root of threshold
 Use THRESH >= 12 to get rid of this warning

 Guess from superposition of atomic densities
 Warning:  Energy on first SCF cycle will be non-variational
 SAD guess density has 84.000000 electrons

 -----------------------------------------------------------------------
  General SCF calculation program by
  Eric Jon Sundstrom, Paul Horn, Yuezhi Mao, Dmitri Zuev, Alec White,
  David Stuck, Shaama M.S., Shane Yost, Joonho Lee, David Small,
  Daniel Levine, Susi Lehtola, Hugh Burton, Evgeny Epifanovsky,
  Bang C. Huynh
 -----------------------------------------------------------------------
 Exchange:     0.2000 Hartree-Fock + 0.0800 Slater + 0.7200 B88
 Correlation:  0.1900 VWN1RPA + 0.8100 LYP
 Using SG-1 standard quadrature grid
 using 6 threads for integral computing
 -------------------------------------------------------
 OpenMP Integral computing Module                
 Release: version 2.0, May 2017, Q-Chem Inc. Pleasanton 
 -------------------------------------------------------
 A restricted SCF calculation will be
 performed using DIIS
 SCF converges when DIIS error is below 1.0e-08
 ---------------------------------------
  Cycle       Energy         DIIS error
 ---------------------------------------
    1   -2906.7658736398      4.09e-02  
    2   -2905.0189619513      4.11e-03  
    3   -2904.9684363975      4.89e-03  
    4   -2905.1151286776      7.98e-04  
    5   -2905.1181960129      4.32e-04  
    6   -2905.1193621380      9.61e-05  
    7   -2905.1194185887      4.25e-05  
    8   -2905.1194260896      8.86e-06  
    9   -2905.1194264415      1.87e-06  
   10   -2905.1194264547      4.44e-07  
   11   -2905.1194264186      3.03e-07  
   12   -2905.1194264817      2.33e-08  
   13   -2905.1194264938      9.18e-09  Convergence criterion met
 ---------------------------------------
 SCF time:   CPU 55.13s  wall 9.00s 
 SCF   energy in the final basis set =    -2905.1194264938
 Total energy in the final basis set =    -2905.1194264938

 --------------------------------------------------------------
             Orbital Energies (a.u.) and Symmetries
 --------------------------------------------------------------

 Alpha MOs, Restricted
 -- Occupied --                  
-482.84  -62.49  -56.31  -56.31  -56.31  -24.70  -10.28  -10.25
  1 A1    2 A1    3 A1    1 B2    1 B1    4 A1    5 A1    6 A1                 
-10.209 -10.209 -10.205 -10.205  -8.700  -6.532  -6.519  -6.519
  2 B1    7 A1    3 B1    8 A1    9 A1   10 A1    2 B2    4 B1                 
 -2.643  -2.639  -2.639  -2.629  -2.628  -1.242  -0.899  -0.822
 11 A1    3 B2    5 B1    1 A2   12 A1   13 A1   14 A1   15 A1                 
 -0.786  -0.743  -0.654  -0.625  -0.568  -0.519  -0.498  -0.485
  6 B1   16 A1    7 B1   17 A1   18 A1    8 B1   19 A1    4 B2                 
 -0.471  -0.460  -0.427  -0.401  -0.389  -0.377  -0.324  -0.302
 20 A1    9 B1   10 B1    5 B2   21 A1   11 B1    6 B2   12 B1                 
 -0.289  -0.256
  2 A2    7 B2                                                                 
 -- Virtual --                   
 -0.045  -0.033  -0.026  -0.003   0.005   0.012   0.034   0.034
  3 A2    8 B2   22 A1   23 A1   13 B1   24 A1   25 A1   14 B1                 
  0.049   0.054   0.069   0.073   0.074   0.080   0.093   0.109
  9 B2   26 A1   10 B2   27 A1   15 B1    4 A2   28 A1   11 B2                 
  0.110   0.113   0.123   0.125   0.126   0.126   0.128   0.133
 29 A1   16 B1   17 B1   12 B2   30 A1   31 A1    5 A2   18 B1                 
  0.136   0.147   0.147   0.170   0.173   0.183   0.190   0.207
 19 B1   32 A1   13 B2   33 A1   20 B1   14 B2   34 A1   35 A1                 
  0.208   0.229   0.230   0.245   0.261   0.270   0.272   0.281
 21 B1   22 B1   36 A1   23 B1   37 A1   38 A1   24 B1   39 A1                 
  0.285   0.301   0.313   0.328   0.335   0.360   0.377   0.383
 25 B1   40 A1   15 B2   41 A1   26 B1   27 B1   42 A1   28 B1                 
  0.413   0.430   0.436   0.454   0.483   0.494   0.511   0.518
 43 A1   16 B2   44 A1   29 B1   45 A1   30 B1   17 B2   46 A1                 
  0.519   0.540   0.549   0.560   0.567   0.576   0.586   0.592
 18 B2   31 B1    6 A2   47 A1    7 A2   32 B1   19 B2   33 B1                 
  0.593   0.603   0.636   0.655   0.689   0.689   0.717   0.719
 48 A1    8 A2   20 B2   49 A1   50 A1   34 B1   51 A1   21 B2                 
  0.736   0.767   0.819   0.828   0.833   0.834   0.859   0.870
 52 A1   35 B1   53 A1   54 A1   36 B1   55 A1   37 B1   38 B1                 
  0.883   0.896   0.905   0.973   0.975   0.988   1.008   1.043
 56 A1   39 B1   57 A1   40 B1    9 A2   22 B2   58 A1   59 A1                 
  1.048   1.083   1.104   1.158   1.241   1.278   1.362   1.413
 10 A2   41 B1   11 A2   23 B2   24 B2   60 A1   61 A1   25 B2                 
  1.427   1.449   1.491   1.510   1.522   1.540   1.568   1.593
 62 A1   42 B1   43 B1   63 A1   44 B1   12 A2   64 A1   26 B2                 
  1.596   1.625   1.668   1.685   1.721   1.747   1.879   1.885
 27 B2   65 A1   66 A1   45 B1   46 B1   13 A2   28 B2   47 B1                 
  1.892   1.896   1.902   1.926   1.933   2.006   2.011   2.032
 14 A2   67 A1   29 B2   48 B1   68 A1   69 A1   30 B2   70 A1                 
  2.049   2.058   2.066   2.114   2.201   2.266   2.279   2.308
 49 B1   15 A2   71 A1   50 B1   31 B2   72 A1   51 B1   16 A2                 
  2.336   2.399   2.427   2.597   2.613   2.624   2.683   2.685
 52 B1   73 A1   53 B1   74 A1   32 B2   75 A1   54 B1   76 A1                 
  2.694   2.716   2.735   2.737   2.738   2.764   2.841   2.860
 55 B1   77 A1   56 B1   33 B2   78 A1   17 A2   34 B2   18 A2                 
  2.929   2.997   3.050   3.113   3.181   3.309   3.357   3.456
 57 B1   79 A1   35 B2   58 B1   80 A1   59 B1   81 A1   60 B1                 
  3.583   3.650   3.763   3.776   3.845   3.972   3.972   4.004
 82 A1   83 A1   84 A1   19 A2   85 A1   61 B1   36 B2   20 A2                 
  4.050   4.080   4.099   4.120   4.129   4.237   4.422   4.820
 86 A1   37 B2   62 B1   87 A1   63 B1   64 B1   88 A1   65 B1                 
  4.859   6.305   6.433   6.702   6.757   7.561   7.671   7.744
 89 A1   38 B2   66 B1   90 A1   91 A1   39 B2   67 B1   92 A1                 
 23.495  23.854  23.954  24.029  24.074  24.162  47.993  66.791
 93 A1   94 A1   68 B1   95 A1   69 B1   96 A1   97 A1   98 A1                 
289.757 289.870 289.9681020.803
 40 B2   70 B1   99 A1  100 A1                                                 

 Beta MOs, Restricted
 -- Occupied --                  
-482.84  -62.49  -56.31  -56.31  -56.31  -24.70  -10.28  -10.25
  1 A1    2 A1    3 A1    1 B2    1 B1    4 A1    5 A1    6 A1                 
-10.209 -10.209 -10.205 -10.205  -8.700  -6.532  -6.519  -6.519
  2 B1    7 A1    3 B1    8 A1    9 A1   10 A1    2 B2    4 B1                 
 -2.643  -2.639  -2.639  -2.629  -2.628  -1.242  -0.899  -0.822
 11 A1    3 B2    5 B1    1 A2   12 A1   13 A1   14 A1   15 A1                 
 -0.786  -0.743  -0.654  -0.625  -0.568  -0.519  -0.498  -0.485
  6 B1   16 A1    7 B1   17 A1   18 A1    8 B1   19 A1    4 B2                 
 -0.471  -0.460  -0.427  -0.401  -0.389  -0.377  -0.324  -0.302
 20 A1    9 B1   10 B1    5 B2   21 A1   11 B1    6 B2   12 B1                 
 -0.289  -0.256
  2 A2    7 B2                                                                 
 -- Virtual --                   
 -0.045  -0.033  -0.026  -0.003   0.005   0.012   0.034   0.034
  3 A2    8 B2   22 A1   23 A1   13 B1   24 A1   25 A1   14 B1                 
  0.049   0.054   0.069   0.073   0.074   0.080   0.093   0.109
  9 B2   26 A1   10 B2   27 A1   15 B1    4 A2   28 A1   11 B2                 
  0.110   0.113   0.123   0.125   0.126   0.126   0.128   0.133
 29 A1   16 B1   17 B1   12 B2   30 A1   31 A1    5 A2   18 B1                 
  0.136   0.147   0.147   0.170   0.173   0.183   0.190   0.207
 19 B1   32 A1   13 B2   33 A1   20 B1   14 B2   34 A1   35 A1                 
  0.208   0.229   0.230   0.245   0.261   0.270   0.272   0.281
 21 B1   22 B1   36 A1   23 B1   37 A1   38 A1   24 B1   39 A1                 
  0.285   0.301   0.313   0.328   0.335   0.360   0.377   0.383
 25 B1   40 A1   15 B2   41 A1   26 B1   27 B1   42 A1   28 B1                 
  0.413   0.430   0.436   0.454   0.483   0.494   0.511   0.518
 43 A1   16 B2   44 A1   29 B1   45 A1   30 B1   17 B2   46 A1                 
  0.519   0.540   0.549   0.560   0.567   0.576   0.586   0.592
 18 B2   31 B1    6 A2   47 A1    7 A2   32 B1   19 B2   33 B1                 
  0.593   0.603   0.636   0.655   0.689   0.689   0.717   0.719
 48 A1    8 A2   20 B2   49 A1   50 A1   34 B1   51 A1   21 B2                 
  0.736   0.767   0.819   0.828   0.833   0.834   0.859   0.870
 52 A1   35 B1   53 A1   54 A1   36 B1   55 A1   37 B1   38 B1                 
  0.883   0.896   0.905   0.973   0.975   0.988   1.008   1.043
 56 A1   39 B1   57 A1   40 B1    9 A2   22 B2   58 A1   59 A1                 
  1.048   1.083   1.104   1.158   1.241   1.278   1.362   1.413
 10 A2   41 B1   11 A2   23 B2   24 B2   60 A1   61 A1   25 B2                 
  1.427   1.449   1.491   1.510   1.522   1.540   1.568   1.593
 62 A1   42 B1   43 B1   63 A1   44 B1   12 A2   64 A1   26 B2                 
  1.596   1.625   1.668   1.685   1.721   1.747   1.879   1.885
 27 B2   65 A1   66 A1   45 B1   46 B1   13 A2   28 B2   47 B1                 
  1.892   1.896   1.902   1.926   1.933   2.006   2.011   2.032
 14 A2   67 A1   29 B2   48 B1   68 A1   69 A1   30 B2   70 A1                 
  2.049   2.058   2.066   2.114   2.201   2.266   2.279   2.308
 49 B1   15 A2   71 A1   50 B1   31 B2   72 A1   51 B1   16 A2                 
  2.336   2.399   2.427   2.597   2.613   2.624   2.683   2.685
 52 B1   73 A1   53 B1   74 A1   32 B2   75 A1   54 B1   76 A1                 
  2.694   2.716   2.735   2.737   2.738   2.764   2.841   2.860
 55 B1   77 A1   56 B1   33 B2   78 A1   17 A2   34 B2   18 A2                 
  2.929   2.997   3.050   3.113   3.181   3.309   3.357   3.456
 57 B1   79 A1   35 B2   58 B1   80 A1   59 B1   81 A1   60 B1                 
  3.583   3.650   3.763   3.776   3.845   3.972   3.972   4.004
 82 A1   83 A1   84 A1   19 A2   85 A1   61 B1   36 B2   20 A2                 
  4.050   4.080   4.099   4.120   4.129   4.237   4.422   4.820
 86 A1   37 B2   62 B1   87 A1   63 B1   64 B1   88 A1   65 B1                 
  4.859   6.305   6.433   6.702   6.757   7.561   7.671   7.744
 89 A1   38 B2   66 B1   90 A1   91 A1   39 B2   67 B1   92 A1                 
 23.495  23.854  23.954  24.029  24.074  24.162  47.993  66.791
 93 A1   94 A1   68 B1   95 A1   69 B1   96 A1   97 A1   98 A1                 
289.757 289.870 289.9681020.803
 40 B2   70 B1   99 A1  100 A1                                                 
 --------------------------------------------------------------

          Ground-State Mulliken Net Atomic Charges

     Atom                 Charge (a.u.)
  ----------------------------------------
      1 C                    -0.728514
      2 C                     0.508040
      3 C                    -0.828240
      4 C                     0.508044
      5 C                    -0.728519
      6 C                     0.837184
      7 H                     0.205964
      8 H                     0.204633
      9 F                    -0.169104
     10 H                     0.204633
     11 H                     0.205964
     12 Br                   -0.220085
  ----------------------------------------
  Sum of atomic charges =     0.000000

 -----------------------------------------------------------------
                    Cartesian Multipole Moments
 -----------------------------------------------------------------
    Charge (ESU x 10^10)
                -0.0000
    Dipole Moment (Debye)
         X       0.0000      Y       0.0000      Z      -0.0486
       Tot       0.0486
    Quadrupole Moments (Debye-Ang)
        XX     -51.0673     XY      -0.0000     YY     -61.1301
        XZ       0.0000     YZ      -0.0000     ZZ     -65.1127
    Octopole Moments (Debye-Ang^2)
       XXX       0.0000    XXY       0.0000    XYY       0.0000
       YYY      -0.0000    XXZ       5.4354    XYZ       0.0000
       YYZ      16.1923    XZZ      -0.0000    YZZ       0.0000
       ZZZ      83.1870
    Hexadecapole Moments (Debye-Ang^3)
      XXXX    -282.0530   XXXY      -0.0000   XXYY     -71.6073
      XYYY      -0.0000   YYYY     -70.7849   XXXZ       0.0000
      XXYZ      -0.0000   XYYZ      -0.0000   YYYZ      -0.0000
      XXZZ    -280.5728   XYZZ      -0.0000   YYZZ    -266.9980
      XZZZ       0.0000   YZZZ      -0.0000   ZZZZ   -1608.9889
 -----------------------------------------------------------------
 Calculating MO derivatives via CPSCF
    1     0    39    0.0304164  
    2     0    39    0.0107954  
    3     0    39    0.0010867  
    4     0    39    0.0000841  
    5    34     5    0.0000060  
    6    39     0    0.0000005  Converged
 Time for AOints: 55.6 s (CPU) 9.4 s (wall)
 ------------------------------------------------------------------------------
                     AOints        : Timing summary (seconds)
 ------------------------------------------------------------------------------
     job step          cpu (% of tot)      sys (% of tot)     wall (% of tot)
 ------------------------------------------------------------------------------
  AOints            0.5561E+02 ( 6.1)   0.4000E-05 ( 6.2)   0.9422E+01 ( 6.1)
 ------------------------------------------------------------------------------
   Grand Totals     0.9101E+03          0.6400E-04          0.1550E+03
 ------------------------------------------------------------------------------
 Polarizability Matrix (a.u.)
            1           2           3
    1 -87.0071284  -0.0000000   0.0000000
    2  -0.0000000 -50.9912286   0.0000000
    3   0.0000000   0.0000000-122.3729489
 Calculating analytic Hessian of the SCF energy

 Direct stationary perturbation theory relativistic correction:

 rels  =      16.894365895779
 relv  =     -57.261490491357
 rel2e =       9.113010287833
 E_rel =     -31.254114307745

 Hessian of the SCF Energy
            1           2           3           4           5           6
    1   0.7178903  -0.0000000  -0.0467067  -0.1270017  -0.0000000   0.0346114
    2  -0.0000000   0.1225883   0.0000000  -0.0000000  -0.0524164  -0.0000000
    3  -0.0467067   0.0000000   0.6730375  -0.0328079  -0.0000000  -0.3353774
    4  -0.1270017  -0.0000000  -0.0328079   0.7275499   0.0000000   0.0368780
    5  -0.0000000  -0.0524164  -0.0000000   0.0000000   0.1198014   0.0000000
    6   0.0346114  -0.0000000  -0.3353774   0.0368780   0.0000000   0.6934509
    7   0.0409680   0.0000000   0.0838833  -0.2981968  -0.0000000   0.0375535
    8   0.0000000  -0.0008005   0.0000000  -0.0000000  -0.0629840  -0.0000000
    9   0.0268094   0.0000000  -0.0284894   0.1152078   0.0000000  -0.1535609
   10  -0.0202088  -0.0000000  -0.0294381  -0.0528064   0.0000000   0.0234651
   11   0.0000000   0.0017045  -0.0000000   0.0000000   0.0062165   0.0000000
   12  -0.0304921   0.0000000  -0.0476045  -0.0234643  -0.0000000   0.0605679
   13  -0.0564264   0.0000000  -0.0236571  -0.0202094   0.0000000   0.0304910
   14  -0.0000000   0.0022244   0.0000000  -0.0000000   0.0017045  -0.0000000
   15   0.0236578  -0.0000000   0.0599153   0.0294373   0.0000000  -0.0476042
   16  -0.2807111   0.0000000  -0.0534285   0.0345430  -0.0000000  -0.0796787
   17   0.0000000  -0.0541497  -0.0000000   0.0000000   0.0033187   0.0000000
   18  -0.1131038  -0.0000000  -0.1497257  -0.0246695  -0.0000000  -0.0300325
   19  -0.2712254   0.0000000   0.1228968   0.0046608  -0.0000000  -0.0022378
   20  -0.0000000  -0.0350017   0.0000000   0.0000000   0.0031085  -0.0000000
   21   0.1252264   0.0000000  -0.1276568   0.0274417  -0.0000000  -0.0114932
   22   0.0051143   0.0000000   0.0022693  -0.2687669  -0.0000000  -0.1235042
   23  -0.0000000   0.0022870  -0.0000000   0.0000000  -0.0331774   0.0000000
   24  -0.0273020  -0.0000000  -0.0107847  -0.1250471   0.0000000  -0.1309118
   25  -0.0077983  -0.0000000  -0.0037737   0.0060632   0.0000000   0.0444479
   26  -0.0000000   0.0068245   0.0000000   0.0000000   0.0067470   0.0000000
   27   0.0042841   0.0000000   0.0016108   0.0035445  -0.0000000  -0.0450830
   28   0.0002945  -0.0000000  -0.0010250  -0.0033757  -0.0000000  -0.0037667
   29   0.0000000  -0.0011943   0.0000000  -0.0000000   0.0049498  -0.0000000
   30  -0.0005986   0.0000000  -0.0008415  -0.0031706  -0.0000000  -0.0012427
   31  -0.0031808   0.0000000   0.0038017   0.0004125  -0.0000000   0.0008034
   32   0.0000000   0.0057668   0.0000000  -0.0000000  -0.0014147  -0.0000000
   33   0.0032575  -0.0000000  -0.0011858   0.0005340   0.0000000  -0.0006814
   34   0.0022854   0.0000000  -0.0220142  -0.0028733   0.0000000   0.0009368
   35  -0.0000000   0.0021672  -0.0000000   0.0000000   0.0041461   0.0000000
   36   0.0003566   0.0000000  -0.0328979  -0.0038840  -0.0000000   0.0019688
            7           8           9          10          11          12
    1   0.0409680   0.0000000   0.0268094  -0.0202088   0.0000000  -0.0304921
    2   0.0000000  -0.0008005   0.0000000  -0.0000000   0.0017045   0.0000000
    3   0.0838833   0.0000000  -0.0284894  -0.0294381  -0.0000000  -0.0476045
    4  -0.2981968  -0.0000000   0.1152078  -0.0528064   0.0000000  -0.0234643
    5  -0.0000000  -0.0629840   0.0000000   0.0000000   0.0062165  -0.0000000
    6   0.0375535  -0.0000000  -0.1535609   0.0234651   0.0000000   0.0605679
    7   0.7031668   0.0000000  -0.0000002  -0.2981977  -0.0000000  -0.0375537
    8   0.0000000   0.1447466   0.0000000  -0.0000000  -0.0629840   0.0000000
    9  -0.0000002   0.0000000   0.6446715  -0.1152075  -0.0000000  -0.1535612
   10  -0.2981977  -0.0000000  -0.1152075   0.7275517   0.0000000  -0.0368779
   11  -0.0000000  -0.0629840  -0.0000000   0.0000000   0.1198014  -0.0000000
   12  -0.0375537   0.0000000  -0.1535612  -0.0368779  -0.0000000   0.6934507
   13   0.0409690  -0.0000000  -0.0268090  -0.1270031   0.0000000  -0.0346117
   14   0.0000000  -0.0008005  -0.0000000  -0.0000000  -0.0524164   0.0000000
   15  -0.0838832  -0.0000000  -0.0284894   0.0328064   0.0000000  -0.3353773
   16  -0.0824792   0.0000000  -0.0000004   0.0345442  -0.0000000   0.0796793
   17  -0.0000000  -0.0020740  -0.0000000   0.0000000   0.0033187  -0.0000000
   18  -0.0000003   0.0000000  -0.0020290   0.0246707  -0.0000000  -0.0300324
   19   0.0016300   0.0000000  -0.0010224   0.0004126  -0.0000000  -0.0008034
   20   0.0000000   0.0078232   0.0000000   0.0000000  -0.0014147   0.0000000
   21  -0.0017551   0.0000000  -0.0037977  -0.0005340  -0.0000000  -0.0006814
   22  -0.0184846   0.0000000  -0.0184633  -0.0033757  -0.0000000   0.0037667
   23  -0.0000000   0.0048766  -0.0000000   0.0000000   0.0049498  -0.0000000
   24   0.0136902  -0.0000000   0.0108103   0.0031706   0.0000000  -0.0012427
   25  -0.0737854  -0.0000000  -0.0000000   0.0060632   0.0000000  -0.0444479
   26   0.0000000  -0.0399182  -0.0000000  -0.0000000   0.0067470  -0.0000000
   27   0.0000000   0.0000000  -0.2939694  -0.0035445  -0.0000000  -0.0450830
   28  -0.0184846   0.0000000   0.0184633  -0.2687669  -0.0000000   0.1235042
   29   0.0000000   0.0048766   0.0000000  -0.0000000  -0.0331774   0.0000000
   30  -0.0136902   0.0000000   0.0108103   0.1250470  -0.0000000  -0.1309118
   31   0.0016300   0.0000000   0.0010225   0.0046607  -0.0000000   0.0022378
   32   0.0000000   0.0078232  -0.0000000  -0.0000000   0.0031085   0.0000000
   33   0.0017551  -0.0000000  -0.0037977  -0.0274417   0.0000000  -0.0114932
   34   0.0012647   0.0000000   0.0000000  -0.0028733  -0.0000000  -0.0009368
   35  -0.0000000  -0.0005848  -0.0000000   0.0000000   0.0041461  -0.0000000
   36   0.0000000  -0.0000000   0.0014024   0.0038841  -0.0000000   0.0019687
           13          14          15          16          17          18
    1  -0.0564264  -0.0000000   0.0236578  -0.2807111   0.0000000  -0.1131038
    2   0.0000000   0.0022244  -0.0000000   0.0000000  -0.0541497  -0.0000000
    3  -0.0236571   0.0000000   0.0599153  -0.0534285  -0.0000000  -0.1497257
    4  -0.0202094  -0.0000000   0.0294373   0.0345430   0.0000000  -0.0246695
    5   0.0000000   0.0017045   0.0000000  -0.0000000   0.0033187  -0.0000000
    6   0.0304910  -0.0000000  -0.0476042  -0.0796787   0.0000000  -0.0300325
    7   0.0409690   0.0000000  -0.0838832  -0.0824792  -0.0000000  -0.0000003
    8  -0.0000000  -0.0008005  -0.0000000   0.0000000  -0.0020740   0.0000000
    9  -0.0268090  -0.0000000  -0.0284894  -0.0000004  -0.0000000  -0.0020290
   10  -0.1270031  -0.0000000   0.0328064   0.0345442   0.0000000   0.0246707
   11   0.0000000  -0.0524164   0.0000000  -0.0000000   0.0033187  -0.0000000
   12  -0.0346117   0.0000000  -0.3353773   0.0796793  -0.0000000  -0.0300324
   13   0.7178915  -0.0000000   0.0467074  -0.2807118  -0.0000000   0.1131033
   14  -0.0000000   0.1225883  -0.0000000   0.0000000  -0.0541497  -0.0000000
   15   0.0467074  -0.0000000   0.6730372   0.0534285   0.0000000  -0.1497255
   16  -0.2807118   0.0000000   0.0534285   0.6355005  -0.0000000  -0.0000000
   17  -0.0000000  -0.0541497   0.0000000  -0.0000000   0.1033301   0.0000000
   18   0.1131033  -0.0000000  -0.1497255  -0.0000000   0.0000000   0.4858361
   19  -0.0031808   0.0000000  -0.0038017  -0.0188226  -0.0000000   0.0154685
   20  -0.0000000   0.0057668  -0.0000000   0.0000000   0.0018570   0.0000000
   21  -0.0032575   0.0000000  -0.0011858  -0.0151848  -0.0000000   0.0094136
   22   0.0002946   0.0000000   0.0010250   0.0018259  -0.0000000   0.0008429
   23   0.0000000  -0.0011943   0.0000000  -0.0000000   0.0072542  -0.0000000
   24   0.0005986  -0.0000000  -0.0008415   0.0009173   0.0000000  -0.0038754
   25  -0.0077983  -0.0000000   0.0037737   0.0047753   0.0000000  -0.0000000
   26   0.0000000   0.0068245   0.0000000  -0.0000000  -0.0008809  -0.0000000
   27  -0.0042841  -0.0000000   0.0016109  -0.0000000   0.0000000   0.0008754
   28   0.0051143   0.0000000  -0.0022692   0.0018259  -0.0000000  -0.0008429
   29   0.0000000   0.0022870   0.0000000  -0.0000000   0.0072542  -0.0000000
   30   0.0273020   0.0000000  -0.0107847  -0.0009173  -0.0000000  -0.0038753
   31  -0.2712253   0.0000000  -0.1228968  -0.0188226  -0.0000000  -0.0154685
   32   0.0000000  -0.0350017  -0.0000000   0.0000000   0.0018570  -0.0000000
   33  -0.1252264  -0.0000000  -0.1276568   0.0151848   0.0000000   0.0094136
   34   0.0022853   0.0000000   0.0220141  -0.0314673  -0.0000000   0.0000000
   35   0.0000000   0.0021672   0.0000000  -0.0000000  -0.0169357   0.0000000
   36  -0.0003566   0.0000000  -0.0328979   0.0000001  -0.0000000  -0.1362432
           19          20          21          22          23          24
    1  -0.2712254  -0.0000000   0.1252264   0.0051143  -0.0000000  -0.0273020
    2   0.0000000  -0.0350017   0.0000000   0.0000000   0.0022870  -0.0000000
    3   0.1228968   0.0000000  -0.1276568   0.0022693  -0.0000000  -0.0107847
    4   0.0046608   0.0000000   0.0274417  -0.2687669   0.0000000  -0.1250471
    5  -0.0000000   0.0031085  -0.0000000  -0.0000000  -0.0331774   0.0000000
    6  -0.0022378  -0.0000000  -0.0114932  -0.1235042   0.0000000  -0.1309118
    7   0.0016300   0.0000000  -0.0017551  -0.0184846  -0.0000000   0.0136902
    8   0.0000000   0.0078232   0.0000000   0.0000000   0.0048766  -0.0000000
    9  -0.0010224   0.0000000  -0.0037977  -0.0184633  -0.0000000   0.0108103
   10   0.0004126   0.0000000  -0.0005340  -0.0033757   0.0000000   0.0031706
   11  -0.0000000  -0.0014147  -0.0000000  -0.0000000   0.0049498   0.0000000
   12  -0.0008034   0.0000000  -0.0006814   0.0037667  -0.0000000  -0.0012427
   13  -0.0031808  -0.0000000  -0.0032575   0.0002946   0.0000000   0.0005986
   14   0.0000000   0.0057668   0.0000000   0.0000000  -0.0011943  -0.0000000
   15  -0.0038017  -0.0000000  -0.0011858   0.0010250   0.0000000  -0.0008415
   16  -0.0188226   0.0000000  -0.0151848   0.0018259  -0.0000000   0.0009173
   17  -0.0000000   0.0018570  -0.0000000  -0.0000000   0.0072542   0.0000000
   18   0.0154685   0.0000000   0.0094136   0.0008429  -0.0000000  -0.0038754
   19   0.2860236  -0.0000000  -0.1318747   0.0006431  -0.0000000   0.0002769
   20  -0.0000000   0.0244745   0.0000000  -0.0000000  -0.0041881  -0.0000000
   21  -0.1318747   0.0000000   0.1344698  -0.0003038   0.0000000   0.0011334
   22   0.0006431  -0.0000000  -0.0003038   0.2809905  -0.0000000   0.1349854
   23  -0.0000000  -0.0041881   0.0000000  -0.0000000   0.0234641   0.0000000
   24   0.0002769  -0.0000000   0.0011334   0.1349854   0.0000000   0.1346981
   25   0.0001623  -0.0000000   0.0014762   0.0025516  -0.0000000  -0.0013342
   26  -0.0000000  -0.0000205   0.0000000  -0.0000000  -0.0041589   0.0000000
   27  -0.0002678   0.0000000  -0.0016546  -0.0001379  -0.0000000   0.0016411
   28  -0.0000312  -0.0000000   0.0000595  -0.0008446  -0.0000000   0.0007621
   29   0.0000000  -0.0004328  -0.0000000   0.0000000   0.0001382  -0.0000000
   30   0.0000657   0.0000000   0.0000282  -0.0007621   0.0000000   0.0004731
   31  -0.0008541  -0.0000000  -0.0007329  -0.0000312  -0.0000000  -0.0000657
   32   0.0000000   0.0002057  -0.0000000   0.0000000  -0.0004328  -0.0000000
   33   0.0007329  -0.0000000   0.0006397  -0.0000595  -0.0000000   0.0000282
   34   0.0005818   0.0000000  -0.0005608   0.0000831   0.0000000  -0.0006521
   35  -0.0000000  -0.0021778  -0.0000000   0.0000000   0.0001817   0.0000000
   36   0.0005671   0.0000000   0.0007849   0.0003414   0.0000000  -0.0011280
           25          26          27          28          29          30
    1  -0.0077983  -0.0000000   0.0042841   0.0002945   0.0000000  -0.0005986
    2  -0.0000000   0.0068245   0.0000000  -0.0000000  -0.0011943   0.0000000
    3  -0.0037737   0.0000000   0.0016108  -0.0010250   0.0000000  -0.0008415
    4   0.0060632   0.0000000   0.0035445  -0.0033757  -0.0000000  -0.0031706
    5   0.0000000   0.0067470  -0.0000000  -0.0000000   0.0049498  -0.0000000
    6   0.0444479   0.0000000  -0.0450830  -0.0037667  -0.0000000  -0.0012427
    7  -0.0737854   0.0000000   0.0000000  -0.0184846   0.0000000  -0.0136902
    8  -0.0000000  -0.0399182   0.0000000   0.0000000   0.0048766   0.0000000
    9  -0.0000000  -0.0000000  -0.2939694   0.0184633   0.0000000   0.0108103
   10   0.0060632  -0.0000000  -0.0035445  -0.2687669  -0.0000000   0.1250470
   11   0.0000000   0.0067470  -0.0000000  -0.0000000  -0.0331774  -0.0000000
   12  -0.0444479  -0.0000000  -0.0450830   0.1235042   0.0000000  -0.1309118
   13  -0.0077983   0.0000000  -0.0042841   0.0051143   0.0000000   0.0273020
   14  -0.0000000   0.0068245  -0.0000000   0.0000000   0.0022870   0.0000000
   15   0.0037737   0.0000000   0.0016109  -0.0022692   0.0000000  -0.0107847
   16   0.0047753  -0.0000000  -0.0000000   0.0018259  -0.0000000  -0.0009173
   17   0.0000000  -0.0008809   0.0000000  -0.0000000   0.0072542  -0.0000000
   18  -0.0000000  -0.0000000   0.0008754  -0.0008429  -0.0000000  -0.0038753
   19   0.0001623  -0.0000000  -0.0002678  -0.0000312   0.0000000   0.0000657
   20  -0.0000000  -0.0000205   0.0000000  -0.0000000  -0.0004328   0.0000000
   21   0.0014762   0.0000000  -0.0016546   0.0000595  -0.0000000   0.0000282
   22   0.0025516  -0.0000000  -0.0001379  -0.0008446   0.0000000  -0.0007621
   23  -0.0000000  -0.0041589  -0.0000000  -0.0000000   0.0001382   0.0000000
   24  -0.0013342   0.0000000   0.0016411   0.0007621  -0.0000000   0.0004731
   25   0.0668145  -0.0000000  -0.0000000   0.0025516   0.0000000   0.0013342
   26  -0.0000000   0.0226285  -0.0000000  -0.0000000  -0.0041589  -0.0000000
   27  -0.0000000  -0.0000000   0.3831266   0.0001379   0.0000000   0.0016411
   28   0.0025516  -0.0000000   0.0001379   0.2809905   0.0000000  -0.1349854
   29   0.0000000  -0.0041589   0.0000000   0.0000000   0.0234641  -0.0000000
   30   0.0013342  -0.0000000   0.0016411  -0.1349854  -0.0000000   0.1346981
   31   0.0001623  -0.0000000   0.0002678   0.0006431   0.0000000  -0.0002769
   32   0.0000000  -0.0000205  -0.0000000   0.0000000  -0.0041881   0.0000000
   33  -0.0014762  -0.0000000  -0.0016546   0.0003038   0.0000000   0.0011334
   34   0.0002379   0.0000000  -0.0000000   0.0000831  -0.0000000   0.0006521
   35   0.0000000  -0.0006136  -0.0000000  -0.0000000   0.0001817   0.0000000
   36  -0.0000000   0.0000000  -0.0030611  -0.0003414   0.0000000  -0.0011280
           31          32          33          34          35          36
    1  -0.0031808   0.0000000   0.0032575   0.0022854  -0.0000000   0.0003566
    2   0.0000000   0.0057668  -0.0000000   0.0000000   0.0021672   0.0000000
    3   0.0038017   0.0000000  -0.0011858  -0.0220142  -0.0000000  -0.0328979
    4   0.0004125  -0.0000000   0.0005340  -0.0028733   0.0000000  -0.0038840
    5  -0.0000000  -0.0014147   0.0000000   0.0000000   0.0041461  -0.0000000
    6   0.0008034  -0.0000000  -0.0006814   0.0009368   0.0000000   0.0019688
    7   0.0016300   0.0000000   0.0017551   0.0012647  -0.0000000   0.0000000
    8   0.0000000   0.0078232  -0.0000000   0.0000000  -0.0005848  -0.0000000
    9   0.0010225  -0.0000000  -0.0037977   0.0000000  -0.0000000   0.0014024
   10   0.0046607  -0.0000000  -0.0274417  -0.0028733   0.0000000   0.0038841
   11  -0.0000000   0.0031085   0.0000000  -0.0000000   0.0041461  -0.0000000
   12   0.0022378   0.0000000  -0.0114932  -0.0009368  -0.0000000   0.0019687
   13  -0.2712253   0.0000000  -0.1252264   0.0022853   0.0000000  -0.0003566
   14   0.0000000  -0.0350017  -0.0000000   0.0000000   0.0021672   0.0000000
   15  -0.1228968  -0.0000000  -0.1276568   0.0220141   0.0000000  -0.0328979
   16  -0.0188226   0.0000000   0.0151848  -0.0314673  -0.0000000   0.0000001
   17  -0.0000000   0.0018570   0.0000000  -0.0000000  -0.0169357  -0.0000000
   18  -0.0154685  -0.0000000   0.0094136   0.0000000   0.0000000  -0.1362432
   19  -0.0008541   0.0000000   0.0007329   0.0005818  -0.0000000   0.0005671
   20  -0.0000000   0.0002057  -0.0000000   0.0000000  -0.0021778   0.0000000
   21  -0.0007329  -0.0000000   0.0006397  -0.0005608  -0.0000000   0.0007849
   22  -0.0000312   0.0000000  -0.0000595   0.0000831   0.0000000   0.0003414
   23  -0.0000000  -0.0004328  -0.0000000   0.0000000   0.0001817   0.0000000
   24  -0.0000657  -0.0000000   0.0000282  -0.0006521   0.0000000  -0.0011280
   25   0.0001623   0.0000000  -0.0014762   0.0002379   0.0000000  -0.0000000
   26  -0.0000000  -0.0000205  -0.0000000   0.0000000  -0.0006136   0.0000000
   27   0.0002678  -0.0000000  -0.0016546  -0.0000000  -0.0000000  -0.0030611
   28   0.0006431   0.0000000   0.0003038   0.0000831  -0.0000000  -0.0003414
   29   0.0000000  -0.0041881   0.0000000  -0.0000000   0.0001817   0.0000000
   30  -0.0002769   0.0000000   0.0011334   0.0006521   0.0000000  -0.0011280
   31   0.2860236   0.0000000   0.1318747   0.0005818   0.0000000  -0.0005671
   32   0.0000000   0.0244745   0.0000000  -0.0000000  -0.0021778   0.0000000
   33   0.1318747   0.0000000   0.1344698   0.0005608   0.0000000   0.0007849
   34   0.0005818  -0.0000000   0.0005608   0.0298108  -0.0000000   0.0000000
   35   0.0000000  -0.0021778   0.0000000  -0.0000000   0.0094998  -0.0000000
   36  -0.0005671   0.0000000   0.0007849   0.0000000  -0.0000000   0.2004466
 **********************************************************************
 **                                                                  **
 **                       VIBRATIONAL ANALYSIS                       **
 **                       --------------------                       **
 **                                                                  **
 **        VIBRATIONAL FREQUENCIES (CM**-1) AND NORMAL MODES         **
 **     FORCE CONSTANTS (mDYN/ANGSTROM) AND REDUCED MASSES (AMU)     **
 **                  INFRARED INTENSITIES (KM/MOL)                   **
 **                                                                  **
 **********************************************************************


 Mode:                 1                      2                      3
 Frequency:       112.93                 222.60                 291.29
 Force Cnst:      0.0792                 0.2335                 0.8779
 Red. Mass:      10.5436                 7.9998                17.5603
 IR Active:          YES                    YES                    YES
 IR Intens:        0.594                  0.641                  0.159
 Raman Active:       YES                    YES                    YES
               X      Y      Z        X      Y      Z        X      Y      Z
 C         -0.000 -0.356  0.000   -0.297 -0.000 -0.115    0.065 -0.000 -0.217
 C         -0.000 -0.195  0.000   -0.118  0.000 -0.145    0.060  0.000 -0.270
 C         -0.000 -0.003  0.000   -0.028 -0.000  0.000   -0.000  0.000 -0.397
 C         -0.000 -0.195  0.000   -0.118 -0.000  0.145   -0.060  0.000 -0.270
 C          0.000 -0.356 -0.000   -0.297  0.000  0.115   -0.065 -0.000 -0.217
 C          0.000 -0.323 -0.000   -0.348 -0.000 -0.000   -0.000 -0.000 -0.030
 H          0.000 -0.402  0.000   -0.367 -0.000 -0.233   -0.007  0.000 -0.335
 H         -0.000 -0.120  0.000   -0.054  0.000 -0.253   -0.001  0.000 -0.174
 F          0.000  0.448  0.000    0.278  0.000  0.000    0.000 -0.000 -0.437
 H         -0.000 -0.120 -0.000   -0.054 -0.000  0.253    0.001  0.000 -0.174
 H          0.000 -0.402 -0.000   -0.367  0.000  0.233    0.007 -0.000 -0.335
 Br        -0.000  0.122 -0.000    0.127  0.000 -0.000    0.000  0.000  0.331
 TransDip  -0.000 -0.025 -0.000   -0.026  0.000  0.000   -0.000  0.000 -0.013

 Mode:                 4                      5                      6
 Frequency:       319.43                 418.43                 420.54
 Force Cnst:      0.4458                 0.5602                 0.3188
 Red. Mass:       7.4162                 5.4309                 3.0598
 IR Active:          YES                    YES                    NO 
 IR Intens:        1.857                  2.596                  0.000
 Raman Active:       YES                    YES                    YES
               X      Y      Z        X      Y      Z        X      Y      Z
 C         -0.000  0.163 -0.000    0.089  0.000  0.111   -0.000  0.214 -0.000
 C          0.000 -0.300 -0.000   -0.224 -0.000  0.078    0.000 -0.218 -0.000
 C          0.000 -0.269 -0.000   -0.241  0.000  0.000    0.000  0.000 -0.000
 C          0.000 -0.300 -0.000   -0.224  0.000 -0.078    0.000  0.218  0.000
 C         -0.000  0.163 -0.000    0.089 -0.000 -0.111   -0.000 -0.214  0.000
 C         -0.000  0.422 -0.000    0.151  0.000  0.000   -0.000  0.000  0.000
 H         -0.000  0.219 -0.000    0.188  0.000  0.284   -0.000  0.461 -0.000
 H          0.000 -0.426 -0.000   -0.357 -0.000  0.298    0.000 -0.441 -0.000
 F         -0.000  0.236 -0.000    0.319 -0.000  0.000   -0.000 -0.000  0.000
 H          0.000 -0.426 -0.000   -0.357  0.000 -0.298    0.000  0.441  0.000
 H         -0.000  0.219 -0.000    0.188 -0.000 -0.284   -0.000 -0.461  0.000
 Br         0.000 -0.033  0.000   -0.018 -0.000 -0.000    0.000  0.000 -0.000
 TransDip   0.000 -0.044 -0.000   -0.052 -0.000  0.000    0.000 -0.000  0.000

 Mode:                 7                      8                      9
 Frequency:       502.01                 602.17                 641.91
 Force Cnst:      0.4029                 1.7550                 1.7592
 Red. Mass:       2.7135                 8.2146                 7.2461
 IR Active:          YES                    YES                    YES
 IR Intens:       16.901                 40.528                  0.050
 Raman Active:       YES                    YES                    YES
               X      Y      Z        X      Y      Z        X      Y      Z
 C         -0.000 -0.103 -0.000   -0.135 -0.000 -0.222   -0.219  0.000  0.306
 C          0.000 -0.016 -0.000   -0.156  0.000 -0.181    0.182 -0.000  0.297
 C          0.000  0.263  0.000   -0.000 -0.000  0.195    0.107  0.000  0.000
 C          0.000 -0.016  0.000    0.156  0.000 -0.181    0.182 -0.000 -0.297
 C          0.000 -0.103  0.000    0.135 -0.000 -0.222   -0.219  0.000 -0.306
 C         -0.000  0.243 -0.000    0.000 -0.000 -0.330   -0.116 -0.000 -0.000
 H         -0.000 -0.495 -0.000   -0.065  0.000 -0.105   -0.270 -0.000  0.221
 H          0.000 -0.422 -0.000    0.016  0.000 -0.463    0.235 -0.000  0.208
 F         -0.000 -0.056  0.000   -0.000  0.000  0.372    0.099 -0.000  0.000
 H          0.000 -0.422  0.000   -0.016  0.000 -0.463    0.235 -0.000 -0.208
 H          0.000 -0.495  0.000    0.065  0.000 -0.105   -0.270  0.000 -0.221
 Br         0.000 -0.004  0.000   -0.000  0.000  0.068   -0.010  0.000  0.000
 TransDip   0.000 -0.132 -0.000   -0.000  0.000 -0.204   -0.007 -0.000 -0.000

 Mode:                10                     11                     12
 Frequency:       679.45                 813.73                 828.61
 Force Cnst:      1.1533                 0.4853                 2.7109
 Red. Mass:       4.2401                 1.2440                 6.7013
 IR Active:          YES                    NO                     YES
 IR Intens:        1.942                  0.000                  3.684
 Raman Active:       YES                    YES                    YES
               X      Y      Z        X      Y      Z        X      Y      Z
 C          0.000  0.191 -0.000   -0.000 -0.069  0.000    0.311  0.000 -0.148
 C         -0.000 -0.162 -0.000   -0.000 -0.078  0.000    0.237  0.000 -0.062
 C         -0.000  0.299  0.000    0.000  0.000  0.000    0.000 -0.000 -0.060
 C         -0.000 -0.162  0.000    0.000  0.078  0.000   -0.237  0.000 -0.062
 C          0.000  0.191  0.000    0.000  0.069  0.000   -0.311  0.000 -0.148
 C          0.000 -0.280  0.000   -0.000  0.000 -0.000   -0.000 -0.000  0.210
 H          0.000  0.210 -0.000   -0.000  0.453  0.000    0.139 -0.000 -0.459
 H         -0.000 -0.556  0.000   -0.000  0.533 -0.000    0.168 -0.000  0.073
 F          0.000 -0.022  0.000    0.000 -0.000 -0.000   -0.000  0.000  0.262
 H         -0.000 -0.556 -0.000    0.000 -0.533 -0.000   -0.168 -0.000  0.073
 H          0.000  0.210  0.000    0.000 -0.453  0.000   -0.139 -0.000 -0.459
 Br         0.000  0.002  0.000   -0.000 -0.000  0.000    0.000  0.000 -0.012
 TransDip  -0.000 -0.045 -0.000    0.000  0.000  0.000    0.000 -0.000 -0.061

 Mode:                13                     14                     15
 Frequency:       837.73                 932.18                 961.13
 Force Cnst:      0.6605                 0.6416                 0.7274
 Red. Mass:       1.5973                 1.2533                 1.3364
 IR Active:          YES                    YES                    NO 
 IR Intens:       66.919                  0.150                  0.000
 Raman Active:       YES                    YES                    YES
               X      Y      Z        X      Y      Z        X      Y      Z
 C          0.000 -0.072 -0.000    0.000 -0.073  0.000   -0.000  0.092 -0.000
 C          0.000 -0.091 -0.000    0.000  0.074 -0.000   -0.000 -0.080 -0.000
 C         -0.000  0.143 -0.000    0.000 -0.025 -0.000   -0.000 -0.000  0.000
 C         -0.000 -0.091 -0.000   -0.000  0.074  0.000    0.000  0.080  0.000
 C         -0.000 -0.072 -0.000   -0.000 -0.073 -0.000   -0.000 -0.092  0.000
 C         -0.000  0.072  0.000    0.000  0.012  0.000    0.000  0.000  0.000
 H          0.000  0.508 -0.000    0.000  0.508  0.000    0.000 -0.530  0.000
 H          0.000  0.464  0.000    0.000 -0.480 -0.000   -0.000  0.452 -0.000
 F          0.000 -0.025  0.000   -0.000  0.008  0.000   -0.000  0.000 -0.000
 H         -0.000  0.464  0.000    0.000 -0.480  0.000    0.000 -0.452  0.000
 H         -0.000  0.508 -0.000    0.000  0.508 -0.000   -0.000  0.530  0.000
 Br         0.000 -0.002 -0.000   -0.000 -0.001 -0.000   -0.000 -0.000 -0.000
 TransDip  -0.000  0.262 -0.000    0.000 -0.012 -0.000    0.000  0.000  0.000

 Mode:                16                     17                     18
 Frequency:      1026.88                1083.05                1115.72
 Force Cnst:      2.1860                 1.9724                 0.9457
 Red. Mass:       3.5185                 2.8540                 1.2895
 IR Active:          YES                    YES                    YES
 IR Intens:       25.435                 36.752                  7.497
 Raman Active:       YES                    YES                    YES
               X      Y      Z        X      Y      Z        X      Y      Z
 C         -0.165  0.000  0.028   -0.105 -0.000  0.026    0.029 -0.000 -0.071
 C          0.265  0.000  0.070   -0.051 -0.000 -0.100    0.031  0.000  0.067
 C         -0.000 -0.000 -0.036    0.000  0.000  0.025   -0.023 -0.000 -0.000
 C         -0.265  0.000  0.070    0.051 -0.000 -0.100    0.031  0.000 -0.067
 C          0.165  0.000  0.028    0.105 -0.000  0.026    0.029 -0.000  0.071
 C          0.000 -0.000 -0.143    0.000  0.000  0.343   -0.048  0.000  0.000
 H         -0.290 -0.000 -0.190   -0.299  0.000 -0.272   -0.161 -0.000 -0.409
 H          0.458 -0.000 -0.236    0.165 -0.000 -0.476   -0.218 -0.000  0.496
 F          0.000  0.000  0.012   -0.000 -0.000  0.001    0.005  0.000  0.000
 H         -0.458 -0.000 -0.236   -0.165  0.000 -0.476   -0.218 -0.000 -0.496
 H          0.290 -0.000 -0.190    0.299  0.000 -0.272   -0.161  0.000  0.409
 Br         0.000  0.000  0.005    0.000 -0.000 -0.015    0.001  0.000 -0.000
 TransDip  -0.000 -0.000 -0.162   -0.000  0.000  0.194   -0.088 -0.000 -0.000

 Mode:                19                     20                     21
 Frequency:      1177.76                1241.72                1313.91
 Force Cnst:      0.9767                 3.5719                 1.3005
 Red. Mass:       1.1950                 3.9319                 1.2786
 IR Active:          YES                    YES                    YES
 IR Intens:       17.611                136.726                  2.071
 Raman Active:       YES                    YES                    YES
               X      Y      Z        X      Y      Z        X      Y      Z
 C         -0.062 -0.000 -0.027    0.078 -0.000 -0.111    0.007 -0.000  0.019
 C         -0.017  0.000  0.023   -0.017  0.000  0.110   -0.023  0.000  0.048
 C         -0.000 -0.000 -0.066    0.000  0.000  0.395   -0.079 -0.000  0.000
 C          0.017 -0.000  0.023    0.017 -0.000  0.110   -0.023  0.000 -0.048
 C          0.062 -0.000 -0.027   -0.078 -0.000 -0.111    0.007 -0.000 -0.019
 C         -0.000  0.000  0.016   -0.000  0.000 -0.032    0.108  0.000  0.000
 H         -0.270 -0.000 -0.379   -0.174 -0.000 -0.572   -0.276 -0.000 -0.471
 H         -0.274  0.000  0.448    0.115 -0.000 -0.074    0.227 -0.000 -0.371
 F         -0.000  0.000  0.032   -0.000 -0.000 -0.171    0.009 -0.000 -0.000
 H          0.274  0.000  0.448   -0.115  0.000 -0.074    0.227 -0.000  0.371
 H          0.270  0.000 -0.379    0.174  0.000 -0.572   -0.276 -0.000  0.471
 Br         0.000  0.000 -0.001    0.000 -0.000  0.003   -0.001  0.000 -0.000
 TransDip   0.000 -0.000 -0.134   -0.000  0.000  0.374   -0.046 -0.000  0.000

 Mode:                22                     23                     24
 Frequency:      1317.01                1425.05                1516.27
 Force Cnst:     10.4587                 3.7180                 3.2716
 Red. Mass:      10.2341                 3.1074                 2.4152
 IR Active:          YES                    YES                    YES
 IR Intens:        0.362                  1.475                161.414
 Raman Active:       YES                    YES                    YES
               X      Y      Z        X      Y      Z        X      Y      Z
 C         -0.241  0.000 -0.266    0.053 -0.000 -0.171   -0.112 -0.000 -0.129
 C         -0.197 -0.000  0.218    0.023  0.000  0.192    0.103  0.000 -0.055
 C          0.451  0.000 -0.000   -0.149 -0.000  0.000   -0.000  0.000  0.151
 C         -0.197 -0.000 -0.218    0.023  0.000 -0.192   -0.103 -0.000 -0.055
 C         -0.241  0.000  0.266    0.053 -0.000  0.171    0.112 -0.000 -0.129
 C          0.452 -0.000 -0.000   -0.170  0.000 -0.000   -0.000  0.000  0.134
 H          0.043  0.000  0.247    0.338 -0.000  0.278    0.224  0.000  0.472
 H         -0.117 -0.000  0.061    0.345  0.000 -0.308   -0.137  0.000  0.381
 F         -0.007 -0.000  0.000    0.023  0.000 -0.000   -0.000  0.000 -0.032
 H         -0.117 -0.000 -0.061    0.345 -0.000  0.308    0.137  0.000  0.381
 H          0.043  0.000 -0.247    0.338 -0.000 -0.278   -0.224  0.000  0.472
 Br        -0.000  0.000 -0.000    0.002  0.000 -0.000    0.000 -0.000 -0.002
 TransDip   0.019  0.000 -0.000    0.039 -0.000 -0.000   -0.000  0.000  0.407

 Mode:                25                     26                     27
 Frequency:      1626.66                1631.65                3197.85
 Force Cnst:      9.3668                11.8522                 6.5608
 Red. Mass:       6.0082                 7.5560                 1.0889
 IR Active:          YES                    YES                    YES
 IR Intens:       14.671                  3.339                  2.136
 Raman Active:       YES                    YES                    YES
               X      Y      Z        X      Y      Z        X      Y      Z
 C         -0.059 -0.000 -0.269    0.225  0.000  0.117    0.032 -0.000 -0.016
 C         -0.108  0.000  0.317   -0.256 -0.000  0.100   -0.043 -0.000 -0.024
 C          0.000  0.000 -0.247    0.441  0.000  0.000   -0.000  0.000 -0.003
 C          0.108 -0.000  0.317   -0.256 -0.000 -0.100    0.043 -0.000 -0.024
 C          0.059 -0.000 -0.269    0.225  0.000 -0.117   -0.032 -0.000 -0.016
 C         -0.000  0.000  0.131   -0.347 -0.000 -0.000    0.000  0.000 -0.002
 H          0.216  0.000  0.190   -0.014 -0.000 -0.330   -0.364  0.000  0.208
 H          0.280 -0.000 -0.334   -0.049 -0.000 -0.301    0.487 -0.000  0.288
 F         -0.000  0.000  0.026   -0.018  0.000 -0.000   -0.000  0.000  0.000
 H         -0.280  0.000 -0.334   -0.048  0.000  0.302   -0.487 -0.000  0.288
 H         -0.216  0.000  0.190   -0.014  0.000  0.330    0.364  0.000  0.208
 Br         0.000 -0.000  0.000    0.001 -0.000 -0.000   -0.000 -0.000  0.000
 TransDip   0.000  0.000 -0.123    0.059  0.000  0.000   -0.000  0.000 -0.047

 Mode:                28                     29                     30
 Frequency:      3199.47                3211.68                3213.01
 Force Cnst:      6.5688                 6.6548                 6.6637
 Red. Mass:       1.0891                 1.0950                 1.0956
 IR Active:          YES                    YES                    YES
 IR Intens:        0.004                  0.569                  0.640
 Raman Active:       YES                    YES                    YES
               X      Y      Z        X      Y      Z        X      Y      Z
 C          0.032  0.000 -0.017   -0.043  0.000  0.026   -0.043  0.000  0.026
 C         -0.043 -0.000 -0.024   -0.032 -0.000 -0.021   -0.032 -0.000 -0.020
 C          0.003  0.000  0.000    0.003  0.000  0.000    0.000 -0.000 -0.003
 C         -0.043 -0.000  0.024   -0.032 -0.000  0.021    0.032  0.000 -0.020
 C          0.032  0.000  0.017   -0.043  0.000 -0.026    0.043  0.000  0.026
 C         -0.001 -0.000 -0.000    0.003 -0.000 -0.000    0.000 -0.000  0.003
 H         -0.365  0.000  0.209    0.488  0.000 -0.285    0.490 -0.000 -0.285
 H          0.486 -0.000  0.288    0.360 -0.000  0.217    0.359 -0.000  0.215
 F         -0.000  0.000 -0.000   -0.000  0.000 -0.000    0.000 -0.000  0.000
 H          0.486  0.000 -0.288    0.360  0.000 -0.217   -0.359 -0.000  0.215
 H         -0.365  0.000 -0.209    0.488  0.000  0.285   -0.490 -0.000 -0.285
 Br        -0.000 -0.000  0.000   -0.000 -0.000  0.000   -0.000  0.000 -0.000
 TransDip   0.002  0.000  0.000   -0.024  0.000  0.000   -0.000 -0.000 -0.026

 STANDARD THERMODYNAMIC QUANTITIES AT   298.15 K  AND     1.00 ATM

   This Molecule has  0 Imaginary Frequencies
   Zero point vibrational energy:       51.296 kcal/mol

   Atom    1 Element C  Has Mass   12.00000
   Atom    2 Element C  Has Mass   12.00000
   Atom    3 Element C  Has Mass   12.00000
   Atom    4 Element C  Has Mass   12.00000
   Atom    5 Element C  Has Mass   12.00000
   Atom    6 Element C  Has Mass   12.00000
   Atom    7 Element H  Has Mass    1.00783
   Atom    8 Element H  Has Mass    1.00783
   Atom    9 Element F  Has Mass   18.99840
   Atom   10 Element H  Has Mass    1.00783
   Atom   11 Element H  Has Mass    1.00783
   Atom   12 Element Br Has Mass   78.91830
   Molecular Mass:   173.948020 amu
   Principal axes and moments of inertia in amu*Bohr^2:
                             1           2           3
    Eigenvalues --      318.58881  2937.87586  3256.46467
          X              -0.00000     1.00000     0.00000
          Y              -0.00000    -0.00000     1.00000
          Z               1.00000     0.00000     0.00000
   Rotational Symmetry Number is   2
   The Molecule is an Asymmetric Top
   Translational Enthalpy:        0.889 kcal/mol
   Rotational Enthalpy:           0.889 kcal/mol
   Vibrational Enthalpy:         53.645 kcal/mol
   gas constant (RT):             0.592 kcal/mol
   Translational Entropy:        41.368  cal/mol.K
   Rotational Entropy:           28.123  cal/mol.K
   Vibrational Entropy:          12.710  cal/mol.K

   Total Enthalpy:               56.015 kcal/mol
   Total Entropy:                82.201  cal/mol.K

 ======================================================================

 STANDARD THERMODYNAMIC QUANTITIES FOR ANHARMONIC VIBRATION -- TOSH

   Zero point vibrational energy: ************ kcal/mol

   Vibrational Enthalpy:       Infinity kcal/mol
   Vibrational Entropy:             NaN  cal/mol.K

   Total Enthalpy:             Infinity kcal/mol
   Total Entropy:                   NaN  cal/mol.K

 ======================================================================

 STANDARD THERMODYNAMIC QUANTITIES FOR ANHARMONIC VIBRATION -- VPT2

   Zero point vibrational energy: ************ kcal/mol

   Vibrational Enthalpy:       Infinity kcal/mol
   Vibrational Entropy:             NaN  cal/mol.K

   Total Enthalpy:             Infinity kcal/mol
   Total Entropy:                   NaN  cal/mol.K

 ======================================================================

Archival summary:
1\1\december\FREQ\ProcedureUnspecified\BasisUnspecified\r1164\taweetha\FriNov2920:39:352019FriNov2920:39:352019\0\\#,FREQ,ProcedureUnspecified,BasisUnspecified,\\0,1\Br\C,1,1.91622\C,2,1.39215,1,119.394\H,3,1.08215,2,120.448,1,0,0\C,2,1.39215,1,119.394,3,-180,0\H,5,1.08215,2,120.448,1,0,0\C,5,1.39369,2,119.436,1,180,0\H,7,1.08272,5,121.244,2,180,0\C,7,1.38607,5,118.815,2,0,0\F,9,1.35375,7,118.857,5,180,0\C,9,1.38607,7,122.285,5,0,0\H,11,1.08272,9,119.94,7,180,0\\\@

 Total job time:  212.52s(wall), 1232.48s(cpu) 
 Fri Nov 29 20:39:35 2019

        *************************************************************
        *                                                           *
        *  Thank you very much for using Q-Chem.  Have a nice day.  *
        *                                                           *
        *************************************************************
