# Supplementary material for: Geometric and energetic data from quantum chemical calculations of halobenzenes and xylenes
Source: Data Brief. 2020 Mar 5;30:105386. doi: 10.1016/j.dib.2020.105386 (PMC7114895; doi:10.1016/j.dib.2020.105386)
Supplement: Supplementary file 1 [file mmc1.zip › halobenzene/B3LYP/2/p-C6H4BrI.out]

                  Welcome to Q-Chem
     A Quantum Leap Into The Future Of Chemistry


 Q-Chem 5.2 (devel), Q-Chem, Inc., Pleasanton, CA (2019)

 Yihan Shao,  Zhengting Gan,  E. Epifanovsky,  A. T. B. Gilbert,  M. Wormit,  
 J. Kussmann,  A. W. Lange,  A. Behn,  Jia Deng,  Xintian Feng,  D. Ghosh,  
 M. Goldey,  P. R. Horn,  L. D. Jacobson,  I. Kaliman,  T. Kus,  A. Landau,  
 Jie Liu,  E. I. Proynov,  R. M. Richard,  R. P. Steele,  E. J. Sundstrom,  
 H. L. Woodcock III,  P. M. Zimmerman,  D. Zuev,  B. Albrecht,  E. Alguire,  
 S. A. Baeppler,  D. Barton,  Z. Benda,  Y. A. Bernard,  E. J. Berquist,  
 K. B. Bravaya,  H. Burton,  D. Casanova,  Chun-Min Chang,  Yunqing Chen,  
 A. Chien,  K. D. Closser,  M. P. Coons,  S. Coriani,  S. Dasgupta,  
 A. L. Dempwolff,  M. Diedenhofen,  Hainam Do,  R. G. Edgar,  Po-Tung Fang,  
 S. Faraji,  S. Fatehi,  Qingguo Feng,  K. D. Fenk,  J. Fosso-Tande,  
 J. Gayvert,  Qinghui Ge,  A. Ghysels,  G. Gidofalvi,  J. Gomes,  
 J. Gonthier,  A. Gunina,  D. Hait,  M. W. D. Hanson-Heine,  
 P. H. P. Harbach,  A. W. Hauser,  M. F. Herbst,  J. E. Herr,  
 E. G. Hohenstein,  Z. C. Holden,  Kerwin Hui,  B. C. Huynh,  T.-C. Jagau,  
 Hyunjun Ji,  B. Kaduk,  K. Khistyaev,  Jaehoon Kim,  P. Klunzinger,  K. Koh,  
 D. Kosenkov,  L. Koulias,  T. Kowalczyk,  C. M. Krauter,  A. Kunitsa,  
 Ka Un Lao,  A. Laurent,  K. V. Lawler,  Joonho Lee,  D. Lefrancois,  
 S. Lehtola,  D. S. Levine,  Yi-Pei Li,  You-Sheng Lin,  Fenglai Liu,  
 E. Livshits,  A. Luenser,  P. Manohar,  E. Mansoor,  S. F. Manzer,  
 Shan-Ping Mao,  Yuezhi Mao,  N. Mardirossian,  A. V. Marenich,  
 T. Markovich,  L. A. Martinez-Martinez,  S. A. Maurer,  N. J. Mayhall,  
 S. C. McKenzie,  J.-M. Mewes,  P. Morgante,  A. F. Morrison,  
 J. W. Mullinax,  K. Nanda,  T. S. Nguyen-Beck,  R. Olivares-Amaya,  
 J. A. Parkhill,  Zheng Pei,  T. M. Perrine,  F. Plasser,  P. Pokhilko,  
 S. Prager,  A. Prociuk,  E. Ramos,  D. R. Rehn,  F. Rob,  M. Scheurer,  
 M. Schneider,  N. Sergueev,  S. M. Sharada,  S. Sharma,  D. W. Small,  
 T. Stauch,  T. Stein,  Yu-Chuan Su,  A. J. W. Thom,  A. Tkatchenko,  
 T. Tsuchimochi,  N. M. Tubman,  L. Vogt,  M. L. Vidal,  O. Vydrov,  
 M. A. Watson,  J. Wenzel,  M. de Wergifosse,  T. A. Wesolowski,  A. White,  
 J. Witte,  A. Yamada,  Jun Yang,  K. Yao,  S. Yeganeh,  S. R. Yost,  
 Zhi-Qiang You,  A. Zech,  Igor Ying Zhang,  Xing Zhang,  Yan Zhao,  
 Ying Zhu,  B. R. Brooks,  G. K. L. Chan,  C. J. Cramer,  M. S. Gordon,  
 W. J. Hehre,  A. Klamt,  M. W. Schmidt,  C. D. Sherrill,  D. G. Truhlar,  
 A. Aspuru-Guzik,  R. Baer,  A. T. Bell,  N. A. Besley,  Jeng-Da Chai,  
 A. E. DePrince, III,  R. A. DiStasio Jr.,  A. Dreuw,  B. D. Dunietz,  
 T. R. Furlani,  Chao-Ping Hsu,  Yousung Jung,  Jing Kong,  D. S. Lambrecht,  
 WanZhen Liang,  C. Ochsenfeld,  V. A. Rassolov,  L. V. Slipchenko,  
 J. E. Subotnik,  T. Van Voorhis,  J. M. Herbert,  A. I. Krylov,  
 P. M. W. Gill,  M. Head-Gordon

 Contributors to earlier versions of Q-Chem not listed above: 
 R. D. Adamson,  B. Austin,  J. Baker,  G. J. O. Beran,  K. Brandhorst,  
 S. T. Brown,  E. F. C. Byrd,  A. K. Chakraborty,  C.-L. Cheng,  
 Siu Hung Chien,  D. M. Chipman,  D. L. Crittenden,  H. Dachsel,  
 R. J. Doerksen,  A. D. Dutoi,  L. Fusti-Molnar,  W. A. Goddard III,  
 A. Golubeva-Zadorozhnaya,  S. R. Gwaltney,  G. Hawkins,  A. Heyden,  
 S. Hirata,  G. Kedziora,  F. J. Keil,  C. Kelley,  Jihan Kim,  R. A. King,  
 R. Z. Khaliullin,  P. P. Korambath,  W. Kurlancheek,  A. M. Lee,  M. S. Lee,  
 S. V. Levchenko,  Ching Yeh Lin,  D. Liotard,  R. C. Lochan,  I. Lotan,  
 P. E. Maslen,  N. Nair,  D. P. O'Neill,  D. Neuhauser,  E. Neuscamman,  
 C. M. Oana,  R. Olson,  B. Peters,  R. Peverati,  P. A. Pieniazek,  
 Y. M. Rhee,  J. Ritchie,  M. A. Rohrdanz,  E. Rosta,  N. J. Russ,  
 H. F. Schaefer III,  N. E. Schultz,  N. Shenvi,  A. C. Simmonett,  A. Sodt,  
 D. Stuck,  K. S. Thanthiriwatte,  V. Vanovschi,  Tao Wang,  A. Warshel,  
 C. F. Williams,  Q. Wu,  X. Xu,  W. Zhang

 Please cite Q-Chem as follows:
 Y. Shao et al., Mol. Phys. 113, 184-215 (2015)
 DOI: 10.1080/00268976.2014.952696

 Q-Chem 5.2.1 for Intel X86 EM64T Linux

 Parts of Q-Chem use Armadillo 8.300.2 (Tropical Shenanigans).
 http://arma.sourceforge.net/

 Q-Chem begins on Fri Nov 29 20:39:35 2019  

Host: 
0

     Scratch files written to /scratch/taweetham/qchem6015//
NAlpha2: 128
NElect   128
Mult     1

Checking the input file for inconsistencies... 	...done.

--------------------------------------------------------------
User input:
--------------------------------------------------------------
$MOLECULE
0 1
C   
C	1	CC
C	2	CC	1	120.0		
C	3	CC	2	120.0	1	0.0
C	4	CC	3	120.0	2	0.0	
C	5 	CC	4	120.0	3	0.0
H	1	CH	2	120.0	3	180.0
H	2	CH	3	120.0	4	180.0
Br	3	CBr	4	120.0	5	180.0
H	4	CH	5	120.0	6	180.0
H	5	CH	6	120.0	1	180.0
I	6	CI	1	120.0	2	180.0

CC=1.39483
CH=1.08673
CF=1.33960
CCl=1.72090
CBr=1.89068
CI=2.07886
$END

$REM
   JOB_TYPE	OPTIMIZATION
   BASIS	6-311++G**
   METHOD	B3LYP
   MEM_TOTAL	64000
   SYM_IGNORE	TRUE
$END

--------------------------------------------------------------
 ----------------------------------------------------------------
             Standard Nuclear Orientation (Angstroms)
    I     Atom           X                Y                Z
 ----------------------------------------------------------------
    1      C       0.0000000000     0.0000000000     0.0000000000
    2      C       0.0000000000     0.0000000000     1.3948300000
    3      C       1.2079582140     0.0000000000     2.0922450000
    4      C       2.4159164279     0.0000000000     1.3948300000
    5      C       2.4159164279     0.0000000000    -0.0000000000
    6      C       1.2079582140     0.0000000000    -0.6974150000
    7      H      -0.9411357871    -0.0000000000    -0.5433650000
    8      H      -0.9411357871    -0.0000000000     1.9381950000
    9      Br      1.2079582140    -0.0000000000     3.9829250000
   10      H       3.3570522150    -0.0000000000     1.9381950000
   11      H       3.3570522150    -0.0000000000    -0.5433650000
   12      I       1.2079582140    -0.0000000000    -2.7762750000
 ----------------------------------------------------------------
 Nuclear Repulsion Energy =         896.79837019 hartrees
 There are       64 alpha and       64 beta electrons
 Requested basis set is 6-311++G(d,p)
 There are 99 shells and 270 basis functions

 Total QAlloc Memory Limit  64000 MB
 Mega-Array Size       188 MB
 MEM_STATIC part       192 MB
 A cutoff of  1.0D-11 yielded   3859 shell pairs
 There are     30015 function pairs (     33003 Cartesian)
 Smallest overlap matrix eigenvalue = 1.21E-06

 Q-Chem warning in module stvman/mkSTV.C, line 318:

 Overlap eigenvalue is smaller than square root of threshold
 Use THRESH >= 12 to get rid of this warning


 Scale SEOQF with 1.000000e-01/1.000000e-01/1.000000e-01

 Standard Electronic Orientation quadrupole field applied
 Nucleus-field energy     =    -0.0000001012 hartrees
 Guess from superposition of atomic densities
 Warning:  Energy on first SCF cycle will be non-variational
 SAD guess density has 128.000000 electrons

 -----------------------------------------------------------------------
  General SCF calculation program by
  Eric Jon Sundstrom, Paul Horn, Yuezhi Mao, Dmitri Zuev, Alec White,
  David Stuck, Shaama M.S., Shane Yost, Joonho Lee, David Small,
  Daniel Levine, Susi Lehtola, Hugh Burton, Evgeny Epifanovsky,
  Bang C. Huynh
 -----------------------------------------------------------------------
 Exchange:     0.2000 Hartree-Fock + 0.0800 Slater + 0.7200 B88
 Correlation:  0.1900 VWN1RPA + 0.8100 LYP
 Using SG-1 standard quadrature grid
 using 6 threads for integral computing
 -------------------------------------------------------
 OpenMP Integral computing Module                
 Release: version 2.0, May 2017, Q-Chem Inc. Pleasanton 
 -------------------------------------------------------
 A restricted SCF calculation will be
 performed using DIIS
 SCF converges when DIIS error is below 1.0e-08
 ---------------------------------------
  Cycle       Energy         DIIS error
 ---------------------------------------
    1   -9726.3697358533      3.65e-02  
    2   -9724.6570875934      3.50e-03  
    3   -9724.5514202889      4.74e-03  
    4   -9724.7607622396      5.80e-04  
    5   -9724.7629681630      3.76e-04  
    6   -9724.7641851139      1.01e-04  
    7   -9724.7642611772      5.40e-05  
    8   -9724.7642858646      7.92e-06  
    9   -9724.7642863431      1.71e-06  
   10   -9724.7642863582      3.95e-07  
   11   -9724.7642863590      9.37e-08  
   12   -9724.7642863592      2.12e-08  
   13   -9724.7642863599      6.07e-09  Convergence criterion met
 ---------------------------------------
 SCF time:   CPU 91.83s  wall 16.00s 
 SCF   energy in the final basis set =    -9724.7642863599
 Total energy in the final basis set =    -9724.7642863599

 --------------------------------------------------------------

                    Orbital Energies (a.u.)
 --------------------------------------------------------------

 Alpha MOs
 -- Occupied --
********-482.8419-176.3067-165.7104-165.7084-165.7083 -62.4949 -56.3153
-56.3115 -56.3113 -35.8033 -31.2962 -31.2906 -31.2905 -22.9468 -22.9454
-22.9454 -22.9415 -22.9414 -10.2490 -10.2388 -10.2081 -10.2081 -10.2074
-10.2074  -8.7038  -6.5353  -6.5223  -6.5220  -6.3530  -4.7649  -4.7508
 -4.7508  -2.6463  -2.6425  -2.6423  -2.6320  -2.6319  -2.0312  -2.0264
 -2.0263  -2.0142  -2.0141  -0.8997  -0.8315  -0.7810  -0.7572  -0.6644
 -0.6437  -0.6039  -0.5200  -0.4958  -0.4797  -0.4546  -0.4174  -0.4140
 -0.3838  -0.3611  -0.3462  -0.3048  -0.2914  -0.2864  -0.2772  -0.2457
 -- Virtual --
 -0.0454  -0.0453  -0.0441  -0.0188  -0.0013   0.0059   0.0116   0.0357
  0.0418   0.0478   0.0553   0.0718   0.0756   0.0765   0.0787   0.0951
  0.1068   0.1089   0.1094   0.1193   0.1224   0.1264   0.1267   0.1300
  0.1375   0.1412   0.1453   0.1474   0.1796   0.1834   0.1842   0.1885
  0.2092   0.2152   0.2198   0.2367   0.2417   0.2449   0.2461   0.2636
  0.2686   0.2699   0.2816   0.2995   0.3095   0.3365   0.3408   0.3863
  0.4098   0.4111   0.4249   0.4301   0.4311   0.4312   0.4615   0.4889
  0.5005   0.5042   0.5195   0.5219   0.5306   0.5368   0.5485   0.5630
  0.5640   0.5781   0.5877   0.6028   0.6054   0.6397   0.6579   0.6598
  0.6613   0.6745   0.6888   0.7255   0.7272   0.7850   0.7981   0.8100
  0.8323   0.8424   0.8592   0.8647   0.8682   0.8747   0.9089   0.9376
  0.9776   0.9786   0.9866   1.0083   1.0525   1.0609   1.0965   1.1090
  1.1850   1.2435   1.3007   1.3304   1.3529   1.4208   1.4828   1.4910
  1.4979   1.5080   1.5296   1.5388   1.5962   1.6001   1.6527   1.6821
  1.6956   1.7126   1.7480   1.8584   1.8795   1.8876   1.8891   1.8997
  1.9209   1.9361   1.9906   2.0114   2.0235   2.0524   2.0649   2.1215
  2.2004   2.2691   2.2939   2.3079   2.3431   2.3920   2.4293   2.5978
  2.6185   2.6227   2.6421   2.6803   2.6977   2.7000   2.7370   2.7392
  2.7517   2.7628   2.8493   2.8591   2.8870   2.9239   3.0539   3.1032
  3.1401   3.3044   3.3561   3.4548   3.5628   3.6593   3.7849   3.9618
  3.9667   4.0012   4.0096   4.0277   4.0473   4.0815   4.0823   4.1114
  4.1487   4.2429   4.2948   4.4180   4.5240   4.8102   6.0122   6.1123
  6.1710   6.7446   7.5576   7.6756   7.7484  23.4592  23.8536  23.9382
 24.0100  24.0638  24.1460  27.9401  28.3524  28.4303  28.4368  28.5381
 28.5574  28.5650  28.6216  28.7258  47.9995 127.8948 127.9550 127.9835
151.7276 289.7546 289.8745 289.97331020.81231901.8932
 --------------------------------------------------------------

          Ground-State Mulliken Net Atomic Charges

     Atom                 Charge (a.u.)
  ----------------------------------------
      1 C                    -0.342134
      2 C                    -0.353667
      3 C                     0.488568
      4 C                    -0.353667
      5 C                    -0.342134
      6 C                     0.365166
      7 H                     0.160659
      8 H                     0.214178
      9 Br                   -0.226533
     10 H                     0.214178
     11 H                     0.160659
     12 I                     0.014726
  ----------------------------------------
  Sum of atomic charges =     0.000000

 -----------------------------------------------------------------
                    Cartesian Multipole Moments
 -----------------------------------------------------------------
    Charge (ESU x 10^10)
                 0.0000
    Dipole Moment (Debye)
         X      -0.0000      Y       0.0000      Z      -0.1178
       Tot       0.1178
    Quadrupole Moments (Debye-Ang)
        XX     -75.7461     XY      -0.0000     YY     -85.5563
        XZ      -0.1423     YZ      -0.0000     ZZ     -84.7008
    Octopole Moments (Debye-Ang^2)
       XXX    -274.4945    XXY      -0.0000    XYY    -103.3484
       YYY      -0.0000    XXZ     -13.2613    XYZ      -0.0000
       YYZ     -20.0659    XZZ    -102.3150    YZZ      -0.0000
       ZZZ     -71.8084
    Hexadecapole Moments (Debye-Ang^3)
      XXXX    -986.5924   XXXY      -0.0000   XXYY    -209.3472
      XYYY       0.0000   YYYY    -109.6574   XXXZ     -47.6418
      XXYZ      -0.0000   XYYZ     -24.2388   YYYZ       0.0000
      XXZZ    -765.2563   XYZZ      -0.0000   YYZZ    -619.3403
      XZZZ     -86.7415   YZZZ       0.0000   ZZZZ   -3347.4159
 -----------------------------------------------------------------
 Calculating analytic gradient of the SCF energy
 Gradient of SCF Energy
            1           2           3           4           5           6
    1   0.0018870   0.0026393  -0.0000000  -0.0026393  -0.0018870  -0.0000000
    2  -0.0000000   0.0000000  -0.0000000   0.0000000  -0.0000000   0.0000000
    3  -0.0000415  -0.0023941   0.0138465  -0.0023941  -0.0000415  -0.0134653
            7           8           9          10          11          12
    1  -0.0014695  -0.0019840  -0.0000000   0.0019840   0.0014695   0.0000000
    2  -0.0000000  -0.0000000  -0.0000000   0.0000000   0.0000000  -0.0000000
    3  -0.0025426   0.0017599  -0.0080455   0.0017599  -0.0025426   0.0141008
 Max gradient component =       1.410E-02
 RMS gradient           =       4.411E-03
 Gradient time:  CPU 28.25 s  wall 4.79 s
 Geometry Optimization Parameters
   NAtoms,    NIC,     NZ,  NCons,   NDum,   NFix, NCnnct, MaxDiis
       12      78      12       0       0       0       0       0


** GEOMETRY OPTIMIZATION IN DELOCALIZED INTERNAL COORDINATES **
   Searching for a Minimum

   Optimization Cycle:   1

                       Coordinates (Angstroms)
     ATOM                X               Y               Z
      1  C         0.0000000000    0.0000000000    0.0000000000
      2  C         0.0000000000    0.0000000000    1.3948300000
      3  C         1.2079582140    0.0000000000    2.0922450000
      4  C         2.4159164279    0.0000000000    1.3948300000
      5  C         2.4159164279    0.0000000000    0.0000000000
      6  C         1.2079582140    0.0000000000   -0.6974150000
      7  H        -0.9411357871    0.0000000000   -0.5433650000
      8  H        -0.9411357871    0.0000000000    1.9381950000
      9  Br        1.2079582140    0.0000000000    3.9829250000
     10  H         3.3570522150    0.0000000000    1.9381950000
     11  H         3.3570522150    0.0000000000   -0.5433650000
     12  I         1.2079582140    0.0000000000   -2.7762750000
   Point Group: c1    Number of degrees of freedom:    30


   Energy is  -9724.764286360


 Attempting to generate delocalized internal coordinates
 Initial Hessian constructed with Jon Baker's OPTIMIZE code

 17 Hessian modes will be used to form the next step
  Hessian Eigenvalues:
     0.124424    0.160000    0.160000    0.160000    0.160000    0.201019
     0.229818    0.240000    0.351933    0.351933    0.351933    0.351933
     0.425133    0.464882    0.464882    0.464882    0.464882

 Minimum search - taking simple RFO step
 Searching for Lamda that Minimizes Along All modes
 Value Taken    Lamda =  -0.00212858
 Step Taken.  Stepsize is  0.122123

                             Maximum     Tolerance    Cnvgd?
         Gradient           0.013122      0.000300      NO
         Displacement       0.073536      0.001200      NO
         Energy change     *********      0.000001      NO


 New Cartesian Coordinates Obtained by Inverse Iteration

 Displacement from previous Coordinates is:  0.118045
 ----------------------------------------------------------------
             Standard Nuclear Orientation (Angstroms)
    I     Atom           X                Y                Z
 ----------------------------------------------------------------
    1      C      -0.0013156603     0.0000000000     0.0045108662
    2      C      -0.0016731700     0.0000000000     1.3967728453
    3      C       1.2079582139     0.0000000000     2.0871384050
    4      C       2.4175895980     0.0000000000     1.3967728453
    5      C       2.4172320884     0.0000000000     0.0045108667
    6      C       1.2079582138     0.0000000000    -0.6939210392
    7      H      -0.9441235587     0.0000000000    -0.5282611339
    8      H      -0.9399904667     0.0000000000     1.9372522751
    9      Br      1.2079582138     0.0000000000     3.9987762040
   10      H       3.3559068949     0.0000000000     1.9372522745
   11      H       3.3600399866     0.0000000000    -0.5282611337
   12      I       1.2079582139     0.0000000000    -2.8317432754
 ----------------------------------------------------------------
 Nuclear Repulsion Energy =         888.22557360 hartrees
 There are       64 alpha and       64 beta electrons
 Applying Cartesian multipole field
    Component          Value
    ---------          -----
     (2,0,0)        1.00000E-11
     (0,2,0)        2.00000E-11
     (0,0,2)       -3.00000E-11
 Nucleus-field energy     =    -0.0000001034 hartrees
 Requested basis set is 6-311++G(d,p)
 There are 99 shells and 270 basis functions
 A cutoff of  1.0D-11 yielded   3848 shell pairs
 There are     29958 function pairs (     32941 Cartesian)
 Smallest overlap matrix eigenvalue = 1.23E-06

 Q-Chem warning in module stvman/mkSTV.C, line 318:

 Overlap eigenvalue is smaller than square root of threshold
 Use THRESH >= 12 to get rid of this warning

 Guess MOs from SCF MO coefficient file

 -----------------------------------------------------------------------
  General SCF calculation program by
  Eric Jon Sundstrom, Paul Horn, Yuezhi Mao, Dmitri Zuev, Alec White,
  David Stuck, Shaama M.S., Shane Yost, Joonho Lee, David Small,
  Daniel Levine, Susi Lehtola, Hugh Burton, Evgeny Epifanovsky,
  Bang C. Huynh
 -----------------------------------------------------------------------
 Exchange:     0.2000 Hartree-Fock + 0.0800 Slater + 0.7200 B88
 Correlation:  0.1900 VWN1RPA + 0.8100 LYP
 Using SG-1 standard quadrature grid
 using 6 threads for integral computing
 -------------------------------------------------------
 OpenMP Integral computing Module                
 Release: version 2.0, May 2017, Q-Chem Inc. Pleasanton 
 -------------------------------------------------------
 A restricted SCF calculation will be
 performed using DIIS
 SCF converges when DIIS error is below 1.0e-08
 ---------------------------------------
  Cycle       Energy         DIIS error
 ---------------------------------------
    1   -9724.7645320202      2.84e-04  
    2   -9724.7648988721      1.76e-04  
    3   -9724.7648822095      1.79e-04  
    4   -9724.7651765690      3.32e-05  
    5   -9724.7651867285      7.92e-06  
    6   -9724.7651872675      2.23e-06  
    7   -9724.7651873079      7.04e-07  
    8   -9724.7651873128      1.60e-07  
    9   -9724.7651873126      2.84e-08  
   10   -9724.7651873130      7.89e-09  Convergence criterion met
 ---------------------------------------
 SCF time:   CPU 72.22s  wall 13.00s 
 SCF   energy in the final basis set =    -9724.7651873130
 Total energy in the final basis set =    -9724.7651873130

 --------------------------------------------------------------

                    Orbital Energies (a.u.)
 --------------------------------------------------------------

 Alpha MOs
 -- Occupied --
********-482.8414-176.3070-165.7107-165.7086-165.7086 -62.4944 -56.3149
-56.3110 -56.3108 -35.8034 -31.2965 -31.2906 -31.2906 -22.9470 -22.9456
-22.9456 -22.9415 -22.9415 -10.2506 -10.2431 -10.2094 -10.2093 -10.2082
-10.2082  -8.7031  -6.5347  -6.5216  -6.5213  -6.3527  -4.7648  -4.7504
 -4.7504  -2.6456  -2.6418  -2.6417  -2.6312  -2.6312  -2.0306  -2.0261
 -2.0260  -2.0137  -2.0136  -0.9003  -0.8278  -0.7835  -0.7546  -0.6613
 -0.6442  -0.6070  -0.5212  -0.4961  -0.4814  -0.4572  -0.4141  -0.4141
 -0.3857  -0.3581  -0.3432  -0.3046  -0.2903  -0.2882  -0.2772  -0.2482
 -- Virtual --
 -0.0549  -0.0459  -0.0445  -0.0241  -0.0025   0.0057   0.0115   0.0358
  0.0418   0.0475   0.0548   0.0720   0.0757   0.0770   0.0785   0.0941
  0.1067   0.1085   0.1086   0.1195   0.1225   0.1257   0.1263   0.1292
  0.1371   0.1404   0.1455   0.1470   0.1788   0.1827   0.1851   0.1929
  0.2091   0.2161   0.2194   0.2359   0.2405   0.2435   0.2467   0.2607
  0.2673   0.2707   0.2813   0.2993   0.3083   0.3361   0.3406   0.3803
  0.4100   0.4107   0.4229   0.4295   0.4299   0.4310   0.4602   0.4878
  0.5004   0.5034   0.5177   0.5208   0.5285   0.5355   0.5484   0.5615
  0.5645   0.5766   0.5889   0.6019   0.6034   0.6272   0.6521   0.6589
  0.6625   0.6751   0.6881   0.7211   0.7274   0.7794   0.7924   0.8089
  0.8312   0.8391   0.8596   0.8625   0.8677   0.8768   0.9115   0.9367
  0.9761   0.9777   0.9834   1.0047   1.0512   1.0631   1.0921   1.1072
  1.1774   1.2410   1.2920   1.3306   1.3485   1.4143   1.4801   1.4914
  1.4968   1.4976   1.5259   1.5412   1.5964   1.5991   1.6540   1.6823
  1.6945   1.7183   1.7497   1.8552   1.8769   1.8885   1.8924   1.8978
  1.9196   1.9358   1.9886   2.0112   2.0175   2.0543   2.0661   2.1222
  2.2026   2.2651   2.2901   2.3092   2.3486   2.3929   2.4300   2.5969
  2.6181   2.6298   2.6455   2.6861   2.6966   2.6973   2.7328   2.7379
  2.7521   2.7620   2.8482   2.8591   2.8845   2.9261   3.0533   3.1029
  3.1364   3.3048   3.3588   3.4579   3.5719   3.6579   3.7803   3.9665
  3.9677   4.0015   4.0068   4.0222   4.0475   4.0785   4.0839   4.1128
  4.1435   4.2375   4.2914   4.4179   4.4980   4.8110   6.0101   6.1032
  6.1526   6.7358   7.5577   7.6739   7.7433  23.4612  23.8544  23.9399
 24.0086  24.0701  24.1507  27.9215  28.3505  28.4233  28.4271  28.5379
 28.5556  28.5617  28.6167  28.7192  47.9932 127.8930 127.9492 127.9752
151.7111 289.7543 289.8723 289.96791020.80421901.8759
 --------------------------------------------------------------

          Ground-State Mulliken Net Atomic Charges

     Atom                 Charge (a.u.)
  ----------------------------------------
      1 C                    -0.410093
      2 C                    -0.372476
      3 C                     0.543878
      4 C                    -0.372476
      5 C                    -0.410093
      6 C                     0.495939
      7 H                     0.158698
      8 H                     0.212942
      9 Br                   -0.225578
     10 H                     0.212942
     11 H                     0.158698
     12 I                     0.007619
  ----------------------------------------
  Sum of atomic charges =     0.000000

 -----------------------------------------------------------------
                    Cartesian Multipole Moments
 -----------------------------------------------------------------
    Charge (ESU x 10^10)
                 0.0000
    Dipole Moment (Debye)
         X      -0.0000      Y       0.0000      Z      -0.1004
       Tot       0.1004
    Quadrupole Moments (Debye-Ang)
        XX     -75.6056     XY       0.0000     YY     -85.6709
        XZ      -0.1213     YZ       0.0000     ZZ     -85.1164
    Octopole Moments (Debye-Ang^2)
       XXX    -273.9850    XXY       0.0000    XYY    -103.4869
       YYY       0.0000    XXZ     -11.7213    XYZ       0.0000
       YYZ     -18.7317    XZZ    -102.8171    YZZ       0.0000
       ZZZ     -69.9462
    Hexadecapole Moments (Debye-Ang^3)
      XXXX    -984.1471   XXXY       0.0000   XXYY    -209.5066
      XYYY       0.0000   YYYY    -110.0325   XXXZ     -42.1226
      XXYZ       0.0000   XYYZ     -22.6271   YYYZ       0.0000
      XXZZ    -777.6729   XYZZ       0.0000   YYZZ    -631.7002
      XZZZ     -84.4920   YZZZ       0.0000   ZZZZ   -3415.1020
 -----------------------------------------------------------------
 Calculating analytic gradient of the SCF energy
 Gradient of SCF Energy
            1           2           3           4           5           6
    1  -0.0007703  -0.0003274  -0.0000000   0.0003274   0.0007703  -0.0000000
    2  -0.0000000   0.0000000  -0.0000000   0.0000000  -0.0000000   0.0000000
    3   0.0042671  -0.0027916   0.0036005  -0.0027916   0.0042671  -0.0039217
            7           8           9          10          11          12
    1   0.0001509  -0.0000192  -0.0000000   0.0000192  -0.0001509   0.0000000
    2  -0.0000000  -0.0000000   0.0000000  -0.0000000  -0.0000000  -0.0000000
    3  -0.0001892   0.0002503  -0.0003529   0.0002503  -0.0001892  -0.0023991
 Max gradient component =       4.267E-03
 RMS gradient           =       1.562E-03
 Gradient time:  CPU 27.85 s  wall 4.72 s
 Geometry Optimization Parameters
   NAtoms,    NIC,     NZ,  NCons,   NDum,   NFix, NCnnct, MaxDiis
       12      78      12       0       0       0       0       0

 Cartesian Hessian Update
 Hessian updated using BFGS update


** GEOMETRY OPTIMIZATION IN DELOCALIZED INTERNAL COORDINATES **
   Searching for a Minimum

   Optimization Cycle:   2

                       Coordinates (Angstroms)
     ATOM                X               Y               Z
      1  C        -0.0013156603    0.0000000000    0.0045108662
      2  C        -0.0016731700    0.0000000000    1.3967728453
      3  C         1.2079582139    0.0000000000    2.0871384050
      4  C         2.4175895980    0.0000000000    1.3967728453
      5  C         2.4172320884    0.0000000000    0.0045108667
      6  C         1.2079582138    0.0000000000   -0.6939210392
      7  H        -0.9441235587    0.0000000000   -0.5282611339
      8  H        -0.9399904667    0.0000000000    1.9372522751
      9  Br        1.2079582138    0.0000000000    3.9987762040
     10  H         3.3559068949    0.0000000000    1.9372522745
     11  H         3.3600399866    0.0000000000   -0.5282611337
     12  I         1.2079582139    0.0000000000   -2.8317432754
   Point Group: c1    Number of degrees of freedom:    30


   Energy is  -9724.765187313

 Hessian updated using BFGS update

 11 Hessian modes will be used to form the next step
  Hessian Eigenvalues:
     0.136178    0.158321    0.160103    0.192214    0.229639    0.251817
     0.350584    0.352051    0.429333    0.462983    0.479221

 Minimum search - taking simple RFO step
 Searching for Lamda that Minimizes Along All modes
 Value Taken    Lamda =  -0.00013586
 Step Taken.  Stepsize is  0.022658

                             Maximum     Tolerance    Cnvgd?
         Gradient           0.003876      0.000300      NO
         Displacement       0.012503      0.001200      NO
         Energy change     -0.000901      0.000001      NO


 New Cartesian Coordinates Obtained by Inverse Iteration

 Displacement from previous Coordinates is:  0.027962
 ----------------------------------------------------------------
             Standard Nuclear Orientation (Angstroms)
    I     Atom           X                Y                Z
 ----------------------------------------------------------------
    1      C      -0.0026476988     0.0000000000     0.0030639314
    2      C      -0.0029599284     0.0000000000     1.3961306131
    3      C       1.2079582144     0.0000000000     2.0822013878
    4      C       2.4188763560     0.0000000000     1.3961306115
    5      C       2.4185641227     0.0000000000     0.0030639296
    6      C       1.2079582110     0.0000000000    -0.6883612619
    7      H      -0.9450515048     0.0000000000    -0.5301073013
    8      H      -0.9408181146     0.0000000000     1.9365972289
    9      Br      1.2079582141     0.0000000000     3.9958302103
   10      H       3.3567345438     0.0000000000     1.9365972247
   11      H       3.3609679273     0.0000000000    -0.5301073058
   12      I       1.2079582249     0.0000000000    -2.8202392683
 ----------------------------------------------------------------
 Nuclear Repulsion Energy =         889.67293653 hartrees
 There are       64 alpha and       64 beta electrons
 Applying Cartesian multipole field
    Component          Value
    ---------          -----
     (2,0,0)        1.00000E-11
     (0,2,0)        2.00000E-11
     (0,0,2)       -3.00000E-11
 Nucleus-field energy     =    -0.0000001029 hartrees
 Requested basis set is 6-311++G(d,p)
 There are 99 shells and 270 basis functions
 A cutoff of  1.0D-11 yielded   3853 shell pairs
 There are     29997 function pairs (     32983 Cartesian)
 Smallest overlap matrix eigenvalue = 1.23E-06

 Q-Chem warning in module stvman/mkSTV.C, line 318:

 Overlap eigenvalue is smaller than square root of threshold
 Use THRESH >= 12 to get rid of this warning

 Guess MOs from SCF MO coefficient file

 -----------------------------------------------------------------------
  General SCF calculation program by
  Eric Jon Sundstrom, Paul Horn, Yuezhi Mao, Dmitri Zuev, Alec White,
  David Stuck, Shaama M.S., Shane Yost, Joonho Lee, David Small,
  Daniel Levine, Susi Lehtola, Hugh Burton, Evgeny Epifanovsky,
  Bang C. Huynh
 -----------------------------------------------------------------------
 Exchange:     0.2000 Hartree-Fock + 0.0800 Slater + 0.7200 B88
 Correlation:  0.1900 VWN1RPA + 0.8100 LYP
 Using SG-1 standard quadrature grid
 using 6 threads for integral computing
 -------------------------------------------------------
 OpenMP Integral computing Module                
 Release: version 2.0, May 2017, Q-Chem Inc. Pleasanton 
 -------------------------------------------------------
 A restricted SCF calculation will be
 performed using DIIS
 SCF converges when DIIS error is below 1.0e-08
 ---------------------------------------
  Cycle       Energy         DIIS error
 ---------------------------------------
    1   -9724.7652133781      1.60e-04  
    2   -9724.7652591080      3.05e-05  
    3   -9724.7652340164      5.91e-05  
    4   -9724.7652676859      5.94e-06  
    5   -9724.7652679941      1.21e-06  
    6   -9724.7652680040      6.47e-07  
    7   -9724.7652680068      1.50e-07  
    8   -9724.7652680073      5.34e-08  
    9   -9724.7652680069      1.05e-08  
   10   -9724.7652680063      2.44e-09  Convergence criterion met
 ---------------------------------------
 SCF time:   CPU 70.45s  wall 13.00s 
 SCF   energy in the final basis set =    -9724.7652680063
 Total energy in the final basis set =    -9724.7652680063

 --------------------------------------------------------------

                    Orbital Energies (a.u.)
 --------------------------------------------------------------

 Alpha MOs
 -- Occupied --
********-482.8410-176.3065-165.7102-165.7082-165.7081 -62.4939 -56.3144
-56.3105 -56.3104 -35.8030 -31.2960 -31.2902 -31.2901 -22.9466 -22.9452
-22.9451 -22.9411 -22.9411 -10.2506 -10.2425 -10.2094 -10.2094 -10.2083
-10.2083  -8.7027  -6.5343  -6.5212  -6.5209  -6.3523  -4.7644  -4.7501
 -4.7501  -2.6451  -2.6414  -2.6412  -2.6308  -2.6307  -2.0302  -2.0258
 -2.0256  -2.0134  -2.0133  -0.9009  -0.8278  -0.7840  -0.7548  -0.6614
 -0.6450  -0.6070  -0.5212  -0.4967  -0.4820  -0.4580  -0.4145  -0.4136
 -0.3870  -0.3575  -0.3434  -0.3043  -0.2903  -0.2885  -0.2769  -0.2481
 -- Virtual --
 -0.0537  -0.0455  -0.0451  -0.0240  -0.0024   0.0056   0.0115   0.0357
  0.0417   0.0475   0.0548   0.0719   0.0758   0.0770   0.0783   0.0940
  0.1067   0.1084   0.1086   0.1193   0.1226   0.1260   0.1262   0.1290
  0.1371   0.1404   0.1452   0.1470   0.1789   0.1827   0.1851   0.1926
  0.2091   0.2162   0.2194   0.2362   0.2407   0.2437   0.2472   0.2605
  0.2674   0.2709   0.2808   0.2995   0.3085   0.3359   0.3403   0.3813
  0.4100   0.4109   0.4232   0.4302   0.4302   0.4303   0.4604   0.4873
  0.5007   0.5034   0.5176   0.5207   0.5291   0.5358   0.5484   0.5609
  0.5647   0.5772   0.5901   0.6019   0.6034   0.6278   0.6541   0.6580
  0.6625   0.6753   0.6881   0.7206   0.7273   0.7803   0.7935   0.8090
  0.8306   0.8396   0.8587   0.8629   0.8679   0.8763   0.9111   0.9356
  0.9753   0.9777   0.9838   1.0060   1.0503   1.0613   1.0928   1.1065
  1.1798   1.2419   1.2937   1.3286   1.3494   1.4143   1.4802   1.4906
  1.4976   1.5002   1.5266   1.5419   1.5954   1.5970   1.6538   1.6814
  1.6960   1.7180   1.7495   1.8586   1.8763   1.8913   1.8928   1.8970
  1.9214   1.9345   1.9889   2.0115   2.0171   2.0544   2.0657   2.1224
  2.2036   2.2645   2.2936   2.3104   2.3514   2.3932   2.4287   2.5945
  2.6184   2.6326   2.6470   2.6881   2.6964   2.6989   2.7339   2.7380
  2.7516   2.7626   2.8477   2.8595   2.8847   2.9251   3.0540   3.1053
  3.1373   3.3077   3.3563   3.4577   3.5780   3.6581   3.7778   3.9669
  3.9685   4.0019   4.0079   4.0230   4.0484   4.0785   4.0852   4.1137
  4.1446   4.2379   4.2919   4.4180   4.5007   4.8128   6.0105   6.1042
  6.1539   6.7351   7.5581   7.6742   7.7426  23.4619  23.8560  23.9441
 24.0151  24.0696  24.1524  27.9239  28.3510  28.4242  28.4281  28.5384
 28.5564  28.5624  28.6176  28.7197  47.9927 127.8935 127.9500 127.9760
151.7133 289.7546 289.8727 289.96711020.80351901.8782
 --------------------------------------------------------------

          Ground-State Mulliken Net Atomic Charges

     Atom                 Charge (a.u.)
  ----------------------------------------
      1 C                    -0.405784
      2 C                    -0.378932
      3 C                     0.554027
      4 C                    -0.378932
      5 C                    -0.405784
      6 C                     0.490631
      7 H                     0.159413
      8 H                     0.212725
      9 Br                   -0.226165
     10 H                     0.212725
     11 H                     0.159413
     12 I                     0.006664
  ----------------------------------------
  Sum of atomic charges =     0.000000

 -----------------------------------------------------------------
                    Cartesian Multipole Moments
 -----------------------------------------------------------------
    Charge (ESU x 10^10)
                 0.0000
    Dipole Moment (Debye)
         X      -0.0000      Y      -0.0000      Z      -0.1055
       Tot       0.1055
    Quadrupole Moments (Debye-Ang)
        XX     -75.5340     XY      -0.0000     YY     -85.6552
        XZ      -0.1275     YZ       0.0000     ZZ     -85.3239
    Octopole Moments (Debye-Ang^2)
       XXX    -273.7257    XXY      -0.0000    XYY    -103.4679
       YYY      -0.0000    XXZ     -11.9734    XYZ       0.0000
       YYZ     -19.0101    XZZ    -103.0677    YZZ      -0.0000
       ZZZ     -70.8821
    Hexadecapole Moments (Debye-Ang^3)
      XXXX    -983.4169   XXXY      -0.0000   XXYY    -209.5233
      XYYY      -0.0000   YYYY    -109.9982   XXXZ     -43.0180
      XXYZ       0.0000   XYYZ     -22.9634   YYYZ       0.0000
      XXZZ    -775.5933   XYZZ      -0.0000   YYZZ    -629.3695
      XZZZ     -85.6226   YZZZ       0.0000   ZZZZ   -3405.7164
 -----------------------------------------------------------------
 Calculating analytic gradient of the SCF energy
 Gradient of SCF Energy
            1           2           3           4           5           6
    1  -0.0002202  -0.0001839   0.0000000   0.0001838   0.0002202  -0.0000000
    2   0.0000000  -0.0000000   0.0000000  -0.0000000   0.0000000  -0.0000000
    3   0.0013984  -0.0012352   0.0009723  -0.0012352   0.0013984  -0.0008782
            7           8           9          10          11          12
    1   0.0000158   0.0000376  -0.0000000  -0.0000376  -0.0000158  -0.0000000
    2   0.0000000   0.0000000  -0.0000000   0.0000000  -0.0000000  -0.0000000
    3   0.0000246  -0.0000626  -0.0001182  -0.0000626   0.0000246  -0.0002263
 Max gradient component =       1.398E-03
 RMS gradient           =       4.978E-04
 Gradient time:  CPU 27.88 s  wall 4.72 s
 Geometry Optimization Parameters
   NAtoms,    NIC,     NZ,  NCons,   NDum,   NFix, NCnnct, MaxDiis
       12      78      12       0       0       0       0       0

 Cartesian Hessian Update
 Hessian updated using BFGS update


** GEOMETRY OPTIMIZATION IN DELOCALIZED INTERNAL COORDINATES **
   Searching for a Minimum

   Optimization Cycle:   3

                       Coordinates (Angstroms)
     ATOM                X               Y               Z
      1  C        -0.0026476988    0.0000000000    0.0030639314
      2  C        -0.0029599284    0.0000000000    1.3961306131
      3  C         1.2079582144    0.0000000000    2.0822013878
      4  C         2.4188763560    0.0000000000    1.3961306115
      5  C         2.4185641227    0.0000000000    0.0030639296
      6  C         1.2079582110    0.0000000000   -0.6883612619
      7  H        -0.9450515048    0.0000000000   -0.5301073013
      8  H        -0.9408181146    0.0000000000    1.9365972289
      9  Br        1.2079582141    0.0000000000    3.9958302103
     10  H         3.3567345438    0.0000000000    1.9365972247
     11  H         3.3609679273    0.0000000000   -0.5301073058
     12  I         1.2079582249    0.0000000000   -2.8202392683
   Point Group: c1    Number of degrees of freedom:    30


   Energy is  -9724.765268006

 Hessian updated using BFGS update

 11 Hessian modes will be used to form the next step
  Hessian Eigenvalues:
     0.137173    0.158902    0.161560    0.181066    0.221669    0.235329
     0.350701    0.352164    0.426525    0.437612    0.478437

 Minimum search - taking simple RFO step
 Searching for Lamda that Minimizes Along All modes
 Value Taken    Lamda =  -0.00001040
 Step Taken.  Stepsize is  0.006505

                             Maximum     Tolerance    Cnvgd?
         Gradient           0.001286      0.000300      NO
         Displacement       0.004967      0.001200      NO
         Energy change     -0.000081      0.000001      NO


 New Cartesian Coordinates Obtained by Inverse Iteration

 Displacement from previous Coordinates is:  0.006737
 ----------------------------------------------------------------
             Standard Nuclear Orientation (Angstroms)
    I     Atom           X                Y                Z
 ----------------------------------------------------------------
    1      C      -0.0029219652     0.0000000000     0.0022904572
    2      C      -0.0032555195     0.0000000000     1.3965560292
    3      C       1.2079582154     0.0000000000     2.0810661389
    4      C       2.4191719418     0.0000000000     1.3965560180
    5      C       2.4188383800     0.0000000000     0.0022904459
    6      C       1.2079582065     0.0000000000    -0.6873099578
    7      H      -0.9450178479     0.0000000000    -0.5314059770
    8      H      -0.9407632686     0.0000000000     1.9377401467
    9      Br      1.2079582163     0.0000000000     3.9954161522
   10      H       3.3566796947     0.0000000000     1.9377401291
   11      H       3.3609342608     0.0000000000    -0.5314059918
   12      I       1.2079582533     0.0000000000    -2.8187335907
 ----------------------------------------------------------------
 Nuclear Repulsion Energy =         889.84384811 hartrees
 There are       64 alpha and       64 beta electrons
 Applying Cartesian multipole field
    Component          Value
    ---------          -----
     (2,0,0)        1.00000E-11
     (0,2,0)        2.00000E-11
     (0,0,2)       -3.00000E-11
 Nucleus-field energy     =    -0.0000001028 hartrees
 Requested basis set is 6-311++G(d,p)
 There are 99 shells and 270 basis functions
 A cutoff of  1.0D-11 yielded   3853 shell pairs
 There are     29997 function pairs (     32983 Cartesian)
 Smallest overlap matrix eigenvalue = 1.24E-06

 Q-Chem warning in module stvman/mkSTV.C, line 318:

 Overlap eigenvalue is smaller than square root of threshold
 Use THRESH >= 12 to get rid of this warning

 Guess MOs from SCF MO coefficient file

 -----------------------------------------------------------------------
  General SCF calculation program by
  Eric Jon Sundstrom, Paul Horn, Yuezhi Mao, Dmitri Zuev, Alec White,
  David Stuck, Shaama M.S., Shane Yost, Joonho Lee, David Small,
  Daniel Levine, Susi Lehtola, Hugh Burton, Evgeny Epifanovsky,
  Bang C. Huynh
 -----------------------------------------------------------------------
 Exchange:     0.2000 Hartree-Fock + 0.0800 Slater + 0.7200 B88
 Correlation:  0.1900 VWN1RPA + 0.8100 LYP
 Using SG-1 standard quadrature grid
 using 6 threads for integral computing
 -------------------------------------------------------
 OpenMP Integral computing Module                
 Release: version 2.0, May 2017, Q-Chem Inc. Pleasanton 
 -------------------------------------------------------
 A restricted SCF calculation will be
 performed using DIIS
 SCF converges when DIIS error is below 1.0e-08
 ---------------------------------------
  Cycle       Energy         DIIS error
 ---------------------------------------
    1   -9724.7652663829      5.81e-05  
    2   -9724.7652726186      8.35e-06  
    3   -9724.7652713166      1.45e-05  
    4   -9724.7652732013      2.20e-06  
    5   -9724.7652732479      4.16e-07  
    6   -9724.7652732488      1.82e-07  
    7   -9724.7652732493      5.91e-08  
    8   -9724.7652732498      1.09e-08  
    9   -9724.7652732506      2.46e-09  Convergence criterion met
 ---------------------------------------
 SCF time:   CPU 63.41s  wall 11.00s 
 SCF   energy in the final basis set =    -9724.7652732506
 Total energy in the final basis set =    -9724.7652732506

 --------------------------------------------------------------

                    Orbital Energies (a.u.)
 --------------------------------------------------------------

 Alpha MOs
 -- Occupied --
********-482.8409-176.3064-165.7101-165.7081-165.7080 -62.4938 -56.3143
-56.3104 -56.3103 -35.8029 -31.2959 -31.2901 -31.2901 -22.9465 -22.9451
-22.9450 -22.9410 -22.9410 -10.2505 -10.2425 -10.2095 -10.2095 -10.2085
-10.2085  -8.7026  -6.5341  -6.5211  -6.5208  -6.3522  -4.7643  -4.7500
 -4.7500  -2.6450  -2.6413  -2.6411  -2.6307  -2.6306  -2.0301  -2.0257
 -2.0256  -2.0133  -2.0132  -0.9010  -0.8278  -0.7840  -0.7549  -0.6613
 -0.6454  -0.6069  -0.5211  -0.4968  -0.4822  -0.4581  -0.4146  -0.4134
 -0.3874  -0.3573  -0.3434  -0.3042  -0.2902  -0.2884  -0.2768  -0.2482
 -- Virtual --
 -0.0536  -0.0454  -0.0453  -0.0241  -0.0024   0.0056   0.0115   0.0357
  0.0417   0.0476   0.0548   0.0719   0.0758   0.0770   0.0783   0.0940
  0.1066   0.1084   0.1086   0.1192   0.1225   0.1260   0.1261   0.1290
  0.1371   0.1404   0.1451   0.1470   0.1790   0.1827   0.1851   0.1927
  0.2091   0.2161   0.2193   0.2362   0.2407   0.2437   0.2474   0.2605
  0.2673   0.2708   0.2807   0.2996   0.3084   0.3357   0.3401   0.3813
  0.4100   0.4109   0.4232   0.4301   0.4303   0.4303   0.4602   0.4872
  0.5007   0.5033   0.5175   0.5207   0.5288   0.5359   0.5484   0.5607
  0.5647   0.5773   0.5905   0.6018   0.6033   0.6277   0.6544   0.6578
  0.6626   0.6754   0.6880   0.7204   0.7272   0.7802   0.7936   0.8090
  0.8304   0.8396   0.8584   0.8629   0.8680   0.8762   0.9112   0.9354
  0.9751   0.9776   0.9837   1.0061   1.0499   1.0608   1.0927   1.1063
  1.1801   1.2421   1.2937   1.3284   1.3495   1.4140   1.4800   1.4904
  1.4975   1.5005   1.5269   1.5417   1.5950   1.5966   1.6535   1.6810
  1.6964   1.7170   1.7493   1.8592   1.8762   1.8922   1.8925   1.8966
  1.9215   1.9339   1.9889   2.0116   2.0167   2.0541   2.0656   2.1223
  2.2035   2.2643   2.2940   2.3103   2.3523   2.3932   2.4282   2.5935
  2.6184   2.6325   2.6472   2.6881   2.6962   2.6992   2.7342   2.7379
  2.7512   2.7628   2.8476   2.8594   2.8847   2.9242   3.0539   3.1054
  3.1374   3.3086   3.3540   3.4568   3.5790   3.6583   3.7765   3.9670
  3.9685   4.0020   4.0081   4.0231   4.0486   4.0785   4.0856   4.1137
  4.1447   4.2380   4.2920   4.4181   4.5008   4.8127   6.0106   6.1043
  6.1540   6.7349   7.5582   7.6743   7.7423  23.4621  23.8553  23.9458
 24.0174  24.0673  24.1514  27.9242  28.3510  28.4243  28.4282  28.5384
 28.5566  28.5625  28.6177  28.7197  47.9926 127.8936 127.9501 127.9761
151.7136 289.7547 289.8728 289.96681020.80331901.8785
 --------------------------------------------------------------

          Ground-State Mulliken Net Atomic Charges

     Atom                 Charge (a.u.)
  ----------------------------------------
      1 C                    -0.405989
      2 C                    -0.381492
      3 C                     0.558297
      4 C                    -0.381492
      5 C                    -0.405989
      6 C                     0.491924
      7 H                     0.159661
      8 H                     0.212736
      9 Br                   -0.226355
     10 H                     0.212736
     11 H                     0.159661
     12 I                     0.006303
  ----------------------------------------
  Sum of atomic charges =     0.000000

 -----------------------------------------------------------------
                    Cartesian Multipole Moments
 -----------------------------------------------------------------
    Charge (ESU x 10^10)
                 0.0000
    Dipole Moment (Debye)
         X      -0.0000      Y      -0.0000      Z      -0.1070
       Tot       0.1070
    Quadrupole Moments (Debye-Ang)
        XX     -75.5204     XY      -0.0000     YY     -85.6576
        XZ      -0.1293     YZ       0.0000     ZZ     -85.3760
    Octopole Moments (Debye-Ang^2)
       XXX    -273.6764    XXY      -0.0000    XYY    -103.4708
       YYY      -0.0000    XXZ     -12.0011    XYZ       0.0000
       YYZ     -19.0484    XZZ    -103.1307    YZZ       0.0000
       ZZZ     -71.0561
    Hexadecapole Moments (Debye-Ang^3)
      XXXX    -983.2972   XXXY      -0.0000   XXYY    -209.5438
      XYYY      -0.0000   YYYY    -110.0073   XXXZ     -43.1131
      XXYZ       0.0000   XYYZ     -23.0096   YYYZ       0.0000
      XXZZ    -775.3333   XYZZ       0.0000   YYZZ    -629.1151
      XZZZ     -85.8328   YZZZ       0.0000   ZZZZ   -3405.1631
 -----------------------------------------------------------------
 Calculating analytic gradient of the SCF energy
 Gradient of SCF Energy
            1           2           3           4           5           6
    1   0.0000333   0.0000329   0.0000000  -0.0000329  -0.0000333  -0.0000000
    2   0.0000000  -0.0000000  -0.0000000   0.0000000   0.0000000  -0.0000000
    3  -0.0000198  -0.0000200   0.0000992  -0.0000200  -0.0000198  -0.0000697
            7           8           9          10          11          12
    1  -0.0000012  -0.0000026  -0.0000000   0.0000026   0.0000012   0.0000000
    2  -0.0000000   0.0000000   0.0000000  -0.0000000  -0.0000000  -0.0000000
    3  -0.0000054   0.0000084  -0.0000336   0.0000084  -0.0000054   0.0000776
 Max gradient component =       9.917E-05
 RMS gradient           =       2.789E-05
 Gradient time:  CPU 27.94 s  wall 4.73 s
 Geometry Optimization Parameters
   NAtoms,    NIC,     NZ,  NCons,   NDum,   NFix, NCnnct, MaxDiis
       12      78      12       0       0       0       0       0

 Cartesian Hessian Update
 Hessian updated using BFGS update


** GEOMETRY OPTIMIZATION IN DELOCALIZED INTERNAL COORDINATES **
   Searching for a Minimum

   Optimization Cycle:   4

                       Coordinates (Angstroms)
     ATOM                X               Y               Z
      1  C        -0.0029219652    0.0000000000    0.0022904572
      2  C        -0.0032555195    0.0000000000    1.3965560292
      3  C         1.2079582154    0.0000000000    2.0810661389
      4  C         2.4191719418    0.0000000000    1.3965560180
      5  C         2.4188383800    0.0000000000    0.0022904459
      6  C         1.2079582065    0.0000000000   -0.6873099578
      7  H        -0.9450178479    0.0000000000   -0.5314059770
      8  H        -0.9407632686    0.0000000000    1.9377401467
      9  Br        1.2079582163    0.0000000000    3.9954161522
     10  H         3.3566796947    0.0000000000    1.9377401291
     11  H         3.3609342608    0.0000000000   -0.5314059918
     12  I         1.2079582533    0.0000000000   -2.8187335907
   Point Group: c1    Number of degrees of freedom:    30


   Energy is  -9724.765273251

 Hessian updated using BFGS update

 12 Hessian modes will be used to form the next step
  Hessian Eigenvalues:
     0.132862    0.159163    0.161525    0.177561    0.219691    0.237591
     0.350760    0.352166    0.431436    0.450914    0.464882    0.478192

 Minimum search - taking simple RFO step
 Searching for Lamda that Minimizes Along All modes
 Value Taken    Lamda =   0.00000000
 Step Taken.  Stepsize is  0.000751

                             Maximum     Tolerance    Cnvgd?
         Gradient           0.000090      0.000300     YES
         Displacement       0.000454      0.001200     YES
         Energy change     -0.000005      0.000001      NO


                       Distance Matrix (Angstroms)
             C (  1)   C (  2)   C (  3)   C (  4)   C (  5)   C (  6)
   C (  2)  1.394266
   C (  3)  2.405730  1.391256
   C (  4)  2.794730  2.422427  1.391256
   C (  5)  2.421760  2.794730  2.405730  1.394266
   C (  6)  1.393477  2.410298  2.768376  2.410298  1.393477
   H (  7)  1.082763  2.145683  3.385309  3.877475  3.405930  2.158613
   H (  8)  2.150700  1.082498  2.153496  3.403240  3.877227  3.392328
   Br(  9)  4.172683  2.867248  1.914350  2.867248  4.172683  4.682726
   H ( 10)  3.877227  3.403240  2.153496  1.082498  2.150700  3.392328
   H ( 11)  3.405930  3.877475  3.385309  2.145683  1.082763  2.158613
   I ( 12)  3.069920  4.385853  4.899800  4.385853  3.069920  2.131424
             H (  7)   H (  8)   Br(  9)   H ( 10)   H ( 11)
   H (  8)  2.469150
   Br(  9)  5.012726  2.975069
   H ( 10)  4.959968  4.297443  2.975069
   H ( 11)  4.305952  4.959968  5.012726  2.469150
   I ( 12)  3.141206  5.219296  6.814150  5.219296  3.141206

 Final energy is   -9724.7652732505594     


 ******************************
 **  OPTIMIZATION CONVERGED  **
 ******************************

                       Coordinates (Angstroms)
     ATOM                X               Y               Z
      1  C        -0.0029219652    0.0000000000    0.0022904572
      2  C        -0.0032555195    0.0000000000    1.3965560292
      3  C         1.2079582154    0.0000000000    2.0810661389
      4  C         2.4191719418    0.0000000000    1.3965560180
      5  C         2.4188383800    0.0000000000    0.0022904459
      6  C         1.2079582065    0.0000000000   -0.6873099578
      7  H        -0.9450178479    0.0000000000   -0.5314059770
      8  H        -0.9407632686    0.0000000000    1.9377401467
      9  Br        1.2079582163    0.0000000000    3.9954161522
     10  H         3.3566796947    0.0000000000    1.9377401291
     11  H         3.3609342608    0.0000000000   -0.5314059918
     12  I         1.2079582533    0.0000000000   -2.8187335907

Z-matrix Print:
$molecule
0 1
I 
C  1 2.131424
C  2 1.393477 1 119.661660
H  3 1.082763 2 120.806826 1 -0.000000 0
C  2 1.393477 1 119.661663 3 -180.000000 0
H  5 1.082763 2 120.806826 1 -0.000000 0
C  3 1.394266 2 119.675368 1 -180.000000 0
H  7 1.082498 3 120.009754 2 -180.000000 0
C  7 1.391256 3 119.458993 2 -0.000000 0
C  9 1.391256 7 121.054600 3 -0.000000 0
H  10 1.082498 9 120.531253 7 -180.000000 0
Br 9 1.914350 7 119.472700 3 -180.000000 0
$end


 --------------------------------------------------------------

                    Orbital Energies (a.u.)
 --------------------------------------------------------------

 Alpha MOs
 -- Occupied --
********-482.8409-176.3064-165.7101-165.7081-165.7080 -62.4938 -56.3143
-56.3104 -56.3103 -35.8029 -31.2959 -31.2901 -31.2901 -22.9465 -22.9451
-22.9450 -22.9410 -22.9410 -10.2505 -10.2425 -10.2095 -10.2095 -10.2085
-10.2085  -8.7026  -6.5341  -6.5211  -6.5208  -6.3522  -4.7643  -4.7500
 -4.7500  -2.6450  -2.6413  -2.6411  -2.6307  -2.6306  -2.0301  -2.0257
 -2.0256  -2.0133  -2.0132  -0.9010  -0.8278  -0.7840  -0.7549  -0.6613
 -0.6454  -0.6069  -0.5211  -0.4968  -0.4822  -0.4581  -0.4146  -0.4134
 -0.3874  -0.3573  -0.3434  -0.3042  -0.2902  -0.2884  -0.2768  -0.2482
 -- Virtual --
 -0.0536  -0.0454  -0.0453  -0.0241  -0.0024   0.0056   0.0115   0.0357
  0.0417   0.0476   0.0548   0.0719   0.0758   0.0770   0.0783   0.0940
  0.1066   0.1084   0.1086   0.1192   0.1225   0.1260   0.1261   0.1290
  0.1371   0.1404   0.1451   0.1470   0.1790   0.1827   0.1851   0.1927
  0.2091   0.2161   0.2193   0.2362   0.2407   0.2437   0.2474   0.2605
  0.2673   0.2708   0.2807   0.2996   0.3084   0.3357   0.3401   0.3813
  0.4100   0.4109   0.4232   0.4301   0.4303   0.4303   0.4602   0.4872
  0.5007   0.5033   0.5175   0.5207   0.5288   0.5359   0.5484   0.5607
  0.5647   0.5773   0.5905   0.6018   0.6033   0.6277   0.6544   0.6578
  0.6626   0.6754   0.6880   0.7204   0.7272   0.7802   0.7936   0.8090
  0.8304   0.8396   0.8584   0.8629   0.8680   0.8762   0.9112   0.9354
  0.9751   0.9776   0.9837   1.0061   1.0499   1.0608   1.0927   1.1063
  1.1801   1.2421   1.2937   1.3284   1.3495   1.4140   1.4800   1.4904
  1.4975   1.5005   1.5269   1.5417   1.5950   1.5966   1.6535   1.6810
  1.6964   1.7170   1.7493   1.8592   1.8762   1.8922   1.8925   1.8966
  1.9215   1.9339   1.9889   2.0116   2.0167   2.0541   2.0656   2.1223
  2.2035   2.2643   2.2940   2.3103   2.3523   2.3932   2.4282   2.5935
  2.6184   2.6325   2.6472   2.6881   2.6962   2.6992   2.7342   2.7379
  2.7512   2.7628   2.8476   2.8594   2.8847   2.9242   3.0539   3.1054
  3.1374   3.3086   3.3540   3.4568   3.5790   3.6583   3.7765   3.9670
  3.9685   4.0020   4.0081   4.0231   4.0486   4.0785   4.0856   4.1137
  4.1447   4.2380   4.2920   4.4181   4.5008   4.8127   6.0106   6.1043
  6.1540   6.7349   7.5582   7.6743   7.7423  23.4621  23.8553  23.9458
 24.0174  24.0673  24.1514  27.9242  28.3510  28.4243  28.4282  28.5384
 28.5566  28.5625  28.6177  28.7197  47.9926 127.8936 127.9501 127.9761
151.7136 289.7547 289.8728 289.96681020.80331901.8785
 --------------------------------------------------------------

          Ground-State Mulliken Net Atomic Charges

     Atom                 Charge (a.u.)
  ----------------------------------------
      1 C                    -0.405989
      2 C                    -0.381492
      3 C                     0.558297
      4 C                    -0.381492
      5 C                    -0.405989
      6 C                     0.491924
      7 H                     0.159661
      8 H                     0.212736
      9 Br                   -0.226355
     10 H                     0.212736
     11 H                     0.159661
     12 I                     0.006303
  ----------------------------------------
  Sum of atomic charges =     0.000000

 -----------------------------------------------------------------
                    Cartesian Multipole Moments
 -----------------------------------------------------------------
    Charge (ESU x 10^10)
                 0.0000
    Dipole Moment (Debye)
         X      -0.0000      Y      -0.0000      Z      -0.1070
       Tot       0.1070
    Quadrupole Moments (Debye-Ang)
        XX     -75.5204     XY      -0.0000     YY     -85.6576
        XZ      -0.1293     YZ       0.0000     ZZ     -85.3760
    Octopole Moments (Debye-Ang^2)
       XXX    -273.6764    XXY      -0.0000    XYY    -103.4708
       YYY      -0.0000    XXZ     -12.0011    XYZ       0.0000
       YYZ     -19.0484    XZZ    -103.1307    YZZ       0.0000
       ZZZ     -71.0561
    Hexadecapole Moments (Debye-Ang^3)
      XXXX    -983.2972   XXXY      -0.0000   XXYY    -209.5438
      XYYY      -0.0000   YYYY    -110.0073   XXXZ     -43.1131
      XXYZ       0.0000   XYYZ     -23.0096   YYYZ       0.0000
      XXZZ    -775.3333   XYZZ       0.0000   YYZZ    -629.1151
      XZZZ     -85.8328   YZZZ       0.0000   ZZZZ   -3405.1631
 -----------------------------------------------------------------
Archival summary:
1\1\december\OPT\ProcedureUnspecified\BasisUnspecified\1r164\taweetha\FriNov2920:40:482019FriNov2920:40:482019\0\\#,OPT,ProcedureUnspecified,BasisUnspecified,\\0,1\I\C,1,2.13142\C,2,1.39348,1,119.662\H,3,1.08276,2,120.807,1,-0,0\C,2,1.39348,1,119.662,3,-180,0\H,5,1.08276,2,120.807,1,-0,0\C,3,1.39427,2,119.675,1,-180,0\H,7,1.0825,3,120.01,2,-180,0\C,7,1.39126,3,119.459,2,-0,0\C,9,1.39126,7,121.055,3,-0,0\H,10,1.0825,9,120.531,7,-180,0\Br,9,1.91435,7,119.473,3,-180,0\\\@

 Total job time:  72.80s(wall), 411.31s(cpu) 
 Fri Nov 29 20:40:48 2019

        *************************************************************
        *                                                           *
        *  Thank you very much for using Q-Chem.  Have a nice day.  *
        *                                                           *
        *************************************************************


 
User input: 2 of 2 
 
                  Welcome to Q-Chem
     A Quantum Leap Into The Future Of Chemistry


 Q-Chem 5.2 (devel), Q-Chem, Inc., Pleasanton, CA (2019)

 Yihan Shao,  Zhengting Gan,  E. Epifanovsky,  A. T. B. Gilbert,  M. Wormit,  
 J. Kussmann,  A. W. Lange,  A. Behn,  Jia Deng,  Xintian Feng,  D. Ghosh,  
 M. Goldey,  P. R. Horn,  L. D. Jacobson,  I. Kaliman,  T. Kus,  A. Landau,  
 Jie Liu,  E. I. Proynov,  R. M. Richard,  R. P. Steele,  E. J. Sundstrom,  
 H. L. Woodcock III,  P. M. Zimmerman,  D. Zuev,  B. Albrecht,  E. Alguire,  
 S. A. Baeppler,  D. Barton,  Z. Benda,  Y. A. Bernard,  E. J. Berquist,  
 K. B. Bravaya,  H. Burton,  D. Casanova,  Chun-Min Chang,  Yunqing Chen,  
 A. Chien,  K. D. Closser,  M. P. Coons,  S. Coriani,  S. Dasgupta,  
 A. L. Dempwolff,  M. Diedenhofen,  Hainam Do,  R. G. Edgar,  Po-Tung Fang,  
 S. Faraji,  S. Fatehi,  Qingguo Feng,  K. D. Fenk,  J. Fosso-Tande,  
 J. Gayvert,  Qinghui Ge,  A. Ghysels,  G. Gidofalvi,  J. Gomes,  
 J. Gonthier,  A. Gunina,  D. Hait,  M. W. D. Hanson-Heine,  
 P. H. P. Harbach,  A. W. Hauser,  M. F. Herbst,  J. E. Herr,  
 E. G. Hohenstein,  Z. C. Holden,  Kerwin Hui,  B. C. Huynh,  T.-C. Jagau,  
 Hyunjun Ji,  B. Kaduk,  K. Khistyaev,  Jaehoon Kim,  P. Klunzinger,  K. Koh,  
 D. Kosenkov,  L. Koulias,  T. Kowalczyk,  C. M. Krauter,  A. Kunitsa,  
 Ka Un Lao,  A. Laurent,  K. V. Lawler,  Joonho Lee,  D. Lefrancois,  
 S. Lehtola,  D. S. Levine,  Yi-Pei Li,  You-Sheng Lin,  Fenglai Liu,  
 E. Livshits,  A. Luenser,  P. Manohar,  E. Mansoor,  S. F. Manzer,  
 Shan-Ping Mao,  Yuezhi Mao,  N. Mardirossian,  A. V. Marenich,  
 T. Markovich,  L. A. Martinez-Martinez,  S. A. Maurer,  N. J. Mayhall,  
 S. C. McKenzie,  J.-M. Mewes,  P. Morgante,  A. F. Morrison,  
 J. W. Mullinax,  K. Nanda,  T. S. Nguyen-Beck,  R. Olivares-Amaya,  
 J. A. Parkhill,  Zheng Pei,  T. M. Perrine,  F. Plasser,  P. Pokhilko,  
 S. Prager,  A. Prociuk,  E. Ramos,  D. R. Rehn,  F. Rob,  M. Scheurer,  
 M. Schneider,  N. Sergueev,  S. M. Sharada,  S. Sharma,  D. W. Small,  
 T. Stauch,  T. Stein,  Yu-Chuan Su,  A. J. W. Thom,  A. Tkatchenko,  
 T. Tsuchimochi,  N. M. Tubman,  L. Vogt,  M. L. Vidal,  O. Vydrov,  
 M. A. Watson,  J. Wenzel,  M. de Wergifosse,  T. A. Wesolowski,  A. White,  
 J. Witte,  A. Yamada,  Jun Yang,  K. Yao,  S. Yeganeh,  S. R. Yost,  
 Zhi-Qiang You,  A. Zech,  Igor Ying Zhang,  Xing Zhang,  Yan Zhao,  
 Ying Zhu,  B. R. Brooks,  G. K. L. Chan,  C. J. Cramer,  M. S. Gordon,  
 W. J. Hehre,  A. Klamt,  M. W. Schmidt,  C. D. Sherrill,  D. G. Truhlar,  
 A. Aspuru-Guzik,  R. Baer,  A. T. Bell,  N. A. Besley,  Jeng-Da Chai,  
 A. E. DePrince, III,  R. A. DiStasio Jr.,  A. Dreuw,  B. D. Dunietz,  
 T. R. Furlani,  Chao-Ping Hsu,  Yousung Jung,  Jing Kong,  D. S. Lambrecht,  
 WanZhen Liang,  C. Ochsenfeld,  V. A. Rassolov,  L. V. Slipchenko,  
 J. E. Subotnik,  T. Van Voorhis,  J. M. Herbert,  A. I. Krylov,  
 P. M. W. Gill,  M. Head-Gordon

 Contributors to earlier versions of Q-Chem not listed above: 
 R. D. Adamson,  B. Austin,  J. Baker,  G. J. O. Beran,  K. Brandhorst,  
 S. T. Brown,  E. F. C. Byrd,  A. K. Chakraborty,  C.-L. Cheng,  
 Siu Hung Chien,  D. M. Chipman,  D. L. Crittenden,  H. Dachsel,  
 R. J. Doerksen,  A. D. Dutoi,  L. Fusti-Molnar,  W. A. Goddard III,  
 A. Golubeva-Zadorozhnaya,  S. R. Gwaltney,  G. Hawkins,  A. Heyden,  
 S. Hirata,  G. Kedziora,  F. J. Keil,  C. Kelley,  Jihan Kim,  R. A. King,  
 R. Z. Khaliullin,  P. P. Korambath,  W. Kurlancheek,  A. M. Lee,  M. S. Lee,  
 S. V. Levchenko,  Ching Yeh Lin,  D. Liotard,  R. C. Lochan,  I. Lotan,  
 P. E. Maslen,  N. Nair,  D. P. O'Neill,  D. Neuhauser,  E. Neuscamman,  
 C. M. Oana,  R. Olson,  B. Peters,  R. Peverati,  P. A. Pieniazek,  
 Y. M. Rhee,  J. Ritchie,  M. A. Rohrdanz,  E. Rosta,  N. J. Russ,  
 H. F. Schaefer III,  N. E. Schultz,  N. Shenvi,  A. C. Simmonett,  A. Sodt,  
 D. Stuck,  K. S. Thanthiriwatte,  V. Vanovschi,  Tao Wang,  A. Warshel,  
 C. F. Williams,  Q. Wu,  X. Xu,  W. Zhang

 Please cite Q-Chem as follows:
 Y. Shao et al., Mol. Phys. 113, 184-215 (2015)
 DOI: 10.1080/00268976.2014.952696

 Q-Chem 5.2.1 for Intel X86 EM64T Linux

 Parts of Q-Chem use Armadillo 8.300.2 (Tropical Shenanigans).
 http://arma.sourceforge.net/

 Q-Chem begins on Fri Nov 29 20:40:48 2019  

Host: 
0

     Scratch files written to /scratch/taweetham/qchem6015//
NAlpha2: 128
NElect   128
Mult     1
The previous job contains 0 fragments, simply inherited here

Checking the input file for inconsistencies... 	...done.

--------------------------------------------------------------
User input:
--------------------------------------------------------------

$MOLECULE
READ
$END

$REM
   JOB_TYPE 	FREQUENCY
   BASIS 	6-311++G**
   METHOD	B3LYP	
$END


--------------------------------------------------------------
 Atom   5: (  1.2108801495, -0.0000000000,  0.1415224375)
         ->(  1.2108801957, -0.0000000000,  0.1415224112)
 Atom   4: (  1.2112137199, -0.0000000000, -1.2527431346)
         ->(  1.2112137414, -0.0000000000, -1.2527431608)
 Atom   6: ( -0.0000000282,  0.0000000000,  0.8311228337)
         ->(  0.0000000000,  0.0000000000,  0.8311228337)
 Atom  11: (  2.1529760270, -0.0000000000,  0.6752188810)
         ->(  2.1529760816, -0.0000000000,  0.6752188396)
 Atom  10: (  2.1487214762, -0.0000000000, -1.7939272400)
         ->(  2.1487214872, -0.0000000000, -1.7939272841)
 Atom   9: (  0.0000000105, -0.0000000000, -3.8516032763)
         ->(  0.0000000000,  0.0000000000, -3.8516032763)
 Atom  12: (  0.0000000054,  0.0000000000,  2.9625464666)
         ->(  0.0000000000,  0.0000000000,  2.9625464666)
 ----------------------------------------------------------------
             Standard Nuclear Orientation (Angstroms)
    I     Atom           X                Y                Z
 ----------------------------------------------------------------
    1      C      -1.2108801957     0.0000000000     0.1415224112
    2      C      -1.2112137414     0.0000000000    -1.2527431608
    3      C      -0.0000000023    -0.0000000000    -1.9372532629
    4      C       1.2112137414    -0.0000000000    -1.2527431608
    5      C       1.2108801957    -0.0000000000     0.1415224112
    6      C       0.0000000000     0.0000000000     0.8311228337
    7      H      -2.1529760816     0.0000000000     0.6752188396
    8      H      -2.1487214872     0.0000000000    -1.7939272841
    9      Br      0.0000000000     0.0000000000    -3.8516032763
   10      H       2.1487214872    -0.0000000000    -1.7939272841
   11      H       2.1529760816    -0.0000000000     0.6752188396
   12      I       0.0000000000     0.0000000000     2.9625464666
 ----------------------------------------------------------------
 Molecular Point Group                 C2v   NOp =  4
 Largest Abelian Subgroup              C2v   NOp =  4
 Nuclear Repulsion Energy =         889.84384811 hartrees
 There are       64 alpha and       64 beta electrons
 Requested basis set is 6-311++G(d,p)
 There are 99 shells and 270 basis functions

 Total QAlloc Memory Limit   2000 MB
 Mega-Array Size       188 MB
 MEM_STATIC part       192 MB

                       Distance Matrix (Angstroms)
             C (  1)   C (  2)   C (  3)   C (  4)   C (  5)   C (  6)
   C (  2)  1.394266
   C (  3)  2.405730  1.391256
   C (  4)  2.794730  2.422427  1.391256
   C (  5)  2.421760  2.794730  2.405730  1.394266
   C (  6)  1.393478  2.410298  2.768376  2.410298  1.393478
   H (  7)  1.082763  2.145683  3.385309  3.877475  3.405930  2.158613
   H (  8)  2.150700  1.082498  2.153496  3.403240  3.877227  3.392328
   Br(  9)  4.172683  2.867248  1.914350  2.867248  4.172683  4.682726
   H ( 10)  3.877227  3.403240  2.153496  1.082498  2.150700  3.392328
   H ( 11)  3.405930  3.877475  3.385309  2.145683  1.082763  2.158613
   I ( 12)  3.069920  4.385853  4.899800  4.385853  3.069920  2.131424
             H (  7)   H (  8)   Br(  9)   H ( 10)   H ( 11)
   H (  8)  2.469150
   Br(  9)  5.012726  2.975069
   H ( 10)  4.959968  4.297443  2.975069
   H ( 11)  4.305952  4.959968  5.012726  2.469150
   I ( 12)  3.141206  5.219296  6.814150  5.219296  3.141206

 A cutoff of  1.0D-11 yielded   3853 shell pairs
 There are     29997 function pairs (     32983 Cartesian)
 Smallest overlap matrix eigenvalue = 1.24E-06

 Q-Chem warning in module stvman/mkSTV.C, line 318:

 Overlap eigenvalue is smaller than square root of threshold
 Use THRESH >= 12 to get rid of this warning

 Guess from superposition of atomic densities
 Warning:  Energy on first SCF cycle will be non-variational
 SAD guess density has 128.000000 electrons

 -----------------------------------------------------------------------
  General SCF calculation program by
  Eric Jon Sundstrom, Paul Horn, Yuezhi Mao, Dmitri Zuev, Alec White,
  David Stuck, Shaama M.S., Shane Yost, Joonho Lee, David Small,
  Daniel Levine, Susi Lehtola, Hugh Burton, Evgeny Epifanovsky,
  Bang C. Huynh
 -----------------------------------------------------------------------
 Exchange:     0.2000 Hartree-Fock + 0.0800 Slater + 0.7200 B88
 Correlation:  0.1900 VWN1RPA + 0.8100 LYP
 Using SG-1 standard quadrature grid
 using 6 threads for integral computing
 -------------------------------------------------------
 OpenMP Integral computing Module                
 Release: version 2.0, May 2017, Q-Chem Inc. Pleasanton 
 -------------------------------------------------------
 A restricted SCF calculation will be
 performed using DIIS
 SCF converges when DIIS error is below 1.0e-08
 ---------------------------------------
  Cycle       Energy         DIIS error
 ---------------------------------------
    1   -9726.3218475328      3.61e-02  
    2   -9724.6592469493      3.47e-03  
    3   -9724.5554868217      4.67e-03  
    4   -9724.7590069234      6.12e-04  
    5   -9724.7615636362      3.83e-04  
    6   -9724.7628078884      1.00e-04  
    7   -9724.7629013463      5.67e-05  
    8   -9724.7629308817      8.69e-06  
    9   -9724.7629320339      1.74e-06  
   10   -9724.7629319766      4.06e-07  
   11   -9724.7629319404      1.00e-07  
   12   -9724.7629318203      2.41e-08  
   13   -9724.7629318876      7.91e-09  Convergence criterion met
 ---------------------------------------
 SCF time:   CPU 73.66s  wall 13.00s 
 SCF   energy in the final basis set =    -9724.7629318876
 Total energy in the final basis set =    -9724.7629318876

 --------------------------------------------------------------
             Orbital Energies (a.u.) and Symmetries
 --------------------------------------------------------------

 Alpha MOs, Restricted
 -- Occupied --                  
******* -482.84 -176.31 -165.71 -165.71 -165.71  -62.49  -56.31
  1 A1    2 A1    3 A1    4 A1    1 B2    1 B1    5 A1    6 A1                 
-56.310 -56.310 -35.803 -31.296 -31.290 -31.290 -22.946 -22.945
  2 B2    2 B1    7 A1    8 A1    3 B2    3 B1    9 A1    4 B2                 
-22.945 -22.941 -22.941 -10.251 -10.242 -10.210 -10.210 -10.208
  4 B1   10 A1    1 A2   11 A1   12 A1    5 B1   13 A1    6 B1                 
-10.208  -8.703  -6.534  -6.521  -6.521  -6.352  -4.764  -4.750
 14 A1   15 A1   16 A1    5 B2    7 B1   17 A1   18 A1    8 B1                 
 -4.750  -2.645  -2.641  -2.641  -2.631  -2.631  -2.030  -2.026
  6 B2   19 A1    7 B2    9 B1    2 A2   20 A1   21 A1   10 B1                 
 -2.026  -2.013  -2.013  -0.901  -0.828  -0.784  -0.755  -0.661
  8 B2    3 A2   22 A1   23 A1   24 A1   11 B1   25 A1   26 A1                 
 -0.645  -0.607  -0.521  -0.497  -0.482  -0.458  -0.415  -0.413
 12 B1   27 A1   28 A1   13 B1   29 A1   14 B1    9 B2   30 A1                 
 -0.387  -0.357  -0.343  -0.304  -0.290  -0.288  -0.277  -0.248
 15 B1   31 A1   10 B2   16 B1   11 B2    4 A2   17 B1   12 B2                 
 -- Virtual --                   
 -0.054  -0.045  -0.045  -0.024  -0.002   0.006   0.011   0.036
 32 A1    5 A2   13 B2   33 A1   34 A1   18 B1   35 A1   19 B1                 
  0.042   0.048   0.054   0.072   0.075   0.076   0.078   0.094
 36 A1   14 B2   37 A1   15 B2   20 B1   38 A1    6 A2   39 A1                 
  0.107   0.110   0.111   0.119   0.123   0.126   0.127   0.129
 16 B2   21 B1   40 A1    7 A2   22 B1   17 B2   41 A1   23 B1                 
  0.138   0.141   0.145   0.148   0.179   0.183   0.185   0.188
 42 A1   24 B1   18 B2   43 A1   44 A1   25 B1   19 B2   26 B1                 
  0.207   0.217   0.220   0.233   0.238   0.241   0.244   0.250
 45 A1   27 B1   46 A1   47 A1   28 B1   29 B1   20 B2   48 A1                 
  0.264   0.265   0.282   0.303   0.308   0.336   0.340   0.376
 30 B1   49 A1   50 A1   31 B1   51 A1   52 A1   32 B1   33 B1                 
  0.411   0.411   0.423   0.430   0.430   0.431   0.460   0.489
  8 A2   53 A1   21 B2   34 B1   22 B2   54 A1   35 B1   55 A1                 
  0.501   0.504   0.518   0.521   0.530   0.536   0.548   0.561
 56 A1   36 B1   23 B2   24 B2   57 A1   37 B1    9 A2   58 A1                 
  0.565   0.573   0.590   0.602   0.603   0.628   0.654   0.658
 10 A2   38 B1   59 A1   11 A2   25 B2   60 A1   39 B1   26 B2                 
  0.663   0.675   0.687   0.720   0.727   0.779   0.794   0.811
 61 A1   62 A1   40 B1   63 A1   27 B2   64 A1   41 B1   65 A1                 
  0.829   0.839   0.860   0.861   0.870   0.877   0.909   0.935
 66 A1   42 B1   43 B1   67 A1   44 B1   68 A1   69 A1   45 B1                 
  0.975   0.978   0.984   1.006   1.050   1.061   1.093   1.106
 46 B1   12 A2   28 B2   70 A1   13 A2   71 A1   47 B1   14 A2                 
  1.180   1.242   1.294   1.328   1.350   1.413   1.480   1.491
 29 B2   30 B2   72 A1   73 A1   31 B2   48 B1   49 B1   74 A1                 
  1.498   1.501   1.527   1.542   1.595   1.597   1.654   1.681
 50 B1   75 A1   76 A1   15 A2   32 B2   33 B2   77 A1   51 B1                 
  1.696   1.717   1.749   1.859   1.876   1.892   1.893   1.897
 78 A1   52 B1   16 A2   79 A1   53 B1   17 A2   34 B2   35 B2                 
  1.922   1.934   1.989   2.012   2.017   2.054   2.066   2.121
 80 A1   54 B1   81 A1   36 B2   82 A1   18 A2   55 B1   56 B1                 
  2.204   2.264   2.294   2.310   2.352   2.394   2.429   2.594
 37 B2   83 A1   57 B1   19 A2   58 B1   84 A1   59 B1   85 A1                 
  2.618   2.633   2.648   2.688   2.696   2.700   2.733   2.738
 38 B2   86 A1   87 A1   60 B1   61 B1   88 A1   89 A1   62 B1                 
  2.751   2.763   2.848   2.859   2.885   2.924   3.054   3.105
 39 B2   20 A2   40 B2   21 A2   90 A1   63 B1   41 B2   64 B1                 
  3.137   3.309   3.354   3.457   3.579   3.658   3.777   3.967
 91 A1   65 B1   92 A1   66 B1   93 A1   94 A1   95 A1   22 A2                 
  3.968   4.002   4.008   4.023   4.049   4.078   4.086   4.114
 67 B1   23 A2   96 A1   42 B2   97 A1   43 B2   98 A1   68 B1                 
  4.145   4.238   4.292   4.418   4.501   4.813   6.011   6.104
 69 B1   70 B1   99 A1  100 A1  101 A1   71 B1   44 B2   72 B1                 
  6.154   6.735   7.558   7.674   7.742  23.462  23.855  23.946
102 A1  103 A1   45 B2   73 B1  104 A1  105 A1  106 A1   74 B1                 
 24.018  24.067  24.152  27.924  28.351  28.424  28.428  28.538
107 A1   75 B1  108 A1  109 A1   46 B2   76 B1  110 A1   24 A2                 
 28.557  28.563  28.618  28.720  47.993 127.894 127.950 127.976
111 A1   47 B2   77 B1  112 A1  113 A1   48 B2   78 B1  114 A1                 
151.714 289.755 289.873 289.9671020.8031901.878
115 A1   49 B2   79 B1  116 A1  117 A1  118 A1                                 

 Beta MOs, Restricted
 -- Occupied --                  
******* -482.84 -176.31 -165.71 -165.71 -165.71  -62.49  -56.31
  1 A1    2 A1    3 A1    4 A1    1 B2    1 B1    5 A1    6 A1                 
-56.310 -56.310 -35.803 -31.296 -31.290 -31.290 -22.946 -22.945
  2 B2    2 B1    7 A1    8 A1    3 B2    3 B1    9 A1    4 B2                 
-22.945 -22.941 -22.941 -10.251 -10.242 -10.210 -10.210 -10.208
  4 B1   10 A1    1 A2   11 A1   12 A1    5 B1   13 A1    6 B1                 
-10.208  -8.703  -6.534  -6.521  -6.521  -6.352  -4.764  -4.750
 14 A1   15 A1   16 A1    5 B2    7 B1   17 A1   18 A1    8 B1                 
 -4.750  -2.645  -2.641  -2.641  -2.631  -2.631  -2.030  -2.026
  6 B2   19 A1    7 B2    9 B1    2 A2   20 A1   21 A1   10 B1                 
 -2.026  -2.013  -2.013  -0.901  -0.828  -0.784  -0.755  -0.661
  8 B2    3 A2   22 A1   23 A1   24 A1   11 B1   25 A1   26 A1                 
 -0.645  -0.607  -0.521  -0.497  -0.482  -0.458  -0.415  -0.413
 12 B1   27 A1   28 A1   13 B1   29 A1   14 B1    9 B2   30 A1                 
 -0.387  -0.357  -0.343  -0.304  -0.290  -0.288  -0.277  -0.248
 15 B1   31 A1   10 B2   16 B1   11 B2    4 A2   17 B1   12 B2                 
 -- Virtual --                   
 -0.054  -0.045  -0.045  -0.024  -0.002   0.006   0.011   0.036
 32 A1    5 A2   13 B2   33 A1   34 A1   18 B1   35 A1   19 B1                 
  0.042   0.048   0.054   0.072   0.075   0.076   0.078   0.094
 36 A1   14 B2   37 A1   15 B2   20 B1   38 A1    6 A2   39 A1                 
  0.107   0.110   0.111   0.119   0.123   0.126   0.127   0.129
 16 B2   21 B1   40 A1    7 A2   22 B1   17 B2   41 A1   23 B1                 
  0.138   0.141   0.145   0.148   0.179   0.183   0.185   0.188
 42 A1   24 B1   18 B2   43 A1   44 A1   25 B1   19 B2   26 B1                 
  0.207   0.217   0.220   0.233   0.238   0.241   0.244   0.250
 45 A1   27 B1   46 A1   47 A1   28 B1   29 B1   20 B2   48 A1                 
  0.264   0.265   0.282   0.303   0.308   0.336   0.340   0.376
 30 B1   49 A1   50 A1   31 B1   51 A1   52 A1   32 B1   33 B1                 
  0.411   0.411   0.423   0.430   0.430   0.431   0.460   0.489
  8 A2   53 A1   21 B2   34 B1   22 B2   54 A1   35 B1   55 A1                 
  0.501   0.504   0.518   0.521   0.530   0.536   0.548   0.561
 56 A1   36 B1   23 B2   24 B2   57 A1   37 B1    9 A2   58 A1                 
  0.565   0.573   0.590   0.602   0.603   0.628   0.654   0.658
 10 A2   38 B1   59 A1   11 A2   25 B2   60 A1   39 B1   26 B2                 
  0.663   0.675   0.687   0.720   0.727   0.779   0.794   0.811
 61 A1   62 A1   40 B1   63 A1   27 B2   64 A1   41 B1   65 A1                 
  0.829   0.839   0.860   0.861   0.870   0.877   0.909   0.935
 66 A1   42 B1   43 B1   67 A1   44 B1   68 A1   69 A1   45 B1                 
  0.975   0.978   0.984   1.006   1.050   1.061   1.093   1.106
 46 B1   12 A2   28 B2   70 A1   13 A2   71 A1   47 B1   14 A2                 
  1.180   1.242   1.294   1.328   1.350   1.413   1.480   1.491
 29 B2   30 B2   72 A1   73 A1   31 B2   48 B1   49 B1   74 A1                 
  1.498   1.501   1.527   1.542   1.595   1.597   1.654   1.681
 50 B1   75 A1   76 A1   15 A2   32 B2   33 B2   77 A1   51 B1                 
  1.696   1.717   1.749   1.859   1.876   1.892   1.893   1.897
 78 A1   52 B1   16 A2   79 A1   53 B1   17 A2   34 B2   35 B2                 
  1.922   1.934   1.989   2.012   2.017   2.054   2.066   2.121
 80 A1   54 B1   81 A1   36 B2   82 A1   18 A2   55 B1   56 B1                 
  2.204   2.264   2.294   2.310   2.352   2.394   2.429   2.594
 37 B2   83 A1   57 B1   19 A2   58 B1   84 A1   59 B1   85 A1                 
  2.618   2.633   2.648   2.688   2.696   2.700   2.733   2.738
 38 B2   86 A1   87 A1   60 B1   61 B1   88 A1   89 A1   62 B1                 
  2.751   2.763   2.848   2.859   2.885   2.924   3.054   3.105
 39 B2   20 A2   40 B2   21 A2   90 A1   63 B1   41 B2   64 B1                 
  3.137   3.309   3.354   3.457   3.579   3.658   3.777   3.967
 91 A1   65 B1   92 A1   66 B1   93 A1   94 A1   95 A1   22 A2                 
  3.968   4.002   4.008   4.023   4.049   4.078   4.086   4.114
 67 B1   23 A2   96 A1   42 B2   97 A1   43 B2   98 A1   68 B1                 
  4.145   4.238   4.292   4.418   4.501   4.813   6.011   6.104
 69 B1   70 B1   99 A1  100 A1  101 A1   71 B1   44 B2   72 B1                 
  6.154   6.735   7.558   7.674   7.742  23.462  23.855  23.946
102 A1  103 A1   45 B2   73 B1  104 A1  105 A1  106 A1   74 B1                 
 24.018  24.067  24.152  27.924  28.351  28.424  28.428  28.538
107 A1   75 B1  108 A1  109 A1   46 B2   76 B1  110 A1   24 A2                 
 28.557  28.563  28.618  28.720  47.993 127.894 127.950 127.976
111 A1   47 B2   77 B1  112 A1  113 A1   48 B2   78 B1  114 A1                 
151.714 289.755 289.873 289.9671020.8031901.878
115 A1   49 B2   79 B1  116 A1  117 A1  118 A1                                 
 --------------------------------------------------------------

          Ground-State Mulliken Net Atomic Charges

     Atom                 Charge (a.u.)
  ----------------------------------------
      1 C                    -0.552381
      2 C                    -0.354680
      3 C                     0.733715
      4 C                    -0.354705
      5 C                    -0.552403
      6 C                     0.617702
      7 H                     0.146097
      8 H                     0.188840
      9 Br                   -0.212198
     10 H                     0.188845
     11 H                     0.146095
     12 I                     0.005073
  ----------------------------------------
  Sum of atomic charges =     0.000000

 -----------------------------------------------------------------
                    Cartesian Multipole Moments
 -----------------------------------------------------------------
    Charge (ESU x 10^10)
                 0.0000
    Dipole Moment (Debye)
         X       0.0000      Y      -0.0000      Z       0.1070
       Tot       0.1070
    Quadrupole Moments (Debye-Ang)
        XX     -75.5270     XY      -0.0000     YY     -85.6548
        XZ      -0.0000     YZ      -0.0000     ZZ     -85.3514
    Octopole Moments (Debye-Ang^2)
       XXX      -0.0000    XXY       0.0000    XYY       0.0000
       YYY      -0.0000    XXZ       0.9949    XYZ       0.0000
       YYZ       6.7248    XZZ       0.0000    YZZ      -0.0000
       ZZZ      34.2519
    Hexadecapole Moments (Debye-Ang^3)
      XXXX    -322.1929   XXXY      -0.0000   XXYY     -84.5471
      XYYY      -0.0000   YYYY    -109.9940   XXXZ       0.0000
      XXYZ       0.0000   XYYZ      -0.0000   YYYZ       0.0000
      XXZZ    -648.9550   XYZZ      -0.0000   YYZZ    -625.3760
      XZZZ      -0.0000   YZZZ      -0.0000   ZZZZ   -3375.1053
 -----------------------------------------------------------------
 Calculating MO derivatives via CPSCF
    1     0    39    0.0437557  
    2     0    39    0.0110883  
    3     0    39    0.0018577  
    4     0    39    0.0002316  
    5    29    10    0.0000352  
    6    38     1    0.0000017  
    7    39     0    0.0000001  Converged
 Time for AOints: 91.2 s (CPU) 15.4 s (wall)
 ------------------------------------------------------------------------------
                     AOints        : Timing summary (seconds)
 ------------------------------------------------------------------------------
     job step          cpu (% of tot)      sys (% of tot)     wall (% of tot)
 ------------------------------------------------------------------------------
  AOints            0.9125E+02 ( 6.6)   0.5000E-05 ( 5.5)   0.1536E+02 ( 6.5)
 ------------------------------------------------------------------------------
   Grand Totals     0.1390E+04          0.9100E-04          0.2378E+03
 ------------------------------------------------------------------------------
 Polarizability Matrix (a.u.)
            1           2           3
    1-104.7642087  -0.0000000  -0.0000002
    2  -0.0000000 -71.1597933   0.0000000
    3  -0.0000002   0.0000000-190.4350347
 Calculating analytic Hessian of the SCF energy

 Direct stationary perturbation theory relativistic correction:

 rels  =     113.794353909095
 relv  =    -378.765350803905
 rel2e =      51.103146424235
 E_rel =    -213.867850470575

 Hessian of the SCF Energy
            1           2           3           4           5           6
    1   0.7148517   0.0000000  -0.0452345  -0.1254636  -0.0000000   0.0370949
    2   0.0000000   0.1240014   0.0000000  -0.0000000  -0.0555409   0.0000000
    3  -0.0452345   0.0000000   0.6596917  -0.0367582  -0.0000000  -0.3270132
    4  -0.1254636  -0.0000000  -0.0367582   0.7189109   0.0000000   0.0434075
    5  -0.0000000  -0.0555409  -0.0000000   0.0000000   0.1233441  -0.0000000
    6   0.0370949   0.0000000  -0.3270132   0.0434075  -0.0000000   0.6664928
    7   0.0342974   0.0000000   0.0818915  -0.2826825  -0.0000000   0.0534560
    8   0.0000000   0.0044371   0.0000000  -0.0000000  -0.0568037   0.0000000
    9   0.0241127  -0.0000000  -0.0303471   0.1141830   0.0000000  -0.1493351
   10  -0.0189699  -0.0000000  -0.0292262  -0.0556774   0.0000000   0.0225107
   11  -0.0000000  -0.0009698   0.0000000   0.0000000   0.0048427   0.0000000
   12  -0.0294387  -0.0000000  -0.0487548  -0.0225111  -0.0000000   0.0608393
   13  -0.0563214   0.0000000  -0.0224054  -0.0189690  -0.0000000   0.0294376
   14   0.0000000   0.0030316   0.0000000  -0.0000000  -0.0009698   0.0000000
   15   0.0224052   0.0000000   0.0605861   0.0292297   0.0000000  -0.0487545
   16  -0.2768139  -0.0000000  -0.0567675   0.0329941   0.0000000  -0.0808236
   17  -0.0000000  -0.0539529  -0.0000000   0.0000000   0.0057443  -0.0000000
   18  -0.1126235  -0.0000000  -0.1490838  -0.0237844   0.0000000  -0.0304563
   19  -0.2717996  -0.0000000   0.1209360   0.0040159  -0.0000000  -0.0023747
   20   0.0000000  -0.0354451   0.0000000  -0.0000000   0.0035669  -0.0000000
   21   0.1236201   0.0000000  -0.1246954   0.0276928  -0.0000000  -0.0118956
   22   0.0042734   0.0000000   0.0024899  -0.2710695   0.0000000  -0.1220021
   23  -0.0000000   0.0033585  -0.0000000   0.0000000  -0.0350390   0.0000000
   24  -0.0274724   0.0000000  -0.0116081  -0.1246707  -0.0000000  -0.1264112
   25  -0.0029818   0.0000000  -0.0009326   0.0025697  -0.0000000   0.0219882
   26   0.0000000   0.0043002   0.0000000  -0.0000000   0.0027666   0.0000000
   27   0.0045900   0.0000000   0.0027671  -0.0000284  -0.0000000  -0.0340498
   28   0.0003334   0.0000000  -0.0007867  -0.0029867   0.0000000  -0.0038140
   29  -0.0000000  -0.0010130  -0.0000000   0.0000000   0.0056950  -0.0000000
   30  -0.0007070  -0.0000000  -0.0007946  -0.0033708   0.0000000  -0.0011853
   31  -0.0030324  -0.0000000   0.0038027   0.0003758  -0.0000000   0.0007577
   32  -0.0000000   0.0061649  -0.0000000   0.0000000  -0.0011691  -0.0000000
   33   0.0033581  -0.0000000  -0.0010681   0.0007474   0.0000000  -0.0007581
   34   0.0016257   0.0000000  -0.0170071  -0.0020165  -0.0000000   0.0003611
   35  -0.0000000   0.0016280  -0.0000000   0.0000000   0.0035629  -0.0000000
   36   0.0002941   0.0000000  -0.0296787  -0.0041360  -0.0000000   0.0025261
            7           8           9          10          11          12
    1   0.0342974   0.0000000   0.0241127  -0.0189699  -0.0000000  -0.0294387
    2   0.0000000   0.0044371  -0.0000000  -0.0000000  -0.0009698  -0.0000000
    3   0.0818915   0.0000000  -0.0303471  -0.0292262   0.0000000  -0.0487548
    4  -0.2826825  -0.0000000   0.1141830  -0.0556774   0.0000000  -0.0225111
    5  -0.0000000  -0.0568037   0.0000000   0.0000000   0.0048427  -0.0000000
    6   0.0534560   0.0000000  -0.1493351   0.0225107   0.0000000   0.0608393
    7   0.6391219   0.0000000   0.0000007  -0.2826806  -0.0000000  -0.0534570
    8   0.0000000   0.1079025   0.0000000  -0.0000000  -0.0568037  -0.0000000
    9   0.0000007   0.0000000   0.4854908  -0.1141833  -0.0000000  -0.1493356
   10  -0.2826806  -0.0000000  -0.1141833   0.7189084   0.0000000  -0.0434073
   11  -0.0000000  -0.0568037  -0.0000000   0.0000000   0.1233441   0.0000000
   12  -0.0534570  -0.0000000  -0.1493356  -0.0434073   0.0000000   0.6664934
   13   0.0342964   0.0000000  -0.0241122  -0.1254626  -0.0000000  -0.0370964
   14   0.0000000   0.0044371   0.0000000  -0.0000000  -0.0555409  -0.0000000
   15  -0.0818932  -0.0000000  -0.0303479   0.0367601   0.0000000  -0.3270130
   16  -0.0766096  -0.0000000  -0.0000002   0.0329930   0.0000000   0.0808254
   17  -0.0000000  -0.0032002   0.0000000   0.0000000   0.0057443   0.0000000
   18   0.0000014   0.0000000  -0.0001120   0.0237815  -0.0000000  -0.0304568
   19   0.0016810   0.0000000  -0.0006291   0.0003758  -0.0000000  -0.0007577
   20   0.0000000   0.0074219  -0.0000000  -0.0000000  -0.0011691  -0.0000000
   21  -0.0007495   0.0000000  -0.0039692  -0.0007474   0.0000000  -0.0007581
   22  -0.0189384   0.0000000  -0.0154518  -0.0029866  -0.0000000   0.0038140
   23  -0.0000000   0.0020518  -0.0000000   0.0000000   0.0056950   0.0000000
   24   0.0154558   0.0000000   0.0093272   0.0033708  -0.0000000  -0.0011854
   25  -0.0318653   0.0000000  -0.0000001   0.0025697  -0.0000000  -0.0219883
   26   0.0000000  -0.0180603  -0.0000000   0.0000000   0.0027666   0.0000000
   27   0.0000001  -0.0000000  -0.1364349   0.0000283   0.0000000  -0.0340498
   28  -0.0189382  -0.0000000   0.0154518  -0.2710697   0.0000000   0.1220021
   29  -0.0000000   0.0020518   0.0000000   0.0000000  -0.0350390  -0.0000000
   30  -0.0154558  -0.0000000   0.0093271   0.1246707   0.0000000  -0.1264111
   31   0.0016810  -0.0000000   0.0006291   0.0040160  -0.0000000   0.0023747
   32  -0.0000000   0.0074219   0.0000000   0.0000000   0.0035669  -0.0000000
   33   0.0007494  -0.0000000  -0.0039692  -0.0276927   0.0000000  -0.0118956
   34   0.0006355   0.0000000  -0.0000000  -0.0020164  -0.0000000  -0.0003610
   35  -0.0000000  -0.0008560  -0.0000000   0.0000000   0.0035629   0.0000000
   36   0.0000000  -0.0000000  -0.0002930   0.0041361  -0.0000000   0.0025261
           13          14          15          16          17          18
    1  -0.0563214   0.0000000   0.0224052  -0.2768139  -0.0000000  -0.1126235
    2   0.0000000   0.0030316   0.0000000  -0.0000000  -0.0539529  -0.0000000
    3  -0.0224054   0.0000000   0.0605861  -0.0567675  -0.0000000  -0.1490838
    4  -0.0189690  -0.0000000   0.0292297   0.0329941   0.0000000  -0.0237844
    5  -0.0000000  -0.0009698   0.0000000   0.0000000   0.0057443   0.0000000
    6   0.0294376   0.0000000  -0.0487545  -0.0808236  -0.0000000  -0.0304563
    7   0.0342964   0.0000000  -0.0818932  -0.0766096  -0.0000000   0.0000014
    8   0.0000000   0.0044371  -0.0000000  -0.0000000  -0.0032002   0.0000000
    9  -0.0241122   0.0000000  -0.0303479  -0.0000002   0.0000000  -0.0001120
   10  -0.1254626  -0.0000000   0.0367601   0.0329930   0.0000000   0.0237815
   11  -0.0000000  -0.0555409   0.0000000   0.0000000   0.0057443  -0.0000000
   12  -0.0370964  -0.0000000  -0.3270130   0.0808254   0.0000000  -0.0304568
   13   0.7148512   0.0000000   0.0452342  -0.2768127  -0.0000000   0.1126237
   14   0.0000000   0.1240014   0.0000000  -0.0000000  -0.0539529  -0.0000000
   15   0.0452342   0.0000000   0.6596917   0.0567671  -0.0000000  -0.1490833
   16  -0.2768127  -0.0000000   0.0567671   0.6262002   0.0000000  -0.0000003
   17  -0.0000000  -0.0539529  -0.0000000   0.0000000   0.1039337   0.0000000
   18   0.1126237  -0.0000000  -0.1490833  -0.0000003   0.0000000   0.4240598
   19  -0.0030324  -0.0000000  -0.0038027  -0.0185327   0.0000000   0.0144724
   20   0.0000000   0.0061649   0.0000000  -0.0000000   0.0010872  -0.0000000
   21  -0.0033581   0.0000000  -0.0010681  -0.0161345  -0.0000000   0.0093622
   22   0.0003333   0.0000000   0.0007867   0.0016903  -0.0000000   0.0006107
   23  -0.0000000  -0.0010130   0.0000000   0.0000000   0.0072021   0.0000000
   24   0.0007070   0.0000000  -0.0007946   0.0005998  -0.0000000  -0.0040248
   25  -0.0029818   0.0000000   0.0009325   0.0014290  -0.0000000   0.0000000
   26   0.0000000   0.0043002   0.0000000  -0.0000000  -0.0010680  -0.0000000
   27  -0.0045899  -0.0000000   0.0027671   0.0000000  -0.0000000  -0.0005435
   28   0.0042735   0.0000000  -0.0024900   0.0016902  -0.0000000  -0.0006106
   29  -0.0000000   0.0033585   0.0000000   0.0000000   0.0072021  -0.0000000
   30   0.0274724  -0.0000000  -0.0116081  -0.0005998   0.0000000  -0.0040248
   31  -0.2717997  -0.0000000  -0.1209360  -0.0185327   0.0000000  -0.0144724
   32   0.0000000  -0.0354451   0.0000000   0.0000000   0.0010872  -0.0000000
   33  -0.1236201  -0.0000000  -0.1246954   0.0161346   0.0000000   0.0093621
   34   0.0016257   0.0000000   0.0170071  -0.0296946  -0.0000000  -0.0000000
   35  -0.0000000   0.0016280  -0.0000000   0.0000000  -0.0198270   0.0000000
   36  -0.0002941  -0.0000000  -0.0296787   0.0000000  -0.0000000  -0.0749998
           19          20          21          22          23          24
    1  -0.2717996   0.0000000   0.1236201   0.0042734  -0.0000000  -0.0274724
    2  -0.0000000  -0.0354451   0.0000000   0.0000000   0.0033585   0.0000000
    3   0.1209360   0.0000000  -0.1246954   0.0024899  -0.0000000  -0.0116081
    4   0.0040159  -0.0000000   0.0276928  -0.2710695   0.0000000  -0.1246707
    5  -0.0000000   0.0035669  -0.0000000   0.0000000  -0.0350390  -0.0000000
    6  -0.0023747  -0.0000000  -0.0118956  -0.1220021   0.0000000  -0.1264112
    7   0.0016810   0.0000000  -0.0007495  -0.0189384  -0.0000000   0.0154558
    8   0.0000000   0.0074219   0.0000000   0.0000000   0.0020518   0.0000000
    9  -0.0006291  -0.0000000  -0.0039692  -0.0154518  -0.0000000   0.0093272
   10   0.0003758  -0.0000000  -0.0007474  -0.0029866   0.0000000   0.0033708
   11  -0.0000000  -0.0011691   0.0000000  -0.0000000   0.0056950  -0.0000000
   12  -0.0007577  -0.0000000  -0.0007581   0.0038140   0.0000000  -0.0011854
   13  -0.0030324   0.0000000  -0.0033581   0.0003333  -0.0000000   0.0007070
   14  -0.0000000   0.0061649   0.0000000   0.0000000  -0.0010130   0.0000000
   15  -0.0038027   0.0000000  -0.0010681   0.0007867   0.0000000  -0.0007946
   16  -0.0185327  -0.0000000  -0.0161345   0.0016903   0.0000000   0.0005998
   17   0.0000000   0.0010872  -0.0000000  -0.0000000   0.0072021  -0.0000000
   18   0.0144724  -0.0000000   0.0093622   0.0006107   0.0000000  -0.0040248
   19   0.2870089   0.0000000  -0.1288895   0.0007155   0.0000000   0.0002192
   20   0.0000000   0.0244679   0.0000000  -0.0000000  -0.0041664   0.0000000
   21  -0.1288895   0.0000000   0.1319441  -0.0002330  -0.0000000   0.0009683
   22   0.0007155  -0.0000000  -0.0002330   0.2862147  -0.0000000   0.1310325
   23   0.0000000  -0.0041664  -0.0000000  -0.0000000   0.0243722  -0.0000000
   24   0.0002192   0.0000000   0.0009683   0.1310325  -0.0000000   0.1331966
   25   0.0000649  -0.0000000   0.0006520   0.0005721  -0.0000000   0.0005469
   26  -0.0000000   0.0000598   0.0000000   0.0000000  -0.0021899   0.0000000
   27  -0.0003291  -0.0000000  -0.0011797  -0.0005492   0.0000000   0.0008454
   28  -0.0000329  -0.0000000   0.0000692  -0.0008249  -0.0000000   0.0007550
   29   0.0000000  -0.0006767  -0.0000000  -0.0000000   0.0002992  -0.0000000
   30   0.0000674  -0.0000000   0.0000523  -0.0007550   0.0000000   0.0006107
   31  -0.0007992  -0.0000000  -0.0007337  -0.0000329   0.0000000  -0.0000674
   32   0.0000000   0.0002729  -0.0000000  -0.0000000  -0.0006767  -0.0000000
   33   0.0007337  -0.0000000   0.0006592  -0.0000692   0.0000000   0.0000523
   34   0.0003349  -0.0000000  -0.0011883   0.0000531  -0.0000000  -0.0004765
   35   0.0000000  -0.0015841  -0.0000000  -0.0000000   0.0001064  -0.0000000
   36   0.0003541   0.0000000   0.0005799   0.0003264  -0.0000000  -0.0009766
           25          26          27          28          29          30
    1  -0.0029818   0.0000000   0.0045900   0.0003334  -0.0000000  -0.0007070
    2   0.0000000   0.0043002   0.0000000   0.0000000  -0.0010130  -0.0000000
    3  -0.0009326   0.0000000   0.0027671  -0.0007867  -0.0000000  -0.0007946
    4   0.0025697  -0.0000000  -0.0000284  -0.0029867   0.0000000  -0.0033708
    5  -0.0000000   0.0027666  -0.0000000   0.0000000   0.0056950   0.0000000
    6   0.0219882   0.0000000  -0.0340498  -0.0038140  -0.0000000  -0.0011853
    7  -0.0318653   0.0000000   0.0000001  -0.0189382  -0.0000000  -0.0154558
    8   0.0000000  -0.0180603  -0.0000000  -0.0000000   0.0020518  -0.0000000
    9  -0.0000001  -0.0000000  -0.1364349   0.0154518   0.0000000   0.0093271
   10   0.0025697   0.0000000   0.0000283  -0.2710697   0.0000000   0.1246707
   11  -0.0000000   0.0027666   0.0000000   0.0000000  -0.0350390   0.0000000
   12  -0.0219883   0.0000000  -0.0340498   0.1220021  -0.0000000  -0.1264111
   13  -0.0029818   0.0000000  -0.0045899   0.0042735  -0.0000000   0.0274724
   14   0.0000000   0.0043002  -0.0000000   0.0000000   0.0033585  -0.0000000
   15   0.0009325   0.0000000   0.0027671  -0.0024900   0.0000000  -0.0116081
   16   0.0014290  -0.0000000   0.0000000   0.0016902   0.0000000  -0.0005998
   17  -0.0000000  -0.0010680  -0.0000000  -0.0000000   0.0072021   0.0000000
   18   0.0000000  -0.0000000  -0.0005435  -0.0006106  -0.0000000  -0.0040248
   19   0.0000649  -0.0000000  -0.0003291  -0.0000329   0.0000000   0.0000674
   20  -0.0000000   0.0000598  -0.0000000  -0.0000000  -0.0006767  -0.0000000
   21   0.0006520   0.0000000  -0.0011797   0.0000692  -0.0000000   0.0000523
   22   0.0005721   0.0000000  -0.0005492  -0.0008249  -0.0000000  -0.0007550
   23  -0.0000000  -0.0021899   0.0000000  -0.0000000   0.0002992   0.0000000
   24   0.0005469   0.0000000   0.0008454   0.0007550  -0.0000000   0.0006107
   25   0.0298137  -0.0000000   0.0000000   0.0005722  -0.0000000  -0.0005469
   26  -0.0000000   0.0096034   0.0000000   0.0000000  -0.0021899  -0.0000000
   27   0.0000000   0.0000000   0.2009384   0.0005492  -0.0000000   0.0008454
   28   0.0005722   0.0000000   0.0005492   0.2862147  -0.0000000  -0.1310325
   29  -0.0000000  -0.0021899  -0.0000000  -0.0000000   0.0243722   0.0000000
   30  -0.0005469  -0.0000000   0.0008454  -0.1310325   0.0000000   0.1331966
   31   0.0000649  -0.0000000   0.0003291   0.0007155   0.0000000  -0.0002192
   32   0.0000000   0.0000598  -0.0000000   0.0000000  -0.0041664   0.0000000
   33  -0.0006520  -0.0000000  -0.0011797   0.0002330   0.0000000   0.0009683
   34   0.0001730  -0.0000000   0.0000000   0.0000531  -0.0000000   0.0004765
   35  -0.0000000  -0.0003483   0.0000000  -0.0000000   0.0001064   0.0000000
   36   0.0000000   0.0000000  -0.0007260  -0.0003264   0.0000000  -0.0009766
           31          32          33          34          35          36
    1  -0.0030324  -0.0000000   0.0033581   0.0016257  -0.0000000   0.0002941
    2  -0.0000000   0.0061649  -0.0000000   0.0000000   0.0016280   0.0000000
    3   0.0038027  -0.0000000  -0.0010681  -0.0170071  -0.0000000  -0.0296787
    4   0.0003758   0.0000000   0.0007474  -0.0020165   0.0000000  -0.0041360
    5  -0.0000000  -0.0011691   0.0000000  -0.0000000   0.0035629  -0.0000000
    6   0.0007577  -0.0000000  -0.0007581   0.0003611  -0.0000000   0.0025261
    7   0.0016810  -0.0000000   0.0007494   0.0006355  -0.0000000   0.0000000
    8  -0.0000000   0.0074219  -0.0000000   0.0000000  -0.0008560  -0.0000000
    9   0.0006291   0.0000000  -0.0039692  -0.0000000  -0.0000000  -0.0002930
   10   0.0040160   0.0000000  -0.0276927  -0.0020164   0.0000000   0.0041361
   11  -0.0000000   0.0035669   0.0000000  -0.0000000   0.0035629  -0.0000000
   12   0.0023747  -0.0000000  -0.0118956  -0.0003610   0.0000000   0.0025261
   13  -0.2717997   0.0000000  -0.1236201   0.0016257  -0.0000000  -0.0002941
   14  -0.0000000  -0.0354451  -0.0000000   0.0000000   0.0016280  -0.0000000
   15  -0.1209360   0.0000000  -0.1246954   0.0170071  -0.0000000  -0.0296787
   16  -0.0185327   0.0000000   0.0161346  -0.0296946   0.0000000   0.0000000
   17   0.0000000   0.0010872   0.0000000  -0.0000000  -0.0198270  -0.0000000
   18  -0.0144724  -0.0000000   0.0093621  -0.0000000   0.0000000  -0.0749998
   19  -0.0007992   0.0000000   0.0007337   0.0003349   0.0000000   0.0003541
   20  -0.0000000   0.0002729  -0.0000000  -0.0000000  -0.0015841   0.0000000
   21  -0.0007337  -0.0000000   0.0006592  -0.0011883  -0.0000000   0.0005799
   22  -0.0000329  -0.0000000  -0.0000692   0.0000531  -0.0000000   0.0003264
   23   0.0000000  -0.0006767   0.0000000  -0.0000000   0.0001064  -0.0000000
   24  -0.0000674  -0.0000000   0.0000523  -0.0004765  -0.0000000  -0.0009766
   25   0.0000649   0.0000000  -0.0006520   0.0001730  -0.0000000   0.0000000
   26  -0.0000000   0.0000598  -0.0000000  -0.0000000  -0.0003483   0.0000000
   27   0.0003291  -0.0000000  -0.0011797   0.0000000   0.0000000  -0.0007260
   28   0.0007155   0.0000000   0.0002330   0.0000531  -0.0000000  -0.0003264
   29   0.0000000  -0.0041664   0.0000000  -0.0000000   0.0001064   0.0000000
   30  -0.0002192   0.0000000   0.0009683   0.0004765   0.0000000  -0.0009766
   31   0.2870089  -0.0000000   0.1288895   0.0003349   0.0000000  -0.0003541
   32  -0.0000000   0.0244679   0.0000000   0.0000000  -0.0015841   0.0000000
   33   0.1288895   0.0000000   0.1319442   0.0011883   0.0000000   0.0005799
   34   0.0003349   0.0000000   0.0011883   0.0288919   0.0000000  -0.0000000
   35   0.0000000  -0.0015841   0.0000000   0.0000000   0.0136050  -0.0000000
   36  -0.0003541   0.0000000   0.0005799  -0.0000000  -0.0000000   0.1311174
 **********************************************************************
 **                                                                  **
 **                       VIBRATIONAL ANALYSIS                       **
 **                       --------------------                       **
 **                                                                  **
 **        VIBRATIONAL FREQUENCIES (CM**-1) AND NORMAL MODES         **
 **     FORCE CONSTANTS (mDYN/ANGSTROM) AND REDUCED MASSES (AMU)     **
 **                  INFRARED INTENSITIES (KM/MOL)                   **
 **                                                                  **
 **********************************************************************


 Mode:                 1                      2                      3
 Frequency:        87.95                 162.60                 176.62
 Force Cnst:      0.0444                 0.1566                 1.0835
 Red. Mass:       9.7499                10.0502                58.9527
 IR Active:          YES                    YES                    YES
 IR Intens:        0.148                  0.157                  0.000
 Raman Active:       YES                    YES                    YES
               X      Y      Z        X      Y      Z        X      Y      Z
 C          0.000 -0.329  0.000   -0.324 -0.000 -0.013    0.056 -0.000 -0.153
 C          0.000 -0.323  0.000   -0.301 -0.000 -0.035    0.057  0.000 -0.214
 C          0.000 -0.246  0.000   -0.271 -0.000  0.000   -0.000  0.000 -0.357
 C          0.000 -0.323  0.000   -0.301  0.000  0.035   -0.057  0.000 -0.214
 C          0.000 -0.329  0.000   -0.324 -0.000  0.013   -0.056 -0.000 -0.153
 C          0.000 -0.252 -0.000   -0.321 -0.000 -0.000   -0.000 -0.000 -0.011
 H          0.000 -0.333  0.000   -0.333  0.000 -0.027   -0.002 -0.000 -0.252
 H          0.000 -0.315  0.000   -0.291  0.000 -0.052   -0.001  0.000 -0.118
 Br        -0.000  0.149  0.000    0.147  0.000  0.000    0.000 -0.000 -0.585
 H          0.000 -0.315 -0.000   -0.291  0.000  0.052    0.001  0.000 -0.117
 H          0.000 -0.333  0.000   -0.333 -0.000  0.027    0.002 -0.000 -0.252
 I         -0.000  0.088 -0.000    0.093  0.000 -0.000    0.000  0.000  0.474
 TransDip   0.000 -0.012 -0.000   -0.013  0.000 -0.000   -0.000  0.000  0.000

 Mode:                 4                      5                      6
 Frequency:       260.89                 305.75                 390.00
 Force Cnst:      0.2758                 0.2510                 0.8323
 Red. Mass:       6.8772                 4.5581                 9.2870
 IR Active:          YES                    YES                    YES
 IR Intens:        0.044                  0.026                 10.912
 Raman Active:       YES                    YES                    YES
               X      Y      Z        X      Y      Z        X      Y      Z
 C         -0.000  0.227 -0.000   -0.131 -0.000 -0.169   -0.022  0.000 -0.313
 C          0.000 -0.226 -0.000    0.149  0.000 -0.165   -0.029 -0.000 -0.298
 C          0.000 -0.383 -0.000    0.235  0.000 -0.000   -0.000 -0.000 -0.175
 C          0.000 -0.226  0.000    0.149  0.000  0.165    0.029  0.000 -0.298
 C         -0.000  0.227  0.000   -0.131 -0.000  0.169    0.022 -0.000 -0.313
 C         -0.000  0.403 -0.000   -0.221 -0.000 -0.000    0.000 -0.000 -0.308
 H         -0.000  0.358 -0.000   -0.229 -0.000 -0.342   -0.018  0.000 -0.308
 H          0.000 -0.337 -0.000    0.253  0.000 -0.343    0.013 -0.000 -0.370
 Br        -0.000  0.039 -0.000   -0.053 -0.000  0.000    0.000  0.000  0.167
 H          0.000 -0.337  0.000    0.253  0.000  0.343   -0.013  0.000 -0.370
 H         -0.000  0.358  0.000   -0.229 -0.000  0.342    0.018 -0.000 -0.308
 I          0.000 -0.027  0.000    0.028  0.000  0.000   -0.000  0.000  0.068
 TransDip   0.000 -0.007 -0.000    0.005 -0.000 -0.000   -0.000  0.000 -0.106

 Mode:                 7                      8                      9
 Frequency:       408.82                 481.19                 637.43
 Force Cnst:      0.2915                 0.4437                 1.6996
 Red. Mass:       2.9601                 3.2523                 7.0996
 IR Active:          NO                     YES                    YES
 IR Intens:        0.000                 17.663                  0.007
 Raman Active:       YES                    YES                    YES
               X      Y      Z        X      Y      Z        X      Y      Z
 C         -0.000  0.210  0.000   -0.000 -0.088  0.000    0.228 -0.000 -0.282
 C          0.000 -0.211  0.000    0.000 -0.081  0.000   -0.220  0.000 -0.281
 C         -0.000 -0.000  0.000   -0.000  0.296 -0.000   -0.135 -0.000  0.000
 C         -0.000  0.211  0.000    0.000 -0.081 -0.000   -0.220  0.000  0.281
 C          0.000 -0.210  0.000   -0.000 -0.088 -0.000    0.228 -0.000  0.282
 C          0.000  0.000  0.000   -0.000  0.295 -0.000    0.135  0.000 -0.000
 H         -0.000  0.458  0.000   -0.000 -0.445  0.000    0.295 -0.000 -0.163
 H          0.000 -0.448  0.000    0.000 -0.447  0.000   -0.291  0.000 -0.157
 Br         0.000  0.000 -0.000    0.000 -0.008  0.000   -0.009  0.000 -0.000
 H         -0.000  0.448 -0.000    0.000 -0.447 -0.000   -0.291  0.000  0.157
 H          0.000 -0.458 -0.000   -0.000 -0.445 -0.000    0.295 -0.000  0.163
 I         -0.000 -0.000 -0.000   -0.000 -0.005  0.000    0.004 -0.000  0.000
 TransDip   0.000 -0.000  0.000   -0.000 -0.135 -0.000   -0.003 -0.000 -0.000

 Mode:                10                     11                     12
 Frequency:       678.29                 706.43                 816.92
 Force Cnst:      1.3024                 2.1965                 0.5508
 Red. Mass:       4.8048                 7.4703                 1.4008
 IR Active:          YES                    YES                    YES
 IR Intens:        0.134                  0.005                 48.764
 Raman Active:       YES                    YES                    YES
               X      Y      Z        X      Y      Z        X      Y      Z
 C         -0.000 -0.209  0.000    0.293 -0.000 -0.034   -0.000 -0.073  0.000
 C          0.000  0.203  0.000    0.276  0.000 -0.036    0.000 -0.077  0.000
 C          0.000 -0.293  0.000   -0.000 -0.000 -0.340    0.000  0.089 -0.000
 C          0.000  0.203 -0.000   -0.276  0.000 -0.036    0.000 -0.077 -0.000
 C         -0.000 -0.209 -0.000   -0.293 -0.000 -0.034   -0.000 -0.073 -0.000
 C         -0.000  0.299 -0.000    0.000  0.000  0.360   -0.000  0.074 -0.000
 H         -0.000 -0.367  0.000    0.116  0.000 -0.350   -0.000  0.501  0.000
 H          0.000  0.439  0.000    0.114  0.000  0.250    0.000  0.481  0.000
 Br         0.000  0.001 -0.000    0.000  0.000  0.040   -0.000 -0.002  0.000
 H          0.000  0.439 -0.000   -0.114 -0.000  0.250    0.000  0.481 -0.000
 H         -0.000 -0.367 -0.000   -0.116 -0.000 -0.350   -0.000  0.501 -0.000
 I         -0.000 -0.001  0.000    0.000 -0.000 -0.012   -0.000 -0.001  0.000
 TransDip   0.000 -0.012 -0.000   -0.000 -0.000  0.002    0.000  0.224 -0.000

 Mode:                13                     14                     15
 Frequency:       827.25                 946.01                 970.08
 Force Cnst:      0.5028                 0.6579                 0.7516
 Red. Mass:       1.2470                 1.2477                 1.3556
 IR Active:          NO                     YES                    NO 
 IR Intens:        0.000                  0.381                  0.000
 Raman Active:       YES                    YES                    YES
               X      Y      Z        X      Y      Z        X      Y      Z
 C          0.000 -0.073 -0.000   -0.000  0.073 -0.000   -0.000  0.090  0.000
 C         -0.000 -0.074 -0.000    0.000 -0.074 -0.000    0.000 -0.087  0.000
 C         -0.000 -0.000  0.000   -0.000  0.013 -0.000   -0.000 -0.000  0.000
 C          0.000  0.074 -0.000   -0.000 -0.074  0.000   -0.000  0.087  0.000
 C         -0.000  0.073 -0.000    0.000  0.073  0.000    0.000 -0.090  0.000
 C          0.000  0.000 -0.000    0.000 -0.009  0.000    0.000  0.000 -0.000
 H          0.000  0.484  0.000   -0.000 -0.492  0.000   -0.000 -0.502 -0.000
 H         -0.000  0.505  0.000   -0.000  0.497 -0.000    0.000  0.482 -0.000
 Br         0.000 -0.000 -0.000   -0.000 -0.001  0.000    0.000  0.000 -0.000
 H          0.000 -0.505  0.000   -0.000  0.497  0.000   -0.000 -0.482  0.000
 H         -0.000 -0.484  0.000    0.000 -0.492 -0.000    0.000  0.502 -0.000
 I         -0.000 -0.000  0.000   -0.000  0.000 -0.000   -0.000 -0.000  0.000
 TransDip  -0.000  0.000  0.000   -0.000  0.020 -0.000    0.000 -0.000 -0.000

 Mode:                16                     17                     18
 Frequency:      1006.41                1060.48                1092.27
 Force Cnst:      4.4468                 3.0552                 1.5295
 Red. Mass:       7.4515                 4.6108                 2.1760
 IR Active:          YES                    YES                    YES
 IR Intens:      127.326                  0.251                 53.566
 Raman Active:       YES                    YES                    YES
               X      Y      Z        X      Y      Z        X      Y      Z
 C          0.209  0.000 -0.093   -0.258 -0.000  0.093   -0.014 -0.000 -0.066
 C         -0.342 -0.000 -0.155   -0.051  0.000 -0.110    0.110  0.000  0.002
 C         -0.000 -0.000  0.237   -0.000  0.000 -0.212   -0.000  0.000  0.260
 C          0.342  0.000 -0.155    0.051 -0.000 -0.110   -0.110 -0.000  0.002
 C         -0.209 -0.000 -0.093    0.258  0.000  0.093    0.014  0.000 -0.066
 C          0.000 -0.000  0.378    0.000  0.000  0.319   -0.000  0.000  0.070
 H          0.238 -0.000 -0.028   -0.427  0.000 -0.152   -0.192  0.000 -0.383
 H         -0.367 -0.000 -0.123    0.071  0.000 -0.355    0.346  0.000 -0.380
 Br         0.000  0.000 -0.007   -0.000 -0.000  0.011    0.000 -0.000 -0.011
 H          0.367  0.000 -0.123   -0.071 -0.000 -0.355   -0.346  0.000 -0.380
 H         -0.238  0.000 -0.028    0.427 -0.000 -0.152    0.192 -0.000 -0.383
 I          0.000 -0.000 -0.004   -0.000  0.000 -0.006   -0.000  0.000 -0.000
 TransDip  -0.000 -0.000  0.361    0.000  0.000 -0.016    0.000  0.000  0.234

 Mode:                19                     20                     21
 Frequency:      1128.73                1208.10                1299.57
 Force Cnst:      1.0540                 0.9806                11.6633
 Red. Mass:       1.4041                 1.1404                11.7212
 IR Active:          YES                    YES                    YES
 IR Intens:        4.298                  0.019                  0.886
 Raman Active:       YES                    YES                    YES
               X      Y      Z        X      Y      Z        X      Y      Z
 C          0.036  0.000 -0.079    0.031  0.000  0.049   -0.237  0.000 -0.275
 C          0.037  0.000  0.079    0.025 -0.000 -0.045   -0.228 -0.000  0.267
 C         -0.049 -0.000 -0.000    0.000 -0.000 -0.009    0.473  0.000  0.000
 C          0.037 -0.000 -0.079   -0.025 -0.000 -0.045   -0.228 -0.000 -0.267
 C          0.036  0.000  0.079   -0.031  0.000  0.049   -0.237  0.000  0.275
 C         -0.056 -0.000 -0.000    0.000 -0.000 -0.003    0.491 -0.000  0.000
 H         -0.164 -0.000 -0.447    0.253 -0.000  0.439   -0.071  0.000  0.042
 H         -0.181  0.000  0.472    0.241 -0.000 -0.422   -0.073 -0.000 -0.024
 Br         0.001 -0.000  0.000   -0.000  0.000  0.001   -0.001  0.000 -0.000
 H         -0.181  0.000 -0.472   -0.241  0.000 -0.422   -0.073 -0.000  0.024
 H         -0.164 -0.000  0.447   -0.253  0.000  0.439   -0.071  0.000 -0.042
 I          0.001  0.000  0.000   -0.000 -0.000 -0.000   -0.000 -0.000 -0.000
 TransDip  -0.066  0.000 -0.000   -0.000 -0.000 -0.004    0.030 -0.000  0.000

 Mode:                22                     23                     24
 Frequency:      1324.67                1409.09                1498.26
 Force Cnst:      1.2911                 2.9908                 2.7028
 Red. Mass:       1.2488                 2.5566                 2.0436
 IR Active:          YES                    YES                    YES
 IR Intens:        0.105                 12.830                 71.868
 Raman Active:       YES                    YES                    YES
               X      Y      Z        X      Y      Z        X      Y      Z
 C         -0.012  0.000 -0.026    0.038 -0.000 -0.155   -0.103 -0.000 -0.093
 C          0.010 -0.000 -0.033    0.032  0.000  0.158    0.103  0.000 -0.078
 C          0.097  0.000  0.000   -0.132 -0.000 -0.000   -0.000  0.000  0.107
 C          0.010 -0.000  0.033    0.032  0.000 -0.158   -0.103 -0.000 -0.078
 C         -0.012  0.000  0.026    0.038  0.000  0.155    0.103  0.000 -0.093
 C         -0.092 -0.000  0.000   -0.142 -0.000  0.000    0.000  0.000  0.103
 H          0.250 -0.000  0.437    0.335 -0.000  0.333    0.194  0.000  0.454
 H         -0.249 -0.000  0.417    0.326  0.000 -0.318   -0.172  0.000  0.424
 Br        -0.001  0.000  0.000    0.002 -0.000  0.000    0.000 -0.000 -0.002
 H         -0.249 -0.000 -0.417    0.326  0.000  0.318    0.172 -0.000  0.424
 H          0.250 -0.000 -0.437    0.335 -0.000 -0.333   -0.194  0.000  0.454
 I          0.000 -0.000  0.000    0.001 -0.000  0.000   -0.000  0.000 -0.000
 TransDip   0.010 -0.000  0.000    0.115  0.000 -0.000    0.000  0.000  0.272

 Mode:                25                     26                     27
 Frequency:      1595.71                1600.62                3191.93
 Force Cnst:      8.3194                10.8184                 6.5370
 Red. Mass:       5.5454                 7.1670                 1.0890
 IR Active:          YES                    YES                    YES
 IR Intens:        0.444                  0.025                  0.011
 Raman Active:       YES                    YES                    YES
               X      Y      Z        X      Y      Z        X      Y      Z
 C         -0.069 -0.000 -0.287    0.232  0.000  0.117   -0.045 -0.000  0.024
 C         -0.082 -0.000  0.299   -0.242 -0.000  0.113    0.030  0.000  0.015
 C         -0.000 -0.000 -0.165    0.387  0.000 -0.000   -0.000  0.000  0.002
 C          0.082  0.000  0.299   -0.242 -0.000 -0.113   -0.030 -0.000  0.015
 C          0.069 -0.000 -0.287    0.232  0.000 -0.117    0.045  0.000  0.024
 C          0.000  0.000  0.139   -0.364 -0.000  0.000    0.000  0.000  0.003
 H          0.250  0.000  0.262   -0.002 -0.000 -0.337    0.511 -0.000 -0.288
 H          0.268  0.000 -0.301   -0.013 -0.000 -0.326   -0.339  0.000 -0.193
 Br         0.000 -0.000 -0.000   -0.001  0.000  0.000   -0.000 -0.000 -0.000
 H         -0.268 -0.000 -0.301   -0.013 -0.000  0.326    0.339 -0.000 -0.193
 H         -0.250 -0.000  0.262   -0.002 -0.000  0.337   -0.511  0.000 -0.288
 I          0.000  0.000  0.001    0.001 -0.000  0.000   -0.000  0.000 -0.000
 TransDip  -0.000  0.000 -0.021    0.005 -0.000  0.000   -0.000 -0.000  0.003

 Mode:                28                     29                     30
 Frequency:      3192.93                3206.98                3208.52
 Force Cnst:      6.5405                 6.6314                 6.6440
 Red. Mass:       1.0889                 1.0944                 1.0954
 IR Active:          YES                    YES                    YES
 IR Intens:        0.117                  1.405                  0.271
 Raman Active:       YES                    YES                    YES
               X      Y      Z        X      Y      Z        X      Y      Z
 C         -0.046 -0.000  0.025   -0.028  0.000  0.018    0.030 -0.000 -0.018
 C          0.028  0.000  0.014   -0.046 -0.000 -0.027    0.045  0.000  0.026
 C         -0.001 -0.000 -0.000    0.004  0.000 -0.000    0.000  0.000  0.003
 C          0.028  0.000 -0.014   -0.046 -0.000  0.027   -0.045 -0.000  0.026
 C         -0.046 -0.000 -0.025   -0.028  0.000 -0.018   -0.030  0.000 -0.018
 C          0.003  0.000 -0.000    0.003 -0.000  0.000    0.000  0.000 -0.002
 H          0.524  0.000 -0.295    0.317 -0.000 -0.182   -0.338 -0.000  0.193
 H         -0.319  0.000 -0.181    0.521 -0.000  0.301   -0.509  0.000 -0.293
 Br         0.000 -0.000 -0.000   -0.000  0.000  0.000    0.000  0.000 -0.000
 H         -0.319  0.000  0.181    0.521 -0.000 -0.301    0.509 -0.000 -0.293
 H          0.524  0.000  0.295    0.317  0.000  0.182    0.338  0.000  0.193
 I          0.000  0.000 -0.000   -0.000 -0.000 -0.000    0.000 -0.000  0.000
 TransDip  -0.011  0.000 -0.000   -0.038 -0.000 -0.000   -0.000  0.000  0.017

 STANDARD THERMODYNAMIC QUANTITIES AT   298.15 K  AND     1.00 ATM

   This Molecule has  0 Imaginary Frequencies
   Zero point vibrational energy:       49.864 kcal/mol

   Atom    1 Element C  Has Mass   12.00000
   Atom    2 Element C  Has Mass   12.00000
   Atom    3 Element C  Has Mass   12.00000
   Atom    4 Element C  Has Mass   12.00000
   Atom    5 Element C  Has Mass   12.00000
   Atom    6 Element C  Has Mass   12.00000
   Atom    7 Element H  Has Mass    1.00783
   Atom    8 Element H  Has Mass    1.00783
   Atom    9 Element Br Has Mass   78.91830
   Atom   10 Element H  Has Mass    1.00783
   Atom   11 Element H  Has Mass    1.00783
   Atom   12 Element I  Has Mass  126.90440
   Molecular Mass:   281.854020 amu
   Principal axes and moments of inertia in amu*Bohr^2:
                             1           2           3
    Eigenvalues --      317.99611  8500.08224  8818.07835
          X               0.00000     1.00000     0.00000
          Y               0.00000    -0.00000     1.00000
          Z               1.00000    -0.00000    -0.00000
   Rotational Symmetry Number is   2
   The Molecule is an Asymmetric Top
   Translational Enthalpy:        0.889 kcal/mol
   Rotational Enthalpy:           0.889 kcal/mol
   Vibrational Enthalpy:         52.684 kcal/mol
   gas constant (RT):             0.592 kcal/mol
   Translational Entropy:        42.807  cal/mol.K
   Rotational Entropy:           30.167  cal/mol.K
   Vibrational Entropy:          16.311  cal/mol.K

   Total Enthalpy:               55.054 kcal/mol
   Total Entropy:                89.284  cal/mol.K

 ======================================================================

 STANDARD THERMODYNAMIC QUANTITIES FOR ANHARMONIC VIBRATION -- TOSH

   Zero point vibrational energy: ************ kcal/mol

   Vibrational Enthalpy:       Infinity kcal/mol
   Vibrational Entropy:             NaN  cal/mol.K

   Total Enthalpy:             Infinity kcal/mol
   Total Entropy:                   NaN  cal/mol.K

 ======================================================================

 STANDARD THERMODYNAMIC QUANTITIES FOR ANHARMONIC VIBRATION -- VPT2

   Zero point vibrational energy: ************ kcal/mol

   Vibrational Enthalpy:       Infinity kcal/mol
   Vibrational Entropy:             NaN  cal/mol.K

   Total Enthalpy:             Infinity kcal/mol
   Total Entropy:                   NaN  cal/mol.K

 ======================================================================

Archival summary:
1\1\december\FREQ\ProcedureUnspecified\BasisUnspecified\1r164\taweetha\FriNov2920:46:062019FriNov2920:46:062019\0\\#,FREQ,ProcedureUnspecified,BasisUnspecified,\\0,1\I\C,1,2.13142\C,2,1.39348,1,119.662\H,3,1.08276,2,120.807,1,0,0\C,2,1.39348,1,119.662,3,-180,0\H,5,1.08276,2,120.807,1,0,0\C,3,1.39427,2,119.675,1,-180,0\H,7,1.0825,3,120.01,2,180,0\C,7,1.39126,3,119.459,2,-0,0\C,9,1.39126,7,121.055,3,0,0\H,10,1.0825,9,120.531,7,180,0\Br,9,1.91435,7,119.473,3,180,0\\\@

 Total job time:  318.05s(wall), 1835.07s(cpu) 
 Fri Nov 29 20:46:06 2019

        *************************************************************
        *                                                           *
        *  Thank you very much for using Q-Chem.  Have a nice day.  *
        *                                                           *
        *************************************************************
