# Supplementary material for: Geometric and energetic data from quantum chemical calculations of halobenzenes and xylenes
Source: Data Brief. 2020 Mar 5;30:105386. doi: 10.1016/j.dib.2020.105386 (PMC7114895; doi:10.1016/j.dib.2020.105386)
Supplement: Supplementary file 1 [file mmc1.zip › halobenzene/B3LYP/2/p-C6H4Cl2.out]

                  Welcome to Q-Chem
     A Quantum Leap Into The Future Of Chemistry


 Q-Chem 5.2 (devel), Q-Chem, Inc., Pleasanton, CA (2019)

 Yihan Shao,  Zhengting Gan,  E. Epifanovsky,  A. T. B. Gilbert,  M. Wormit,  
 J. Kussmann,  A. W. Lange,  A. Behn,  Jia Deng,  Xintian Feng,  D. Ghosh,  
 M. Goldey,  P. R. Horn,  L. D. Jacobson,  I. Kaliman,  T. Kus,  A. Landau,  
 Jie Liu,  E. I. Proynov,  R. M. Richard,  R. P. Steele,  E. J. Sundstrom,  
 H. L. Woodcock III,  P. M. Zimmerman,  D. Zuev,  B. Albrecht,  E. Alguire,  
 S. A. Baeppler,  D. Barton,  Z. Benda,  Y. A. Bernard,  E. J. Berquist,  
 K. B. Bravaya,  H. Burton,  D. Casanova,  Chun-Min Chang,  Yunqing Chen,  
 A. Chien,  K. D. Closser,  M. P. Coons,  S. Coriani,  S. Dasgupta,  
 A. L. Dempwolff,  M. Diedenhofen,  Hainam Do,  R. G. Edgar,  Po-Tung Fang,  
 S. Faraji,  S. Fatehi,  Qingguo Feng,  K. D. Fenk,  J. Fosso-Tande,  
 J. Gayvert,  Qinghui Ge,  A. Ghysels,  G. Gidofalvi,  J. Gomes,  
 J. Gonthier,  A. Gunina,  D. Hait,  M. W. D. Hanson-Heine,  
 P. H. P. Harbach,  A. W. Hauser,  M. F. Herbst,  J. E. Herr,  
 E. G. Hohenstein,  Z. C. Holden,  Kerwin Hui,  B. C. Huynh,  T.-C. Jagau,  
 Hyunjun Ji,  B. Kaduk,  K. Khistyaev,  Jaehoon Kim,  P. Klunzinger,  K. Koh,  
 D. Kosenkov,  L. Koulias,  T. Kowalczyk,  C. M. Krauter,  A. Kunitsa,  
 Ka Un Lao,  A. Laurent,  K. V. Lawler,  Joonho Lee,  D. Lefrancois,  
 S. Lehtola,  D. S. Levine,  Yi-Pei Li,  You-Sheng Lin,  Fenglai Liu,  
 E. Livshits,  A. Luenser,  P. Manohar,  E. Mansoor,  S. F. Manzer,  
 Shan-Ping Mao,  Yuezhi Mao,  N. Mardirossian,  A. V. Marenich,  
 T. Markovich,  L. A. Martinez-Martinez,  S. A. Maurer,  N. J. Mayhall,  
 S. C. McKenzie,  J.-M. Mewes,  P. Morgante,  A. F. Morrison,  
 J. W. Mullinax,  K. Nanda,  T. S. Nguyen-Beck,  R. Olivares-Amaya,  
 J. A. Parkhill,  Zheng Pei,  T. M. Perrine,  F. Plasser,  P. Pokhilko,  
 S. Prager,  A. Prociuk,  E. Ramos,  D. R. Rehn,  F. Rob,  M. Scheurer,  
 M. Schneider,  N. Sergueev,  S. M. Sharada,  S. Sharma,  D. W. Small,  
 T. Stauch,  T. Stein,  Yu-Chuan Su,  A. J. W. Thom,  A. Tkatchenko,  
 T. Tsuchimochi,  N. M. Tubman,  L. Vogt,  M. L. Vidal,  O. Vydrov,  
 M. A. Watson,  J. Wenzel,  M. de Wergifosse,  T. A. Wesolowski,  A. White,  
 J. Witte,  A. Yamada,  Jun Yang,  K. Yao,  S. Yeganeh,  S. R. Yost,  
 Zhi-Qiang You,  A. Zech,  Igor Ying Zhang,  Xing Zhang,  Yan Zhao,  
 Ying Zhu,  B. R. Brooks,  G. K. L. Chan,  C. J. Cramer,  M. S. Gordon,  
 W. J. Hehre,  A. Klamt,  M. W. Schmidt,  C. D. Sherrill,  D. G. Truhlar,  
 A. Aspuru-Guzik,  R. Baer,  A. T. Bell,  N. A. Besley,  Jeng-Da Chai,  
 A. E. DePrince, III,  R. A. DiStasio Jr.,  A. Dreuw,  B. D. Dunietz,  
 T. R. Furlani,  Chao-Ping Hsu,  Yousung Jung,  Jing Kong,  D. S. Lambrecht,  
 WanZhen Liang,  C. Ochsenfeld,  V. A. Rassolov,  L. V. Slipchenko,  
 J. E. Subotnik,  T. Van Voorhis,  J. M. Herbert,  A. I. Krylov,  
 P. M. W. Gill,  M. Head-Gordon

 Contributors to earlier versions of Q-Chem not listed above: 
 R. D. Adamson,  B. Austin,  J. Baker,  G. J. O. Beran,  K. Brandhorst,  
 S. T. Brown,  E. F. C. Byrd,  A. K. Chakraborty,  C.-L. Cheng,  
 Siu Hung Chien,  D. M. Chipman,  D. L. Crittenden,  H. Dachsel,  
 R. J. Doerksen,  A. D. Dutoi,  L. Fusti-Molnar,  W. A. Goddard III,  
 A. Golubeva-Zadorozhnaya,  S. R. Gwaltney,  G. Hawkins,  A. Heyden,  
 S. Hirata,  G. Kedziora,  F. J. Keil,  C. Kelley,  Jihan Kim,  R. A. King,  
 R. Z. Khaliullin,  P. P. Korambath,  W. Kurlancheek,  A. M. Lee,  M. S. Lee,  
 S. V. Levchenko,  Ching Yeh Lin,  D. Liotard,  R. C. Lochan,  I. Lotan,  
 P. E. Maslen,  N. Nair,  D. P. O'Neill,  D. Neuhauser,  E. Neuscamman,  
 C. M. Oana,  R. Olson,  B. Peters,  R. Peverati,  P. A. Pieniazek,  
 Y. M. Rhee,  J. Ritchie,  M. A. Rohrdanz,  E. Rosta,  N. J. Russ,  
 H. F. Schaefer III,  N. E. Schultz,  N. Shenvi,  A. C. Simmonett,  A. Sodt,  
 D. Stuck,  K. S. Thanthiriwatte,  V. Vanovschi,  Tao Wang,  A. Warshel,  
 C. F. Williams,  Q. Wu,  X. Xu,  W. Zhang

 Please cite Q-Chem as follows:
 Y. Shao et al., Mol. Phys. 113, 184-215 (2015)
 DOI: 10.1080/00268976.2014.952696

 Q-Chem 5.2.1 for Intel X86 EM64T Linux

 Parts of Q-Chem use Armadillo 8.300.2 (Tropical Shenanigans).
 http://arma.sourceforge.net/

 Q-Chem begins on Fri Nov 29 20:46:06 2019  

Host: 
0

     Scratch files written to /scratch/taweetham/qchem6211//
NAlpha2: 74
NElect   74
Mult     1

Checking the input file for inconsistencies... 	...done.

--------------------------------------------------------------
User input:
--------------------------------------------------------------
$MOLECULE
0 1
C   
C	1	CC
C	2	CC	1	120.0		
C	3	CC	2	120.0	1	0.0
C	4	CC	3	120.0	2	0.0	
C	5 	CC	4	120.0	3	0.0
H	1	CH	2	120.0	3	180.0
H	2	CH	3	120.0	4	180.0
Cl	3	CCl	4	120.0	5	180.0
H	4	CH	5	120.0	6	180.0
H	5	CH	6	120.0	1	180.0
Cl	6	CCl	1	120.0	2	180.0

CC=1.39483
CH=1.08673
CF=1.33960
CCl=1.72090
CBr=1.89068
CI=2.07886
$END

$REM
   JOB_TYPE	OPTIMIZATION
   BASIS	6-311++G**
   METHOD	B3LYP
   MEM_TOTAL	64000
   SYM_IGNORE	TRUE
$END

--------------------------------------------------------------
 ----------------------------------------------------------------
             Standard Nuclear Orientation (Angstroms)
    I     Atom           X                Y                Z
 ----------------------------------------------------------------
    1      C       0.0000000000     0.0000000000     0.0000000000
    2      C       0.0000000000     0.0000000000     1.3948300000
    3      C       1.2079582140     0.0000000000     2.0922450000
    4      C       2.4159164279     0.0000000000     1.3948300000
    5      C       2.4159164279     0.0000000000    -0.0000000000
    6      C       1.2079582140     0.0000000000    -0.6974150000
    7      H      -0.9411357871    -0.0000000000    -0.5433650000
    8      H      -0.9411357871    -0.0000000000     1.9381950000
    9      Cl      1.2079582140    -0.0000000000     3.8131450000
   10      H       3.3570522150    -0.0000000000     1.9381950000
   11      H       3.3570522150    -0.0000000000    -0.5433650000
   12      Cl      1.2079582140    -0.0000000000    -2.4183150000
 ----------------------------------------------------------------
 Nuclear Repulsion Energy =         449.92941258 hartrees
 There are       37 alpha and       37 beta electrons
 Requested basis set is 6-311++G(d,p)
 There are 82 shells and 220 basis functions

 Total QAlloc Memory Limit  64000 MB
 Mega-Array Size       188 MB
 MEM_STATIC part       192 MB
 A cutoff of  1.0D-11 yielded   2952 shell pairs
 There are     22467 function pairs (     24146 Cartesian)
 Smallest overlap matrix eigenvalue = 1.06E-06

 Q-Chem warning in module stvman/mkSTV.C, line 318:

 Overlap eigenvalue is smaller than square root of threshold
 Use THRESH >= 12 to get rid of this warning


 Scale SEOQF with 1.000000e-01/1.000000e-01/1.000000e-01

 Standard Electronic Orientation quadrupole field applied
 Nucleus-field energy     =    -0.0000000379 hartrees
 Guess from superposition of atomic densities
 Warning:  Energy on first SCF cycle will be non-variational
 SAD guess density has 74.000000 electrons

 -----------------------------------------------------------------------
  General SCF calculation program by
  Eric Jon Sundstrom, Paul Horn, Yuezhi Mao, Dmitri Zuev, Alec White,
  David Stuck, Shaama M.S., Shane Yost, Joonho Lee, David Small,
  Daniel Levine, Susi Lehtola, Hugh Burton, Evgeny Epifanovsky,
  Bang C. Huynh
 -----------------------------------------------------------------------
 Exchange:     0.2000 Hartree-Fock + 0.0800 Slater + 0.7200 B88
 Correlation:  0.1900 VWN1RPA + 0.8100 LYP
 Using SG-1 standard quadrature grid
 using 6 threads for integral computing
 -------------------------------------------------------
 OpenMP Integral computing Module                
 Release: version 2.0, May 2017, Q-Chem Inc. Pleasanton 
 -------------------------------------------------------
 A restricted SCF calculation will be
 performed using DIIS
 SCF converges when DIIS error is below 1.0e-08
 ---------------------------------------
  Cycle       Energy         DIIS error
 ---------------------------------------
    1   -1153.3279993945      4.12e-02  
    2   -1151.4630908006      3.79e-03  
    3   -1151.4162377386      4.63e-03  
    4   -1151.5529431996      5.46e-04  
    5   -1151.5546254771      1.54e-04  
    6   -1151.5547346695      4.76e-05  
    7   -1151.5547441558      2.13e-05  
    8   -1151.5547468381      1.36e-06  
    9   -1151.5547468494      1.92e-07  
   10   -1151.5547468494      6.51e-08  
   11   -1151.5547468496      6.58e-09  Convergence criterion met
 ---------------------------------------
 SCF time:   CPU 51.49s  wall 9.00s 
 SCF   energy in the final basis set =    -1151.5547468496
 Total energy in the final basis set =    -1151.5547468496

 --------------------------------------------------------------

                    Orbital Energies (a.u.)
 --------------------------------------------------------------

 Alpha MOs
 -- Occupied --
********-101.5658 -10.2521 -10.2521 -10.2066 -10.2066 -10.2061 -10.2061
 -9.4810  -9.4810  -7.2454  -7.2454  -7.2359  -7.2359  -7.2356  -7.2356
 -0.9226  -0.8961  -0.8375  -0.7810  -0.7343  -0.6466  -0.6139  -0.5364
 -0.5033  -0.4879  -0.4549  -0.4541  -0.4256  -0.3971  -0.3904  -0.3832
 -0.3308  -0.3287  -0.3264  -0.2858  -0.2534
 -- Virtual --
 -0.0430  -0.0403  -0.0125   0.0051   0.0090   0.0094   0.0266   0.0345
  0.0475   0.0523   0.0578   0.0630   0.0789   0.0803   0.0840   0.1032
  0.1067   0.1103   0.1129   0.1138   0.1217   0.1255   0.1269   0.1324
  0.1330   0.1386   0.1437   0.1521   0.1582   0.1647   0.1745   0.1903
  0.1956   0.1978   0.2241   0.2248   0.2259   0.2411   0.2414   0.2563
  0.2692   0.2764   0.2782   0.2939   0.2979   0.3009   0.3197   0.3324
  0.3467   0.4306   0.4342   0.4474   0.4542   0.4549   0.4675   0.4864
  0.4976   0.5267   0.5290   0.5316   0.5441   0.5536   0.5779   0.5848
  0.5892   0.5946   0.5972   0.6501   0.6653   0.6670   0.7128   0.7212
  0.7236   0.7778   0.7845   0.8067   0.8363   0.8459   0.8464   0.8533
  0.8534   0.8551   0.8645   0.8710   0.8723   0.8906   0.9076   0.9355
  0.9459   0.9813   0.9871   0.9904   1.0214   1.0362   1.0534   1.1102
  1.1400   1.1458   1.2278   1.2293   1.2783   1.2986   1.3186   1.4254
  1.4629   1.5001   1.5104   1.5381   1.5906   1.6038   1.6079   1.6516
  1.6870   1.6954   1.7168   1.7484   1.8858   1.8899   1.8983   1.9048
  1.9054   1.9180   1.9288   2.0488   2.0523   2.0526   2.0622   2.1661
  2.2369   2.2623   2.2721   2.2993   2.3073   2.3894   2.4138   2.4407
  2.4495   2.5363   2.5521   2.6129   2.6240   2.6316   2.6996   2.7110
  2.7278   2.7316   2.7472   2.7639   2.7744   2.7753   2.8533   2.8605
  2.9212   3.0510   3.1078   3.1079   3.2420   3.3006   3.3727   3.4544
  3.5671   3.7114   3.8535   3.9650   4.1046   4.1145   4.8094   9.7642
  9.7981  23.4629  23.8477  23.9390  23.9952  24.0640  24.1363  25.8092
 25.8322  26.0738  26.2054  26.5815  26.7100 215.7541 215.7918
 --------------------------------------------------------------

          Ground-State Mulliken Net Atomic Charges

     Atom                 Charge (a.u.)
  ----------------------------------------
      1 C                    -0.569107
      2 C                    -0.569107
      3 C                     0.403306
      4 C                    -0.569107
      5 C                    -0.569107
      6 C                     0.403306
      7 H                     0.186635
      8 H                     0.186635
      9 Cl                    0.361639
     10 H                     0.186635
     11 H                     0.186635
     12 Cl                    0.361639
  ----------------------------------------
  Sum of atomic charges =     0.000000

 -----------------------------------------------------------------
                    Cartesian Multipole Moments
 -----------------------------------------------------------------
    Charge (ESU x 10^10)
                -0.0000
    Dipole Moment (Debye)
         X      -0.0000      Y      -0.0000      Z       0.0000
       Tot       0.0000
    Quadrupole Moments (Debye-Ang)
        XX     -53.5079     XY      -0.0000     YY     -63.3038
        XZ       0.0000     YZ       0.0000     ZZ     -65.7857
    Octopole Moments (Debye-Ang^2)
       XXX    -193.9058    XXY      -0.0000    XYY     -76.4683
       YYY      -0.0000    XXZ     -37.3172    XYZ       0.0000
       YYZ     -44.1490    XZZ     -79.4663    YZZ      -0.0000
       ZZZ    -137.6397
    Hexadecapole Moments (Debye-Ang^3)
      XXXX    -755.7459   XXXY      -0.0000   XXYY    -165.2048
      XYYY      -0.0000   YYYY     -74.5091   XXXZ    -135.2328
      XXYZ      -0.0000   XYYZ     -53.3301   YYYZ       0.0000
      XXZZ    -464.5629   XYZZ      -0.0000   YYZZ    -346.5093
      XZZZ    -166.2630   YZZZ       0.0000   ZZZZ   -1941.9595
 -----------------------------------------------------------------
 Calculating analytic gradient of the SCF energy
 Gradient of SCF Energy
            1           2           3           4           5           6
    1   0.0018402   0.0018402   0.0000000  -0.0018402  -0.0018402   0.0000000
    2   0.0000000  -0.0000000   0.0000000  -0.0000000   0.0000000  -0.0000000
    3  -0.0001568   0.0001568   0.0186910   0.0001568  -0.0001568  -0.0186910
            7           8           9          10          11          12
    1  -0.0023860  -0.0023860  -0.0000000   0.0023860   0.0023860  -0.0000000
    2  -0.0000000   0.0000000  -0.0000000   0.0000000  -0.0000000   0.0000000
    3  -0.0013955   0.0013955  -0.0154568   0.0013955  -0.0013955   0.0154568
 Max gradient component =       1.869E-02
 RMS gradient           =       5.823E-03
 Gradient time:  CPU 17.26 s  wall 2.95 s
 Geometry Optimization Parameters
   NAtoms,    NIC,     NZ,  NCons,   NDum,   NFix, NCnnct, MaxDiis
       12      78      12       0       0       0       0       0


** GEOMETRY OPTIMIZATION IN DELOCALIZED INTERNAL COORDINATES **
   Searching for a Minimum

   Optimization Cycle:   1

                       Coordinates (Angstroms)
     ATOM                X               Y               Z
      1  C         0.0000000000    0.0000000000    0.0000000000
      2  C         0.0000000000    0.0000000000    1.3948300000
      3  C         1.2079582140    0.0000000000    2.0922450000
      4  C         2.4159164279    0.0000000000    1.3948300000
      5  C         2.4159164279    0.0000000000    0.0000000000
      6  C         1.2079582140    0.0000000000   -0.6974150000
      7  H        -0.9411357871    0.0000000000   -0.5433650000
      8  H        -0.9411357871    0.0000000000    1.9381950000
      9  Cl        1.2079582140    0.0000000000    3.8131450000
     10  H         3.3570522150    0.0000000000    1.9381950000
     11  H         3.3570522150    0.0000000000   -0.5433650000
     12  Cl        1.2079582140    0.0000000000   -2.4183150000
   Point Group: c1    Number of degrees of freedom:    30


   Energy is  -1151.554746850


 Attempting to generate delocalized internal coordinates
 Initial Hessian constructed with Jon Baker's OPTIMIZE code

  8 Hessian modes will be used to form the next step
  Hessian Eigenvalues:
     0.160000    0.240000    0.334879    0.351933    0.464882    0.464882
     0.464882    0.464882

 Minimum search - taking simple RFO step
 Searching for Lamda that Minimizes Along All modes
 Value Taken    Lamda =  -0.00159581
 Step Taken.  Stepsize is  0.068707

                             Maximum     Tolerance    Cnvgd?
         Gradient           0.018011      0.000300      NO
         Displacement       0.053101      0.001200      NO
         Energy change     *********      0.000001      NO


 New Cartesian Coordinates Obtained by Inverse Iteration

 Displacement from previous Coordinates is:  0.055038
 ----------------------------------------------------------------
             Standard Nuclear Orientation (Angstroms)
    I     Atom           X                Y                Z
 ----------------------------------------------------------------
    1      C      -0.0006311975     0.0000000000     0.0017976607
    2      C      -0.0006311975     0.0000000000     1.3930323393
    3      C       1.2079582140     0.0000000000     2.0864369709
    4      C       2.4165476255     0.0000000000     1.3930323393
    5      C       2.4165476255     0.0000000000     0.0017976607
    6      C       1.2079582140     0.0000000000    -0.6916069709
    7      H      -0.9375006691     0.0000000000    -0.5406803493
    8      H      -0.9375006691     0.0000000000     1.9355103493
    9      Cl      1.2079582140     0.0000000000     3.8316460765
   10      H       3.3534170970     0.0000000000     1.9355103493
   11      H       3.3534170970     0.0000000000    -0.5406803493
   12      Cl      1.2079582140     0.0000000000    -2.4368160765
 ----------------------------------------------------------------
 Nuclear Repulsion Energy =         448.34048858 hartrees
 There are       37 alpha and       37 beta electrons
 Applying Cartesian multipole field
    Component          Value
    ---------          -----
     (2,0,0)        1.00000E-11
     (0,2,0)        2.00000E-11
     (0,0,2)       -3.00000E-11
 Nucleus-field energy     =    -0.0000000383 hartrees
 Requested basis set is 6-311++G(d,p)
 There are 82 shells and 220 basis functions
 A cutoff of  1.0D-11 yielded   2942 shell pairs
 There are     22433 function pairs (     24112 Cartesian)
 Smallest overlap matrix eigenvalue = 1.07E-06

 Q-Chem warning in module stvman/mkSTV.C, line 318:

 Overlap eigenvalue is smaller than square root of threshold
 Use THRESH >= 12 to get rid of this warning

 Guess MOs from SCF MO coefficient file

 -----------------------------------------------------------------------
  General SCF calculation program by
  Eric Jon Sundstrom, Paul Horn, Yuezhi Mao, Dmitri Zuev, Alec White,
  David Stuck, Shaama M.S., Shane Yost, Joonho Lee, David Small,
  Daniel Levine, Susi Lehtola, Hugh Burton, Evgeny Epifanovsky,
  Bang C. Huynh
 -----------------------------------------------------------------------
 Exchange:     0.2000 Hartree-Fock + 0.0800 Slater + 0.7200 B88
 Correlation:  0.1900 VWN1RPA + 0.8100 LYP
 Using SG-1 standard quadrature grid
 using 6 threads for integral computing
 -------------------------------------------------------
 OpenMP Integral computing Module                
 Release: version 2.0, May 2017, Q-Chem Inc. Pleasanton 
 -------------------------------------------------------
 A restricted SCF calculation will be
 performed using DIIS
 SCF converges when DIIS error is below 1.0e-08
 ---------------------------------------
  Cycle       Energy         DIIS error
 ---------------------------------------
    1   -1151.5553547341      2.30e-04  
    2   -1151.5557080677      9.82e-05  
    3   -1151.5557059782      1.00e-04  
    4   -1151.5557615534      1.14e-05  
    5   -1151.5557623242      1.72e-06  
    6   -1151.5557623362      9.26e-07  
    7   -1151.5557623421      1.52e-07  
    8   -1151.5557623421      3.15e-08  
    9   -1151.5557623422      4.58e-09  Convergence criterion met
 ---------------------------------------
 SCF time:   CPU 43.11s  wall 8.00s 
 SCF   energy in the final basis set =    -1151.5557623422
 Total energy in the final basis set =    -1151.5557623422

 --------------------------------------------------------------

                    Orbital Energies (a.u.)
 --------------------------------------------------------------

 Alpha MOs
 -- Occupied --
********-101.5656 -10.2542 -10.2541 -10.2075 -10.2074 -10.2069 -10.2069
 -9.4803  -9.4803  -7.2447  -7.2447  -7.2352  -7.2352  -7.2349  -7.2349
 -0.9205  -0.8902  -0.8367  -0.7838  -0.7364  -0.6479  -0.6160  -0.5371
 -0.5038  -0.4879  -0.4571  -0.4532  -0.4252  -0.3961  -0.3912  -0.3800
 -0.3309  -0.3288  -0.3264  -0.2879  -0.2559
 -- Virtual --
 -0.0436  -0.0413  -0.0142   0.0049   0.0055   0.0075   0.0224   0.0345
  0.0468   0.0518   0.0568   0.0635   0.0782   0.0800   0.0842   0.1007
  0.1065   0.1101   0.1128   0.1136   0.1212   0.1252   0.1268   0.1306
  0.1320   0.1385   0.1436   0.1516   0.1581   0.1640   0.1738   0.1905
  0.1953   0.1982   0.2245   0.2248   0.2266   0.2414   0.2416   0.2564
  0.2680   0.2774   0.2784   0.2940   0.2979   0.3013   0.3206   0.3341
  0.3475   0.4285   0.4365   0.4453   0.4553   0.4559   0.4665   0.4866
  0.4967   0.5255   0.5293   0.5311   0.5433   0.5524   0.5794   0.5832
  0.5869   0.5943   0.5967   0.6481   0.6632   0.6680   0.7134   0.7190
  0.7263   0.7766   0.7889   0.8121   0.8344   0.8472   0.8484   0.8538
  0.8569   0.8590   0.8617   0.8700   0.8720   0.8878   0.9069   0.9315
  0.9485   0.9791   0.9801   0.9906   1.0198   1.0254   1.0520   1.1091
  1.1379   1.1460   1.2244   1.2286   1.2705   1.2916   1.3177   1.4223
  1.4622   1.5009   1.5097   1.5399   1.5872   1.6027   1.6056   1.6506
  1.6863   1.6950   1.7166   1.7495   1.8877   1.8895   1.8983   1.9040
  1.9060   1.9196   1.9289   2.0395   2.0551   2.0555   2.0563   2.1678
  2.2358   2.2617   2.2716   2.2987   2.3098   2.3942   2.4140   2.4393
  2.4493   2.5270   2.5458   2.6160   2.6233   2.6352   2.6974   2.7066
  2.7335   2.7338   2.7445   2.7637   2.7719   2.7725   2.8517   2.8605
  2.9284   3.0517   3.0918   3.1109   3.2336   3.3029   3.3747   3.4603
  3.5788   3.7067   3.8468   3.9713   4.1072   4.1188   4.8121   9.7554
  9.7887  23.4633  23.8533  23.9428  24.0006  24.0743  24.1466  25.8073
 25.8296  26.0670  26.1988  26.5677  26.6944 215.7446 215.7819
 --------------------------------------------------------------

          Ground-State Mulliken Net Atomic Charges

     Atom                 Charge (a.u.)
  ----------------------------------------
      1 C                    -0.597704
      2 C                    -0.597704
      3 C                     0.465454
      4 C                    -0.597704
      5 C                    -0.597704
      6 C                     0.465454
      7 H                     0.185562
      8 H                     0.185562
      9 Cl                    0.358831
     10 H                     0.185562
     11 H                     0.185562
     12 Cl                    0.358831
  ----------------------------------------
  Sum of atomic charges =     0.000000

 -----------------------------------------------------------------
                    Cartesian Multipole Moments
 -----------------------------------------------------------------
    Charge (ESU x 10^10)
                -0.0000
    Dipole Moment (Debye)
         X      -0.0000      Y      -0.0000      Z       0.0000
       Tot       0.0000
    Quadrupole Moments (Debye-Ang)
        XX     -53.3879     XY       0.0000     YY     -63.3353
        XZ       0.0000     YZ       0.0000     ZZ     -66.3859
    Octopole Moments (Debye-Ang^2)
       XXX    -193.4711    XXY       0.0000    XYY     -76.5064
       YYY      -0.0000    XXZ     -37.2335    XYZ       0.0000
       YYZ     -44.1710    XZZ     -80.1914    YZZ      -0.0000
       ZZZ    -138.8955
    Hexadecapole Moments (Debye-Ang^3)
      XXXX    -753.4506   XXXY       0.0000   XXYY    -165.0238
      XYYY       0.0000   YYYY     -74.5574   XXXZ    -134.9297
      XXYZ      -0.0000   XYYZ     -53.3567   YYYZ       0.0000
      XXZZ    -468.5311   XYZZ       0.0000   YYZZ    -350.1277
      XZZZ    -167.7800   YZZZ       0.0000   ZZZZ   -1966.6812
 -----------------------------------------------------------------
 Calculating analytic gradient of the SCF energy
 Gradient of SCF Energy
            1           2           3           4           5           6
    1  -0.0000940  -0.0000940  -0.0000000   0.0000940   0.0000940  -0.0000000
    2   0.0000000   0.0000000  -0.0000000  -0.0000000  -0.0000000   0.0000000
    3   0.0023059  -0.0023059   0.0080097  -0.0023059   0.0023059  -0.0080097
            7           8           9          10          11          12
    1  -0.0000338  -0.0000338  -0.0000000   0.0000338   0.0000338   0.0000000
    2   0.0000000  -0.0000000   0.0000000  -0.0000000   0.0000000   0.0000000
    3   0.0000079  -0.0000079  -0.0044232  -0.0000079   0.0000079   0.0044232
 Max gradient component =       8.010E-03
 RMS gradient           =       2.290E-03
 Gradient time:  CPU 17.20 s  wall 2.94 s
 Geometry Optimization Parameters
   NAtoms,    NIC,     NZ,  NCons,   NDum,   NFix, NCnnct, MaxDiis
       12      78      12       0       0       0       0       0

 Cartesian Hessian Update
 Hessian updated using BFGS update


** GEOMETRY OPTIMIZATION IN DELOCALIZED INTERNAL COORDINATES **
   Searching for a Minimum

   Optimization Cycle:   2

                       Coordinates (Angstroms)
     ATOM                X               Y               Z
      1  C        -0.0006311975    0.0000000000    0.0017976607
      2  C        -0.0006311975    0.0000000000    1.3930323393
      3  C         1.2079582140    0.0000000000    2.0864369709
      4  C         2.4165476255    0.0000000000    1.3930323393
      5  C         2.4165476255    0.0000000000    0.0017976607
      6  C         1.2079582140    0.0000000000   -0.6916069709
      7  H        -0.9375006691    0.0000000000   -0.5406803493
      8  H        -0.9375006691    0.0000000000    1.9355103493
      9  Cl        1.2079582140    0.0000000000    3.8316460765
     10  H         3.3534170970    0.0000000000    1.9355103493
     11  H         3.3534170970    0.0000000000   -0.5406803493
     12  Cl        1.2079582140    0.0000000000   -2.4368160765
   Point Group: c1    Number of degrees of freedom:    30


   Energy is  -1151.555762342

 Hessian updated using BFGS update

  6 Hessian modes will be used to form the next step
  Hessian Eigenvalues:
     0.159995    0.189271    0.290476    0.359538    0.462247    0.480928

 Minimum search - taking simple RFO step
 Searching for Lamda that Minimizes Along All modes
 Value Taken    Lamda =  -0.00028746
 Step Taken.  Stepsize is  0.038269

                             Maximum     Tolerance    Cnvgd?
         Gradient           0.005021      0.000300      NO
         Displacement       0.024406      0.001200      NO
         Energy change     -0.001015      0.000001      NO


 New Cartesian Coordinates Obtained by Inverse Iteration

 Displacement from previous Coordinates is:  0.025766
 ----------------------------------------------------------------
             Standard Nuclear Orientation (Angstroms)
    I     Atom           X                Y                Z
 ----------------------------------------------------------------
    1      C      -0.0028065117     0.0000000000     0.0015015197
    2      C      -0.0028065118     0.0000000000     1.3933284793
    3      C       1.2079582140     0.0000000000     2.0795075346
    4      C       2.4187229397     0.0000000000     1.3933284793
    5      C       2.4187229395     0.0000000000     0.0015015198
    6      C       1.2079582140     0.0000000000    -0.6846775339
    7      H      -0.9378502893     0.0000000000    -0.5434787560
    8      H      -0.9378502891     0.0000000000     1.9383087562
    9      Cl      1.2079582141     0.0000000000     3.8360497728
   10      H       3.3537667169     0.0000000000     1.9383087561
   11      H       3.3537667171     0.0000000000    -0.5434787558
   12      Cl      1.2079582141     0.0000000000    -2.4412197721
 ----------------------------------------------------------------
 Nuclear Repulsion Energy =         447.79740259 hartrees
 There are       37 alpha and       37 beta electrons
 Applying Cartesian multipole field
    Component          Value
    ---------          -----
     (2,0,0)        1.00000E-11
     (0,2,0)        2.00000E-11
     (0,0,2)       -3.00000E-11
 Nucleus-field energy     =    -0.0000000383 hartrees
 Requested basis set is 6-311++G(d,p)
 There are 82 shells and 220 basis functions
 A cutoff of  1.0D-11 yielded   2938 shell pairs
 There are     22429 function pairs (     24108 Cartesian)
 Smallest overlap matrix eigenvalue = 1.08E-06

 Q-Chem warning in module stvman/mkSTV.C, line 318:

 Overlap eigenvalue is smaller than square root of threshold
 Use THRESH >= 12 to get rid of this warning

 Guess MOs from SCF MO coefficient file

 -----------------------------------------------------------------------
  General SCF calculation program by
  Eric Jon Sundstrom, Paul Horn, Yuezhi Mao, Dmitri Zuev, Alec White,
  David Stuck, Shaama M.S., Shane Yost, Joonho Lee, David Small,
  Daniel Levine, Susi Lehtola, Hugh Burton, Evgeny Epifanovsky,
  Bang C. Huynh
 -----------------------------------------------------------------------
 Exchange:     0.2000 Hartree-Fock + 0.0800 Slater + 0.7200 B88
 Correlation:  0.1900 VWN1RPA + 0.8100 LYP
 Using SG-1 standard quadrature grid
 using 6 threads for integral computing
 -------------------------------------------------------
 OpenMP Integral computing Module                
 Release: version 2.0, May 2017, Q-Chem Inc. Pleasanton 
 -------------------------------------------------------
 A restricted SCF calculation will be
 performed using DIIS
 SCF converges when DIIS error is below 1.0e-08
 ---------------------------------------
  Cycle       Energy         DIIS error
 ---------------------------------------
    1   -1151.5557470048      1.34e-04  
    2   -1151.5559085187      5.08e-05  
    3   -1151.5559106126      4.94e-05  
    4   -1151.5559241961      9.58e-06  
    5   -1151.5559247613      1.39e-06  
    6   -1151.5559247693      7.06e-07  
    7   -1151.5559247720      1.26e-07  
    8   -1151.5559247721      1.79e-08  
    9   -1151.5559247721      2.24e-09  Convergence criterion met
 ---------------------------------------
 SCF time:   CPU 42.80s  wall 7.00s 
 SCF   energy in the final basis set =    -1151.5559247721
 Total energy in the final basis set =    -1151.5559247721

 --------------------------------------------------------------

                    Orbital Energies (a.u.)
 --------------------------------------------------------------

 Alpha MOs
 -- Occupied --
********-101.5650 -10.2550 -10.2550 -10.2083 -10.2083 -10.2078 -10.2078
 -9.4795  -9.4795  -7.2440  -7.2440  -7.2344  -7.2344  -7.2341  -7.2341
 -0.9200  -0.8876  -0.8358  -0.7852  -0.7372  -0.6491  -0.6165  -0.5373
 -0.5042  -0.4881  -0.4589  -0.4518  -0.4253  -0.3947  -0.3925  -0.3785
 -0.3309  -0.3284  -0.3261  -0.2888  -0.2571
 -- Virtual --
 -0.0446  -0.0413  -0.0153   0.0041   0.0047   0.0064   0.0209   0.0344
  0.0465   0.0516   0.0563   0.0637   0.0778   0.0797   0.0842   0.0999
  0.1061   0.1100   0.1126   0.1137   0.1209   0.1249   0.1266   0.1298
  0.1316   0.1383   0.1434   0.1515   0.1578   0.1636   0.1737   0.1905
  0.1950   0.1984   0.2243   0.2245   0.2268   0.2414   0.2415   0.2569
  0.2674   0.2778   0.2778   0.2937   0.2979   0.3018   0.3215   0.3338
  0.3472   0.4280   0.4374   0.4449   0.4559   0.4564   0.4658   0.4870
  0.4957   0.5249   0.5286   0.5299   0.5431   0.5520   0.5814   0.5824
  0.5860   0.5938   0.5968   0.6471   0.6606   0.6668   0.7131   0.7184
  0.7271   0.7756   0.7905   0.8136   0.8336   0.8467   0.8497   0.8538
  0.8581   0.8608   0.8618   0.8686   0.8718   0.8875   0.9071   0.9305
  0.9498   0.9763   0.9794   0.9894   1.0191   1.0230   1.0502   1.1078
  1.1327   1.1456   1.2230   1.2290   1.2681   1.2901   1.3158   1.4229
  1.4600   1.5009   1.5088   1.5403   1.5872   1.6011   1.6019   1.6488
  1.6839   1.6965   1.7136   1.7485   1.8893   1.8910   1.8955   1.9037
  1.9087   1.9210   1.9270   2.0336   2.0508   2.0558   2.0565   2.1685
  2.2353   2.2615   2.2735   2.2981   2.3107   2.3949   2.4134   2.4387
  2.4484   2.5218   2.5412   2.6133   2.6228   2.6359   2.6961   2.7067
  2.7341   2.7349   2.7439   2.7639   2.7708   2.7724   2.8504   2.8604
  2.9272   3.0517   3.0853   3.1126   3.2313   3.3051   3.3699   3.4600
  3.5847   3.7026   3.8388   3.9719   4.1083   4.1195   4.8133   9.7516
  9.7852  23.4626  23.8550  23.9461  24.0068  24.0734  24.1479  25.8067
 25.8290  26.0653  26.1971  26.5593  26.6830 215.7405 215.7783
 --------------------------------------------------------------

          Ground-State Mulliken Net Atomic Charges

     Atom                 Charge (a.u.)
  ----------------------------------------
      1 C                    -0.609807
      2 C                    -0.609807
      3 C                     0.489686
      4 C                    -0.609807
      5 C                    -0.609807
      6 C                     0.489686
      7 H                     0.186063
      8 H                     0.186063
      9 Cl                    0.357802
     10 H                     0.186063
     11 H                     0.186063
     12 Cl                    0.357802
  ----------------------------------------
  Sum of atomic charges =     0.000000

 -----------------------------------------------------------------
                    Cartesian Multipole Moments
 -----------------------------------------------------------------
    Charge (ESU x 10^10)
                -0.0000
    Dipole Moment (Debye)
         X      -0.0000      Y      -0.0000      Z       0.0000
       Tot       0.0000
    Quadrupole Moments (Debye-Ang)
        XX     -53.2760     XY      -0.0000     YY     -63.3589
        XZ       0.0000     YZ      -0.0000     ZZ     -66.7735
    Octopole Moments (Debye-Ang^2)
       XXX    -193.0655    XXY      -0.0000    XYY     -76.5349
       YYY       0.0000    XXZ     -37.1555    XYZ      -0.0000
       YYZ     -44.1874    XZZ     -80.6596    YZZ      -0.0000
       ZZZ    -139.7066
    Hexadecapole Moments (Debye-Ang^3)
      XXXX    -752.2450   XXXY      -0.0000   XXYY    -165.1068
      XYYY      -0.0000   YYYY     -74.5943   XXXZ    -134.6468
      XXYZ      -0.0000   XYYZ     -53.3766   YYYZ      -0.0000
      XXZZ    -469.7257   XYZZ      -0.0000   YYZZ    -351.1813
      XZZZ    -168.7597   YZZZ      -0.0000   ZZZZ   -1976.3283
 -----------------------------------------------------------------
 Calculating analytic gradient of the SCF energy
 Gradient of SCF Energy
            1           2           3           4           5           6
    1  -0.0000731  -0.0000731   0.0000000   0.0000731   0.0000731   0.0000000
    2   0.0000000   0.0000000  -0.0000000  -0.0000000   0.0000000  -0.0000000
    3   0.0010019  -0.0010019   0.0011512  -0.0010019   0.0010019  -0.0011512
            7           8           9          10          11          12
    1   0.0000187   0.0000187   0.0000000  -0.0000187  -0.0000187   0.0000000
    2  -0.0000000  -0.0000000   0.0000000  -0.0000000  -0.0000000   0.0000000
    3   0.0000789  -0.0000789  -0.0003945  -0.0000789   0.0000789   0.0003945
 Max gradient component =       1.151E-03
 RMS gradient           =       4.417E-04
 Gradient time:  CPU 17.22 s  wall 2.94 s
 Geometry Optimization Parameters
   NAtoms,    NIC,     NZ,  NCons,   NDum,   NFix, NCnnct, MaxDiis
       12      78      12       0       0       0       0       0

 Cartesian Hessian Update
 Hessian updated using BFGS update


** GEOMETRY OPTIMIZATION IN DELOCALIZED INTERNAL COORDINATES **
   Searching for a Minimum

   Optimization Cycle:   3

                       Coordinates (Angstroms)
     ATOM                X               Y               Z
      1  C        -0.0028065117    0.0000000000    0.0015015197
      2  C        -0.0028065118    0.0000000000    1.3933284793
      3  C         1.2079582140    0.0000000000    2.0795075346
      4  C         2.4187229397    0.0000000000    1.3933284793
      5  C         2.4187229395    0.0000000000    0.0015015198
      6  C         1.2079582140    0.0000000000   -0.6846775339
      7  H        -0.9378502893    0.0000000000   -0.5434787560
      8  H        -0.9378502891    0.0000000000    1.9383087562
      9  Cl        1.2079582141    0.0000000000    3.8360497728
     10  H         3.3537667169    0.0000000000    1.9383087561
     11  H         3.3537667171    0.0000000000   -0.5434787558
     12  Cl        1.2079582141    0.0000000000   -2.4412197721
   Point Group: c1    Number of degrees of freedom:    30


   Energy is  -1151.555924772

 Hessian updated using BFGS update

  6 Hessian modes will be used to form the next step
  Hessian Eigenvalues:
     0.156356    0.165966    0.293021    0.359559    0.462070    0.480680

 Minimum search - taking simple RFO step
 Searching for Lamda that Minimizes Along All modes
 Value Taken    Lamda =  -0.00000957
 Step Taken.  Stepsize is  0.007131

                             Maximum     Tolerance    Cnvgd?
         Gradient           0.001175      0.000300      NO
         Displacement       0.005069      0.001200      NO
         Energy change     -0.000162      0.000001      NO


 New Cartesian Coordinates Obtained by Inverse Iteration

 Displacement from previous Coordinates is:  0.006703
 ----------------------------------------------------------------
             Standard Nuclear Orientation (Angstroms)
    I     Atom           X                Y                Z
 ----------------------------------------------------------------
    1      C      -0.0032580034     0.0000000000     0.0010558689
    2      C      -0.0032580034     0.0000000000     1.3937741303
    3      C       1.2079582140     0.0000000000     2.0783507012
    4      C       2.4191744313     0.0000000000     1.3937741302
    5      C       2.4191744312     0.0000000000     0.0010558689
    6      C       1.2079582140     0.0000000000    -0.6835207011
    7      H      -0.9377599235     0.0000000000    -0.5448893729
    8      H      -0.9377599229     0.0000000000     1.9397193736
    9      Cl      1.2079582141     0.0000000000     3.8364383428
   10      H       3.3536763508     0.0000000000     1.9397193734
   11      H       3.3536763513     0.0000000000    -0.5448893727
   12      Cl      1.2079582141     0.0000000000    -2.4416083427
 ----------------------------------------------------------------
 Nuclear Repulsion Energy =         447.71990521 hartrees
 There are       37 alpha and       37 beta electrons
 Applying Cartesian multipole field
    Component          Value
    ---------          -----
     (2,0,0)        1.00000E-11
     (0,2,0)        2.00000E-11
     (0,0,2)       -3.00000E-11
 Nucleus-field energy     =    -0.0000000383 hartrees
 Requested basis set is 6-311++G(d,p)
 There are 82 shells and 220 basis functions
 A cutoff of  1.0D-11 yielded   2938 shell pairs
 There are     22429 function pairs (     24108 Cartesian)
 Smallest overlap matrix eigenvalue = 1.09E-06

 Q-Chem warning in module stvman/mkSTV.C, line 318:

 Overlap eigenvalue is smaller than square root of threshold
 Use THRESH >= 12 to get rid of this warning

 Guess MOs from SCF MO coefficient file

 -----------------------------------------------------------------------
  General SCF calculation program by
  Eric Jon Sundstrom, Paul Horn, Yuezhi Mao, Dmitri Zuev, Alec White,
  David Stuck, Shaama M.S., Shane Yost, Joonho Lee, David Small,
  Daniel Levine, Susi Lehtola, Hugh Burton, Evgeny Epifanovsky,
  Bang C. Huynh
 -----------------------------------------------------------------------
 Exchange:     0.2000 Hartree-Fock + 0.0800 Slater + 0.7200 B88
 Correlation:  0.1900 VWN1RPA + 0.8100 LYP
 Using SG-1 standard quadrature grid
 using 6 threads for integral computing
 -------------------------------------------------------
 OpenMP Integral computing Module                
 Release: version 2.0, May 2017, Q-Chem Inc. Pleasanton 
 -------------------------------------------------------
 A restricted SCF calculation will be
 performed using DIIS
 SCF converges when DIIS error is below 1.0e-08
 ---------------------------------------
  Cycle       Energy         DIIS error
 ---------------------------------------
    1   -1151.5559232108      2.67e-05  
    2   -1151.5559292474      9.14e-06  
    3   -1151.5559292603      9.40e-06  
    4   -1151.5559297932      1.21e-06  
    5   -1151.5559298022      2.53e-07  
    6   -1151.5559298022      1.39e-07  
    7   -1151.5559298024      2.33e-08  
    8   -1151.5559298022      2.57e-09  Convergence criterion met
 ---------------------------------------
 SCF time:   CPU 37.84s  wall 7.00s 
 SCF   energy in the final basis set =    -1151.5559298022
 Total energy in the final basis set =    -1151.5559298022

 --------------------------------------------------------------

                    Orbital Energies (a.u.)
 --------------------------------------------------------------

 Alpha MOs
 -- Occupied --
********-101.5648 -10.2551 -10.2551 -10.2086 -10.2085 -10.2080 -10.2080
 -9.4794  -9.4794  -7.2438  -7.2438  -7.2343  -7.2343  -7.2340  -7.2340
 -0.9200  -0.8873  -0.8356  -0.7852  -0.7373  -0.6494  -0.6164  -0.5373
 -0.5042  -0.4882  -0.4591  -0.4516  -0.4253  -0.3944  -0.3928  -0.3783
 -0.3309  -0.3284  -0.3260  -0.2889  -0.2573
 -- Virtual --
 -0.0450  -0.0413  -0.0154   0.0039   0.0047   0.0063   0.0207   0.0344
  0.0464   0.0516   0.0563   0.0637   0.0778   0.0797   0.0842   0.0998
  0.1061   0.1100   0.1126   0.1137   0.1208   0.1249   0.1265   0.1297
  0.1315   0.1383   0.1433   0.1514   0.1578   0.1635   0.1738   0.1905
  0.1949   0.1984   0.2243   0.2244   0.2268   0.2414   0.2414   0.2570
  0.2674   0.2777   0.2777   0.2936   0.2979   0.3018   0.3217   0.3335
  0.3471   0.4279   0.4374   0.4449   0.4559   0.4565   0.4657   0.4871
  0.4955   0.5248   0.5281   0.5295   0.5432   0.5520   0.5819   0.5823
  0.5859   0.5936   0.5968   0.6469   0.6601   0.6663   0.7128   0.7185
  0.7271   0.7754   0.7907   0.8137   0.8336   0.8464   0.8499   0.8537
  0.8582   0.8607   0.8622   0.8682   0.8718   0.8876   0.9071   0.9304
  0.9500   0.9761   0.9792   0.9892   1.0188   1.0229   1.0498   1.1075
  1.1316   1.1455   1.2228   1.2290   1.2678   1.2901   1.3153   1.4231
  1.4593   1.5008   1.5087   1.5402   1.5875   1.6007   1.6012   1.6482
  1.6832   1.6968   1.7123   1.7483   1.8894   1.8917   1.8944   1.9038
  1.9091   1.9212   1.9265   2.0327   2.0500   2.0559   2.0563   2.1685
  2.2350   2.2615   2.2741   2.2979   2.3106   2.3950   2.4132   2.4385
  2.4482   2.5210   2.5404   2.6123   2.6227   2.6357   2.6958   2.7067
  2.7339   2.7348   2.7438   2.7640   2.7704   2.7727   2.8502   2.8603
  2.9264   3.0515   3.0844   3.1125   3.2311   3.3055   3.3677   3.4593
  3.5854   3.7021   3.8370   3.9719   4.1086   4.1194   4.8131   9.7510
  9.7848  23.4625  23.8546  23.9471  24.0084  24.0716  24.1469  25.8067
 25.8290  26.0652  26.1969  26.5579  26.6811 215.7399 215.7778
 --------------------------------------------------------------

          Ground-State Mulliken Net Atomic Charges

     Atom                 Charge (a.u.)
  ----------------------------------------
      1 C                    -0.611637
      2 C                    -0.611637
      3 C                     0.493122
      4 C                    -0.611637
      5 C                    -0.611637
      6 C                     0.493122
      7 H                     0.186261
      8 H                     0.186261
      9 Cl                    0.357630
     10 H                     0.186261
     11 H                     0.186261
     12 Cl                    0.357630
  ----------------------------------------
  Sum of atomic charges =     0.000000

 -----------------------------------------------------------------
                    Cartesian Multipole Moments
 -----------------------------------------------------------------
    Charge (ESU x 10^10)
                -0.0000
    Dipole Moment (Debye)
         X      -0.0000      Y      -0.0000      Z       0.0000
       Tot       0.0000
    Quadrupole Moments (Debye-Ang)
        XX     -53.2598     XY       0.0000     YY     -63.3651
        XZ       0.0000     YZ       0.0000     ZZ     -66.8319
    Octopole Moments (Debye-Ang^2)
       XXX    -193.0068    XXY       0.0000    XYY     -76.5424
       YYY       0.0000    XXZ     -37.1442    XYZ       0.0000
       YYZ     -44.1918    XZZ     -80.7301    YZZ      -0.0000
       ZZZ    -139.8286
    Hexadecapole Moments (Debye-Ang^3)
      XXXX    -752.1267   XXXY       0.0000   XXYY    -165.1365
      XYYY       0.0000   YYYY     -74.6072   XXXZ    -134.6058
      XXYZ       0.0000   XYYZ     -53.3818   YYYZ       0.0000
      XXZZ    -469.8391   XYZZ       0.0000   YYZZ    -351.3162
      XZZZ    -168.9072   YZZZ       0.0000   ZZZZ   -1977.7256
 -----------------------------------------------------------------
 Calculating analytic gradient of the SCF energy
 Gradient of SCF Energy
            1           2           3           4           5           6
    1   0.0000080   0.0000080   0.0000000  -0.0000080  -0.0000080   0.0000000
    2   0.0000000   0.0000000  -0.0000000  -0.0000000  -0.0000000   0.0000000
    3   0.0000871  -0.0000871   0.0000505  -0.0000871   0.0000871  -0.0000505
            7           8           9          10          11          12
    1   0.0000076   0.0000076   0.0000000  -0.0000076  -0.0000076   0.0000000
    2  -0.0000000  -0.0000000   0.0000000   0.0000000  -0.0000000  -0.0000000
    3   0.0000049  -0.0000049   0.0000586  -0.0000049   0.0000049  -0.0000586
 Max gradient component =       8.713E-05
 RMS gradient           =       3.453E-05
 Gradient time:  CPU 17.25 s  wall 2.94 s
 Geometry Optimization Parameters
   NAtoms,    NIC,     NZ,  NCons,   NDum,   NFix, NCnnct, MaxDiis
       12      78      12       0       0       0       0       0

 Cartesian Hessian Update
 Hessian updated using BFGS update


** GEOMETRY OPTIMIZATION IN DELOCALIZED INTERNAL COORDINATES **
   Searching for a Minimum

   Optimization Cycle:   4

                       Coordinates (Angstroms)
     ATOM                X               Y               Z
      1  C        -0.0032580034    0.0000000000    0.0010558689
      2  C        -0.0032580034    0.0000000000    1.3937741303
      3  C         1.2079582140    0.0000000000    2.0783507012
      4  C         2.4191744313    0.0000000000    1.3937741302
      5  C         2.4191744312    0.0000000000    0.0010558689
      6  C         1.2079582140    0.0000000000   -0.6835207011
      7  H        -0.9377599235    0.0000000000   -0.5448893729
      8  H        -0.9377599229    0.0000000000    1.9397193736
      9  Cl        1.2079582141    0.0000000000    3.8364383428
     10  H         3.3536763508    0.0000000000    1.9397193734
     11  H         3.3536763513    0.0000000000   -0.5448893727
     12  Cl        1.2079582141    0.0000000000   -2.4416083427
   Point Group: c1    Number of degrees of freedom:    30


   Energy is  -1151.555929802

 Hessian updated using BFGS update

  6 Hessian modes will be used to form the next step
  Hessian Eigenvalues:
     0.151839    0.162850    0.297636    0.359251    0.460720    0.472377

 Minimum search - taking simple RFO step
 Searching for Lamda that Minimizes Along All modes
 Value Taken    Lamda =   0.00000000
 Step Taken.  Stepsize is  0.000677

                             Maximum     Tolerance    Cnvgd?
         Gradient           0.000136      0.000300     YES
         Displacement       0.000540      0.001200     YES
         Energy change     -0.000005      0.000001      NO


                       Distance Matrix (Angstroms)
             C (  1)   C (  2)   C (  3)   C (  4)   C (  5)   C (  6)
   C (  2)  1.392718
   C (  3)  2.404620  1.391291
   C (  4)  2.794252  2.422432  1.391291
   C (  5)  2.422432  2.794252  2.404620  1.392718
   C (  6)  1.391291  2.404620  2.761871  2.404620  1.391291
   H (  7)  1.082289  2.152141  3.389026  3.876522  3.401039  2.150192
   H (  8)  2.152141  1.082289  2.150192  3.401039  3.876522  3.389026
   Cl(  9)  4.022089  2.726473  1.758088  2.726473  4.022089  4.519959
   H ( 10)  3.876522  3.401039  2.150192  1.082289  2.152141  3.389026
   H ( 11)  3.401039  3.876522  3.389026  2.152141  1.082289  2.150192
   Cl( 12)  2.726473  4.022089  4.519959  4.022089  2.726473  1.758088
             H (  7)   H (  8)   Cl(  9)   H ( 10)   H ( 11)
   H (  8)  2.484609
   Cl(  9)  4.878539  2.863852
   H ( 10)  4.958801  4.291436  2.863852
   H ( 11)  4.291436  4.958801  4.878539  2.484609
   Cl( 12)  2.863852  4.878539  6.278047  4.878539  2.863852

 Final energy is   -1151.5559298021913     


 ******************************
 **  OPTIMIZATION CONVERGED  **
 ******************************

                       Coordinates (Angstroms)
     ATOM                X               Y               Z
      1  C        -0.0032580034    0.0000000000    0.0010558689
      2  C        -0.0032580034    0.0000000000    1.3937741303
      3  C         1.2079582140    0.0000000000    2.0783507012
      4  C         2.4191744313    0.0000000000    1.3937741302
      5  C         2.4191744312    0.0000000000    0.0010558689
      6  C         1.2079582140    0.0000000000   -0.6835207011
      7  H        -0.9377599235    0.0000000000   -0.5448893729
      8  H        -0.9377599229    0.0000000000    1.9397193736
      9  Cl        1.2079582141    0.0000000000    3.8364383428
     10  H         3.3536763508    0.0000000000    1.9397193734
     11  H         3.3536763513    0.0000000000   -0.5448893727
     12  Cl        1.2079582141    0.0000000000   -2.4416083427

Z-matrix Print:
$molecule
0 1
Cl
C  1 1.758088
C  2 1.391291 1 119.475032
H  3 1.082289 2 120.231074 1 -0.000000 0
C  2 1.391291 1 119.475032 3 -180.000000 0
H  5 1.082289 2 120.231074 1 -0.000000 0
C  3 1.392718 2 119.475032 1 -180.000000 0
H  7 1.082289 3 120.293894 2 -180.000000 0
C  7 1.391291 3 119.475032 2 -0.000000 0
C  9 1.391291 7 121.049936 3 -0.000000 0
H  10 1.082289 9 120.231074 7 -180.000000 0
Cl 9 1.758088 7 119.475032 3 -180.000000 0
$end


 --------------------------------------------------------------

                    Orbital Energies (a.u.)
 --------------------------------------------------------------

 Alpha MOs
 -- Occupied --
********-101.5648 -10.2551 -10.2551 -10.2086 -10.2085 -10.2080 -10.2080
 -9.4794  -9.4794  -7.2438  -7.2438  -7.2343  -7.2343  -7.2340  -7.2340
 -0.9200  -0.8873  -0.8356  -0.7852  -0.7373  -0.6494  -0.6164  -0.5373
 -0.5042  -0.4882  -0.4591  -0.4516  -0.4253  -0.3944  -0.3928  -0.3783
 -0.3309  -0.3284  -0.3260  -0.2889  -0.2573
 -- Virtual --
 -0.0450  -0.0413  -0.0154   0.0039   0.0047   0.0063   0.0207   0.0344
  0.0464   0.0516   0.0563   0.0637   0.0778   0.0797   0.0842   0.0998
  0.1061   0.1100   0.1126   0.1137   0.1208   0.1249   0.1265   0.1297
  0.1315   0.1383   0.1433   0.1514   0.1578   0.1635   0.1738   0.1905
  0.1949   0.1984   0.2243   0.2244   0.2268   0.2414   0.2414   0.2570
  0.2674   0.2777   0.2777   0.2936   0.2979   0.3018   0.3217   0.3335
  0.3471   0.4279   0.4374   0.4449   0.4559   0.4565   0.4657   0.4871
  0.4955   0.5248   0.5281   0.5295   0.5432   0.5520   0.5819   0.5823
  0.5859   0.5936   0.5968   0.6469   0.6601   0.6663   0.7128   0.7185
  0.7271   0.7754   0.7907   0.8137   0.8336   0.8464   0.8499   0.8537
  0.8582   0.8607   0.8622   0.8682   0.8718   0.8876   0.9071   0.9304
  0.9500   0.9761   0.9792   0.9892   1.0188   1.0229   1.0498   1.1075
  1.1316   1.1455   1.2228   1.2290   1.2678   1.2901   1.3153   1.4231
  1.4593   1.5008   1.5087   1.5402   1.5875   1.6007   1.6012   1.6482
  1.6832   1.6968   1.7123   1.7483   1.8894   1.8917   1.8944   1.9038
  1.9091   1.9212   1.9265   2.0327   2.0500   2.0559   2.0563   2.1685
  2.2350   2.2615   2.2741   2.2979   2.3106   2.3950   2.4132   2.4385
  2.4482   2.5210   2.5404   2.6123   2.6227   2.6357   2.6958   2.7067
  2.7339   2.7348   2.7438   2.7640   2.7704   2.7727   2.8502   2.8603
  2.9264   3.0515   3.0844   3.1125   3.2311   3.3055   3.3677   3.4593
  3.5854   3.7021   3.8370   3.9719   4.1086   4.1194   4.8131   9.7510
  9.7848  23.4625  23.8546  23.9471  24.0084  24.0716  24.1469  25.8067
 25.8290  26.0652  26.1969  26.5579  26.6811 215.7399 215.7778
 --------------------------------------------------------------

          Ground-State Mulliken Net Atomic Charges

     Atom                 Charge (a.u.)
  ----------------------------------------
      1 C                    -0.611637
      2 C                    -0.611637
      3 C                     0.493122
      4 C                    -0.611637
      5 C                    -0.611637
      6 C                     0.493122
      7 H                     0.186261
      8 H                     0.186261
      9 Cl                    0.357630
     10 H                     0.186261
     11 H                     0.186261
     12 Cl                    0.357630
  ----------------------------------------
  Sum of atomic charges =     0.000000

 -----------------------------------------------------------------
                    Cartesian Multipole Moments
 -----------------------------------------------------------------
    Charge (ESU x 10^10)
                -0.0000
    Dipole Moment (Debye)
         X      -0.0000      Y      -0.0000      Z       0.0000
       Tot       0.0000
    Quadrupole Moments (Debye-Ang)
        XX     -53.2598     XY       0.0000     YY     -63.3651
        XZ       0.0000     YZ       0.0000     ZZ     -66.8319
    Octopole Moments (Debye-Ang^2)
       XXX    -193.0068    XXY       0.0000    XYY     -76.5424
       YYY       0.0000    XXZ     -37.1442    XYZ       0.0000
       YYZ     -44.1918    XZZ     -80.7301    YZZ      -0.0000
       ZZZ    -139.8286
    Hexadecapole Moments (Debye-Ang^3)
      XXXX    -752.1267   XXXY       0.0000   XXYY    -165.1365
      XYYY       0.0000   YYYY     -74.6072   XXXZ    -134.6058
      XXYZ       0.0000   XYYZ     -53.3818   YYYZ       0.0000
      XXZZ    -469.8391   XYZZ       0.0000   YYZZ    -351.3162
      XZZZ    -168.9072   YZZZ       0.0000   ZZZZ   -1977.7256
 -----------------------------------------------------------------
Archival summary:
1\1\december\OPT\ProcedureUnspecified\BasisUnspecified\l264\taweetha\FriNov2920:46:492019FriNov2920:46:492019\0\\#,OPT,ProcedureUnspecified,BasisUnspecified,\\0,1\Cl\C,1,1.75809\C,2,1.39129,1,119.475\H,3,1.08229,2,120.231,1,-0,0\C,2,1.39129,1,119.475,3,-180,0\H,5,1.08229,2,120.231,1,-0,0\C,3,1.39272,2,119.475,1,-180,0\H,7,1.08229,3,120.294,2,-180,0\C,7,1.39129,3,119.475,2,-0,0\C,9,1.39129,7,121.05,3,-0,0\H,10,1.08229,9,120.231,7,-180,0\Cl,9,1.75809,7,119.475,3,-180,0\\\@

 Total job time:  43.00s(wall), 245.39s(cpu) 
 Fri Nov 29 20:46:49 2019

        *************************************************************
        *                                                           *
        *  Thank you very much for using Q-Chem.  Have a nice day.  *
        *                                                           *
        *************************************************************


 
User input: 2 of 2 
 
                  Welcome to Q-Chem
     A Quantum Leap Into The Future Of Chemistry


 Q-Chem 5.2 (devel), Q-Chem, Inc., Pleasanton, CA (2019)

 Yihan Shao,  Zhengting Gan,  E. Epifanovsky,  A. T. B. Gilbert,  M. Wormit,  
 J. Kussmann,  A. W. Lange,  A. Behn,  Jia Deng,  Xintian Feng,  D. Ghosh,  
 M. Goldey,  P. R. Horn,  L. D. Jacobson,  I. Kaliman,  T. Kus,  A. Landau,  
 Jie Liu,  E. I. Proynov,  R. M. Richard,  R. P. Steele,  E. J. Sundstrom,  
 H. L. Woodcock III,  P. M. Zimmerman,  D. Zuev,  B. Albrecht,  E. Alguire,  
 S. A. Baeppler,  D. Barton,  Z. Benda,  Y. A. Bernard,  E. J. Berquist,  
 K. B. Bravaya,  H. Burton,  D. Casanova,  Chun-Min Chang,  Yunqing Chen,  
 A. Chien,  K. D. Closser,  M. P. Coons,  S. Coriani,  S. Dasgupta,  
 A. L. Dempwolff,  M. Diedenhofen,  Hainam Do,  R. G. Edgar,  Po-Tung Fang,  
 S. Faraji,  S. Fatehi,  Qingguo Feng,  K. D. Fenk,  J. Fosso-Tande,  
 J. Gayvert,  Qinghui Ge,  A. Ghysels,  G. Gidofalvi,  J. Gomes,  
 J. Gonthier,  A. Gunina,  D. Hait,  M. W. D. Hanson-Heine,  
 P. H. P. Harbach,  A. W. Hauser,  M. F. Herbst,  J. E. Herr,  
 E. G. Hohenstein,  Z. C. Holden,  Kerwin Hui,  B. C. Huynh,  T.-C. Jagau,  
 Hyunjun Ji,  B. Kaduk,  K. Khistyaev,  Jaehoon Kim,  P. Klunzinger,  K. Koh,  
 D. Kosenkov,  L. Koulias,  T. Kowalczyk,  C. M. Krauter,  A. Kunitsa,  
 Ka Un Lao,  A. Laurent,  K. V. Lawler,  Joonho Lee,  D. Lefrancois,  
 S. Lehtola,  D. S. Levine,  Yi-Pei Li,  You-Sheng Lin,  Fenglai Liu,  
 E. Livshits,  A. Luenser,  P. Manohar,  E. Mansoor,  S. F. Manzer,  
 Shan-Ping Mao,  Yuezhi Mao,  N. Mardirossian,  A. V. Marenich,  
 T. Markovich,  L. A. Martinez-Martinez,  S. A. Maurer,  N. J. Mayhall,  
 S. C. McKenzie,  J.-M. Mewes,  P. Morgante,  A. F. Morrison,  
 J. W. Mullinax,  K. Nanda,  T. S. Nguyen-Beck,  R. Olivares-Amaya,  
 J. A. Parkhill,  Zheng Pei,  T. M. Perrine,  F. Plasser,  P. Pokhilko,  
 S. Prager,  A. Prociuk,  E. Ramos,  D. R. Rehn,  F. Rob,  M. Scheurer,  
 M. Schneider,  N. Sergueev,  S. M. Sharada,  S. Sharma,  D. W. Small,  
 T. Stauch,  T. Stein,  Yu-Chuan Su,  A. J. W. Thom,  A. Tkatchenko,  
 T. Tsuchimochi,  N. M. Tubman,  L. Vogt,  M. L. Vidal,  O. Vydrov,  
 M. A. Watson,  J. Wenzel,  M. de Wergifosse,  T. A. Wesolowski,  A. White,  
 J. Witte,  A. Yamada,  Jun Yang,  K. Yao,  S. Yeganeh,  S. R. Yost,  
 Zhi-Qiang You,  A. Zech,  Igor Ying Zhang,  Xing Zhang,  Yan Zhao,  
 Ying Zhu,  B. R. Brooks,  G. K. L. Chan,  C. J. Cramer,  M. S. Gordon,  
 W. J. Hehre,  A. Klamt,  M. W. Schmidt,  C. D. Sherrill,  D. G. Truhlar,  
 A. Aspuru-Guzik,  R. Baer,  A. T. Bell,  N. A. Besley,  Jeng-Da Chai,  
 A. E. DePrince, III,  R. A. DiStasio Jr.,  A. Dreuw,  B. D. Dunietz,  
 T. R. Furlani,  Chao-Ping Hsu,  Yousung Jung,  Jing Kong,  D. S. Lambrecht,  
 WanZhen Liang,  C. Ochsenfeld,  V. A. Rassolov,  L. V. Slipchenko,  
 J. E. Subotnik,  T. Van Voorhis,  J. M. Herbert,  A. I. Krylov,  
 P. M. W. Gill,  M. Head-Gordon

 Contributors to earlier versions of Q-Chem not listed above: 
 R. D. Adamson,  B. Austin,  J. Baker,  G. J. O. Beran,  K. Brandhorst,  
 S. T. Brown,  E. F. C. Byrd,  A. K. Chakraborty,  C.-L. Cheng,  
 Siu Hung Chien,  D. M. Chipman,  D. L. Crittenden,  H. Dachsel,  
 R. J. Doerksen,  A. D. Dutoi,  L. Fusti-Molnar,  W. A. Goddard III,  
 A. Golubeva-Zadorozhnaya,  S. R. Gwaltney,  G. Hawkins,  A. Heyden,  
 S. Hirata,  G. Kedziora,  F. J. Keil,  C. Kelley,  Jihan Kim,  R. A. King,  
 R. Z. Khaliullin,  P. P. Korambath,  W. Kurlancheek,  A. M. Lee,  M. S. Lee,  
 S. V. Levchenko,  Ching Yeh Lin,  D. Liotard,  R. C. Lochan,  I. Lotan,  
 P. E. Maslen,  N. Nair,  D. P. O'Neill,  D. Neuhauser,  E. Neuscamman,  
 C. M. Oana,  R. Olson,  B. Peters,  R. Peverati,  P. A. Pieniazek,  
 Y. M. Rhee,  J. Ritchie,  M. A. Rohrdanz,  E. Rosta,  N. J. Russ,  
 H. F. Schaefer III,  N. E. Schultz,  N. Shenvi,  A. C. Simmonett,  A. Sodt,  
 D. Stuck,  K. S. Thanthiriwatte,  V. Vanovschi,  Tao Wang,  A. Warshel,  
 C. F. Williams,  Q. Wu,  X. Xu,  W. Zhang

 Please cite Q-Chem as follows:
 Y. Shao et al., Mol. Phys. 113, 184-215 (2015)
 DOI: 10.1080/00268976.2014.952696

 Q-Chem 5.2.1 for Intel X86 EM64T Linux

 Parts of Q-Chem use Armadillo 8.300.2 (Tropical Shenanigans).
 http://arma.sourceforge.net/

 Q-Chem begins on Fri Nov 29 20:46:49 2019  

Host: 
0

     Scratch files written to /scratch/taweetham/qchem6211//
NAlpha2: 74
NElect   74
Mult     1
The previous job contains 0 fragments, simply inherited here

Checking the input file for inconsistencies... 	...done.

--------------------------------------------------------------
User input:
--------------------------------------------------------------

$MOLECULE
READ
$END

$REM
   JOB_TYPE 	FREQUENCY
   BASIS 	6-311++G**
   METHOD	B3LYP	
$END


--------------------------------------------------------------
 ----------------------------------------------------------------
             Standard Nuclear Orientation (Angstroms)
    I     Atom           X                Y                Z
 ----------------------------------------------------------------
    1      C       0.6963591310    -1.2112162174    -0.0000000000
    2      C      -0.6963591304    -1.2112162175    -0.0000000000
    3      C      -1.3809357013    -0.0000000000    -0.0000000000
    4      C      -0.6963591303     1.2112162173     0.0000000000
    5      C       0.6963591310     1.2112162172     0.0000000000
    6      C       1.3809357010    -0.0000000000     0.0000000000
    7      H       1.2423043728    -2.1457181375    -0.0000000000
    8      H      -1.2423043737    -2.1457181369    -0.0000000000
    9      Cl     -3.1390233429     0.0000000001    -0.0000000000
   10      H      -1.2423043735     2.1457181368     0.0000000000
   11      H       1.2423043726     2.1457181373     0.0000000000
   12      Cl      3.1390233426     0.0000000001     0.0000000000
 ----------------------------------------------------------------
 Molecular Point Group                 D2h   NOp =  8
 Largest Abelian Subgroup              D2h   NOp =  8
 Nuclear Repulsion Energy =         447.71990521 hartrees
 There are       37 alpha and       37 beta electrons
 Requested basis set is 6-311++G(d,p)
 There are 82 shells and 220 basis functions

 Total QAlloc Memory Limit   2000 MB
 Mega-Array Size       188 MB
 MEM_STATIC part       192 MB

                       Distance Matrix (Angstroms)
             C (  1)   C (  2)   C (  3)   C (  4)   C (  5)   C (  6)
   C (  2)  1.392718
   C (  3)  2.404620  1.391291
   C (  4)  2.794252  2.422432  1.391291
   C (  5)  2.422432  2.794252  2.404620  1.392718
   C (  6)  1.391291  2.404620  2.761871  2.404620  1.391291
   H (  7)  1.082289  2.152141  3.389026  3.876522  3.401039  2.150192
   H (  8)  2.152141  1.082289  2.150192  3.401039  3.876522  3.389026
   Cl(  9)  4.022089  2.726473  1.758088  2.726473  4.022089  4.519959
   H ( 10)  3.876522  3.401039  2.150192  1.082289  2.152141  3.389026
   H ( 11)  3.401039  3.876522  3.389026  2.152141  1.082289  2.150192
   Cl( 12)  2.726473  4.022089  4.519959  4.022089  2.726473  1.758088
             H (  7)   H (  8)   Cl(  9)   H ( 10)   H ( 11)
   H (  8)  2.484609
   Cl(  9)  4.878539  2.863852
   H ( 10)  4.958801  4.291436  2.863852
   H ( 11)  4.291436  4.958801  4.878539  2.484609
   Cl( 12)  2.863852  4.878539  6.278047  4.878539  2.863852

 A cutoff of  1.0D-11 yielded   2938 shell pairs
 There are     22429 function pairs (     24108 Cartesian)
 Smallest overlap matrix eigenvalue = 1.09E-06

 Q-Chem warning in module stvman/mkSTV.C, line 318:

 Overlap eigenvalue is smaller than square root of threshold
 Use THRESH >= 12 to get rid of this warning

 Guess from superposition of atomic densities
 Warning:  Energy on first SCF cycle will be non-variational
 SAD guess density has 74.000000 electrons

 -----------------------------------------------------------------------
  General SCF calculation program by
  Eric Jon Sundstrom, Paul Horn, Yuezhi Mao, Dmitri Zuev, Alec White,
  David Stuck, Shaama M.S., Shane Yost, Joonho Lee, David Small,
  Daniel Levine, Susi Lehtola, Hugh Burton, Evgeny Epifanovsky,
  Bang C. Huynh
 -----------------------------------------------------------------------
 Exchange:     0.2000 Hartree-Fock + 0.0800 Slater + 0.7200 B88
 Correlation:  0.1900 VWN1RPA + 0.8100 LYP
 Using SG-1 standard quadrature grid
 using 6 threads for integral computing
 -------------------------------------------------------
 OpenMP Integral computing Module                
 Release: version 2.0, May 2017, Q-Chem Inc. Pleasanton 
 -------------------------------------------------------
 A restricted SCF calculation will be
 performed using DIIS
 SCF converges when DIIS error is below 1.0e-08
 ---------------------------------------
  Cycle       Energy         DIIS error
 ---------------------------------------
    1   -1153.2788865612      4.09e-02  
    2   -1151.4664227830      3.75e-03  
    3   -1151.4245498232      4.52e-03  
    4   -1151.5539659853      5.63e-04  
    5   -1151.5557760514      1.63e-04  
    6   -1151.5558950852      5.73e-05  
    7   -1151.5559105442      2.24e-05  
    8   -1151.5559133354      1.37e-06  
    9   -1151.5559134058      2.11e-07  
   10   -1151.5559131896      7.12e-08  
   11   -1151.5559133379      7.39e-09  Convergence criterion met
 ---------------------------------------
 SCF time:   CPU 33.21s  wall 6.00s 
 SCF   energy in the final basis set =    -1151.5559133379
 Total energy in the final basis set =    -1151.5559133379

 Q-Chem warning in module /home/taweetham/qchem52/libsym/oriorb.F, line  198:

 OriOrb: Failure to resolve orbital degeneracies.


 Q-Chem warning in module /home/taweetham/qchem52/libsym/oriorb.F, line  198:

 OriOrb: Failure to resolve orbital degeneracies.


 --------------------------------------------------------------
             Orbital Energies (a.u.) and Symmetries
 --------------------------------------------------------------

 Alpha MOs, Restricted
 -- Occupied --                  
-101.56 -101.56  -10.26  -10.26  -10.21  -10.21  -10.21  -10.21
  1 B3u   1 Ag    2 B3u   2 Ag    1 B2u   3 Ag    3 B3u   1 B1g                
 -9.479  -9.479  -7.244  -7.244  -7.234  -7.234  -7.234  -7.234
  4 B3u   4 Ag    5 B3u   5 Ag    1 B2g   1 B1u   2 B1g   2 B2u                
 -0.920  -0.887  -0.836  -0.785  -0.737  -0.649  -0.616  -0.537
  6 Ag    6 B3u   7 Ag    3 B2u   7 B3u   3 B1g   8 Ag    9 Ag                 
 -0.504  -0.488  -0.459  -0.452  -0.425  -0.394  -0.393  -0.378
  4 B2u   8 B3u   5 B2u   9 B3u   2 B1u  10 Ag    4 B1g   2 B2g                
 -0.331  -0.328  -0.326  -0.289  -0.257
  5 B1g   3 B1u   6 B2u   1 B3g   3 B2g                                        
 -- Virtual --                   
 -0.045  -0.041  -0.015   0.004   0.005   0.006   0.021   0.034
  1 Au    4 B1u  11 Ag   12 Ag    7 B2u  10 B3u  11 B3u   6 B1g                
  0.046   0.052   0.056   0.064   0.078   0.080   0.084   0.100
 13 Ag    5 B1u  14 Ag    4 B2g  12 B3u   2 B3g   8 B2u  13 B3u                
  0.107   0.110   0.113   0.114   0.121   0.125   0.127   0.130
 15 Ag    6 B1u   9 B2u   7 B1g   5 B2g  14 B3u   2 Au   16 Ag                 
  0.132   0.139   0.143   0.151   0.158   0.164   0.174   0.190
 10 B2u   8 B1g   7 B1u   6 B2g  15 B3u  11 B2u  17 Ag    7 B2g                
  0.195   0.199   0.224   0.225   0.227   0.240   0.241   0.258
  9 B1g  18 Ag   10 B1g  19 Ag   16 B3u  12 B2u  17 B3u  13 B2u                
  0.268   0.278   0.278   0.293   0.297   0.303   0.322   0.334
 20 Ag   11 B1g  18 B3u  19 B3u  12 B1g  21 Ag   14 B2u  20 B3u                
  0.348   0.429   0.437   0.445   0.456   0.456   0.466   0.487
 13 B1g  22 Ag   14 B1g  21 B3u   8 B1u   8 B2g  15 B2u  16 B2u                
  0.496   0.525   0.528   0.530   0.543   0.552   0.582   0.582
 23 Ag    9 B1u  22 B3u  15 B1g  17 B2u   3 B3g  24 Ag    9 B2g                
  0.586   0.594   0.597   0.647   0.660   0.666   0.713   0.718
 10 B1u   3 Au   16 B1g  10 B2g  25 Ag   23 B3u  17 B1g  18 B2u                
  0.727   0.776   0.791   0.814   0.834   0.846   0.850   0.854
 24 B3u  26 Ag   11 B1u  27 Ag   19 B2u  25 B3u   4 B3g  26 B3u                
  0.858   0.861   0.862   0.868   0.872   0.888   0.907   0.930
  4 Au   27 B3u  11 B2g  18 B1g  20 B2u  19 B1g  28 Ag   29 Ag                 
  0.950   0.976   0.979   0.989   1.019   1.023   1.050   1.108
 28 B3u  29 B3u   5 B3g  20 B1g  12 B1u  30 Ag    6 B3g   5 Au                 
  1.132   1.145   1.223   1.229   1.268   1.290   1.316   1.423
 31 Ag   21 B2u  30 B3u  21 B1g  12 B2g  13 B1u  31 B3u  32 Ag                 
  1.459   1.501   1.509   1.540   1.588   1.601   1.601   1.648
 22 B2u  23 B2u  33 Ag    6 Au   32 B3u  13 B2g  14 B1u  34 Ag                 
  1.683   1.697   1.712   1.748   1.889   1.892   1.894   1.904
 22 B1g  33 B3u  24 B2u   7 B3g  23 B1g   8 B3g  14 B2g  15 B1u                
  1.909   1.921   1.927   2.033   2.050   2.056   2.056   2.169
 35 Ag   34 B3u  25 B2u  36 Ag   35 B3u  24 B1g   7 Au   15 B2g                
  2.235   2.262   2.274   2.298   2.311   2.395   2.413   2.439
 25 B1g  16 B1u  26 B2u  16 B2g   8 Au   37 Ag   27 B2u  26 B1g                
  2.448   2.521   2.540   2.612   2.623   2.636   2.696   2.707
 28 B2u  38 Ag   36 B3u  37 B3u  17 B1u  38 B3u  29 B2u  39 Ag                 
  2.734   2.735   2.744   2.764   2.770   2.773   2.850   2.860
 27 B1g  40 Ag   28 B1g   9 B3g  17 B2g  39 B3u  18 B1u   9 Au                 
  2.926   3.051   3.084   3.113   3.231   3.306   3.368   3.459
 29 B1g  18 B2g  40 B3u  30 B2u  41 Ag   30 B1g  42 Ag   31 B2u                
  3.585   3.702   3.837   3.972   4.109   4.119   4.813   9.751
 41 B3u  43 Ag   42 B3u  31 B1g  43 B3u  32 B2u  32 B1g  44 Ag                 
  9.785  23.463  23.855  23.947  24.008  24.072  24.147  25.807
 44 B3u  45 Ag   45 B3u  33 B2u  46 Ag   33 B1g  46 B3u  19 B1u                
 25.829  26.065  26.197  26.558  26.681 215.740 215.778
 19 B2g  34 B2u  34 B1g  47 Ag   47 B3u  48 Ag   48 B3u                        

 Beta MOs, Restricted
 -- Occupied --                  
-101.56 -101.56  -10.26  -10.26  -10.21  -10.21  -10.21  -10.21
  1 B3u   1 Ag    2 B3u   2 Ag    1 B2u   3 Ag    3 B3u   1 B1g                
 -9.479  -9.479  -7.244  -7.244  -7.234  -7.234  -7.234  -7.234
  4 B3u   4 Ag    5 B3u   5 Ag    1 B2g   1 B1u   2 B1g   2 B2u                
 -0.920  -0.887  -0.836  -0.785  -0.737  -0.649  -0.616  -0.537
  6 Ag    6 B3u   7 Ag    3 B2u   7 B3u   3 B1g   8 Ag    9 Ag                 
 -0.504  -0.488  -0.459  -0.452  -0.425  -0.394  -0.393  -0.378
  4 B2u   8 B3u   5 B2u   9 B3u   2 B1u  10 Ag    4 B1g   2 B2g                
 -0.331  -0.328  -0.326  -0.289  -0.257
  5 B1g   3 B1u   6 B2u   1 B3g   3 B2g                                        
 -- Virtual --                   
 -0.045  -0.041  -0.015   0.004   0.005   0.006   0.021   0.034
  1 Au    4 B1u  11 Ag   12 Ag    7 B2u  10 B3u  11 B3u   6 B1g                
  0.046   0.052   0.056   0.064   0.078   0.080   0.084   0.100
 13 Ag    5 B1u  14 Ag    4 B2g  12 B3u   2 B3g   8 B2u  13 B3u                
  0.107   0.110   0.113   0.114   0.121   0.125   0.127   0.130
 15 Ag    6 B1u   9 B2u   7 B1g   5 B2g  14 B3u   2 Au   16 Ag                 
  0.132   0.139   0.143   0.151   0.158   0.164   0.174   0.190
 10 B2u   8 B1g   7 B1u   6 B2g  15 B3u  11 B2u  17 Ag    7 B2g                
  0.195   0.199   0.224   0.225   0.227   0.240   0.241   0.258
  9 B1g  18 Ag   10 B1g  19 Ag   16 B3u  12 B2u  17 B3u  13 B2u                
  0.268   0.278   0.278   0.293   0.297   0.303   0.322   0.334
 20 Ag   11 B1g  18 B3u  19 B3u  12 B1g  21 Ag   14 B2u  20 B3u                
  0.348   0.429   0.437   0.445   0.456   0.456   0.466   0.487
 13 B1g  22 Ag   14 B1g  21 B3u   8 B1u   8 B2g  15 B2u  16 B2u                
  0.496   0.525   0.528   0.530   0.543   0.552   0.582   0.582
 23 Ag    9 B1u  22 B3u  15 B1g  17 B2u   3 B3g  24 Ag    9 B2g                
  0.586   0.594   0.597   0.647   0.660   0.666   0.713   0.718
 10 B1u   3 Au   16 B1g  10 B2g  25 Ag   23 B3u  17 B1g  18 B2u                
  0.727   0.776   0.791   0.814   0.834   0.846   0.850   0.854
 24 B3u  26 Ag   11 B1u  27 Ag   19 B2u  25 B3u   4 B3g  26 B3u                
  0.858   0.861   0.862   0.868   0.872   0.888   0.907   0.930
  4 Au   27 B3u  11 B2g  18 B1g  20 B2u  19 B1g  28 Ag   29 Ag                 
  0.950   0.976   0.979   0.989   1.019   1.023   1.050   1.108
 28 B3u  29 B3u   5 B3g  20 B1g  12 B1u  30 Ag    6 B3g   5 Au                 
  1.132   1.145   1.223   1.229   1.268   1.290   1.316   1.423
 31 Ag   21 B2u  30 B3u  21 B1g  12 B2g  13 B1u  31 B3u  32 Ag                 
  1.459   1.501   1.509   1.540   1.588   1.601   1.601   1.648
 22 B2u  23 B2u  33 Ag    6 Au   32 B3u  13 B2g  14 B1u  34 Ag                 
  1.683   1.697   1.712   1.748   1.889   1.892   1.894   1.904
 22 B1g  33 B3u  24 B2u   7 B3g  23 B1g   8 B3g  14 B2g  15 B1u                
  1.909   1.921   1.927   2.033   2.050   2.056   2.056   2.169
 35 Ag   34 B3u  25 B2u  36 Ag   35 B3u  24 B1g   7 Au   15 B2g                
  2.235   2.262   2.274   2.298   2.311   2.395   2.413   2.439
 25 B1g  16 B1u  26 B2u  16 B2g   8 Au   37 Ag   27 B2u  26 B1g                
  2.448   2.521   2.540   2.612   2.623   2.636   2.696   2.707
 28 B2u  38 Ag   36 B3u  37 B3u  17 B1u  38 B3u  29 B2u  39 Ag                 
  2.734   2.735   2.744   2.764   2.770   2.773   2.850   2.860
 27 B1g  40 Ag   28 B1g   9 B3g  17 B2g  39 B3u  18 B1u   9 Au                 
  2.926   3.051   3.084   3.113   3.231   3.306   3.368   3.459
 29 B1g  18 B2g  40 B3u  30 B2u  41 Ag   30 B1g  42 Ag   31 B2u                
  3.585   3.702   3.837   3.972   4.109   4.119   4.813   9.751
 41 B3u  43 Ag   42 B3u  31 B1g  43 B3u  32 B2u  32 B1g  44 Ag                 
  9.785  23.463  23.855  23.947  24.008  24.072  24.147  25.807
 44 B3u  45 Ag   45 B3u  33 B2u  46 Ag   33 B1g  46 B3u  19 B1u                
 25.829  26.065  26.197  26.558  26.681 215.740 215.778
 19 B2g  34 B2u  34 B1g  47 Ag   47 B3u  48 Ag   48 B3u                        
 --------------------------------------------------------------

          Ground-State Mulliken Net Atomic Charges

     Atom                 Charge (a.u.)
  ----------------------------------------
      1 C                    -0.618315
      2 C                    -0.618299
      3 C                     0.507639
      4 C                    -0.618299
      5 C                    -0.618315
      6 C                     0.507666
      7 H                     0.185180
      8 H                     0.185180
      9 Cl                    0.358602
     10 H                     0.185180
     11 H                     0.185180
     12 Cl                    0.358601
  ----------------------------------------
  Sum of atomic charges =     0.000000

 -----------------------------------------------------------------
                    Cartesian Multipole Moments
 -----------------------------------------------------------------
    Charge (ESU x 10^10)
                -0.0000
    Dipole Moment (Debye)
         X      -0.0000      Y       0.0000      Z      -0.0000
       Tot       0.0000
    Quadrupole Moments (Debye-Ang)
        XX     -66.8313     XY       0.0000     YY     -53.2591
        XZ      -0.0000     YZ       0.0000     ZZ     -63.3657
    Octopole Moments (Debye-Ang^2)
       XXX       0.0000    XXY       0.0000    XYY       0.0000
       YYY       0.0000    XXZ      -0.0000    XYZ       0.0000
       YYZ      -0.0000    XZZ      -0.0000    YZZ      -0.0000
       ZZZ      -0.0000
    Hexadecapole Moments (Debye-Ang^3)
      XXXX   -1782.6640   XXXY       0.0000   XXYY    -346.4069
      XYYY       0.0000   YYYY    -285.8267   XXXZ      -0.0000
      XXYZ      -0.0000   XYYZ      -0.0000   YYYZ       0.0000
      XXZZ    -320.5011   XYZZ      -0.0000   YYZZ     -72.6767
      XZZZ      -0.0000   YZZZ       0.0000   ZZZZ     -74.6090
 -----------------------------------------------------------------
 Calculating MO derivatives via CPSCF
    1     0    39    0.0288941  
    2     0    39    0.0077839  
    3     0    39    0.0008417  
    4     0    39    0.0000614  
    5    31     8    0.0000035  
    6    39     0    0.0000002  Converged
 Time for AOints: 48.8 s (CPU) 8.2 s (wall)
 ------------------------------------------------------------------------------
                     AOints        : Timing summary (seconds)
 ------------------------------------------------------------------------------
     job step          cpu (% of tot)      sys (% of tot)     wall (% of tot)
 ------------------------------------------------------------------------------
  AOints            0.4878E+02 ( 5.9)   0.1000E-05 ( 2.0)   0.8194E+01 ( 5.8)
 ------------------------------------------------------------------------------
   Grand Totals     0.8246E+03          0.5000E-04          0.1407E+03
 ------------------------------------------------------------------------------
 Polarizability Matrix (a.u.)
            1           2           3
    1-138.3558906   0.0000000  -0.0000000
    2   0.0000000 -88.4573287   0.0000000
    3  -0.0000000   0.0000000 -51.8238153
 Calculating analytic Hessian of the SCF energy

 Direct stationary perturbation theory relativistic correction:

 rels  =       1.604400149850
 relv  =      -5.900366159672
 rel2e =       1.419348864007
 E_rel =      -2.876617145815

 Hessian of the SCF Energy
            1           2           3           4           5           6
    1   0.6795864  -0.0434875  -0.0000000  -0.3348073  -0.0348961   0.0000000
    2  -0.0434875   0.7201071   0.0000000   0.0348927  -0.1272021  -0.0000000
    3  -0.0000000   0.0000000   0.1280345  -0.0000000  -0.0000000  -0.0587270
    4  -0.3348073   0.0348927  -0.0000000   0.6795864   0.0434892   0.0000000
    5  -0.0348961  -0.1272021  -0.0000000   0.0434892   0.7201069   0.0000000
    6   0.0000000  -0.0000000  -0.0587270   0.0000000   0.0000000   0.1280345
    7  -0.0297936   0.0250466   0.0000000  -0.1510085   0.1142076  -0.0000000
    8   0.0814001   0.0358352   0.0000000   0.0493392  -0.2836145   0.0000000
    9  -0.0000000   0.0000000   0.0082871  -0.0000000  -0.0000000  -0.0640910
   10  -0.0485200  -0.0296729   0.0000000   0.0609370  -0.0233771   0.0000000
   11  -0.0296716  -0.0196846   0.0000000   0.0233783  -0.0556377  -0.0000000
   12   0.0000000  -0.0000000  -0.0042621   0.0000000   0.0000000   0.0094974
   13   0.0609380   0.0233797   0.0000000  -0.0485189   0.0296704   0.0000000
   14  -0.0233787  -0.0556354  -0.0000000   0.0296714  -0.0196859   0.0000000
   15   0.0000000   0.0000000   0.0094973   0.0000000  -0.0000000  -0.0042621
   16  -0.1510126  -0.1142096   0.0000000  -0.0297917  -0.0250425  -0.0000000
   17  -0.0493389  -0.2836155  -0.0000000  -0.0813996   0.0358345   0.0000000
   18   0.0000000  -0.0000000  -0.0640910   0.0000000   0.0000000   0.0082871
   19  -0.1278631   0.1250617  -0.0000000  -0.0112645   0.0275118   0.0000000
   20   0.1226843  -0.2710177   0.0000000  -0.0023131   0.0046389  -0.0000000
   21  -0.0000000   0.0000000  -0.0348050  -0.0000000  -0.0000000   0.0031494
   22  -0.0112644  -0.0275120  -0.0000000  -0.1278632  -0.1250617   0.0000000
   23   0.0023131   0.0046389  -0.0000000  -0.1226843  -0.2710177   0.0000000
   24   0.0000000  -0.0000000   0.0031494   0.0000000   0.0000000  -0.0348050
   25   0.0023636   0.0043666  -0.0000000  -0.0376338   0.0004360   0.0000000
   26  -0.0014339  -0.0038599  -0.0000000   0.0271936   0.0031822  -0.0000000
   27   0.0000000  -0.0000000   0.0044104   0.0000000   0.0000000   0.0040817
   28  -0.0007409  -0.0006380  -0.0000000  -0.0012550  -0.0032104   0.0000000
   29  -0.0008373   0.0003185   0.0000000  -0.0038393  -0.0030645  -0.0000000
   30  -0.0000000  -0.0000000  -0.0010441   0.0000000   0.0000000   0.0054686
   31  -0.0012549   0.0032105  -0.0000000  -0.0007409   0.0006380  -0.0000000
   32   0.0038392  -0.0030646  -0.0000000   0.0008372   0.0003185   0.0000000
   33  -0.0000000   0.0000000   0.0054686   0.0000000  -0.0000000  -0.0010441
   34  -0.0376336  -0.0004360  -0.0000000   0.0023635  -0.0043668   0.0000000
   35  -0.0271936   0.0031823   0.0000000   0.0014338  -0.0038599  -0.0000000
   36  -0.0000000   0.0000000   0.0040817  -0.0000000  -0.0000000   0.0044104
            7           8           9          10          11          12
    1  -0.0297936   0.0814001  -0.0000000  -0.0485200  -0.0296716   0.0000000
    2   0.0250466   0.0358352   0.0000000  -0.0296729  -0.0196846  -0.0000000
    3   0.0000000   0.0000000   0.0082871   0.0000000   0.0000000  -0.0042621
    4  -0.1510085   0.0493392  -0.0000000   0.0609370   0.0233783   0.0000000
    5   0.1142076  -0.2836145  -0.0000000  -0.0233771  -0.0556377   0.0000000
    6  -0.0000000   0.0000000  -0.0640910   0.0000000  -0.0000000   0.0094974
    7   0.5014797   0.0000008   0.0000000  -0.1510087  -0.1142073  -0.0000000
    8   0.0000008   0.6470692   0.0000000  -0.0493385  -0.2836161  -0.0000000
    9   0.0000000   0.0000000   0.1232318  -0.0000000   0.0000000  -0.0640910
   10  -0.1510087  -0.0493385  -0.0000000   0.6795862  -0.0434911   0.0000000
   11  -0.1142073  -0.2836161   0.0000000  -0.0434911   0.7201084  -0.0000000
   12  -0.0000000  -0.0000000  -0.0640910   0.0000000  -0.0000000   0.1280345
   13  -0.0297940  -0.0813998  -0.0000000  -0.3348083   0.0348923  -0.0000000
   14  -0.0250461   0.0358369  -0.0000000  -0.0348916  -0.1272043   0.0000000
   15   0.0000000  -0.0000000   0.0082871  -0.0000000   0.0000000  -0.0587270
   16  -0.0006724  -0.0000019   0.0000000  -0.0297911   0.0250468  -0.0000000
   17   0.0000003  -0.0797844  -0.0000000   0.0813988   0.0358366   0.0000000
   18  -0.0000000  -0.0000000  -0.0091039   0.0000000  -0.0000000   0.0082871
   19  -0.0038977  -0.0010552  -0.0000000  -0.0007409  -0.0006381   0.0000000
   20  -0.0008800   0.0017137   0.0000000  -0.0008373   0.0003185  -0.0000000
   21   0.0000000   0.0000000   0.0074095  -0.0000000   0.0000000  -0.0010441
   22   0.0095015   0.0149149  -0.0000000  -0.0012550   0.0032104   0.0000000
   23  -0.0161687  -0.0187435  -0.0000000   0.0038392  -0.0030646   0.0000000
   24  -0.0000000  -0.0000000   0.0025714   0.0000000  -0.0000000   0.0054686
   25  -0.1509456   0.0000001  -0.0000000  -0.0376339  -0.0004362   0.0000000
   26  -0.0000000  -0.0397065  -0.0000000  -0.0271937   0.0031822  -0.0000000
   27  -0.0000000  -0.0000000  -0.0222681   0.0000000  -0.0000000   0.0040817
   28   0.0095015  -0.0149149  -0.0000000  -0.1278632   0.1250616   0.0000000
   29   0.0161687  -0.0187436   0.0000000   0.1226843  -0.2710176  -0.0000000
   30  -0.0000000   0.0000000   0.0025714   0.0000000  -0.0000000  -0.0348050
   31  -0.0038976   0.0010553   0.0000000  -0.0112645  -0.0275120  -0.0000000
   32   0.0008801   0.0017137  -0.0000000   0.0023131   0.0046388   0.0000000
   33   0.0000000  -0.0000000   0.0074095  -0.0000000   0.0000000   0.0031494
   34   0.0005342   0.0000001   0.0000000   0.0023636   0.0043665   0.0000000
   35   0.0000000   0.0020407   0.0000000  -0.0014339  -0.0038600  -0.0000000
   36   0.0000000  -0.0000000  -0.0002139  -0.0000000   0.0000000   0.0044104
           13          14          15          16          17          18
    1   0.0609380  -0.0233787   0.0000000  -0.1510126  -0.0493389   0.0000000
    2   0.0233797  -0.0556354   0.0000000  -0.1142096  -0.2836155  -0.0000000
    3   0.0000000  -0.0000000   0.0094973   0.0000000  -0.0000000  -0.0640910
    4  -0.0485189   0.0296714   0.0000000  -0.0297917  -0.0813996   0.0000000
    5   0.0296704  -0.0196859  -0.0000000  -0.0250425   0.0358345   0.0000000
    6   0.0000000   0.0000000  -0.0042621  -0.0000000   0.0000000   0.0082871
    7  -0.0297940  -0.0250461   0.0000000  -0.0006724   0.0000003  -0.0000000
    8  -0.0813998   0.0358369  -0.0000000  -0.0000019  -0.0797844  -0.0000000
    9  -0.0000000  -0.0000000   0.0082871   0.0000000  -0.0000000  -0.0091039
   10  -0.3348083  -0.0348916  -0.0000000  -0.0297911   0.0813988   0.0000000
   11   0.0348923  -0.1272043   0.0000000   0.0250468   0.0358366  -0.0000000
   12  -0.0000000   0.0000000  -0.0587270  -0.0000000   0.0000000   0.0082871
   13   0.6795847   0.0434900  -0.0000000  -0.1510113   0.0493397   0.0000000
   14   0.0434900   0.7201083  -0.0000000   0.1142076  -0.2836175   0.0000000
   15  -0.0000000  -0.0000000   0.1280345   0.0000000   0.0000000  -0.0640909
   16  -0.1510113   0.1142076   0.0000000   0.5014865  -0.0000002  -0.0000000
   17   0.0493397  -0.2836175   0.0000000  -0.0000002   0.6470709   0.0000000
   18   0.0000000   0.0000000  -0.0640909  -0.0000000   0.0000000   0.1232318
   19  -0.0012550  -0.0032105  -0.0000000   0.0095014  -0.0149149   0.0000000
   20  -0.0038392  -0.0030645   0.0000000   0.0161687  -0.0187435  -0.0000000
   21  -0.0000000  -0.0000000   0.0054686   0.0000000  -0.0000000   0.0025714
   22  -0.0007409   0.0006381  -0.0000000  -0.0038976   0.0010552   0.0000000
   23   0.0008373   0.0003185  -0.0000000   0.0008800   0.0017136   0.0000000
   24  -0.0000000  -0.0000000  -0.0010441  -0.0000000   0.0000000   0.0074095
   25   0.0023636  -0.0043664  -0.0000000   0.0005340  -0.0000003   0.0000000
   26   0.0014339  -0.0038600   0.0000000   0.0000001   0.0020406  -0.0000000
   27  -0.0000000   0.0000000   0.0044104  -0.0000000   0.0000000  -0.0002139
   28  -0.0112645   0.0275119  -0.0000000  -0.0038976  -0.0010552   0.0000000
   29  -0.0023131   0.0046388   0.0000000  -0.0008800   0.0017137  -0.0000000
   30   0.0000000   0.0000000   0.0031494  -0.0000000  -0.0000000   0.0074095
   31  -0.1278632  -0.1250617  -0.0000000   0.0095014   0.0149149   0.0000000
   32  -0.1226843  -0.2710176  -0.0000000  -0.0161687  -0.0187436   0.0000000
   33  -0.0000000  -0.0000000  -0.0348050   0.0000000  -0.0000000   0.0025714
   34  -0.0376337   0.0004361  -0.0000000  -0.1509460   0.0000001   0.0000000
   35   0.0271937   0.0031824  -0.0000000  -0.0000001  -0.0397066  -0.0000000
   36  -0.0000000  -0.0000000   0.0040817   0.0000000  -0.0000000  -0.0222681
           19          20          21          22          23          24
    1  -0.1278631   0.1226843  -0.0000000  -0.0112644   0.0023131   0.0000000
    2   0.1250617  -0.2710177   0.0000000  -0.0275120   0.0046389  -0.0000000
    3  -0.0000000   0.0000000  -0.0348050  -0.0000000  -0.0000000   0.0031494
    4  -0.0112645  -0.0023131  -0.0000000  -0.1278632  -0.1226843   0.0000000
    5   0.0275118   0.0046389  -0.0000000  -0.1250617  -0.2710177   0.0000000
    6   0.0000000  -0.0000000   0.0031494   0.0000000   0.0000000  -0.0348050
    7  -0.0038977  -0.0008800   0.0000000   0.0095015  -0.0161687  -0.0000000
    8  -0.0010552   0.0017137   0.0000000   0.0149149  -0.0187435  -0.0000000
    9  -0.0000000   0.0000000   0.0074095  -0.0000000  -0.0000000   0.0025714
   10  -0.0007409  -0.0008373  -0.0000000  -0.0012550   0.0038392   0.0000000
   11  -0.0006381   0.0003185   0.0000000   0.0032104  -0.0030646  -0.0000000
   12   0.0000000  -0.0000000  -0.0010441   0.0000000   0.0000000   0.0054686
   13  -0.0012550  -0.0038392  -0.0000000  -0.0007409   0.0008373  -0.0000000
   14  -0.0032105  -0.0030645  -0.0000000   0.0006381   0.0003185  -0.0000000
   15  -0.0000000   0.0000000   0.0054686  -0.0000000  -0.0000000  -0.0010441
   16   0.0095014   0.0161687   0.0000000  -0.0038976   0.0008800  -0.0000000
   17  -0.0149149  -0.0187435  -0.0000000   0.0010552   0.0017136   0.0000000
   18   0.0000000  -0.0000000   0.0025714   0.0000000   0.0000000   0.0074095
   19   0.1340937  -0.1322311  -0.0000000   0.0010410  -0.0002572   0.0000000
   20  -0.1322311   0.2853029   0.0000000   0.0002572   0.0006789  -0.0000000
   21  -0.0000000   0.0000000   0.0242737  -0.0000000  -0.0000000  -0.0042301
   22   0.0010410   0.0002572  -0.0000000   0.1340937   0.1322311   0.0000000
   23  -0.0002572   0.0006789  -0.0000000   0.1322311   0.2853029   0.0000000
   24   0.0000000  -0.0000000  -0.0042301   0.0000000   0.0000000   0.0242737
   25  -0.0013167  -0.0003151  -0.0000000   0.0010805  -0.0004878   0.0000000
   26   0.0008294   0.0000933   0.0000000   0.0004125   0.0009655   0.0000000
   27   0.0000000   0.0000000   0.0000669   0.0000000  -0.0000000  -0.0025293
   28   0.0000285   0.0000671  -0.0000000   0.0005927  -0.0007508   0.0000000
   29   0.0000671  -0.0000294   0.0000000   0.0007508  -0.0008566  -0.0000000
   30  -0.0000000  -0.0000000  -0.0005683  -0.0000000   0.0000000   0.0002372
   31   0.0005927   0.0007508  -0.0000000   0.0000285  -0.0000671   0.0000000
   32  -0.0007508  -0.0008566  -0.0000000  -0.0000671  -0.0000294   0.0000000
   33  -0.0000000   0.0000000   0.0002372  -0.0000000  -0.0000000  -0.0005683
   34   0.0010805   0.0004878  -0.0000000  -0.0013167   0.0003151   0.0000000
   35  -0.0004125   0.0009655  -0.0000000  -0.0008294   0.0000933  -0.0000000
   36  -0.0000000   0.0000000  -0.0025293  -0.0000000  -0.0000000   0.0000669
           25          26          27          28          29          30
    1   0.0023636  -0.0014339   0.0000000  -0.0007409  -0.0008373  -0.0000000
    2   0.0043666  -0.0038599  -0.0000000  -0.0006380   0.0003185  -0.0000000
    3  -0.0000000  -0.0000000   0.0044104  -0.0000000   0.0000000  -0.0010441
    4  -0.0376338   0.0271936   0.0000000  -0.0012550  -0.0038393   0.0000000
    5   0.0004360   0.0031822   0.0000000  -0.0032104  -0.0030645   0.0000000
    6   0.0000000  -0.0000000   0.0040817   0.0000000  -0.0000000   0.0054686
    7  -0.1509456  -0.0000000  -0.0000000   0.0095015   0.0161687  -0.0000000
    8   0.0000001  -0.0397065  -0.0000000  -0.0149149  -0.0187436   0.0000000
    9  -0.0000000  -0.0000000  -0.0222681  -0.0000000   0.0000000   0.0025714
   10  -0.0376339  -0.0271937   0.0000000  -0.1278632   0.1226843   0.0000000
   11  -0.0004362   0.0031822  -0.0000000   0.1250616  -0.2710176  -0.0000000
   12   0.0000000  -0.0000000   0.0040817   0.0000000  -0.0000000  -0.0348050
   13   0.0023636   0.0014339  -0.0000000  -0.0112645  -0.0023131   0.0000000
   14  -0.0043664  -0.0038600   0.0000000   0.0275119   0.0046388   0.0000000
   15  -0.0000000   0.0000000   0.0044104  -0.0000000   0.0000000   0.0031494
   16   0.0005340   0.0000001  -0.0000000  -0.0038976  -0.0008800  -0.0000000
   17  -0.0000003   0.0020406   0.0000000  -0.0010552   0.0017137  -0.0000000
   18   0.0000000  -0.0000000  -0.0002139   0.0000000  -0.0000000   0.0074095
   19  -0.0013167   0.0008294   0.0000000   0.0000285   0.0000671  -0.0000000
   20  -0.0003151   0.0000933   0.0000000   0.0000671  -0.0000294  -0.0000000
   21  -0.0000000   0.0000000   0.0000669  -0.0000000   0.0000000  -0.0005683
   22   0.0010805   0.0004125   0.0000000   0.0005927   0.0007508  -0.0000000
   23  -0.0004878   0.0009655  -0.0000000  -0.0007508  -0.0008566   0.0000000
   24   0.0000000   0.0000000  -0.0025293   0.0000000  -0.0000000   0.0002372
   25   0.2237115  -0.0000000   0.0000000   0.0010805   0.0004878   0.0000000
   26  -0.0000000   0.0366865   0.0000000  -0.0004125   0.0009655   0.0000000
   27   0.0000000   0.0000000   0.0110517  -0.0000000  -0.0000000  -0.0025293
   28   0.0010805  -0.0004125  -0.0000000   0.1340937  -0.1322311   0.0000000
   29   0.0004878   0.0009655  -0.0000000  -0.1322311   0.2853029   0.0000000
   30   0.0000000   0.0000000  -0.0025293   0.0000000   0.0000000   0.0242737
   31  -0.0013167  -0.0008294  -0.0000000   0.0010410   0.0002572   0.0000000
   32   0.0003151   0.0000933   0.0000000  -0.0002572   0.0006789  -0.0000000
   33  -0.0000000   0.0000000   0.0000669  -0.0000000   0.0000000  -0.0042301
   34  -0.0022871  -0.0000000  -0.0000000  -0.0013167  -0.0003151   0.0000000
   35   0.0000000   0.0002170  -0.0000000   0.0008294   0.0000933  -0.0000000
   36  -0.0000000   0.0000000  -0.0006291  -0.0000000   0.0000000   0.0000669
           31          32          33          34          35          36
    1  -0.0012549   0.0038392  -0.0000000  -0.0376336  -0.0271936  -0.0000000
    2   0.0032105  -0.0030646   0.0000000  -0.0004360   0.0031823   0.0000000
    3  -0.0000000  -0.0000000   0.0054686  -0.0000000   0.0000000   0.0040817
    4  -0.0007409   0.0008372   0.0000000   0.0023635   0.0014338  -0.0000000
    5   0.0006380   0.0003185  -0.0000000  -0.0043668  -0.0038599  -0.0000000
    6  -0.0000000   0.0000000  -0.0010441   0.0000000  -0.0000000   0.0044104
    7  -0.0038976   0.0008801   0.0000000   0.0005342   0.0000000   0.0000000
    8   0.0010553   0.0017137  -0.0000000   0.0000001   0.0020407  -0.0000000
    9   0.0000000  -0.0000000   0.0074095   0.0000000   0.0000000  -0.0002139
   10  -0.0112645   0.0023131  -0.0000000   0.0023636  -0.0014339  -0.0000000
   11  -0.0275120   0.0046388   0.0000000   0.0043665  -0.0038600   0.0000000
   12  -0.0000000   0.0000000   0.0031494   0.0000000  -0.0000000   0.0044104
   13  -0.1278632  -0.1226843  -0.0000000  -0.0376337   0.0271937  -0.0000000
   14  -0.1250617  -0.2710176  -0.0000000   0.0004361   0.0031824  -0.0000000
   15  -0.0000000  -0.0000000  -0.0348050  -0.0000000  -0.0000000   0.0040817
   16   0.0095014  -0.0161687   0.0000000  -0.1509460  -0.0000001   0.0000000
   17   0.0149149  -0.0187436  -0.0000000   0.0000001  -0.0397066  -0.0000000
   18   0.0000000   0.0000000   0.0025714   0.0000000  -0.0000000  -0.0222681
   19   0.0005927  -0.0007508  -0.0000000   0.0010805  -0.0004125  -0.0000000
   20   0.0007508  -0.0008566   0.0000000   0.0004878   0.0009655   0.0000000
   21  -0.0000000  -0.0000000   0.0002372  -0.0000000  -0.0000000  -0.0025293
   22   0.0000285  -0.0000671  -0.0000000  -0.0013167  -0.0008294  -0.0000000
   23  -0.0000671  -0.0000294  -0.0000000   0.0003151   0.0000933  -0.0000000
   24   0.0000000   0.0000000  -0.0005683   0.0000000  -0.0000000   0.0000669
   25  -0.0013167   0.0003151  -0.0000000  -0.0022871   0.0000000  -0.0000000
   26  -0.0008294   0.0000933   0.0000000  -0.0000000   0.0002170   0.0000000
   27  -0.0000000   0.0000000   0.0000669  -0.0000000  -0.0000000  -0.0006291
   28   0.0010410  -0.0002572  -0.0000000  -0.0013167   0.0008294  -0.0000000
   29   0.0002572   0.0006789   0.0000000  -0.0003151   0.0000933   0.0000000
   30   0.0000000  -0.0000000  -0.0042301   0.0000000  -0.0000000   0.0000669
   31   0.1340937   0.1322311  -0.0000000   0.0010805   0.0004125  -0.0000000
   32   0.1322311   0.2853029  -0.0000000  -0.0004878   0.0009655  -0.0000000
   33  -0.0000000  -0.0000000   0.0242737  -0.0000000  -0.0000000  -0.0025293
   34   0.0010805  -0.0004878  -0.0000000   0.2237115   0.0000000  -0.0000000
   35   0.0004125   0.0009655  -0.0000000   0.0000000   0.0366865   0.0000000
   36  -0.0000000  -0.0000000  -0.0025293  -0.0000000   0.0000000   0.0110517
 **********************************************************************
 **                                                                  **
 **                       VIBRATIONAL ANALYSIS                       **
 **                       --------------------                       **
 **                                                                  **
 **        VIBRATIONAL FREQUENCIES (CM**-1) AND NORMAL MODES         **
 **     FORCE CONSTANTS (mDYN/ANGSTROM) AND REDUCED MASSES (AMU)     **
 **                  INFRARED INTENSITIES (KM/MOL)                   **
 **                                                                  **
 **********************************************************************


 Mode:                 1                      2                      3
 Frequency:        98.14                 220.86                 292.71
 Force Cnst:      0.0696                 0.3583                 0.3662
 Red. Mass:      12.2717                12.4668                 7.2534
 IR Active:          YES                    YES                    NO 
 IR Intens:        0.480                  0.825                  0.000
 Raman Active:       NO                     NO                     YES
               X      Y      Z        X      Y      Z        X      Y      Z
 C         -0.000  0.000 -0.311    0.021 -0.288 -0.000   -0.000 -0.000  0.235
 C         -0.000  0.000 -0.311   -0.021 -0.288 -0.000   -0.000  0.000 -0.235
 C         -0.000  0.000 -0.201    0.000 -0.261 -0.000    0.000  0.000 -0.377
 C          0.000  0.000 -0.311    0.021 -0.288 -0.000    0.000  0.000 -0.235
 C          0.000  0.000 -0.311   -0.021 -0.288  0.000    0.000  0.000  0.235
 C         -0.000  0.000 -0.201    0.000 -0.261  0.000   -0.000 -0.000  0.377
 H         -0.000  0.000 -0.296    0.015 -0.293 -0.000   -0.000  0.000  0.344
 H         -0.000  0.000 -0.296   -0.015 -0.293 -0.000   -0.000  0.000 -0.344
 Cl         0.000 -0.000  0.300    0.000  0.304  0.000    0.000 -0.000  0.101
 H          0.000  0.000 -0.296    0.015 -0.293 -0.000    0.000  0.000 -0.344
 H          0.000 -0.000 -0.296   -0.015 -0.293  0.000    0.000 -0.000  0.344
 Cl         0.000 -0.000  0.300   -0.000  0.304  0.000   -0.000 -0.000 -0.101
 TransDip  -0.000  0.000 -0.022    0.000 -0.029 -0.000    0.000  0.000 -0.000

 Mode:                 4                      5                      6
 Frequency:       328.04                 357.12                 417.33
 Force Cnst:      1.7449                 0.3638                 0.3100
 Red. Mass:      27.5212                 4.8420                 3.0210
 IR Active:          NO                     NO                     NO 
 IR Intens:        0.000                  0.000                  0.000
 Raman Active:       YES                    YES                    NO 
               X      Y      Z        X      Y      Z        X      Y      Z
 C          0.044  0.105 -0.000   -0.143 -0.150 -0.000    0.000  0.000 -0.214
 C         -0.044  0.105  0.000   -0.143  0.150  0.000    0.000 -0.000  0.214
 C         -0.294 -0.000 -0.000   -0.000  0.222 -0.000   -0.000 -0.000 -0.000
 C         -0.044 -0.105 -0.000    0.143  0.150 -0.000   -0.000 -0.000 -0.214
 C          0.044 -0.105  0.000    0.143 -0.150  0.000   -0.000  0.000  0.214
 C          0.294  0.000 -0.000    0.000 -0.222 -0.000    0.000  0.000 -0.000
 H         -0.129 -0.001 -0.000   -0.330 -0.260 -0.000    0.000  0.000 -0.452
 H          0.129 -0.001  0.000   -0.330  0.260  0.000    0.000 -0.000  0.452
 Cl        -0.595  0.000  0.000   -0.000 -0.113 -0.000    0.000  0.000 -0.000
 H          0.129  0.001 -0.000    0.330  0.260 -0.000   -0.000 -0.000 -0.452
 H         -0.129  0.001  0.000    0.330 -0.260  0.000   -0.000  0.000  0.452
 Cl         0.595 -0.000 -0.000    0.000  0.113 -0.000   -0.000 -0.000  0.000
 TransDip  -0.000 -0.000  0.000    0.000  0.000 -0.000    0.000 -0.000  0.000

 Mode:                 7                      8                      9
 Frequency:       496.27                 537.34                 641.22
 Force Cnst:      0.4136                 1.6548                 1.7376
 Red. Mass:       2.8504                 9.7272                 7.1729
 IR Active:          YES                    YES                    NO 
 IR Intens:       18.249                 41.467                  0.000
 Raman Active:       NO                     NO                     YES
               X      Y      Z        X      Y      Z        X      Y      Z
 C         -0.000  0.000 -0.073   -0.281  0.011 -0.000    0.294 -0.213 -0.000
 C         -0.000 -0.000 -0.073   -0.281 -0.011  0.000    0.294  0.213  0.000
 C          0.000 -0.000  0.269   -0.149  0.000 -0.000   -0.000  0.123  0.000
 C         -0.000  0.000 -0.073   -0.281  0.011  0.000   -0.294  0.213 -0.000
 C         -0.000 -0.000 -0.073   -0.281 -0.011 -0.000   -0.294 -0.213  0.000
 C          0.000 -0.000  0.269   -0.149 -0.000 -0.000   -0.000 -0.123 -0.000
 H         -0.000  0.000 -0.456   -0.352 -0.030  0.000    0.187 -0.275 -0.000
 H         -0.000 -0.000 -0.456   -0.352  0.030  0.000    0.187  0.275  0.000
 Cl        -0.000 -0.000 -0.016    0.264 -0.000  0.000    0.000  0.028 -0.000
 H         -0.000  0.000 -0.456   -0.352 -0.030  0.000   -0.187  0.275 -0.000
 H         -0.000 -0.000 -0.456   -0.352  0.030  0.000   -0.187 -0.275  0.000
 Cl         0.000  0.000 -0.016    0.264  0.000 -0.000    0.000 -0.028  0.000
 TransDip   0.000 -0.000 -0.137   -0.206  0.000  0.000   -0.000 -0.000 -0.000

 Mode:                10                     11                     12
 Frequency:       723.38                 754.11                 821.58
 Force Cnst:      1.2047                 2.4441                 0.4955
 Red. Mass:       3.9074                 7.2946                 1.2459
 IR Active:          NO                     NO                     NO 
 IR Intens:        0.000                  0.000                  0.000
 Raman Active:       YES                    YES                    YES
               X      Y      Z        X      Y      Z        X      Y      Z
 C          0.000 -0.000  0.169    0.016 -0.299  0.000    0.000 -0.000 -0.074
 C          0.000  0.000 -0.169   -0.016 -0.299 -0.000    0.000 -0.000 -0.074
 C         -0.000 -0.000  0.273    0.287 -0.000  0.000    0.000 -0.000  0.000
 C          0.000 -0.000 -0.169   -0.016  0.299 -0.000   -0.000  0.000  0.074
 C          0.000  0.000  0.169    0.016  0.299  0.000   -0.000  0.000  0.074
 C         -0.000  0.000 -0.273   -0.287  0.000 -0.000   -0.000 -0.000  0.000
 H         -0.000 -0.000  0.429    0.313 -0.131  0.000    0.000  0.000  0.495
 H          0.000  0.000 -0.429   -0.313 -0.131 -0.000    0.000 -0.000  0.495
 Cl         0.000 -0.000 -0.006   -0.088  0.000 -0.000   -0.000  0.000 -0.000
 H          0.000 -0.000 -0.429   -0.313  0.131 -0.000   -0.000 -0.000 -0.495
 H         -0.000  0.000  0.429    0.313  0.131  0.000   -0.000  0.000 -0.495
 Cl        -0.000  0.000  0.006    0.088 -0.000  0.000    0.000 -0.000 -0.000
 TransDip  -0.000  0.000 -0.000    0.000 -0.000  0.000   -0.000 -0.000  0.000

 Mode:                13                     14                     15
 Frequency:       827.21                 949.47                 965.93
 Force Cnst:      0.5991                 0.7060                 0.7383
 Red. Mass:       1.4860                 1.3292                 1.3431
 IR Active:          YES                    NO                     NO 
 IR Intens:       58.664                  0.000                  0.000
 Raman Active:       NO                     YES                    NO 
               X      Y      Z        X      Y      Z        X      Y      Z
 C         -0.000  0.000 -0.079    0.000 -0.000  0.083    0.000  0.000 -0.087
 C         -0.000  0.000 -0.079    0.000  0.000 -0.083    0.000 -0.000  0.087
 C         -0.000  0.000  0.095   -0.000  0.000  0.027    0.000 -0.000 -0.000
 C         -0.000 -0.000 -0.079    0.000 -0.000 -0.083   -0.000  0.000 -0.087
 C         -0.000 -0.000 -0.079    0.000  0.000  0.083   -0.000  0.000  0.087
 C          0.000 -0.000  0.095   -0.000  0.000 -0.027    0.000 -0.000  0.000
 H         -0.000  0.000  0.489   -0.000 -0.000 -0.493    0.000  0.000  0.492
 H          0.000 -0.000  0.489   -0.000  0.000  0.493    0.000 -0.000 -0.492
 Cl         0.000 -0.000 -0.007    0.000 -0.000 -0.003   -0.000  0.000  0.000
 H          0.000  0.000  0.489   -0.000 -0.000  0.493   -0.000 -0.000  0.492
 H         -0.000 -0.000  0.489   -0.000  0.000 -0.493   -0.000  0.000 -0.492
 Cl        -0.000  0.000 -0.007    0.000  0.000  0.003    0.000 -0.000 -0.000
 TransDip   0.000 -0.000  0.245   -0.000  0.000  0.000    0.000 -0.000  0.000

 Mode:                16                     17                     18
 Frequency:      1025.11                1098.30                1099.30
 Force Cnst:      2.9182                 5.6039                 1.4615
 Red. Mass:       4.7134                 7.8849                 2.0527
 IR Active:          YES                    YES                    YES
 IR Intens:       64.064                  0.000                109.592
 Raman Active:       NO                     YES                    NO 
               X      Y      Z        X      Y      Z        X      Y      Z
 C          0.072 -0.255 -0.000   -0.148  0.203  0.000   -0.038 -0.028  0.000
 C          0.072  0.255  0.000    0.148  0.203 -0.000   -0.038  0.028 -0.000
 C         -0.165 -0.000 -0.000    0.421 -0.000  0.000    0.204  0.000  0.000
 C          0.072 -0.255  0.000    0.148 -0.203 -0.000   -0.038 -0.028 -0.000
 C          0.072  0.255 -0.000   -0.148 -0.203  0.000   -0.038  0.028  0.000
 C         -0.165  0.000  0.000   -0.421 -0.000 -0.000    0.204  0.000 -0.000
 H         -0.141 -0.382  0.000   -0.033  0.309 -0.000   -0.406 -0.249  0.000
 H         -0.141  0.382 -0.000    0.032  0.309  0.000   -0.406  0.249  0.000
 Cl         0.015  0.000  0.000   -0.054 -0.000 -0.000   -0.020 -0.000 -0.000
 H         -0.141 -0.382 -0.000    0.032 -0.309  0.000   -0.406 -0.249  0.000
 H         -0.141  0.382  0.000   -0.033 -0.309 -0.000   -0.406  0.249 -0.000
 Cl         0.015  0.000 -0.000    0.054  0.000  0.000   -0.020  0.000  0.000
 TransDip  -0.256 -0.000  0.000    0.000 -0.000 -0.000    0.335  0.000 -0.000

 Mode:                19                     20                     21
 Frequency:      1125.85                1196.45                1307.61
 Force Cnst:      0.9918                 0.9601                11.7261
 Red. Mass:       1.3281                 1.1384                11.6398
 IR Active:          YES                    NO                     YES
 IR Intens:        5.817                  0.000                  0.430
 Raman Active:       NO                     YES                    NO 
               X      Y      Z        X      Y      Z        X      Y      Z
 C          0.072 -0.033 -0.000    0.048  0.024  0.000   -0.256 -0.236 -0.000
 C         -0.072 -0.033  0.000   -0.048  0.024 -0.000    0.256 -0.236  0.000
 C          0.000  0.045 -0.000   -0.013 -0.000  0.000    0.000  0.491 -0.000
 C          0.072 -0.033  0.000   -0.048 -0.024 -0.000   -0.256 -0.236 -0.000
 C         -0.072 -0.033 -0.000    0.048 -0.024 -0.000    0.256 -0.236  0.000
 C         -0.000  0.045  0.000    0.013 -0.000 -0.000   -0.000  0.491  0.000
 H          0.457  0.184  0.000    0.432  0.246 -0.000    0.024 -0.087  0.000
 H         -0.457  0.184 -0.000   -0.432  0.246  0.000   -0.024 -0.087  0.000
 Cl        -0.000 -0.003  0.000    0.002  0.000 -0.000   -0.000 -0.002  0.000
 H          0.457  0.184 -0.000   -0.432 -0.246 -0.000    0.024 -0.087 -0.000
 H         -0.457  0.184 -0.000    0.432 -0.246  0.000   -0.024 -0.087 -0.000
 Cl         0.000 -0.003 -0.000   -0.002 -0.000 -0.000    0.000 -0.002 -0.000
 TransDip  -0.000  0.077 -0.000   -0.000  0.000  0.000   -0.000  0.021 -0.000

 Mode:                22                     23                     24
 Frequency:      1316.95                1419.49                1505.01
 Force Cnst:      1.2837                 3.4066                 2.8999
 Red. Mass:       1.2562                 2.8695                 2.1730
 IR Active:          NO                     YES                    YES
 IR Intens:        0.000                  5.566                108.177
 Raman Active:       YES                    NO                     NO 
               X      Y      Z        X      Y      Z        X      Y      Z
 C          0.032  0.013 -0.000    0.176 -0.034 -0.000   -0.089 -0.107 -0.000
 C          0.032 -0.013  0.000   -0.176 -0.034  0.000   -0.089  0.107  0.000
 C          0.000 -0.095 -0.000    0.000  0.143 -0.000    0.119  0.000  0.000
 C         -0.032 -0.013 -0.000    0.176 -0.034  0.000   -0.089 -0.107 -0.000
 C         -0.032  0.013  0.000   -0.176 -0.034 -0.000   -0.089  0.107 -0.000
 C          0.000  0.095  0.000   -0.000  0.143  0.000    0.119 -0.000  0.000
 H         -0.425 -0.252  0.000   -0.307 -0.337  0.000    0.436  0.183  0.000
 H         -0.425  0.252  0.000    0.307 -0.337  0.000    0.436 -0.183  0.000
 Cl        -0.000  0.002  0.000   -0.000 -0.006  0.000   -0.005 -0.000 -0.000
 H          0.425  0.252 -0.000   -0.307 -0.337 -0.000    0.436  0.183 -0.000
 H          0.425 -0.252 -0.000    0.307 -0.337  0.000    0.436 -0.183  0.000
 Cl        -0.000 -0.002 -0.000    0.000 -0.006 -0.000   -0.005  0.000  0.000
 TransDip   0.000  0.000  0.000   -0.000 -0.076 -0.000    0.333 -0.000  0.000

 Mode:                25                     26                     27
 Frequency:      1612.80                1614.30                3198.82
 Force Cnst:     11.1852                 8.9402                 6.5637
 Red. Mass:       7.2985                 5.8228                 1.0887
 IR Active:          NO                     NO                     YES
 IR Intens:        0.000                  0.000                  1.156
 Raman Active:       YES                    YES                    NO 
               X      Y      Z        X      Y      Z        X      Y      Z
 C         -0.112 -0.239 -0.000    0.300  0.080  0.000    0.020 -0.038  0.000
 C         -0.112  0.240  0.000   -0.300  0.079 -0.000    0.020  0.038  0.000
 C          0.000 -0.382 -0.000    0.163  0.000  0.000    0.002 -0.000 -0.000
 C          0.112  0.239 -0.000   -0.300 -0.080 -0.000    0.020 -0.038 -0.000
 C          0.112 -0.240  0.000    0.300 -0.079  0.000    0.020  0.038  0.000
 C         -0.000  0.382  0.000   -0.163 -0.000 -0.000    0.002  0.000 -0.000
 H          0.327 -0.009  0.000   -0.271 -0.259 -0.000   -0.248  0.432  0.000
 H          0.327  0.008  0.000    0.271 -0.259  0.000   -0.248 -0.432 -0.000
 Cl         0.000  0.004  0.000    0.001 -0.000 -0.000   -0.000 -0.000  0.000
 H         -0.327  0.009 -0.000    0.271  0.259  0.000   -0.248  0.432 -0.000
 H         -0.327 -0.008 -0.000   -0.271  0.259 -0.000   -0.248 -0.432  0.000
 Cl        -0.000 -0.004 -0.000   -0.001  0.000  0.000   -0.000  0.000  0.000
 TransDip   0.000  0.000 -0.000   -0.000 -0.000 -0.000    0.034  0.000  0.000

 Mode:                28                     29                     30
 Frequency:      3199.99                3212.05                3213.67
 Force Cnst:      6.5681                 6.6562                 6.6675
 Red. Mass:       1.0887                 1.0950                 1.0958
 IR Active:          NO                     YES                    NO 
 IR Intens:        0.000                  1.147                  0.000
 Raman Active:       YES                    NO                     YES
               X      Y      Z        X      Y      Z        X      Y      Z
 C         -0.020  0.038  0.000    0.024 -0.038 -0.000    0.023 -0.038 -0.000
 C         -0.020 -0.038 -0.000   -0.024 -0.038  0.000   -0.023 -0.038  0.000
 C          0.000  0.002  0.000    0.000  0.003 -0.000   -0.003  0.000 -0.000
 C          0.020 -0.038  0.000    0.024 -0.038 -0.000   -0.023  0.038 -0.000
 C          0.020  0.038 -0.000   -0.024 -0.038  0.000    0.023  0.038  0.000
 C         -0.000 -0.002 -0.000   -0.000  0.003  0.000    0.003  0.000  0.000
 H          0.249 -0.432 -0.000   -0.251  0.430  0.000   -0.251  0.430  0.000
 H          0.249  0.432 -0.000    0.251  0.430  0.000    0.251  0.430  0.000
 Cl        -0.000 -0.000 -0.000   -0.000 -0.000 -0.000    0.000  0.000 -0.000
 H         -0.249  0.432  0.000   -0.251  0.430 -0.000    0.251 -0.430 -0.000
 H         -0.249 -0.432  0.000    0.251  0.430 -0.000   -0.251 -0.430  0.000
 Cl        -0.000  0.000  0.000    0.000 -0.000 -0.000   -0.000 -0.000 -0.000
 TransDip   0.000 -0.000  0.000   -0.000 -0.034  0.000   -0.000 -0.000  0.000

 STANDARD THERMODYNAMIC QUANTITIES AT   298.15 K  AND     1.00 ATM

   This Molecule has  0 Imaginary Frequencies
   Zero point vibrational energy:       50.859 kcal/mol

   Atom    1 Element C  Has Mass   12.00000
   Atom    2 Element C  Has Mass   12.00000
   Atom    3 Element C  Has Mass   12.00000
   Atom    4 Element C  Has Mass   12.00000
   Atom    5 Element C  Has Mass   12.00000
   Atom    6 Element C  Has Mass   12.00000
   Atom    7 Element H  Has Mass    1.00783
   Atom    8 Element H  Has Mass    1.00783
   Atom    9 Element Cl Has Mass   34.96885
   Atom   10 Element H  Has Mass    1.00783
   Atom   11 Element H  Has Mass    1.00783
   Atom   12 Element Cl Has Mass   34.96885
   Molecular Mass:   145.969020 amu
   Principal axes and moments of inertia in amu*Bohr^2:
                             1           2           3
    Eigenvalues --      317.74897  2729.70069  3047.44966
          X               1.00000    -0.00000    -0.00000
          Y               0.00000     1.00000    -0.00000
          Z               0.00000     0.00000     1.00000
   Rotational Symmetry Number is   4
   The Molecule is an Asymmetric Top
   Translational Enthalpy:        0.889 kcal/mol
   Rotational Enthalpy:           0.889 kcal/mol
   Vibrational Enthalpy:         53.294 kcal/mol
   gas constant (RT):             0.592 kcal/mol
   Translational Entropy:        40.845  cal/mol.K
   Rotational Entropy:           26.604  cal/mol.K
   Vibrational Entropy:          13.357  cal/mol.K

   Total Enthalpy:               55.664 kcal/mol
   Total Entropy:                80.807  cal/mol.K

 ======================================================================

 STANDARD THERMODYNAMIC QUANTITIES FOR ANHARMONIC VIBRATION -- TOSH

   Zero point vibrational energy: ************ kcal/mol

   Vibrational Enthalpy:       Infinity kcal/mol
   Vibrational Entropy:             NaN  cal/mol.K

   Total Enthalpy:             Infinity kcal/mol
   Total Entropy:                   NaN  cal/mol.K

 ======================================================================

 STANDARD THERMODYNAMIC QUANTITIES FOR ANHARMONIC VIBRATION -- VPT2

   Zero point vibrational energy: ************ kcal/mol

   Vibrational Enthalpy:       Infinity kcal/mol
   Vibrational Entropy:             NaN  cal/mol.K

   Total Enthalpy:             Infinity kcal/mol
   Total Entropy:                   NaN  cal/mol.K

 ======================================================================

Archival summary:
1\1\december\FREQ\ProcedureUnspecified\BasisUnspecified\l264\taweetha\FriNov2920:50:002019FriNov2920:50:002019\0\\#,FREQ,ProcedureUnspecified,BasisUnspecified,\\0,1\Cl\C,1,1.75809\C,2,1.39129,1,119.475\H,3,1.08229,2,120.231,1,0,0\C,2,1.39129,1,119.475,3,180,0\H,5,1.08229,2,120.231,1,0,0\C,3,1.39272,2,119.475,1,180,0\H,7,1.08229,3,120.294,2,180,0\C,7,1.39129,3,119.475,2,0,0\C,9,1.39129,7,121.05,3,-0,0\H,10,1.08229,9,120.231,7,180,0\Cl,9,1.75809,7,119.475,3,-180,0\\\@

 Total job time:  190.82s(wall), 1105.66s(cpu) 
 Fri Nov 29 20:50:00 2019

        *************************************************************
        *                                                           *
        *  Thank you very much for using Q-Chem.  Have a nice day.  *
        *                                                           *
        *************************************************************
