# Supplementary material for: Geometric and energetic data from quantum chemical calculations of halobenzenes and xylenes
Source: Data Brief. 2020 Mar 5;30:105386. doi: 10.1016/j.dib.2020.105386 (PMC7114895; doi:10.1016/j.dib.2020.105386)
Supplement: Supplementary file 1 [file mmc1.zip › halobenzene/B3LYP/2/p-C6H4ClF.out]

                  Welcome to Q-Chem
     A Quantum Leap Into The Future Of Chemistry


 Q-Chem 5.2 (devel), Q-Chem, Inc., Pleasanton, CA (2019)

 Yihan Shao,  Zhengting Gan,  E. Epifanovsky,  A. T. B. Gilbert,  M. Wormit,  
 J. Kussmann,  A. W. Lange,  A. Behn,  Jia Deng,  Xintian Feng,  D. Ghosh,  
 M. Goldey,  P. R. Horn,  L. D. Jacobson,  I. Kaliman,  T. Kus,  A. Landau,  
 Jie Liu,  E. I. Proynov,  R. M. Richard,  R. P. Steele,  E. J. Sundstrom,  
 H. L. Woodcock III,  P. M. Zimmerman,  D. Zuev,  B. Albrecht,  E. Alguire,  
 S. A. Baeppler,  D. Barton,  Z. Benda,  Y. A. Bernard,  E. J. Berquist,  
 K. B. Bravaya,  H. Burton,  D. Casanova,  Chun-Min Chang,  Yunqing Chen,  
 A. Chien,  K. D. Closser,  M. P. Coons,  S. Coriani,  S. Dasgupta,  
 A. L. Dempwolff,  M. Diedenhofen,  Hainam Do,  R. G. Edgar,  Po-Tung Fang,  
 S. Faraji,  S. Fatehi,  Qingguo Feng,  K. D. Fenk,  J. Fosso-Tande,  
 J. Gayvert,  Qinghui Ge,  A. Ghysels,  G. Gidofalvi,  J. Gomes,  
 J. Gonthier,  A. Gunina,  D. Hait,  M. W. D. Hanson-Heine,  
 P. H. P. Harbach,  A. W. Hauser,  M. F. Herbst,  J. E. Herr,  
 E. G. Hohenstein,  Z. C. Holden,  Kerwin Hui,  B. C. Huynh,  T.-C. Jagau,  
 Hyunjun Ji,  B. Kaduk,  K. Khistyaev,  Jaehoon Kim,  P. Klunzinger,  K. Koh,  
 D. Kosenkov,  L. Koulias,  T. Kowalczyk,  C. M. Krauter,  A. Kunitsa,  
 Ka Un Lao,  A. Laurent,  K. V. Lawler,  Joonho Lee,  D. Lefrancois,  
 S. Lehtola,  D. S. Levine,  Yi-Pei Li,  You-Sheng Lin,  Fenglai Liu,  
 E. Livshits,  A. Luenser,  P. Manohar,  E. Mansoor,  S. F. Manzer,  
 Shan-Ping Mao,  Yuezhi Mao,  N. Mardirossian,  A. V. Marenich,  
 T. Markovich,  L. A. Martinez-Martinez,  S. A. Maurer,  N. J. Mayhall,  
 S. C. McKenzie,  J.-M. Mewes,  P. Morgante,  A. F. Morrison,  
 J. W. Mullinax,  K. Nanda,  T. S. Nguyen-Beck,  R. Olivares-Amaya,  
 J. A. Parkhill,  Zheng Pei,  T. M. Perrine,  F. Plasser,  P. Pokhilko,  
 S. Prager,  A. Prociuk,  E. Ramos,  D. R. Rehn,  F. Rob,  M. Scheurer,  
 M. Schneider,  N. Sergueev,  S. M. Sharada,  S. Sharma,  D. W. Small,  
 T. Stauch,  T. Stein,  Yu-Chuan Su,  A. J. W. Thom,  A. Tkatchenko,  
 T. Tsuchimochi,  N. M. Tubman,  L. Vogt,  M. L. Vidal,  O. Vydrov,  
 M. A. Watson,  J. Wenzel,  M. de Wergifosse,  T. A. Wesolowski,  A. White,  
 J. Witte,  A. Yamada,  Jun Yang,  K. Yao,  S. Yeganeh,  S. R. Yost,  
 Zhi-Qiang You,  A. Zech,  Igor Ying Zhang,  Xing Zhang,  Yan Zhao,  
 Ying Zhu,  B. R. Brooks,  G. K. L. Chan,  C. J. Cramer,  M. S. Gordon,  
 W. J. Hehre,  A. Klamt,  M. W. Schmidt,  C. D. Sherrill,  D. G. Truhlar,  
 A. Aspuru-Guzik,  R. Baer,  A. T. Bell,  N. A. Besley,  Jeng-Da Chai,  
 A. E. DePrince, III,  R. A. DiStasio Jr.,  A. Dreuw,  B. D. Dunietz,  
 T. R. Furlani,  Chao-Ping Hsu,  Yousung Jung,  Jing Kong,  D. S. Lambrecht,  
 WanZhen Liang,  C. Ochsenfeld,  V. A. Rassolov,  L. V. Slipchenko,  
 J. E. Subotnik,  T. Van Voorhis,  J. M. Herbert,  A. I. Krylov,  
 P. M. W. Gill,  M. Head-Gordon

 Contributors to earlier versions of Q-Chem not listed above: 
 R. D. Adamson,  B. Austin,  J. Baker,  G. J. O. Beran,  K. Brandhorst,  
 S. T. Brown,  E. F. C. Byrd,  A. K. Chakraborty,  C.-L. Cheng,  
 Siu Hung Chien,  D. M. Chipman,  D. L. Crittenden,  H. Dachsel,  
 R. J. Doerksen,  A. D. Dutoi,  L. Fusti-Molnar,  W. A. Goddard III,  
 A. Golubeva-Zadorozhnaya,  S. R. Gwaltney,  G. Hawkins,  A. Heyden,  
 S. Hirata,  G. Kedziora,  F. J. Keil,  C. Kelley,  Jihan Kim,  R. A. King,  
 R. Z. Khaliullin,  P. P. Korambath,  W. Kurlancheek,  A. M. Lee,  M. S. Lee,  
 S. V. Levchenko,  Ching Yeh Lin,  D. Liotard,  R. C. Lochan,  I. Lotan,  
 P. E. Maslen,  N. Nair,  D. P. O'Neill,  D. Neuhauser,  E. Neuscamman,  
 C. M. Oana,  R. Olson,  B. Peters,  R. Peverati,  P. A. Pieniazek,  
 Y. M. Rhee,  J. Ritchie,  M. A. Rohrdanz,  E. Rosta,  N. J. Russ,  
 H. F. Schaefer III,  N. E. Schultz,  N. Shenvi,  A. C. Simmonett,  A. Sodt,  
 D. Stuck,  K. S. Thanthiriwatte,  V. Vanovschi,  Tao Wang,  A. Warshel,  
 C. F. Williams,  Q. Wu,  X. Xu,  W. Zhang

 Please cite Q-Chem as follows:
 Y. Shao et al., Mol. Phys. 113, 184-215 (2015)
 DOI: 10.1080/00268976.2014.952696

 Q-Chem 5.2.1 for Intel X86 EM64T Linux

 Parts of Q-Chem use Armadillo 8.300.2 (Tropical Shenanigans).
 http://arma.sourceforge.net/

 Q-Chem begins on Fri Nov 29 20:50:00 2019  

Host: 
0

     Scratch files written to /scratch/taweetham/qchem6391//
NAlpha2: 66
NElect   66
Mult     1

Checking the input file for inconsistencies... 	...done.

--------------------------------------------------------------
User input:
--------------------------------------------------------------
$MOLECULE
0 1
C   
C	1	CC
C	2	CC	1	120.0		
C	3	CC	2	120.0	1	0.0
C	4	CC	3	120.0	2	0.0	
C	5 	CC	4	120.0	3	0.0
H	1	CH	2	120.0	3	180.0
H	2	CH	3	120.0	4	180.0
F	3	CF	4	120.0	5	180.0
H	4	CH	5	120.0	6	180.0
H	5	CH	6	120.0	1	180.0
Cl	6	CCl	1	120.0	2	180.0

CC=1.39483
CH=1.08673
CF=1.33960
CCl=1.72090
CBr=1.89068
CI=2.07886
$END

$REM
   JOB_TYPE	OPTIMIZATION
   BASIS	6-311++G**
   METHOD	B3LYP
   MEM_TOTAL	64000
   SYM_IGNORE	TRUE
$END

--------------------------------------------------------------
 ----------------------------------------------------------------
             Standard Nuclear Orientation (Angstroms)
    I     Atom           X                Y                Z
 ----------------------------------------------------------------
    1      C       0.0000000000     0.0000000000     0.0000000000
    2      C       0.0000000000     0.0000000000     1.3948300000
    3      C       1.2079582140     0.0000000000     2.0922450000
    4      C       2.4159164279     0.0000000000     1.3948300000
    5      C       2.4159164279     0.0000000000    -0.0000000000
    6      C       1.2079582140     0.0000000000    -0.6974150000
    7      H      -0.9411357871    -0.0000000000    -0.5433650000
    8      H      -0.9411357871    -0.0000000000     1.9381950000
    9      F       1.2079582140    -0.0000000000     3.4318450000
   10      H       3.3570522150    -0.0000000000     1.9381950000
   11      H       3.3570522150    -0.0000000000    -0.5433650000
   12      Cl      1.2079582140    -0.0000000000    -2.4183150000
 ----------------------------------------------------------------
 Nuclear Repulsion Energy =         392.79964988 hartrees
 There are       33 alpha and       33 beta electrons
 Requested basis set is 6-311++G(d,p)
 There are 75 shells and 212 basis functions

 Total QAlloc Memory Limit  64000 MB
 Mega-Array Size       188 MB
 MEM_STATIC part       192 MB
 A cutoff of  1.0D-11 yielded   2553 shell pairs
 There are     21184 function pairs (     22818 Cartesian)
 Smallest overlap matrix eigenvalue = 1.61E-06

 Q-Chem warning in module stvman/mkSTV.C, line 318:

 Overlap eigenvalue is smaller than square root of threshold
 Use THRESH >= 12 to get rid of this warning


 Scale SEOQF with 1.000000e-01/1.000000e-01/1.000000e-01

 Standard Electronic Orientation quadrupole field applied
 Nucleus-field energy     =    -0.0000000232 hartrees
 Guess from superposition of atomic densities
 Warning:  Energy on first SCF cycle will be non-variational
 SAD guess density has 66.000000 electrons

 -----------------------------------------------------------------------
  General SCF calculation program by
  Eric Jon Sundstrom, Paul Horn, Yuezhi Mao, Dmitri Zuev, Alec White,
  David Stuck, Shaama M.S., Shane Yost, Joonho Lee, David Small,
  Daniel Levine, Susi Lehtola, Hugh Burton, Evgeny Epifanovsky,
  Bang C. Huynh
 -----------------------------------------------------------------------
 Exchange:     0.2000 Hartree-Fock + 0.0800 Slater + 0.7200 B88
 Correlation:  0.1900 VWN1RPA + 0.8100 LYP
 Using SG-1 standard quadrature grid
 using 6 threads for integral computing
 -------------------------------------------------------
 OpenMP Integral computing Module                
 Release: version 2.0, May 2017, Q-Chem Inc. Pleasanton 
 -------------------------------------------------------
 A restricted SCF calculation will be
 performed using DIIS
 SCF converges when DIIS error is below 1.0e-08
 ---------------------------------------
  Cycle       Energy         DIIS error
 ---------------------------------------
    1    -792.9256706839      4.29e-02  
    2    -791.1032701917      4.20e-03  
    3    -791.0625319619      4.93e-03  
    4    -791.1968893638      7.95e-04  
    5    -791.1995373331      3.79e-04  
    6    -791.2002337699      1.20e-04  
    7    -791.2003170332      3.66e-05  
    8    -791.2003229897      1.14e-05  
    9    -791.2003234767      1.34e-06  
   10    -791.2003234820      7.65e-07  
   11    -791.2003234852      1.20e-07  
   12    -791.2003234852      1.96e-08  
   13    -791.2003234851      1.22e-08  
   14    -791.2003234853      2.03e-09  Convergence criterion met
 ---------------------------------------
 SCF time:   CPU 57.76s  wall 10.00s 
 SCF   energy in the final basis set =     -791.2003234853
 Total energy in the final basis set =     -791.2003234853

 --------------------------------------------------------------

                    Orbital Energies (a.u.)
 --------------------------------------------------------------

 Alpha MOs
 -- Occupied --
******** -24.7067 -10.2791 -10.2496 -10.2067 -10.2067 -10.2040 -10.2040
 -9.4795  -7.2438  -7.2344  -7.2340  -1.2494  -0.9135  -0.8580  -0.7817
 -0.7498  -0.6512  -0.6269  -0.5694  -0.5220  -0.5086  -0.4890  -0.4709
 -0.4542  -0.4305  -0.4111  -0.4100  -0.3733  -0.3443  -0.3274  -0.2856
 -0.2557
 -- Virtual --
 -0.0425  -0.0315  -0.0093   0.0049   0.0100   0.0155   0.0344   0.0403
  0.0538   0.0617   0.0733   0.0742   0.0809   0.0870   0.1035   0.1129
  0.1187   0.1195   0.1257   0.1263   0.1302   0.1302   0.1342   0.1347
  0.1382   0.1497   0.1578   0.1749   0.1781   0.1814   0.1942   0.2078
  0.2087   0.2346   0.2362   0.2490   0.2551   0.2709   0.2774   0.2850
  0.2887   0.3078   0.3182   0.3293   0.3347   0.3544   0.3839   0.3857
  0.4230   0.4423   0.4554   0.4626   0.4947   0.5005   0.5138   0.5189
  0.5383   0.5542   0.5699   0.5745   0.5839   0.5959   0.5964   0.6000
  0.6551   0.6557   0.6810   0.7108   0.7262   0.7659   0.7880   0.8169
  0.8201   0.8364   0.8400   0.8479   0.8518   0.8643   0.8730   0.9008
  0.9056   0.9274   0.9631   0.9770   0.9990   1.0042   1.0377   1.0532
  1.1064   1.1557   1.1785   1.1930   1.2860   1.2904   1.3763   1.4112
  1.4369   1.4570   1.4915   1.5139   1.5187   1.5370   1.5819   1.5956
  1.6074   1.6326   1.6748   1.6946   1.7279   1.7483   1.8802   1.8849
  1.8908   1.8955   1.9021   1.9258   1.9305   2.0417   2.0436   2.0524
  2.0584   2.0694   2.1691   2.2354   2.2795   2.2841   2.3019   2.3824
  2.4204   2.4378   2.5451   2.6002   2.6117   2.6186   2.6915   2.6949
  2.7023   2.7304   2.7372   2.7431   2.7511   2.7621   2.8457   2.8595
  2.9218   3.0472   3.0869   3.1076   3.2210   3.2985   3.3677   3.4503
  3.5606   3.6598   3.7731   3.7995   3.8544   3.9643   3.9828   4.0911
  4.1191   4.1376   4.8173   4.8647   6.3035   6.4286   6.7400   9.7818
 23.4995  23.8410  23.9407  24.0016  24.0655  24.1423  25.8224  26.1355
 26.6405  66.7916 215.7729
 --------------------------------------------------------------

          Ground-State Mulliken Net Atomic Charges

     Atom                 Charge (a.u.)
  ----------------------------------------
      1 C                    -0.520875
      2 C                     0.073970
      3 C                    -0.562622
      4 C                     0.073969
      5 C                    -0.520875
      6 C                     0.550271
      7 H                     0.182486
      8 H                     0.198913
      9 F                    -0.162526
     10 H                     0.198913
     11 H                     0.182486
     12 Cl                    0.305890
  ----------------------------------------
  Sum of atomic charges =     0.000000

 -----------------------------------------------------------------
                    Cartesian Multipole Moments
 -----------------------------------------------------------------
    Charge (ESU x 10^10)
                -0.0000
    Dipole Moment (Debye)
         X      -0.0000      Y       0.0000      Z       0.0064
       Tot       0.0064
    Quadrupole Moments (Debye-Ang)
        XX     -45.4394     XY       0.0000     YY     -55.2077
        XZ       0.0077     YZ       0.0000     ZZ     -59.4582
    Octopole Moments (Debye-Ang^2)
       XXX    -164.6665    XXY       0.0000    XYY     -66.6886
       YYY       0.0000    XXZ      -4.2235    XYZ      -0.0000
       YYZ     -10.9165    XZZ     -71.8230    YZZ      -0.0000
       ZZZ     -54.6692
    Hexadecapole Moments (Debye-Ang^3)
      XXXX    -672.2885   XXXY      -0.0000   XXYY    -149.5127
      XYYY       0.0000   YYYY     -62.4768   XXXZ     -15.3282
      XXYZ      -0.0000   XYYZ     -13.1867   YYYZ      -0.0000
      XXZZ    -317.8812   XYZZ      -0.0000   YYZZ    -209.3948
      XZZZ     -66.0381   YZZZ       0.0000   ZZZZ   -1256.9989
 -----------------------------------------------------------------
 Calculating analytic gradient of the SCF energy
 Gradient of SCF Energy
            1           2           3           4           5           6
    1   0.0004710   0.0013328   0.0000000  -0.0013328  -0.0004710  -0.0000000
    2   0.0000000   0.0000000   0.0000000  -0.0000000  -0.0000000  -0.0000000
    3  -0.0002130  -0.0053049   0.0233155  -0.0053049  -0.0002130  -0.0187504
            7           8           9          10          11          12
    1  -0.0024592  -0.0024686  -0.0000000   0.0024686   0.0024592  -0.0000000
    2  -0.0000000  -0.0000000  -0.0000000   0.0000000  -0.0000000   0.0000000
    3  -0.0015868   0.0002570  -0.0068769   0.0002570  -0.0015868   0.0160072
 Max gradient component =       2.332E-02
 RMS gradient           =       5.983E-03
 Gradient time:  CPU 14.89 s  wall 2.55 s
 Geometry Optimization Parameters
   NAtoms,    NIC,     NZ,  NCons,   NDum,   NFix, NCnnct, MaxDiis
       12      78      12       0       0       0       0       0


** GEOMETRY OPTIMIZATION IN DELOCALIZED INTERNAL COORDINATES **
   Searching for a Minimum

   Optimization Cycle:   1

                       Coordinates (Angstroms)
     ATOM                X               Y               Z
      1  C         0.0000000000    0.0000000000    0.0000000000
      2  C         0.0000000000    0.0000000000    1.3948300000
      3  C         1.2079582140    0.0000000000    2.0922450000
      4  C         2.4159164279    0.0000000000    1.3948300000
      5  C         2.4159164279    0.0000000000    0.0000000000
      6  C         1.2079582140    0.0000000000   -0.6974150000
      7  H        -0.9411357871    0.0000000000   -0.5433650000
      8  H        -0.9411357871    0.0000000000    1.9381950000
      9  F         1.2079582140    0.0000000000    3.4318450000
     10  H         3.3570522150    0.0000000000    1.9381950000
     11  H         3.3570522150    0.0000000000   -0.5433650000
     12  Cl        1.2079582140    0.0000000000   -2.4183150000
   Point Group: c1    Number of degrees of freedom:    30


   Energy is   -791.200323485


 Attempting to generate delocalized internal coordinates
 Initial Hessian constructed with Jon Baker's OPTIMIZE code

 17 Hessian modes will be used to form the next step
  Hessian Eigenvalues:
     0.160000    0.160000    0.160000    0.160000    0.229818    0.240000
     0.334879    0.351933    0.351933    0.351933    0.351933    0.425133
     0.464882    0.464882    0.464882    0.464882    0.572947

 Minimum search - taking simple RFO step
 Searching for Lamda that Minimizes Along All modes
 Value Taken    Lamda =  -0.00166091
 Step Taken.  Stepsize is  0.072476

                             Maximum     Tolerance    Cnvgd?
         Gradient           0.014866      0.000300      NO
         Displacement       0.044298      0.001200      NO
         Energy change     *********      0.000001      NO


 New Cartesian Coordinates Obtained by Inverse Iteration

 Displacement from previous Coordinates is:  0.071525
 ----------------------------------------------------------------
             Standard Nuclear Orientation (Angstroms)
    I     Atom           X                Y                Z
 ----------------------------------------------------------------
    1      C      -0.0015552886     0.0000000000     0.0042237817
    2      C      -0.0028671687     0.0000000000     1.3954559972
    3      C       1.2079582140     0.0000000000     2.0720363721
    4      C       2.4187835966     0.0000000000     1.3954559972
    5      C       2.4174717165     0.0000000000     0.0042237817
    6      C       1.2079582140     0.0000000000    -0.6890629539
    7      H      -0.9382989171     0.0000000000    -0.5379979875
    8      H      -0.9339581774     0.0000000000     1.9492531136
    9      F       1.2079582140     0.0000000000     3.4179695653
   10      H       3.3498746053     0.0000000000     1.9492531136
   11      H       3.3542153450     0.0000000000    -0.5379979875
   12      Cl      1.2079582140     0.0000000000    -2.4351327934
 ----------------------------------------------------------------
 Nuclear Repulsion Energy =         392.57936751 hartrees
 There are       33 alpha and       33 beta electrons
 Applying Cartesian multipole field
    Component          Value
    ---------          -----
     (2,0,0)        1.00000E-11
     (0,2,0)        2.00000E-11
     (0,0,2)       -3.00000E-11
 Nucleus-field energy     =    -0.0000000232 hartrees
 Requested basis set is 6-311++G(d,p)
 There are 75 shells and 212 basis functions
 A cutoff of  1.0D-11 yielded   2547 shell pairs
 There are     21166 function pairs (     22800 Cartesian)
 Smallest overlap matrix eigenvalue = 1.58E-06

 Q-Chem warning in module stvman/mkSTV.C, line 318:

 Overlap eigenvalue is smaller than square root of threshold
 Use THRESH >= 12 to get rid of this warning

 Guess MOs from SCF MO coefficient file

 -----------------------------------------------------------------------
  General SCF calculation program by
  Eric Jon Sundstrom, Paul Horn, Yuezhi Mao, Dmitri Zuev, Alec White,
  David Stuck, Shaama M.S., Shane Yost, Joonho Lee, David Small,
  Daniel Levine, Susi Lehtola, Hugh Burton, Evgeny Epifanovsky,
  Bang C. Huynh
 -----------------------------------------------------------------------
 Exchange:     0.2000 Hartree-Fock + 0.0800 Slater + 0.7200 B88
 Correlation:  0.1900 VWN1RPA + 0.8100 LYP
 Using SG-1 standard quadrature grid
 using 6 threads for integral computing
 -------------------------------------------------------
 OpenMP Integral computing Module                
 Release: version 2.0, May 2017, Q-Chem Inc. Pleasanton 
 -------------------------------------------------------
 A restricted SCF calculation will be
 performed using DIIS
 SCF converges when DIIS error is below 1.0e-08
 ---------------------------------------
  Cycle       Energy         DIIS error
 ---------------------------------------
    1    -791.2007869947      3.50e-04  
    2    -791.2012409752      1.78e-04  
    3    -791.2012422863      1.73e-04  
    4    -791.2013547160      2.11e-05  
    5    -791.2013572927      7.32e-06  
    6    -791.2013575763      2.09e-06  
    7    -791.2013575974      5.24e-07  
    8    -791.2013575985      1.85e-07  
    9    -791.2013575988      4.02e-08  
   10    -791.2013575989      1.20e-08  
   11    -791.2013575989      2.97e-09  Convergence criterion met
 ---------------------------------------
 SCF time:   CPU 46.38s  wall 8.00s 
 SCF   energy in the final basis set =     -791.2013575989
 Total energy in the final basis set =     -791.2013575989

 --------------------------------------------------------------

                    Orbital Energies (a.u.)
 --------------------------------------------------------------

 Alpha MOs
 -- Occupied --
******** -24.7038 -10.2776 -10.2513 -10.2073 -10.2072 -10.2036 -10.2036
 -9.4783  -7.2428  -7.2332  -7.2329  -1.2453  -0.9113  -0.8573  -0.7849
 -0.7509  -0.6534  -0.6270  -0.5692  -0.5218  -0.5072  -0.4868  -0.4715
 -0.4580  -0.4292  -0.4096  -0.4088  -0.3753  -0.3438  -0.3272  -0.2877
 -0.2573
 -- Virtual --
 -0.0431  -0.0315  -0.0101   0.0048   0.0075   0.0144   0.0343   0.0389
  0.0536   0.0614   0.0734   0.0737   0.0806   0.0872   0.1033   0.1129
  0.1181   0.1194   0.1245   0.1267   0.1299   0.1302   0.1343   0.1347
  0.1382   0.1497   0.1565   0.1751   0.1779   0.1825   0.1943   0.2078
  0.2088   0.2345   0.2364   0.2496   0.2552   0.2713   0.2782   0.2852
  0.2910   0.3077   0.3170   0.3294   0.3355   0.3576   0.3843   0.3867
  0.4237   0.4398   0.4568   0.4640   0.4951   0.4997   0.5125   0.5201
  0.5390   0.5532   0.5687   0.5738   0.5861   0.5961   0.5987   0.5990
  0.6539   0.6541   0.6805   0.7093   0.7297   0.7676   0.7875   0.8189
  0.8264   0.8379   0.8406   0.8471   0.8544   0.8628   0.8732   0.9019
  0.9035   0.9279   0.9564   0.9770   0.9985   1.0029   1.0336   1.0510
  1.1060   1.1607   1.1738   1.1946   1.2826   1.2887   1.3770   1.4135
  1.4381   1.4544   1.4930   1.5153   1.5221   1.5401   1.5864   1.5941
  1.6053   1.6332   1.6782   1.6922   1.7263   1.7487   1.8854   1.8866
  1.8878   1.8986   1.9063   1.9290   1.9336   2.0355   2.0462   2.0536
  2.0578   2.0682   2.1741   2.2376   2.2843   2.2906   2.3078   2.3907
  2.4184   2.4389   2.5368   2.6048   2.6128   2.6240   2.6924   2.6961
  2.7051   2.7328   2.7363   2.7409   2.7517   2.7638   2.8448   2.8607
  2.9304   3.0501   3.0773   3.1157   3.2184   3.3064   3.3689   3.4583
  3.5800   3.6589   3.7757   3.7971   3.8539   3.9717   3.9790   4.1016
  4.1244   4.1355   4.8201   4.8644   6.3053   6.4315   6.7364   9.7729
 23.5004  23.8497  23.9507  24.0169  24.0792  24.1597  25.8205  26.1293
 26.6265  66.7922 215.7633
 --------------------------------------------------------------

          Ground-State Mulliken Net Atomic Charges

     Atom                 Charge (a.u.)
  ----------------------------------------
      1 C                    -0.582298
      2 C                     0.097041
      3 C                    -0.575609
      4 C                     0.097041
      5 C                    -0.582298
      6 C                     0.653237
      7 H                     0.180373
      8 H                     0.200648
      9 F                    -0.165472
     10 H                     0.200648
     11 H                     0.180373
     12 Cl                    0.296318
  ----------------------------------------
  Sum of atomic charges =     0.000000

 -----------------------------------------------------------------
                    Cartesian Multipole Moments
 -----------------------------------------------------------------
    Charge (ESU x 10^10)
                -0.0000
    Dipole Moment (Debye)
         X      -0.0000      Y       0.0000      Z       0.0706
       Tot       0.0706
    Quadrupole Moments (Debye-Ang)
        XX     -45.2723     XY      -0.0000     YY     -55.1708
        XZ       0.0853     YZ      -0.0000     ZZ     -59.8542
    Octopole Moments (Debye-Ang^2)
       XXX    -164.0612    XXY      -0.0000    XYY     -66.6440
       YYY      -0.0000    XXZ      -3.4453    XYZ      -0.0000
       YYZ     -10.4454    XZZ     -72.3013    YZZ       0.0000
       ZZZ     -53.9414
    Hexadecapole Moments (Debye-Ang^3)
      XXXX    -669.9010   XXXY      -0.0000   XXYY    -149.2326
      XYYY      -0.0000   YYYY     -62.3400   XXXZ     -12.7345
      XXYZ      -0.0000   XYYZ     -12.6175   YYYZ      -0.0000
      XXZZ    -318.1004   XYZZ      -0.0000   YYZZ    -209.8299
      XZZZ     -65.1590   YZZZ      -0.0000   ZZZZ   -1262.0225
 -----------------------------------------------------------------
 Calculating analytic gradient of the SCF energy
 Gradient of SCF Energy
            1           2           3           4           5           6
    1  -0.0002234   0.0008429   0.0000000  -0.0008429   0.0002234  -0.0000000
    2   0.0000000   0.0000000   0.0000000  -0.0000000   0.0000000  -0.0000000
    3   0.0027739  -0.0020646   0.0074584  -0.0020646   0.0027739  -0.0084004
            7           8           9          10          11          12
    1  -0.0000825  -0.0005177  -0.0000000   0.0005177   0.0000825  -0.0000000
    2  -0.0000000   0.0000000  -0.0000000  -0.0000000  -0.0000000  -0.0000000
    3   0.0002653  -0.0002261  -0.0051619  -0.0002261   0.0002653   0.0046067
 Max gradient component =       8.400E-03
 RMS gradient           =       2.359E-03
 Gradient time:  CPU 14.93 s  wall 2.55 s
 Geometry Optimization Parameters
   NAtoms,    NIC,     NZ,  NCons,   NDum,   NFix, NCnnct, MaxDiis
       12      78      12       0       0       0       0       0

 Cartesian Hessian Update
 Hessian updated using BFGS update


** GEOMETRY OPTIMIZATION IN DELOCALIZED INTERNAL COORDINATES **
   Searching for a Minimum

   Optimization Cycle:   2

                       Coordinates (Angstroms)
     ATOM                X               Y               Z
      1  C        -0.0015552886    0.0000000000    0.0042237817
      2  C        -0.0028671687    0.0000000000    1.3954559972
      3  C         1.2079582140    0.0000000000    2.0720363721
      4  C         2.4187835966    0.0000000000    1.3954559972
      5  C         2.4174717165    0.0000000000    0.0042237817
      6  C         1.2079582140    0.0000000000   -0.6890629539
      7  H        -0.9382989171    0.0000000000   -0.5379979875
      8  H        -0.9339581774    0.0000000000    1.9492531136
      9  F         1.2079582140    0.0000000000    3.4179695653
     10  H         3.3498746053    0.0000000000    1.9492531136
     11  H         3.3542153450    0.0000000000   -0.5379979875
     12  Cl        1.2079582140    0.0000000000   -2.4351327934
   Point Group: c1    Number of degrees of freedom:    30


   Energy is   -791.201357599

 Hessian updated using BFGS update

 11 Hessian modes will be used to form the next step
  Hessian Eigenvalues:
     0.153891    0.160405    0.193322    0.236872    0.295819    0.351797
     0.354871    0.435912    0.458299    0.489048    0.569721

 Minimum search - taking simple RFO step
 Searching for Lamda that Minimizes Along All modes
 Value Taken    Lamda =  -0.00028333
 Step Taken.  Stepsize is  0.036979

                             Maximum     Tolerance    Cnvgd?
         Gradient           0.005080      0.000300      NO
         Displacement       0.022601      0.001200      NO
         Energy change     -0.001034      0.000001      NO


 New Cartesian Coordinates Obtained by Inverse Iteration

 Displacement from previous Coordinates is:  0.032613
 ----------------------------------------------------------------
             Standard Nuclear Orientation (Angstroms)
    I     Atom           X                Y                Z
 ----------------------------------------------------------------
    1      C      -0.0037664240     0.0000000000     0.0036158426
    2      C      -0.0055390908     0.0000000000     1.3962721251
    3      C       1.2079582140     0.0000000000     2.0657522702
    4      C       2.4214555187     0.0000000000     1.3962721251
    5      C       2.4196828519     0.0000000000     0.0036158426
    6      C       1.2079582140     0.0000000000    -0.6820075128
    7      H      -0.9374756939     0.0000000000    -0.5433205076
    8      H      -0.9319269779     0.0000000000     1.9560682605
    9      F       1.2079582140     0.0000000000     3.4185827527
   10      H       3.3478434058     0.0000000000     1.9560682606
   11      H       3.3533921218     0.0000000000    -0.5433205076
   12      Cl      1.2079582140     0.0000000000    -2.4399189514
 ----------------------------------------------------------------
 Nuclear Repulsion Energy =         392.18904042 hartrees
 There are       33 alpha and       33 beta electrons
 Applying Cartesian multipole field
    Component          Value
    ---------          -----
     (2,0,0)        1.00000E-11
     (0,2,0)        2.00000E-11
     (0,0,2)       -3.00000E-11
 Nucleus-field energy     =    -0.0000000232 hartrees
 Requested basis set is 6-311++G(d,p)
 There are 75 shells and 212 basis functions
 A cutoff of  1.0D-11 yielded   2547 shell pairs
 There are     21166 function pairs (     22800 Cartesian)
 Smallest overlap matrix eigenvalue = 1.59E-06

 Q-Chem warning in module stvman/mkSTV.C, line 318:

 Overlap eigenvalue is smaller than square root of threshold
 Use THRESH >= 12 to get rid of this warning

 Guess MOs from SCF MO coefficient file

 -----------------------------------------------------------------------
  General SCF calculation program by
  Eric Jon Sundstrom, Paul Horn, Yuezhi Mao, Dmitri Zuev, Alec White,
  David Stuck, Shaama M.S., Shane Yost, Joonho Lee, David Small,
  Daniel Levine, Susi Lehtola, Hugh Burton, Evgeny Epifanovsky,
  Bang C. Huynh
 -----------------------------------------------------------------------
 Exchange:     0.2000 Hartree-Fock + 0.0800 Slater + 0.7200 B88
 Correlation:  0.1900 VWN1RPA + 0.8100 LYP
 Using SG-1 standard quadrature grid
 using 6 threads for integral computing
 -------------------------------------------------------
 OpenMP Integral computing Module                
 Release: version 2.0, May 2017, Q-Chem Inc. Pleasanton 
 -------------------------------------------------------
 A restricted SCF calculation will be
 performed using DIIS
 SCF converges when DIIS error is below 1.0e-08
 ---------------------------------------
  Cycle       Energy         DIIS error
 ---------------------------------------
    1    -791.2013350220      1.88e-04  
    2    -791.2014977502      7.45e-05  
    3    -791.2014970251      7.77e-05  
    4    -791.2015175386      8.54e-06  
    5    -791.2015178470      2.42e-06  
    6    -791.2015178776      6.15e-07  
    7    -791.2015178795      2.37e-07  
    8    -791.2015178797      1.08e-07  
    9    -791.2015178798      2.10e-08  
   10    -791.2015178798      7.40e-09  Convergence criterion met
 ---------------------------------------
 SCF time:   CPU 42.29s  wall 8.00s 
 SCF   energy in the final basis set =     -791.2015178798
 Total energy in the final basis set =     -791.2015178798

 --------------------------------------------------------------

                    Orbital Energies (a.u.)
 --------------------------------------------------------------

 Alpha MOs
 -- Occupied --
******** -24.7023 -10.2778 -10.2521 -10.2082 -10.2082 -10.2045 -10.2045
 -9.4776  -7.2420  -7.2324  -7.2322  -1.2417  -0.9107  -0.8563  -0.7859
 -0.7514  -0.6546  -0.6264  -0.5683  -0.5213  -0.5065  -0.4847  -0.4722
 -0.4597  -0.4286  -0.4085  -0.4084  -0.3767  -0.3433  -0.3270  -0.2884
 -0.2585
 -- Virtual --
 -0.0443  -0.0317  -0.0107   0.0047   0.0061   0.0139   0.0342   0.0382
  0.0535   0.0611   0.0732   0.0733   0.0804   0.0872   0.1032   0.1128
  0.1170   0.1192   0.1239   0.1265   0.1298   0.1299   0.1343   0.1345
  0.1381   0.1494   0.1548   0.1751   0.1777   0.1825   0.1941   0.2076
  0.2087   0.2344   0.2361   0.2494   0.2548   0.2714   0.2780   0.2850
  0.2909   0.3071   0.3167   0.3282   0.3358   0.3576   0.3840   0.3877
  0.4241   0.4391   0.4573   0.4643   0.4947   0.4987   0.5120   0.5188
  0.5391   0.5529   0.5679   0.5740   0.5877   0.5955   0.5979   0.5985
  0.6521   0.6533   0.6788   0.7085   0.7296   0.7670   0.7872   0.8193
  0.8287   0.8370   0.8402   0.8466   0.8557   0.8614   0.8732   0.9024
  0.9026   0.9288   0.9533   0.9764   0.9975   1.0020   1.0318   1.0490
  1.1051   1.1608   1.1712   1.1946   1.2805   1.2876   1.3784   1.4144
  1.4394   1.4516   1.4922   1.5147   1.5229   1.5400   1.5878   1.5931
  1.6026   1.6306   1.6802   1.6889   1.7224   1.7476   1.8840   1.8857
  1.8914   1.9003   1.9050   1.9268   1.9348   2.0303   2.0470   2.0493
  2.0585   2.0686   2.1752   2.2367   2.2838   2.2948   2.3083   2.3932
  2.4167   2.4381   2.5316   2.6014   2.6125   2.6251   2.6914   2.6951
  2.7047   2.7323   2.7359   2.7389   2.7524   2.7644   2.8436   2.8605
  2.9302   3.0497   3.0677   3.1165   3.2152   3.3082   3.3627   3.4578
  3.5849   3.6566   3.7769   3.7909   3.8515   3.9727   3.9738   4.1017
  4.1260   4.1310   4.8189   4.8603   6.3065   6.4327   6.7286   9.7689
 23.4989  23.8494  23.9538  24.0224  24.0768  24.1597  25.8198  26.1273
 26.6161  66.7923 215.7591
 --------------------------------------------------------------

          Ground-State Mulliken Net Atomic Charges

     Atom                 Charge (a.u.)
  ----------------------------------------
      1 C                    -0.600699
      2 C                     0.099402
      3 C                    -0.576843
      4 C                     0.099402
      5 C                    -0.600699
      6 C                     0.690250
      7 H                     0.180665
      8 H                     0.202084
      9 F                    -0.168792
     10 H                     0.202084
     11 H                     0.180665
     12 Cl                    0.292481
  ----------------------------------------
  Sum of atomic charges =     0.000000

 -----------------------------------------------------------------
                    Cartesian Multipole Moments
 -----------------------------------------------------------------
    Charge (ESU x 10^10)
                -0.0000
    Dipole Moment (Debye)
         X      -0.0000      Y       0.0000      Z       0.0809
       Tot       0.0809
    Quadrupole Moments (Debye-Ang)
        XX     -45.1782     XY       0.0000     YY     -55.1828
        XZ       0.0977     YZ      -0.0000     ZZ     -60.1525
    Octopole Moments (Debye-Ang^2)
       XXX    -163.7202    XXY       0.0000    XYY     -66.6585
       YYY       0.0000    XXZ      -3.2697    XYZ      -0.0000
       YYZ     -10.3551    XZZ     -72.6617    YZZ       0.0000
       ZZZ     -54.1492
    Hexadecapole Moments (Debye-Ang^3)
      XXXX    -669.1119   XXXY       0.0000   XXYY    -149.2841
      XYYY       0.0000   YYYY     -62.3388   XXXZ     -12.1341
      XXYZ      -0.0000   XYYZ     -12.5085   YYYZ      -0.0000
      XXZZ    -318.5327   XYZZ      -0.0000   YYZZ    -210.3306
      XZZZ     -65.4100   YZZZ      -0.0000   ZZZZ   -1267.4486
 -----------------------------------------------------------------
 Calculating analytic gradient of the SCF energy
 Gradient of SCF Energy
            1           2           3           4           5           6
    1   0.0001262  -0.0001063   0.0000000   0.0001063  -0.0001262   0.0000000
    2  -0.0000000   0.0000000  -0.0000000   0.0000000  -0.0000000   0.0000000
    3   0.0008126  -0.0000999   0.0007459  -0.0000999   0.0008126  -0.0014436
            7           8           9          10          11          12
    1   0.0000569   0.0001294  -0.0000000  -0.0001294  -0.0000569  -0.0000000
    2  -0.0000000   0.0000000   0.0000000  -0.0000000   0.0000000   0.0000000
    3   0.0000968  -0.0001354  -0.0010266  -0.0001354   0.0000968   0.0003762
 Max gradient component =       1.444E-03
 RMS gradient           =       3.846E-04
 Gradient time:  CPU 14.88 s  wall 2.55 s
 Geometry Optimization Parameters
   NAtoms,    NIC,     NZ,  NCons,   NDum,   NFix, NCnnct, MaxDiis
       12      78      12       0       0       0       0       0

 Cartesian Hessian Update
 Hessian updated using BFGS update


** GEOMETRY OPTIMIZATION IN DELOCALIZED INTERNAL COORDINATES **
   Searching for a Minimum

   Optimization Cycle:   3

                       Coordinates (Angstroms)
     ATOM                X               Y               Z
      1  C        -0.0037664240    0.0000000000    0.0036158426
      2  C        -0.0055390908    0.0000000000    1.3962721251
      3  C         1.2079582140    0.0000000000    2.0657522702
      4  C         2.4214555187    0.0000000000    1.3962721251
      5  C         2.4196828519    0.0000000000    0.0036158426
      6  C         1.2079582140    0.0000000000   -0.6820075128
      7  H        -0.9374756939    0.0000000000   -0.5433205076
      8  H        -0.9319269779    0.0000000000    1.9560682605
      9  F         1.2079582140    0.0000000000    3.4185827527
     10  H         3.3478434058    0.0000000000    1.9560682606
     11  H         3.3533921218    0.0000000000   -0.5433205076
     12  Cl        1.2079582140    0.0000000000   -2.4399189514
   Point Group: c1    Number of degrees of freedom:    30


   Energy is   -791.201517880

 Hessian updated using BFGS update

 11 Hessian modes will be used to form the next step
  Hessian Eigenvalues:
     0.147406    0.160344    0.180133    0.236706    0.296544    0.352440
     0.355095    0.436129    0.457115    0.489430    0.549540

 Minimum search - taking simple RFO step
 Searching for Lamda that Minimizes Along All modes
 Value Taken    Lamda =  -0.00000948
 Step Taken.  Stepsize is  0.006736

                             Maximum     Tolerance    Cnvgd?
         Gradient           0.000777      0.000300      NO
         Displacement       0.003496      0.001200      NO
         Energy change     -0.000160      0.000001      NO


 New Cartesian Coordinates Obtained by Inverse Iteration

 Displacement from previous Coordinates is:  0.006586
 ----------------------------------------------------------------
             Standard Nuclear Orientation (Angstroms)
    I     Atom           X                Y                Z
 ----------------------------------------------------------------
    1      C      -0.0044534340     0.0000000000     0.0031564893
    2      C      -0.0059816843     0.0000000000     1.3962728015
    3      C       1.2079582140     0.0000000000     2.0652295697
    4      C       2.4218981122     0.0000000000     1.3962728015
    5      C       2.4203698620     0.0000000000     0.0031564893
    6      C       1.2079582140     0.0000000000    -0.6804163682
    7      H      -0.9376124263     0.0000000000    -0.5448640497
    8      H      -0.9320284669     0.0000000000     1.9570574772
    9      F       1.2079582140     0.0000000000     3.4194767046
   10      H       3.3479448948     0.0000000000     1.9570574773
   11      H       3.3535288542     0.0000000000    -0.5448640498
   12      Cl      1.2079582140     0.0000000000    -2.4398553427
 ----------------------------------------------------------------
 Nuclear Repulsion Energy =         392.11315115 hartrees
 There are       33 alpha and       33 beta electrons
 Applying Cartesian multipole field
    Component          Value
    ---------          -----
     (2,0,0)        1.00000E-11
     (0,2,0)        2.00000E-11
     (0,0,2)       -3.00000E-11
 Nucleus-field energy     =    -0.0000000232 hartrees
 Requested basis set is 6-311++G(d,p)
 There are 75 shells and 212 basis functions
 A cutoff of  1.0D-11 yielded   2547 shell pairs
 There are     21166 function pairs (     22800 Cartesian)
 Smallest overlap matrix eigenvalue = 1.59E-06

 Q-Chem warning in module stvman/mkSTV.C, line 318:

 Overlap eigenvalue is smaller than square root of threshold
 Use THRESH >= 12 to get rid of this warning

 Guess MOs from SCF MO coefficient file

 -----------------------------------------------------------------------
  General SCF calculation program by
  Eric Jon Sundstrom, Paul Horn, Yuezhi Mao, Dmitri Zuev, Alec White,
  David Stuck, Shaama M.S., Shane Yost, Joonho Lee, David Small,
  Daniel Levine, Susi Lehtola, Hugh Burton, Evgeny Epifanovsky,
  Bang C. Huynh
 -----------------------------------------------------------------------
 Exchange:     0.2000 Hartree-Fock + 0.0800 Slater + 0.7200 B88
 Correlation:  0.1900 VWN1RPA + 0.8100 LYP
 Using SG-1 standard quadrature grid
 using 6 threads for integral computing
 -------------------------------------------------------
 OpenMP Integral computing Module                
 Release: version 2.0, May 2017, Q-Chem Inc. Pleasanton 
 -------------------------------------------------------
 A restricted SCF calculation will be
 performed using DIIS
 SCF converges when DIIS error is below 1.0e-08
 ---------------------------------------
  Cycle       Energy         DIIS error
 ---------------------------------------
    1    -791.2015162035      3.39e-05  
    2    -791.2015222748      1.14e-05  
    3    -791.2015222304      1.18e-05  
    4    -791.2015228599      2.36e-06  
    5    -791.2015228905      5.92e-07  
    6    -791.2015228922      2.31e-07  
    7    -791.2015228924      6.68e-08  
    8    -791.2015228923      2.45e-08  
    9    -791.2015228925      2.95e-09  Convergence criterion met
 ---------------------------------------
 SCF time:   CPU 38.06s  wall 6.00s 
 SCF   energy in the final basis set =     -791.2015228925
 Total energy in the final basis set =     -791.2015228925

 --------------------------------------------------------------

                    Orbital Energies (a.u.)
 --------------------------------------------------------------

 Alpha MOs
 -- Occupied --
******** -24.7021 -10.2779 -10.2523 -10.2084 -10.2084 -10.2048 -10.2048
 -9.4774  -7.2419  -7.2323  -7.2320  -1.2411  -0.9107  -0.8561  -0.7860
 -0.7515  -0.6548  -0.6263  -0.5682  -0.5212  -0.5063  -0.4843  -0.4723
 -0.4599  -0.4286  -0.4085  -0.4081  -0.3770  -0.3433  -0.3269  -0.2885
 -0.2587
 -- Virtual --
 -0.0446  -0.0317  -0.0108   0.0047   0.0059   0.0139   0.0342   0.0381
  0.0535   0.0611   0.0731   0.0733   0.0804   0.0872   0.1032   0.1128
  0.1168   0.1192   0.1238   0.1265   0.1298   0.1299   0.1342   0.1345
  0.1381   0.1493   0.1544   0.1750   0.1777   0.1825   0.1941   0.2076
  0.2087   0.2344   0.2360   0.2493   0.2547   0.2714   0.2779   0.2849
  0.2907   0.3069   0.3168   0.3278   0.3358   0.3573   0.3839   0.3879
  0.4242   0.4391   0.4574   0.4644   0.4945   0.4985   0.5120   0.5184
  0.5390   0.5528   0.5678   0.5741   0.5880   0.5954   0.5978   0.5981
  0.6516   0.6533   0.6783   0.7085   0.7294   0.7667   0.7872   0.8193
  0.8289   0.8369   0.8399   0.8465   0.8559   0.8611   0.8732   0.9025
  0.9026   0.9290   0.9529   0.9763   0.9972   1.0019   1.0316   1.0487
  1.1048   1.1606   1.1708   1.1945   1.2806   1.2871   1.3787   1.4145
  1.4397   1.4510   1.4920   1.5145   1.5229   1.5399   1.5879   1.5930
  1.6018   1.6300   1.6805   1.6881   1.7215   1.7473   1.8838   1.8858
  1.8919   1.9008   1.9043   1.9262   1.9346   2.0294   2.0470   2.0484
  2.0584   2.0688   2.1752   2.2365   2.2837   2.2950   2.3081   2.3933
  2.4164   2.4379   2.5308   2.6001   2.6123   2.6251   2.6912   2.6949
  2.7045   2.7321   2.7359   2.7386   2.7526   2.7644   2.8433   2.8604
  2.9295   3.0495   3.0659   3.1163   3.2146   3.3081   3.3612   3.4573
  3.5850   3.6561   3.7770   3.7893   3.8509   3.9725   3.9727   4.1010
  4.1261   4.1300   4.8187   4.8593   6.3067   6.4328   6.7267   9.7684
 23.4984  23.8488  23.9539  24.0230  24.0755  24.1588  25.8198  26.1273
 26.6141  66.7923 215.7586
 --------------------------------------------------------------

          Ground-State Mulliken Net Atomic Charges

     Atom                 Charge (a.u.)
  ----------------------------------------
      1 C                    -0.600655
      2 C                     0.098610
      3 C                    -0.576710
      4 C                     0.098610
      5 C                    -0.600655
      6 C                     0.691435
      7 H                     0.180922
      8 H                     0.202373
      9 F                    -0.169507
     10 H                     0.202373
     11 H                     0.180922
     12 Cl                    0.292284
  ----------------------------------------
  Sum of atomic charges =     0.000000

 -----------------------------------------------------------------
                    Cartesian Multipole Moments
 -----------------------------------------------------------------
    Charge (ESU x 10^10)
                -0.0000
    Dipole Moment (Debye)
         X      -0.0000      Y       0.0000      Z       0.0801
       Tot       0.0801
    Quadrupole Moments (Debye-Ang)
        XX     -45.1600     XY       0.0000     YY     -55.1876
        XZ       0.0967     YZ      -0.0000     ZZ     -60.2111
    Octopole Moments (Debye-Ang^2)
       XXX    -163.6542    XXY       0.0000    XYY     -66.6644
       YYY      -0.0000    XXZ      -3.2763    XYZ      -0.0000
       YYZ     -10.3615    XZZ     -72.7325    YZZ       0.0000
       ZZZ     -54.2484
    Hexadecapole Moments (Debye-Ang^3)
      XXXX    -669.0146   XXXY       0.0000   XXYY    -149.3184
      XYYY       0.0000   YYYY     -62.3450   XXXZ     -12.1553
      XXYZ      -0.0000   XYYZ     -12.5163   YYYZ      -0.0000
      XXZZ    -318.6242   XYZZ       0.0000   YYZZ    -210.4043
      XZZZ     -65.5299   YZZZ      -0.0000   ZZZZ   -1268.4105
 -----------------------------------------------------------------
 Calculating analytic gradient of the SCF energy
 Gradient of SCF Energy
            1           2           3           4           5           6
    1   0.0000482  -0.0000683   0.0000000   0.0000683  -0.0000482   0.0000000
    2  -0.0000000  -0.0000000  -0.0000000   0.0000000   0.0000000  -0.0000000
    3   0.0000970   0.0000038  -0.0000299   0.0000038   0.0000970  -0.0000811
            7           8           9          10          11          12
    1  -0.0000046   0.0000209  -0.0000000  -0.0000209   0.0000046  -0.0000000
    2   0.0000000  -0.0000000   0.0000000  -0.0000000  -0.0000000  -0.0000000
    3   0.0000025  -0.0000135  -0.0000528  -0.0000135   0.0000025  -0.0000158
 Max gradient component =       9.697E-05
 RMS gradient           =       3.521E-05
 Gradient time:  CPU 14.92 s  wall 2.55 s
 Geometry Optimization Parameters
   NAtoms,    NIC,     NZ,  NCons,   NDum,   NFix, NCnnct, MaxDiis
       12      78      12       0       0       0       0       0

 Cartesian Hessian Update
 Hessian updated using BFGS update


** GEOMETRY OPTIMIZATION IN DELOCALIZED INTERNAL COORDINATES **
   Searching for a Minimum

   Optimization Cycle:   4

                       Coordinates (Angstroms)
     ATOM                X               Y               Z
      1  C        -0.0044534340    0.0000000000    0.0031564893
      2  C        -0.0059816843    0.0000000000    1.3962728015
      3  C         1.2079582140    0.0000000000    2.0652295697
      4  C         2.4218981122    0.0000000000    1.3962728015
      5  C         2.4203698620    0.0000000000    0.0031564893
      6  C         1.2079582140    0.0000000000   -0.6804163682
      7  H        -0.9376124263    0.0000000000   -0.5448640497
      8  H        -0.9320284669    0.0000000000    1.9570574772
      9  F         1.2079582140    0.0000000000    3.4194767046
     10  H         3.3479448948    0.0000000000    1.9570574773
     11  H         3.3535288542    0.0000000000   -0.5448640498
     12  Cl        1.2079582140    0.0000000000   -2.4398553427
   Point Group: c1    Number of degrees of freedom:    30


   Energy is   -791.201522892

 Hessian updated using BFGS update

 11 Hessian modes will be used to form the next step
  Hessian Eigenvalues:
     0.147286    0.160302    0.179659    0.230074    0.297336    0.351322
     0.355159    0.435732    0.455280    0.484433    0.542626

 Minimum search - taking simple RFO step
 Searching for Lamda that Minimizes Along All modes
 Value Taken    Lamda =   0.00000000
 Step Taken.  Stepsize is  0.000551

                             Maximum     Tolerance    Cnvgd?
         Gradient           0.000080      0.000300     YES
         Displacement       0.000390      0.001200     YES
         Energy change     -0.000005      0.000001      NO


                       Distance Matrix (Angstroms)
             C (  1)   C (  2)   C (  3)   C (  4)   C (  5)   C (  6)
   C (  2)  1.393117
   C (  3)  2.392089  1.386057
   C (  4)  2.797848  2.427880  1.386057
   C (  5)  2.424823  2.797848  2.392089  1.393117
   C (  6)  1.391838  2.405470  2.745646  2.405470  1.391838
   H (  7)  1.082179  2.153125  3.378766  3.879990  3.402407  2.149848
   H (  8)  2.162897  1.082609  2.142719  3.400486  3.880245  3.396441
   F (  9)  3.625077  2.359450  1.354247  2.359450  3.625077  4.099893
   H ( 10)  3.880245  3.400486  2.142719  1.082609  2.162897  3.396441
   H ( 11)  3.402407  3.879990  3.378766  2.153125  1.082179  2.149848
   Cl( 12)  2.727315  4.023621  4.505085  4.023621  2.727315  1.759439
             H (  7)   H (  8)   F (  9)   H ( 10)   H ( 11)
   H (  8)  2.501928
   F (  9)  4.507712  2.591952
   H ( 10)  4.962420  4.279973  2.591952
   H ( 11)  4.291141  4.962420  4.507712  2.501928
   Cl( 12)  2.862598  4.890029  5.859332  4.890029  2.862598

 Final energy is   -791.20152289246221     


 ******************************
 **  OPTIMIZATION CONVERGED  **
 ******************************

                       Coordinates (Angstroms)
     ATOM                X               Y               Z
      1  C        -0.0044534340    0.0000000000    0.0031564893
      2  C        -0.0059816843    0.0000000000    1.3962728015
      3  C         1.2079582140    0.0000000000    2.0652295697
      4  C         2.4218981122    0.0000000000    1.3962728015
      5  C         2.4203698620    0.0000000000    0.0031564893
      6  C         1.2079582140    0.0000000000   -0.6804163682
      7  H        -0.9376124263    0.0000000000   -0.5448640497
      8  H        -0.9320284669    0.0000000000    1.9570574772
      9  F         1.2079582140    0.0000000000    3.4194767046
     10  H         3.3479448948    0.0000000000    1.9570574773
     11  H         3.3535288542    0.0000000000   -0.5448640498
     12  Cl        1.2079582140    0.0000000000   -2.4398553427

Z-matrix Print:
$molecule
0 1
Cl
C  1 1.759439
C  2 1.391838 1 119.414848
H  3 1.082179 2 120.160520 1 -0.000000 0
C  2 1.391838 1 119.414848 3 -180.000000 0
H  5 1.082179 2 120.160520 1 -0.000000 0
C  3 1.393117 2 119.477701 1 -180.000000 0
H  7 1.082609 3 121.260627 2 -180.000000 0
C  7 1.386057 3 118.794658 2 -0.000000 0
F  9 1.354247 7 118.857512 3 -180.000000 0
C  9 1.386057 7 122.284977 3 -0.000000 0
H  11 1.082609 9 119.944715 7 -180.000000 0
$end


 --------------------------------------------------------------

                    Orbital Energies (a.u.)
 --------------------------------------------------------------

 Alpha MOs
 -- Occupied --
******** -24.7021 -10.2779 -10.2523 -10.2084 -10.2084 -10.2048 -10.2048
 -9.4774  -7.2419  -7.2323  -7.2320  -1.2411  -0.9107  -0.8561  -0.7860
 -0.7515  -0.6548  -0.6263  -0.5682  -0.5212  -0.5063  -0.4843  -0.4723
 -0.4599  -0.4286  -0.4085  -0.4081  -0.3770  -0.3433  -0.3269  -0.2885
 -0.2587
 -- Virtual --
 -0.0446  -0.0317  -0.0108   0.0047   0.0059   0.0139   0.0342   0.0381
  0.0535   0.0611   0.0731   0.0733   0.0804   0.0872   0.1032   0.1128
  0.1168   0.1192   0.1238   0.1265   0.1298   0.1299   0.1342   0.1345
  0.1381   0.1493   0.1544   0.1750   0.1777   0.1825   0.1941   0.2076
  0.2087   0.2344   0.2360   0.2493   0.2547   0.2714   0.2779   0.2849
  0.2907   0.3069   0.3168   0.3278   0.3358   0.3573   0.3839   0.3879
  0.4242   0.4391   0.4574   0.4644   0.4945   0.4985   0.5120   0.5184
  0.5390   0.5528   0.5678   0.5741   0.5880   0.5954   0.5978   0.5981
  0.6516   0.6533   0.6783   0.7085   0.7294   0.7667   0.7872   0.8193
  0.8289   0.8369   0.8399   0.8465   0.8559   0.8611   0.8732   0.9025
  0.9026   0.9290   0.9529   0.9763   0.9972   1.0019   1.0316   1.0487
  1.1048   1.1606   1.1708   1.1945   1.2806   1.2871   1.3787   1.4145
  1.4397   1.4510   1.4920   1.5145   1.5229   1.5399   1.5879   1.5930
  1.6018   1.6300   1.6805   1.6881   1.7215   1.7473   1.8838   1.8858
  1.8919   1.9008   1.9043   1.9262   1.9346   2.0294   2.0470   2.0484
  2.0584   2.0688   2.1752   2.2365   2.2837   2.2950   2.3081   2.3933
  2.4164   2.4379   2.5308   2.6001   2.6123   2.6251   2.6912   2.6949
  2.7045   2.7321   2.7359   2.7386   2.7526   2.7644   2.8433   2.8604
  2.9295   3.0495   3.0659   3.1163   3.2146   3.3081   3.3612   3.4573
  3.5850   3.6561   3.7770   3.7893   3.8509   3.9725   3.9727   4.1010
  4.1261   4.1300   4.8187   4.8593   6.3067   6.4328   6.7267   9.7684
 23.4984  23.8488  23.9539  24.0230  24.0755  24.1588  25.8198  26.1273
 26.6141  66.7923 215.7586
 --------------------------------------------------------------

          Ground-State Mulliken Net Atomic Charges

     Atom                 Charge (a.u.)
  ----------------------------------------
      1 C                    -0.600655
      2 C                     0.098610
      3 C                    -0.576710
      4 C                     0.098610
      5 C                    -0.600655
      6 C                     0.691435
      7 H                     0.180922
      8 H                     0.202373
      9 F                    -0.169507
     10 H                     0.202373
     11 H                     0.180922
     12 Cl                    0.292284
  ----------------------------------------
  Sum of atomic charges =     0.000000

 -----------------------------------------------------------------
                    Cartesian Multipole Moments
 -----------------------------------------------------------------
    Charge (ESU x 10^10)
                -0.0000
    Dipole Moment (Debye)
         X      -0.0000      Y       0.0000      Z       0.0801
       Tot       0.0801
    Quadrupole Moments (Debye-Ang)
        XX     -45.1600     XY       0.0000     YY     -55.1876
        XZ       0.0967     YZ      -0.0000     ZZ     -60.2111
    Octopole Moments (Debye-Ang^2)
       XXX    -163.6542    XXY       0.0000    XYY     -66.6644
       YYY      -0.0000    XXZ      -3.2763    XYZ      -0.0000
       YYZ     -10.3615    XZZ     -72.7325    YZZ       0.0000
       ZZZ     -54.2484
    Hexadecapole Moments (Debye-Ang^3)
      XXXX    -669.0146   XXXY       0.0000   XXYY    -149.3184
      XYYY       0.0000   YYYY     -62.3450   XXXZ     -12.1553
      XXYZ      -0.0000   XYYZ     -12.5163   YYYZ      -0.0000
      XXZZ    -318.6242   XYZZ       0.0000   YYZZ    -210.4043
      XZZZ     -65.5299   YZZZ      -0.0000   ZZZZ   -1268.4105
 -----------------------------------------------------------------
Archival summary:
1\1\december\OPT\ProcedureUnspecified\BasisUnspecified\l1164\taweetha\FriNov2920:50:432019FriNov2920:50:432019\0\\#,OPT,ProcedureUnspecified,BasisUnspecified,\\0,1\Cl\C,1,1.75944\C,2,1.39184,1,119.415\H,3,1.08218,2,120.161,1,-0,0\C,2,1.39184,1,119.415,3,-180,0\H,5,1.08218,2,120.161,1,-0,0\C,3,1.39312,2,119.478,1,-180,0\H,7,1.08261,3,121.261,2,-180,0\C,7,1.38606,3,118.795,2,-0,0\F,9,1.35425,7,118.858,3,-180,0\C,9,1.38606,7,122.285,3,-0,0\H,11,1.08261,9,119.945,7,-180,0\\\@

 Total job time:  42.97s(wall), 245.28s(cpu) 
 Fri Nov 29 20:50:43 2019

        *************************************************************
        *                                                           *
        *  Thank you very much for using Q-Chem.  Have a nice day.  *
        *                                                           *
        *************************************************************


 
User input: 2 of 2 
 
                  Welcome to Q-Chem
     A Quantum Leap Into The Future Of Chemistry


 Q-Chem 5.2 (devel), Q-Chem, Inc., Pleasanton, CA (2019)

 Yihan Shao,  Zhengting Gan,  E. Epifanovsky,  A. T. B. Gilbert,  M. Wormit,  
 J. Kussmann,  A. W. Lange,  A. Behn,  Jia Deng,  Xintian Feng,  D. Ghosh,  
 M. Goldey,  P. R. Horn,  L. D. Jacobson,  I. Kaliman,  T. Kus,  A. Landau,  
 Jie Liu,  E. I. Proynov,  R. M. Richard,  R. P. Steele,  E. J. Sundstrom,  
 H. L. Woodcock III,  P. M. Zimmerman,  D. Zuev,  B. Albrecht,  E. Alguire,  
 S. A. Baeppler,  D. Barton,  Z. Benda,  Y. A. Bernard,  E. J. Berquist,  
 K. B. Bravaya,  H. Burton,  D. Casanova,  Chun-Min Chang,  Yunqing Chen,  
 A. Chien,  K. D. Closser,  M. P. Coons,  S. Coriani,  S. Dasgupta,  
 A. L. Dempwolff,  M. Diedenhofen,  Hainam Do,  R. G. Edgar,  Po-Tung Fang,  
 S. Faraji,  S. Fatehi,  Qingguo Feng,  K. D. Fenk,  J. Fosso-Tande,  
 J. Gayvert,  Qinghui Ge,  A. Ghysels,  G. Gidofalvi,  J. Gomes,  
 J. Gonthier,  A. Gunina,  D. Hait,  M. W. D. Hanson-Heine,  
 P. H. P. Harbach,  A. W. Hauser,  M. F. Herbst,  J. E. Herr,  
 E. G. Hohenstein,  Z. C. Holden,  Kerwin Hui,  B. C. Huynh,  T.-C. Jagau,  
 Hyunjun Ji,  B. Kaduk,  K. Khistyaev,  Jaehoon Kim,  P. Klunzinger,  K. Koh,  
 D. Kosenkov,  L. Koulias,  T. Kowalczyk,  C. M. Krauter,  A. Kunitsa,  
 Ka Un Lao,  A. Laurent,  K. V. Lawler,  Joonho Lee,  D. Lefrancois,  
 S. Lehtola,  D. S. Levine,  Yi-Pei Li,  You-Sheng Lin,  Fenglai Liu,  
 E. Livshits,  A. Luenser,  P. Manohar,  E. Mansoor,  S. F. Manzer,  
 Shan-Ping Mao,  Yuezhi Mao,  N. Mardirossian,  A. V. Marenich,  
 T. Markovich,  L. A. Martinez-Martinez,  S. A. Maurer,  N. J. Mayhall,  
 S. C. McKenzie,  J.-M. Mewes,  P. Morgante,  A. F. Morrison,  
 J. W. Mullinax,  K. Nanda,  T. S. Nguyen-Beck,  R. Olivares-Amaya,  
 J. A. Parkhill,  Zheng Pei,  T. M. Perrine,  F. Plasser,  P. Pokhilko,  
 S. Prager,  A. Prociuk,  E. Ramos,  D. R. Rehn,  F. Rob,  M. Scheurer,  
 M. Schneider,  N. Sergueev,  S. M. Sharada,  S. Sharma,  D. W. Small,  
 T. Stauch,  T. Stein,  Yu-Chuan Su,  A. J. W. Thom,  A. Tkatchenko,  
 T. Tsuchimochi,  N. M. Tubman,  L. Vogt,  M. L. Vidal,  O. Vydrov,  
 M. A. Watson,  J. Wenzel,  M. de Wergifosse,  T. A. Wesolowski,  A. White,  
 J. Witte,  A. Yamada,  Jun Yang,  K. Yao,  S. Yeganeh,  S. R. Yost,  
 Zhi-Qiang You,  A. Zech,  Igor Ying Zhang,  Xing Zhang,  Yan Zhao,  
 Ying Zhu,  B. R. Brooks,  G. K. L. Chan,  C. J. Cramer,  M. S. Gordon,  
 W. J. Hehre,  A. Klamt,  M. W. Schmidt,  C. D. Sherrill,  D. G. Truhlar,  
 A. Aspuru-Guzik,  R. Baer,  A. T. Bell,  N. A. Besley,  Jeng-Da Chai,  
 A. E. DePrince, III,  R. A. DiStasio Jr.,  A. Dreuw,  B. D. Dunietz,  
 T. R. Furlani,  Chao-Ping Hsu,  Yousung Jung,  Jing Kong,  D. S. Lambrecht,  
 WanZhen Liang,  C. Ochsenfeld,  V. A. Rassolov,  L. V. Slipchenko,  
 J. E. Subotnik,  T. Van Voorhis,  J. M. Herbert,  A. I. Krylov,  
 P. M. W. Gill,  M. Head-Gordon

 Contributors to earlier versions of Q-Chem not listed above: 
 R. D. Adamson,  B. Austin,  J. Baker,  G. J. O. Beran,  K. Brandhorst,  
 S. T. Brown,  E. F. C. Byrd,  A. K. Chakraborty,  C.-L. Cheng,  
 Siu Hung Chien,  D. M. Chipman,  D. L. Crittenden,  H. Dachsel,  
 R. J. Doerksen,  A. D. Dutoi,  L. Fusti-Molnar,  W. A. Goddard III,  
 A. Golubeva-Zadorozhnaya,  S. R. Gwaltney,  G. Hawkins,  A. Heyden,  
 S. Hirata,  G. Kedziora,  F. J. Keil,  C. Kelley,  Jihan Kim,  R. A. King,  
 R. Z. Khaliullin,  P. P. Korambath,  W. Kurlancheek,  A. M. Lee,  M. S. Lee,  
 S. V. Levchenko,  Ching Yeh Lin,  D. Liotard,  R. C. Lochan,  I. Lotan,  
 P. E. Maslen,  N. Nair,  D. P. O'Neill,  D. Neuhauser,  E. Neuscamman,  
 C. M. Oana,  R. Olson,  B. Peters,  R. Peverati,  P. A. Pieniazek,  
 Y. M. Rhee,  J. Ritchie,  M. A. Rohrdanz,  E. Rosta,  N. J. Russ,  
 H. F. Schaefer III,  N. E. Schultz,  N. Shenvi,  A. C. Simmonett,  A. Sodt,  
 D. Stuck,  K. S. Thanthiriwatte,  V. Vanovschi,  Tao Wang,  A. Warshel,  
 C. F. Williams,  Q. Wu,  X. Xu,  W. Zhang

 Please cite Q-Chem as follows:
 Y. Shao et al., Mol. Phys. 113, 184-215 (2015)
 DOI: 10.1080/00268976.2014.952696

 Q-Chem 5.2.1 for Intel X86 EM64T Linux

 Parts of Q-Chem use Armadillo 8.300.2 (Tropical Shenanigans).
 http://arma.sourceforge.net/

 Q-Chem begins on Fri Nov 29 20:50:43 2019  

Host: 
0

     Scratch files written to /scratch/taweetham/qchem6391//
NAlpha2: 66
NElect   66
Mult     1
The previous job contains 0 fragments, simply inherited here

Checking the input file for inconsistencies... 	...done.

--------------------------------------------------------------
User input:
--------------------------------------------------------------

$MOLECULE
READ
$END

$REM
   JOB_TYPE 	FREQUENCY
   BASIS 	6-311++G**
   METHOD	B3LYP	
$END


--------------------------------------------------------------
 ----------------------------------------------------------------
             Standard Nuclear Orientation (Angstroms)
    I     Atom           X                Y                Z
 ----------------------------------------------------------------
    1      C      -1.2124116480     0.0000000000     0.2578157391
    2      C      -1.2139398983     0.0000000000    -1.1353005732
    3      C       0.0000000000    -0.0000000000    -1.8042573414
    4      C       1.2139398983    -0.0000000000    -1.1353005732
    5      C       1.2124116480    -0.0000000000     0.2578157391
    6      C       0.0000000000     0.0000000000     0.9413885965
    7      H      -2.1455706403     0.0000000000     0.8058362780
    8      H      -2.1399866809     0.0000000000    -1.6960852489
    9      F       0.0000000000    -0.0000000000    -3.1585044763
   10      H       2.1399866809    -0.0000000000    -1.6960852489
   11      H       2.1455706403    -0.0000000000     0.8058362781
   12      Cl     -0.0000000000     0.0000000000     2.7008275710
 ----------------------------------------------------------------
 Molecular Point Group                 C2v   NOp =  4
 Largest Abelian Subgroup              C2v   NOp =  4
 Nuclear Repulsion Energy =         392.11315115 hartrees
 There are       33 alpha and       33 beta electrons
 Requested basis set is 6-311++G(d,p)
 There are 75 shells and 212 basis functions

 Total QAlloc Memory Limit   2000 MB
 Mega-Array Size       188 MB
 MEM_STATIC part       192 MB

                       Distance Matrix (Angstroms)
             C (  1)   C (  2)   C (  3)   C (  4)   C (  5)   C (  6)
   C (  2)  1.393117
   C (  3)  2.392089  1.386057
   C (  4)  2.797848  2.427880  1.386057
   C (  5)  2.424823  2.797848  2.392089  1.393117
   C (  6)  1.391838  2.405470  2.745646  2.405470  1.391838
   H (  7)  1.082179  2.153125  3.378766  3.879990  3.402407  2.149848
   H (  8)  2.162897  1.082609  2.142719  3.400486  3.880245  3.396441
   F (  9)  3.625077  2.359450  1.354247  2.359450  3.625077  4.099893
   H ( 10)  3.880245  3.400486  2.142719  1.082609  2.162897  3.396441
   H ( 11)  3.402407  3.879990  3.378766  2.153125  1.082179  2.149848
   Cl( 12)  2.727315  4.023621  4.505085  4.023621  2.727315  1.759439
             H (  7)   H (  8)   F (  9)   H ( 10)   H ( 11)
   H (  8)  2.501928
   F (  9)  4.507712  2.591952
   H ( 10)  4.962420  4.279973  2.591952
   H ( 11)  4.291141  4.962420  4.507712  2.501928
   Cl( 12)  2.862598  4.890029  5.859332  4.890029  2.862598

 A cutoff of  1.0D-11 yielded   2547 shell pairs
 There are     21166 function pairs (     22800 Cartesian)
 Smallest overlap matrix eigenvalue = 1.59E-06

 Q-Chem warning in module stvman/mkSTV.C, line 318:

 Overlap eigenvalue is smaller than square root of threshold
 Use THRESH >= 12 to get rid of this warning

 Guess from superposition of atomic densities
 Warning:  Energy on first SCF cycle will be non-variational
 SAD guess density has 66.000000 electrons

 -----------------------------------------------------------------------
  General SCF calculation program by
  Eric Jon Sundstrom, Paul Horn, Yuezhi Mao, Dmitri Zuev, Alec White,
  David Stuck, Shaama M.S., Shane Yost, Joonho Lee, David Small,
  Daniel Levine, Susi Lehtola, Hugh Burton, Evgeny Epifanovsky,
  Bang C. Huynh
 -----------------------------------------------------------------------
 Exchange:     0.2000 Hartree-Fock + 0.0800 Slater + 0.7200 B88
 Correlation:  0.1900 VWN1RPA + 0.8100 LYP
 Using SG-1 standard quadrature grid
 using 6 threads for integral computing
 -------------------------------------------------------
 OpenMP Integral computing Module                
 Release: version 2.0, May 2017, Q-Chem Inc. Pleasanton 
 -------------------------------------------------------
 A restricted SCF calculation will be
 performed using DIIS
 SCF converges when DIIS error is below 1.0e-08
 ---------------------------------------
  Cycle       Energy         DIIS error
 ---------------------------------------
    1    -792.9061195357      4.28e-02  
    2    -791.1066467547      4.17e-03  
    3    -791.0736935105      4.78e-03  
    4    -791.1986000659      7.31e-04  
    5    -791.2008292946      3.59e-04  
    6    -791.2014360937      1.18e-04  
    7    -791.2015171806      3.38e-05  
    8    -791.2015224668      1.13e-05  
    9    -791.2015229125      1.25e-06  
   10    -791.2015229240      7.12e-07  
   11    -791.2015229338      1.32e-07  
   12    -791.2015229208      1.94e-08  
   13    -791.2015229316      1.18e-08  
   14    -791.2015229459      2.11e-09  Convergence criterion met
 ---------------------------------------
 SCF time:   CPU 47.78s  wall 8.00s 
 SCF   energy in the final basis set =     -791.2015229459
 Total energy in the final basis set =     -791.2015229459

 --------------------------------------------------------------
             Orbital Energies (a.u.) and Symmetries
 --------------------------------------------------------------

 Alpha MOs, Restricted
 -- Occupied --                  
-101.56  -24.70  -10.28  -10.25  -10.21  -10.21  -10.20  -10.20
  1 A1    2 A1    3 A1    4 A1    1 B1    5 A1    2 B1    6 A1                 
 -9.477  -7.242  -7.232  -7.232  -1.241  -0.911  -0.856  -0.786
  7 A1    8 A1    1 B2    3 B1    9 A1   10 A1   11 A1    4 B1                 
 -0.751  -0.655  -0.626  -0.568  -0.521  -0.506  -0.484  -0.472
 12 A1    5 B1   13 A1   14 A1    6 B1   15 A1    2 B2   16 A1                 
 -0.460  -0.429  -0.408  -0.408  -0.377  -0.343  -0.327  -0.289
  7 B1    8 B1    3 B2   17 A1    9 B1    4 B2   10 B1    1 A2                 
 -0.259
  5 B2                                                                         
 -- Virtual --                   
 -0.045  -0.032  -0.011   0.005   0.006   0.014   0.034   0.038
  2 A2    6 B2   18 A1   11 B1   19 A1   20 A1   12 B1   21 A1                 
  0.053   0.061   0.073   0.073   0.080   0.087   0.103   0.113
  7 B2   22 A1   23 A1    8 B2    3 A2   13 B1   24 A1   14 B1                 
  0.117   0.119   0.124   0.126   0.130   0.130   0.134   0.135
 25 A1    9 B2   26 A1   10 B2   15 B1    4 A2   16 B1   27 A1                 
  0.138   0.149   0.154   0.175   0.178   0.182   0.194   0.208
 17 B1   11 B2   28 A1   29 A1   18 B1   12 B2   30 A1   31 A1                 
  0.209   0.234   0.236   0.249   0.255   0.271   0.278   0.285
 19 B1   20 B1   32 A1   21 B1   33 A1   22 B1   34 A1   35 A1                 
  0.291   0.307   0.317   0.328   0.336   0.357   0.384   0.388
 23 B1   36 A1   13 B2   37 A1   24 B1   25 B1   38 A1   26 B1                 
  0.424   0.439   0.457   0.464   0.495   0.498   0.512   0.518
 39 A1   40 A1   14 B2   27 B1   28 B1   41 A1   15 B2   42 A1                 
  0.539   0.553   0.568   0.574   0.588   0.595   0.598   0.598
 29 B1    5 A2   16 B2   30 B1   43 A1    6 A2   17 B2   31 B1                 
  0.652   0.653   0.678   0.709   0.729   0.767   0.787   0.819
 44 A1   18 B2   45 A1   32 B1   46 A1   33 B1   47 A1   48 A1                 
  0.829   0.837   0.840   0.847   0.856   0.861   0.873   0.902
 19 B2   49 A1   50 A1   34 B1    7 A2   35 B1   36 B1   51 A1                 
  0.903   0.929   0.953   0.976   0.997   1.002   1.032   1.049
 37 B1   52 A1   53 A1    8 A2   38 B1   20 B2   54 A1    9 A2                 
  1.105   1.161   1.171   1.194   1.281   1.287   1.379   1.415
 10 A2   21 B2   55 A1   39 B1   22 B2   56 A1   57 A1   23 B2                 
  1.440   1.451   1.492   1.514   1.523   1.540   1.588   1.593
 58 A1   40 B1   41 B1   59 A1   42 B1   11 A2   60 A1   24 B2                 
  1.602   1.630   1.680   1.688   1.722   1.747   1.884   1.886
 25 B2   61 A1   62 A1   43 B1   44 B1   12 A2   26 B2   45 B1                 
  1.892   1.901   1.904   1.926   1.935   2.029   2.047   2.048
 13 A2   63 A1   27 B2   46 B1   64 A1   65 A1   47 B1   66 A1                 
  2.058   2.069   2.175   2.237   2.284   2.295   2.308   2.393
 14 A2   67 A1   28 B2   48 B1   29 B2   49 B1   15 A2   68 A1                 
  2.416   2.438   2.531   2.600   2.612   2.625   2.691   2.695
 50 B1   51 B1   69 A1   70 A1   30 B2   71 A1   52 B1   72 A1                 
  2.704   2.732   2.736   2.739   2.753   2.764   2.843   2.860
 53 B1   73 A1   54 B1   31 B2   74 A1   16 A2   32 B2   17 A2                 
  2.930   3.050   3.066   3.116   3.215   3.308   3.361   3.457
 55 B1   33 B2   75 A1   56 B1   76 A1   57 B1   77 A1   58 B1                 
  3.585   3.656   3.777   3.789   3.851   3.972   3.973   4.101
 78 A1   79 A1   18 A2   80 A1   81 A1   59 B1   34 B2   60 B1                 
  4.126   4.130   4.819   4.859   6.307   6.433   6.727   9.768
 82 A1   61 B1   62 B1   83 A1   35 B2   63 B1   84 A1   85 A1                 
 23.498  23.849  23.954  24.023  24.076  24.159  25.820  26.127
 86 A1   87 A1   64 B1   88 A1   65 B1   89 A1   36 B2   66 B1                 
 26.614  66.792 215.759
 90 A1   91 A1   92 A1                                                         

 Beta MOs, Restricted
 -- Occupied --                  
-101.56  -24.70  -10.28  -10.25  -10.21  -10.21  -10.20  -10.20
  1 A1    2 A1    3 A1    4 A1    1 B1    5 A1    2 B1    6 A1                 
 -9.477  -7.242  -7.232  -7.232  -1.241  -0.911  -0.856  -0.786
  7 A1    8 A1    1 B2    3 B1    9 A1   10 A1   11 A1    4 B1                 
 -0.751  -0.655  -0.626  -0.568  -0.521  -0.506  -0.484  -0.472
 12 A1    5 B1   13 A1   14 A1    6 B1   15 A1    2 B2   16 A1                 
 -0.460  -0.429  -0.408  -0.408  -0.377  -0.343  -0.327  -0.289
  7 B1    8 B1    3 B2   17 A1    9 B1    4 B2   10 B1    1 A2                 
 -0.259
  5 B2                                                                         
 -- Virtual --                   
 -0.045  -0.032  -0.011   0.005   0.006   0.014   0.034   0.038
  2 A2    6 B2   18 A1   11 B1   19 A1   20 A1   12 B1   21 A1                 
  0.053   0.061   0.073   0.073   0.080   0.087   0.103   0.113
  7 B2   22 A1   23 A1    8 B2    3 A2   13 B1   24 A1   14 B1                 
  0.117   0.119   0.124   0.126   0.130   0.130   0.134   0.135
 25 A1    9 B2   26 A1   10 B2   15 B1    4 A2   16 B1   27 A1                 
  0.138   0.149   0.154   0.175   0.178   0.182   0.194   0.208
 17 B1   11 B2   28 A1   29 A1   18 B1   12 B2   30 A1   31 A1                 
  0.209   0.234   0.236   0.249   0.255   0.271   0.278   0.285
 19 B1   20 B1   32 A1   21 B1   33 A1   22 B1   34 A1   35 A1                 
  0.291   0.307   0.317   0.328   0.336   0.357   0.384   0.388
 23 B1   36 A1   13 B2   37 A1   24 B1   25 B1   38 A1   26 B1                 
  0.424   0.439   0.457   0.464   0.495   0.498   0.512   0.518
 39 A1   40 A1   14 B2   27 B1   28 B1   41 A1   15 B2   42 A1                 
  0.539   0.553   0.568   0.574   0.588   0.595   0.598   0.598
 29 B1    5 A2   16 B2   30 B1   43 A1    6 A2   17 B2   31 B1                 
  0.652   0.653   0.678   0.709   0.729   0.767   0.787   0.819
 44 A1   18 B2   45 A1   32 B1   46 A1   33 B1   47 A1   48 A1                 
  0.829   0.837   0.840   0.847   0.856   0.861   0.873   0.902
 19 B2   49 A1   50 A1   34 B1    7 A2   35 B1   36 B1   51 A1                 
  0.903   0.929   0.953   0.976   0.997   1.002   1.032   1.049
 37 B1   52 A1   53 A1    8 A2   38 B1   20 B2   54 A1    9 A2                 
  1.105   1.161   1.171   1.194   1.281   1.287   1.379   1.415
 10 A2   21 B2   55 A1   39 B1   22 B2   56 A1   57 A1   23 B2                 
  1.440   1.451   1.492   1.514   1.523   1.540   1.588   1.593
 58 A1   40 B1   41 B1   59 A1   42 B1   11 A2   60 A1   24 B2                 
  1.602   1.630   1.680   1.688   1.722   1.747   1.884   1.886
 25 B2   61 A1   62 A1   43 B1   44 B1   12 A2   26 B2   45 B1                 
  1.892   1.901   1.904   1.926   1.935   2.029   2.047   2.048
 13 A2   63 A1   27 B2   46 B1   64 A1   65 A1   47 B1   66 A1                 
  2.058   2.069   2.175   2.237   2.284   2.295   2.308   2.393
 14 A2   67 A1   28 B2   48 B1   29 B2   49 B1   15 A2   68 A1                 
  2.416   2.438   2.531   2.600   2.612   2.625   2.691   2.695
 50 B1   51 B1   69 A1   70 A1   30 B2   71 A1   52 B1   72 A1                 
  2.704   2.732   2.736   2.739   2.753   2.764   2.843   2.860
 53 B1   73 A1   54 B1   31 B2   74 A1   16 A2   32 B2   17 A2                 
  2.930   3.050   3.066   3.116   3.215   3.308   3.361   3.457
 55 B1   33 B2   75 A1   56 B1   76 A1   57 B1   77 A1   58 B1                 
  3.585   3.656   3.777   3.789   3.851   3.972   3.973   4.101
 78 A1   79 A1   18 A2   80 A1   81 A1   59 B1   34 B2   60 B1                 
  4.126   4.130   4.819   4.859   6.307   6.433   6.727   9.768
 82 A1   61 B1   62 B1   83 A1   35 B2   63 B1   84 A1   85 A1                 
 23.498  23.849  23.954  24.023  24.076  24.159  25.820  26.127
 86 A1   87 A1   64 B1   88 A1   65 B1   89 A1   36 B2   66 B1                 
 26.614  66.792 215.759
 90 A1   91 A1   92 A1                                                         
 --------------------------------------------------------------

          Ground-State Mulliken Net Atomic Charges

     Atom                 Charge (a.u.)
  ----------------------------------------
      1 C                    -0.600412
      2 C                     0.098612
      3 C                    -0.576578
      4 C                     0.098612
      5 C                    -0.600412
      6 C                     0.690794
      7 H                     0.180933
      8 H                     0.202354
      9 F                    -0.169507
     10 H                     0.202354
     11 H                     0.180933
     12 Cl                    0.292314
  ----------------------------------------
  Sum of atomic charges =     0.000000

 -----------------------------------------------------------------
                    Cartesian Multipole Moments
 -----------------------------------------------------------------
    Charge (ESU x 10^10)
                -0.0000
    Dipole Moment (Debye)
         X      -0.0000      Y       0.0000      Z      -0.0801
       Tot       0.0801
    Quadrupole Moments (Debye-Ang)
        XX     -45.1600     XY      -0.0000     YY     -55.1876
        XZ      -0.0000     YZ       0.0000     ZZ     -60.2529
    Octopole Moments (Debye-Ang^2)
       XXX       0.0000    XXY      -0.0000    XYY      -0.0000
       YYY       0.0000    XXZ      -8.3923    XYZ       0.0000
       YYZ      -4.0409    XZZ      -0.0000    YZZ       0.0000
       ZZZ       7.0919
    Hexadecapole Moments (Debye-Ang^3)
      XXXX    -273.6397   XXXY       0.0000   XXYY     -68.7906
      XYYY      -0.0000   YYYY     -62.3450   XXXZ      -0.0000
      XXYZ      -0.0000   XYYZ       0.0000   YYYZ       0.0000
      XXZZ    -232.0710   XYZZ       0.0000   YYZZ    -208.7549
      XZZZ      -0.0000   YZZZ      -0.0000   ZZZZ   -1236.3912
 -----------------------------------------------------------------
 Calculating MO derivatives via CPSCF
    1     0    39    0.0318889  
    2     0    39    0.0076962  
    3     0    39    0.0006408  
    4     1    38    0.0000485  
    5    36     3    0.0000034  
    6    39     0    0.0000002  Converged
 Time for AOints: 43.0 s (CPU) 7.3 s (wall)
 ------------------------------------------------------------------------------
                     AOints        : Timing summary (seconds)
 ------------------------------------------------------------------------------
     job step          cpu (% of tot)      sys (% of tot)     wall (% of tot)
 ------------------------------------------------------------------------------
  AOints            0.4301E+02 ( 5.7)   0.1000E-05 ( 2.2)   0.7329E+01 ( 5.7)
 ------------------------------------------------------------------------------
   Grand Totals     0.7589E+03          0.4600E-04          0.1295E+03
 ------------------------------------------------------------------------------
 Polarizability Matrix (a.u.)
            1           2           3
    1 -82.7163089  -0.0000000  -0.0000000
    2  -0.0000000 -45.5064750   0.0000000
    3  -0.0000000   0.0000000-108.4217690
 Calculating analytic Hessian of the SCF energy

 Direct stationary perturbation theory relativistic correction:

 rels  =       0.877913721380
 relv  =      -3.285988919757
 rel2e =       0.841420251534
 E_rel =      -1.566654946843

 Hessian of the SCF Energy
            1           2           3           4           5           6
    1   0.7187397  -0.0000000  -0.0452383  -0.1275106  -0.0000000   0.0336372
    2  -0.0000000   0.1254611   0.0000000   0.0000000  -0.0539967   0.0000000
    3  -0.0452383   0.0000000   0.6818598  -0.0325792   0.0000000  -0.3379539
    4  -0.1275106   0.0000000  -0.0325792   0.7279540   0.0000000   0.0373602
    5  -0.0000000  -0.0539967   0.0000000   0.0000000   0.1211028  -0.0000000
    6   0.0336372   0.0000000  -0.3379539   0.0373602  -0.0000000   0.6955626
    7   0.0409990  -0.0000000   0.0838334  -0.2980168  -0.0000000   0.0376074
    8   0.0000000   0.0008067  -0.0000000  -0.0000000  -0.0638246   0.0000000
    9   0.0271273  -0.0000000  -0.0285228   0.1151883   0.0000000  -0.1537786
   10  -0.0204190  -0.0000000  -0.0296382  -0.0529200   0.0000000   0.0237061
   11  -0.0000000   0.0001866  -0.0000000   0.0000000   0.0070842  -0.0000000
   12  -0.0304244  -0.0000000  -0.0476301  -0.0237060  -0.0000000   0.0605169
   13  -0.0561731   0.0000000  -0.0240545  -0.0204189  -0.0000000   0.0304244
   14   0.0000000   0.0058940  -0.0000000   0.0000000   0.0001866   0.0000000
   15   0.0240541  -0.0000000   0.0602092   0.0296386  -0.0000000  -0.0476306
   16  -0.2823449   0.0000000  -0.0494562   0.0358172   0.0000000  -0.0797936
   17   0.0000000  -0.0605866  -0.0000000  -0.0000000   0.0050242  -0.0000000
   18  -0.1135782  -0.0000000  -0.1512147  -0.0251642   0.0000000  -0.0294902
   19  -0.2707497  -0.0000000   0.1231227   0.0048491   0.0000000  -0.0022176
   20  -0.0000000  -0.0347479   0.0000000   0.0000000   0.0030007  -0.0000000
   21   0.1254379   0.0000000  -0.1286498   0.0273889  -0.0000000  -0.0112925
   22   0.0051814   0.0000000   0.0021855  -0.2689897  -0.0000000  -0.1236459
   23  -0.0000000   0.0022425   0.0000000   0.0000000  -0.0332271   0.0000000
   24  -0.0273965   0.0000000  -0.0107047  -0.1250329  -0.0000000  -0.1310473
   25  -0.0077827  -0.0000000  -0.0037988   0.0060111   0.0000000   0.0444245
   26   0.0000000   0.0067868   0.0000000   0.0000000   0.0067065  -0.0000000
   27   0.0040539   0.0000000   0.0014924   0.0034721  -0.0000000  -0.0447843
   28   0.0002937  -0.0000000  -0.0010374  -0.0034093   0.0000000  -0.0037577
   29   0.0000000  -0.0011991  -0.0000000  -0.0000000   0.0049188  -0.0000000
   30  -0.0005930   0.0000000  -0.0008199  -0.0031481   0.0000000  -0.0012374
   31  -0.0031919   0.0000000   0.0038516   0.0003864  -0.0000000   0.0008421
   32  -0.0000000   0.0055221   0.0000000   0.0000000  -0.0013271  -0.0000000
   33   0.0031552   0.0000000  -0.0012300   0.0005154  -0.0000000  -0.0006941
   34   0.0029581   0.0000000  -0.0271903  -0.0037522  -0.0000000   0.0014129
   35  -0.0000000   0.0036304   0.0000000   0.0000000   0.0043518  -0.0000000
   36  -0.0002351   0.0000000  -0.0368350  -0.0039330  -0.0000000   0.0018280
            7           8           9          10          11          12
    1   0.0409990   0.0000000   0.0271273  -0.0204190  -0.0000000  -0.0304244
    2  -0.0000000   0.0008067  -0.0000000  -0.0000000   0.0001866  -0.0000000
    3   0.0838334  -0.0000000  -0.0285228  -0.0296382  -0.0000000  -0.0476301
    4  -0.2980168  -0.0000000   0.1151883  -0.0529200   0.0000000  -0.0237060
    5  -0.0000000  -0.0638246   0.0000000   0.0000000   0.0070842  -0.0000000
    6   0.0376074   0.0000000  -0.1537786   0.0237061  -0.0000000   0.0605169
    7   0.7028536   0.0000000  -0.0000000  -0.2980173  -0.0000000  -0.0376070
    8   0.0000000   0.1451764  -0.0000000  -0.0000000  -0.0638246   0.0000000
    9  -0.0000000  -0.0000000   0.6443007  -0.1151876   0.0000000  -0.1537777
   10  -0.2980173  -0.0000000  -0.1151876   0.7279547   0.0000000  -0.0373614
   11  -0.0000000  -0.0638246   0.0000000   0.0000000   0.1211028  -0.0000000
   12  -0.0376070   0.0000000  -0.1537777  -0.0373614  -0.0000000   0.6955617
   13   0.0409995   0.0000000  -0.0271282  -0.1275117  -0.0000000  -0.0336361
   14   0.0000000   0.0008067  -0.0000000  -0.0000000  -0.0539967   0.0000000
   15  -0.0838335  -0.0000000  -0.0285228   0.0325789   0.0000000  -0.3379537
   16  -0.0833791  -0.0000000   0.0000003   0.0358177   0.0000000   0.0797933
   17   0.0000000  -0.0042432   0.0000000   0.0000000   0.0050242  -0.0000000
   18  -0.0000000   0.0000000  -0.0023742   0.0251643  -0.0000000  -0.0294906
   19   0.0016405  -0.0000000  -0.0010671   0.0003864   0.0000000  -0.0008421
   20  -0.0000000   0.0076942   0.0000000   0.0000000  -0.0013271  -0.0000000
   21  -0.0017998   0.0000000  -0.0037811  -0.0005154  -0.0000000  -0.0006941
   22  -0.0184765   0.0000000  -0.0184467  -0.0034093  -0.0000000   0.0037577
   23  -0.0000000   0.0049031  -0.0000000   0.0000000   0.0049188   0.0000000
   24   0.0136654   0.0000000   0.0107962   0.0031481  -0.0000000  -0.0012374
   25  -0.0736666  -0.0000000   0.0000000   0.0060110   0.0000000  -0.0444245
   26  -0.0000000  -0.0397822  -0.0000000   0.0000000   0.0067065  -0.0000000
   27  -0.0000000  -0.0000000  -0.2933795  -0.0034720  -0.0000000  -0.0447843
   28  -0.0184765  -0.0000000   0.0184468  -0.2689897   0.0000000   0.1236458
   29   0.0000000   0.0049031   0.0000000  -0.0000000  -0.0332271  -0.0000000
   30  -0.0136654   0.0000000   0.0107962   0.1250329  -0.0000000  -0.1310473
   31   0.0016405   0.0000000   0.0010672   0.0048490  -0.0000000   0.0022176
   32   0.0000000   0.0076942  -0.0000000  -0.0000000   0.0030007   0.0000000
   33   0.0017998  -0.0000000  -0.0037811  -0.0273889   0.0000000  -0.0112924
   34   0.0018994   0.0000000  -0.0000000  -0.0037522  -0.0000000  -0.0014128
   35  -0.0000000  -0.0003099  -0.0000000  -0.0000000   0.0043518  -0.0000000
   36   0.0000000   0.0000000   0.0020261   0.0039330  -0.0000000   0.0018280
           13          14          15          16          17          18
    1  -0.0561731   0.0000000   0.0240541  -0.2823449   0.0000000  -0.1135782
    2   0.0000000   0.0058940  -0.0000000   0.0000000  -0.0605866  -0.0000000
    3  -0.0240545  -0.0000000   0.0602092  -0.0494562  -0.0000000  -0.1512147
    4  -0.0204189   0.0000000   0.0296386   0.0358172  -0.0000000  -0.0251642
    5  -0.0000000   0.0001866  -0.0000000   0.0000000   0.0050242   0.0000000
    6   0.0304244   0.0000000  -0.0476306  -0.0797936  -0.0000000  -0.0294902
    7   0.0409995   0.0000000  -0.0838335  -0.0833791   0.0000000  -0.0000000
    8   0.0000000   0.0008067  -0.0000000  -0.0000000  -0.0042432   0.0000000
    9  -0.0271282  -0.0000000  -0.0285228   0.0000003   0.0000000  -0.0023742
   10  -0.1275117  -0.0000000   0.0325789   0.0358177   0.0000000   0.0251643
   11  -0.0000000  -0.0539967   0.0000000   0.0000000   0.0050242  -0.0000000
   12  -0.0336361   0.0000000  -0.3379537   0.0797933  -0.0000000  -0.0294906
   13   0.7187409   0.0000000   0.0452390  -0.2823459  -0.0000000   0.1135777
   14   0.0000000   0.1254611   0.0000000  -0.0000000  -0.0605865  -0.0000000
   15   0.0452390   0.0000000   0.6818601   0.0494559  -0.0000000  -0.1512144
   16  -0.2823459  -0.0000000   0.0494559   0.6446749  -0.0000000  -0.0000001
   17  -0.0000000  -0.0605865  -0.0000000  -0.0000000   0.1174962   0.0000000
   18   0.1135777  -0.0000000  -0.1512144  -0.0000001   0.0000000   0.5017364
   19  -0.0031919  -0.0000000  -0.0038516  -0.0186778   0.0000000   0.0162302
   20  -0.0000000   0.0055221   0.0000000   0.0000000   0.0025362  -0.0000000
   21  -0.0031551   0.0000000  -0.0012299  -0.0147252  -0.0000000   0.0095480
   22   0.0002937  -0.0000000   0.0010374   0.0018334  -0.0000000   0.0009633
   23  -0.0000000  -0.0011991  -0.0000000   0.0000000   0.0073434   0.0000000
   24   0.0005930   0.0000000  -0.0008199   0.0011164  -0.0000000  -0.0038336
   25  -0.0077828   0.0000000   0.0037989   0.0047673  -0.0000000  -0.0000000
   26   0.0000000   0.0067868   0.0000000  -0.0000000  -0.0008637  -0.0000000
   27  -0.0040538   0.0000000   0.0014924   0.0000000  -0.0000000   0.0016028
   28   0.0051814  -0.0000000  -0.0021855   0.0018334   0.0000000  -0.0009633
   29   0.0000000   0.0022425   0.0000000  -0.0000000   0.0073434   0.0000000
   30   0.0273965   0.0000000  -0.0107047  -0.0011164  -0.0000000  -0.0038336
   31  -0.2707497   0.0000000  -0.1231227  -0.0186779  -0.0000000  -0.0162303
   32   0.0000000  -0.0347479   0.0000000   0.0000000   0.0025362  -0.0000000
   33  -0.1254379   0.0000000  -0.1286498   0.0147252  -0.0000000   0.0095480
   34   0.0029581  -0.0000000   0.0271903  -0.0393178   0.0000000  -0.0000000
   35   0.0000000   0.0036304   0.0000000   0.0000000  -0.0210240  -0.0000000
   36   0.0002351   0.0000000  -0.0368350   0.0000000  -0.0000000  -0.1509842
           19          20          21          22          23          24
    1  -0.2707497  -0.0000000   0.1254379   0.0051814  -0.0000000  -0.0273965
    2  -0.0000000  -0.0347479   0.0000000   0.0000000   0.0022425   0.0000000
    3   0.1231227   0.0000000  -0.1286498   0.0021855   0.0000000  -0.0107047
    4   0.0048491   0.0000000   0.0273889  -0.2689897   0.0000000  -0.1250329
    5   0.0000000   0.0030007  -0.0000000  -0.0000000  -0.0332271  -0.0000000
    6  -0.0022176  -0.0000000  -0.0112925  -0.1236459   0.0000000  -0.1310473
    7   0.0016405  -0.0000000  -0.0017998  -0.0184765  -0.0000000   0.0136654
    8  -0.0000000   0.0076942   0.0000000   0.0000000   0.0049031   0.0000000
    9  -0.0010671   0.0000000  -0.0037811  -0.0184467  -0.0000000   0.0107962
   10   0.0003864   0.0000000  -0.0005154  -0.0034093   0.0000000   0.0031481
   11   0.0000000  -0.0013271  -0.0000000  -0.0000000   0.0049188  -0.0000000
   12  -0.0008421  -0.0000000  -0.0006941   0.0037577   0.0000000  -0.0012374
   13  -0.0031919  -0.0000000  -0.0031551   0.0002937  -0.0000000   0.0005930
   14  -0.0000000   0.0055221   0.0000000  -0.0000000  -0.0011991   0.0000000
   15  -0.0038516   0.0000000  -0.0012299   0.0010374  -0.0000000  -0.0008199
   16  -0.0186778   0.0000000  -0.0147252   0.0018334   0.0000000   0.0011164
   17   0.0000000   0.0025362  -0.0000000  -0.0000000   0.0073434  -0.0000000
   18   0.0162302  -0.0000000   0.0095480   0.0009633   0.0000000  -0.0038336
   19   0.2848698  -0.0000000  -0.1326988   0.0006333  -0.0000000   0.0002891
   20  -0.0000000   0.0242814   0.0000000   0.0000000  -0.0042040  -0.0000000
   21  -0.1326988   0.0000000   0.1349097  -0.0003026  -0.0000000   0.0011573
   22   0.0006333   0.0000000  -0.0003026   0.2811584   0.0000000   0.1350884
   23  -0.0000000  -0.0042040  -0.0000000   0.0000000   0.0235202  -0.0000000
   24   0.0002891  -0.0000000   0.0011573   0.1350884  -0.0000000   0.1348371
   25   0.0001688  -0.0000000   0.0014802   0.0025530  -0.0000000  -0.0013384
   26   0.0000000   0.0000176   0.0000000  -0.0000000  -0.0041790  -0.0000000
   27  -0.0002672   0.0000000  -0.0016502  -0.0001459   0.0000000   0.0016451
   28  -0.0000299   0.0000000   0.0000595  -0.0008492   0.0000000   0.0007558
   29   0.0000000  -0.0004109   0.0000000  -0.0000000   0.0001288  -0.0000000
   30   0.0000645   0.0000000   0.0000226  -0.0007558   0.0000000   0.0004783
   31  -0.0008716  -0.0000000  -0.0007410  -0.0000299  -0.0000000  -0.0000645
   32  -0.0000000   0.0001844   0.0000000   0.0000000  -0.0004109   0.0000000
   33   0.0007410   0.0000000   0.0006076  -0.0000595   0.0000000   0.0000226
   34   0.0009731   0.0000000  -0.0004287   0.0001014   0.0000000  -0.0008239
   35   0.0000000  -0.0025468   0.0000000   0.0000000   0.0001633   0.0000000
   36   0.0004970   0.0000000   0.0010523   0.0003242  -0.0000000  -0.0012937
           25          26          27          28          29          30
    1  -0.0077827   0.0000000   0.0040539   0.0002937   0.0000000  -0.0005930
    2  -0.0000000   0.0067868   0.0000000  -0.0000000  -0.0011991   0.0000000
    3  -0.0037988   0.0000000   0.0014924  -0.0010374  -0.0000000  -0.0008199
    4   0.0060111   0.0000000   0.0034721  -0.0034093  -0.0000000  -0.0031481
    5   0.0000000   0.0067065  -0.0000000   0.0000000   0.0049188   0.0000000
    6   0.0444245  -0.0000000  -0.0447843  -0.0037577  -0.0000000  -0.0012374
    7  -0.0736666  -0.0000000  -0.0000000  -0.0184765   0.0000000  -0.0136654
    8  -0.0000000  -0.0397822  -0.0000000  -0.0000000   0.0049031   0.0000000
    9   0.0000000  -0.0000000  -0.2933795   0.0184468   0.0000000   0.0107962
   10   0.0060110   0.0000000  -0.0034720  -0.2689897  -0.0000000   0.1250329
   11   0.0000000   0.0067065  -0.0000000   0.0000000  -0.0332271  -0.0000000
   12  -0.0444245  -0.0000000  -0.0447843   0.1236458  -0.0000000  -0.1310473
   13  -0.0077828   0.0000000  -0.0040538   0.0051814   0.0000000   0.0273965
   14   0.0000000   0.0067868   0.0000000  -0.0000000   0.0022425   0.0000000
   15   0.0037989   0.0000000   0.0014924  -0.0021855   0.0000000  -0.0107047
   16   0.0047673  -0.0000000   0.0000000   0.0018334  -0.0000000  -0.0011164
   17  -0.0000000  -0.0008637  -0.0000000   0.0000000   0.0073434  -0.0000000
   18  -0.0000000  -0.0000000   0.0016028  -0.0009633   0.0000000  -0.0038336
   19   0.0001688   0.0000000  -0.0002672  -0.0000299   0.0000000   0.0000645
   20  -0.0000000   0.0000176   0.0000000   0.0000000  -0.0004109   0.0000000
   21   0.0014802   0.0000000  -0.0016502   0.0000595   0.0000000   0.0000226
   22   0.0025530  -0.0000000  -0.0001459  -0.0008492  -0.0000000  -0.0007558
   23  -0.0000000  -0.0041790   0.0000000   0.0000000   0.0001288   0.0000000
   24  -0.0013384  -0.0000000   0.0016451   0.0007558  -0.0000000   0.0004783
   25   0.0667534   0.0000000  -0.0000000   0.0025530   0.0000000   0.0013384
   26   0.0000000   0.0226322   0.0000000  -0.0000000  -0.0041790  -0.0000000
   27  -0.0000000   0.0000000   0.3824715   0.0001459   0.0000000   0.0016451
   28   0.0025530  -0.0000000   0.0001459   0.2811584  -0.0000000  -0.1350884
   29   0.0000000  -0.0041790   0.0000000  -0.0000000   0.0235202  -0.0000000
   30   0.0013384  -0.0000000   0.0016451  -0.1350884  -0.0000000   0.1348371
   31   0.0001688   0.0000000   0.0002672   0.0006333   0.0000000  -0.0002891
   32  -0.0000000   0.0000176  -0.0000000  -0.0000000  -0.0042040   0.0000000
   33  -0.0014802  -0.0000000  -0.0016502   0.0003026  -0.0000000   0.0011573
   34   0.0002459  -0.0000000  -0.0000000   0.0001014   0.0000000   0.0008239
   35   0.0000000  -0.0006499  -0.0000000  -0.0000000   0.0001633   0.0000000
   36  -0.0000000  -0.0000000  -0.0041007  -0.0003242  -0.0000000  -0.0012937
           31          32          33          34          35          36
    1  -0.0031919  -0.0000000   0.0031552   0.0029581  -0.0000000  -0.0002351
    2   0.0000000   0.0055221   0.0000000   0.0000000   0.0036304   0.0000000
    3   0.0038516   0.0000000  -0.0012300  -0.0271903   0.0000000  -0.0368350
    4   0.0003864   0.0000000   0.0005154  -0.0037522   0.0000000  -0.0039330
    5  -0.0000000  -0.0013271  -0.0000000  -0.0000000   0.0043518  -0.0000000
    6   0.0008421  -0.0000000  -0.0006941   0.0014129  -0.0000000   0.0018280
    7   0.0016405   0.0000000   0.0017998   0.0018994  -0.0000000   0.0000000
    8   0.0000000   0.0076942  -0.0000000   0.0000000  -0.0003099   0.0000000
    9   0.0010672  -0.0000000  -0.0037811  -0.0000000  -0.0000000   0.0020261
   10   0.0048490  -0.0000000  -0.0273889  -0.0037522  -0.0000000   0.0039330
   11  -0.0000000   0.0030007   0.0000000  -0.0000000   0.0043518  -0.0000000
   12   0.0022176   0.0000000  -0.0112924  -0.0014128  -0.0000000   0.0018280
   13  -0.2707497   0.0000000  -0.1254379   0.0029581   0.0000000   0.0002351
   14   0.0000000  -0.0347479   0.0000000  -0.0000000   0.0036304   0.0000000
   15  -0.1231227   0.0000000  -0.1286498   0.0271903   0.0000000  -0.0368350
   16  -0.0186779   0.0000000   0.0147252  -0.0393178   0.0000000   0.0000000
   17  -0.0000000   0.0025362  -0.0000000   0.0000000  -0.0210240  -0.0000000
   18  -0.0162303  -0.0000000   0.0095480  -0.0000000  -0.0000000  -0.1509842
   19  -0.0008716  -0.0000000   0.0007410   0.0009731   0.0000000   0.0004970
   20  -0.0000000   0.0001844   0.0000000   0.0000000  -0.0025468   0.0000000
   21  -0.0007410   0.0000000   0.0006076  -0.0004287   0.0000000   0.0010523
   22  -0.0000299   0.0000000  -0.0000595   0.0001014   0.0000000   0.0003242
   23  -0.0000000  -0.0004109   0.0000000   0.0000000   0.0001633  -0.0000000
   24  -0.0000645   0.0000000   0.0000226  -0.0008239   0.0000000  -0.0012937
   25   0.0001688  -0.0000000  -0.0014802   0.0002459   0.0000000  -0.0000000
   26   0.0000000   0.0000176  -0.0000000  -0.0000000  -0.0006499  -0.0000000
   27   0.0002672  -0.0000000  -0.0016502  -0.0000000  -0.0000000  -0.0041007
   28   0.0006333  -0.0000000   0.0003026   0.0001014  -0.0000000  -0.0003242
   29   0.0000000  -0.0042040  -0.0000000   0.0000000   0.0001633  -0.0000000
   30  -0.0002891   0.0000000   0.0011573   0.0008239   0.0000000  -0.0012937
   31   0.2848698   0.0000000   0.1326988   0.0009731  -0.0000000  -0.0004969
   32   0.0000000   0.0242814   0.0000000   0.0000000  -0.0025468   0.0000000
   33   0.1326988   0.0000000   0.1349097   0.0004287   0.0000000   0.0010523
   34   0.0009731   0.0000000   0.0004287   0.0366117  -0.0000000   0.0000000
   35  -0.0000000  -0.0025468   0.0000000  -0.0000000   0.0107864   0.0000000
   36  -0.0004969   0.0000000   0.0010523   0.0000000   0.0000000   0.2235556
 **********************************************************************
 **                                                                  **
 **                       VIBRATIONAL ANALYSIS                       **
 **                       --------------------                       **
 **                                                                  **
 **        VIBRATIONAL FREQUENCIES (CM**-1) AND NORMAL MODES         **
 **     FORCE CONSTANTS (mDYN/ANGSTROM) AND REDUCED MASSES (AMU)     **
 **                  INFRARED INTENSITIES (KM/MOL)                   **
 **                                                                  **
 **********************************************************************


 Mode:                 1                      2                      3
 Frequency:       124.49                 263.13                 330.34
 Force Cnst:      0.1054                 0.3980                 0.4823
 Red. Mass:      11.5405                 9.7563                 7.5015
 IR Active:          YES                    YES                    YES
 IR Intens:        0.947                  1.410                  1.168
 Raman Active:       YES                    YES                    YES
               X      Y      Z        X      Y      Z        X      Y      Z
 C         -0.000 -0.341  0.000   -0.299  0.000 -0.081   -0.000  0.185 -0.000
 C          0.000 -0.222  0.000   -0.143 -0.000 -0.126    0.000 -0.294 -0.000
 C          0.000 -0.026  0.000   -0.058  0.000 -0.000    0.000 -0.279 -0.000
 C          0.000 -0.222  0.000   -0.143  0.000  0.126    0.000 -0.294 -0.000
 C         -0.000 -0.341  0.000   -0.299 -0.000  0.081   -0.000  0.185  0.000
 C         -0.000 -0.261  0.000   -0.326 -0.000  0.000   -0.000  0.405 -0.000
 H         -0.000 -0.368 -0.000   -0.364  0.000 -0.189   -0.000  0.242 -0.000
 H          0.000 -0.162  0.000   -0.092 -0.000 -0.212    0.000 -0.412 -0.000
 F         -0.000  0.451  0.000    0.316 -0.000 -0.000   -0.000  0.229 -0.000
 H          0.000 -0.162  0.000   -0.092  0.000  0.212    0.000 -0.412  0.000
 H         -0.000 -0.368  0.000   -0.364 -0.000  0.189   -0.000  0.242  0.000
 Cl         0.000  0.270 -0.000    0.290  0.000  0.000    0.000 -0.083  0.000
 TransDip   0.000 -0.031  0.000   -0.038 -0.000 -0.000    0.000 -0.035 -0.000

 Mode:                 4                      5                      6
 Frequency:       375.19                 423.05                 423.13
 Force Cnst:      1.5393                 0.3239                 0.5533
 Red. Mass:      18.5592                 3.0714                 5.2449
 IR Active:          YES                    NO                     YES
 IR Intens:        0.355                  0.000                  1.949
 Raman Active:       YES                    YES                    YES
               X      Y      Z        X      Y      Z        X      Y      Z
 C          0.109  0.000 -0.098   -0.000  0.215 -0.000    0.105  0.000  0.106
 C          0.103 -0.000 -0.178    0.000 -0.218 -0.000   -0.215 -0.000  0.079
 C          0.000 -0.000 -0.400    0.000  0.000  0.000   -0.235 -0.000 -0.000
 C         -0.103  0.000 -0.178    0.000  0.218  0.000   -0.215  0.000 -0.079
 C         -0.109 -0.000 -0.098   -0.000 -0.215  0.000    0.105 -0.000 -0.106
 C         -0.000 -0.000  0.175   -0.000  0.000  0.000    0.162  0.000  0.000
 H         -0.004  0.000 -0.284   -0.000  0.460 -0.000    0.210  0.000  0.286
 H         -0.003 -0.000 -0.009    0.000 -0.441 -0.000   -0.350 -0.000  0.301
 F         -0.000  0.000 -0.475   -0.000 -0.000  0.000    0.298  0.000 -0.000
 H          0.003  0.000 -0.009    0.000  0.441  0.000   -0.350  0.000 -0.301
 H          0.004 -0.000 -0.284   -0.000 -0.460  0.000    0.210 -0.000 -0.286
 Cl         0.000  0.000  0.542    0.000  0.000 -0.000   -0.053 -0.000  0.000
 TransDip   0.000  0.000 -0.019    0.000 -0.000  0.000   -0.045  0.000  0.000

 Mode:                 7                      8                      9
 Frequency:       508.65                 633.29                 644.00
 Force Cnst:      0.3896                 1.9074                 1.7721
 Red. Mass:       2.5561                 8.0721                 7.2519
 IR Active:          YES                    YES                    YES
 IR Intens:       18.775                 54.340                  0.044
 Raman Active:       YES                    YES                    YES
               X      Y      Z        X      Y      Z        X      Y      Z
 C         -0.000 -0.083  0.000   -0.113  0.000 -0.229    0.211 -0.000 -0.308
 C          0.000 -0.028  0.000   -0.142 -0.000 -0.203   -0.181  0.000 -0.302
 C         -0.000  0.262 -0.000   -0.000  0.000  0.155   -0.103 -0.000 -0.000
 C         -0.000 -0.028 -0.000    0.142 -0.000 -0.203   -0.181 -0.000  0.302
 C          0.000 -0.083 -0.000    0.113  0.000 -0.229    0.211 -0.000  0.308
 C          0.000  0.229 -0.000    0.000 -0.000 -0.264    0.111  0.000  0.000
 H         -0.000 -0.483  0.000   -0.070  0.000 -0.157    0.258 -0.000 -0.229
 H          0.000 -0.444  0.000    0.020 -0.000 -0.470   -0.230  0.000 -0.220
 F          0.000 -0.051 -0.000   -0.000 -0.000  0.340   -0.100  0.000 -0.000
 H         -0.000 -0.444 -0.000   -0.020 -0.000 -0.470   -0.230 -0.000  0.220
 H          0.000 -0.483  0.000    0.070  0.000 -0.157    0.258  0.000  0.229
 Cl        -0.000 -0.010  0.000    0.000  0.000  0.185    0.030 -0.000 -0.000
 TransDip  -0.000 -0.139 -0.000    0.000 -0.000 -0.236    0.007 -0.000  0.000

 Mode:                10                     11                     12
 Frequency:       700.16                 812.40                 831.91
 Force Cnst:      1.1987                 0.4837                 2.7380
 Red. Mass:       4.1501                 1.2440                 6.7146
 IR Active:          YES                    NO                     YES
 IR Intens:        0.623                  0.000                  3.348
 Raman Active:       YES                    YES                    YES
               X      Y      Z        X      Y      Z        X      Y      Z
 C         -0.000 -0.183  0.000    0.000 -0.070 -0.000    0.315  0.000 -0.139
 C          0.000  0.157  0.000    0.000 -0.077 -0.000    0.248  0.000 -0.049
 C          0.000 -0.287 -0.000    0.000 -0.000 -0.000    0.000 -0.000 -0.064
 C          0.000  0.157 -0.000   -0.000  0.077  0.000   -0.248  0.000 -0.049
 C          0.000 -0.183 -0.000    0.000  0.070  0.000   -0.315  0.000 -0.139
 C         -0.000  0.294 -0.000   -0.000  0.000  0.000   -0.000 -0.000  0.200
 H         -0.000 -0.315  0.000   -0.000  0.462 -0.000    0.142 -0.000 -0.450
 H          0.000  0.508 -0.000    0.000  0.525 -0.000    0.171 -0.000  0.101
 F          0.000  0.020  0.000   -0.000  0.000  0.000    0.000  0.000  0.254
 H          0.000  0.508 -0.000   -0.000 -0.525  0.000   -0.171 -0.000  0.101
 H          0.000 -0.315 -0.000    0.000 -0.462  0.000   -0.142 -0.000 -0.450
 Cl        -0.000 -0.007  0.000    0.000 -0.000 -0.000   -0.000  0.000 -0.035
 TransDip   0.000  0.025 -0.000    0.000  0.000  0.000   -0.000 -0.000 -0.059

 Mode:                13                     14                     15
 Frequency:       839.74                 934.14                 959.38
 Force Cnst:      0.6702                 0.6625                 0.7234
 Red. Mass:       1.6130                 1.2886                 1.3340
 IR Active:          YES                    YES                    NO 
 IR Intens:       69.372                  0.095                  0.000
 Raman Active:       YES                    YES                    YES
               X      Y      Z        X      Y      Z        X      Y      Z
 C          0.000 -0.077 -0.000   -0.000 -0.078 -0.000    0.000 -0.091 -0.000
 C          0.000 -0.089 -0.000    0.000  0.077  0.000   -0.000  0.081 -0.000
 C         -0.000  0.138 -0.000    0.000 -0.029 -0.000    0.000  0.000  0.000
 C         -0.000 -0.089 -0.000   -0.000  0.077  0.000    0.000 -0.081  0.000
 C         -0.000 -0.077 -0.000    0.000 -0.078 -0.000   -0.000  0.091  0.000
 C          0.000  0.086  0.000   -0.000  0.021 -0.000    0.000  0.000  0.000
 H          0.000  0.497 -0.000   -0.000  0.507 -0.000    0.000  0.522 -0.000
 H          0.000  0.475  0.000    0.000 -0.480  0.000   -0.000 -0.461 -0.000
 F         -0.000 -0.024  0.000   -0.000  0.008  0.000   -0.000  0.000 -0.000
 H         -0.000  0.475  0.000   -0.000 -0.480 -0.000    0.000  0.461  0.000
 H         -0.000  0.497 -0.000    0.000  0.507 -0.000   -0.000 -0.522  0.000
 Cl         0.000 -0.006 -0.000    0.000 -0.003  0.000    0.000 -0.000 -0.000
 TransDip  -0.000  0.267 -0.000    0.000 -0.010 -0.000    0.000  0.000  0.000

 Mode:                16                     17                     18
 Frequency:      1027.97                1095.00                1115.23
 Force Cnst:      1.9260                 2.2596                 0.9330
 Red. Mass:       3.0934                 3.1985                 1.2733
 IR Active:          YES                    YES                    YES
 IR Intens:       17.893                 57.454                  8.193
 Raman Active:       YES                    YES                    YES
               X      Y      Z        X      Y      Z        X      Y      Z
 C          0.170 -0.000 -0.028   -0.087 -0.000  0.026   -0.028  0.000  0.069
 C         -0.238  0.000 -0.054   -0.075  0.000 -0.104   -0.030 -0.000 -0.066
 C          0.000 -0.000  0.030    0.000 -0.000  0.032    0.024  0.000 -0.000
 C          0.238  0.000 -0.054    0.075  0.000 -0.104   -0.030  0.000  0.066
 C         -0.170 -0.000 -0.028    0.087 -0.000  0.026   -0.028 -0.000 -0.069
 C         -0.000  0.000  0.099    0.000  0.000  0.378    0.044 -0.000 -0.000
 H          0.311  0.000  0.212   -0.302  0.000 -0.303    0.170 -0.000  0.418
 H         -0.439 -0.000  0.267    0.123 -0.000 -0.452    0.215 -0.000 -0.487
 F          0.000  0.000 -0.011   -0.000 -0.000 -0.002   -0.005 -0.000  0.000
 H          0.439 -0.000  0.267   -0.123  0.000 -0.452    0.215 -0.000  0.487
 H         -0.311  0.000  0.212    0.302  0.000 -0.303    0.170  0.000 -0.418
 Cl        -0.000 -0.000 -0.010    0.000 -0.000 -0.043   -0.003 -0.000  0.000
 TransDip   0.000 -0.000  0.135    0.000  0.000  0.243    0.092  0.000 -0.000

 Mode:                19                     20                     21
 Frequency:      1174.71                1241.29                1311.20
 Force Cnst:      0.9540                 3.7765                 1.2998
 Red. Mass:       1.1733                 4.1600                 1.2832
 IR Active:          YES                    YES                    YES
 IR Intens:       12.803                119.787                  1.260
 Raman Active:       YES                    YES                    YES
               X      Y      Z        X      Y      Z        X      Y      Z
 C         -0.056  0.000 -0.028    0.086 -0.000 -0.113    0.007  0.000  0.021
 C         -0.018 -0.000  0.026   -0.016  0.000  0.113   -0.024  0.000  0.047
 C         -0.000  0.000 -0.060    0.000 -0.000  0.409   -0.078 -0.000  0.000
 C          0.018 -0.000  0.026    0.016  0.000  0.113   -0.024  0.000 -0.047
 C          0.056  0.000 -0.028   -0.086 -0.000 -0.113    0.007 -0.000 -0.021
 C          0.000 -0.000  0.009   -0.000  0.000 -0.045    0.111 -0.000  0.000
 H         -0.265 -0.000 -0.379   -0.160 -0.000 -0.563   -0.275 -0.000 -0.462
 H         -0.275  0.000  0.451    0.128 -0.000 -0.089    0.231 -0.000 -0.381
 F          0.000 -0.000  0.029   -0.000 -0.000 -0.177    0.009  0.000 -0.000
 H          0.275  0.000  0.451   -0.128 -0.000 -0.089    0.231 -0.000  0.381
 H          0.265 -0.000 -0.379    0.160  0.000 -0.563   -0.275  0.000  0.462
 Cl        -0.000  0.000 -0.001    0.000 -0.000  0.009   -0.002  0.000  0.000
 TransDip  -0.000 -0.000 -0.115    0.000  0.000  0.351   -0.036 -0.000  0.000

 Mode:                22                     23                     24
 Frequency:      1319.44                1429.33                1518.89
 Force Cnst:     10.5081                 3.8566                 3.3380
 Red. Mass:      10.2445                 3.2040                 2.4557
 IR Active:          YES                    YES                    YES
 IR Intens:        0.289                  0.571                172.692
 Raman Active:       YES                    YES                    YES
               X      Y      Z        X      Y      Z        X      Y      Z
 C         -0.241 -0.000 -0.262   -0.051  0.000  0.178   -0.113 -0.000 -0.125
 C         -0.199 -0.000  0.217   -0.024 -0.000 -0.196    0.106  0.000 -0.061
 C          0.459  0.000  0.000    0.151  0.000  0.000    0.000 -0.000  0.157
 C         -0.199  0.000 -0.217   -0.024  0.000  0.196   -0.106  0.000 -0.061
 C         -0.241 -0.000  0.262   -0.051 -0.000 -0.178    0.113 -0.000 -0.125
 C          0.451  0.000  0.000    0.171 -0.000 -0.000   -0.000  0.000  0.137
 H          0.039  0.000  0.241   -0.338 -0.000 -0.271    0.218 -0.000  0.462
 H         -0.124  0.000  0.067   -0.347 -0.000  0.304   -0.144 -0.000  0.391
 F         -0.008 -0.000 -0.000   -0.023 -0.000 -0.000   -0.000 -0.000 -0.032
 H         -0.124 -0.000 -0.067   -0.347  0.000 -0.304    0.144  0.000  0.391
 H          0.039  0.000 -0.241   -0.338  0.000  0.271   -0.218  0.000  0.462
 Cl        -0.001  0.000 -0.000   -0.007 -0.000  0.000    0.000 -0.000 -0.004
 TransDip   0.017  0.000  0.000   -0.024  0.000 -0.000    0.000  0.000  0.421

 Mode:                25                     26                     27
 Frequency:      1631.75                1634.39                3198.61
 Force Cnst:      9.5447                11.9150                 6.5636
 Red. Mass:       6.0843                 7.5706                 1.0889
 IR Active:          YES                    YES                    YES
 IR Intens:       11.444                  2.448                  2.637
 Raman Active:       YES                    YES                    YES
               X      Y      Z        X      Y      Z        X      Y      Z
 C         -0.065  0.000 -0.277    0.227  0.000  0.116    0.034 -0.000 -0.017
 C         -0.104 -0.000  0.316   -0.255 -0.000  0.100   -0.042  0.000 -0.023
 C         -0.000  0.000 -0.240    0.437  0.000 -0.000    0.000 -0.000 -0.003
 C          0.104 -0.000  0.316   -0.255 -0.000 -0.100    0.042  0.000 -0.023
 C          0.065  0.000 -0.277    0.227  0.000 -0.116   -0.034 -0.000 -0.017
 C          0.000 -0.000  0.141   -0.354  0.000  0.000   -0.000  0.000 -0.002
 H          0.225 -0.000  0.203   -0.011 -0.000 -0.328   -0.382  0.000  0.221
 H          0.275  0.000 -0.319   -0.045  0.000 -0.304    0.473  0.000  0.280
 F          0.000 -0.000  0.025   -0.018 -0.000  0.000    0.000 -0.000  0.000
 H         -0.275  0.000 -0.319   -0.046  0.000  0.303   -0.473 -0.000  0.280
 H         -0.225 -0.000  0.203   -0.011  0.000  0.328    0.382  0.000  0.221
 Cl        -0.000 -0.000  0.001    0.004 -0.000  0.000   -0.000 -0.000  0.000
 TransDip  -0.000 -0.000 -0.108    0.050  0.000 -0.000    0.000  0.000 -0.052

 Mode:                28                     29                     30
 Frequency:      3200.25                3212.08                3213.34
 Force Cnst:      6.5721                 6.6578                 6.6661
 Red. Mass:       1.0891                 1.0952                 1.0957
 IR Active:          YES                    YES                    YES
 IR Intens:        0.019                  0.564                  0.245
 Raman Active:       YES                    YES                    YES
               X      Y      Z        X      Y      Z        X      Y      Z
 C          0.034 -0.000 -0.018   -0.041  0.000  0.026   -0.042 -0.000  0.025
 C         -0.041 -0.000 -0.023   -0.033 -0.000 -0.022   -0.034  0.000 -0.021
 C          0.003  0.000  0.000    0.003 -0.000  0.000    0.000 -0.000 -0.003
 C         -0.041 -0.000  0.023   -0.033  0.000  0.022    0.034  0.000 -0.021
 C          0.034  0.000  0.018   -0.041 -0.000 -0.026    0.042 -0.000  0.025
 C         -0.002  0.000  0.000    0.003  0.000 -0.000    0.000  0.000  0.003
 H         -0.385  0.000  0.223    0.471 -0.000 -0.277    0.474 -0.000 -0.278
 H          0.470  0.000  0.279    0.380 -0.000  0.229    0.378  0.000  0.226
 F         -0.000 -0.000 -0.000   -0.000 -0.000 -0.000   -0.000  0.000  0.001
 H          0.470  0.000 -0.279    0.380  0.000 -0.229   -0.378  0.000  0.226
 H         -0.385 -0.000 -0.223    0.471  0.000  0.277   -0.474  0.000 -0.278
 Cl         0.000 -0.000 -0.000   -0.000 -0.000  0.000    0.000 -0.000 -0.000
 TransDip   0.004  0.000  0.000   -0.024  0.000  0.000   -0.000 -0.000 -0.016

 STANDARD THERMODYNAMIC QUANTITIES AT   298.15 K  AND     1.00 ATM

   This Molecule has  0 Imaginary Frequencies
   Zero point vibrational energy:       51.645 kcal/mol

   Atom    1 Element C  Has Mass   12.00000
   Atom    2 Element C  Has Mass   12.00000
   Atom    3 Element C  Has Mass   12.00000
   Atom    4 Element C  Has Mass   12.00000
   Atom    5 Element C  Has Mass   12.00000
   Atom    6 Element C  Has Mass   12.00000
   Atom    7 Element H  Has Mass    1.00783
   Atom    8 Element H  Has Mass    1.00783
   Atom    9 Element F  Has Mass   18.99840
   Atom   10 Element H  Has Mass    1.00783
   Atom   11 Element H  Has Mass    1.00783
   Atom   12 Element Cl Has Mass   34.96885
   Molecular Mass:   129.998570 amu
   Principal axes and moments of inertia in amu*Bohr^2:
                             1           2           3
    Eigenvalues --      318.38203  1906.71138  2225.09341
          X              -0.00000     1.00000    -0.00000
          Y               0.00000     0.00000     1.00000
          Z               1.00000     0.00000    -0.00000
   Rotational Symmetry Number is   2
   The Molecule is an Asymmetric Top
   Translational Enthalpy:        0.889 kcal/mol
   Rotational Enthalpy:           0.889 kcal/mol
   Vibrational Enthalpy:         53.851 kcal/mol
   gas constant (RT):             0.592 kcal/mol
   Translational Entropy:        40.500  cal/mol.K
   Rotational Entropy:           27.315  cal/mol.K
   Vibrational Entropy:          11.636  cal/mol.K

   Total Enthalpy:               56.221 kcal/mol
   Total Entropy:                79.451  cal/mol.K

 ======================================================================

 STANDARD THERMODYNAMIC QUANTITIES FOR ANHARMONIC VIBRATION -- TOSH

   Zero point vibrational energy: ************ kcal/mol

   Vibrational Enthalpy:       Infinity kcal/mol
   Vibrational Entropy:             NaN  cal/mol.K

   Total Enthalpy:             Infinity kcal/mol
   Total Entropy:                   NaN  cal/mol.K

 ======================================================================

 STANDARD THERMODYNAMIC QUANTITIES FOR ANHARMONIC VIBRATION -- VPT2

   Zero point vibrational energy: ************ kcal/mol

   Vibrational Enthalpy:       Infinity kcal/mol
   Vibrational Entropy:             NaN  cal/mol.K

   Total Enthalpy:             Infinity kcal/mol
   Total Entropy:                   NaN  cal/mol.K

 ======================================================================

Archival summary:
1\1\december\FREQ\ProcedureUnspecified\BasisUnspecified\l1164\taweetha\FriNov2920:53:392019FriNov2920:53:392019\0\\#,FREQ,ProcedureUnspecified,BasisUnspecified,\\0,1\Cl\C,1,1.75944\C,2,1.39184,1,119.415\H,3,1.08218,2,120.161,1,0,0\C,2,1.39184,1,119.415,3,-180,0\H,5,1.08218,2,120.161,1,-0,0\C,3,1.39312,2,119.478,1,180,0\H,7,1.08261,3,121.261,2,-180,0\C,7,1.38606,3,118.795,2,0,0\F,9,1.35425,7,118.858,3,180,0\C,9,1.38606,7,122.285,3,-0,0\H,11,1.08261,9,119.945,7,-180,0\\\@

 Total job time:  176.32s(wall), 1021.54s(cpu) 
 Fri Nov 29 20:53:39 2019

        *************************************************************
        *                                                           *
        *  Thank you very much for using Q-Chem.  Have a nice day.  *
        *                                                           *
        *************************************************************
