# Supplementary material for: Geometric and energetic data from quantum chemical calculations of halobenzenes and xylenes
Source: Data Brief. 2020 Mar 5;30:105386. doi: 10.1016/j.dib.2020.105386 (PMC7114895; doi:10.1016/j.dib.2020.105386)
Supplement: Supplementary file 1 [file mmc1.zip › halobenzene/B3LYP/2/p-C6H4ClI.out]

                  Welcome to Q-Chem
     A Quantum Leap Into The Future Of Chemistry


 Q-Chem 5.2 (devel), Q-Chem, Inc., Pleasanton, CA (2019)

 Yihan Shao,  Zhengting Gan,  E. Epifanovsky,  A. T. B. Gilbert,  M. Wormit,  
 J. Kussmann,  A. W. Lange,  A. Behn,  Jia Deng,  Xintian Feng,  D. Ghosh,  
 M. Goldey,  P. R. Horn,  L. D. Jacobson,  I. Kaliman,  T. Kus,  A. Landau,  
 Jie Liu,  E. I. Proynov,  R. M. Richard,  R. P. Steele,  E. J. Sundstrom,  
 H. L. Woodcock III,  P. M. Zimmerman,  D. Zuev,  B. Albrecht,  E. Alguire,  
 S. A. Baeppler,  D. Barton,  Z. Benda,  Y. A. Bernard,  E. J. Berquist,  
 K. B. Bravaya,  H. Burton,  D. Casanova,  Chun-Min Chang,  Yunqing Chen,  
 A. Chien,  K. D. Closser,  M. P. Coons,  S. Coriani,  S. Dasgupta,  
 A. L. Dempwolff,  M. Diedenhofen,  Hainam Do,  R. G. Edgar,  Po-Tung Fang,  
 S. Faraji,  S. Fatehi,  Qingguo Feng,  K. D. Fenk,  J. Fosso-Tande,  
 J. Gayvert,  Qinghui Ge,  A. Ghysels,  G. Gidofalvi,  J. Gomes,  
 J. Gonthier,  A. Gunina,  D. Hait,  M. W. D. Hanson-Heine,  
 P. H. P. Harbach,  A. W. Hauser,  M. F. Herbst,  J. E. Herr,  
 E. G. Hohenstein,  Z. C. Holden,  Kerwin Hui,  B. C. Huynh,  T.-C. Jagau,  
 Hyunjun Ji,  B. Kaduk,  K. Khistyaev,  Jaehoon Kim,  P. Klunzinger,  K. Koh,  
 D. Kosenkov,  L. Koulias,  T. Kowalczyk,  C. M. Krauter,  A. Kunitsa,  
 Ka Un Lao,  A. Laurent,  K. V. Lawler,  Joonho Lee,  D. Lefrancois,  
 S. Lehtola,  D. S. Levine,  Yi-Pei Li,  You-Sheng Lin,  Fenglai Liu,  
 E. Livshits,  A. Luenser,  P. Manohar,  E. Mansoor,  S. F. Manzer,  
 Shan-Ping Mao,  Yuezhi Mao,  N. Mardirossian,  A. V. Marenich,  
 T. Markovich,  L. A. Martinez-Martinez,  S. A. Maurer,  N. J. Mayhall,  
 S. C. McKenzie,  J.-M. Mewes,  P. Morgante,  A. F. Morrison,  
 J. W. Mullinax,  K. Nanda,  T. S. Nguyen-Beck,  R. Olivares-Amaya,  
 J. A. Parkhill,  Zheng Pei,  T. M. Perrine,  F. Plasser,  P. Pokhilko,  
 S. Prager,  A. Prociuk,  E. Ramos,  D. R. Rehn,  F. Rob,  M. Scheurer,  
 M. Schneider,  N. Sergueev,  S. M. Sharada,  S. Sharma,  D. W. Small,  
 T. Stauch,  T. Stein,  Yu-Chuan Su,  A. J. W. Thom,  A. Tkatchenko,  
 T. Tsuchimochi,  N. M. Tubman,  L. Vogt,  M. L. Vidal,  O. Vydrov,  
 M. A. Watson,  J. Wenzel,  M. de Wergifosse,  T. A. Wesolowski,  A. White,  
 J. Witte,  A. Yamada,  Jun Yang,  K. Yao,  S. Yeganeh,  S. R. Yost,  
 Zhi-Qiang You,  A. Zech,  Igor Ying Zhang,  Xing Zhang,  Yan Zhao,  
 Ying Zhu,  B. R. Brooks,  G. K. L. Chan,  C. J. Cramer,  M. S. Gordon,  
 W. J. Hehre,  A. Klamt,  M. W. Schmidt,  C. D. Sherrill,  D. G. Truhlar,  
 A. Aspuru-Guzik,  R. Baer,  A. T. Bell,  N. A. Besley,  Jeng-Da Chai,  
 A. E. DePrince, III,  R. A. DiStasio Jr.,  A. Dreuw,  B. D. Dunietz,  
 T. R. Furlani,  Chao-Ping Hsu,  Yousung Jung,  Jing Kong,  D. S. Lambrecht,  
 WanZhen Liang,  C. Ochsenfeld,  V. A. Rassolov,  L. V. Slipchenko,  
 J. E. Subotnik,  T. Van Voorhis,  J. M. Herbert,  A. I. Krylov,  
 P. M. W. Gill,  M. Head-Gordon

 Contributors to earlier versions of Q-Chem not listed above: 
 R. D. Adamson,  B. Austin,  J. Baker,  G. J. O. Beran,  K. Brandhorst,  
 S. T. Brown,  E. F. C. Byrd,  A. K. Chakraborty,  C.-L. Cheng,  
 Siu Hung Chien,  D. M. Chipman,  D. L. Crittenden,  H. Dachsel,  
 R. J. Doerksen,  A. D. Dutoi,  L. Fusti-Molnar,  W. A. Goddard III,  
 A. Golubeva-Zadorozhnaya,  S. R. Gwaltney,  G. Hawkins,  A. Heyden,  
 S. Hirata,  G. Kedziora,  F. J. Keil,  C. Kelley,  Jihan Kim,  R. A. King,  
 R. Z. Khaliullin,  P. P. Korambath,  W. Kurlancheek,  A. M. Lee,  M. S. Lee,  
 S. V. Levchenko,  Ching Yeh Lin,  D. Liotard,  R. C. Lochan,  I. Lotan,  
 P. E. Maslen,  N. Nair,  D. P. O'Neill,  D. Neuhauser,  E. Neuscamman,  
 C. M. Oana,  R. Olson,  B. Peters,  R. Peverati,  P. A. Pieniazek,  
 Y. M. Rhee,  J. Ritchie,  M. A. Rohrdanz,  E. Rosta,  N. J. Russ,  
 H. F. Schaefer III,  N. E. Schultz,  N. Shenvi,  A. C. Simmonett,  A. Sodt,  
 D. Stuck,  K. S. Thanthiriwatte,  V. Vanovschi,  Tao Wang,  A. Warshel,  
 C. F. Williams,  Q. Wu,  X. Xu,  W. Zhang

 Please cite Q-Chem as follows:
 Y. Shao et al., Mol. Phys. 113, 184-215 (2015)
 DOI: 10.1080/00268976.2014.952696

 Q-Chem 5.2.1 for Intel X86 EM64T Linux

 Parts of Q-Chem use Armadillo 8.300.2 (Tropical Shenanigans).
 http://arma.sourceforge.net/

 Q-Chem begins on Fri Nov 29 20:53:39 2019  

Host: 
0

     Scratch files written to /scratch/taweetham/qchem6571//
NAlpha2: 110
NElect   110
Mult     1

Checking the input file for inconsistencies... 	...done.

--------------------------------------------------------------
User input:
--------------------------------------------------------------
$MOLECULE
0 1
C   
C	1	CC
C	2	CC	1	120.0		
C	3	CC	2	120.0	1	0.0
C	4	CC	3	120.0	2	0.0	
C	5 	CC	4	120.0	3	0.0
H	1	CH	2	120.0	3	180.0
H	2	CH	3	120.0	4	180.0
Cl	3	CCl	4	120.0	5	180.0
H	4	CH	5	120.0	6	180.0
H	5	CH	6	120.0	1	180.0
I	6	CI	1	120.0	2	180.0

CC=1.39483
CH=1.08673
CF=1.33960
CCl=1.72090
CBr=1.89068
CI=2.07886
$END

$REM
   JOB_TYPE	OPTIMIZATION
   BASIS	6-311++G**
   METHOD	B3LYP
   MEM_TOTAL	64000
   SYM_IGNORE	TRUE
$END

--------------------------------------------------------------
 ----------------------------------------------------------------
             Standard Nuclear Orientation (Angstroms)
    I     Atom           X                Y                Z
 ----------------------------------------------------------------
    1      C       0.0000000000     0.0000000000     0.0000000000
    2      C       0.0000000000     0.0000000000     1.3948300000
    3      C       1.2079582140     0.0000000000     2.0922450000
    4      C       2.4159164279     0.0000000000     1.3948300000
    5      C       2.4159164279     0.0000000000    -0.0000000000
    6      C       1.2079582140     0.0000000000    -0.6974150000
    7      H      -0.9411357871    -0.0000000000    -0.5433650000
    8      H      -0.9411357871    -0.0000000000     1.9381950000
    9      Cl      1.2079582140    -0.0000000000     3.8131450000
   10      H       3.3570522150    -0.0000000000     1.9381950000
   11      H       3.3570522150    -0.0000000000    -0.5433650000
   12      I       1.2079582140    -0.0000000000    -2.7762750000
 ----------------------------------------------------------------
 Nuclear Repulsion Energy =         710.57764178 hartrees
 There are       55 alpha and       55 beta electrons
 Requested basis set is 6-311++G(d,p)
 There are 93 shells and 252 basis functions

 Total QAlloc Memory Limit  64000 MB
 Mega-Array Size       188 MB
 MEM_STATIC part       192 MB
 A cutoff of  1.0D-11 yielded   3520 shell pairs
 There are     27203 function pairs (     29752 Cartesian)
 Smallest overlap matrix eigenvalue = 1.31E-06

 Q-Chem warning in module stvman/mkSTV.C, line 318:

 Overlap eigenvalue is smaller than square root of threshold
 Use THRESH >= 12 to get rid of this warning


 Scale SEOQF with 1.000000e-01/1.000000e-01/1.000000e-01

 Standard Electronic Orientation quadrupole field applied
 Nucleus-field energy     =    -0.0000000691 hartrees
 Guess from superposition of atomic densities
 Warning:  Energy on first SCF cycle will be non-variational
 SAD guess density has 110.000000 electrons

 -----------------------------------------------------------------------
  General SCF calculation program by
  Eric Jon Sundstrom, Paul Horn, Yuezhi Mao, Dmitri Zuev, Alec White,
  David Stuck, Shaama M.S., Shane Yost, Joonho Lee, David Small,
  Daniel Levine, Susi Lehtola, Hugh Burton, Evgeny Epifanovsky,
  Bang C. Huynh
 -----------------------------------------------------------------------
 Exchange:     0.2000 Hartree-Fock + 0.0800 Slater + 0.7200 B88
 Correlation:  0.1900 VWN1RPA + 0.8100 LYP
 Using SG-1 standard quadrature grid
 using 6 threads for integral computing
 -------------------------------------------------------
 OpenMP Integral computing Module                
 Release: version 2.0, May 2017, Q-Chem Inc. Pleasanton 
 -------------------------------------------------------
 A restricted SCF calculation will be
 performed using DIIS
 SCF converges when DIIS error is below 1.0e-08
 ---------------------------------------
  Cycle       Energy         DIIS error
 ---------------------------------------
    1   -7612.5250299095      3.79e-02  
    2   -7610.7444071364      3.50e-03  
    3   -7610.6590405944      4.65e-03  
    4   -7610.8421939097      6.60e-04  
    5   -7610.8444994196      4.17e-04  
    6   -7610.8458696530      1.20e-04  
    7   -7610.8459767016      3.52e-05  
    8   -7610.8459843926      1.08e-05  
    9   -7610.8459852913      1.27e-06  
   10   -7610.8459853030      3.91e-07  
   11   -7610.8459853037      1.08e-07  
   12   -7610.8459853033      2.34e-08  
   13   -7610.8459853041      1.03e-08  
   14   -7610.8459853040      2.87e-09  Convergence criterion met
 ---------------------------------------
 SCF time:   CPU 81.00s  wall 15.00s 
 SCF   energy in the final basis set =    -7610.8459853040
 Total energy in the final basis set =    -7610.8459853040

 --------------------------------------------------------------

                    Orbital Energies (a.u.)
 --------------------------------------------------------------

 Alpha MOs
 -- Occupied --
********-176.3060-165.7097-165.7077-165.7076-101.5667 -35.8026 -31.2955
-31.2899 -31.2898 -22.9461 -22.9447 -22.9447 -22.9408 -22.9408 -10.2536
-10.2377 -10.2076 -10.2076 -10.2062 -10.2062  -9.4820  -7.2463  -7.2369
 -7.2365  -6.3523  -4.7642  -4.7501  -4.7501  -2.0305  -2.0257  -2.0256
 -2.0135  -2.0134  -0.9161  -0.8642  -0.7807  -0.7664  -0.6649  -0.6448
 -0.6042  -0.5265  -0.4987  -0.4806  -0.4542  -0.4362  -0.4203  -0.3861
 -0.3644  -0.3644  -0.3295  -0.2977  -0.2860  -0.2766  -0.2459
 -- Virtual --
 -0.0440  -0.0436  -0.0433  -0.0041   0.0057   0.0092   0.0162   0.0357
  0.0459   0.0533   0.0628   0.0754   0.0784   0.0790   0.0908   0.1025
  0.1092   0.1160   0.1213   0.1237   0.1240   0.1280   0.1304   0.1313
  0.1392   0.1462   0.1489   0.1543   0.1832   0.1851   0.1888   0.1970
  0.2053   0.2170   0.2202   0.2391   0.2431   0.2477   0.2507   0.2635
  0.2703   0.2780   0.2812   0.3104   0.3126   0.3360   0.3414   0.3891
  0.4108   0.4213   0.4319   0.4427   0.4510   0.4540   0.4594   0.4939
  0.5029   0.5125   0.5206   0.5329   0.5376   0.5537   0.5750   0.5771
  0.5805   0.5950   0.6158   0.6407   0.6530   0.6627   0.6789   0.6851
  0.7091   0.7509   0.7961   0.7999   0.8200   0.8329   0.8414   0.8497
  0.8544   0.8617   0.8633   0.8744   0.8847   0.9300   0.9402   0.9673
  0.9801   1.0011   1.0143   1.0528   1.0530   1.1096   1.1697   1.1887
  1.1939   1.2885   1.3011   1.3538   1.3613   1.4282   1.4833   1.4971
  1.4990   1.5095   1.5387   1.5535   1.5982   1.6060   1.6666   1.6839
  1.6979   1.7173   1.7483   1.8725   1.8795   1.8869   1.8970   1.9019
  1.9235   1.9351   1.9930   2.0526   2.0612   2.0663   2.1756   2.2471
  2.2827   2.3023   2.3077   2.3859   2.4219   2.4472   2.5429   2.5982
  2.6181   2.6246   2.6555   2.6948   2.7041   2.7060   2.7405   2.7515
  2.7550   2.7633   2.8514   2.8598   2.9233   2.9460   3.0535   3.1055
  3.2106   3.3034   3.3587   3.4553   3.5645   3.6729   3.8159   3.9630
  3.9678   4.0128   4.0294   4.0859   4.1129   4.1548   4.2986   4.5328
  4.8092   6.0133   6.1164   6.1736   9.7784  23.4622  23.8471  23.9386
 24.0029  24.0641  24.1408  25.8198  26.1407  26.6367  27.9491  28.3535
 28.4338  28.4377  28.5388  28.5581  28.5657  28.6221  28.7266 127.8958
127.9577 127.9848 151.7342 215.76951901.9001
 --------------------------------------------------------------

          Ground-State Mulliken Net Atomic Charges

     Atom                 Charge (a.u.)
  ----------------------------------------
      1 C                    -0.689807
      2 C                    -0.309567
      3 C                     0.437699
      4 C                    -0.309567
      5 C                    -0.689807
      6 C                     0.548332
      7 H                     0.160374
      8 H                     0.182055
      9 Cl                    0.312568
     10 H                     0.182055
     11 H                     0.160374
     12 I                     0.015291
  ----------------------------------------
  Sum of atomic charges =     0.000000

 -----------------------------------------------------------------
                    Cartesian Multipole Moments
 -----------------------------------------------------------------
    Charge (ESU x 10^10)
                 0.0000
    Dipole Moment (Debye)
         X      -0.0000      Y       0.0000      Z      -0.0753
       Tot       0.0753
    Quadrupole Moments (Debye-Ang)
        XX     -69.8498     XY       0.0000     YY     -79.6156
        XZ      -0.0910     YZ      -0.0000     ZZ     -79.7035
    Octopole Moments (Debye-Ang^2)
       XXX    -253.1270    XXY       0.0000    XYY     -96.1724
       YYY       0.0000    XXZ      12.7213    XYZ      -0.0000
       YYZ       6.0251    XZZ     -96.2785    YZZ       0.0000
       ZZZ      -3.9293
    Hexadecapole Moments (Debye-Ang^3)
      XXXX    -926.7580   XXXY       0.0000   XXYY    -197.9541
      XYYY       0.0000   YYYY    -101.3162   XXXZ      46.3659
      XXYZ      -0.0000   XYYZ       7.2780   YYYZ      -0.0000
      XXZZ    -643.7562   XYZZ       0.0000   YYZZ    -504.6899
      XZZZ      -4.7464   YZZZ      -0.0000   ZZZZ   -2757.1986
 -----------------------------------------------------------------
 Calculating analytic gradient of the SCF energy
 Gradient of SCF Energy
            1           2           3           4           5           6
    1   0.0019118   0.0025407   0.0000000  -0.0025407  -0.0019118  -0.0000000
    2   0.0000000  -0.0000000   0.0000000  -0.0000000   0.0000000  -0.0000000
    3  -0.0004542  -0.0005128   0.0187888  -0.0005128  -0.0004542  -0.0133903
            7           8           9          10          11          12
    1  -0.0015368  -0.0022884  -0.0000000   0.0022884   0.0015368   0.0000000
    2  -0.0000000   0.0000000   0.0000000   0.0000000  -0.0000000   0.0000000
    3  -0.0025266   0.0012629  -0.0151192   0.0012629  -0.0025266   0.0141822
 Max gradient component =       1.879E-02
 RMS gradient           =       5.308E-03
 Gradient time:  CPU 23.31 s  wall 3.96 s
 Geometry Optimization Parameters
   NAtoms,    NIC,     NZ,  NCons,   NDum,   NFix, NCnnct, MaxDiis
       12      78      12       0       0       0       0       0


** GEOMETRY OPTIMIZATION IN DELOCALIZED INTERNAL COORDINATES **
   Searching for a Minimum

   Optimization Cycle:   1

                       Coordinates (Angstroms)
     ATOM                X               Y               Z
      1  C         0.0000000000    0.0000000000    0.0000000000
      2  C         0.0000000000    0.0000000000    1.3948300000
      3  C         1.2079582140    0.0000000000    2.0922450000
      4  C         2.4159164279    0.0000000000    1.3948300000
      5  C         2.4159164279    0.0000000000    0.0000000000
      6  C         1.2079582140    0.0000000000   -0.6974150000
      7  H        -0.9411357871    0.0000000000   -0.5433650000
      8  H        -0.9411357871    0.0000000000    1.9381950000
      9  Cl        1.2079582140    0.0000000000    3.8131450000
     10  H         3.3570522150    0.0000000000    1.9381950000
     11  H         3.3570522150    0.0000000000   -0.5433650000
     12  I         1.2079582140    0.0000000000   -2.7762750000
   Point Group: c1    Number of degrees of freedom:    30


   Energy is  -7610.845985304


 Attempting to generate delocalized internal coordinates
 Initial Hessian constructed with Jon Baker's OPTIMIZE code

 17 Hessian modes will be used to form the next step
  Hessian Eigenvalues:
     0.124424    0.160000    0.160000    0.160000    0.160000    0.229818
     0.240000    0.334879    0.351933    0.351933    0.351933    0.351933
     0.425133    0.464882    0.464882    0.464882    0.464882

 Minimum search - taking simple RFO step
 Searching for Lamda that Minimizes Along All modes
 Value Taken    Lamda =  -0.00245844
 Step Taken.  Stepsize is  0.123388

                             Maximum     Tolerance    Cnvgd?
         Gradient           0.016519      0.000300      NO
         Displacement       0.076953      0.001200      NO
         Energy change     *********      0.000001      NO


 New Cartesian Coordinates Obtained by Inverse Iteration

 Displacement from previous Coordinates is:  0.121755
 ----------------------------------------------------------------
             Standard Nuclear Orientation (Angstroms)
    I     Atom           X                Y                Z
 ----------------------------------------------------------------
    1      C      -0.0009293044     0.0000000000     0.0036548166
    2      C      -0.0006181775     0.0000000000     1.3955578967
    3      C       1.2079582139     0.0000000000     2.0883837067
    4      C       2.4165346055     0.0000000000     1.3955578967
    5      C       2.4168457324     0.0000000000     0.0036548169
    6      C       1.2079582138     0.0000000000    -0.6952565606
    7      H      -0.9437490921     0.0000000000    -0.5289508661
    8      H      -0.9373072265     0.0000000000     1.9388165518
    9      Cl      1.2079582138     0.0000000000     3.8330010591
   10      H       3.3532236546     0.0000000000     1.9388165514
   11      H       3.3596655201     0.0000000000    -0.5289508658
   12      I       1.2079582139     0.0000000000    -2.8332650036
 ----------------------------------------------------------------
 Nuclear Repulsion Energy =         703.04903668 hartrees
 There are       55 alpha and       55 beta electrons
 Applying Cartesian multipole field
    Component          Value
    ---------          -----
     (2,0,0)        1.00000E-11
     (0,2,0)        2.00000E-11
     (0,0,2)       -3.00000E-11
 Nucleus-field energy     =    -0.0000000712 hartrees
 Requested basis set is 6-311++G(d,p)
 There are 93 shells and 252 basis functions
 A cutoff of  1.0D-11 yielded   3503 shell pairs
 There are     27124 function pairs (     29667 Cartesian)
 Smallest overlap matrix eigenvalue = 1.32E-06

 Q-Chem warning in module stvman/mkSTV.C, line 318:

 Overlap eigenvalue is smaller than square root of threshold
 Use THRESH >= 12 to get rid of this warning

 Guess MOs from SCF MO coefficient file

 -----------------------------------------------------------------------
  General SCF calculation program by
  Eric Jon Sundstrom, Paul Horn, Yuezhi Mao, Dmitri Zuev, Alec White,
  David Stuck, Shaama M.S., Shane Yost, Joonho Lee, David Small,
  Daniel Levine, Susi Lehtola, Hugh Burton, Evgeny Epifanovsky,
  Bang C. Huynh
 -----------------------------------------------------------------------
 Exchange:     0.2000 Hartree-Fock + 0.0800 Slater + 0.7200 B88
 Correlation:  0.1900 VWN1RPA + 0.8100 LYP
 Using SG-1 standard quadrature grid
 using 6 threads for integral computing
 -------------------------------------------------------
 OpenMP Integral computing Module                
 Release: version 2.0, May 2017, Q-Chem Inc. Pleasanton 
 -------------------------------------------------------
 A restricted SCF calculation will be
 performed using DIIS
 SCF converges when DIIS error is below 1.0e-08
 ---------------------------------------
  Cycle       Energy         DIIS error
 ---------------------------------------
    1   -7610.8464121088      3.05e-04  
    2   -7610.8468359841      1.91e-04  
    3   -7610.8468222637      1.93e-04  
    4   -7610.8471193711      3.83e-05  
    5   -7610.8471310350      7.97e-06  
    6   -7610.8471315218      2.02e-06  
    7   -7610.8471315508      6.77e-07  
    8   -7610.8471315552      1.65e-07  
    9   -7610.8471315550      2.47e-08  
   10   -7610.8471315553      6.28e-09  Convergence criterion met
 ---------------------------------------
 SCF time:   CPU 60.02s  wall 10.00s 
 SCF   energy in the final basis set =    -7610.8471315553
 Total energy in the final basis set =    -7610.8471315553

 --------------------------------------------------------------

                    Orbital Energies (a.u.)
 --------------------------------------------------------------

 Alpha MOs
 -- Occupied --
********-176.3065-165.7102-165.7081-165.7081-101.5664 -35.8029 -31.2960
-31.2902 -31.2901 -22.9465 -22.9451 -22.9451 -22.9410 -22.9410 -10.2555
-10.2422 -10.2090 -10.2089 -10.2071 -10.2071  -9.4812  -7.2456  -7.2361
 -7.2357  -6.3522  -4.7643  -4.7500  -4.7500  -2.0301  -2.0257  -2.0255
 -2.0133  -2.0131  -0.9139  -0.8617  -0.7833  -0.7642  -0.6620  -0.6452
 -0.6072  -0.5273  -0.4987  -0.4822  -0.4568  -0.4336  -0.4198  -0.3873
 -0.3616  -0.3615  -0.3295  -0.2965  -0.2878  -0.2768  -0.2489
 -- Virtual --
 -0.0541  -0.0442  -0.0440  -0.0063   0.0054   0.0064   0.0146   0.0357
  0.0452   0.0528   0.0622   0.0758   0.0786   0.0788   0.0910   0.1019
  0.1087   0.1156   0.1214   0.1232   0.1234   0.1264   0.1296   0.1310
  0.1387   0.1464   0.1481   0.1539   0.1842   0.1850   0.1929   0.1958
  0.2057   0.2173   0.2200   0.2386   0.2418   0.2448   0.2519   0.2604
  0.2713   0.2780   0.2800   0.3105   0.3119   0.3351   0.3413   0.3828
  0.4114   0.4213   0.4277   0.4434   0.4515   0.4551   0.4566   0.4928
  0.5030   0.5111   0.5197   0.5311   0.5364   0.5526   0.5733   0.5754
  0.5813   0.5946   0.6137   0.6278   0.6537   0.6559   0.6798   0.6855
  0.7079   0.7500   0.7929   0.7935   0.8240   0.8334   0.8408   0.8515
  0.8518   0.8619   0.8637   0.8736   0.8870   0.9309   0.9398   0.9620
  0.9789   0.9984   1.0119   1.0494   1.0519   1.1081   1.1657   1.1807
  1.1932   1.2820   1.2939   1.3492   1.3598   1.4215   1.4801   1.4972
  1.4988   1.5002   1.5406   1.5475   1.5993   1.6040   1.6671   1.6839
  1.6966   1.7214   1.7499   1.8691   1.8775   1.8872   1.8985   1.9008
  1.9222   1.9351   1.9901   2.0537   2.0549   2.0692   2.1772   2.2463
  2.2821   2.3009   2.3089   2.3874   2.4241   2.4467   2.5355   2.5975
  2.6174   2.6308   2.6570   2.6942   2.7018   2.7059   2.7390   2.7479
  2.7549   2.7625   2.8501   2.8595   2.9269   2.9433   3.0528   3.1048
  3.2002   3.3033   3.3611   3.4590   3.5725   3.6706   3.8096   3.9673
  3.9687   4.0096   4.0237   4.0877   4.1148   4.1480   4.2945   4.5082
  4.8097   6.0110   6.1067   6.1545   9.7693  23.4630  23.8491  23.9396
 24.0016  24.0711  24.1461  25.8176  26.1341  26.6207  27.9313  28.3513
 28.4263  28.4276  28.5384  28.5561  28.5622  28.6170  28.7198 127.8937
127.9514 127.9761 151.7185 215.75981901.8835
 --------------------------------------------------------------

          Ground-State Mulliken Net Atomic Charges

     Atom                 Charge (a.u.)
  ----------------------------------------
      1 C                    -0.781676
      2 C                    -0.310158
      3 C                     0.491633
      4 C                    -0.310158
      5 C                    -0.781676
      6 C                     0.699484
      7 H                     0.158182
      8 H                     0.180937
      9 Cl                    0.305935
     10 H                     0.180937
     11 H                     0.158182
     12 I                     0.008380
  ----------------------------------------
  Sum of atomic charges =     0.000000

 -----------------------------------------------------------------
                    Cartesian Multipole Moments
 -----------------------------------------------------------------
    Charge (ESU x 10^10)
                 0.0000
    Dipole Moment (Debye)
         X      -0.0000      Y      -0.0000      Z      -0.0873
       Tot       0.0873
    Quadrupole Moments (Debye-Ang)
        XX     -69.7310     XY      -0.0000     YY     -79.7300
        XZ      -0.1054     YZ       0.0000     ZZ     -80.1715
    Octopole Moments (Debye-Ang^2)
       XXX    -252.6963    XXY      -0.0000    XYY     -96.3106
       YYY      -0.0000    XXZ      14.2689    XYZ       0.0000
       YYZ       7.4327    XZZ     -96.8438    YZZ      -0.0000
       ZZZ      -2.2343
    Hexadecapole Moments (Debye-Ang^3)
      XXXX    -924.4043   XXXY      -0.0000   XXYY    -198.0376
      XYYY      -0.0000   YYYY    -101.6582   XXXZ      52.0163
      XXYZ       0.0000   XYYZ       8.9784   YYYZ       0.0000
      XXZZ    -656.0539   XYZZ      -0.0000   YYZZ    -516.9181
      XZZZ      -2.6989   YZZZ       0.0000   ZZZZ   -2825.1230
 -----------------------------------------------------------------
 Calculating analytic gradient of the SCF energy
 Gradient of SCF Energy
            1           2           3           4           5           6
    1  -0.0006966  -0.0002376  -0.0000000   0.0002376   0.0006966  -0.0000000
    2   0.0000000  -0.0000000  -0.0000000  -0.0000000   0.0000000  -0.0000000
    3   0.0040101  -0.0024903   0.0079542  -0.0024903   0.0040101  -0.0038877
            7           8           9          10          11          12
    1   0.0001547  -0.0000164  -0.0000000   0.0000164  -0.0001547  -0.0000000
    2  -0.0000000   0.0000000   0.0000000   0.0000000  -0.0000000   0.0000000
    3  -0.0002143   0.0001269  -0.0044839   0.0001269  -0.0002143  -0.0024475
 Max gradient component =       7.954E-03
 RMS gradient           =       2.043E-03
 Gradient time:  CPU 23.03 s  wall 3.91 s
 Geometry Optimization Parameters
   NAtoms,    NIC,     NZ,  NCons,   NDum,   NFix, NCnnct, MaxDiis
       12      78      12       0       0       0       0       0

 Cartesian Hessian Update
 Hessian updated using BFGS update


** GEOMETRY OPTIMIZATION IN DELOCALIZED INTERNAL COORDINATES **
   Searching for a Minimum

   Optimization Cycle:   2

                       Coordinates (Angstroms)
     ATOM                X               Y               Z
      1  C        -0.0009293044    0.0000000000    0.0036548166
      2  C        -0.0006181775    0.0000000000    1.3955578967
      3  C         1.2079582139    0.0000000000    2.0883837067
      4  C         2.4165346055    0.0000000000    1.3955578967
      5  C         2.4168457324    0.0000000000    0.0036548169
      6  C         1.2079582138    0.0000000000   -0.6952565606
      7  H        -0.9437490921    0.0000000000   -0.5289508661
      8  H        -0.9373072265    0.0000000000    1.9388165518
      9  Cl        1.2079582138    0.0000000000    3.8330010591
     10  H         3.3532236546    0.0000000000    1.9388165514
     11  H         3.3596655201    0.0000000000   -0.5289508658
     12  I         1.2079582139    0.0000000000   -2.8332650036
   Point Group: c1    Number of degrees of freedom:    30


   Energy is  -7610.847131555

 Hessian updated using BFGS update

 11 Hessian modes will be used to form the next step
  Hessian Eigenvalues:
     0.139627    0.158745    0.160111    0.229584    0.245999    0.294537
     0.351923    0.353353    0.428842    0.463294    0.477478

 Minimum search - taking simple RFO step
 Searching for Lamda that Minimizes Along All modes
 Value Taken    Lamda =  -0.00021897
 Step Taken.  Stepsize is  0.028877

                             Maximum     Tolerance    Cnvgd?
         Gradient           0.004647      0.000300      NO
         Displacement       0.016773      0.001200      NO
         Energy change     -0.001146      0.000001      NO


 New Cartesian Coordinates Obtained by Inverse Iteration

 Displacement from previous Coordinates is:  0.028443
 ----------------------------------------------------------------
             Standard Nuclear Orientation (Angstroms)
    I     Atom           X                Y                Z
 ----------------------------------------------------------------
    1      C      -0.0026059932     0.0000000000     0.0016979672
    2      C      -0.0021763078     0.0000000000     1.3940367125
    3      C       1.2079582137     0.0000000000     2.0817854033
    4      C       2.4180927364     0.0000000000     1.3940367142
    5      C       2.4185224232     0.0000000000     0.0016979685
    6      C       1.2079582152     0.0000000000    -0.6896000012
    7      H      -0.9450651855     0.0000000000    -0.5309278439
    8      H      -0.9377580577     0.0000000000     1.9382781857
    9      Cl      1.2079582138     0.0000000000     3.8354404968
   10      H       3.3536744856     0.0000000000     1.9382781889
   11      H       3.3609816163     0.0000000000    -0.5309278412
   12      I       1.2079582074     0.0000000000    -2.8227759507
 ----------------------------------------------------------------
 Nuclear Repulsion Energy =         703.93498865 hartrees
 There are       55 alpha and       55 beta electrons
 Applying Cartesian multipole field
    Component          Value
    ---------          -----
     (2,0,0)        1.00000E-11
     (0,2,0)        2.00000E-11
     (0,0,2)       -3.00000E-11
 Nucleus-field energy     =    -0.0000000708 hartrees
 Requested basis set is 6-311++G(d,p)
 There are 93 shells and 252 basis functions
 A cutoff of  1.0D-11 yielded   3509 shell pairs
 There are     27166 function pairs (     29712 Cartesian)
 Smallest overlap matrix eigenvalue = 1.32E-06

 Q-Chem warning in module stvman/mkSTV.C, line 318:

 Overlap eigenvalue is smaller than square root of threshold
 Use THRESH >= 12 to get rid of this warning

 Guess MOs from SCF MO coefficient file

 -----------------------------------------------------------------------
  General SCF calculation program by
  Eric Jon Sundstrom, Paul Horn, Yuezhi Mao, Dmitri Zuev, Alec White,
  David Stuck, Shaama M.S., Shane Yost, Joonho Lee, David Small,
  Daniel Levine, Susi Lehtola, Hugh Burton, Evgeny Epifanovsky,
  Bang C. Huynh
 -----------------------------------------------------------------------
 Exchange:     0.2000 Hartree-Fock + 0.0800 Slater + 0.7200 B88
 Correlation:  0.1900 VWN1RPA + 0.8100 LYP
 Using SG-1 standard quadrature grid
 using 6 threads for integral computing
 -------------------------------------------------------
 OpenMP Integral computing Module                
 Release: version 2.0, May 2017, Q-Chem Inc. Pleasanton 
 -------------------------------------------------------
 A restricted SCF calculation will be
 performed using DIIS
 SCF converges when DIIS error is below 1.0e-08
 ---------------------------------------
  Cycle       Energy         DIIS error
 ---------------------------------------
    1   -7610.8471773661      1.86e-04  
    2   -7610.8472557280      3.74e-05  
    3   -7610.8472341159      6.35e-05  
    4   -7610.8472661077      1.10e-05  
    5   -7610.8472671653      1.31e-06  
    6   -7610.8472671761      7.17e-07  
    7   -7610.8472671795      1.13e-07  
    8   -7610.8472671802      5.86e-08  
    9   -7610.8472671801      1.04e-08  
   10   -7610.8472671803      6.79e-09  Convergence criterion met
 ---------------------------------------
 SCF time:   CPU 58.72s  wall 10.00s 
 SCF   energy in the final basis set =    -7610.8472671803
 Total energy in the final basis set =    -7610.8472671803

 --------------------------------------------------------------

                    Orbital Energies (a.u.)
 --------------------------------------------------------------

 Alpha MOs
 -- Occupied --
********-176.3062-165.7098-165.7078-165.7078-101.5657 -35.8026 -31.2957
-31.2898 -31.2898 -22.9462 -22.9448 -22.9448 -22.9407 -22.9407 -10.2559
-10.2419 -10.2092 -10.2092 -10.2075 -10.2075  -9.4803  -7.2448  -7.2352
 -7.2349  -6.3519  -4.7640  -4.7497  -4.7497  -2.0298  -2.0254  -2.0252
 -2.0130  -2.0129  -0.9133  -0.8611  -0.7842  -0.7648  -0.6621  -0.6462
 -0.6075  -0.5271  -0.4992  -0.4828  -0.4580  -0.4324  -0.4199  -0.3887
 -0.3612  -0.3609  -0.3292  -0.2968  -0.2884  -0.2766  -0.2490
 -- Virtual --
 -0.0531  -0.0447  -0.0440  -0.0065   0.0053   0.0054   0.0143   0.0356
  0.0449   0.0528   0.0620   0.0757   0.0784   0.0786   0.0910   0.1015
  0.1088   0.1156   0.1213   0.1233   0.1233   0.1260   0.1297   0.1307
  0.1389   0.1461   0.1481   0.1536   0.1843   0.1849   0.1927   0.1960
  0.2057   0.2175   0.2199   0.2385   0.2419   0.2449   0.2525   0.2605
  0.2715   0.2774   0.2797   0.3109   0.3121   0.3351   0.3409   0.3837
  0.4116   0.4211   0.4278   0.4427   0.4523   0.4557   0.4568   0.4920
  0.5031   0.5111   0.5193   0.5314   0.5364   0.5523   0.5737   0.5749
  0.5831   0.5943   0.6133   0.6281   0.6527   0.6574   0.6788   0.6852
  0.7074   0.7503   0.7939   0.7946   0.8262   0.8336   0.8405   0.8513
  0.8531   0.8609   0.8641   0.8735   0.8866   0.9312   0.9385   0.9598
  0.9786   0.9985   1.0116   1.0490   1.0507   1.1071   1.1630   1.1829
  1.1939   1.2805   1.2948   1.3499   1.3577   1.4212   1.4799   1.4965
  1.4986   1.5028   1.5414   1.5479   1.5972   1.6019   1.6665   1.6826
  1.6983   1.7206   1.7494   1.8720   1.8768   1.8903   1.8966   1.9017
  1.9244   1.9335   1.9901   2.0504   2.0551   2.0691   2.1783   2.2468
  2.2821   2.3052   2.3102   2.3880   2.4235   2.4463   2.5319   2.5953
  2.6175   2.6335   2.6584   2.6938   2.7034   2.7073   2.7391   2.7484
  2.7540   2.7629   2.8493   2.8598   2.9261   2.9426   3.0534   3.1073
  3.1984   3.3062   3.3582   3.4590   3.5792   3.6698   3.8051   3.9677
  3.9696   4.0107   4.0242   4.0892   4.1159   4.1492   4.2948   4.5102
  4.8117   6.0113   6.1075   6.1555   9.7666  23.4633  23.8511  23.9437
 24.0083  24.0712  24.1485  25.8174  26.1330  26.6135  27.9333  28.3516
 28.4270  28.4283  28.5387  28.5568  28.5627  28.6177  28.7199 127.8941
127.9521 127.9766 151.7202 215.75681901.8854
 --------------------------------------------------------------

          Ground-State Mulliken Net Atomic Charges

     Atom                 Charge (a.u.)
  ----------------------------------------
      1 C                    -0.770786
      2 C                    -0.331956
      3 C                     0.526570
      4 C                    -0.331956
      5 C                    -0.770786
      6 C                     0.689984
      7 H                     0.159218
      8 H                     0.180499
      9 Cl                    0.302017
     10 H                     0.180499
     11 H                     0.159218
     12 I                     0.007478
  ----------------------------------------
  Sum of atomic charges =     0.000000

 -----------------------------------------------------------------
                    Cartesian Multipole Moments
 -----------------------------------------------------------------
    Charge (ESU x 10^10)
                -0.0000
    Dipole Moment (Debye)
         X      -0.0000      Y       0.0000      Z      -0.1194
       Tot       0.1194
    Quadrupole Moments (Debye-Ang)
        XX     -69.6387     XY       0.0000     YY     -79.7235
        XZ      -0.1442     YZ       0.0000     ZZ     -80.4968
    Octopole Moments (Debye-Ang^2)
       XXX    -252.3620    XXY       0.0000    XYY     -96.3027
       YYY       0.0000    XXZ      13.9337    XYZ       0.0000
       YYZ       7.0723    XZZ     -97.2368    YZZ       0.0000
       ZZZ      -3.7946
    Hexadecapole Moments (Debye-Ang^3)
      XXXX    -923.3971   XXXY       0.0000   XXYY    -198.0648
      XYYY       0.0000   YYYY    -101.6354   XXXZ      50.9148
      XXYZ       0.0000   XYYZ       8.5430   YYYZ      -0.0000
      XXZZ    -655.0007   XYZZ       0.0000   YYZZ    -515.5556
      XZZZ      -4.5837   YZZZ      -0.0000   ZZZZ   -2821.9760
 -----------------------------------------------------------------
 Calculating analytic gradient of the SCF energy
 Gradient of SCF Energy
            1           2           3           4           5           6
    1  -0.0003116  -0.0001985  -0.0000000   0.0001985   0.0003116   0.0000000
    2   0.0000000  -0.0000000  -0.0000000  -0.0000000   0.0000000   0.0000000
    3   0.0013149  -0.0016207   0.0027677  -0.0016207   0.0013149  -0.0003969
            7           8           9          10          11          12
    1   0.0000559   0.0001051   0.0000000  -0.0001051  -0.0000559  -0.0000000
    2  -0.0000000   0.0000000   0.0000000   0.0000000  -0.0000000  -0.0000000
    3   0.0001122  -0.0001270  -0.0012250  -0.0001270   0.0001122  -0.0005047
 Max gradient component =       2.768E-03
 RMS gradient           =       7.196E-04
 Gradient time:  CPU 23.06 s  wall 3.92 s
 Geometry Optimization Parameters
   NAtoms,    NIC,     NZ,  NCons,   NDum,   NFix, NCnnct, MaxDiis
       12      78      12       0       0       0       0       0

 Cartesian Hessian Update
 Hessian updated using BFGS update


** GEOMETRY OPTIMIZATION IN DELOCALIZED INTERNAL COORDINATES **
   Searching for a Minimum

   Optimization Cycle:   3

                       Coordinates (Angstroms)
     ATOM                X               Y               Z
      1  C        -0.0026059932    0.0000000000    0.0016979672
      2  C        -0.0021763078    0.0000000000    1.3940367125
      3  C         1.2079582137    0.0000000000    2.0817854033
      4  C         2.4180927364    0.0000000000    1.3940367142
      5  C         2.4185224232    0.0000000000    0.0016979685
      6  C         1.2079582152    0.0000000000   -0.6896000012
      7  H        -0.9450651855    0.0000000000   -0.5309278439
      8  H        -0.9377580577    0.0000000000    1.9382781857
      9  Cl        1.2079582138    0.0000000000    3.8354404968
     10  H         3.3536744856    0.0000000000    1.9382781889
     11  H         3.3609816163    0.0000000000   -0.5309278412
     12  I         1.2079582074    0.0000000000   -2.8227759507
   Point Group: c1    Number of degrees of freedom:    30


   Energy is  -7610.847267180

 Hessian updated using BFGS update

 11 Hessian modes will be used to form the next step
  Hessian Eigenvalues:
     0.139275    0.158618    0.161442    0.182791    0.239629    0.288973
     0.352035    0.352314    0.434514    0.454482    0.478462

 Minimum search - taking simple RFO step
 Searching for Lamda that Minimizes Along All modes
 Value Taken    Lamda =  -0.00002696
 Step Taken.  Stepsize is  0.011583

                             Maximum     Tolerance    Cnvgd?
         Gradient           0.001661      0.000300      NO
         Displacement       0.007166      0.001200      NO
         Energy change     -0.000136      0.000001      NO


 New Cartesian Coordinates Obtained by Inverse Iteration

 Displacement from previous Coordinates is:  0.010643
 ----------------------------------------------------------------
             Standard Nuclear Orientation (Angstroms)
    I     Atom           X                Y                Z
 ----------------------------------------------------------------
    1      C      -0.0030216679     0.0000000000     0.0006913321
    2      C      -0.0028258949     0.0000000000     1.3944279450
    3      C       1.2079582129     0.0000000000     2.0791686172
    4      C       2.4187423212     0.0000000000     1.3944279435
    5      C       2.4189380990     0.0000000000     0.0006913276
    6      C       1.2079582169     0.0000000000    -0.6886740599
    7      H      -0.9450235048     0.0000000000    -0.5329073389
    8      H      -0.9377761828     0.0000000000     1.9400990804
    9      Cl      1.2079582131     0.0000000000     3.8364379290
   10      H       3.3536926075     0.0000000000     1.9400990829
   11      H       3.3609399390     0.0000000000    -0.5329073392
   12      I       1.2079582081     0.0000000000    -2.8205345199
 ----------------------------------------------------------------
 Nuclear Repulsion Energy =         704.08348786 hartrees
 There are       55 alpha and       55 beta electrons
 Applying Cartesian multipole field
    Component          Value
    ---------          -----
     (2,0,0)        1.00000E-11
     (0,2,0)        2.00000E-11
     (0,0,2)       -3.00000E-11
 Nucleus-field energy     =    -0.0000000708 hartrees
 Requested basis set is 6-311++G(d,p)
 There are 93 shells and 252 basis functions
 A cutoff of  1.0D-11 yielded   3509 shell pairs
 There are     27166 function pairs (     29712 Cartesian)
 Smallest overlap matrix eigenvalue = 1.32E-06

 Q-Chem warning in module stvman/mkSTV.C, line 318:

 Overlap eigenvalue is smaller than square root of threshold
 Use THRESH >= 12 to get rid of this warning

 Guess MOs from SCF MO coefficient file

 -----------------------------------------------------------------------
  General SCF calculation program by
  Eric Jon Sundstrom, Paul Horn, Yuezhi Mao, Dmitri Zuev, Alec White,
  David Stuck, Shaama M.S., Shane Yost, Joonho Lee, David Small,
  Daniel Levine, Susi Lehtola, Hugh Burton, Evgeny Epifanovsky,
  Bang C. Huynh
 -----------------------------------------------------------------------
 Exchange:     0.2000 Hartree-Fock + 0.0800 Slater + 0.7200 B88
 Correlation:  0.1900 VWN1RPA + 0.8100 LYP
 Using SG-1 standard quadrature grid
 using 6 threads for integral computing
 -------------------------------------------------------
 OpenMP Integral computing Module                
 Release: version 2.0, May 2017, Q-Chem Inc. Pleasanton 
 -------------------------------------------------------
 A restricted SCF calculation will be
 performed using DIIS
 SCF converges when DIIS error is below 1.0e-08
 ---------------------------------------
  Cycle       Energy         DIIS error
 ---------------------------------------
    1   -7610.8472642025      8.56e-05  
    2   -7610.8472795256      1.39e-05  
    3   -7610.8472778357      2.04e-05  
    4   -7610.8472809438      4.17e-06  
    5   -7610.8472810956      7.90e-07  
    6   -7610.8472811008      3.27e-07  
    7   -7610.8472811023      6.81e-08  
    8   -7610.8472811027      3.37e-08  
    9   -7610.8472811020      6.04e-09  Convergence criterion met
 ---------------------------------------
 SCF time:   CPU 53.40s  wall 10.00s 
 SCF   energy in the final basis set =    -7610.8472811020
 Total energy in the final basis set =    -7610.8472811020

 --------------------------------------------------------------

                    Orbital Energies (a.u.)
 --------------------------------------------------------------

 Alpha MOs
 -- Occupied --
********-176.3061-165.7098-165.7078-165.7077-101.5654 -35.8026 -31.2956
-31.2898 -31.2897 -22.9462 -22.9448 -22.9447 -22.9407 -22.9407 -10.2560
-10.2419 -10.2095 -10.2094 -10.2078 -10.2078  -9.4799  -7.2444  -7.2348
 -7.2345  -6.3519  -4.7640  -4.7497  -4.7497  -2.0298  -2.0254  -2.0252
 -2.0130  -2.0129  -0.9130  -0.8607  -0.7842  -0.7651  -0.6622  -0.6466
 -0.6073  -0.5269  -0.4993  -0.4832  -0.4582  -0.4319  -0.4199  -0.3892
 -0.3609  -0.3608  -0.3290  -0.2969  -0.2884  -0.2766  -0.2491
 -- Virtual --
 -0.0529  -0.0452  -0.0438  -0.0066   0.0050   0.0053   0.0141   0.0356
  0.0448   0.0529   0.0619   0.0757   0.0784   0.0786   0.0910   0.1014
  0.1088   0.1155   0.1212   0.1232   0.1233   0.1259   0.1298   0.1307
  0.1389   0.1460   0.1480   0.1535   0.1843   0.1848   0.1927   0.1960
  0.2057   0.2175   0.2197   0.2385   0.2419   0.2449   0.2527   0.2605
  0.2714   0.2772   0.2796   0.3111   0.3121   0.3347   0.3407   0.3838
  0.4115   0.4210   0.4278   0.4425   0.4524   0.4559   0.4569   0.4917
  0.5030   0.5107   0.5193   0.5311   0.5365   0.5523   0.5740   0.5747
  0.5838   0.5941   0.6132   0.6280   0.6522   0.6577   0.6785   0.6849
  0.7072   0.7502   0.7941   0.7946   0.8269   0.8337   0.8402   0.8512
  0.8536   0.8604   0.8639   0.8735   0.8865   0.9315   0.9383   0.9590
  0.9785   0.9984   1.0114   1.0487   1.0501   1.1068   1.1619   1.1832
  1.1939   1.2802   1.2942   1.3500   1.3582   1.4210   1.4796   1.4964
  1.4984   1.5029   1.5412   1.5481   1.5966   1.6010   1.6660   1.6818
  1.6988   1.7190   1.7491   1.8729   1.8767   1.8916   1.8950   1.9020
  1.9245   1.9328   1.9902   2.0488   2.0547   2.0690   2.1783   2.2468
  2.2820   2.3062   2.3102   2.3880   2.4229   2.4461   2.5304   2.5937
  2.6174   2.6331   2.6587   2.6935   2.7038   2.7071   2.7389   2.7488
  2.7534   2.7631   2.8490   2.8596   2.9249   2.9422   3.0533   3.1074
  3.1975   3.3072   3.3550   3.4579   3.5803   3.6697   3.8025   3.9677
  3.9693   4.0108   4.0243   4.0895   4.1157   4.1494   4.2949   4.5105
  4.8116   6.0113   6.1077   6.1557   9.7655  23.4632  23.8506  23.9456
 24.0112  24.0684  24.1472  25.8173  26.1327  26.6101  27.9337  28.3517
 28.4271  28.4285  28.5387  28.5569  28.5628  28.6178  28.7200 127.8941
127.9522 127.9767 151.7206 215.75571901.8858
 --------------------------------------------------------------

          Ground-State Mulliken Net Atomic Charges

     Atom                 Charge (a.u.)
  ----------------------------------------
      1 C                    -0.768717
      2 C                    -0.338054
      3 C                     0.536737
      4 C                    -0.338055
      5 C                    -0.768717
      6 C                     0.688232
      7 H                     0.159642
      8 H                     0.180617
      9 Cl                    0.300702
     10 H                     0.180617
     11 H                     0.159642
     12 I                     0.007353
  ----------------------------------------
  Sum of atomic charges =     0.000000

 -----------------------------------------------------------------
                    Cartesian Multipole Moments
 -----------------------------------------------------------------
    Charge (ESU x 10^10)
                -0.0000
    Dipole Moment (Debye)
         X      -0.0000      Y      -0.0000      Z      -0.1377
       Tot       0.1377
    Quadrupole Moments (Debye-Ang)
        XX     -69.6146     XY      -0.0000     YY     -79.7286
        XZ      -0.1663     YZ       0.0000     ZZ     -80.6077
    Octopole Moments (Debye-Ang^2)
       XXX    -252.2748    XXY      -0.0000    XYY     -96.3088
       YYY      -0.0000    XXZ      13.8553    XYZ       0.0000
       YYZ       6.9753    XZZ     -97.3707    YZZ       0.0000
       ZZZ      -4.3878
    Hexadecapole Moments (Debye-Ang^3)
      XXXX    -923.1923   XXXY      -0.0000   XXYY    -198.0983
      XYYY      -0.0000   YYYY    -101.6448   XXXZ      50.6953
      XXYZ       0.0000   XYYZ       8.4259   YYYZ       0.0000
      XXZZ    -654.8282   XYZZ       0.0000   YYZZ    -515.3903
      XZZZ      -5.3003   YZZZ       0.0000   ZZZZ   -2822.7155
 -----------------------------------------------------------------
 Calculating analytic gradient of the SCF energy
 Gradient of SCF Energy
            1           2           3           4           5           6
    1   0.0000217   0.0000877  -0.0000000  -0.0000877  -0.0000217   0.0000000
    2   0.0000000  -0.0000000  -0.0000000  -0.0000000  -0.0000000   0.0000000
    3  -0.0001838  -0.0000905   0.0002955  -0.0000905  -0.0001838   0.0002151
            7           8           9          10          11          12
    1   0.0000001  -0.0000193  -0.0000000   0.0000193  -0.0000001   0.0000000
    2  -0.0000000  -0.0000000  -0.0000000   0.0000000   0.0000000  -0.0000000
    3   0.0000301   0.0000282  -0.0000904   0.0000282   0.0000301   0.0000117
 Max gradient component =       2.955E-04
 RMS gradient           =       8.272E-05
 Gradient time:  CPU 23.05 s  wall 3.92 s
 Geometry Optimization Parameters
   NAtoms,    NIC,     NZ,  NCons,   NDum,   NFix, NCnnct, MaxDiis
       12      78      12       0       0       0       0       0

 Cartesian Hessian Update
 Hessian updated using BFGS update


** GEOMETRY OPTIMIZATION IN DELOCALIZED INTERNAL COORDINATES **
   Searching for a Minimum

   Optimization Cycle:   4

                       Coordinates (Angstroms)
     ATOM                X               Y               Z
      1  C        -0.0030216679    0.0000000000    0.0006913321
      2  C        -0.0028258949    0.0000000000    1.3944279450
      3  C         1.2079582129    0.0000000000    2.0791686172
      4  C         2.4187423212    0.0000000000    1.3944279435
      5  C         2.4189380990    0.0000000000    0.0006913276
      6  C         1.2079582169    0.0000000000   -0.6886740599
      7  H        -0.9450235048    0.0000000000   -0.5329073389
      8  H        -0.9377761828    0.0000000000    1.9400990804
      9  Cl        1.2079582131    0.0000000000    3.8364379290
     10  H         3.3536926075    0.0000000000    1.9400990829
     11  H         3.3609399390    0.0000000000   -0.5329073392
     12  I         1.2079582081    0.0000000000   -2.8205345199
   Point Group: c1    Number of degrees of freedom:    30


   Energy is  -7610.847281102

 Hessian updated using BFGS update

 12 Hessian modes will be used to form the next step
  Hessian Eigenvalues:
     0.138918    0.159763    0.160000    0.161209    0.167901    0.243710
     0.288231    0.351821    0.353020    0.433815    0.469839    0.478413

 Minimum search - taking simple RFO step
 Searching for Lamda that Minimizes Along All modes
 Value Taken    Lamda =   0.00000000
 Step Taken.  Stepsize is  0.001180

                             Maximum     Tolerance    Cnvgd?
         Gradient           0.000187      0.000300     YES
         Displacement       0.000830      0.001200     YES
         Energy change     -0.000014      0.000001      NO


                       Distance Matrix (Angstroms)
             C (  1)   C (  2)   C (  3)   C (  4)   C (  5)   C (  6)
   C (  2)  1.393737
   C (  3)  2.405523  1.390995
   C (  4)  2.794180  2.421568  1.390995
   C (  5)  2.421960  2.794180  2.405523  1.393737
   C (  6)  1.393448  2.409422  2.767843  2.409422  1.393448
   H (  7)  1.082633  2.145311  3.385007  3.876795  3.406019  2.158609
   H (  8)  2.152921  1.082538  2.150236  3.400584  3.876704  3.393321
   Cl(  9)  4.022366  2.725695  1.757269  2.725695  4.022366  4.525112
   H ( 10)  3.876704  3.400584  2.150236  1.082538  2.152921  3.393321
   H ( 11)  3.406019  3.876795  3.385007  2.145311  1.082633  2.158609
   I ( 12)  3.070145  4.385420  4.899703  4.385420  3.070145  2.131860
             H (  7)   H (  8)   Cl(  9)   H ( 10)   H ( 11)
   H (  8)  2.473017
   Cl(  9)  4.870986  2.863613
   H ( 10)  4.959307  4.291469  2.863613
   H ( 11)  4.305963  4.959307  4.870986  2.473017
   I ( 12)  3.141428  5.221859  6.656972  5.221859  3.141428

 Final energy is   -7610.8472811019801     


 ******************************
 **  OPTIMIZATION CONVERGED  **
 ******************************

                       Coordinates (Angstroms)
     ATOM                X               Y               Z
      1  C        -0.0030216679    0.0000000000    0.0006913321
      2  C        -0.0028258949    0.0000000000    1.3944279450
      3  C         1.2079582129    0.0000000000    2.0791686172
      4  C         2.4187423212    0.0000000000    1.3944279435
      5  C         2.4189380990    0.0000000000    0.0006913276
      6  C         1.2079582169    0.0000000000   -0.6886740599
      7  H        -0.9450235048    0.0000000000   -0.5329073389
      8  H        -0.9377761828    0.0000000000    1.9400990804
      9  Cl        1.2079582131    0.0000000000    3.8364379290
     10  H         3.3536926075    0.0000000000    1.9400990829
     11  H         3.3609399390    0.0000000000   -0.5329073392
     12  I         1.2079582081    0.0000000000   -2.8205345199

Z-matrix Print:
$molecule
0 1
I 
C  1 2.131860
C  2 1.393448 1 119.651235
H  3 1.082633 2 120.819301 1 -0.000000 0
C  2 1.393448 1 119.651235 3 -180.000000 0
H  5 1.082633 2 120.819301 1 -0.000000 0
C  5 1.393737 2 119.643187 1 -180.000000 0
H  7 1.082538 5 120.261348 2 -180.000000 0
C  7 1.390995 5 119.497723 2 -0.000000 0
C  9 1.390995 7 121.020651 5 -0.000000 0
H  10 1.082538 9 120.240929 7 -180.000000 0
Cl 9 1.757269 7 119.489675 5 -180.000000 0
$end


 --------------------------------------------------------------

                    Orbital Energies (a.u.)
 --------------------------------------------------------------

 Alpha MOs
 -- Occupied --
********-176.3061-165.7098-165.7078-165.7077-101.5654 -35.8026 -31.2956
-31.2898 -31.2897 -22.9462 -22.9448 -22.9447 -22.9407 -22.9407 -10.2560
-10.2419 -10.2095 -10.2094 -10.2078 -10.2078  -9.4799  -7.2444  -7.2348
 -7.2345  -6.3519  -4.7640  -4.7497  -4.7497  -2.0298  -2.0254  -2.0252
 -2.0130  -2.0129  -0.9130  -0.8607  -0.7842  -0.7651  -0.6622  -0.6466
 -0.6073  -0.5269  -0.4993  -0.4832  -0.4582  -0.4319  -0.4199  -0.3892
 -0.3609  -0.3608  -0.3290  -0.2969  -0.2884  -0.2766  -0.2491
 -- Virtual --
 -0.0529  -0.0452  -0.0438  -0.0066   0.0050   0.0053   0.0141   0.0356
  0.0448   0.0529   0.0619   0.0757   0.0784   0.0786   0.0910   0.1014
  0.1088   0.1155   0.1212   0.1232   0.1233   0.1259   0.1298   0.1307
  0.1389   0.1460   0.1480   0.1535   0.1843   0.1848   0.1927   0.1960
  0.2057   0.2175   0.2197   0.2385   0.2419   0.2449   0.2527   0.2605
  0.2714   0.2772   0.2796   0.3111   0.3121   0.3347   0.3407   0.3838
  0.4115   0.4210   0.4278   0.4425   0.4524   0.4559   0.4569   0.4917
  0.5030   0.5107   0.5193   0.5311   0.5365   0.5523   0.5740   0.5747
  0.5838   0.5941   0.6132   0.6280   0.6522   0.6577   0.6785   0.6849
  0.7072   0.7502   0.7941   0.7946   0.8269   0.8337   0.8402   0.8512
  0.8536   0.8604   0.8639   0.8735   0.8865   0.9315   0.9383   0.9590
  0.9785   0.9984   1.0114   1.0487   1.0501   1.1068   1.1619   1.1832
  1.1939   1.2802   1.2942   1.3500   1.3582   1.4210   1.4796   1.4964
  1.4984   1.5029   1.5412   1.5481   1.5966   1.6010   1.6660   1.6818
  1.6988   1.7190   1.7491   1.8729   1.8767   1.8916   1.8950   1.9020
  1.9245   1.9328   1.9902   2.0488   2.0547   2.0690   2.1783   2.2468
  2.2820   2.3062   2.3102   2.3880   2.4229   2.4461   2.5304   2.5937
  2.6174   2.6331   2.6587   2.6935   2.7038   2.7071   2.7389   2.7488
  2.7534   2.7631   2.8490   2.8596   2.9249   2.9422   3.0533   3.1074
  3.1975   3.3072   3.3550   3.4579   3.5803   3.6697   3.8025   3.9677
  3.9693   4.0108   4.0243   4.0895   4.1157   4.1494   4.2949   4.5105
  4.8116   6.0113   6.1077   6.1557   9.7655  23.4632  23.8506  23.9456
 24.0112  24.0684  24.1472  25.8173  26.1327  26.6101  27.9337  28.3517
 28.4271  28.4285  28.5387  28.5569  28.5628  28.6178  28.7200 127.8941
127.9522 127.9767 151.7206 215.75571901.8858
 --------------------------------------------------------------

          Ground-State Mulliken Net Atomic Charges

     Atom                 Charge (a.u.)
  ----------------------------------------
      1 C                    -0.768717
      2 C                    -0.338054
      3 C                     0.536737
      4 C                    -0.338055
      5 C                    -0.768717
      6 C                     0.688232
      7 H                     0.159642
      8 H                     0.180617
      9 Cl                    0.300702
     10 H                     0.180617
     11 H                     0.159642
     12 I                     0.007353
  ----------------------------------------
  Sum of atomic charges =     0.000000

 -----------------------------------------------------------------
                    Cartesian Multipole Moments
 -----------------------------------------------------------------
    Charge (ESU x 10^10)
                -0.0000
    Dipole Moment (Debye)
         X      -0.0000      Y      -0.0000      Z      -0.1377
       Tot       0.1377
    Quadrupole Moments (Debye-Ang)
        XX     -69.6146     XY      -0.0000     YY     -79.7286
        XZ      -0.1663     YZ       0.0000     ZZ     -80.6077
    Octopole Moments (Debye-Ang^2)
       XXX    -252.2748    XXY      -0.0000    XYY     -96.3088
       YYY      -0.0000    XXZ      13.8553    XYZ       0.0000
       YYZ       6.9753    XZZ     -97.3707    YZZ       0.0000
       ZZZ      -4.3878
    Hexadecapole Moments (Debye-Ang^3)
      XXXX    -923.1923   XXXY      -0.0000   XXYY    -198.0983
      XYYY      -0.0000   YYYY    -101.6448   XXXZ      50.6953
      XXYZ       0.0000   XYYZ       8.4259   YYYZ       0.0000
      XXZZ    -654.8282   XYZZ       0.0000   YYZZ    -515.3903
      XZZZ      -5.3003   YZZZ       0.0000   ZZZZ   -2822.7155
 -----------------------------------------------------------------
Archival summary:
1\1\december\OPT\ProcedureUnspecified\BasisUnspecified\1l164\taweetha\FriNov2920:54:412019FriNov2920:54:412019\0\\#,OPT,ProcedureUnspecified,BasisUnspecified,\\0,1\I\C,1,2.13186\C,2,1.39345,1,119.651\H,3,1.08263,2,120.819,1,-0,0\C,2,1.39345,1,119.651,3,-180,0\H,5,1.08263,2,120.819,1,-0,0\C,5,1.39374,2,119.643,1,-180,0\H,7,1.08254,5,120.261,2,-180,0\C,7,1.391,5,119.498,2,-0,0\C,9,1.391,7,121.021,5,-0,0\H,10,1.08254,9,120.241,7,-180,0\Cl,9,1.75727,7,119.49,5,-180,0\\\@

 Total job time:  61.34s(wall), 346.98s(cpu) 
 Fri Nov 29 20:54:41 2019

        *************************************************************
        *                                                           *
        *  Thank you very much for using Q-Chem.  Have a nice day.  *
        *                                                           *
        *************************************************************


 
User input: 2 of 2 
 
                  Welcome to Q-Chem
     A Quantum Leap Into The Future Of Chemistry


 Q-Chem 5.2 (devel), Q-Chem, Inc., Pleasanton, CA (2019)

 Yihan Shao,  Zhengting Gan,  E. Epifanovsky,  A. T. B. Gilbert,  M. Wormit,  
 J. Kussmann,  A. W. Lange,  A. Behn,  Jia Deng,  Xintian Feng,  D. Ghosh,  
 M. Goldey,  P. R. Horn,  L. D. Jacobson,  I. Kaliman,  T. Kus,  A. Landau,  
 Jie Liu,  E. I. Proynov,  R. M. Richard,  R. P. Steele,  E. J. Sundstrom,  
 H. L. Woodcock III,  P. M. Zimmerman,  D. Zuev,  B. Albrecht,  E. Alguire,  
 S. A. Baeppler,  D. Barton,  Z. Benda,  Y. A. Bernard,  E. J. Berquist,  
 K. B. Bravaya,  H. Burton,  D. Casanova,  Chun-Min Chang,  Yunqing Chen,  
 A. Chien,  K. D. Closser,  M. P. Coons,  S. Coriani,  S. Dasgupta,  
 A. L. Dempwolff,  M. Diedenhofen,  Hainam Do,  R. G. Edgar,  Po-Tung Fang,  
 S. Faraji,  S. Fatehi,  Qingguo Feng,  K. D. Fenk,  J. Fosso-Tande,  
 J. Gayvert,  Qinghui Ge,  A. Ghysels,  G. Gidofalvi,  J. Gomes,  
 J. Gonthier,  A. Gunina,  D. Hait,  M. W. D. Hanson-Heine,  
 P. H. P. Harbach,  A. W. Hauser,  M. F. Herbst,  J. E. Herr,  
 E. G. Hohenstein,  Z. C. Holden,  Kerwin Hui,  B. C. Huynh,  T.-C. Jagau,  
 Hyunjun Ji,  B. Kaduk,  K. Khistyaev,  Jaehoon Kim,  P. Klunzinger,  K. Koh,  
 D. Kosenkov,  L. Koulias,  T. Kowalczyk,  C. M. Krauter,  A. Kunitsa,  
 Ka Un Lao,  A. Laurent,  K. V. Lawler,  Joonho Lee,  D. Lefrancois,  
 S. Lehtola,  D. S. Levine,  Yi-Pei Li,  You-Sheng Lin,  Fenglai Liu,  
 E. Livshits,  A. Luenser,  P. Manohar,  E. Mansoor,  S. F. Manzer,  
 Shan-Ping Mao,  Yuezhi Mao,  N. Mardirossian,  A. V. Marenich,  
 T. Markovich,  L. A. Martinez-Martinez,  S. A. Maurer,  N. J. Mayhall,  
 S. C. McKenzie,  J.-M. Mewes,  P. Morgante,  A. F. Morrison,  
 J. W. Mullinax,  K. Nanda,  T. S. Nguyen-Beck,  R. Olivares-Amaya,  
 J. A. Parkhill,  Zheng Pei,  T. M. Perrine,  F. Plasser,  P. Pokhilko,  
 S. Prager,  A. Prociuk,  E. Ramos,  D. R. Rehn,  F. Rob,  M. Scheurer,  
 M. Schneider,  N. Sergueev,  S. M. Sharada,  S. Sharma,  D. W. Small,  
 T. Stauch,  T. Stein,  Yu-Chuan Su,  A. J. W. Thom,  A. Tkatchenko,  
 T. Tsuchimochi,  N. M. Tubman,  L. Vogt,  M. L. Vidal,  O. Vydrov,  
 M. A. Watson,  J. Wenzel,  M. de Wergifosse,  T. A. Wesolowski,  A. White,  
 J. Witte,  A. Yamada,  Jun Yang,  K. Yao,  S. Yeganeh,  S. R. Yost,  
 Zhi-Qiang You,  A. Zech,  Igor Ying Zhang,  Xing Zhang,  Yan Zhao,  
 Ying Zhu,  B. R. Brooks,  G. K. L. Chan,  C. J. Cramer,  M. S. Gordon,  
 W. J. Hehre,  A. Klamt,  M. W. Schmidt,  C. D. Sherrill,  D. G. Truhlar,  
 A. Aspuru-Guzik,  R. Baer,  A. T. Bell,  N. A. Besley,  Jeng-Da Chai,  
 A. E. DePrince, III,  R. A. DiStasio Jr.,  A. Dreuw,  B. D. Dunietz,  
 T. R. Furlani,  Chao-Ping Hsu,  Yousung Jung,  Jing Kong,  D. S. Lambrecht,  
 WanZhen Liang,  C. Ochsenfeld,  V. A. Rassolov,  L. V. Slipchenko,  
 J. E. Subotnik,  T. Van Voorhis,  J. M. Herbert,  A. I. Krylov,  
 P. M. W. Gill,  M. Head-Gordon

 Contributors to earlier versions of Q-Chem not listed above: 
 R. D. Adamson,  B. Austin,  J. Baker,  G. J. O. Beran,  K. Brandhorst,  
 S. T. Brown,  E. F. C. Byrd,  A. K. Chakraborty,  C.-L. Cheng,  
 Siu Hung Chien,  D. M. Chipman,  D. L. Crittenden,  H. Dachsel,  
 R. J. Doerksen,  A. D. Dutoi,  L. Fusti-Molnar,  W. A. Goddard III,  
 A. Golubeva-Zadorozhnaya,  S. R. Gwaltney,  G. Hawkins,  A. Heyden,  
 S. Hirata,  G. Kedziora,  F. J. Keil,  C. Kelley,  Jihan Kim,  R. A. King,  
 R. Z. Khaliullin,  P. P. Korambath,  W. Kurlancheek,  A. M. Lee,  M. S. Lee,  
 S. V. Levchenko,  Ching Yeh Lin,  D. Liotard,  R. C. Lochan,  I. Lotan,  
 P. E. Maslen,  N. Nair,  D. P. O'Neill,  D. Neuhauser,  E. Neuscamman,  
 C. M. Oana,  R. Olson,  B. Peters,  R. Peverati,  P. A. Pieniazek,  
 Y. M. Rhee,  J. Ritchie,  M. A. Rohrdanz,  E. Rosta,  N. J. Russ,  
 H. F. Schaefer III,  N. E. Schultz,  N. Shenvi,  A. C. Simmonett,  A. Sodt,  
 D. Stuck,  K. S. Thanthiriwatte,  V. Vanovschi,  Tao Wang,  A. Warshel,  
 C. F. Williams,  Q. Wu,  X. Xu,  W. Zhang

 Please cite Q-Chem as follows:
 Y. Shao et al., Mol. Phys. 113, 184-215 (2015)
 DOI: 10.1080/00268976.2014.952696

 Q-Chem 5.2.1 for Intel X86 EM64T Linux

 Parts of Q-Chem use Armadillo 8.300.2 (Tropical Shenanigans).
 http://arma.sourceforge.net/

 Q-Chem begins on Fri Nov 29 20:54:41 2019  

Host: 
0

     Scratch files written to /scratch/taweetham/qchem6571//
NAlpha2: 110
NElect   110
Mult     1
The previous job contains 0 fragments, simply inherited here

Checking the input file for inconsistencies... 	...done.

--------------------------------------------------------------
User input:
--------------------------------------------------------------

$MOLECULE
READ
$END

$REM
   JOB_TYPE 	FREQUENCY
   BASIS 	6-311++G**
   METHOD	B3LYP	
$END


--------------------------------------------------------------
 Atom   5: (  1.2109798873, -0.0000000000, -0.5131468073)
         ->(  1.2109798796, -0.0000000000, -0.5131468096)
 Atom   6: (  0.0000000059,  0.0000000000,  0.1762185813)
         ->(  0.0000000000,  0.0000000000,  0.1762185813)
 Atom  11: (  2.1529817278, -0.0000000000,  0.0204518587)
         ->(  2.1529817160, -0.0000000000,  0.0204518623)
 Atom  10: (  2.1457343941, -0.0000000000, -2.4525545634)
         ->(  2.1457343962, -0.0000000000, -2.4525545571)
 ----------------------------------------------------------------
             Standard Nuclear Orientation (Angstroms)
    I     Atom           X                Y                Z
 ----------------------------------------------------------------
    1      C      -1.2109798796     0.0000000000    -0.5131468096
    2      C      -1.2107841078     0.0000000000    -1.9068834225
    3      C      -0.0000000006    -0.0000000000    -2.5916240958
    4      C       1.2107841083    -0.0000000000    -1.9068834232
    5      C       1.2109798796    -0.0000000000    -0.5131468096
    6      C       0.0000000000     0.0000000000     0.1762185813
    7      H      -2.1529817160     0.0000000000     0.0204518623
    8      H      -2.1457343962     0.0000000000    -2.4525545571
    9      Cl     -0.0000000020    -0.0000000000    -4.3488934076
   10      H       2.1457343962    -0.0000000000    -2.4525545571
   11      H       2.1529817160    -0.0000000000     0.0204518623
   12      I      -0.0000000011     0.0000000000     2.3080790413
 ----------------------------------------------------------------
 Molecular Point Group                 C2v   NOp =  4
 Largest Abelian Subgroup              C2v   NOp =  4
 Nuclear Repulsion Energy =         704.08348786 hartrees
 There are       55 alpha and       55 beta electrons
 Requested basis set is 6-311++G(d,p)
 There are 93 shells and 252 basis functions

 Total QAlloc Memory Limit   2000 MB
 Mega-Array Size       188 MB
 MEM_STATIC part       192 MB

                       Distance Matrix (Angstroms)
             C (  1)   C (  2)   C (  3)   C (  4)   C (  5)   C (  6)
   C (  2)  1.393737
   C (  3)  2.405523  1.390995
   C (  4)  2.794180  2.421568  1.390995
   C (  5)  2.421960  2.794180  2.405523  1.393737
   C (  6)  1.393448  2.409422  2.767843  2.409422  1.393448
   H (  7)  1.082633  2.145311  3.385007  3.876795  3.406019  2.158609
   H (  8)  2.152921  1.082538  2.150236  3.400584  3.876704  3.393321
   Cl(  9)  4.022366  2.725695  1.757269  2.725695  4.022366  4.525112
   H ( 10)  3.876704  3.400584  2.150236  1.082538  2.152921  3.393321
   H ( 11)  3.406019  3.876795  3.385007  2.145311  1.082633  2.158609
   I ( 12)  3.070145  4.385420  4.899703  4.385420  3.070145  2.131860
             H (  7)   H (  8)   Cl(  9)   H ( 10)   H ( 11)
   H (  8)  2.473017
   Cl(  9)  4.870986  2.863613
   H ( 10)  4.959307  4.291469  2.863613
   H ( 11)  4.305963  4.959307  4.870986  2.473017
   I ( 12)  3.141428  5.221859  6.656972  5.221859  3.141428

 A cutoff of  1.0D-11 yielded   3509 shell pairs
 There are     27166 function pairs (     29712 Cartesian)
 Smallest overlap matrix eigenvalue = 1.32E-06

 Q-Chem warning in module stvman/mkSTV.C, line 318:

 Overlap eigenvalue is smaller than square root of threshold
 Use THRESH >= 12 to get rid of this warning

 Guess from superposition of atomic densities
 Warning:  Energy on first SCF cycle will be non-variational
 SAD guess density has 110.000000 electrons

 -----------------------------------------------------------------------
  General SCF calculation program by
  Eric Jon Sundstrom, Paul Horn, Yuezhi Mao, Dmitri Zuev, Alec White,
  David Stuck, Shaama M.S., Shane Yost, Joonho Lee, David Small,
  Daniel Levine, Susi Lehtola, Hugh Burton, Evgeny Epifanovsky,
  Bang C. Huynh
 -----------------------------------------------------------------------
 Exchange:     0.2000 Hartree-Fock + 0.0800 Slater + 0.7200 B88
 Correlation:  0.1900 VWN1RPA + 0.8100 LYP
 Using SG-1 standard quadrature grid
 using 6 threads for integral computing
 -------------------------------------------------------
 OpenMP Integral computing Module                
 Release: version 2.0, May 2017, Q-Chem Inc. Pleasanton 
 -------------------------------------------------------
 A restricted SCF calculation will be
 performed using DIIS
 SCF converges when DIIS error is below 1.0e-08
 ---------------------------------------
  Cycle       Energy         DIIS error
 ---------------------------------------
    1   -7612.4627169134      3.74e-02  
    2   -7610.7473158421      3.46e-03  
    3   -7610.6663793924      4.56e-03  
    4   -7610.8419160464      6.88e-04  
    5   -7610.8445982453      4.16e-04  
    6   -7610.8459333729      1.22e-04  
    7   -7610.8460461009      3.74e-05  
    8   -7610.8460557607      1.17e-05  
    9   -7610.8460567824      1.28e-06  
   10   -7610.8460568187      4.27e-07  
   11   -7610.8460566318      1.09e-07  
   12   -7610.8460568616      1.95e-08  
   13   -7610.8460566544      5.14e-09  Convergence criterion met
 ---------------------------------------
 SCF time:   CPU 61.29s  wall 11.00s 
 SCF   energy in the final basis set =    -7610.8460566544
 Total energy in the final basis set =    -7610.8460566544

 --------------------------------------------------------------
             Orbital Energies (a.u.) and Symmetries
 --------------------------------------------------------------

 Alpha MOs, Restricted
 -- Occupied --                  
******* -176.31 -165.71 -165.71 -165.71 -101.57  -35.80  -31.30
  1 A1    2 A1    3 A1    1 B2    1 B1    4 A1    5 A1    6 A1                 
-31.290 -31.290 -22.946 -22.945 -22.945 -22.941 -22.941 -10.256
  2 B2    2 B1    7 A1    3 B2    3 B1    8 A1    1 A2    9 A1                 
-10.242 -10.209 -10.209 -10.208 -10.208  -9.480  -7.244  -7.235
 10 A1    4 B1   11 A1    5 B1   12 A1   13 A1   14 A1    4 B2                 
 -7.234  -6.352  -4.764  -4.750  -4.750  -2.030  -2.025  -2.025
  6 B1   15 A1   16 A1    7 B1    5 B2   17 A1    8 B1    6 B2                 
 -2.013  -2.013  -0.913  -0.861  -0.784  -0.765  -0.662  -0.647
  2 A2   18 A1   19 A1   20 A1    9 B1   21 A1   22 A1   10 B1                 
 -0.607  -0.527  -0.499  -0.483  -0.458  -0.432  -0.420  -0.389
 23 A1   24 A1   11 B1   25 A1   12 B1   26 A1    7 B2   13 B1                 
 -0.361  -0.361  -0.329  -0.297  -0.288  -0.277  -0.249
  8 B2   27 A1   14 B1    9 B2    3 A2   15 B1   10 B2                         
 -- Virtual --                   
 -0.053  -0.045  -0.044  -0.006   0.005   0.006   0.015   0.036
 28 A1    4 A2   11 B2   29 A1   30 A1   16 B1   31 A1   17 B1                 
  0.045   0.053   0.062   0.076   0.078   0.079   0.091   0.102
 32 A1   12 B2   33 A1   13 B2   34 A1    5 A2   18 B1   35 A1                 
  0.110   0.115   0.121   0.124   0.125   0.128   0.130   0.131
 19 B1   14 B2    6 A2   20 B1   36 A1   37 A1   15 B2   21 B1                 
  0.139   0.146   0.148   0.154   0.184   0.185   0.193   0.196
 38 A1   16 B2   22 B1   39 A1   17 B2   23 B1   24 B1   40 A1                 
  0.205   0.217   0.222   0.235   0.242   0.245   0.253   0.261
 41 A1   25 B1   42 A1   26 B1   43 A1   18 B2   27 B1   44 A1                 
  0.270   0.273   0.281   0.315   0.316   0.337   0.344   0.385
 28 B1   45 A1   46 A1   47 A1   29 B1   48 A1   30 B1   31 B1                 
  0.412   0.423   0.428   0.443   0.453   0.456   0.456   0.494
  7 A2   49 A1   19 B2   32 B1   33 B1   20 B2   50 A1   51 A1                 
  0.503   0.511   0.519   0.533   0.537   0.552   0.574   0.575
 52 A1   34 B1   21 B2   53 A1   35 B1    8 A2   36 B1   22 B2                 
  0.584   0.594   0.613   0.628   0.653   0.658   0.679   0.685
 54 A1    9 A2   23 B2   55 A1   56 A1   37 B1   24 B2   57 A1                 
  0.708   0.751   0.795   0.796   0.827   0.835   0.841   0.852
 38 B1   58 A1   59 A1   39 B1   25 B2   60 A1   61 A1   40 B1                 
  0.854   0.862   0.864   0.876   0.887   0.932   0.939   0.959
 10 A2   41 B1   62 A1   42 B1   63 A1   64 A1   43 B1   65 A1                 
  0.979   0.998   1.012   1.049   1.050   1.107   1.162   1.183
 11 A2   26 B2   44 B1   66 A1   12 A2   13 A2   67 A1   27 B2                 
  1.194   1.280   1.295   1.350   1.358   1.421   1.480   1.497
 45 B1   28 B2   68 A1   29 B2   69 A1   46 B1   47 B1   70 A1                 
  1.499   1.503   1.541   1.548   1.597   1.601   1.666   1.682
 48 B1   71 A1   14 A2   72 A1   30 B2   31 B2   73 A1   49 B1                 
  1.699   1.719   1.749   1.873   1.877   1.892   1.895   1.902
 74 A1   50 B1   15 A2   75 A1   51 B1   16 A2   32 B2   33 B2                 
  1.925   1.933   1.990   2.049   2.055   2.069   2.178   2.247
 76 A1   52 B1   77 A1   78 A1   17 A2   53 B1   34 B2   54 B1                 
  2.282   2.306   2.310   2.388   2.423   2.446   2.530   2.594
 35 B2   55 B1   18 A2   79 A1   56 B1   57 B1   80 A1   81 A1                 
  2.617   2.633   2.659   2.694   2.704   2.707   2.739   2.749
 36 B2   82 A1   83 A1   58 B1   84 A1   59 B1   60 B1   85 A1                 
  2.753   2.763   2.849   2.860   2.925   2.942   3.053   3.107
 37 B2   19 A2   38 B2   20 A2   61 B1   86 A1   39 B2   62 B1                 
  3.198   3.307   3.355   3.458   3.580   3.670   3.803   3.968
 87 A1   63 B1   88 A1   64 B1   89 A1   90 A1   91 A1   21 A2                 
  3.969   4.011   4.024   4.090   4.116   4.149   4.295   4.511
 65 B1   92 A1   40 B2   93 A1   66 B1   67 B1   94 A1   95 A1                 
  4.812   6.011   6.108   6.156   9.766  23.463  23.851  23.946
 68 B1   41 B2   69 B1   96 A1   97 A1   98 A1   99 A1   70 B1                 
 24.011  24.068  24.147  25.817  26.133  26.610  27.934  28.352
100 A1   71 B1  101 A1   42 B2   72 B1  102 A1  103 A1   43 B2                 
 28.427  28.429  28.539  28.557  28.563  28.618  28.720 127.894
 73 B1  104 A1   22 A2  105 A1   44 B2   74 B1  106 A1   45 B2                 
127.952 127.977 151.721 215.7561901.886
 75 B1  107 A1  108 A1  109 A1  110 A1                                         

 Beta MOs, Restricted
 -- Occupied --                  
******* -176.31 -165.71 -165.71 -165.71 -101.57  -35.80  -31.30
  1 A1    2 A1    3 A1    1 B2    1 B1    4 A1    5 A1    6 A1                 
-31.290 -31.290 -22.946 -22.945 -22.945 -22.941 -22.941 -10.256
  2 B2    2 B1    7 A1    3 B2    3 B1    8 A1    1 A2    9 A1                 
-10.242 -10.209 -10.209 -10.208 -10.208  -9.480  -7.244  -7.235
 10 A1    4 B1   11 A1    5 B1   12 A1   13 A1   14 A1    4 B2                 
 -7.234  -6.352  -4.764  -4.750  -4.750  -2.030  -2.025  -2.025
  6 B1   15 A1   16 A1    7 B1    5 B2   17 A1    8 B1    6 B2                 
 -2.013  -2.013  -0.913  -0.861  -0.784  -0.765  -0.662  -0.647
  2 A2   18 A1   19 A1   20 A1    9 B1   21 A1   22 A1   10 B1                 
 -0.607  -0.527  -0.499  -0.483  -0.458  -0.432  -0.420  -0.389
 23 A1   24 A1   11 B1   25 A1   12 B1   26 A1    7 B2   13 B1                 
 -0.361  -0.361  -0.329  -0.297  -0.288  -0.277  -0.249
  8 B2   27 A1   14 B1    9 B2    3 A2   15 B1   10 B2                         
 -- Virtual --                   
 -0.053  -0.045  -0.044  -0.006   0.005   0.006   0.015   0.036
 28 A1    4 A2   11 B2   29 A1   30 A1   16 B1   31 A1   17 B1                 
  0.045   0.053   0.062   0.076   0.078   0.079   0.091   0.102
 32 A1   12 B2   33 A1   13 B2   34 A1    5 A2   18 B1   35 A1                 
  0.110   0.115   0.121   0.124   0.125   0.128   0.130   0.131
 19 B1   14 B2    6 A2   20 B1   36 A1   37 A1   15 B2   21 B1                 
  0.139   0.146   0.148   0.154   0.184   0.185   0.193   0.196
 38 A1   16 B2   22 B1   39 A1   17 B2   23 B1   24 B1   40 A1                 
  0.205   0.217   0.222   0.235   0.242   0.245   0.253   0.261
 41 A1   25 B1   42 A1   26 B1   43 A1   18 B2   27 B1   44 A1                 
  0.270   0.273   0.281   0.315   0.316   0.337   0.344   0.385
 28 B1   45 A1   46 A1   47 A1   29 B1   48 A1   30 B1   31 B1                 
  0.412   0.423   0.428   0.443   0.453   0.456   0.456   0.494
  7 A2   49 A1   19 B2   32 B1   33 B1   20 B2   50 A1   51 A1                 
  0.503   0.511   0.519   0.533   0.537   0.552   0.574   0.575
 52 A1   34 B1   21 B2   53 A1   35 B1    8 A2   36 B1   22 B2                 
  0.584   0.594   0.613   0.628   0.653   0.658   0.679   0.685
 54 A1    9 A2   23 B2   55 A1   56 A1   37 B1   24 B2   57 A1                 
  0.708   0.751   0.795   0.796   0.827   0.835   0.841   0.852
 38 B1   58 A1   59 A1   39 B1   25 B2   60 A1   61 A1   40 B1                 
  0.854   0.862   0.864   0.876   0.887   0.932   0.939   0.959
 10 A2   41 B1   62 A1   42 B1   63 A1   64 A1   43 B1   65 A1                 
  0.979   0.998   1.012   1.049   1.050   1.107   1.162   1.183
 11 A2   26 B2   44 B1   66 A1   12 A2   13 A2   67 A1   27 B2                 
  1.194   1.280   1.295   1.350   1.358   1.421   1.480   1.497
 45 B1   28 B2   68 A1   29 B2   69 A1   46 B1   47 B1   70 A1                 
  1.499   1.503   1.541   1.548   1.597   1.601   1.666   1.682
 48 B1   71 A1   14 A2   72 A1   30 B2   31 B2   73 A1   49 B1                 
  1.699   1.719   1.749   1.873   1.877   1.892   1.895   1.902
 74 A1   50 B1   15 A2   75 A1   51 B1   16 A2   32 B2   33 B2                 
  1.925   1.933   1.990   2.049   2.055   2.069   2.178   2.247
 76 A1   52 B1   77 A1   78 A1   17 A2   53 B1   34 B2   54 B1                 
  2.282   2.306   2.310   2.388   2.423   2.446   2.530   2.594
 35 B2   55 B1   18 A2   79 A1   56 B1   57 B1   80 A1   81 A1                 
  2.617   2.633   2.659   2.694   2.704   2.707   2.739   2.749
 36 B2   82 A1   83 A1   58 B1   84 A1   59 B1   60 B1   85 A1                 
  2.753   2.763   2.849   2.860   2.925   2.942   3.053   3.107
 37 B2   19 A2   38 B2   20 A2   61 B1   86 A1   39 B2   62 B1                 
  3.198   3.307   3.355   3.458   3.580   3.670   3.803   3.968
 87 A1   63 B1   88 A1   64 B1   89 A1   90 A1   91 A1   21 A2                 
  3.969   4.011   4.024   4.090   4.116   4.149   4.295   4.511
 65 B1   92 A1   40 B2   93 A1   66 B1   67 B1   94 A1   95 A1                 
  4.812   6.011   6.108   6.156   9.766  23.463  23.851  23.946
 68 B1   41 B2   69 B1   96 A1   97 A1   98 A1   99 A1   70 B1                 
 24.011  24.068  24.147  25.817  26.133  26.610  27.934  28.352
100 A1   71 B1  101 A1   42 B2   72 B1  102 A1  103 A1   43 B2                 
 28.427  28.429  28.539  28.557  28.563  28.618  28.720 127.894
 73 B1  104 A1   22 A2  105 A1   44 B2   74 B1  106 A1   45 B2                 
127.952 127.977 151.721 215.7561901.886
 75 B1  107 A1  108 A1  109 A1  110 A1                                         
 --------------------------------------------------------------

          Ground-State Mulliken Net Atomic Charges

     Atom                 Charge (a.u.)
  ----------------------------------------
      1 C                    -0.837024
      2 C                    -0.341891
      3 C                     0.640520
      4 C                    -0.341904
      5 C                    -0.837027
      6 C                     0.779765
      7 H                     0.150279
      8 H                     0.166131
      9 Cl                    0.297775
     10 H                     0.166132
     11 H                     0.150279
     12 I                     0.006966
  ----------------------------------------
  Sum of atomic charges =     0.000000

 -----------------------------------------------------------------
                    Cartesian Multipole Moments
 -----------------------------------------------------------------
    Charge (ESU x 10^10)
                -0.0000
    Dipole Moment (Debye)
         X      -0.0000      Y      -0.0000      Z       0.1380
       Tot       0.1380
    Quadrupole Moments (Debye-Ang)
        XX     -69.6191     XY       0.0000     YY     -79.7270
        XZ       0.0000     YZ      -0.0000     ZZ     -80.7530
    Octopole Moments (Debye-Ang^2)
       XXX      -0.0000    XXY      -0.0000    XYY       0.0000
       YYY      -0.0000    XXZ      21.6280    XYZ       0.0000
       YYZ      33.8778    XZZ      -0.0000    YZZ       0.0000
       ZZZ     128.4528
    Hexadecapole Moments (Debye-Ang^3)
      XXXX    -313.7557   XXXY       0.0000   XXYY     -81.7542
      XYYY       0.0000   YYYY    -101.6379   XXXZ       0.0000
      XXYZ      -0.0000   XYYZ      -0.0000   YYYZ      -0.0000
      XXZZ    -541.1255   XYZZ       0.0000   YYZZ    -529.1587
      XZZZ       0.0000   YZZZ      -0.0000   ZZZZ   -2958.9864
 -----------------------------------------------------------------
 Calculating MO derivatives via CPSCF
    1     0    39    0.0494781  
    2     0    39    0.0118239  
    3     0    39    0.0018934  
    4     0    39    0.0002562  
    5    31     8    0.0000249  
    6    38     1    0.0000011  
    7    39     0    0.0000000  Converged
 Time for AOints: 73.7 s (CPU) 12.4 s (wall)
 ------------------------------------------------------------------------------
                     AOints        : Timing summary (seconds)
 ------------------------------------------------------------------------------
     job step          cpu (% of tot)      sys (% of tot)     wall (% of tot)
 ------------------------------------------------------------------------------
  AOints            0.7374E+02 ( 6.2)   0.2000E-05 ( 2.4)   0.1241E+02 ( 6.1)
 ------------------------------------------------------------------------------
   Grand Totals     0.1185E+04          0.8300E-04          0.2026E+03
 ------------------------------------------------------------------------------
 Polarizability Matrix (a.u.)
            1           2           3
    1-100.5474251   0.0000000   0.0000000
    2   0.0000000 -65.7475211   0.0000000
    3   0.0000000   0.0000000-173.8181002
 Calculating analytic Hessian of the SCF energy

 Direct stationary perturbation theory relativistic correction:

 rels  =      97.777729759857
 relv  =    -324.356072122130
 rel2e =      42.397971072041
 E_rel =    -184.180371290233

 Hessian of the SCF Energy
            1           2           3           4           5           6
    1   0.7155164   0.0000000  -0.0456042  -0.1260301  -0.0000000   0.0367604
    2   0.0000000   0.1256936   0.0000000  -0.0000000  -0.0573658   0.0000000
    3  -0.0456042   0.0000000   0.6617791  -0.0357505  -0.0000000  -0.3295877
    4  -0.1260301  -0.0000000  -0.0357505   0.7198383   0.0000000   0.0419978
    5  -0.0000000  -0.0573658  -0.0000000   0.0000000   0.1261958  -0.0000000
    6   0.0367604   0.0000000  -0.3295877   0.0419978  -0.0000000   0.6753571
    7   0.0355845   0.0000000   0.0819139  -0.2843959  -0.0000000   0.0494217
    8   0.0000000   0.0061800   0.0000000  -0.0000000  -0.0631777   0.0000000
    9   0.0246015  -0.0000000  -0.0297621   0.1145543   0.0000000  -0.1507410
   10  -0.0192062   0.0000000  -0.0291510  -0.0554073  -0.0000000   0.0228661
   11   0.0000000  -0.0026018   0.0000000  -0.0000000   0.0083322   0.0000000
   12  -0.0296688   0.0000000  -0.0487511  -0.0228647  -0.0000000   0.0611231
   13  -0.0564065  -0.0000000  -0.0226495  -0.0192071   0.0000000   0.0296658
   14   0.0000000   0.0042384  -0.0000000   0.0000000  -0.0026018  -0.0000000
   15   0.0226500   0.0000000   0.0604893   0.0291508  -0.0000000  -0.0487502
   16  -0.2768425  -0.0000000  -0.0568717   0.0330511   0.0000000  -0.0806662
   17  -0.0000000  -0.0552513   0.0000000   0.0000000   0.0076951  -0.0000000
   18  -0.1126668  -0.0000000  -0.1492092  -0.0240353   0.0000000  -0.0304737
   19  -0.2720708  -0.0000000   0.1211027   0.0040904   0.0000000  -0.0022778
   20  -0.0000000  -0.0354847  -0.0000000   0.0000000   0.0035584  -0.0000000
   21   0.1236245   0.0000000  -0.1248544   0.0277883  -0.0000000  -0.0117941
   22   0.0044763  -0.0000000   0.0024681  -0.2705920  -0.0000000  -0.1222546
   23  -0.0000000   0.0031939  -0.0000000   0.0000000  -0.0347092  -0.0000000
   24  -0.0274169   0.0000000  -0.0113855  -0.1248918  -0.0000000  -0.1274303
   25  -0.0038729  -0.0000000  -0.0014118   0.0032827   0.0000000   0.0272077
   26  -0.0000000   0.0046091   0.0000000   0.0000000   0.0042398  -0.0000000
   27   0.0047232   0.0000000   0.0026700   0.0005930  -0.0000000  -0.0381580
   28   0.0003053   0.0000000  -0.0008164  -0.0029874  -0.0000000  -0.0038555
   29   0.0000000  -0.0009955   0.0000000  -0.0000000   0.0055544   0.0000000
   30  -0.0006829  -0.0000000  -0.0007951  -0.0032553   0.0000000  -0.0012364
   31  -0.0030523   0.0000000   0.0037934   0.0003727   0.0000000   0.0007584
   32   0.0000000   0.0061209  -0.0000000  -0.0000000  -0.0011612   0.0000000
   33   0.0033303  -0.0000000  -0.0010726   0.0007338   0.0000000  -0.0007287
   34   0.0016009  -0.0000000  -0.0170222  -0.0020175  -0.0000000   0.0003743
   35  -0.0000000   0.0016632   0.0000000   0.0000000   0.0034399  -0.0000000
   36   0.0003498   0.0000000  -0.0295201  -0.0040210  -0.0000000   0.0024189
            7           8           9          10          11          12
    1   0.0355845   0.0000000   0.0246015  -0.0192062   0.0000000  -0.0296688
    2   0.0000000   0.0061800  -0.0000000   0.0000000  -0.0026018   0.0000000
    3   0.0819139   0.0000000  -0.0297621  -0.0291510   0.0000000  -0.0487511
    4  -0.2843959  -0.0000000   0.1145543  -0.0554073  -0.0000000  -0.0228647
    5  -0.0000000  -0.0631777   0.0000000  -0.0000000   0.0083322  -0.0000000
    6   0.0494217   0.0000000  -0.1507410   0.0228661   0.0000000   0.0611231
    7   0.6486181   0.0000000   0.0000016  -0.2843949  -0.0000000  -0.0494229
    8   0.0000000   0.1226584  -0.0000000  -0.0000000  -0.0631777  -0.0000000
    9   0.0000016  -0.0000000   0.5010715  -0.1145559  -0.0000000  -0.1507416
   10  -0.2843949  -0.0000000  -0.1145559   0.7198380   0.0000000  -0.0419979
   11  -0.0000000  -0.0631777  -0.0000000   0.0000000   0.1261959   0.0000000
   12  -0.0494229  -0.0000000  -0.1507416  -0.0419979   0.0000000   0.6753594
   13   0.0355856   0.0000000  -0.0245994  -0.1260294  -0.0000000  -0.0367603
   14   0.0000000   0.0061800   0.0000000  -0.0000000  -0.0573658  -0.0000000
   15  -0.0819134  -0.0000000  -0.0297623   0.0357496   0.0000000  -0.3295873
   16  -0.0775376  -0.0000000  -0.0000005   0.0330519   0.0000000   0.0806660
   17  -0.0000000  -0.0057872  -0.0000000   0.0000000   0.0076951  -0.0000000
   18  -0.0000006  -0.0000000  -0.0001256   0.0240363  -0.0000000  -0.0304734
   19   0.0016945  -0.0000000  -0.0007669   0.0003726   0.0000000  -0.0007585
   20  -0.0000000   0.0075131   0.0000000   0.0000000  -0.0011612   0.0000000
   21  -0.0009552   0.0000000  -0.0039461  -0.0007338  -0.0000000  -0.0007287
   22  -0.0187981   0.0000000  -0.0162037  -0.0029874  -0.0000000   0.0038555
   23  -0.0000000   0.0026131   0.0000000   0.0000000   0.0055544  -0.0000000
   24   0.0149952   0.0000000   0.0094657   0.0032553  -0.0000000  -0.0012363
   25  -0.0398874  -0.0000000  -0.0000001   0.0032827   0.0000000  -0.0272075
   26  -0.0000000  -0.0224325  -0.0000000   0.0000000   0.0042398   0.0000000
   27  -0.0000001   0.0000000  -0.1508992  -0.0005930   0.0000000  -0.0381580
   28  -0.0187981   0.0000000   0.0162037  -0.2705920  -0.0000000   0.1222545
   29   0.0000000   0.0026131  -0.0000000  -0.0000000  -0.0347092   0.0000000
   30  -0.0149952  -0.0000000   0.0094658   0.1248918   0.0000000  -0.1274303
   31   0.0016944  -0.0000000   0.0007669   0.0040904   0.0000000   0.0022779
   32   0.0000000   0.0075131   0.0000000  -0.0000000   0.0035584   0.0000000
   33   0.0009552  -0.0000000  -0.0039461  -0.0277883   0.0000000  -0.0117941
   34   0.0006361   0.0000000   0.0000000  -0.0020175  -0.0000000  -0.0003744
   35  -0.0000000  -0.0006957  -0.0000000   0.0000000   0.0034399   0.0000000
   36   0.0000000   0.0000000  -0.0000790   0.0040210   0.0000000   0.0024189
           13          14          15          16          17          18
    1  -0.0564065   0.0000000   0.0226500  -0.2768425  -0.0000000  -0.1126668
    2  -0.0000000   0.0042384   0.0000000  -0.0000000  -0.0552513  -0.0000000
    3  -0.0226495  -0.0000000   0.0604893  -0.0568717   0.0000000  -0.1492092
    4  -0.0192071   0.0000000   0.0291508   0.0330511   0.0000000  -0.0240353
    5   0.0000000  -0.0026018  -0.0000000   0.0000000   0.0076951   0.0000000
    6   0.0296658  -0.0000000  -0.0487502  -0.0806662  -0.0000000  -0.0304737
    7   0.0355856   0.0000000  -0.0819134  -0.0775376  -0.0000000  -0.0000006
    8   0.0000000   0.0061800  -0.0000000  -0.0000000  -0.0057872  -0.0000000
    9  -0.0245994   0.0000000  -0.0297623  -0.0000005  -0.0000000  -0.0001256
   10  -0.1260294  -0.0000000   0.0357496   0.0330519   0.0000000   0.0240363
   11  -0.0000000  -0.0573658   0.0000000   0.0000000   0.0076951  -0.0000000
   12  -0.0367603  -0.0000000  -0.3295873   0.0806660  -0.0000000  -0.0304734
   13   0.7155153   0.0000000   0.0456062  -0.2768456  -0.0000000   0.1126646
   14   0.0000000   0.1256936  -0.0000000  -0.0000000  -0.0552513   0.0000000
   15   0.0456062  -0.0000000   0.6617766   0.0568726   0.0000000  -0.1492087
   16  -0.2768456  -0.0000000   0.0568726   0.6263330   0.0000000   0.0000005
   17  -0.0000000  -0.0552513   0.0000000   0.0000000   0.1050560  -0.0000000
   18   0.1126646   0.0000000  -0.1492087   0.0000005  -0.0000000   0.4242487
   19  -0.0030522  -0.0000000  -0.0037934  -0.0185197   0.0000000   0.0144538
   20  -0.0000000   0.0061209  -0.0000000   0.0000000   0.0010833   0.0000000
   21  -0.0033303   0.0000000  -0.0010726  -0.0160999  -0.0000000   0.0093629
   22   0.0003053  -0.0000000   0.0008165   0.0017034   0.0000000   0.0006625
   23  -0.0000000  -0.0009955   0.0000000   0.0000000   0.0071489   0.0000000
   24   0.0006829   0.0000000  -0.0007951   0.0006466  -0.0000000  -0.0040259
   25  -0.0038729  -0.0000000   0.0014117   0.0020807   0.0000000   0.0000000
   26  -0.0000000   0.0046091   0.0000000   0.0000000  -0.0008362  -0.0000000
   27  -0.0047232  -0.0000000   0.0026699   0.0000000   0.0000000  -0.0004312
   28   0.0044762   0.0000000  -0.0024681   0.0017035  -0.0000000  -0.0006625
   29   0.0000000   0.0031939  -0.0000000  -0.0000000   0.0071489   0.0000000
   30   0.0274169  -0.0000000  -0.0113854  -0.0006466   0.0000000  -0.0040259
   31  -0.2720708   0.0000000  -0.1211027  -0.0185197  -0.0000000  -0.0144538
   32   0.0000000  -0.0354847  -0.0000000  -0.0000000   0.0010833   0.0000000
   33  -0.1236244  -0.0000000  -0.1248544   0.0160998   0.0000000   0.0093629
   34   0.0016010   0.0000000   0.0170221  -0.0296596  -0.0000000   0.0000001
   35  -0.0000000   0.0016632   0.0000000   0.0000000  -0.0197843  -0.0000000
   36  -0.0003499  -0.0000000  -0.0295200  -0.0000001  -0.0000000  -0.0750009
           19          20          21          22          23          24
    1  -0.2720708  -0.0000000   0.1236245   0.0044763  -0.0000000  -0.0274169
    2  -0.0000000  -0.0354847   0.0000000  -0.0000000   0.0031939   0.0000000
    3   0.1211027  -0.0000000  -0.1248544   0.0024681  -0.0000000  -0.0113855
    4   0.0040904   0.0000000   0.0277883  -0.2705920   0.0000000  -0.1248918
    5   0.0000000   0.0035584  -0.0000000  -0.0000000  -0.0347092  -0.0000000
    6  -0.0022778  -0.0000000  -0.0117941  -0.1222546  -0.0000000  -0.1274303
    7   0.0016945  -0.0000000  -0.0009552  -0.0187981  -0.0000000   0.0149952
    8  -0.0000000   0.0075131   0.0000000   0.0000000   0.0026131   0.0000000
    9  -0.0007669   0.0000000  -0.0039461  -0.0162037   0.0000000   0.0094657
   10   0.0003726   0.0000000  -0.0007338  -0.0029874   0.0000000   0.0032553
   11   0.0000000  -0.0011612  -0.0000000  -0.0000000   0.0055544  -0.0000000
   12  -0.0007585   0.0000000  -0.0007287   0.0038555  -0.0000000  -0.0012363
   13  -0.0030522  -0.0000000  -0.0033303   0.0003053  -0.0000000   0.0006829
   14  -0.0000000   0.0061209   0.0000000  -0.0000000  -0.0009955   0.0000000
   15  -0.0037934  -0.0000000  -0.0010726   0.0008165   0.0000000  -0.0007951
   16  -0.0185197   0.0000000  -0.0160999   0.0017034   0.0000000   0.0006466
   17   0.0000000   0.0010833  -0.0000000   0.0000000   0.0071489  -0.0000000
   18   0.0144538   0.0000000   0.0093629   0.0006625   0.0000000  -0.0040259
   19   0.2871969   0.0000000  -0.1290256   0.0007054   0.0000000   0.0002189
   20   0.0000000   0.0245101  -0.0000000  -0.0000000  -0.0041851  -0.0000000
   21  -0.1290256  -0.0000000   0.1321035  -0.0002452  -0.0000000   0.0009903
   22   0.0007054  -0.0000000  -0.0002452   0.2850436  -0.0000000   0.1318774
   23   0.0000000  -0.0041851  -0.0000000  -0.0000000   0.0241798  -0.0000000
   24   0.0002189  -0.0000000   0.0009903   0.1318774  -0.0000000   0.1336629
   25   0.0000798   0.0000000   0.0008274   0.0009642  -0.0000000   0.0004152
   26  -0.0000000   0.0000223  -0.0000000   0.0000000  -0.0025454  -0.0000000
   27  -0.0003018  -0.0000000  -0.0013433  -0.0004750  -0.0000000   0.0010951
   28  -0.0000310  -0.0000000   0.0000666  -0.0008446  -0.0000000   0.0007632
   29  -0.0000000  -0.0006526   0.0000000   0.0000000   0.0002643   0.0000000
   30   0.0000660   0.0000000   0.0000467  -0.0007632   0.0000000   0.0005785
   31  -0.0008045   0.0000000  -0.0007278  -0.0000310   0.0000000  -0.0000660
   32  -0.0000000   0.0002647   0.0000000   0.0000000  -0.0006526   0.0000000
   33   0.0007278   0.0000000   0.0006652  -0.0000666   0.0000000   0.0000467
   34   0.0003387   0.0000000  -0.0011891   0.0000548   0.0000000  -0.0004801
   35   0.0000000  -0.0015892  -0.0000000  -0.0000000   0.0001334  -0.0000000
   36   0.0003547  -0.0000000   0.0005705   0.0003282  -0.0000000  -0.0009662
           25          26          27          28          29          30
    1  -0.0038729  -0.0000000   0.0047232   0.0003053   0.0000000  -0.0006829
    2  -0.0000000   0.0046091   0.0000000   0.0000000  -0.0009955  -0.0000000
    3  -0.0014118   0.0000000   0.0026700  -0.0008164   0.0000000  -0.0007951
    4   0.0032827   0.0000000   0.0005930  -0.0029874  -0.0000000  -0.0032553
    5   0.0000000   0.0042398  -0.0000000  -0.0000000   0.0055544   0.0000000
    6   0.0272077  -0.0000000  -0.0381580  -0.0038555   0.0000000  -0.0012364
    7  -0.0398874  -0.0000000  -0.0000001  -0.0187981   0.0000000  -0.0149952
    8  -0.0000000  -0.0224325   0.0000000   0.0000000   0.0026131  -0.0000000
    9  -0.0000001  -0.0000000  -0.1508992   0.0162037  -0.0000000   0.0094658
   10   0.0032827   0.0000000  -0.0005930  -0.2705920  -0.0000000   0.1248918
   11   0.0000000   0.0042398   0.0000000  -0.0000000  -0.0347092   0.0000000
   12  -0.0272075   0.0000000  -0.0381580   0.1222545   0.0000000  -0.1274303
   13  -0.0038729  -0.0000000  -0.0047232   0.0044762   0.0000000   0.0274169
   14  -0.0000000   0.0046091  -0.0000000   0.0000000   0.0031939  -0.0000000
   15   0.0014117   0.0000000   0.0026699  -0.0024681  -0.0000000  -0.0113854
   16   0.0020807   0.0000000   0.0000000   0.0017035  -0.0000000  -0.0006466
   17   0.0000000  -0.0008362   0.0000000  -0.0000000   0.0071489   0.0000000
   18   0.0000000  -0.0000000  -0.0004312  -0.0006625   0.0000000  -0.0040259
   19   0.0000798  -0.0000000  -0.0003018  -0.0000310  -0.0000000   0.0000660
   20   0.0000000   0.0000223  -0.0000000  -0.0000000  -0.0006526   0.0000000
   21   0.0008274  -0.0000000  -0.0013433   0.0000666   0.0000000   0.0000467
   22   0.0009642   0.0000000  -0.0004750  -0.0008446   0.0000000  -0.0007632
   23  -0.0000000  -0.0025454  -0.0000000  -0.0000000   0.0002643   0.0000000
   24   0.0004152  -0.0000000   0.0010951   0.0007632   0.0000000   0.0005785
   25   0.0367116   0.0000000   0.0000000   0.0009642  -0.0000000  -0.0004152
   26   0.0000000   0.0110103   0.0000000   0.0000000  -0.0025454   0.0000000
   27   0.0000000   0.0000000   0.2238010   0.0004750  -0.0000000   0.0010951
   28   0.0009642   0.0000000   0.0004750   0.2850436   0.0000000  -0.1318774
   29  -0.0000000  -0.0025454  -0.0000000   0.0000000   0.0241798  -0.0000000
   30  -0.0004152   0.0000000   0.0010951  -0.1318774  -0.0000000   0.1336629
   31   0.0000798  -0.0000000   0.0003018   0.0007054  -0.0000000  -0.0002189
   32   0.0000000   0.0000223  -0.0000000   0.0000000  -0.0041851  -0.0000000
   33  -0.0008274   0.0000000  -0.0013433   0.0002452  -0.0000000   0.0009903
   34   0.0001872  -0.0000000  -0.0000000   0.0000548  -0.0000000   0.0004801
   35  -0.0000000  -0.0003932  -0.0000000  -0.0000000   0.0001334   0.0000000
   36  -0.0000000  -0.0000000  -0.0009979  -0.0003282  -0.0000000  -0.0009662
           31          32          33          34          35          36
    1  -0.0030523   0.0000000   0.0033303   0.0016009  -0.0000000   0.0003498
    2   0.0000000   0.0061209  -0.0000000  -0.0000000   0.0016632   0.0000000
    3   0.0037934  -0.0000000  -0.0010726  -0.0170222   0.0000000  -0.0295201
    4   0.0003727  -0.0000000   0.0007338  -0.0020175   0.0000000  -0.0040210
    5   0.0000000  -0.0011612   0.0000000  -0.0000000   0.0034399  -0.0000000
    6   0.0007584   0.0000000  -0.0007287   0.0003743  -0.0000000   0.0024189
    7   0.0016944   0.0000000   0.0009552   0.0006361  -0.0000000   0.0000000
    8  -0.0000000   0.0075131  -0.0000000   0.0000000  -0.0006957   0.0000000
    9   0.0007669   0.0000000  -0.0039461   0.0000000  -0.0000000  -0.0000790
   10   0.0040904  -0.0000000  -0.0277883  -0.0020175   0.0000000   0.0040210
   11   0.0000000   0.0035584   0.0000000  -0.0000000   0.0034399   0.0000000
   12   0.0022779   0.0000000  -0.0117941  -0.0003744   0.0000000   0.0024189
   13  -0.2720708   0.0000000  -0.1236244   0.0016010  -0.0000000  -0.0003499
   14   0.0000000  -0.0354847  -0.0000000   0.0000000   0.0016632  -0.0000000
   15  -0.1211027  -0.0000000  -0.1248544   0.0170221   0.0000000  -0.0295200
   16  -0.0185197  -0.0000000   0.0160998  -0.0296596   0.0000000  -0.0000001
   17  -0.0000000   0.0010833   0.0000000  -0.0000000  -0.0197843  -0.0000000
   18  -0.0144538   0.0000000   0.0093629   0.0000001  -0.0000000  -0.0750009
   19  -0.0008045  -0.0000000   0.0007278   0.0003387   0.0000000   0.0003547
   20   0.0000000   0.0002647   0.0000000   0.0000000  -0.0015892  -0.0000000
   21  -0.0007278   0.0000000   0.0006652  -0.0011891  -0.0000000   0.0005705
   22  -0.0000310   0.0000000  -0.0000666   0.0000548  -0.0000000   0.0003282
   23   0.0000000  -0.0006526   0.0000000   0.0000000   0.0001334  -0.0000000
   24  -0.0000660   0.0000000   0.0000467  -0.0004801  -0.0000000  -0.0009662
   25   0.0000798   0.0000000  -0.0008274   0.0001872  -0.0000000  -0.0000000
   26  -0.0000000   0.0000223   0.0000000  -0.0000000  -0.0003932  -0.0000000
   27   0.0003018  -0.0000000  -0.0013433  -0.0000000  -0.0000000  -0.0009979
   28   0.0007054   0.0000000   0.0002452   0.0000548  -0.0000000  -0.0003282
   29  -0.0000000  -0.0041851  -0.0000000  -0.0000000   0.0001334  -0.0000000
   30  -0.0002189  -0.0000000   0.0009903   0.0004801   0.0000000  -0.0009662
   31   0.2871969  -0.0000000   0.1290256   0.0003387   0.0000000  -0.0003547
   32  -0.0000000   0.0245101  -0.0000000  -0.0000000  -0.0015892  -0.0000000
   33   0.1290256  -0.0000000   0.1321035   0.0011891   0.0000000   0.0005705
   34   0.0003387  -0.0000000   0.0011891   0.0288825   0.0000000   0.0000000
   35   0.0000000  -0.0015892   0.0000000   0.0000000   0.0135788   0.0000000
   36  -0.0003547  -0.0000000   0.0005705   0.0000000   0.0000000   0.1310714
 **********************************************************************
 **                                                                  **
 **                       VIBRATIONAL ANALYSIS                       **
 **                       --------------------                       **
 **                                                                  **
 **        VIBRATIONAL FREQUENCIES (CM**-1) AND NORMAL MODES         **
 **     FORCE CONSTANTS (mDYN/ANGSTROM) AND REDUCED MASSES (AMU)     **
 **                  INFRARED INTENSITIES (KM/MOL)                   **
 **                                                                  **
 **********************************************************************


 Mode:                 1                      2                      3
 Frequency:        94.07                 181.67                 209.95
 Force Cnst:      0.0558                 0.1923                 0.5886
 Red. Mass:      10.6993                 9.8906                22.6658
 IR Active:          YES                    YES                    YES
 IR Intens:        0.249                  0.275                  0.012
 Raman Active:       YES                    YES                    YES
               X      Y      Z        X      Y      Z        X      Y      Z
 C          0.000 -0.343  0.000   -0.327 -0.000 -0.069    0.040  0.000 -0.237
 C          0.000 -0.283  0.000   -0.229 -0.000 -0.095    0.039 -0.000 -0.279
 C          0.000 -0.163 -0.000   -0.165  0.000  0.000   -0.000  0.000 -0.367
 C          0.000 -0.283 -0.000   -0.229 -0.000  0.095   -0.039  0.000 -0.279
 C          0.000 -0.343 -0.000   -0.327 -0.000  0.069   -0.040 -0.000 -0.237
 C          0.000 -0.279  0.000   -0.354 -0.000 -0.000   -0.000 -0.000 -0.128
 H          0.000 -0.367 -0.000   -0.363 -0.000 -0.132   -0.003  0.000 -0.310
 H          0.000 -0.252 -0.000   -0.192 -0.000 -0.159    0.001 -0.000 -0.216
 Cl        -0.000  0.312 -0.000    0.264  0.000  0.000    0.000 -0.000 -0.459
 H          0.000 -0.252 -0.000   -0.192 -0.000  0.159   -0.001  0.000 -0.216
 H          0.000 -0.367 -0.000   -0.363 -0.000  0.132    0.003 -0.000 -0.310
 I         -0.000  0.084  0.000    0.090  0.000 -0.000    0.000 -0.000  0.279
 TransDip   0.000 -0.016  0.000   -0.017 -0.000  0.000   -0.000 -0.000 -0.004

 Mode:                 4                      5                      6
 Frequency:       273.49                 333.55                 411.73
 Force Cnst:      0.3097                 0.3203                 0.2965
 Red. Mass:       7.0268                 4.8862                 2.9686
 IR Active:          YES                    YES                    NO 
 IR Intens:        0.276                  0.242                  0.000
 Raman Active:       YES                    YES                    YES
               X      Y      Z        X      Y      Z        X      Y      Z
 C          0.000  0.213  0.000   -0.111  0.000 -0.161    0.000 -0.210  0.000
 C         -0.000 -0.245  0.000    0.176 -0.000 -0.148   -0.000  0.212  0.000
 C         -0.000 -0.361  0.000    0.249  0.000 -0.000   -0.000 -0.000 -0.000
 C         -0.000 -0.245 -0.000    0.176 -0.000  0.148    0.000 -0.212  0.000
 C          0.000  0.213 -0.000   -0.111  0.000  0.161   -0.000  0.210  0.000
 C          0.000  0.410 -0.000   -0.198  0.000  0.000    0.000 -0.000 -0.000
 H          0.000  0.334  0.000   -0.209 -0.000 -0.335    0.000 -0.459  0.000
 H         -0.000 -0.358  0.000    0.285 -0.000 -0.333   -0.000  0.447  0.000
 Cl         0.000  0.099 -0.000   -0.144  0.000 -0.000    0.000  0.000 -0.000
 H         -0.000 -0.358 -0.000    0.285 -0.000  0.333    0.000 -0.447  0.000
 H          0.000  0.334 -0.000   -0.209  0.000  0.335   -0.000  0.459  0.000
 I          0.000 -0.025  0.000    0.021 -0.000 -0.000   -0.000  0.000 -0.000
 TransDip  -0.000 -0.017 -0.000    0.016 -0.000  0.000   -0.000  0.000 -0.000

 Mode:                 7                      8                      9
 Frequency:       462.47                 489.15                 638.89
 Force Cnst:      1.3373                 0.4381                 1.7143
 Red. Mass:      10.6122                 3.1075                 7.1283
 IR Active:          YES                    YES                    YES
 IR Intens:       21.991                 18.348                  0.004
 Raman Active:       YES                    YES                    YES
               X      Y      Z        X      Y      Z        X      Y      Z
 C         -0.062 -0.000 -0.289   -0.000 -0.097  0.000   -0.228  0.000  0.287
 C         -0.072  0.000 -0.253    0.000 -0.062  0.000    0.213 -0.000  0.284
 C          0.000  0.000 -0.031   -0.000  0.283  0.000    0.130  0.000  0.000
 C          0.072 -0.000 -0.253    0.000 -0.062 -0.000    0.213 -0.000 -0.284
 C          0.062  0.000 -0.289   -0.000 -0.097 -0.000   -0.228  0.000 -0.287
 C          0.000  0.000 -0.346    0.000  0.288  0.000   -0.132 -0.000 -0.000
 H         -0.030 -0.000 -0.238   -0.000 -0.464  0.000   -0.293  0.000  0.174
 H          0.014  0.000 -0.397    0.000 -0.436  0.000    0.282 -0.000  0.164
 Cl        -0.000 -0.000  0.366    0.000 -0.021 -0.000    0.027 -0.000 -0.000
 H         -0.014 -0.000 -0.397    0.000 -0.436 -0.000    0.282 -0.000 -0.164
 H          0.030  0.000 -0.238   -0.000 -0.464 -0.000   -0.293  0.000 -0.174
 I         -0.000  0.000  0.047   -0.000 -0.004 -0.000   -0.004  0.000  0.000
 TransDip   0.000 -0.000 -0.150   -0.000 -0.137  0.000    0.002  0.000  0.000

 Mode:                10                     11                     12
 Frequency:       700.47                 723.37                 820.81
 Force Cnst:      1.2230                 2.3037                 0.5743
 Red. Mass:       4.2304                 7.4722                 1.4467
 IR Active:          YES                    YES                    YES
 IR Intens:        0.117                  0.633                 50.194
 Raman Active:       YES                    YES                    YES
               X      Y      Z        X      Y      Z        X      Y      Z
 C          0.000  0.193 -0.000    0.297 -0.000 -0.063    0.000 -0.069 -0.000
 C         -0.000 -0.177 -0.000    0.271  0.000 -0.051   -0.000 -0.084 -0.000
 C         -0.000  0.282 -0.000    0.000 -0.000 -0.309   -0.000  0.107  0.000
 C         -0.000 -0.177  0.000   -0.271 -0.000 -0.051   -0.000 -0.084  0.000
 C          0.000  0.193  0.000   -0.297  0.000 -0.063    0.000 -0.069  0.000
 C          0.000 -0.276  0.000   -0.000  0.000  0.336    0.000  0.067  0.000
 H          0.000  0.292 -0.000    0.119 -0.000 -0.382    0.000  0.516 -0.000
 H         -0.000 -0.518 -0.000    0.120  0.000  0.214   -0.000  0.462 -0.000
 Cl        -0.000 -0.004  0.000    0.000  0.000  0.116   -0.000 -0.007 -0.000
 H         -0.000 -0.518  0.000   -0.120 -0.000  0.214   -0.000  0.462  0.000
 H          0.000  0.292  0.000   -0.119  0.000 -0.382    0.000  0.516  0.000
 I          0.000  0.001 -0.000   -0.000 -0.000 -0.010   -0.000 -0.001 -0.000
 TransDip  -0.000 -0.011 -0.000    0.000  0.000 -0.025   -0.000  0.227  0.000

 Mode:                13                     14                     15
 Frequency:       825.33                 947.42                 968.93
 Force Cnst:      0.5003                 0.6772                 0.7489
 Red. Mass:       1.2466                 1.2805                 1.3540
 IR Active:          NO                     YES                    NO 
 IR Intens:        0.000                  0.418                  0.000
 Raman Active:       YES                    YES                    YES
               X      Y      Z        X      Y      Z        X      Y      Z
 C          0.000  0.072 -0.000   -0.000  0.076 -0.000   -0.000  0.091  0.000
 C         -0.000  0.075 -0.000    0.000 -0.079 -0.000    0.000 -0.086  0.000
 C         -0.000  0.000 -0.000   -0.000  0.022  0.000    0.000 -0.000 -0.000
 C          0.000 -0.075  0.000   -0.000 -0.079  0.000   -0.000  0.086  0.000
 C         -0.000 -0.072  0.000    0.000  0.076  0.000    0.000 -0.091  0.000
 C          0.000  0.000  0.000    0.000 -0.012 -0.000   -0.000  0.000 -0.000
 H          0.000 -0.476  0.000    0.000 -0.493 -0.000   -0.000 -0.509 -0.000
 H         -0.000 -0.513  0.000    0.000  0.494 -0.000    0.000  0.474 -0.000
 Cl         0.000 -0.000  0.000    0.000 -0.002 -0.000   -0.000  0.000  0.000
 H          0.000  0.513  0.000   -0.000  0.494  0.000   -0.000 -0.474 -0.000
 H         -0.000  0.476  0.000    0.000 -0.493  0.000    0.000  0.509 -0.000
 I         -0.000 -0.000  0.000   -0.000  0.000  0.000    0.000 -0.000  0.000
 TransDip  -0.000  0.000  0.000   -0.000  0.021 -0.000   -0.000 -0.000 -0.000

 Mode:                16                     17                     18
 Frequency:      1009.40                1063.53                1099.66
 Force Cnst:      4.3005                 2.2429                 1.8739
 Red. Mass:       7.1639                 3.3656                 2.6301
 IR Active:          YES                    YES                    YES
 IR Intens:      104.897                  0.030                 80.130
 Raman Active:       YES                    YES                    YES
               X      Y      Z        X      Y      Z        X      Y      Z
 C          0.190  0.000 -0.078   -0.220 -0.000  0.061    0.030 -0.000 -0.082
 C         -0.353 -0.000 -0.154   -0.007  0.000 -0.091    0.107  0.000  0.016
 C         -0.000  0.000  0.196    0.000 -0.000 -0.120   -0.000 -0.000  0.322
 C          0.353  0.000 -0.154    0.007 -0.000 -0.091   -0.107 -0.000  0.016
 C         -0.190 -0.000 -0.078    0.220  0.000  0.061   -0.030  0.000 -0.082
 C         -0.000  0.000  0.374   -0.000 -0.000  0.280    0.000 -0.000  0.039
 H          0.232 -0.000  0.012   -0.405  0.000 -0.223   -0.120  0.000 -0.358
 H         -0.397  0.000 -0.095    0.156 -0.000 -0.394    0.363 -0.000 -0.392
 Cl        -0.000  0.000 -0.015    0.000 -0.000  0.018   -0.000 -0.000 -0.036
 H          0.397 -0.000 -0.095   -0.156  0.000 -0.394   -0.363  0.000 -0.392
 H         -0.232  0.000  0.012    0.405 -0.000 -0.223    0.120 -0.000 -0.358
 I         -0.000 -0.000 -0.004    0.000  0.000 -0.005    0.000  0.000  0.000
 TransDip  -0.000 -0.000  0.328   -0.000  0.000  0.006   -0.000  0.000  0.287

 Mode:                19                     20                     21
 Frequency:      1127.89                1205.21                1301.88
 Force Cnst:      1.0332                 0.9789                11.5231
 Red. Mass:       1.3785                 1.1438                11.5391
 IR Active:          YES                    YES                    YES
 IR Intens:        4.819                  0.121                  0.750
 Raman Active:       YES                    YES                    YES
               X      Y      Z        X      Y      Z        X      Y      Z
 C          0.035 -0.000 -0.077    0.032  0.000  0.050   -0.240  0.000 -0.272
 C          0.036  0.000  0.077    0.021 -0.000 -0.045   -0.225 -0.000  0.254
 C         -0.044  0.000  0.000   -0.000  0.000 -0.018    0.478  0.000  0.000
 C          0.036 -0.000 -0.077   -0.021  0.000 -0.045   -0.225 -0.000 -0.254
 C          0.035  0.000  0.077   -0.032 -0.000  0.050   -0.240 -0.000  0.272
 C         -0.056  0.000 -0.000    0.000  0.000 -0.004    0.487  0.000  0.000
 H         -0.161  0.000 -0.437    0.258 -0.000  0.449   -0.054  0.000  0.080
 H         -0.191  0.000  0.480    0.234  0.000 -0.414   -0.105  0.000  0.025
 Cl         0.003 -0.000  0.000   -0.000  0.000  0.002   -0.002 -0.000 -0.000
 H         -0.191  0.000 -0.480   -0.234 -0.000 -0.414   -0.105  0.000 -0.025
 H         -0.161 -0.000  0.437   -0.258  0.000  0.449   -0.054 -0.000 -0.080
 I          0.001 -0.000  0.000   -0.000 -0.000 -0.000   -0.000  0.000 -0.000
 TransDip  -0.070  0.000  0.000    0.000  0.000 -0.011    0.028  0.000  0.000

 Mode:                22                     23                     24
 Frequency:      1323.04                1412.67                1499.90
 Force Cnst:      1.2935                 3.1133                 2.7454
 Red. Mass:       1.2542                 2.6478                 2.0712
 IR Active:          YES                    YES                    YES
 IR Intens:        0.384                 10.128                 81.758
 Raman Active:       YES                    YES                    YES
               X      Y      Z        X      Y      Z        X      Y      Z
 C          0.010 -0.000  0.022   -0.039  0.000  0.160   -0.105 -0.000 -0.098
 C         -0.012  0.000  0.038   -0.030 -0.000 -0.166    0.103  0.000 -0.074
 C         -0.094 -0.000  0.000    0.132 -0.000  0.000   -0.000 -0.000  0.109
 C         -0.012  0.000 -0.038   -0.030  0.000  0.166   -0.103 -0.000 -0.074
 C          0.010 -0.000 -0.022   -0.039 -0.000 -0.160    0.105  0.000 -0.098
 C          0.096  0.000  0.000    0.144 -0.000  0.000   -0.000 -0.000  0.106
 H         -0.254  0.000 -0.446   -0.337  0.000 -0.329    0.200  0.000  0.461
 H          0.246 -0.000 -0.407   -0.327 -0.000  0.311   -0.166 -0.000  0.415
 Cl         0.002  0.000  0.000   -0.006  0.000 -0.000    0.000 -0.000 -0.005
 H          0.246 -0.000  0.407   -0.327  0.000 -0.311    0.166  0.000  0.415
 H         -0.254 -0.000  0.446   -0.337 -0.000  0.329   -0.200  0.000  0.461
 I         -0.000 -0.000 -0.000   -0.001  0.000 -0.000    0.000  0.000 -0.000
 TransDip  -0.020 -0.000  0.000   -0.102  0.000  0.000    0.000  0.000  0.290

 Mode:                25                     26                     27
 Frequency:      1602.15                1604.33                3192.92
 Force Cnst:      8.5112                10.9036                 6.5408
 Red. Mass:       5.6278                 7.1900                 1.0889
 IR Active:          YES                    YES                    YES
 IR Intens:        0.823                  0.205                  0.120
 Raman Active:       YES                    YES                    YES
               X      Y      Z        X      Y      Z        X      Y      Z
 C         -0.066  0.000 -0.284    0.231  0.000  0.117    0.044  0.000 -0.023
 C         -0.087 -0.000  0.305   -0.244 -0.000  0.111   -0.031 -0.000 -0.016
 C          0.000  0.000 -0.173    0.394  0.000  0.000   -0.000  0.000 -0.002
 C          0.087  0.000  0.305   -0.244 -0.000 -0.112    0.031  0.000 -0.016
 C          0.066  0.000 -0.285    0.231  0.000 -0.116   -0.044 -0.000 -0.023
 C         -0.000 -0.000  0.135   -0.360 -0.000 -0.000    0.000  0.000 -0.003
 H          0.244  0.000  0.247   -0.005 -0.000 -0.338   -0.498 -0.000  0.280
 H          0.273  0.000 -0.308   -0.017  0.000 -0.323    0.358  0.000  0.205
 Cl        -0.000 -0.000 -0.000   -0.004 -0.000  0.000   -0.000  0.000  0.000
 H         -0.273 -0.000 -0.308   -0.017  0.000  0.323   -0.358 -0.000  0.205
 H         -0.244 -0.000  0.247   -0.004  0.000  0.338    0.498 -0.000  0.280
 I          0.000 -0.000  0.001    0.001  0.000 -0.000   -0.000 -0.000  0.000
 TransDip   0.000 -0.000 -0.029    0.014  0.000  0.000   -0.000 -0.000 -0.011

 Mode:                28                     29                     30
 Frequency:      3193.95                3207.37                3208.88
 Force Cnst:      6.5446                 6.6346                 6.6466
 Red. Mass:       1.0889                 1.0946                 1.0956
 IR Active:          YES                    YES                    YES
 IR Intens:        0.059                  1.449                  0.816
 Raman Active:       YES                    YES                    YES
               X      Y      Z        X      Y      Z        X      Y      Z
 C         -0.045 -0.000  0.024   -0.030  0.000  0.019    0.032 -0.000 -0.019
 C          0.030  0.000  0.015   -0.044 -0.000 -0.027    0.044  0.000  0.026
 C         -0.001 -0.000 -0.000    0.004  0.000 -0.000    0.000  0.000  0.003
 C          0.030  0.000 -0.015   -0.044 -0.000  0.027   -0.044 -0.000  0.026
 C         -0.045 -0.000 -0.024   -0.030  0.000 -0.019   -0.032  0.000 -0.019
 C          0.003  0.000  0.000    0.003 -0.000  0.000    0.000 -0.000 -0.002
 H          0.511  0.000 -0.288    0.338 -0.000 -0.194   -0.358 -0.000  0.204
 H         -0.339  0.000 -0.194    0.507 -0.000  0.295   -0.494 -0.000 -0.287
 Cl         0.000  0.000 -0.000   -0.000 -0.000  0.000    0.000 -0.000 -0.000
 H         -0.339 -0.000  0.194    0.507  0.000 -0.295    0.494  0.000 -0.287
 H          0.511 -0.000  0.288    0.338  0.000  0.194    0.358  0.000  0.204
 I          0.000 -0.000 -0.000   -0.000  0.000 -0.000    0.000  0.000  0.000
 TransDip  -0.008 -0.000  0.000   -0.039  0.000 -0.000   -0.000 -0.000  0.029

 STANDARD THERMODYNAMIC QUANTITIES AT   298.15 K  AND     1.00 ATM

   This Molecule has  0 Imaginary Frequencies
   Zero point vibrational energy:       50.227 kcal/mol

   Atom    1 Element C  Has Mass   12.00000
   Atom    2 Element C  Has Mass   12.00000
   Atom    3 Element C  Has Mass   12.00000
   Atom    4 Element C  Has Mass   12.00000
   Atom    5 Element C  Has Mass   12.00000
   Atom    6 Element C  Has Mass   12.00000
   Atom    7 Element H  Has Mass    1.00783
   Atom    8 Element H  Has Mass    1.00783
   Atom    9 Element Cl Has Mass   34.96885
   Atom   10 Element H  Has Mass    1.00783
   Atom   11 Element H  Has Mass    1.00783
   Atom   12 Element I  Has Mass  126.90440
   Molecular Mass:   237.904570 amu
   Principal axes and moments of inertia in amu*Bohr^2:
                             1           2           3
    Eigenvalues --      317.83546  5406.80400  5724.63946
          X               0.00000     1.00000    -0.00000
          Y               0.00000     0.00000     1.00000
          Z               1.00000    -0.00000    -0.00000
   Rotational Symmetry Number is   2
   The Molecule is an Asymmetric Top
   Translational Enthalpy:        0.889 kcal/mol
   Rotational Enthalpy:           0.889 kcal/mol
   Vibrational Enthalpy:         52.896 kcal/mol
   gas constant (RT):             0.592 kcal/mol
   Translational Entropy:        42.301  cal/mol.K
   Rotational Entropy:           29.287  cal/mol.K
   Vibrational Entropy:          15.100  cal/mol.K

   Total Enthalpy:               55.266 kcal/mol
   Total Entropy:                86.689  cal/mol.K

 ======================================================================

 STANDARD THERMODYNAMIC QUANTITIES FOR ANHARMONIC VIBRATION -- TOSH

   Zero point vibrational energy: ************ kcal/mol

   Vibrational Enthalpy:       Infinity kcal/mol
   Vibrational Entropy:             NaN  cal/mol.K

   Total Enthalpy:             Infinity kcal/mol
   Total Entropy:                   NaN  cal/mol.K

 ======================================================================

 STANDARD THERMODYNAMIC QUANTITIES FOR ANHARMONIC VIBRATION -- VPT2

   Zero point vibrational energy: ************ kcal/mol

   Vibrational Enthalpy:       Infinity kcal/mol
   Vibrational Entropy:             NaN  cal/mol.K

   Total Enthalpy:             Infinity kcal/mol
   Total Entropy:                   NaN  cal/mol.K

 ======================================================================

Archival summary:
1\1\december\FREQ\ProcedureUnspecified\BasisUnspecified\1l164\taweetha\FriNov2920:59:102019FriNov2920:59:102019\0\\#,FREQ,ProcedureUnspecified,BasisUnspecified,\\0,1\I\C,1,2.13186\C,2,1.39345,1,119.651\H,3,1.08263,2,120.819,1,0,0\C,2,1.39345,1,119.651,3,-180,0\H,5,1.08263,2,120.819,1,-0,0\C,5,1.39374,2,119.643,1,180,0\H,7,1.08254,5,120.261,2,180,0\C,7,1.391,5,119.498,2,-0,0\C,9,1.391,7,121.021,5,-0,0\H,10,1.08254,9,120.241,7,-180,0\Cl,9,1.75727,7,119.49,5,180,0\\\@

 Total job time:  269.29s(wall), 1555.37s(cpu) 
 Fri Nov 29 20:59:10 2019

        *************************************************************
        *                                                           *
        *  Thank you very much for using Q-Chem.  Have a nice day.  *
        *                                                           *
        *************************************************************
