# Supplementary material for: Geometric and energetic data from quantum chemical calculations of halobenzenes and xylenes
Source: Data Brief. 2020 Mar 5;30:105386. doi: 10.1016/j.dib.2020.105386 (PMC7114895; doi:10.1016/j.dib.2020.105386)
Supplement: Supplementary file 1 [file mmc1.zip › halobenzene/B3LYP/2/p-C6H4F2.out]

                  Welcome to Q-Chem
     A Quantum Leap Into The Future Of Chemistry


 Q-Chem 5.2 (devel), Q-Chem, Inc., Pleasanton, CA (2019)

 Yihan Shao,  Zhengting Gan,  E. Epifanovsky,  A. T. B. Gilbert,  M. Wormit,  
 J. Kussmann,  A. W. Lange,  A. Behn,  Jia Deng,  Xintian Feng,  D. Ghosh,  
 M. Goldey,  P. R. Horn,  L. D. Jacobson,  I. Kaliman,  T. Kus,  A. Landau,  
 Jie Liu,  E. I. Proynov,  R. M. Richard,  R. P. Steele,  E. J. Sundstrom,  
 H. L. Woodcock III,  P. M. Zimmerman,  D. Zuev,  B. Albrecht,  E. Alguire,  
 S. A. Baeppler,  D. Barton,  Z. Benda,  Y. A. Bernard,  E. J. Berquist,  
 K. B. Bravaya,  H. Burton,  D. Casanova,  Chun-Min Chang,  Yunqing Chen,  
 A. Chien,  K. D. Closser,  M. P. Coons,  S. Coriani,  S. Dasgupta,  
 A. L. Dempwolff,  M. Diedenhofen,  Hainam Do,  R. G. Edgar,  Po-Tung Fang,  
 S. Faraji,  S. Fatehi,  Qingguo Feng,  K. D. Fenk,  J. Fosso-Tande,  
 J. Gayvert,  Qinghui Ge,  A. Ghysels,  G. Gidofalvi,  J. Gomes,  
 J. Gonthier,  A. Gunina,  D. Hait,  M. W. D. Hanson-Heine,  
 P. H. P. Harbach,  A. W. Hauser,  M. F. Herbst,  J. E. Herr,  
 E. G. Hohenstein,  Z. C. Holden,  Kerwin Hui,  B. C. Huynh,  T.-C. Jagau,  
 Hyunjun Ji,  B. Kaduk,  K. Khistyaev,  Jaehoon Kim,  P. Klunzinger,  K. Koh,  
 D. Kosenkov,  L. Koulias,  T. Kowalczyk,  C. M. Krauter,  A. Kunitsa,  
 Ka Un Lao,  A. Laurent,  K. V. Lawler,  Joonho Lee,  D. Lefrancois,  
 S. Lehtola,  D. S. Levine,  Yi-Pei Li,  You-Sheng Lin,  Fenglai Liu,  
 E. Livshits,  A. Luenser,  P. Manohar,  E. Mansoor,  S. F. Manzer,  
 Shan-Ping Mao,  Yuezhi Mao,  N. Mardirossian,  A. V. Marenich,  
 T. Markovich,  L. A. Martinez-Martinez,  S. A. Maurer,  N. J. Mayhall,  
 S. C. McKenzie,  J.-M. Mewes,  P. Morgante,  A. F. Morrison,  
 J. W. Mullinax,  K. Nanda,  T. S. Nguyen-Beck,  R. Olivares-Amaya,  
 J. A. Parkhill,  Zheng Pei,  T. M. Perrine,  F. Plasser,  P. Pokhilko,  
 S. Prager,  A. Prociuk,  E. Ramos,  D. R. Rehn,  F. Rob,  M. Scheurer,  
 M. Schneider,  N. Sergueev,  S. M. Sharada,  S. Sharma,  D. W. Small,  
 T. Stauch,  T. Stein,  Yu-Chuan Su,  A. J. W. Thom,  A. Tkatchenko,  
 T. Tsuchimochi,  N. M. Tubman,  L. Vogt,  M. L. Vidal,  O. Vydrov,  
 M. A. Watson,  J. Wenzel,  M. de Wergifosse,  T. A. Wesolowski,  A. White,  
 J. Witte,  A. Yamada,  Jun Yang,  K. Yao,  S. Yeganeh,  S. R. Yost,  
 Zhi-Qiang You,  A. Zech,  Igor Ying Zhang,  Xing Zhang,  Yan Zhao,  
 Ying Zhu,  B. R. Brooks,  G. K. L. Chan,  C. J. Cramer,  M. S. Gordon,  
 W. J. Hehre,  A. Klamt,  M. W. Schmidt,  C. D. Sherrill,  D. G. Truhlar,  
 A. Aspuru-Guzik,  R. Baer,  A. T. Bell,  N. A. Besley,  Jeng-Da Chai,  
 A. E. DePrince, III,  R. A. DiStasio Jr.,  A. Dreuw,  B. D. Dunietz,  
 T. R. Furlani,  Chao-Ping Hsu,  Yousung Jung,  Jing Kong,  D. S. Lambrecht,  
 WanZhen Liang,  C. Ochsenfeld,  V. A. Rassolov,  L. V. Slipchenko,  
 J. E. Subotnik,  T. Van Voorhis,  J. M. Herbert,  A. I. Krylov,  
 P. M. W. Gill,  M. Head-Gordon

 Contributors to earlier versions of Q-Chem not listed above: 
 R. D. Adamson,  B. Austin,  J. Baker,  G. J. O. Beran,  K. Brandhorst,  
 S. T. Brown,  E. F. C. Byrd,  A. K. Chakraborty,  C.-L. Cheng,  
 Siu Hung Chien,  D. M. Chipman,  D. L. Crittenden,  H. Dachsel,  
 R. J. Doerksen,  A. D. Dutoi,  L. Fusti-Molnar,  W. A. Goddard III,  
 A. Golubeva-Zadorozhnaya,  S. R. Gwaltney,  G. Hawkins,  A. Heyden,  
 S. Hirata,  G. Kedziora,  F. J. Keil,  C. Kelley,  Jihan Kim,  R. A. King,  
 R. Z. Khaliullin,  P. P. Korambath,  W. Kurlancheek,  A. M. Lee,  M. S. Lee,  
 S. V. Levchenko,  Ching Yeh Lin,  D. Liotard,  R. C. Lochan,  I. Lotan,  
 P. E. Maslen,  N. Nair,  D. P. O'Neill,  D. Neuhauser,  E. Neuscamman,  
 C. M. Oana,  R. Olson,  B. Peters,  R. Peverati,  P. A. Pieniazek,  
 Y. M. Rhee,  J. Ritchie,  M. A. Rohrdanz,  E. Rosta,  N. J. Russ,  
 H. F. Schaefer III,  N. E. Schultz,  N. Shenvi,  A. C. Simmonett,  A. Sodt,  
 D. Stuck,  K. S. Thanthiriwatte,  V. Vanovschi,  Tao Wang,  A. Warshel,  
 C. F. Williams,  Q. Wu,  X. Xu,  W. Zhang

 Please cite Q-Chem as follows:
 Y. Shao et al., Mol. Phys. 113, 184-215 (2015)
 DOI: 10.1080/00268976.2014.952696

 Q-Chem 5.2.1 for Intel X86 EM64T Linux

 Parts of Q-Chem use Armadillo 8.300.2 (Tropical Shenanigans).
 http://arma.sourceforge.net/

 Q-Chem begins on Fri Nov 29 20:59:10 2019  

Host: 
0

     Scratch files written to /scratch/taweetham/qchem6750//
NAlpha2: 58
NElect   58
Mult     1

Checking the input file for inconsistencies... 	...done.

--------------------------------------------------------------
User input:
--------------------------------------------------------------
$MOLECULE
0 1
C   
C	1	CC
C	2	CC	1	120.0		
C	3	CC	2	120.0	1	0.0
C	4	CC	3	120.0	2	0.0	
C	5 	CC	4	120.0	3	0.0
H	1	CH	2	120.0	3	180.0
H	2	CH	3	120.0	4	180.0
F	3	CF	4	120.0	5	180.0
H	4	CH	5	120.0	6	180.0
H	5	CH	6	120.0	1	180.0
F	6	CF	1	120.0	2	180.0

CC=1.39483
CH=1.08673
CF=1.33960
CCl=1.72090
CBr=1.89068
CI=2.07886
$END

$REM
   JOB_TYPE	OPTIMIZATION
   BASIS	6-311++G**
   METHOD	B3LYP
   MEM_TOTAL	64000
   SYM_IGNORE	TRUE
$END

--------------------------------------------------------------
 ----------------------------------------------------------------
             Standard Nuclear Orientation (Angstroms)
    I     Atom           X                Y                Z
 ----------------------------------------------------------------
    1      C       0.0000000000     0.0000000000     0.0000000000
    2      C       0.0000000000     0.0000000000     1.3948300000
    3      C       1.2079582140     0.0000000000     2.0922450000
    4      C       2.4159164279     0.0000000000     1.3948300000
    5      C       2.4159164279     0.0000000000    -0.0000000000
    6      C       1.2079582140     0.0000000000    -0.6974150000
    7      H      -0.9411357871    -0.0000000000    -0.5433650000
    8      H      -0.9411357871    -0.0000000000     1.9381950000
    9      F       1.2079582140    -0.0000000000     3.4318450000
   10      H       3.3570522150    -0.0000000000     1.9381950000
   11      H       3.3570522150    -0.0000000000    -0.5433650000
   12      F       1.2079582140    -0.0000000000    -2.0370150000
 ----------------------------------------------------------------
 Nuclear Repulsion Energy =         340.37027380 hartrees
 There are       29 alpha and       29 beta electrons
 Requested basis set is 6-311++G(d,p)
 There are 68 shells and 204 basis functions

 Total QAlloc Memory Limit  64000 MB
 Mega-Array Size       188 MB
 MEM_STATIC part       192 MB
 A cutoff of  1.0D-11 yielded   2177 shell pairs
 There are     19941 function pairs (     21530 Cartesian)
 Smallest overlap matrix eigenvalue = 2.39E-06

 Q-Chem warning in module stvman/mkSTV.C, line 318:

 Overlap eigenvalue is smaller than square root of threshold
 Use THRESH >= 12 to get rid of this warning


 Scale SEOQF with 1.000000e-01/1.000000e-01/1.000000e-01

 Standard Electronic Orientation quadrupole field applied
 Nucleus-field energy     =    -0.0000000169 hartrees
 Guess from superposition of atomic densities
 Warning:  Energy on first SCF cycle will be non-variational
 SAD guess density has 58.000000 electrons

 -----------------------------------------------------------------------
  General SCF calculation program by
  Eric Jon Sundstrom, Paul Horn, Yuezhi Mao, Dmitri Zuev, Alec White,
  David Stuck, Shaama M.S., Shane Yost, Joonho Lee, David Small,
  Daniel Levine, Susi Lehtola, Hugh Burton, Evgeny Epifanovsky,
  Bang C. Huynh
 -----------------------------------------------------------------------
 Exchange:     0.2000 Hartree-Fock + 0.0800 Slater + 0.7200 B88
 Correlation:  0.1900 VWN1RPA + 0.8100 LYP
 Using SG-1 standard quadrature grid
 using 6 threads for integral computing
 -------------------------------------------------------
 OpenMP Integral computing Module                
 Release: version 2.0, May 2017, Q-Chem Inc. Pleasanton 
 -------------------------------------------------------
 A restricted SCF calculation will be
 performed using DIIS
 SCF converges when DIIS error is below 1.0e-08
 ---------------------------------------
  Cycle       Energy         DIIS error
 ---------------------------------------
    1    -432.5233422014      4.47e-02  
    2    -430.7441145211      4.62e-03  
    3    -430.7144975572      5.16e-03  
    4    -430.8433250548      7.26e-04  
    5    -430.8454100006      2.95e-04  
    6    -430.8457049502      5.95e-05  
    7    -430.8457123431      3.39e-05  
    8    -430.8457169616      1.46e-06  
    9    -430.8457169710      2.87e-07  
   10    -430.8457169715      3.28e-08  
   11    -430.8457169712      3.64e-09  Convergence criterion met
 ---------------------------------------
 SCF time:   CPU 40.90s  wall 7.00s 
 SCF   energy in the final basis set =     -430.8457169712
 Total energy in the final basis set =     -430.8457169712

 --------------------------------------------------------------

                    Orbital Energies (a.u.)
 --------------------------------------------------------------

 Alpha MOs
 -- Occupied --
-24.7046 -24.7046 -10.2763 -10.2763 -10.2044 -10.2043 -10.2038 -10.2038
 -1.2475  -1.2474  -0.8854  -0.7820  -0.7674  -0.6549  -0.6393  -0.5709
 -0.5601  -0.5348  -0.4909  -0.4825  -0.4727  -0.4539  -0.4539  -0.4405
 -0.4003  -0.3733  -0.3659  -0.2852  -0.2588
 -- Virtual --
 -0.0418  -0.0215  -0.0059   0.0049   0.0129   0.0274   0.0341   0.0572
  0.0678   0.0697   0.0816   0.0816   0.1003   0.1043   0.1122   0.1136
  0.1298   0.1312   0.1323   0.1325   0.1336   0.1336   0.1456   0.1491
  0.1597   0.1623   0.1831   0.1981   0.2022   0.2057   0.2118   0.2521
  0.2536   0.2625   0.2704   0.2840   0.2850   0.3005   0.3026   0.3393
  0.3400   0.3427   0.3439   0.3676   0.3925   0.4009   0.4078   0.4127
  0.4456   0.4964   0.5038   0.5107   0.5236   0.5445   0.5551   0.5627
  0.5651   0.5831   0.5985   0.5993   0.6025   0.6381   0.6673   0.7002
  0.7408   0.7592   0.7662   0.7857   0.8224   0.8343   0.8599   0.8658
  0.8697   0.8766   0.9197   0.9706   0.9731   0.9835   1.0038   1.0194
  1.0533   1.1026   1.1432   1.1683   1.2572   1.3333   1.3998   1.4225
  1.4245   1.4269   1.4316   1.4841   1.5101   1.5185   1.5309   1.5363
  1.5730   1.5950   1.6001   1.6207   1.6464   1.7067   1.7341   1.7483
  1.8749   1.8839   1.8852   1.8861   1.8959   1.9306   1.9315   2.0329
  2.0401   2.0524   2.0527   2.0552   2.0839   2.1786   2.2489   2.2683
  2.2968   2.3715   2.4249   2.5930   2.5989   2.6114   2.6556   2.6767
  2.6972   2.7247   2.7295   2.7312   2.7351   2.7607   2.8285   2.8587
  2.9232   3.0446   3.0800   3.0910   3.1863   3.2974   3.3590   3.4450
  3.5543   3.6279   3.7520   3.7730   3.7769   3.8248   3.8636   3.9646
  3.9794   3.9901   4.0729   4.1332   4.1398   4.1423   4.8266   4.8524
  4.8806   6.2891   6.3189   6.4173   6.4442   6.6909   6.7955  23.5248
 23.8449  23.9426  24.0080  24.0677  24.1491  66.7811  66.8049
 --------------------------------------------------------------

          Ground-State Mulliken Net Atomic Charges

     Atom                 Charge (a.u.)
  ----------------------------------------
      1 C                     0.158228
      2 C                     0.158228
      3 C                    -0.547399
      4 C                     0.158228
      5 C                     0.158228
      6 C                    -0.547399
      7 H                     0.200331
      8 H                     0.200331
      9 F                    -0.169720
     10 H                     0.200331
     11 H                     0.200331
     12 F                    -0.169720
  ----------------------------------------
  Sum of atomic charges =     0.000000

 -----------------------------------------------------------------
                    Cartesian Multipole Moments
 -----------------------------------------------------------------
    Charge (ESU x 10^10)
                 0.0000
    Dipole Moment (Debye)
         X      -0.0000      Y      -0.0000      Z       0.0000
       Tot       0.0000
    Quadrupole Moments (Debye-Ang)
        XX     -37.3860     XY      -0.0000     YY     -47.0983
        XZ       0.0000     YZ       0.0000     ZZ     -52.9913
    Octopole Moments (Debye-Ang^2)
       XXX    -135.4820    XXY       0.0000    XYY     -56.8928
       YYY       0.0000    XXZ     -26.0735    XYZ       0.0000
       YYZ     -32.8471    XZZ     -64.0112    YZZ      -0.0000
       ZZZ    -110.8707
    Hexadecapole Moments (Debye-Ang^3)
      XXXX    -589.0265   XXXY       0.0000   XXYY    -133.8041
      XYYY      -0.0000   YYYY     -50.4091   XXXZ     -94.4872
      XXYZ       0.0000   XYYZ     -39.6779   YYYZ       0.0000
      XXZZ    -247.4893   XYZZ       0.0000   YYZZ    -148.9143
      XZZZ    -133.9272   YZZZ       0.0000   ZZZZ    -957.9903
 -----------------------------------------------------------------
 Calculating analytic gradient of the SCF energy
 Gradient of SCF Energy
            1           2           3           4           5           6
    1  -0.0000370  -0.0000370   0.0000000   0.0000370   0.0000370   0.0000000
    2   0.0000000  -0.0000000  -0.0000000  -0.0000000   0.0000000  -0.0000000
    3   0.0052812  -0.0052812   0.0237182  -0.0052812   0.0052812  -0.0237182
            7           8           9          10          11          12
    1  -0.0025393  -0.0025393  -0.0000000   0.0025393   0.0025393  -0.0000000
    2  -0.0000000  -0.0000000   0.0000000   0.0000000  -0.0000000   0.0000000
    3  -0.0004349   0.0004349  -0.0078489   0.0004349  -0.0004349   0.0078489
 Max gradient component =       2.372E-02
 RMS gradient           =       6.206E-03
 Gradient time:  CPU 12.32 s  wall 2.12 s
 Geometry Optimization Parameters
   NAtoms,    NIC,     NZ,  NCons,   NDum,   NFix, NCnnct, MaxDiis
       12      78      12       0       0       0       0       0


** GEOMETRY OPTIMIZATION IN DELOCALIZED INTERNAL COORDINATES **
   Searching for a Minimum

   Optimization Cycle:   1

                       Coordinates (Angstroms)
     ATOM                X               Y               Z
      1  C         0.0000000000    0.0000000000    0.0000000000
      2  C         0.0000000000    0.0000000000    1.3948300000
      3  C         1.2079582140    0.0000000000    2.0922450000
      4  C         2.4159164279    0.0000000000    1.3948300000
      5  C         2.4159164279    0.0000000000    0.0000000000
      6  C         1.2079582140    0.0000000000   -0.6974150000
      7  H        -0.9411357871    0.0000000000   -0.5433650000
      8  H        -0.9411357871    0.0000000000    1.9381950000
      9  F         1.2079582140    0.0000000000    3.4318450000
     10  H         3.3570522150    0.0000000000    1.9381950000
     11  H         3.3570522150    0.0000000000   -0.5433650000
     12  F         1.2079582140    0.0000000000   -2.0370150000
   Point Group: c1    Number of degrees of freedom:    30


   Energy is   -430.845716971


 Attempting to generate delocalized internal coordinates
 Initial Hessian constructed with Jon Baker's OPTIMIZE code

  8 Hessian modes will be used to form the next step
  Hessian Eigenvalues:
     0.160000    0.240000    0.351933    0.464882    0.464882    0.464882
     0.464882    0.572947

 Minimum search - taking simple RFO step
 Searching for Lamda that Minimizes Along All modes
 Value Taken    Lamda =  -0.00159178
 Step Taken.  Stepsize is  0.073035

                             Maximum     Tolerance    Cnvgd?
         Gradient           0.013361      0.000300      NO
         Displacement       0.043209      0.001200      NO
         Energy change     *********      0.000001      NO


 New Cartesian Coordinates Obtained by Inverse Iteration

 Displacement from previous Coordinates is:  0.084876
 ----------------------------------------------------------------
             Standard Nuclear Orientation (Angstroms)
    I     Atom           X                Y                Z
 ----------------------------------------------------------------
    1      C      -0.0037644932     0.0000000000     0.0017517710
    2      C      -0.0037644932     0.0000000000     1.3930782290
    3      C       1.2079582140     0.0000000000     2.0696225895
    4      C       2.4196809211     0.0000000000     1.3930782290
    5      C       2.4196809211     0.0000000000     0.0017517710
    6      C       1.2079582140     0.0000000000    -0.6747925895
    7      H      -0.9347231395     0.0000000000    -0.5518266986
    8      H      -0.9347231395     0.0000000000     1.9466566986
    9      F       1.2079582140     0.0000000000     3.4164518278
   10      H       3.3506395674     0.0000000000     1.9466566986
   11      H       3.3506395674     0.0000000000    -0.5518266986
   12      F       1.2079582140     0.0000000000    -2.0216218278
 ----------------------------------------------------------------
 Nuclear Repulsion Energy =         341.41577047 hartrees
 There are       29 alpha and       29 beta electrons
 Applying Cartesian multipole field
    Component          Value
    ---------          -----
     (2,0,0)        1.00000E-11
     (0,2,0)        2.00000E-11
     (0,0,2)       -3.00000E-11
 Nucleus-field energy     =    -0.0000000167 hartrees
 Requested basis set is 6-311++G(d,p)
 There are 68 shells and 204 basis functions
 A cutoff of  1.0D-11 yielded   2177 shell pairs
 There are     19941 function pairs (     21530 Cartesian)
 Smallest overlap matrix eigenvalue = 2.27E-06

 Q-Chem warning in module stvman/mkSTV.C, line 318:

 Overlap eigenvalue is smaller than square root of threshold
 Use THRESH >= 12 to get rid of this warning

 Guess MOs from SCF MO coefficient file

 -----------------------------------------------------------------------
  General SCF calculation program by
  Eric Jon Sundstrom, Paul Horn, Yuezhi Mao, Dmitri Zuev, Alec White,
  David Stuck, Shaama M.S., Shane Yost, Joonho Lee, David Small,
  Daniel Levine, Susi Lehtola, Hugh Burton, Evgeny Epifanovsky,
  Bang C. Huynh
 -----------------------------------------------------------------------
 Exchange:     0.2000 Hartree-Fock + 0.0800 Slater + 0.7200 B88
 Correlation:  0.1900 VWN1RPA + 0.8100 LYP
 Using SG-1 standard quadrature grid
 using 6 threads for integral computing
 -------------------------------------------------------
 OpenMP Integral computing Module                
 Release: version 2.0, May 2017, Q-Chem Inc. Pleasanton 
 -------------------------------------------------------
 A restricted SCF calculation will be
 performed using DIIS
 SCF converges when DIIS error is below 1.0e-08
 ---------------------------------------
  Cycle       Energy         DIIS error
 ---------------------------------------
    1    -430.8459441223      4.78e-04  
    2    -430.8465485296      2.38e-04  
    3    -430.8465450718      2.35e-04  
    4    -430.8467173725      8.24e-06  
    5    -430.8467176234      1.66e-06  
    6    -430.8467176349      6.91e-07  
    7    -430.8467176373      7.60e-08  
    8    -430.8467176375      4.29e-08  
    9    -430.8467176376      2.69e-09  Convergence criterion met
 ---------------------------------------
 SCF time:   CPU 34.42s  wall 6.00s 
 SCF   energy in the final basis set =     -430.8467176376
 Total energy in the final basis set =     -430.8467176376

 --------------------------------------------------------------

                    Orbital Energies (a.u.)
 --------------------------------------------------------------

 Alpha MOs
 -- Occupied --
-24.7011 -24.7011 -10.2744 -10.2744 -10.2037 -10.2037 -10.2031 -10.2031
 -1.2425  -1.2424  -0.8891  -0.7854  -0.7680  -0.6578  -0.6377  -0.5715
 -0.5554  -0.5344  -0.4885  -0.4790  -0.4744  -0.4584  -0.4511  -0.4392
 -0.3990  -0.3746  -0.3692  -0.2871  -0.2596
 -- Virtual --
 -0.0425  -0.0205  -0.0059   0.0049   0.0132   0.0272   0.0341   0.0570
  0.0680   0.0698   0.0814   0.0815   0.1003   0.1038   0.1130   0.1137
  0.1301   0.1327   0.1327   0.1328   0.1331   0.1336   0.1456   0.1496
  0.1590   0.1616   0.1840   0.1991   0.2023   0.2057   0.2117   0.2531
  0.2545   0.2628   0.2706   0.2823   0.2863   0.3012   0.3050   0.3396
  0.3409   0.3436   0.3447   0.3668   0.3928   0.4052   0.4117   0.4127
  0.4480   0.4963   0.5032   0.5116   0.5261   0.5436   0.5542   0.5638
  0.5663   0.5837   0.5981   0.6018   0.6019   0.6400   0.6674   0.6995
  0.7422   0.7600   0.7691   0.7859   0.8236   0.8362   0.8583   0.8674
  0.8693   0.8767   0.9231   0.9722   0.9741   0.9827   1.0007   1.0201
  1.0505   1.1030   1.1480   1.1728   1.2591   1.3339   1.4023   1.4241
  1.4278   1.4312   1.4319   1.4814   1.5137   1.5229   1.5349   1.5406
  1.5846   1.5955   1.5958   1.6190   1.6574   1.7055   1.7293   1.7480
  1.8879   1.8882   1.8886   1.8929   1.8988   1.9275   1.9387   2.0258
  2.0429   2.0499   2.0571   2.0595   2.0847   2.1884   2.2560   2.2859
  2.3061   2.3839   2.4267   2.5979   2.6019   2.6165   2.6671   2.6796
  2.6939   2.7230   2.7325   2.7355   2.7387   2.7642   2.8279   2.8612
  2.9338   3.0498   3.0742   3.1046   3.1898   3.3102   3.3587   3.4551
  3.5798   3.6315   3.7502   3.7761   3.7801   3.8277   3.8656   3.9730
  3.9754   3.9861   4.0848   4.1332   4.1383   4.1528   4.8311   4.8524
  4.8793   6.2914   6.3218   6.4211   6.4478   6.6855   6.7929  23.5238
 23.8566  23.9590  24.0351  24.0840  24.1711  66.7829  66.8063
 --------------------------------------------------------------

          Ground-State Mulliken Net Atomic Charges

     Atom                 Charge (a.u.)
  ----------------------------------------
      1 C                     0.160197
      2 C                     0.160197
      3 C                    -0.549713
      4 C                     0.160197
      5 C                     0.160197
      6 C                    -0.549713
      7 H                     0.201969
      8 H                     0.201969
      9 F                    -0.174618
     10 H                     0.201969
     11 H                     0.201969
     12 F                    -0.174618
  ----------------------------------------
  Sum of atomic charges =     0.000000

 -----------------------------------------------------------------
                    Cartesian Multipole Moments
 -----------------------------------------------------------------
    Charge (ESU x 10^10)
                 0.0000
    Dipole Moment (Debye)
         X      -0.0000      Y       0.0000      Z       0.0000
       Tot       0.0000
    Quadrupole Moments (Debye-Ang)
        XX     -37.1715     XY       0.0000     YY     -46.9897
        XZ       0.0000     YZ      -0.0000     ZZ     -53.3413
    Octopole Moments (Debye-Ang^2)
       XXX    -134.7047    XXY       0.0000    XYY     -56.7615
       YYY      -0.0000    XXZ     -25.9239    XYZ       0.0000
       YYZ     -32.7713    XZZ     -64.4340    YZZ       0.0000
       ZZZ    -111.6030
    Hexadecapole Moments (Debye-Ang^3)
      XXXX    -586.5475   XXXY       0.0000   XXYY    -133.4201
      XYYY       0.0000   YYYY     -50.0770   XXXZ     -93.9451
      XXYZ      -0.0000   XYYZ     -39.5864   YYYZ       0.0000
      XXZZ    -245.9433   XYZZ       0.0000   YYZZ    -147.5496
      XZZZ    -134.8117   YZZZ       0.0000   ZZZZ    -953.0770
 -----------------------------------------------------------------
 Calculating analytic gradient of the SCF energy
 Gradient of SCF Energy
            1           2           3           4           5           6
    1   0.0006441   0.0006441   0.0000000  -0.0006441  -0.0006441   0.0000000
    2  -0.0000000   0.0000000  -0.0000000   0.0000000  -0.0000000   0.0000000
    3   0.0025998  -0.0025998   0.0080525  -0.0025998   0.0025998  -0.0080525
            7           8           9          10          11          12
    1  -0.0005655  -0.0005655  -0.0000000   0.0005655   0.0005655  -0.0000000
    2   0.0000000   0.0000000   0.0000000  -0.0000000   0.0000000  -0.0000000
    3   0.0004725  -0.0004725  -0.0055615  -0.0004725   0.0004725   0.0055615
 Max gradient component =       8.052E-03
 RMS gradient           =       2.486E-03
 Gradient time:  CPU 12.34 s  wall 2.13 s
 Geometry Optimization Parameters
   NAtoms,    NIC,     NZ,  NCons,   NDum,   NFix, NCnnct, MaxDiis
       12      78      12       0       0       0       0       0

 Cartesian Hessian Update
 Hessian updated using BFGS update


** GEOMETRY OPTIMIZATION IN DELOCALIZED INTERNAL COORDINATES **
   Searching for a Minimum

   Optimization Cycle:   2

                       Coordinates (Angstroms)
     ATOM                X               Y               Z
      1  C        -0.0037644932    0.0000000000    0.0017517710
      2  C        -0.0037644932    0.0000000000    1.3930782290
      3  C         1.2079582140    0.0000000000    2.0696225895
      4  C         2.4196809211    0.0000000000    1.3930782290
      5  C         2.4196809211    0.0000000000    0.0017517710
      6  C         1.2079582140    0.0000000000   -0.6747925895
      7  H        -0.9347231395    0.0000000000   -0.5518266986
      8  H        -0.9347231395    0.0000000000    1.9466566986
      9  F         1.2079582140    0.0000000000    3.4164518278
     10  H         3.3506395674    0.0000000000    1.9466566986
     11  H         3.3506395674    0.0000000000   -0.5518266986
     12  F         1.2079582140    0.0000000000   -2.0216218278
   Point Group: c1    Number of degrees of freedom:    30


   Energy is   -430.846717638

 Hessian updated using BFGS update

  6 Hessian modes will be used to form the next step
  Hessian Eigenvalues:
     0.144245    0.202245    0.350700    0.439227    0.487475    0.572058

 Minimum search - taking simple RFO step
 Searching for Lamda that Minimizes Along All modes
 Value Taken    Lamda =  -0.00031275
 Step Taken.  Stepsize is  0.038946

                             Maximum     Tolerance    Cnvgd?
         Gradient           0.005323      0.000300      NO
         Displacement       0.022429      0.001200      NO
         Energy change     -0.001001      0.000001      NO


 New Cartesian Coordinates Obtained by Inverse Iteration

 Displacement from previous Coordinates is:  0.044365
 ----------------------------------------------------------------
             Standard Nuclear Orientation (Angstroms)
    I     Atom           X                Y                Z
 ----------------------------------------------------------------
    1      C      -0.0064707273     0.0000000000     0.0005462070
    2      C      -0.0064707273     0.0000000000     1.3942837935
    3      C       1.2079582140     0.0000000000     2.0626887959
    4      C       2.4223871553     0.0000000000     1.3942837935
    5      C       2.4223871552     0.0000000000     0.0005462069
    6      C       1.2079582140     0.0000000000    -0.6678587956
    7      H      -0.9313239993     0.0000000000    -0.5614782944
    8      H      -0.9313239994     0.0000000000     1.9563082951
    9      F       1.2079582140     0.0000000000     3.4171872841
   10      H       3.3472404273     0.0000000000     1.9563082950
   11      H       3.3472404272     0.0000000000    -0.5614782944
   12      F       1.2079582140     0.0000000000    -2.0223572867
 ----------------------------------------------------------------
 Nuclear Repulsion Energy =         341.19371584 hartrees
 There are       29 alpha and       29 beta electrons
 Applying Cartesian multipole field
    Component          Value
    ---------          -----
     (2,0,0)        1.00000E-11
     (0,2,0)        2.00000E-11
     (0,0,2)       -3.00000E-11
 Nucleus-field energy     =    -0.0000000167 hartrees
 Requested basis set is 6-311++G(d,p)
 There are 68 shells and 204 basis functions
 A cutoff of  1.0D-11 yielded   2177 shell pairs
 There are     19941 function pairs (     21530 Cartesian)
 Smallest overlap matrix eigenvalue = 2.26E-06

 Q-Chem warning in module stvman/mkSTV.C, line 318:

 Overlap eigenvalue is smaller than square root of threshold
 Use THRESH >= 12 to get rid of this warning

 Guess MOs from SCF MO coefficient file

 -----------------------------------------------------------------------
  General SCF calculation program by
  Eric Jon Sundstrom, Paul Horn, Yuezhi Mao, Dmitri Zuev, Alec White,
  David Stuck, Shaama M.S., Shane Yost, Joonho Lee, David Small,
  Daniel Levine, Susi Lehtola, Hugh Burton, Evgeny Epifanovsky,
  Bang C. Huynh
 -----------------------------------------------------------------------
 Exchange:     0.2000 Hartree-Fock + 0.0800 Slater + 0.7200 B88
 Correlation:  0.1900 VWN1RPA + 0.8100 LYP
 Using SG-1 standard quadrature grid
 using 6 threads for integral computing
 -------------------------------------------------------
 OpenMP Integral computing Module                
 Release: version 2.0, May 2017, Q-Chem Inc. Pleasanton 
 -------------------------------------------------------
 A restricted SCF calculation will be
 performed using DIIS
 SCF converges when DIIS error is below 1.0e-08
 ---------------------------------------
  Cycle       Energy         DIIS error
 ---------------------------------------
    1    -430.8466545877      2.53e-04  
    2    -430.8468544356      1.07e-04  
    3    -430.8468491877      1.12e-04  
    4    -430.8468858746      1.00e-05  
    5    -430.8468862973      2.23e-06  
    6    -430.8468863232      3.01e-07  
    7    -430.8468863232      4.38e-08  
    8    -430.8468863233      1.58e-08  
    9    -430.8468863234      4.91e-09  Convergence criterion met
 ---------------------------------------
 SCF time:   CPU 34.17s  wall 6.00s 
 SCF   energy in the final basis set =     -430.8468863234
 Total energy in the final basis set =     -430.8468863234

 --------------------------------------------------------------

                    Orbital Energies (a.u.)
 --------------------------------------------------------------

 Alpha MOs
 -- Occupied --
-24.6994 -24.6994 -10.2745 -10.2745 -10.2047 -10.2047 -10.2042 -10.2042
 -1.2386  -1.2385  -0.8901  -0.7863  -0.7686  -0.6592  -0.6363  -0.5710
 -0.5526  -0.5332  -0.4864  -0.4764  -0.4755  -0.4601  -0.4495  -0.4388
 -0.3986  -0.3750  -0.3711  -0.2878  -0.2608
 -- Virtual --
 -0.0439  -0.0209  -0.0060   0.0049   0.0131   0.0268   0.0340   0.0570
  0.0675   0.0697   0.0813   0.0813   0.1002   0.1027   0.1129   0.1138
  0.1302   0.1324   0.1324   0.1325   0.1327   0.1333   0.1453   0.1498
  0.1577   0.1595   0.1839   0.1994   0.2016   0.2053   0.2114   0.2527
  0.2544   0.2625   0.2698   0.2816   0.2859   0.3003   0.3037   0.3378
  0.3419   0.3438   0.3444   0.3658   0.3924   0.4061   0.4127   0.4129
  0.4487   0.4952   0.5028   0.5099   0.5267   0.5431   0.5540   0.5628
  0.5670   0.5833   0.5974   0.6005   0.6016   0.6402   0.6671   0.6970
  0.7414   0.7594   0.7680   0.7864   0.8226   0.8357   0.8569   0.8674
  0.8679   0.8772   0.9243   0.9722   0.9738   0.9815   0.9986   1.0189
  1.0483   1.1025   1.1485   1.1727   1.2586   1.3353   1.4033   1.4251
  1.4286   1.4289   1.4354   1.4785   1.5137   1.5218   1.5361   1.5400
  1.5871   1.5940   1.5953   1.6151   1.6613   1.7029   1.7234   1.7469
  1.8879   1.8883   1.8894   1.8926   1.9004   1.9251   1.9396   2.0202
  2.0432   2.0457   2.0583   2.0608   2.0855   2.1902   2.2553   2.2912
  2.3064   2.3880   2.4259   2.5932   2.6018   2.6184   2.6672   2.6768
  2.6916   2.7205   2.7347   2.7354   2.7360   2.7651   2.8268   2.8608
  2.9346   3.0492   3.0621   3.1041   3.1846   3.3121   3.3507   3.4544
  3.5846   3.6310   3.7423   3.7774   3.7814   3.8276   3.8643   3.9697
  3.9745   3.9801   4.0835   4.1288   4.1336   4.1552   4.8274   4.8480
  4.8746   6.2925   6.3233   6.4226   6.4489   6.6772   6.7841  23.5209
 23.8538  23.9624  24.0413  24.0799  24.1704  66.7831  66.8063
 --------------------------------------------------------------

          Ground-State Mulliken Net Atomic Charges

     Atom                 Charge (a.u.)
  ----------------------------------------
      1 C                     0.158213
      2 C                     0.158213
      3 C                    -0.545385
      4 C                     0.158213
      5 C                     0.158213
      6 C                    -0.545385
      7 H                     0.203743
      8 H                     0.203743
      9 F                    -0.178527
     10 H                     0.203743
     11 H                     0.203743
     12 F                    -0.178527
  ----------------------------------------
  Sum of atomic charges =     0.000000

 -----------------------------------------------------------------
                    Cartesian Multipole Moments
 -----------------------------------------------------------------
    Charge (ESU x 10^10)
                 0.0000
    Dipole Moment (Debye)
         X      -0.0000      Y      -0.0000      Z       0.0000
       Tot       0.0000
    Quadrupole Moments (Debye-Ang)
        XX     -37.0864     XY      -0.0000     YY     -46.9867
        XZ       0.0000     YZ       0.0000     ZZ     -53.6017
    Octopole Moments (Debye-Ang^2)
       XXX    -134.3966    XXY      -0.0000    XYY     -56.7580
       YYY      -0.0000    XXZ     -25.8646    XYZ       0.0000
       YYZ     -32.7693    XZZ     -64.7486    YZZ      -0.0000
       ZZZ    -112.1479
    Hexadecapole Moments (Debye-Ang^3)
      XXXX    -586.0394   XXXY      -0.0000   XXYY    -133.4231
      XYYY      -0.0000   YYYY     -50.0252   XXXZ     -93.7302
      XXYZ       0.0000   XYYZ     -39.5839   YYYZ       0.0000
      XXZZ    -245.8603   XYZZ      -0.0000   YYZZ    -147.7127
      XZZZ    -135.4700   YZZZ       0.0000   ZZZZ    -956.6604
 -----------------------------------------------------------------
 Calculating analytic gradient of the SCF energy
 Gradient of SCF Energy
            1           2           3           4           5           6
    1   0.0001715   0.0001715  -0.0000000  -0.0001715  -0.0001715  -0.0000000
    2  -0.0000000   0.0000000  -0.0000000   0.0000000  -0.0000000   0.0000000
    3  -0.0002994   0.0002994   0.0006286   0.0002994  -0.0002994  -0.0006286
            7           8           9          10          11          12
    1   0.0001654   0.0001654  -0.0000000  -0.0001654  -0.0001654  -0.0000000
    2   0.0000000  -0.0000000  -0.0000000  -0.0000000   0.0000000  -0.0000000
    3   0.0001508  -0.0001508  -0.0009819  -0.0001508   0.0001508   0.0009819
 Max gradient component =       9.819E-04
 RMS gradient           =       3.071E-04
 Gradient time:  CPU 12.35 s  wall 2.13 s
 Geometry Optimization Parameters
   NAtoms,    NIC,     NZ,  NCons,   NDum,   NFix, NCnnct, MaxDiis
       12      78      12       0       0       0       0       0

 Cartesian Hessian Update
 Hessian updated using BFGS update


** GEOMETRY OPTIMIZATION IN DELOCALIZED INTERNAL COORDINATES **
   Searching for a Minimum

   Optimization Cycle:   3

                       Coordinates (Angstroms)
     ATOM                X               Y               Z
      1  C        -0.0064707273    0.0000000000    0.0005462070
      2  C        -0.0064707273    0.0000000000    1.3942837935
      3  C         1.2079582140    0.0000000000    2.0626887959
      4  C         2.4223871553    0.0000000000    1.3942837935
      5  C         2.4223871552    0.0000000000    0.0005462069
      6  C         1.2079582140    0.0000000000   -0.6678587956
      7  H        -0.9313239993    0.0000000000   -0.5614782944
      8  H        -0.9313239994    0.0000000000    1.9563082951
      9  F         1.2079582140    0.0000000000    3.4171872841
     10  H         3.3472404273    0.0000000000    1.9563082950
     11  H         3.3472404272    0.0000000000   -0.5614782944
     12  F         1.2079582140    0.0000000000   -2.0223572867
   Point Group: c1    Number of degrees of freedom:    30


   Energy is   -430.846886323

 Hessian updated using BFGS update

  6 Hessian modes will be used to form the next step
  Hessian Eigenvalues:
     0.141373    0.199965    0.353769    0.441232    0.482542    0.539243

 Minimum search - taking simple RFO step
 Searching for Lamda that Minimizes Along All modes
 Value Taken    Lamda =  -0.00000629
 Step Taken.  Stepsize is  0.004301

                             Maximum     Tolerance    Cnvgd?
         Gradient           0.001158      0.000300      NO
         Displacement       0.002805      0.001200      NO
         Energy change     -0.000169      0.000001      NO


 New Cartesian Coordinates Obtained by Inverse Iteration

 Displacement from previous Coordinates is:  0.004775
 ----------------------------------------------------------------
             Standard Nuclear Orientation (Angstroms)
    I     Atom           X                Y                Z
 ----------------------------------------------------------------
    1      C      -0.0070284728     0.0000000000     0.0005379752
    2      C      -0.0070284727     0.0000000000     1.3942920254
    3      C       1.2079582140     0.0000000000     2.0623722743
    4      C       2.4229449007     0.0000000000     1.3942920254
    5      C       2.4229449007     0.0000000000     0.0005379752
    6      C       1.2079582140     0.0000000000    -0.6675422738
    7      H      -0.9317345755     0.0000000000    -0.5622815595
    8      H      -0.9317345754     0.0000000000     1.9571115603
    9      F       1.2079582140     0.0000000000     3.4181052771
   10      H       3.3476510033     0.0000000000     1.9571115603
   11      H       3.3476510033     0.0000000000    -0.5622815594
   12      F       1.2079582140     0.0000000000    -2.0232752806
 ----------------------------------------------------------------
 Nuclear Repulsion Energy =         341.08343576 hartrees
 There are       29 alpha and       29 beta electrons
 Applying Cartesian multipole field
    Component          Value
    ---------          -----
     (2,0,0)        1.00000E-11
     (0,2,0)        2.00000E-11
     (0,0,2)       -3.00000E-11
 Nucleus-field energy     =    -0.0000000167 hartrees
 Requested basis set is 6-311++G(d,p)
 There are 68 shells and 204 basis functions
 A cutoff of  1.0D-11 yielded   2177 shell pairs
 There are     19941 function pairs (     21530 Cartesian)
 Smallest overlap matrix eigenvalue = 2.27E-06

 Q-Chem warning in module stvman/mkSTV.C, line 318:

 Overlap eigenvalue is smaller than square root of threshold
 Use THRESH >= 12 to get rid of this warning

 Guess MOs from SCF MO coefficient file

 -----------------------------------------------------------------------
  General SCF calculation program by
  Eric Jon Sundstrom, Paul Horn, Yuezhi Mao, Dmitri Zuev, Alec White,
  David Stuck, Shaama M.S., Shane Yost, Joonho Lee, David Small,
  Daniel Levine, Susi Lehtola, Hugh Burton, Evgeny Epifanovsky,
  Bang C. Huynh
 -----------------------------------------------------------------------
 Exchange:     0.2000 Hartree-Fock + 0.0800 Slater + 0.7200 B88
 Correlation:  0.1900 VWN1RPA + 0.8100 LYP
 Using SG-1 standard quadrature grid
 using 6 threads for integral computing
 -------------------------------------------------------
 OpenMP Integral computing Module                
 Release: version 2.0, May 2017, Q-Chem Inc. Pleasanton 
 -------------------------------------------------------
 A restricted SCF calculation will be
 performed using DIIS
 SCF converges when DIIS error is below 1.0e-08
 ---------------------------------------
  Cycle       Energy         DIIS error
 ---------------------------------------
    1    -430.8468871600      2.23e-05  
    2    -430.8468894168      8.65e-06  
    3    -430.8468894587      7.68e-06  
    4    -430.8468896460      1.49e-06  
    5    -430.8468896549      3.13e-07  
    6    -430.8468896556      8.67e-08  
    7    -430.8468896556      3.37e-08  
    8    -430.8468896554      3.36e-09  Convergence criterion met
 ---------------------------------------
 SCF time:   CPU 30.33s  wall 5.00s 
 SCF   energy in the final basis set =     -430.8468896554
 Total energy in the final basis set =     -430.8468896554

 --------------------------------------------------------------

                    Orbital Energies (a.u.)
 --------------------------------------------------------------

 Alpha MOs
 -- Occupied --
-24.6993 -24.6993 -10.2747 -10.2747 -10.2050 -10.2050 -10.2044 -10.2044
 -1.2380  -1.2379  -0.8901  -0.7864  -0.7685  -0.6592  -0.6361  -0.5708
 -0.5523  -0.5330  -0.4860  -0.4761  -0.4755  -0.4602  -0.4493  -0.4388
 -0.3986  -0.3751  -0.3712  -0.2879  -0.2609
 -- Virtual --
 -0.0440  -0.0212  -0.0060   0.0049   0.0131   0.0267   0.0339   0.0569
  0.0674   0.0697   0.0812   0.0813   0.1002   0.1024   0.1128   0.1138
  0.1302   0.1322   0.1323   0.1324   0.1327   0.1333   0.1452   0.1497
  0.1575   0.1592   0.1838   0.1994   0.2015   0.2052   0.2114   0.2523
  0.2544   0.2625   0.2696   0.2815   0.2857   0.3001   0.3035   0.3375
  0.3420   0.3438   0.3443   0.3655   0.3924   0.4060   0.4128   0.4129
  0.4487   0.4949   0.5028   0.5096   0.5265   0.5429   0.5539   0.5628
  0.5667   0.5832   0.5973   0.6001   0.6015   0.6399   0.6670   0.6965
  0.7413   0.7592   0.7678   0.7865   0.8225   0.8354   0.8567   0.8671
  0.8677   0.8772   0.9242   0.9722   0.9736   0.9814   0.9983   1.0186
  1.0480   1.1022   1.1483   1.1724   1.2584   1.3355   1.4034   1.4252
  1.4286   1.4287   1.4357   1.4780   1.5136   1.5215   1.5361   1.5398
  1.5868   1.5937   1.5951   1.6146   1.6613   1.7025   1.7229   1.7465
  1.8874   1.8879   1.8893   1.8925   1.9000   1.9247   1.9395   2.0193
  2.0431   2.0448   2.0583   2.0606   2.0856   2.1899   2.2550   2.2910
  2.3060   2.3878   2.4253   2.5922   2.6016   2.6182   2.6665   2.6760
  2.6914   2.7202   2.7350   2.7351   2.7354   2.7650   2.8265   2.8607
  2.9339   3.0489   3.0598   3.1034   3.1832   3.3112   3.3501   3.4539
  3.5838   3.6301   3.7410   3.7775   3.7815   3.8274   3.8638   3.9687
  3.9739   3.9790   4.0824   4.1282   4.1322   4.1546   4.8266   4.8470
  4.8735   6.2927   6.3234   6.4227   6.4489   6.6757   6.7824  23.5201
 23.8531  23.9611  24.0398  24.0792  24.1693  66.7831  66.8062
 --------------------------------------------------------------

          Ground-State Mulliken Net Atomic Charges

     Atom                 Charge (a.u.)
  ----------------------------------------
      1 C                     0.158144
      2 C                     0.158144
      3 C                    -0.545296
      4 C                     0.158144
      5 C                     0.158144
      6 C                    -0.545296
      7 H                     0.203998
      8 H                     0.203998
      9 F                    -0.178988
     10 H                     0.203998
     11 H                     0.203998
     12 F                    -0.178988
  ----------------------------------------
  Sum of atomic charges =     0.000000

 -----------------------------------------------------------------
                    Cartesian Multipole Moments
 -----------------------------------------------------------------
    Charge (ESU x 10^10)
                 0.0000
    Dipole Moment (Debye)
         X      -0.0000      Y      -0.0000      Z       0.0000
       Tot       0.0000
    Quadrupole Moments (Debye-Ang)
        XX     -37.0727     XY       0.0000     YY     -46.9926
        XZ       0.0000     YZ      -0.0000     ZZ     -53.6441
    Octopole Moments (Debye-Ang^2)
       XXX    -134.3469    XXY       0.0000    XYY     -56.7651
       YYY      -0.0000    XXZ     -25.8551    XYZ       0.0000
       YYZ     -32.7733    XZZ     -64.7998    YZZ      -0.0000
       ZZZ    -112.2366
    Hexadecapole Moments (Debye-Ang^3)
      XXXX    -586.0286   XXXY       0.0000   XXYY    -133.4660
      XYYY      -0.0000   YYYY     -50.0317   XXXZ     -93.6955
      XXYZ       0.0000   XYYZ     -39.5888   YYYZ      -0.0000
      XXZZ    -245.9594   XYZZ      -0.0000   YYZZ    -147.8030
      XZZZ    -135.5772   YZZZ      -0.0000   ZZZZ    -957.5820
 -----------------------------------------------------------------
 Calculating analytic gradient of the SCF energy
 Gradient of SCF Energy
            1           2           3           4           5           6
    1  -0.0000263  -0.0000263   0.0000000   0.0000263   0.0000263   0.0000000
    2   0.0000000  -0.0000000   0.0000000  -0.0000000   0.0000000  -0.0000000
    3  -0.0000516   0.0000516   0.0000333   0.0000516  -0.0000516  -0.0000333
            7           8           9          10          11          12
    1   0.0000063   0.0000063  -0.0000000  -0.0000063  -0.0000063  -0.0000000
    2  -0.0000000   0.0000000  -0.0000000  -0.0000000   0.0000000   0.0000000
    3   0.0000108  -0.0000108  -0.0001056  -0.0000108   0.0000108   0.0001056
 Max gradient component =       1.056E-04
 RMS gradient           =       3.274E-05
 Gradient time:  CPU 12.31 s  wall 2.12 s
 Geometry Optimization Parameters
   NAtoms,    NIC,     NZ,  NCons,   NDum,   NFix, NCnnct, MaxDiis
       12      78      12       0       0       0       0       0

 Cartesian Hessian Update
 Hessian updated using BFGS update


** GEOMETRY OPTIMIZATION IN DELOCALIZED INTERNAL COORDINATES **
   Searching for a Minimum

   Optimization Cycle:   4

                       Coordinates (Angstroms)
     ATOM                X               Y               Z
      1  C        -0.0070284728    0.0000000000    0.0005379752
      2  C        -0.0070284727    0.0000000000    1.3942920254
      3  C         1.2079582140    0.0000000000    2.0623722743
      4  C         2.4229449007    0.0000000000    1.3942920254
      5  C         2.4229449007    0.0000000000    0.0005379752
      6  C         1.2079582140    0.0000000000   -0.6675422738
      7  H        -0.9317345755    0.0000000000   -0.5622815595
      8  H        -0.9317345754    0.0000000000    1.9571115603
      9  F         1.2079582140    0.0000000000    3.4181052771
     10  H         3.3476510033    0.0000000000    1.9571115603
     11  H         3.3476510033    0.0000000000   -0.5622815594
     12  F         1.2079582140    0.0000000000   -2.0232752806
   Point Group: c1    Number of degrees of freedom:    30


   Energy is   -430.846889655

 Hessian updated using BFGS update

  6 Hessian modes will be used to form the next step
  Hessian Eigenvalues:
     0.142076    0.206968    0.353507    0.416681    0.472307    0.527611

 Minimum search - taking simple RFO step
 Searching for Lamda that Minimizes Along All modes
 Value Taken    Lamda =   0.00000000
 Step Taken.  Stepsize is  0.000499

                             Maximum     Tolerance    Cnvgd?
         Gradient           0.000107      0.000300     YES
         Displacement       0.000273      0.001200     YES
         Energy change     -0.000003      0.000001      NO


                       Distance Matrix (Angstroms)
             C (  1)   C (  2)   C (  3)   C (  4)   C (  5)   C (  6)
   C (  2)  1.393754
   C (  3)  2.393189  1.386551
   C (  4)  2.801307  2.429973  1.386551
   C (  5)  2.429973  2.801307  2.393189  1.393754
   C (  6)  1.386551  2.393189  2.729915  2.393189  1.386551
   H (  7)  1.082519  2.164084  3.386310  3.883562  3.401564  2.142280
   H (  8)  2.164084  1.082519  2.142280  3.401564  3.883562  3.386310
   F (  9)  3.627114  2.360511  1.355733  2.360511  3.627114  4.085648
   H ( 10)  3.883562  3.401564  2.142280  1.082519  2.164084  3.386310
   H ( 11)  3.401564  3.883562  3.386310  2.164084  1.082519  2.142280
   F ( 12)  2.360511  3.627114  4.085648  3.627114  2.360511  1.355733
             H (  7)   H (  8)   F (  9)   H ( 10)   H ( 11)
   H (  8)  2.519393
   F (  9)  4.519045  2.590905
   H ( 10)  4.965932  4.279386  2.590905
   H ( 11)  4.279386  4.965932  4.519045  2.519393
   F ( 12)  2.590905  4.519045  5.441381  4.519045  2.590905

 Final energy is   -430.84688965542529     


 ******************************
 **  OPTIMIZATION CONVERGED  **
 ******************************

                       Coordinates (Angstroms)
     ATOM                X               Y               Z
      1  C        -0.0070284728    0.0000000000    0.0005379752
      2  C        -0.0070284727    0.0000000000    1.3942920254
      3  C         1.2079582140    0.0000000000    2.0623722743
      4  C         2.4229449007    0.0000000000    1.3942920254
      5  C         2.4229449007    0.0000000000    0.0005379752
      6  C         1.2079582140    0.0000000000   -0.6675422738
      7  H        -0.9317345755    0.0000000000   -0.5622815595
      8  H        -0.9317345754    0.0000000000    1.9571115603
      9  F         1.2079582140    0.0000000000    3.4181052771
     10  H         3.3476510033    0.0000000000    1.9571115603
     11  H         3.3476510033    0.0000000000   -0.5622815594
     12  F         1.2079582140    0.0000000000   -2.0232752806

Z-matrix Print:
$molecule
0 1
C 
F  1 1.355733
C  1 1.386551 2 118.804913
H  3 1.082519 1 119.868431 2 -0.000000 0
C  1 1.386551 2 118.804913 3 -180.000000 0
H  5 1.082519 1 119.868431 2 -0.000000 0
C  3 1.393754 1 118.804913 2 -180.000000 0
H  7 1.082519 3 121.326656 1 -180.000000 0
C  7 1.386551 3 118.804913 1 -0.000000 0
F  9 1.355733 7 118.804913 3 -180.000000 0
C  9 1.386551 7 122.390175 3 -0.000000 0
H  11 1.082519 9 119.868431 7 -180.000000 0
$end


 --------------------------------------------------------------

                    Orbital Energies (a.u.)
 --------------------------------------------------------------

 Alpha MOs
 -- Occupied --
-24.6993 -24.6993 -10.2747 -10.2747 -10.2050 -10.2050 -10.2044 -10.2044
 -1.2380  -1.2379  -0.8901  -0.7864  -0.7685  -0.6592  -0.6361  -0.5708
 -0.5523  -0.5330  -0.4860  -0.4761  -0.4755  -0.4602  -0.4493  -0.4388
 -0.3986  -0.3751  -0.3712  -0.2879  -0.2609
 -- Virtual --
 -0.0440  -0.0212  -0.0060   0.0049   0.0131   0.0267   0.0339   0.0569
  0.0674   0.0697   0.0812   0.0813   0.1002   0.1024   0.1128   0.1138
  0.1302   0.1322   0.1323   0.1324   0.1327   0.1333   0.1452   0.1497
  0.1575   0.1592   0.1838   0.1994   0.2015   0.2052   0.2114   0.2523
  0.2544   0.2625   0.2696   0.2815   0.2857   0.3001   0.3035   0.3375
  0.3420   0.3438   0.3443   0.3655   0.3924   0.4060   0.4128   0.4129
  0.4487   0.4949   0.5028   0.5096   0.5265   0.5429   0.5539   0.5628
  0.5667   0.5832   0.5973   0.6001   0.6015   0.6399   0.6670   0.6965
  0.7413   0.7592   0.7678   0.7865   0.8225   0.8354   0.8567   0.8671
  0.8677   0.8772   0.9242   0.9722   0.9736   0.9814   0.9983   1.0186
  1.0480   1.1022   1.1483   1.1724   1.2584   1.3355   1.4034   1.4252
  1.4286   1.4287   1.4357   1.4780   1.5136   1.5215   1.5361   1.5398
  1.5868   1.5937   1.5951   1.6146   1.6613   1.7025   1.7229   1.7465
  1.8874   1.8879   1.8893   1.8925   1.9000   1.9247   1.9395   2.0193
  2.0431   2.0448   2.0583   2.0606   2.0856   2.1899   2.2550   2.2910
  2.3060   2.3878   2.4253   2.5922   2.6016   2.6182   2.6665   2.6760
  2.6914   2.7202   2.7350   2.7351   2.7354   2.7650   2.8265   2.8607
  2.9339   3.0489   3.0598   3.1034   3.1832   3.3112   3.3501   3.4539
  3.5838   3.6301   3.7410   3.7775   3.7815   3.8274   3.8638   3.9687
  3.9739   3.9790   4.0824   4.1282   4.1322   4.1546   4.8266   4.8470
  4.8735   6.2927   6.3234   6.4227   6.4489   6.6757   6.7824  23.5201
 23.8531  23.9611  24.0398  24.0792  24.1693  66.7831  66.8062
 --------------------------------------------------------------

          Ground-State Mulliken Net Atomic Charges

     Atom                 Charge (a.u.)
  ----------------------------------------
      1 C                     0.158144
      2 C                     0.158144
      3 C                    -0.545296
      4 C                     0.158144
      5 C                     0.158144
      6 C                    -0.545296
      7 H                     0.203998
      8 H                     0.203998
      9 F                    -0.178988
     10 H                     0.203998
     11 H                     0.203998
     12 F                    -0.178988
  ----------------------------------------
  Sum of atomic charges =     0.000000

 -----------------------------------------------------------------
                    Cartesian Multipole Moments
 -----------------------------------------------------------------
    Charge (ESU x 10^10)
                 0.0000
    Dipole Moment (Debye)
         X      -0.0000      Y      -0.0000      Z       0.0000
       Tot       0.0000
    Quadrupole Moments (Debye-Ang)
        XX     -37.0727     XY       0.0000     YY     -46.9926
        XZ       0.0000     YZ      -0.0000     ZZ     -53.6441
    Octopole Moments (Debye-Ang^2)
       XXX    -134.3469    XXY       0.0000    XYY     -56.7651
       YYY      -0.0000    XXZ     -25.8551    XYZ       0.0000
       YYZ     -32.7733    XZZ     -64.7998    YZZ      -0.0000
       ZZZ    -112.2366
    Hexadecapole Moments (Debye-Ang^3)
      XXXX    -586.0286   XXXY       0.0000   XXYY    -133.4660
      XYYY      -0.0000   YYYY     -50.0317   XXXZ     -93.6955
      XXYZ       0.0000   XYYZ     -39.5888   YYYZ      -0.0000
      XXZZ    -245.9594   XYZZ      -0.0000   YYZZ    -147.8030
      XZZZ    -135.5772   YZZZ      -0.0000   ZZZZ    -957.5820
 -----------------------------------------------------------------
Archival summary:
1\1\december\OPT\ProcedureUnspecified\BasisUnspecified\264\taweetha\FriNov2920:59:432019FriNov2920:59:432019\0\\#,OPT,ProcedureUnspecified,BasisUnspecified,\\0,1\C\F,1,1.35573\C,1,1.38655,2,118.805\H,3,1.08252,1,119.868,2,-0,0\C,1,1.38655,2,118.805,3,-180,0\H,5,1.08252,1,119.868,2,-0,0\C,3,1.39375,1,118.805,2,-180,0\H,7,1.08252,3,121.327,1,-180,0\C,7,1.38655,3,118.805,1,-0,0\F,9,1.35573,7,118.805,3,-180,0\C,9,1.38655,7,122.39,3,-0,0\H,11,1.08252,9,119.868,7,-180,0\\\@

 Total job time:  33.40s(wall), 190.33s(cpu) 
 Fri Nov 29 20:59:43 2019

        *************************************************************
        *                                                           *
        *  Thank you very much for using Q-Chem.  Have a nice day.  *
        *                                                           *
        *************************************************************


 
User input: 2 of 2 
 
                  Welcome to Q-Chem
     A Quantum Leap Into The Future Of Chemistry


 Q-Chem 5.2 (devel), Q-Chem, Inc., Pleasanton, CA (2019)

 Yihan Shao,  Zhengting Gan,  E. Epifanovsky,  A. T. B. Gilbert,  M. Wormit,  
 J. Kussmann,  A. W. Lange,  A. Behn,  Jia Deng,  Xintian Feng,  D. Ghosh,  
 M. Goldey,  P. R. Horn,  L. D. Jacobson,  I. Kaliman,  T. Kus,  A. Landau,  
 Jie Liu,  E. I. Proynov,  R. M. Richard,  R. P. Steele,  E. J. Sundstrom,  
 H. L. Woodcock III,  P. M. Zimmerman,  D. Zuev,  B. Albrecht,  E. Alguire,  
 S. A. Baeppler,  D. Barton,  Z. Benda,  Y. A. Bernard,  E. J. Berquist,  
 K. B. Bravaya,  H. Burton,  D. Casanova,  Chun-Min Chang,  Yunqing Chen,  
 A. Chien,  K. D. Closser,  M. P. Coons,  S. Coriani,  S. Dasgupta,  
 A. L. Dempwolff,  M. Diedenhofen,  Hainam Do,  R. G. Edgar,  Po-Tung Fang,  
 S. Faraji,  S. Fatehi,  Qingguo Feng,  K. D. Fenk,  J. Fosso-Tande,  
 J. Gayvert,  Qinghui Ge,  A. Ghysels,  G. Gidofalvi,  J. Gomes,  
 J. Gonthier,  A. Gunina,  D. Hait,  M. W. D. Hanson-Heine,  
 P. H. P. Harbach,  A. W. Hauser,  M. F. Herbst,  J. E. Herr,  
 E. G. Hohenstein,  Z. C. Holden,  Kerwin Hui,  B. C. Huynh,  T.-C. Jagau,  
 Hyunjun Ji,  B. Kaduk,  K. Khistyaev,  Jaehoon Kim,  P. Klunzinger,  K. Koh,  
 D. Kosenkov,  L. Koulias,  T. Kowalczyk,  C. M. Krauter,  A. Kunitsa,  
 Ka Un Lao,  A. Laurent,  K. V. Lawler,  Joonho Lee,  D. Lefrancois,  
 S. Lehtola,  D. S. Levine,  Yi-Pei Li,  You-Sheng Lin,  Fenglai Liu,  
 E. Livshits,  A. Luenser,  P. Manohar,  E. Mansoor,  S. F. Manzer,  
 Shan-Ping Mao,  Yuezhi Mao,  N. Mardirossian,  A. V. Marenich,  
 T. Markovich,  L. A. Martinez-Martinez,  S. A. Maurer,  N. J. Mayhall,  
 S. C. McKenzie,  J.-M. Mewes,  P. Morgante,  A. F. Morrison,  
 J. W. Mullinax,  K. Nanda,  T. S. Nguyen-Beck,  R. Olivares-Amaya,  
 J. A. Parkhill,  Zheng Pei,  T. M. Perrine,  F. Plasser,  P. Pokhilko,  
 S. Prager,  A. Prociuk,  E. Ramos,  D. R. Rehn,  F. Rob,  M. Scheurer,  
 M. Schneider,  N. Sergueev,  S. M. Sharada,  S. Sharma,  D. W. Small,  
 T. Stauch,  T. Stein,  Yu-Chuan Su,  A. J. W. Thom,  A. Tkatchenko,  
 T. Tsuchimochi,  N. M. Tubman,  L. Vogt,  M. L. Vidal,  O. Vydrov,  
 M. A. Watson,  J. Wenzel,  M. de Wergifosse,  T. A. Wesolowski,  A. White,  
 J. Witte,  A. Yamada,  Jun Yang,  K. Yao,  S. Yeganeh,  S. R. Yost,  
 Zhi-Qiang You,  A. Zech,  Igor Ying Zhang,  Xing Zhang,  Yan Zhao,  
 Ying Zhu,  B. R. Brooks,  G. K. L. Chan,  C. J. Cramer,  M. S. Gordon,  
 W. J. Hehre,  A. Klamt,  M. W. Schmidt,  C. D. Sherrill,  D. G. Truhlar,  
 A. Aspuru-Guzik,  R. Baer,  A. T. Bell,  N. A. Besley,  Jeng-Da Chai,  
 A. E. DePrince, III,  R. A. DiStasio Jr.,  A. Dreuw,  B. D. Dunietz,  
 T. R. Furlani,  Chao-Ping Hsu,  Yousung Jung,  Jing Kong,  D. S. Lambrecht,  
 WanZhen Liang,  C. Ochsenfeld,  V. A. Rassolov,  L. V. Slipchenko,  
 J. E. Subotnik,  T. Van Voorhis,  J. M. Herbert,  A. I. Krylov,  
 P. M. W. Gill,  M. Head-Gordon

 Contributors to earlier versions of Q-Chem not listed above: 
 R. D. Adamson,  B. Austin,  J. Baker,  G. J. O. Beran,  K. Brandhorst,  
 S. T. Brown,  E. F. C. Byrd,  A. K. Chakraborty,  C.-L. Cheng,  
 Siu Hung Chien,  D. M. Chipman,  D. L. Crittenden,  H. Dachsel,  
 R. J. Doerksen,  A. D. Dutoi,  L. Fusti-Molnar,  W. A. Goddard III,  
 A. Golubeva-Zadorozhnaya,  S. R. Gwaltney,  G. Hawkins,  A. Heyden,  
 S. Hirata,  G. Kedziora,  F. J. Keil,  C. Kelley,  Jihan Kim,  R. A. King,  
 R. Z. Khaliullin,  P. P. Korambath,  W. Kurlancheek,  A. M. Lee,  M. S. Lee,  
 S. V. Levchenko,  Ching Yeh Lin,  D. Liotard,  R. C. Lochan,  I. Lotan,  
 P. E. Maslen,  N. Nair,  D. P. O'Neill,  D. Neuhauser,  E. Neuscamman,  
 C. M. Oana,  R. Olson,  B. Peters,  R. Peverati,  P. A. Pieniazek,  
 Y. M. Rhee,  J. Ritchie,  M. A. Rohrdanz,  E. Rosta,  N. J. Russ,  
 H. F. Schaefer III,  N. E. Schultz,  N. Shenvi,  A. C. Simmonett,  A. Sodt,  
 D. Stuck,  K. S. Thanthiriwatte,  V. Vanovschi,  Tao Wang,  A. Warshel,  
 C. F. Williams,  Q. Wu,  X. Xu,  W. Zhang

 Please cite Q-Chem as follows:
 Y. Shao et al., Mol. Phys. 113, 184-215 (2015)
 DOI: 10.1080/00268976.2014.952696

 Q-Chem 5.2.1 for Intel X86 EM64T Linux

 Parts of Q-Chem use Armadillo 8.300.2 (Tropical Shenanigans).
 http://arma.sourceforge.net/

 Q-Chem begins on Fri Nov 29 20:59:43 2019  

Host: 
0

     Scratch files written to /scratch/taweetham/qchem6750//
NAlpha2: 58
NElect   58
Mult     1
The previous job contains 0 fragments, simply inherited here

Checking the input file for inconsistencies... 	...done.

--------------------------------------------------------------
User input:
--------------------------------------------------------------

$MOLECULE
READ
$END

$REM
   JOB_TYPE 	FREQUENCY
   BASIS 	6-311++G**
   METHOD	B3LYP	
$END


--------------------------------------------------------------
 ----------------------------------------------------------------
             Standard Nuclear Orientation (Angstroms)
    I     Atom           X                Y                Z
 ----------------------------------------------------------------
    1      C       0.6968770244    -1.2149866868     0.0000000000
    2      C      -0.6968770257    -1.2149866867     0.0000000000
    3      C      -1.3649572746    -0.0000000000     0.0000000000
    4      C      -0.6968770258     1.2149866867    -0.0000000000
    5      C       0.6968770245     1.2149866867    -0.0000000000
    6      C       1.3649572735    -0.0000000000    -0.0000000000
    7      H       1.2596965591    -2.1396927894     0.0000000000
    8      H      -1.2596965607    -2.1396927894     0.0000000000
    9      F      -2.7206902774     0.0000000000     0.0000000000
   10      H      -1.2596965606     2.1396927893    -0.0000000000
   11      H       1.2596965591     2.1396927894    -0.0000000000
   12      F       2.7206902803     0.0000000000    -0.0000000000
 ----------------------------------------------------------------
 Molecular Point Group                 D2h   NOp =  8
 Largest Abelian Subgroup              D2h   NOp =  8
 Nuclear Repulsion Energy =         341.08343576 hartrees
 There are       29 alpha and       29 beta electrons
 Requested basis set is 6-311++G(d,p)
 There are 68 shells and 204 basis functions

 Total QAlloc Memory Limit   2000 MB
 Mega-Array Size       188 MB
 MEM_STATIC part       192 MB

                       Distance Matrix (Angstroms)
             C (  1)   C (  2)   C (  3)   C (  4)   C (  5)   C (  6)
   C (  2)  1.393754
   C (  3)  2.393189  1.386551
   C (  4)  2.801307  2.429973  1.386551
   C (  5)  2.429973  2.801307  2.393189  1.393754
   C (  6)  1.386551  2.393189  2.729915  2.393189  1.386551
   H (  7)  1.082519  2.164084  3.386310  3.883562  3.401564  2.142280
   H (  8)  2.164084  1.082519  2.142280  3.401564  3.883562  3.386310
   F (  9)  3.627114  2.360511  1.355733  2.360511  3.627114  4.085648
   H ( 10)  3.883562  3.401564  2.142280  1.082519  2.164084  3.386310
   H ( 11)  3.401564  3.883562  3.386310  2.164084  1.082519  2.142280
   F ( 12)  2.360511  3.627114  4.085648  3.627114  2.360511  1.355733
             H (  7)   H (  8)   F (  9)   H ( 10)   H ( 11)
   H (  8)  2.519393
   F (  9)  4.519045  2.590905
   H ( 10)  4.965932  4.279386  2.590905
   H ( 11)  4.279386  4.965932  4.519045  2.519393
   F ( 12)  2.590905  4.519045  5.441381  4.519045  2.590905

 A cutoff of  1.0D-11 yielded   2177 shell pairs
 There are     19941 function pairs (     21530 Cartesian)
 Smallest overlap matrix eigenvalue = 2.27E-06

 Q-Chem warning in module stvman/mkSTV.C, line 318:

 Overlap eigenvalue is smaller than square root of threshold
 Use THRESH >= 12 to get rid of this warning

 Guess from superposition of atomic densities
 Warning:  Energy on first SCF cycle will be non-variational
 SAD guess density has 58.000000 electrons

 -----------------------------------------------------------------------
  General SCF calculation program by
  Eric Jon Sundstrom, Paul Horn, Yuezhi Mao, Dmitri Zuev, Alec White,
  David Stuck, Shaama M.S., Shane Yost, Joonho Lee, David Small,
  Daniel Levine, Susi Lehtola, Hugh Burton, Evgeny Epifanovsky,
  Bang C. Huynh
 -----------------------------------------------------------------------
 Exchange:     0.2000 Hartree-Fock + 0.0800 Slater + 0.7200 B88
 Correlation:  0.1900 VWN1RPA + 0.8100 LYP
 Using SG-1 standard quadrature grid
 using 6 threads for integral computing
 -------------------------------------------------------
 OpenMP Integral computing Module                
 Release: version 2.0, May 2017, Q-Chem Inc. Pleasanton 
 -------------------------------------------------------
 A restricted SCF calculation will be
 performed using DIIS
 SCF converges when DIIS error is below 1.0e-08
 ---------------------------------------
  Cycle       Energy         DIIS error
 ---------------------------------------
    1    -432.5316690513      4.48e-02  
    2    -430.7470644984      4.59e-03  
    3    -430.7249200101      5.01e-03  
    4    -430.8448205632      6.60e-04  
    5    -430.8465566468      2.81e-04  
    6    -430.8468501533      5.06e-05  
    7    -430.8468541448      3.33e-05  
    8    -430.8468583972      1.43e-06  
    9    -430.8468584138      2.90e-07  
   10    -430.8468584027      3.39e-08  
   11    -430.8468584030      3.64e-09  Convergence criterion met
 ---------------------------------------
 SCF time:   CPU 28.83s  wall 6.00s 
 SCF   energy in the final basis set =     -430.8468584030
 Total energy in the final basis set =     -430.8468584030

 --------------------------------------------------------------
             Orbital Energies (a.u.) and Symmetries
 --------------------------------------------------------------

 Alpha MOs, Restricted
 -- Occupied --                  
-24.699 -24.699 -10.275 -10.275 -10.205 -10.205 -10.204 -10.204
  1 B3u   1 Ag    2 B3u   2 Ag    1 B2u   3 Ag    3 B3u   1 B1g                
 -1.238  -1.238  -0.890  -0.786  -0.769  -0.659  -0.636  -0.571
  4 Ag    4 B3u   5 Ag    2 B2u   5 B3u   2 B1g   6 Ag    7 Ag                 
 -0.552  -0.533  -0.486  -0.476  -0.476  -0.460  -0.449  -0.439
  6 B3u   3 B2u   1 B1u   1 B2g   7 B3u   4 B2u   3 B1g   8 Ag                 
 -0.399  -0.375  -0.371  -0.288  -0.261
  5 B2u   2 B1u   4 B1g   1 B3g   2 B2g                                        
 -- Virtual --                   
 -0.044  -0.021  -0.006   0.005   0.013   0.027   0.034   0.057
  1 Au    3 B1u   9 Ag    6 B2u   8 B3u  10 Ag    5 B1g   4 B1u                
  0.067   0.070   0.081   0.081   0.100   0.102   0.113   0.114
  9 B3u  11 Ag    2 B3g   3 B2g   7 B2u  12 Ag   10 B3u   8 B2u                
  0.130   0.132   0.132   0.133   0.133   0.133   0.145   0.150
  5 B1u   4 B2g  13 Ag    6 B1g   9 B2u   2 Au   11 B3u   7 B1g                
  0.158   0.159   0.184   0.199   0.201   0.205   0.211   0.252
 14 Ag   12 B3u   5 B2g  10 B2u  13 B3u  15 Ag    8 B1g  16 Ag                 
  0.254   0.263   0.270   0.282   0.286   0.300   0.304   0.338
  9 B1g  14 B3u  11 B2u   6 B1u  15 B3u  17 Ag   10 B1g  16 B3u                
  0.342   0.344   0.344   0.366   0.392   0.406   0.413   0.413
 12 B2u   6 B2g  11 B1g  18 Ag   17 B3u  13 B2u  12 B1g  19 Ag                 
  0.449   0.495   0.503   0.510   0.527   0.543   0.554   0.563
 18 B3u  20 Ag    7 B1u  19 B3u  14 B2u  15 B2u   3 B3g   7 B2g                
  0.567   0.583   0.597   0.600   0.602   0.640   0.667   0.696
 13 B1g  21 Ag    3 Au   14 B1g   8 B1u  22 Ag    8 B2g  20 B3u                
  0.741   0.759   0.768   0.787   0.823   0.835   0.857   0.867
 21 B3u  16 B2u  15 B1g  23 Ag   22 B3u  23 B3u  16 B1g  24 Ag                 
  0.868   0.877   0.924   0.972   0.974   0.981   0.998   1.019
 17 B2u  18 B2u  17 B1g  24 B3u   4 B3g   9 B1u  25 Ag   18 B1g                
  1.048   1.102   1.148   1.172   1.258   1.336   1.403   1.425
  5 B3g   4 Au    9 B2g  10 B1u  25 B3u  26 Ag   11 B1u  27 Ag                 
  1.429   1.429   1.436   1.478   1.514   1.522   1.536   1.540
 19 B2u  10 B2g  26 B3u  20 B2u  21 B2u  28 Ag   19 B1g   5 Au                 
  1.587   1.594   1.595   1.615   1.661   1.703   1.723   1.747
 27 B3u  12 B1u  11 B2g  29 Ag   28 B3u  20 B1g  22 B2u   6 B3g                
  1.887   1.888   1.889   1.892   1.900   1.925   1.939   2.019
 13 B1u  12 B2g  21 B1g   7 B3g  30 Ag   23 B2u  29 B3u  31 Ag                 
  2.043   2.045   2.058   2.061   2.086   2.190   2.255   2.291
 22 B1g  30 B3u  32 Ag    6 Au   31 B3u  13 B2g  23 B1g  24 B2u                
  2.306   2.388   2.425   2.592   2.602   2.618   2.666   2.676
  7 Au   33 Ag   25 B2u  32 B3u  14 B1u  33 B3u  24 B1g  34 Ag                 
  2.691   2.720   2.735   2.735   2.735   2.765   2.827   2.861
 26 B2u  14 B2g  34 B3u  35 Ag   25 B1g   8 B3g  15 B1u   8 Au                 
  2.934   3.049   3.060   3.103   3.183   3.311   3.350   3.454
 26 B1g  15 B2g  35 B3u  27 B2u  36 Ag   27 B1g  37 Ag   28 B2u                
  3.584   3.630   3.741   3.778   3.781   3.827   3.864   3.969
 36 B3u  38 Ag   37 B3u   9 B3g   9 Au   39 Ag   38 B3u  16 B1u                
  3.974   3.979   4.082   4.128   4.132   4.155   4.827   4.847
 28 B1g  16 B2g  29 B2u  30 B2u  29 B1g  39 B3u  30 B1g  40 Ag                 
  4.874   6.293   6.323   6.423   6.449   6.676   6.782  23.520
 40 B3u  17 B1u  17 B2g  31 B2u  31 B1g  41 Ag   41 B3u  42 Ag                 
 23.853  23.961  24.040  24.079  24.169  66.783  66.806
 42 B3u  32 B2u  43 Ag   32 B1g  43 B3u  44 Ag   44 B3u                        

 Beta MOs, Restricted
 -- Occupied --                  
-24.699 -24.699 -10.275 -10.275 -10.205 -10.205 -10.204 -10.204
  1 B3u   1 Ag    2 B3u   2 Ag    1 B2u   3 Ag    3 B3u   1 B1g                
 -1.238  -1.238  -0.890  -0.786  -0.769  -0.659  -0.636  -0.571
  4 Ag    4 B3u   5 Ag    2 B2u   5 B3u   2 B1g   6 Ag    7 Ag                 
 -0.552  -0.533  -0.486  -0.476  -0.476  -0.460  -0.449  -0.439
  6 B3u   3 B2u   1 B1u   1 B2g   7 B3u   4 B2u   3 B1g   8 Ag                 
 -0.399  -0.375  -0.371  -0.288  -0.261
  5 B2u   2 B1u   4 B1g   1 B3g   2 B2g                                        
 -- Virtual --                   
 -0.044  -0.021  -0.006   0.005   0.013   0.027   0.034   0.057
  1 Au    3 B1u   9 Ag    6 B2u   8 B3u  10 Ag    5 B1g   4 B1u                
  0.067   0.070   0.081   0.081   0.100   0.102   0.113   0.114
  9 B3u  11 Ag    2 B3g   3 B2g   7 B2u  12 Ag   10 B3u   8 B2u                
  0.130   0.132   0.132   0.133   0.133   0.133   0.145   0.150
  5 B1u   4 B2g  13 Ag    6 B1g   9 B2u   2 Au   11 B3u   7 B1g                
  0.158   0.159   0.184   0.199   0.201   0.205   0.211   0.252
 14 Ag   12 B3u   5 B2g  10 B2u  13 B3u  15 Ag    8 B1g  16 Ag                 
  0.254   0.263   0.270   0.282   0.286   0.300   0.304   0.338
  9 B1g  14 B3u  11 B2u   6 B1u  15 B3u  17 Ag   10 B1g  16 B3u                
  0.342   0.344   0.344   0.366   0.392   0.406   0.413   0.413
 12 B2u   6 B2g  11 B1g  18 Ag   17 B3u  13 B2u  12 B1g  19 Ag                 
  0.449   0.495   0.503   0.510   0.527   0.543   0.554   0.563
 18 B3u  20 Ag    7 B1u  19 B3u  14 B2u  15 B2u   3 B3g   7 B2g                
  0.567   0.583   0.597   0.600   0.602   0.640   0.667   0.696
 13 B1g  21 Ag    3 Au   14 B1g   8 B1u  22 Ag    8 B2g  20 B3u                
  0.741   0.759   0.768   0.787   0.823   0.835   0.857   0.867
 21 B3u  16 B2u  15 B1g  23 Ag   22 B3u  23 B3u  16 B1g  24 Ag                 
  0.868   0.877   0.924   0.972   0.974   0.981   0.998   1.019
 17 B2u  18 B2u  17 B1g  24 B3u   4 B3g   9 B1u  25 Ag   18 B1g                
  1.048   1.102   1.148   1.172   1.258   1.336   1.403   1.425
  5 B3g   4 Au    9 B2g  10 B1u  25 B3u  26 Ag   11 B1u  27 Ag                 
  1.429   1.429   1.436   1.478   1.514   1.522   1.536   1.540
 19 B2u  10 B2g  26 B3u  20 B2u  21 B2u  28 Ag   19 B1g   5 Au                 
  1.587   1.594   1.595   1.615   1.661   1.703   1.723   1.747
 27 B3u  12 B1u  11 B2g  29 Ag   28 B3u  20 B1g  22 B2u   6 B3g                
  1.887   1.888   1.889   1.892   1.900   1.925   1.939   2.019
 13 B1u  12 B2g  21 B1g   7 B3g  30 Ag   23 B2u  29 B3u  31 Ag                 
  2.043   2.045   2.058   2.061   2.086   2.190   2.255   2.291
 22 B1g  30 B3u  32 Ag    6 Au   31 B3u  13 B2g  23 B1g  24 B2u                
  2.306   2.388   2.425   2.592   2.602   2.618   2.666   2.676
  7 Au   33 Ag   25 B2u  32 B3u  14 B1u  33 B3u  24 B1g  34 Ag                 
  2.691   2.720   2.735   2.735   2.735   2.765   2.827   2.861
 26 B2u  14 B2g  34 B3u  35 Ag   25 B1g   8 B3g  15 B1u   8 Au                 
  2.934   3.049   3.060   3.103   3.183   3.311   3.350   3.454
 26 B1g  15 B2g  35 B3u  27 B2u  36 Ag   27 B1g  37 Ag   28 B2u                
  3.584   3.630   3.741   3.778   3.781   3.827   3.864   3.969
 36 B3u  38 Ag   37 B3u   9 B3g   9 Au   39 Ag   38 B3u  16 B1u                
  3.974   3.979   4.082   4.128   4.132   4.155   4.827   4.847
 28 B1g  16 B2g  29 B2u  30 B2u  29 B1g  39 B3u  30 B1g  40 Ag                 
  4.874   6.293   6.323   6.423   6.449   6.676   6.782  23.520
 40 B3u  17 B1u  17 B2g  31 B2u  31 B1g  41 Ag   41 B3u  42 Ag                 
 23.853  23.961  24.040  24.079  24.169  66.783  66.806
 42 B3u  32 B2u  43 Ag   32 B1g  43 B3u  44 Ag   44 B3u                        
 --------------------------------------------------------------

          Ground-State Mulliken Net Atomic Charges

     Atom                 Charge (a.u.)
  ----------------------------------------
      1 C                     0.158743
      2 C                     0.158745
      3 C                    -0.545272
      4 C                     0.158745
      5 C                     0.158743
      6 C                    -0.545273
      7 H                     0.203360
      8 H                     0.203359
      9 F                    -0.178934
     10 H                     0.203359
     11 H                     0.203360
     12 F                    -0.178934
  ----------------------------------------
  Sum of atomic charges =     0.000000

 -----------------------------------------------------------------
                    Cartesian Multipole Moments
 -----------------------------------------------------------------
    Charge (ESU x 10^10)
                 0.0000
    Dipole Moment (Debye)
         X       0.0000      Y      -0.0000      Z      -0.0000
       Tot       0.0000
    Quadrupole Moments (Debye-Ang)
        XX     -53.6442     XY      -0.0000     YY     -37.0729
        XZ      -0.0000     YZ       0.0000     ZZ     -46.9925
    Octopole Moments (Debye-Ang^2)
       XXX       0.0000    XXY      -0.0000    XYY       0.0000
       YYY      -0.0000    XXZ      -0.0000    XYZ       0.0000
       YYZ      -0.0000    XZZ       0.0000    YZZ       0.0000
       ZZZ      -0.0000
    Hexadecapole Moments (Debye-Ang^3)
      XXXX    -801.0308   XXXY       0.0000   XXYY    -149.6527
      XYYY      -0.0000   YYYY    -261.4590   XXXZ       0.0000
      XXYZ       0.0000   XYYZ      -0.0000   YYYZ       0.0000
      XXZZ    -124.9462   XYZZ       0.0000   YYZZ     -64.8958
      XZZZ      -0.0000   YZZZ       0.0000   ZZZZ     -50.0314
 -----------------------------------------------------------------
 Calculating MO derivatives via CPSCF
    1     0    39    0.0339106  
    2     0    39    0.0073167  
    3     0    39    0.0006550  
    4     4    35    0.0000494  
    5    37     2    0.0000029  
    6    39     0    0.0000002  Converged
 Time for AOints: 37.9 s (CPU) 6.5 s (wall)
 ------------------------------------------------------------------------------
                     AOints        : Timing summary (seconds)
 ------------------------------------------------------------------------------
     job step          cpu (% of tot)      sys (% of tot)     wall (% of tot)
 ------------------------------------------------------------------------------
  AOints            0.3789E+02 ( 5.4)   0.1000E-05 ( 2.0)   0.6473E+01 ( 5.4)
 ------------------------------------------------------------------------------
   Grand Totals     0.7009E+03          0.4900E-04          0.1197E+03
 ------------------------------------------------------------------------------
 Polarizability Matrix (a.u.)
            1           2           3
    1 -81.5443973   0.0000000  -0.0000000
    2   0.0000000 -77.0762321   0.0000000
    3  -0.0000000   0.0000000 -39.1954000
 Calculating analytic Hessian of the SCF energy

 Direct stationary perturbation theory relativistic correction:

 rels  =       0.151458487968
 relv  =      -0.683274144027
 rel2e =       0.275119401397
 E_rel =      -0.256696254663

 Hessian of the SCF Energy
            1           2           3           4           5           6
    1   0.6972087  -0.0390998  -0.0000000  -0.3404090  -0.0314174   0.0000000
    2  -0.0390998   0.7263134   0.0000000   0.0314165  -0.1276725  -0.0000000
    3  -0.0000000   0.0000000   0.1203087   0.0000000  -0.0000000  -0.0511488
    4  -0.3404090   0.0314165   0.0000000   0.6972037   0.0391004  -0.0000000
    5  -0.0314174  -0.1276725  -0.0000000   0.0391004   0.7263132   0.0000000
    6   0.0000000  -0.0000000  -0.0511488  -0.0000000   0.0000000   0.1203087
    7  -0.0280878   0.0273130  -0.0000000  -0.1542866   0.1146891   0.0000000
    8   0.0823410   0.0408584   0.0000000   0.0376816  -0.2964016  -0.0000000
    9  -0.0000000   0.0000000  -0.0003857   0.0000000  -0.0000000  -0.0621366
   10  -0.0469889  -0.0304603   0.0000000   0.0599774  -0.0245050  -0.0000000
   11  -0.0304607  -0.0211760  -0.0000000   0.0245053  -0.0535242   0.0000000
   12   0.0000000  -0.0000000   0.0024591  -0.0000000   0.0000000   0.0055748
   13   0.0599790   0.0245047  -0.0000000  -0.0469870   0.0304604   0.0000000
   14  -0.0245047  -0.0535242   0.0000000   0.0304600  -0.0211759  -0.0000000
   15  -0.0000000   0.0000000   0.0055748   0.0000000  -0.0000000   0.0024591
   16  -0.1542887  -0.1146894   0.0000000  -0.0280895  -0.0273127  -0.0000000
   17  -0.0376817  -0.2964017  -0.0000000  -0.0823403   0.0408582   0.0000000
   18   0.0000000  -0.0000000  -0.0621366  -0.0000000   0.0000000  -0.0003857
   19  -0.1318267   0.1253792  -0.0000000  -0.0107212   0.0272611  -0.0000000
   20   0.1240633  -0.2686431  -0.0000000  -0.0021085   0.0053668   0.0000000
   21  -0.0000000  -0.0000000  -0.0331510   0.0000000   0.0000000   0.0021349
   22  -0.0107212  -0.0272611   0.0000000  -0.1318268  -0.1253792  -0.0000000
   23   0.0021086   0.0053668   0.0000000  -0.1240633  -0.2686431   0.0000000
   24   0.0000000   0.0000000   0.0021349  -0.0000000  -0.0000000  -0.0331510
   25   0.0007633   0.0034683   0.0000000  -0.0436353   0.0031796   0.0000000
   26  -0.0037240  -0.0075894  -0.0000000   0.0443592   0.0056499   0.0000000
   27  -0.0000000   0.0000000   0.0065945   0.0000000  -0.0000000   0.0062121
   28  -0.0007749  -0.0004825  -0.0000000  -0.0012161  -0.0030909   0.0000000
   29  -0.0010362   0.0003515  -0.0000000  -0.0037709  -0.0035330   0.0000000
   30  -0.0000000   0.0000000  -0.0012733   0.0000000  -0.0000000   0.0048112
   31  -0.0012161   0.0030909  -0.0000000  -0.0007749   0.0004825   0.0000000
   32   0.0037708  -0.0035330   0.0000000   0.0010363   0.0003515  -0.0000000
   33   0.0000000  -0.0000000   0.0048112   0.0000000  -0.0000000  -0.0012733
   34  -0.0436352  -0.0031796  -0.0000000   0.0007632  -0.0034683   0.0000000
   35  -0.0443592   0.0056499  -0.0000000   0.0037239  -0.0075894   0.0000000
   36   0.0000000  -0.0000000   0.0062121   0.0000000   0.0000000   0.0065945
            7           8           9          10          11          12
    1  -0.0280878   0.0823410  -0.0000000  -0.0469889  -0.0304607   0.0000000
    2   0.0273130   0.0408584   0.0000000  -0.0304603  -0.0211760  -0.0000000
    3  -0.0000000   0.0000000  -0.0003857   0.0000000  -0.0000000   0.0024591
    4  -0.1542866   0.0376816   0.0000000   0.0599774   0.0245053  -0.0000000
    5   0.1146891  -0.2964016  -0.0000000  -0.0245050  -0.0535242   0.0000000
    6   0.0000000  -0.0000000  -0.0621366  -0.0000000   0.0000000   0.0055748
    7   0.6434682  -0.0000004  -0.0000000  -0.1542882  -0.1146891   0.0000000
    8  -0.0000004   0.6995124   0.0000000  -0.0376814  -0.2964018  -0.0000000
    9  -0.0000000   0.0000000   0.1416670   0.0000000  -0.0000000  -0.0621366
   10  -0.1542882  -0.0376814   0.0000000   0.6972068  -0.0391003  -0.0000000
   11  -0.1146891  -0.2964018  -0.0000000  -0.0391003   0.7263138   0.0000000
   12   0.0000000  -0.0000000  -0.0621366  -0.0000000   0.0000000   0.1203087
   13  -0.0280888  -0.0823409   0.0000000  -0.3404093   0.0314168  -0.0000000
   14  -0.0273130   0.0408584   0.0000000  -0.0314167  -0.1276728  -0.0000000
   15  -0.0000000   0.0000000  -0.0003857   0.0000000  -0.0000000  -0.0511488
   16  -0.0046779   0.0000001  -0.0000000  -0.0280879   0.0273129   0.0000000
   17   0.0000002  -0.0868955  -0.0000000   0.0823404   0.0408583   0.0000000
   18   0.0000000  -0.0000000  -0.0022591  -0.0000000   0.0000000  -0.0003857
   19  -0.0037191  -0.0018463   0.0000000  -0.0007749  -0.0004825  -0.0000000
   20  -0.0011435   0.0017621  -0.0000000  -0.0010363   0.0003515   0.0000000
   21  -0.0000000  -0.0000000   0.0074210  -0.0000000  -0.0000000  -0.0012733
   22   0.0108236   0.0134502   0.0000000  -0.0012161   0.0030909  -0.0000000
   23  -0.0185051  -0.0184053  -0.0000000   0.0037708  -0.0035330   0.0000000
   24   0.0000000   0.0000000   0.0049469  -0.0000000  -0.0000000   0.0048112
   25  -0.2922402  -0.0000000   0.0000000  -0.0436353  -0.0031796  -0.0000000
   26   0.0000000  -0.0728690  -0.0000000  -0.0443592   0.0056499   0.0000000
   27   0.0000000  -0.0000000  -0.0386763  -0.0000000   0.0000000   0.0062121
   28   0.0108236  -0.0134502  -0.0000000  -0.1318267   0.1253792   0.0000000
   29   0.0185051  -0.0184053  -0.0000000   0.1240632  -0.2686431   0.0000000
   30   0.0000000   0.0000000   0.0049469   0.0000000  -0.0000000  -0.0331510
   31  -0.0037191   0.0018463   0.0000000  -0.0107212  -0.0272611  -0.0000000
   32   0.0011435   0.0017621   0.0000000   0.0021086   0.0053668  -0.0000000
   33  -0.0000000  -0.0000000   0.0074210   0.0000000   0.0000000   0.0021349
   34   0.0039938  -0.0000000  -0.0000000   0.0007632   0.0034683  -0.0000000
   35   0.0000000   0.0046250  -0.0000000  -0.0037240  -0.0075894   0.0000000
   36   0.0000000  -0.0000000  -0.0004229   0.0000000  -0.0000000   0.0065945
           13          14          15          16          17          18
    1   0.0599790  -0.0245047  -0.0000000  -0.1542887  -0.0376817   0.0000000
    2   0.0245047  -0.0535242   0.0000000  -0.1146894  -0.2964017  -0.0000000
    3  -0.0000000   0.0000000   0.0055748   0.0000000  -0.0000000  -0.0621366
    4  -0.0469870   0.0304600   0.0000000  -0.0280895  -0.0823403  -0.0000000
    5   0.0304604  -0.0211759  -0.0000000  -0.0273127   0.0408582   0.0000000
    6   0.0000000  -0.0000000   0.0024591  -0.0000000   0.0000000  -0.0003857
    7  -0.0280888  -0.0273130  -0.0000000  -0.0046779   0.0000002   0.0000000
    8  -0.0823409   0.0408584   0.0000000   0.0000001  -0.0868955  -0.0000000
    9   0.0000000   0.0000000  -0.0003857  -0.0000000  -0.0000000  -0.0022591
   10  -0.3404093  -0.0314167   0.0000000  -0.0280879   0.0823404  -0.0000000
   11   0.0314168  -0.1276728  -0.0000000   0.0273129   0.0408583   0.0000000
   12  -0.0000000  -0.0000000  -0.0511488   0.0000000   0.0000000  -0.0003857
   13   0.6972060   0.0391006  -0.0000000  -0.1542887   0.0376817   0.0000000
   14   0.0391006   0.7263139   0.0000000   0.1146888  -0.2964020  -0.0000000
   15  -0.0000000   0.0000000   0.1203087  -0.0000000  -0.0000000  -0.0621366
   16  -0.1542887   0.1146888  -0.0000000   0.6434694   0.0000003  -0.0000000
   17   0.0376817  -0.2964020  -0.0000000   0.0000003   0.6995128   0.0000000
   18   0.0000000  -0.0000000  -0.0621366  -0.0000000   0.0000000   0.1416670
   19  -0.0012161  -0.0030908   0.0000000   0.0108236  -0.0134502   0.0000000
   20  -0.0037708  -0.0035330  -0.0000000   0.0185051  -0.0184053   0.0000000
   21   0.0000000   0.0000000   0.0048112  -0.0000000  -0.0000000   0.0049469
   22  -0.0007749   0.0004825   0.0000000  -0.0037191   0.0018463  -0.0000000
   23   0.0010363   0.0003515  -0.0000000   0.0011435   0.0017621  -0.0000000
   24  -0.0000000   0.0000000  -0.0012733   0.0000000  -0.0000000   0.0074210
   25   0.0007633  -0.0034683   0.0000000   0.0039937  -0.0000000   0.0000000
   26   0.0037240  -0.0075894  -0.0000000  -0.0000000   0.0046250   0.0000000
   27   0.0000000  -0.0000000   0.0065945   0.0000000  -0.0000000  -0.0004229
   28  -0.0107213   0.0272611  -0.0000000  -0.0037191  -0.0018463   0.0000000
   29  -0.0021085   0.0053668  -0.0000000  -0.0011435   0.0017621   0.0000000
   30  -0.0000000  -0.0000000   0.0021349   0.0000000  -0.0000000   0.0074210
   31  -0.1318268  -0.1253792   0.0000000   0.0108236   0.0134502   0.0000000
   32  -0.1240633  -0.2686431   0.0000000  -0.0185051  -0.0184053  -0.0000000
   33  -0.0000000  -0.0000000  -0.0331510  -0.0000000   0.0000000   0.0049469
   34  -0.0436352   0.0031796   0.0000000  -0.2922402   0.0000000  -0.0000000
   35   0.0443592   0.0056499  -0.0000000  -0.0000000  -0.0728690   0.0000000
   36   0.0000000  -0.0000000   0.0062121  -0.0000000  -0.0000000  -0.0386763
           19          20          21          22          23          24
    1  -0.1318267   0.1240633  -0.0000000  -0.0107212   0.0021086   0.0000000
    2   0.1253792  -0.2686431  -0.0000000  -0.0272611   0.0053668   0.0000000
    3  -0.0000000  -0.0000000  -0.0331510   0.0000000   0.0000000   0.0021349
    4  -0.0107212  -0.0021085   0.0000000  -0.1318268  -0.1240633  -0.0000000
    5   0.0272611   0.0053668   0.0000000  -0.1253792  -0.2686431  -0.0000000
    6  -0.0000000   0.0000000   0.0021349  -0.0000000   0.0000000  -0.0331510
    7  -0.0037191  -0.0011435  -0.0000000   0.0108236  -0.0185051   0.0000000
    8  -0.0018463   0.0017621  -0.0000000   0.0134502  -0.0184053   0.0000000
    9   0.0000000  -0.0000000   0.0074210   0.0000000  -0.0000000   0.0049469
   10  -0.0007749  -0.0010363  -0.0000000  -0.0012161   0.0037708  -0.0000000
   11  -0.0004825   0.0003515  -0.0000000   0.0030909  -0.0035330  -0.0000000
   12  -0.0000000   0.0000000  -0.0012733  -0.0000000   0.0000000   0.0048112
   13  -0.0012161  -0.0037708   0.0000000  -0.0007749   0.0010363  -0.0000000
   14  -0.0030908  -0.0035330   0.0000000   0.0004825   0.0003515   0.0000000
   15   0.0000000  -0.0000000   0.0048112   0.0000000  -0.0000000  -0.0012733
   16   0.0108236   0.0185051  -0.0000000  -0.0037191   0.0011435   0.0000000
   17  -0.0134502  -0.0184053  -0.0000000   0.0018463   0.0017621  -0.0000000
   18   0.0000000   0.0000000   0.0049469  -0.0000000  -0.0000000   0.0074210
   19   0.1356345  -0.1355208   0.0000000   0.0012589  -0.0003366  -0.0000000
   20  -0.1355208   0.2806697  -0.0000000   0.0003366   0.0005960   0.0000000
   21   0.0000000  -0.0000000   0.0234802   0.0000000   0.0000000  -0.0041500
   22   0.0012589   0.0003366   0.0000000   0.1356345   0.1355208  -0.0000000
   23  -0.0003366   0.0005960   0.0000000   0.1355208   0.2806697  -0.0000000
   24  -0.0000000   0.0000000  -0.0041500  -0.0000000  -0.0000000   0.0234802
   25  -0.0016252  -0.0002867  -0.0000000   0.0016541  -0.0001575   0.0000000
   26   0.0014611   0.0001750   0.0000000  -0.0013134   0.0025553  -0.0000000
   27   0.0000000  -0.0000000   0.0001605  -0.0000000  -0.0000000  -0.0041919
   28   0.0000192   0.0000583   0.0000000   0.0004930  -0.0007460   0.0000000
   29   0.0000583  -0.0000291   0.0000000   0.0007460  -0.0008658  -0.0000000
   30  -0.0000000   0.0000000  -0.0002816  -0.0000000  -0.0000000   0.0000931
   31   0.0004930   0.0007460   0.0000000   0.0000192  -0.0000583   0.0000000
   32  -0.0007460  -0.0008658  -0.0000000  -0.0000583  -0.0000291   0.0000000
   33   0.0000000   0.0000000   0.0000931   0.0000000   0.0000000  -0.0002816
   34   0.0016541   0.0001575   0.0000000  -0.0016252   0.0002867  -0.0000000
   35   0.0013134   0.0025553   0.0000000  -0.0014611   0.0001750  -0.0000000
   36   0.0000000   0.0000000  -0.0041919   0.0000000  -0.0000000   0.0001605
           25          26          27          28          29          30
    1   0.0007633  -0.0037240  -0.0000000  -0.0007749  -0.0010362  -0.0000000
    2   0.0034683  -0.0075894   0.0000000  -0.0004825   0.0003515   0.0000000
    3   0.0000000  -0.0000000   0.0065945  -0.0000000  -0.0000000  -0.0012733
    4  -0.0436353   0.0443592   0.0000000  -0.0012161  -0.0037709   0.0000000
    5   0.0031796   0.0056499  -0.0000000  -0.0030909  -0.0035330  -0.0000000
    6   0.0000000   0.0000000   0.0062121   0.0000000   0.0000000   0.0048112
    7  -0.2922402   0.0000000   0.0000000   0.0108236   0.0185051   0.0000000
    8  -0.0000000  -0.0728690  -0.0000000  -0.0134502  -0.0184053   0.0000000
    9   0.0000000  -0.0000000  -0.0386763  -0.0000000  -0.0000000   0.0049469
   10  -0.0436353  -0.0443592  -0.0000000  -0.1318267   0.1240632   0.0000000
   11  -0.0031796   0.0056499   0.0000000   0.1253792  -0.2686431  -0.0000000
   12  -0.0000000   0.0000000   0.0062121   0.0000000   0.0000000  -0.0331510
   13   0.0007633   0.0037240   0.0000000  -0.0107213  -0.0021085  -0.0000000
   14  -0.0034683  -0.0075894  -0.0000000   0.0272611   0.0053668  -0.0000000
   15   0.0000000  -0.0000000   0.0065945  -0.0000000  -0.0000000   0.0021349
   16   0.0039937  -0.0000000   0.0000000  -0.0037191  -0.0011435   0.0000000
   17  -0.0000000   0.0046250  -0.0000000  -0.0018463   0.0017621  -0.0000000
   18   0.0000000   0.0000000  -0.0004229   0.0000000   0.0000000   0.0074210
   19  -0.0016252   0.0014611   0.0000000   0.0000192   0.0000583  -0.0000000
   20  -0.0002867   0.0001750  -0.0000000   0.0000583  -0.0000291   0.0000000
   21  -0.0000000   0.0000000   0.0001605   0.0000000   0.0000000  -0.0002816
   22   0.0016541  -0.0013134  -0.0000000   0.0004930   0.0007460  -0.0000000
   23  -0.0001575   0.0025553  -0.0000000  -0.0007460  -0.0008658  -0.0000000
   24   0.0000000  -0.0000000  -0.0041919   0.0000000  -0.0000000   0.0000931
   25   0.3811519  -0.0000000  -0.0000000   0.0016541   0.0001575   0.0000000
   26  -0.0000000   0.0664510   0.0000000   0.0013134   0.0025553   0.0000000
   27  -0.0000000   0.0000000   0.0224387   0.0000000  -0.0000000  -0.0041919
   28   0.0016541   0.0013134   0.0000000   0.1356345  -0.1355208  -0.0000000
   29   0.0001575   0.0025553  -0.0000000  -0.1355208   0.2806697   0.0000000
   30   0.0000000   0.0000000  -0.0041919  -0.0000000   0.0000000   0.0234802
   31  -0.0016252  -0.0014611  -0.0000000   0.0012589   0.0003366  -0.0000000
   32   0.0002867   0.0001750   0.0000000  -0.0003366   0.0005960  -0.0000000
   33   0.0000000   0.0000000   0.0001605   0.0000000  -0.0000000  -0.0041500
   34  -0.0072192  -0.0000000  -0.0000000  -0.0016252  -0.0002867   0.0000000
   35   0.0000000   0.0002115   0.0000000   0.0014611   0.0001750   0.0000000
   36  -0.0000000  -0.0000000  -0.0008900   0.0000000  -0.0000000   0.0001605
           31          32          33          34          35          36
    1  -0.0012161   0.0037708   0.0000000  -0.0436352  -0.0443592   0.0000000
    2   0.0030909  -0.0035330  -0.0000000  -0.0031796   0.0056499  -0.0000000
    3  -0.0000000   0.0000000   0.0048112  -0.0000000  -0.0000000   0.0062121
    4  -0.0007749   0.0010363   0.0000000   0.0007632   0.0037239   0.0000000
    5   0.0004825   0.0003515  -0.0000000  -0.0034683  -0.0075894   0.0000000
    6   0.0000000  -0.0000000  -0.0012733   0.0000000   0.0000000   0.0065945
    7  -0.0037191   0.0011435  -0.0000000   0.0039938   0.0000000   0.0000000
    8   0.0018463   0.0017621  -0.0000000  -0.0000000   0.0046250  -0.0000000
    9   0.0000000   0.0000000   0.0074210  -0.0000000  -0.0000000  -0.0004229
   10  -0.0107212   0.0021086   0.0000000   0.0007632  -0.0037240   0.0000000
   11  -0.0272611   0.0053668   0.0000000   0.0034683  -0.0075894  -0.0000000
   12  -0.0000000  -0.0000000   0.0021349  -0.0000000   0.0000000   0.0065945
   13  -0.1318268  -0.1240633  -0.0000000  -0.0436352   0.0443592   0.0000000
   14  -0.1253792  -0.2686431  -0.0000000   0.0031796   0.0056499  -0.0000000
   15   0.0000000   0.0000000  -0.0331510   0.0000000  -0.0000000   0.0062121
   16   0.0108236  -0.0185051  -0.0000000  -0.2922402  -0.0000000  -0.0000000
   17   0.0134502  -0.0184053   0.0000000   0.0000000  -0.0728690  -0.0000000
   18   0.0000000  -0.0000000   0.0049469  -0.0000000   0.0000000  -0.0386763
   19   0.0004930  -0.0007460   0.0000000   0.0016541   0.0013134   0.0000000
   20   0.0007460  -0.0008658   0.0000000   0.0001575   0.0025553   0.0000000
   21   0.0000000  -0.0000000   0.0000931   0.0000000   0.0000000  -0.0041919
   22   0.0000192  -0.0000583   0.0000000  -0.0016252  -0.0014611   0.0000000
   23  -0.0000583  -0.0000291   0.0000000   0.0002867   0.0001750  -0.0000000
   24   0.0000000   0.0000000  -0.0002816  -0.0000000  -0.0000000   0.0001605
   25  -0.0016252   0.0002867   0.0000000  -0.0072192   0.0000000  -0.0000000
   26  -0.0014611   0.0001750   0.0000000  -0.0000000   0.0002115  -0.0000000
   27  -0.0000000   0.0000000   0.0001605  -0.0000000   0.0000000  -0.0008900
   28   0.0012589  -0.0003366   0.0000000  -0.0016252   0.0014611   0.0000000
   29   0.0003366   0.0005960  -0.0000000  -0.0002867   0.0001750  -0.0000000
   30  -0.0000000  -0.0000000  -0.0041500   0.0000000   0.0000000   0.0001605
   31   0.1356345   0.1355208   0.0000000   0.0016541  -0.0013134  -0.0000000
   32   0.1355208   0.2806697   0.0000000  -0.0001575   0.0025553  -0.0000000
   33   0.0000000   0.0000000   0.0234802   0.0000000   0.0000000  -0.0041919
   34   0.0016541  -0.0001575   0.0000000   0.3811519   0.0000000   0.0000000
   35  -0.0013134   0.0025553   0.0000000   0.0000000   0.0664510   0.0000000
   36  -0.0000000  -0.0000000  -0.0041919   0.0000000   0.0000000   0.0224387
 **********************************************************************
 **                                                                  **
 **                       VIBRATIONAL ANALYSIS                       **
 **                       --------------------                       **
 **                                                                  **
 **        VIBRATIONAL FREQUENCIES (CM**-1) AND NORMAL MODES         **
 **     FORCE CONSTANTS (mDYN/ANGSTROM) AND REDUCED MASSES (AMU)     **
 **                  INFRARED INTENSITIES (KM/MOL)                   **
 **                                                                  **
 **********************************************************************


 Mode:                 1                      2                      3
 Frequency:       158.04                 344.94                 370.33
 Force Cnst:      0.1703                 0.8225                 0.6259
 Red. Mass:      11.5722                11.7327                 7.7466
 IR Active:          YES                    YES                    NO 
 IR Intens:        2.126                  5.179                  0.000
 Raman Active:       NO                     NO                     YES
               X      Y      Z        X      Y      Z        X      Y      Z
 C         -0.000  0.000 -0.281    0.039 -0.241  0.000    0.000  0.000 -0.262
 C          0.000  0.000 -0.281   -0.039 -0.241 -0.000    0.000 -0.000  0.262
 C         -0.000 -0.000 -0.089    0.000 -0.188 -0.000   -0.000 -0.000  0.320
 C         -0.000 -0.000 -0.281    0.039 -0.241 -0.000   -0.000 -0.000  0.262
 C         -0.000  0.000 -0.281   -0.039 -0.241  0.000   -0.000  0.000 -0.262
 C          0.000  0.000 -0.089   -0.000 -0.188  0.000    0.000  0.000 -0.320
 H         -0.000 -0.000 -0.267    0.001 -0.266  0.000    0.000  0.000 -0.331
 H          0.000  0.000 -0.267   -0.001 -0.266 -0.000    0.000 -0.000  0.331
 F         -0.000 -0.000  0.439    0.000  0.451  0.000   -0.000  0.000 -0.202
 H          0.000 -0.000 -0.267    0.001 -0.266 -0.000   -0.000 -0.000  0.331
 H         -0.000  0.000 -0.267   -0.001 -0.266  0.000   -0.000  0.000 -0.331
 F          0.000 -0.000  0.439   -0.000  0.451 -0.000    0.000 -0.000  0.202
 TransDip   0.000  0.000 -0.047   -0.000 -0.073 -0.000    0.000 -0.000 -0.000

 Mode:                 4                      5                      6
 Frequency:       429.36                 446.53                 456.05
 Force Cnst:      0.3398                 0.5646                 1.6589
 Red. Mass:       3.1281                 4.8060                13.5376
 IR Active:          NO                     NO                     NO 
 IR Intens:        0.000                  0.000                  0.000
 Raman Active:       NO                     YES                    YES
               X      Y      Z        X      Y      Z        X      Y      Z
 C          0.000  0.000 -0.220    0.071  0.173  0.000   -0.044 -0.149 -0.000
 C          0.000 -0.000  0.220    0.071 -0.173 -0.000    0.044 -0.149  0.000
 C         -0.000 -0.000  0.000   -0.000 -0.198 -0.000    0.367 -0.000 -0.000
 C         -0.000 -0.000 -0.220   -0.071 -0.173  0.000    0.044  0.149 -0.000
 C         -0.000  0.000  0.220   -0.071  0.173 -0.000   -0.044  0.149  0.000
 C          0.000  0.000 -0.000    0.000  0.198  0.000   -0.367  0.000 -0.000
 H          0.000  0.000 -0.449    0.288  0.305  0.000    0.201  0.005 -0.000
 H          0.000 -0.000  0.449    0.288 -0.305 -0.000   -0.200  0.005  0.000
 F         -0.000  0.000 -0.000   -0.000  0.197  0.000    0.486  0.000  0.000
 H         -0.000 -0.000 -0.449   -0.288 -0.305  0.000   -0.201 -0.005 -0.000
 H         -0.000  0.000  0.449   -0.288  0.305 -0.000    0.200 -0.005  0.000
 F          0.000 -0.000  0.000    0.000 -0.197 -0.000   -0.486 -0.000  0.000
 TransDip   0.000 -0.000  0.000   -0.000 -0.000  0.000   -0.000  0.000  0.000

 Mode:                 7                      8                      9
 Frequency:       514.34                 648.21                 692.60
 Force Cnst:      0.3608                 1.7905                 1.2180
 Red. Mass:       2.3149                 7.2327                 4.3096
 IR Active:          YES                    NO                     NO 
 IR Intens:       21.340                  0.000                  0.000
 Raman Active:       NO                     YES                    YES
               X      Y      Z        X      Y      Z        X      Y      Z
 C         -0.000 -0.000 -0.046    0.313 -0.176  0.000   -0.000  0.000  0.162
 C          0.000 -0.000 -0.046    0.313  0.176 -0.000   -0.000 -0.000 -0.162
 C          0.000 -0.000  0.230   -0.000  0.090  0.000    0.000 -0.000  0.311
 C         -0.000  0.000 -0.046   -0.313  0.176 -0.000    0.000 -0.000 -0.162
 C         -0.000  0.000 -0.046   -0.313 -0.176  0.000    0.000  0.000  0.162
 C         -0.000 -0.000  0.230   -0.000 -0.090 -0.000    0.000  0.000 -0.311
 H          0.000 -0.000 -0.470    0.263 -0.206  0.000   -0.000  0.000  0.418
 H         -0.000  0.000 -0.470    0.263  0.206 -0.000   -0.000 -0.000 -0.418
 F          0.000  0.000 -0.038    0.000  0.103 -0.000    0.000 -0.000 -0.026
 H         -0.000 -0.000 -0.470   -0.263  0.206 -0.000    0.000 -0.000 -0.418
 H         -0.000  0.000 -0.470   -0.263 -0.206  0.000    0.000  0.000  0.418
 F         -0.000 -0.000 -0.038   -0.000 -0.103  0.000    0.000  0.000  0.026
 TransDip  -0.000  0.000 -0.148    0.000 -0.000  0.000   -0.000  0.000 -0.000

 Mode:                10                     11                     12
 Frequency:       741.59                 804.02                 848.12
 Force Cnst:      2.0895                 0.4735                 0.7209
 Red. Mass:       6.4485                 1.2431                 1.7010
 IR Active:          YES                    NO                     YES
 IR Intens:       75.722                  0.000                 80.603
 Raman Active:       NO                     YES                    NO 
               X      Y      Z        X      Y      Z        X      Y      Z
 C         -0.224  0.034 -0.000   -0.000 -0.000  0.073   -0.000  0.000 -0.086
 C         -0.224 -0.034  0.000   -0.000 -0.000  0.073    0.000  0.000 -0.086
 C          0.045  0.000 -0.000    0.000 -0.000 -0.000   -0.000 -0.000  0.126
 C         -0.224  0.034  0.000   -0.000  0.000 -0.073    0.000 -0.000 -0.086
 C         -0.224 -0.034 -0.000    0.000  0.000 -0.073   -0.000  0.000 -0.086
 C          0.045 -0.000  0.000   -0.000 -0.000  0.000    0.000 -0.000  0.126
 H         -0.387 -0.066 -0.000   -0.000 -0.000 -0.495   -0.000 -0.000  0.484
 H         -0.387  0.066  0.000   -0.000 -0.000 -0.495   -0.000  0.000  0.484
 F          0.296  0.000  0.000    0.000  0.000 -0.000    0.000  0.000 -0.022
 H         -0.387 -0.066  0.000   -0.000 -0.000  0.495   -0.000 -0.000  0.484
 H         -0.387  0.066 -0.000    0.000  0.000  0.495   -0.000  0.000  0.484
 F          0.296 -0.000 -0.000    0.000  0.000 -0.000   -0.000  0.000 -0.022
 TransDip  -0.279  0.000 -0.000   -0.000 -0.000  0.000   -0.000 -0.000  0.288

 Mode:                13                     14                     15
 Frequency:       862.87                 922.78                 949.20
 Force Cnst:      2.9405                 0.6474                 0.7023
 Red. Mass:       6.7033                 1.2903                 1.3230
 IR Active:          NO                     NO                     NO 
 IR Intens:        0.000                  0.000                  0.000
 Raman Active:       YES                    YES                    NO 
               X      Y      Z        X      Y      Z        X      Y      Z
 C          0.065 -0.315 -0.000    0.000 -0.000 -0.077   -0.000  0.000 -0.085
 C         -0.065 -0.315 -0.000    0.000  0.000  0.077   -0.000 -0.000  0.085
 C          0.082  0.000  0.000   -0.000  0.000 -0.031    0.000  0.000 -0.000
 C         -0.065  0.315 -0.000   -0.000  0.000  0.077   -0.000  0.000 -0.085
 C          0.065  0.315  0.000   -0.000  0.000 -0.077   -0.000 -0.000  0.085
 C         -0.082  0.000  0.000   -0.000 -0.000  0.031    0.000  0.000  0.000
 H          0.309 -0.184 -0.000   -0.000 -0.000  0.494    0.000  0.000  0.493
 H         -0.309 -0.184  0.000   -0.000  0.000 -0.494    0.000 -0.000 -0.493
 F         -0.167  0.000 -0.000   -0.000 -0.000  0.009   -0.000 -0.000  0.000
 H         -0.309  0.184  0.000   -0.000 -0.000 -0.494    0.000  0.000  0.493
 H          0.309  0.184 -0.000   -0.000  0.000  0.494    0.000 -0.000 -0.493
 F          0.167 -0.000 -0.000    0.000  0.000 -0.009   -0.000  0.000 -0.000
 TransDip   0.000  0.000  0.000   -0.000 -0.000  0.000    0.000 -0.000  0.000

 Mode:                16                     17                     18
 Frequency:      1025.73                1105.89                1158.60
 Force Cnst:      1.4923                 0.8869                 0.8903
 Red. Mass:       2.4074                 1.2309                 1.1257
 IR Active:          YES                    YES                    NO 
 IR Intens:        3.274                 11.509                  0.000
 Raman Active:       NO                     NO                     YES
               X      Y      Z        X      Y      Z        X      Y      Z
 C          0.028 -0.176  0.000    0.064 -0.026 -0.000   -0.027 -0.037  0.000
 C          0.028  0.176  0.000   -0.064 -0.026  0.000    0.027 -0.037 -0.000
 C         -0.015 -0.000  0.000    0.000  0.025 -0.000   -0.029 -0.000  0.000
 C          0.028 -0.176 -0.000    0.064 -0.026  0.000    0.027  0.037 -0.000
 C          0.028  0.176  0.000   -0.064 -0.026 -0.000   -0.027  0.037  0.000
 C         -0.015  0.000 -0.000   -0.000  0.025  0.000    0.029  0.000 -0.000
 H         -0.286 -0.369  0.000    0.452  0.202  0.000   -0.416 -0.273 -0.000
 H         -0.286  0.369 -0.000   -0.452  0.202 -0.000    0.416 -0.273  0.000
 F          0.005 -0.000 -0.000   -0.000 -0.005  0.000    0.015 -0.000 -0.000
 H         -0.286 -0.369  0.000    0.452  0.202  0.000    0.416  0.273  0.000
 H         -0.286  0.369 -0.000   -0.452  0.202  0.000   -0.416  0.273  0.000
 F          0.005  0.000  0.000    0.000 -0.005 -0.000   -0.015  0.000  0.000
 TransDip  -0.058  0.000 -0.000   -0.000  0.109  0.000   -0.000  0.000  0.000

 Mode:                19                     20                     21
 Frequency:      1213.53                1257.61                1302.73
 Force Cnst:      2.6177                 8.8521                 1.2824
 Red. Mass:       3.0169                 9.4996                 1.2825
 IR Active:          YES                    NO                     NO 
 IR Intens:      221.134                  0.000                  0.000
 Raman Active:       NO                     YES                    YES
               X      Y      Z        X      Y      Z        X      Y      Z
 C         -0.007  0.075 -0.000    0.212 -0.077  0.000   -0.038 -0.020  0.000
 C         -0.007 -0.075  0.000   -0.212 -0.077 -0.000   -0.038  0.020 -0.000
 C          0.250  0.000 -0.000   -0.464 -0.000 -0.000   -0.000  0.093  0.000
 C         -0.007  0.075  0.000   -0.212  0.077  0.000    0.038  0.020 -0.000
 C         -0.007 -0.075 -0.000    0.212  0.077  0.000    0.038 -0.020  0.000
 C          0.250 -0.000  0.000    0.464  0.000 -0.000   -0.000 -0.093 -0.000
 H         -0.420 -0.177 -0.000    0.246 -0.100 -0.000    0.422  0.256 -0.000
 H         -0.420  0.177 -0.000   -0.246 -0.100  0.000    0.422 -0.256  0.000
 F         -0.104  0.000  0.000    0.205  0.000 -0.000    0.000 -0.009 -0.000
 H         -0.420 -0.177  0.000   -0.246  0.100 -0.000   -0.422 -0.256  0.000
 H         -0.420  0.177  0.000    0.246  0.100  0.000   -0.422  0.256 -0.000
 F         -0.104 -0.000 -0.000   -0.205  0.000 -0.000    0.000  0.009  0.000
 TransDip   0.476  0.000  0.000   -0.000  0.000 -0.000   -0.000  0.000  0.000

 Mode:                22                     23                     24
 Frequency:      1332.07                1440.77                1535.01
 Force Cnst:     11.6964                 4.3343                 3.8407
 Red. Mass:      11.1879                 3.5439                 2.7665
 IR Active:          YES                    YES                    YES
 IR Intens:        0.047                  0.907                248.058
 Raman Active:       NO                     NO                     NO 
               X      Y      Z        X      Y      Z        X      Y      Z
 C         -0.264 -0.230  0.000   -0.194  0.045  0.000   -0.100 -0.113  0.000
 C          0.264 -0.230 -0.000    0.194  0.045 -0.000   -0.100  0.113  0.000
 C          0.000  0.467  0.000   -0.000 -0.187 -0.000    0.181 -0.000 -0.000
 C         -0.264 -0.230  0.000   -0.194  0.045 -0.000   -0.100 -0.113 -0.000
 C          0.264 -0.230 -0.000    0.194  0.045  0.000   -0.100  0.113  0.000
 C         -0.000  0.467  0.000   -0.000 -0.187 -0.000    0.181 -0.000 -0.000
 H          0.136 -0.004 -0.000    0.266  0.349  0.000    0.421  0.181 -0.000
 H         -0.136 -0.004 -0.000   -0.266  0.349  0.000    0.421 -0.181 -0.000
 F         -0.000 -0.004 -0.000    0.000  0.024  0.000   -0.033  0.000 -0.000
 H          0.136 -0.004 -0.000    0.266  0.349 -0.000    0.422  0.181  0.000
 H         -0.136 -0.004  0.000   -0.266  0.349 -0.000    0.421 -0.181 -0.000
 F          0.000 -0.004 -0.000    0.000  0.024  0.000   -0.033  0.000  0.000
 TransDip  -0.000  0.007  0.000   -0.000 -0.031 -0.000    0.504 -0.000 -0.000

 Mode:                25                     26                     27
 Frequency:      1645.64                1651.64                3198.41
 Force Cnst:     10.0995                12.5207                 6.5623
 Red. Mass:       6.3296                 7.7902                 1.0888
 IR Active:          NO                     NO                     YES
 IR Intens:        0.000                  0.000                  4.102
 Raman Active:       YES                    YES                    NO 
               X      Y      Z        X      Y      Z        X      Y      Z
 C          0.299  0.090 -0.000    0.105  0.244  0.000    0.020 -0.038 -0.000
 C         -0.299  0.090  0.000    0.105 -0.244 -0.000    0.020  0.038  0.000
 C          0.214 -0.000 -0.000    0.000  0.409  0.000    0.003  0.000 -0.000
 C         -0.299 -0.090  0.000   -0.105 -0.244 -0.000    0.020 -0.038 -0.000
 C          0.299 -0.090 -0.000   -0.105  0.244  0.000    0.020  0.038  0.000
 C         -0.214  0.000  0.000   -0.000 -0.409 -0.000    0.003 -0.000  0.000
 H         -0.259 -0.249  0.000   -0.309  0.024 -0.000   -0.254  0.428 -0.000
 H          0.259 -0.249 -0.000   -0.309 -0.024  0.000   -0.254 -0.428  0.000
 F         -0.022  0.000  0.000   -0.000 -0.016 -0.000   -0.000  0.000 -0.000
 H          0.259  0.249 -0.000    0.309 -0.024  0.000   -0.254  0.428  0.000
 H         -0.259  0.249  0.000    0.309  0.024 -0.000   -0.254 -0.428 -0.000
 F          0.022 -0.000 -0.000    0.000  0.016  0.000   -0.000  0.000  0.000
 TransDip  -0.000 -0.000 -0.000   -0.000  0.000  0.000    0.065  0.000  0.000

 Mode:                28                     29                     30
 Frequency:      3200.41                3211.65                3212.44
 Force Cnst:      6.5740                 6.6588                 6.6634
 Red. Mass:       1.0893                 1.0957                 1.0959
 IR Active:          NO                     YES                    NO 
 IR Intens:        0.000                  0.176                  0.000
 Raman Active:       YES                    NO                     YES
               X      Y      Z        X      Y      Z        X      Y      Z
 C          0.021 -0.038 -0.000    0.024 -0.037 -0.000    0.024 -0.038 -0.000
 C          0.021  0.038  0.000   -0.024 -0.037  0.000   -0.024 -0.038  0.000
 C          0.000 -0.002 -0.000    0.000  0.004 -0.000   -0.004  0.000  0.000
 C         -0.021  0.038  0.000    0.024 -0.037  0.000   -0.024  0.038  0.000
 C         -0.021 -0.038 -0.000   -0.024 -0.037 -0.000    0.024  0.038 -0.000
 C          0.000  0.002  0.000    0.000  0.004  0.000    0.004 -0.000  0.000
 H         -0.255  0.428 -0.000   -0.257  0.426 -0.000   -0.257  0.427 -0.000
 H         -0.255 -0.428  0.000    0.257  0.426  0.000    0.257  0.427  0.000
 F         -0.000  0.000  0.000   -0.000 -0.000 -0.000    0.001  0.000  0.000
 H          0.255 -0.428 -0.000   -0.257  0.426  0.000    0.257 -0.427 -0.000
 H          0.255  0.428  0.000    0.257  0.426  0.000   -0.257 -0.427 -0.000
 F         -0.000 -0.000  0.000   -0.000 -0.000 -0.000   -0.001 -0.000  0.000
 TransDip   0.000 -0.000 -0.000    0.000 -0.013  0.000    0.000 -0.000 -0.000

 STANDARD THERMODYNAMIC QUANTITIES AT   298.15 K  AND     1.00 ATM

   This Molecule has  0 Imaginary Frequencies
   Zero point vibrational energy:       52.438 kcal/mol

   Atom    1 Element C  Has Mass   12.00000
   Atom    2 Element C  Has Mass   12.00000
   Atom    3 Element C  Has Mass   12.00000
   Atom    4 Element C  Has Mass   12.00000
   Atom    5 Element C  Has Mass   12.00000
   Atom    6 Element C  Has Mass   12.00000
   Atom    7 Element H  Has Mass    1.00783
   Atom    8 Element H  Has Mass    1.00783
   Atom    9 Element F  Has Mass   18.99840
   Atom   10 Element H  Has Mass    1.00783
   Atom   11 Element H  Has Mass    1.00783
   Atom   12 Element F  Has Mass   18.99840
   Molecular Mass:   114.028120 amu
   Principal axes and moments of inertia in amu*Bohr^2:
                             1           2           3
    Eigenvalues --      318.94530  1270.15802  1589.10332
          X               1.00000    -0.00000     0.00000
          Y               0.00000     1.00000     0.00000
          Z              -0.00000    -0.00000     1.00000
   Rotational Symmetry Number is   4
   The Molecule is an Asymmetric Top
   Translational Enthalpy:        0.889 kcal/mol
   Rotational Enthalpy:           0.889 kcal/mol
   Vibrational Enthalpy:         54.413 kcal/mol
   gas constant (RT):             0.592 kcal/mol
   Translational Entropy:        40.109  cal/mol.K
   Rotational Entropy:           25.201  cal/mol.K
   Vibrational Entropy:           9.992  cal/mol.K

   Total Enthalpy:               56.783 kcal/mol
   Total Entropy:                75.302  cal/mol.K

 ======================================================================

 STANDARD THERMODYNAMIC QUANTITIES FOR ANHARMONIC VIBRATION -- TOSH

   Zero point vibrational energy: ************ kcal/mol

   Vibrational Enthalpy:       Infinity kcal/mol
   Vibrational Entropy:             NaN  cal/mol.K

   Total Enthalpy:             Infinity kcal/mol
   Total Entropy:                   NaN  cal/mol.K

 ======================================================================

 STANDARD THERMODYNAMIC QUANTITIES FOR ANHARMONIC VIBRATION -- VPT2

   Zero point vibrational energy: ************ kcal/mol

   Vibrational Enthalpy:       Infinity kcal/mol
   Vibrational Entropy:             NaN  cal/mol.K

   Total Enthalpy:             Infinity kcal/mol
   Total Entropy:                   NaN  cal/mol.K

 ======================================================================

Archival summary:
1\1\december\FREQ\ProcedureUnspecified\BasisUnspecified\264\taweetha\FriNov2921:02:232019FriNov2921:02:232019\0\\#,FREQ,ProcedureUnspecified,BasisUnspecified,\\0,1\C\F,1,1.35573\C,1,1.38655,2,118.805\H,3,1.08252,1,119.868,2,-0,0\C,1,1.38655,2,118.805,3,180,0\H,5,1.08252,1,119.868,2,0,0\C,3,1.39375,1,118.805,2,180,0\H,7,1.08252,3,121.327,1,180,0\C,7,1.38655,3,118.805,1,-0,0\F,9,1.35573,7,118.805,3,180,0\C,9,1.38655,7,122.39,3,0,0\H,11,1.08252,9,119.868,7,180,0\\\@

 Total job time:  159.38s(wall), 919.56s(cpu) 
 Fri Nov 29 21:02:23 2019

        *************************************************************
        *                                                           *
        *  Thank you very much for using Q-Chem.  Have a nice day.  *
        *                                                           *
        *************************************************************
