# Supplementary material for: Geometric and energetic data from quantum chemical calculations of halobenzenes and xylenes
Source: Data Brief. 2020 Mar 5;30:105386. doi: 10.1016/j.dib.2020.105386 (PMC7114895; doi:10.1016/j.dib.2020.105386)
Supplement: Supplementary file 1 [file mmc1.zip › halobenzene/B3LYP/2/p-C6H4FI.out]

                  Welcome to Q-Chem
     A Quantum Leap Into The Future Of Chemistry


 Q-Chem 5.2 (devel), Q-Chem, Inc., Pleasanton, CA (2019)

 Yihan Shao,  Zhengting Gan,  E. Epifanovsky,  A. T. B. Gilbert,  M. Wormit,  
 J. Kussmann,  A. W. Lange,  A. Behn,  Jia Deng,  Xintian Feng,  D. Ghosh,  
 M. Goldey,  P. R. Horn,  L. D. Jacobson,  I. Kaliman,  T. Kus,  A. Landau,  
 Jie Liu,  E. I. Proynov,  R. M. Richard,  R. P. Steele,  E. J. Sundstrom,  
 H. L. Woodcock III,  P. M. Zimmerman,  D. Zuev,  B. Albrecht,  E. Alguire,  
 S. A. Baeppler,  D. Barton,  Z. Benda,  Y. A. Bernard,  E. J. Berquist,  
 K. B. Bravaya,  H. Burton,  D. Casanova,  Chun-Min Chang,  Yunqing Chen,  
 A. Chien,  K. D. Closser,  M. P. Coons,  S. Coriani,  S. Dasgupta,  
 A. L. Dempwolff,  M. Diedenhofen,  Hainam Do,  R. G. Edgar,  Po-Tung Fang,  
 S. Faraji,  S. Fatehi,  Qingguo Feng,  K. D. Fenk,  J. Fosso-Tande,  
 J. Gayvert,  Qinghui Ge,  A. Ghysels,  G. Gidofalvi,  J. Gomes,  
 J. Gonthier,  A. Gunina,  D. Hait,  M. W. D. Hanson-Heine,  
 P. H. P. Harbach,  A. W. Hauser,  M. F. Herbst,  J. E. Herr,  
 E. G. Hohenstein,  Z. C. Holden,  Kerwin Hui,  B. C. Huynh,  T.-C. Jagau,  
 Hyunjun Ji,  B. Kaduk,  K. Khistyaev,  Jaehoon Kim,  P. Klunzinger,  K. Koh,  
 D. Kosenkov,  L. Koulias,  T. Kowalczyk,  C. M. Krauter,  A. Kunitsa,  
 Ka Un Lao,  A. Laurent,  K. V. Lawler,  Joonho Lee,  D. Lefrancois,  
 S. Lehtola,  D. S. Levine,  Yi-Pei Li,  You-Sheng Lin,  Fenglai Liu,  
 E. Livshits,  A. Luenser,  P. Manohar,  E. Mansoor,  S. F. Manzer,  
 Shan-Ping Mao,  Yuezhi Mao,  N. Mardirossian,  A. V. Marenich,  
 T. Markovich,  L. A. Martinez-Martinez,  S. A. Maurer,  N. J. Mayhall,  
 S. C. McKenzie,  J.-M. Mewes,  P. Morgante,  A. F. Morrison,  
 J. W. Mullinax,  K. Nanda,  T. S. Nguyen-Beck,  R. Olivares-Amaya,  
 J. A. Parkhill,  Zheng Pei,  T. M. Perrine,  F. Plasser,  P. Pokhilko,  
 S. Prager,  A. Prociuk,  E. Ramos,  D. R. Rehn,  F. Rob,  M. Scheurer,  
 M. Schneider,  N. Sergueev,  S. M. Sharada,  S. Sharma,  D. W. Small,  
 T. Stauch,  T. Stein,  Yu-Chuan Su,  A. J. W. Thom,  A. Tkatchenko,  
 T. Tsuchimochi,  N. M. Tubman,  L. Vogt,  M. L. Vidal,  O. Vydrov,  
 M. A. Watson,  J. Wenzel,  M. de Wergifosse,  T. A. Wesolowski,  A. White,  
 J. Witte,  A. Yamada,  Jun Yang,  K. Yao,  S. Yeganeh,  S. R. Yost,  
 Zhi-Qiang You,  A. Zech,  Igor Ying Zhang,  Xing Zhang,  Yan Zhao,  
 Ying Zhu,  B. R. Brooks,  G. K. L. Chan,  C. J. Cramer,  M. S. Gordon,  
 W. J. Hehre,  A. Klamt,  M. W. Schmidt,  C. D. Sherrill,  D. G. Truhlar,  
 A. Aspuru-Guzik,  R. Baer,  A. T. Bell,  N. A. Besley,  Jeng-Da Chai,  
 A. E. DePrince, III,  R. A. DiStasio Jr.,  A. Dreuw,  B. D. Dunietz,  
 T. R. Furlani,  Chao-Ping Hsu,  Yousung Jung,  Jing Kong,  D. S. Lambrecht,  
 WanZhen Liang,  C. Ochsenfeld,  V. A. Rassolov,  L. V. Slipchenko,  
 J. E. Subotnik,  T. Van Voorhis,  J. M. Herbert,  A. I. Krylov,  
 P. M. W. Gill,  M. Head-Gordon

 Contributors to earlier versions of Q-Chem not listed above: 
 R. D. Adamson,  B. Austin,  J. Baker,  G. J. O. Beran,  K. Brandhorst,  
 S. T. Brown,  E. F. C. Byrd,  A. K. Chakraborty,  C.-L. Cheng,  
 Siu Hung Chien,  D. M. Chipman,  D. L. Crittenden,  H. Dachsel,  
 R. J. Doerksen,  A. D. Dutoi,  L. Fusti-Molnar,  W. A. Goddard III,  
 A. Golubeva-Zadorozhnaya,  S. R. Gwaltney,  G. Hawkins,  A. Heyden,  
 S. Hirata,  G. Kedziora,  F. J. Keil,  C. Kelley,  Jihan Kim,  R. A. King,  
 R. Z. Khaliullin,  P. P. Korambath,  W. Kurlancheek,  A. M. Lee,  M. S. Lee,  
 S. V. Levchenko,  Ching Yeh Lin,  D. Liotard,  R. C. Lochan,  I. Lotan,  
 P. E. Maslen,  N. Nair,  D. P. O'Neill,  D. Neuhauser,  E. Neuscamman,  
 C. M. Oana,  R. Olson,  B. Peters,  R. Peverati,  P. A. Pieniazek,  
 Y. M. Rhee,  J. Ritchie,  M. A. Rohrdanz,  E. Rosta,  N. J. Russ,  
 H. F. Schaefer III,  N. E. Schultz,  N. Shenvi,  A. C. Simmonett,  A. Sodt,  
 D. Stuck,  K. S. Thanthiriwatte,  V. Vanovschi,  Tao Wang,  A. Warshel,  
 C. F. Williams,  Q. Wu,  X. Xu,  W. Zhang

 Please cite Q-Chem as follows:
 Y. Shao et al., Mol. Phys. 113, 184-215 (2015)
 DOI: 10.1080/00268976.2014.952696

 Q-Chem 5.2.1 for Intel X86 EM64T Linux

 Parts of Q-Chem use Armadillo 8.300.2 (Tropical Shenanigans).
 http://arma.sourceforge.net/

 Q-Chem begins on Fri Nov 29 21:02:23 2019  

Host: 
0

     Scratch files written to /scratch/taweetham/qchem7023//
NAlpha2: 102
NElect   102
Mult     1

Checking the input file for inconsistencies... 	...done.

--------------------------------------------------------------
User input:
--------------------------------------------------------------
$MOLECULE
0 1
C   
C	1	CC
C	2	CC	1	120.0		
C	3	CC	2	120.0	1	0.0
C	4	CC	3	120.0	2	0.0	
C	5 	CC	4	120.0	3	0.0
H	1	CH	2	120.0	3	180.0
H	2	CH	3	120.0	4	180.0
F	3	CF	4	120.0	5	180.0
H	4	CH	5	120.0	6	180.0
H	5	CH	6	120.0	1	180.0
I	6	CI	1	120.0	2	180.0

CC=1.39483
CH=1.08673
CF=1.33960
CCl=1.72090
CBr=1.89068
CI=2.07886
$END

$REM
   JOB_TYPE	OPTIMIZATION
   BASIS	6-311++G**
   METHOD	B3LYP
   MEM_TOTAL	64000
   SYM_IGNORE	TRUE
$END

--------------------------------------------------------------
 ----------------------------------------------------------------
             Standard Nuclear Orientation (Angstroms)
    I     Atom           X                Y                Z
 ----------------------------------------------------------------
    1      C       0.0000000000     0.0000000000     0.0000000000
    2      C       0.0000000000     0.0000000000     1.3948300000
    3      C       1.2079582140     0.0000000000     2.0922450000
    4      C       2.4159164279     0.0000000000     1.3948300000
    5      C       2.4159164279     0.0000000000    -0.0000000000
    6      C       1.2079582140     0.0000000000    -0.6974150000
    7      H      -0.9411357871    -0.0000000000    -0.5433650000
    8      H      -0.9411357871    -0.0000000000     1.9381950000
    9      F       1.2079582140    -0.0000000000     3.4318450000
   10      H       3.3570522150    -0.0000000000     1.9381950000
   11      H       3.3570522150    -0.0000000000    -0.5433650000
   12      I       1.2079582140    -0.0000000000    -2.7762750000
 ----------------------------------------------------------------
 Nuclear Repulsion Energy =         632.45275090 hartrees
 There are       51 alpha and       51 beta electrons
 Requested basis set is 6-311++G(d,p)
 There are 86 shells and 244 basis functions

 Total QAlloc Memory Limit  64000 MB
 Mega-Array Size       188 MB
 MEM_STATIC part       192 MB
 A cutoff of  1.0D-11 yielded   3118 shell pairs
 There are     25852 function pairs (     28346 Cartesian)
 Smallest overlap matrix eigenvalue = 1.92E-06

 Q-Chem warning in module stvman/mkSTV.C, line 318:

 Overlap eigenvalue is smaller than square root of threshold
 Use THRESH >= 12 to get rid of this warning


 Scale SEOQF with 1.000000e-01/1.000000e-01/1.000000e-01

 Standard Electronic Orientation quadrupole field applied
 Nucleus-field energy     =    -0.0000000544 hartrees
 Guess from superposition of atomic densities
 Warning:  Energy on first SCF cycle will be non-variational
 SAD guess density has 102.000000 electrons

 -----------------------------------------------------------------------
  General SCF calculation program by
  Eric Jon Sundstrom, Paul Horn, Yuezhi Mao, Dmitri Zuev, Alec White,
  David Stuck, Shaama M.S., Shane Yost, Joonho Lee, David Small,
  Daniel Levine, Susi Lehtola, Hugh Burton, Evgeny Epifanovsky,
  Bang C. Huynh
 -----------------------------------------------------------------------
 Exchange:     0.2000 Hartree-Fock + 0.0800 Slater + 0.7200 B88
 Correlation:  0.1900 VWN1RPA + 0.8100 LYP
 Using SG-1 standard quadrature grid
 using 6 threads for integral computing
 -------------------------------------------------------
 OpenMP Integral computing Module                
 Release: version 2.0, May 2017, Q-Chem Inc. Pleasanton 
 -------------------------------------------------------
 A restricted SCF calculation will be
 performed using DIIS
 SCF converges when DIIS error is below 1.0e-08
 ---------------------------------------
  Cycle       Energy         DIIS error
 ---------------------------------------
    1   -7252.1227010899      3.92e-02  
    2   -7250.3846427816      3.84e-03  
    3   -7250.3036480366      4.93e-03  
    4   -7250.4839298775      9.99e-04  
    5   -7250.4902579882      4.30e-04  
    6   -7250.4916286841      9.87e-05  
    7   -7250.4916839581      4.05e-05  
    8   -7250.4916915336      9.81e-06  
    9   -7250.4916919420      1.14e-06  
   10   -7250.4916919456      6.00e-07  
   11   -7250.4916919487      2.25e-07  
   12   -7250.4916919489      2.88e-08  
   13   -7250.4916919491      1.34e-08  
   14   -7250.4916919499      3.88e-09  Convergence criterion met
 ---------------------------------------
 SCF time:   CPU 73.08s  wall 13.00s 
 SCF   energy in the final basis set =    -7250.4916919499
 Total energy in the final basis set =    -7250.4916919499

 --------------------------------------------------------------

                    Orbital Energies (a.u.)
 --------------------------------------------------------------

 Alpha MOs
 -- Occupied --
********-176.3049-165.7085-165.7066-165.7065 -35.8015 -31.2944 -31.2888
-31.2887 -24.7080 -22.9450 -22.9436 -22.9436 -22.9397 -22.9397 -10.2809
-10.2356 -10.2081 -10.2081 -10.2042 -10.2042  -6.3512  -4.7631  -4.7490
 -4.7490  -2.0294  -2.0247  -2.0245  -2.0124  -2.0123  -1.2506  -0.8904
 -0.7841  -0.7816  -0.6731  -0.6498  -0.6118  -0.5695  -0.5190  -0.4900
 -0.4870  -0.4683  -0.4545  -0.4274  -0.3955  -0.3719  -0.3679  -0.3055
 -0.2860  -0.2758  -0.2465
 -- Virtual --
 -0.0433  -0.0426  -0.0347  -0.0016   0.0054   0.0124   0.0326   0.0354
  0.0579   0.0685   0.0756   0.0794   0.0841   0.1041   0.1107   0.1117
  0.1188   0.1226   0.1235   0.1240   0.1246   0.1331   0.1368   0.1476
  0.1606   0.1632   0.1783   0.1806   0.1910   0.2065   0.2080   0.2216
  0.2319   0.2421   0.2528   0.2607   0.2663   0.2716   0.2837   0.3136
  0.3227   0.3254   0.3331   0.3431   0.3535   0.3749   0.4016   0.4119
  0.4214   0.4326   0.4438   0.4628   0.4917   0.4997   0.5081   0.5285
  0.5318   0.5503   0.5541   0.5697   0.5721   0.5809   0.5967   0.6198
  0.6445   0.6494   0.6547   0.6827   0.6912   0.7635   0.7672   0.7973
  0.8137   0.8222   0.8422   0.8565   0.8664   0.8709   0.8871   0.9417
  0.9634   0.9754   0.9804   1.0279   1.0418   1.0526   1.1057   1.1497
  1.1927   1.2707   1.3168   1.3536   1.3977   1.4105   1.4186   1.4703
  1.4939   1.4954   1.5064   1.5253   1.5374   1.5417   1.5942   1.6010
  1.6343   1.6897   1.6920   1.7288   1.7480   1.8652   1.8788   1.8810
  1.8885   1.8983   1.9247   1.9364   1.9956   2.0509   2.0522   2.0585
  2.0635   2.1838   2.2578   2.2997   2.3021   2.3748   2.4265   2.5951
  2.6046   2.6056   2.6420   2.6624   2.6966   2.7042   2.7282   2.7285
  2.7361   2.7614   2.8395   2.8586   2.9239   2.9445   3.0500   3.0958
  3.1716   3.3011   3.3516   3.4505   3.5581   3.6379   3.7564   3.7719
  3.8425   3.9623   3.9689   3.9815   4.0137   4.0303   4.0871   4.0992
  4.1373   4.1574   4.3043   4.5240   4.8168   4.8634   6.0130   6.1036
  6.1726   6.3015   6.4277   6.7392  23.4954  23.8471  23.9401  24.0091
 24.0656  24.1465  27.9406  28.3538  28.4237  28.4378  28.5399  28.5590
 28.5668  28.6236  28.7283  66.7893 127.8963 127.9505 127.9851 151.7281
********
 --------------------------------------------------------------

          Ground-State Mulliken Net Atomic Charges

     Atom                 Charge (a.u.)
  ----------------------------------------
      1 C                    -0.608374
      2 C                     0.395556
      3 C                    -0.745333
      4 C                     0.395556
      5 C                    -0.608374
      6 C                     0.596756
      7 H                     0.161810
      8 H                     0.201805
      9 F                    -0.161212
     10 H                     0.201805
     11 H                     0.161810
     12 I                     0.008194
  ----------------------------------------
  Sum of atomic charges =     0.000000

 -----------------------------------------------------------------
                    Cartesian Multipole Moments
 -----------------------------------------------------------------
    Charge (ESU x 10^10)
                 0.0000
    Dipole Moment (Debye)
         X      -0.0000      Y      -0.0000      Z      -0.0698
       Tot       0.0698
    Quadrupole Moments (Debye-Ang)
        XX     -61.7751     XY      -0.0000     YY     -71.5360
        XZ      -0.0843     YZ      -0.0000     ZZ     -73.5201
    Octopole Moments (Debye-Ang^2)
       XXX    -223.8652    XXY      -0.0000    XYY     -86.4125
       YYY       0.0000    XXZ      45.8351    XYZ       0.0000
       YYZ      39.2757    XZZ     -88.8092    YZZ      -0.0000
       ZZZ      78.8625
    Hexadecapole Moments (Debye-Ang^3)
      XXXX    -843.1227   XXXY      -0.0000   XXYY    -182.2931
      XYYY       0.0000   YYYY     -89.3656   XXXZ     166.3467
      XXYZ       0.0000   XYYZ      47.4433   YYYZ      -0.0000
      XXZZ    -497.4200   XYZZ       0.0000   YYZZ    -367.8620
      XZZZ      95.2626   YZZZ      -0.0000   ZZZZ   -2075.9476
 -----------------------------------------------------------------
 Calculating analytic gradient of the SCF energy
 Gradient of SCF Energy
            1           2           3           4           5           6
    1   0.0006006   0.0020608   0.0000000  -0.0020608  -0.0006006  -0.0000000
    2  -0.0000000  -0.0000000  -0.0000000   0.0000000  -0.0000000   0.0000000
    3  -0.0005488  -0.0059307   0.0231968  -0.0059307  -0.0005488  -0.0132224
            7           8           9          10          11          12
    1  -0.0016167  -0.0023762  -0.0000000   0.0023762   0.0016167   0.0000000
    2  -0.0000000   0.0000000  -0.0000000  -0.0000000   0.0000000   0.0000000
    3  -0.0027189   0.0001255  -0.0062696   0.0001255  -0.0027189   0.0144408
 Max gradient component =       2.320E-02
 RMS gradient           =       5.458E-03
 Gradient time:  CPU 19.97 s  wall 3.41 s
 Geometry Optimization Parameters
   NAtoms,    NIC,     NZ,  NCons,   NDum,   NFix, NCnnct, MaxDiis
       12      78      12       0       0       0       0       0


** GEOMETRY OPTIMIZATION IN DELOCALIZED INTERNAL COORDINATES **
   Searching for a Minimum

   Optimization Cycle:   1

                       Coordinates (Angstroms)
     ATOM                X               Y               Z
      1  C         0.0000000000    0.0000000000    0.0000000000
      2  C         0.0000000000    0.0000000000    1.3948300000
      3  C         1.2079582140    0.0000000000    2.0922450000
      4  C         2.4159164279    0.0000000000    1.3948300000
      5  C         2.4159164279    0.0000000000    0.0000000000
      6  C         1.2079582140    0.0000000000   -0.6974150000
      7  H        -0.9411357871    0.0000000000   -0.5433650000
      8  H        -0.9411357871    0.0000000000    1.9381950000
      9  F         1.2079582140    0.0000000000    3.4318450000
     10  H         3.3570522150    0.0000000000    1.9381950000
     11  H         3.3570522150    0.0000000000   -0.5433650000
     12  I         1.2079582140    0.0000000000   -2.7762750000
   Point Group: c1    Number of degrees of freedom:    30


   Energy is  -7250.491691950


 Attempting to generate delocalized internal coordinates
 Initial Hessian constructed with Jon Baker's OPTIMIZE code

 17 Hessian modes will be used to form the next step
  Hessian Eigenvalues:
     0.124424    0.160000    0.160000    0.160000    0.160000    0.229818
     0.240000    0.351933    0.351933    0.351933    0.351933    0.425133
     0.464882    0.464882    0.464882    0.464882    0.572947

 Minimum search - taking simple RFO step
 Searching for Lamda that Minimizes Along All modes
 Value Taken    Lamda =  -0.00260605
 Step Taken.  Stepsize is  0.127724

                             Maximum     Tolerance    Cnvgd?
         Gradient           0.013212      0.000300      NO
         Displacement       0.068518      0.001200      NO
         Energy change     *********      0.000001      NO


 New Cartesian Coordinates Obtained by Inverse Iteration

 Displacement from previous Coordinates is:  0.131206
 ----------------------------------------------------------------
             Standard Nuclear Orientation (Angstroms)
    I     Atom           X                Y                Z
 ----------------------------------------------------------------
    1      C      -0.0019517760     0.0000000000     0.0061286107
    2      C      -0.0029098804     0.0000000000     1.3979490508
    3      C       1.2079582139     0.0000000000     2.0738974826
    4      C       2.4188263084     0.0000000000     1.3979490508
    5      C       2.4178682041     0.0000000000     0.0061286111
    6      C       1.2079582138     0.0000000000    -0.6925409734
    7      H      -0.9445990445     0.0000000000    -0.5262837986
    8      H      -0.9337944475     0.0000000000     1.9525359092
    9      F       1.2079582138     0.0000000000     3.4192619359
   10      H       3.3497108757     0.0000000000     1.9525359088
   11      H       3.3605154724     0.0000000000    -0.5262837984
   12      I       1.2079582139     0.0000000000    -2.8315579897
 ----------------------------------------------------------------
 Nuclear Repulsion Energy =         626.70174976 hartrees
 There are       51 alpha and       51 beta electrons
 Applying Cartesian multipole field
    Component          Value
    ---------          -----
     (2,0,0)        1.00000E-11
     (0,2,0)        2.00000E-11
     (0,0,2)       -3.00000E-11
 Nucleus-field energy     =    -0.0000000560 hartrees
 Requested basis set is 6-311++G(d,p)
 There are 86 shells and 244 basis functions
 A cutoff of  1.0D-11 yielded   3110 shell pairs
 There are     25806 function pairs (     28296 Cartesian)
 Smallest overlap matrix eigenvalue = 1.88E-06

 Q-Chem warning in module stvman/mkSTV.C, line 318:

 Overlap eigenvalue is smaller than square root of threshold
 Use THRESH >= 12 to get rid of this warning

 Guess MOs from SCF MO coefficient file

 -----------------------------------------------------------------------
  General SCF calculation program by
  Eric Jon Sundstrom, Paul Horn, Yuezhi Mao, Dmitri Zuev, Alec White,
  David Stuck, Shaama M.S., Shane Yost, Joonho Lee, David Small,
  Daniel Levine, Susi Lehtola, Hugh Burton, Evgeny Epifanovsky,
  Bang C. Huynh
 -----------------------------------------------------------------------
 Exchange:     0.2000 Hartree-Fock + 0.0800 Slater + 0.7200 B88
 Correlation:  0.1900 VWN1RPA + 0.8100 LYP
 Using SG-1 standard quadrature grid
 using 6 threads for integral computing
 -------------------------------------------------------
 OpenMP Integral computing Module                
 Release: version 2.0, May 2017, Q-Chem Inc. Pleasanton 
 -------------------------------------------------------
 A restricted SCF calculation will be
 performed using DIIS
 SCF converges when DIIS error is below 1.0e-08
 ---------------------------------------
  Cycle       Energy         DIIS error
 ---------------------------------------
    1   -7250.4919843904      4.35e-04  
    2   -7250.4924973917      2.38e-04  
    3   -7250.4923452488      2.70e-04  
    4   -7250.4928562714      4.69e-05  
    5   -7250.4928719598      6.34e-06  
    6   -7250.4928721973      1.78e-06  
    7   -7250.4928722129      6.98e-07  
    8   -7250.4928722153      2.00e-07  
    9   -7250.4928722151      5.75e-08  
   10   -7250.4928722161      1.50e-08  
   11   -7250.4928722164      5.24e-09  Convergence criterion met
 ---------------------------------------
 SCF time:   CPU 58.52s  wall 11.00s 
 SCF   energy in the final basis set =    -7250.4928722164
 Total energy in the final basis set =    -7250.4928722164

 --------------------------------------------------------------

                    Orbital Energies (a.u.)
 --------------------------------------------------------------

 Alpha MOs
 -- Occupied --
********-176.3051-165.7088-165.7067-165.7067 -35.8015 -31.2946 -31.2887
-31.2887 -24.7050 -22.9451 -22.9437 -22.9437 -22.9396 -22.9396 -10.2792
-10.2397 -10.2092 -10.2092 -10.2038 -10.2038  -6.3508  -4.7629  -4.7486
 -4.7485  -2.0287  -2.0243  -2.0241  -2.0118  -2.0117  -1.2467  -0.8922
 -0.7846  -0.7813  -0.6684  -0.6513  -0.6131  -0.5690  -0.5182  -0.4889
 -0.4879  -0.4671  -0.4579  -0.4263  -0.3950  -0.3741  -0.3643  -0.3032
 -0.2878  -0.2757  -0.2488
 -- Virtual --
 -0.0527  -0.0437  -0.0345  -0.0030   0.0053   0.0124   0.0326   0.0354
  0.0573   0.0692   0.0754   0.0793   0.0844   0.1044   0.1104   0.1114
  0.1188   0.1229   0.1231   0.1242   0.1248   0.1331   0.1370   0.1470
  0.1609   0.1626   0.1781   0.1823   0.1915   0.2058   0.2123   0.2209
  0.2300   0.2400   0.2518   0.2613   0.2669   0.2740   0.2833   0.3115
  0.3211   0.3246   0.3305   0.3413   0.3561   0.3756   0.3991   0.4128
  0.4230   0.4293   0.4407   0.4647   0.4901   0.5009   0.5073   0.5269
  0.5318   0.5518   0.5532   0.5683   0.5704   0.5805   0.5963   0.6187
  0.6334   0.6470   0.6479   0.6861   0.6926   0.7615   0.7690   0.7913
  0.8102   0.8236   0.8411   0.8565   0.8658   0.8752   0.8873   0.9425
  0.9634   0.9755   0.9779   1.0284   1.0386   1.0507   1.1047   1.1531
  1.1866   1.2572   1.3293   1.3494   1.3912   1.4128   1.4201   1.4695
  1.4915   1.4915   1.4980   1.5284   1.5407   1.5462   1.5935   1.6005
  1.6389   1.6880   1.6921   1.7309   1.7488   1.8695   1.8780   1.8840
  1.8872   1.9045   1.9227   1.9346   1.9948   2.0470   2.0562   2.0615
  2.0637   2.1892   2.2649   2.3049   2.3067   2.3804   2.4279   2.5926
  2.6067   2.6159   2.6412   2.6707   2.6946   2.7052   2.7267   2.7279
  2.7354   2.7624   2.8391   2.8595   2.9289   2.9467   3.0515   3.1004
  3.1714   3.3067   3.3539   3.4565   3.5738   3.6368   3.7545   3.7745
  3.8443   3.9687   3.9690   3.9783   4.0107   4.0248   4.0957   4.1032
  4.1357   4.1512   4.3010   4.4988   4.8168   4.8634   6.0112   6.0950
  6.1541   6.3031   6.4308   6.7360  23.4968  23.8526  23.9471  24.0170
 24.0764  24.1595  27.9225  28.3521  28.4170  28.4280  28.5398  28.5574
 28.5635  28.6189  28.7217  66.7899 127.8946 127.9450 127.9767 151.7123
********
 --------------------------------------------------------------

          Ground-State Mulliken Net Atomic Charges

     Atom                 Charge (a.u.)
  ----------------------------------------
      1 C                    -0.683716
      2 C                     0.420942
      3 C                    -0.757098
      4 C                     0.420942
      5 C                    -0.683716
      6 C                     0.717251
      7 H                     0.159814
      8 H                     0.203945
      9 F                    -0.163463
     10 H                     0.203945
     11 H                     0.159814
     12 I                     0.001340
  ----------------------------------------
  Sum of atomic charges =     0.000000

 -----------------------------------------------------------------
                    Cartesian Multipole Moments
 -----------------------------------------------------------------
    Charge (ESU x 10^10)
                 0.0000
    Dipole Moment (Debye)
         X      -0.0000      Y      -0.0000      Z      -0.0155
       Tot       0.0155
    Quadrupole Moments (Debye-Ang)
        XX     -61.6120     XY       0.0000     YY     -71.5835
        XZ      -0.0187     YZ       0.0000     ZZ     -73.7782
    Octopole Moments (Debye-Ang^2)
       XXX    -223.2741    XXY       0.0000    XYY     -86.4699
       YYY      -0.0000    XXZ      48.0631    XYZ      -0.0000
       YYZ      41.1620    XZZ     -89.1210    YZZ      -0.0000
       ZZZ      82.6131
    Hexadecapole Moments (Debye-Ang^3)
      XXXX    -840.7418   XXXY       0.0000   XXYY    -182.2868
      XYYY      -0.0000   YYYY     -89.5295   XXXZ     174.2293
      XXYZ      -0.0000   XYYZ      49.7220   YYYZ       0.0000
      XXZZ    -505.7035   XYZZ       0.0000   YYZZ    -376.6515
      XZZZ      99.7932   YZZZ      -0.0000   ZZZZ   -2122.6957
 -----------------------------------------------------------------
 Calculating analytic gradient of the SCF energy
 Gradient of SCF Energy
            1           2           3           4           5           6
    1  -0.0007889   0.0007571  -0.0000000  -0.0007571   0.0007889  -0.0000000
    2   0.0000000  -0.0000000   0.0000000   0.0000000  -0.0000000   0.0000000
    3   0.0044203  -0.0022007   0.0073122  -0.0022007   0.0044203  -0.0040435
            7           8           9          10          11          12
    1   0.0001033  -0.0005056  -0.0000000   0.0005056  -0.0001033  -0.0000000
    2  -0.0000000   0.0000000  -0.0000000  -0.0000000   0.0000000  -0.0000000
    3   0.0000567  -0.0001131  -0.0051115  -0.0001131   0.0000567  -0.0024837
 Max gradient component =       7.312E-03
 RMS gradient           =       2.067E-03
 Gradient time:  CPU 19.83 s  wall 3.38 s
 Geometry Optimization Parameters
   NAtoms,    NIC,     NZ,  NCons,   NDum,   NFix, NCnnct, MaxDiis
       12      78      12       0       0       0       0       0

 Cartesian Hessian Update
 Hessian updated using BFGS update


** GEOMETRY OPTIMIZATION IN DELOCALIZED INTERNAL COORDINATES **
   Searching for a Minimum

   Optimization Cycle:   2

                       Coordinates (Angstroms)
     ATOM                X               Y               Z
      1  C        -0.0019517760    0.0000000000    0.0061286107
      2  C        -0.0029098804    0.0000000000    1.3979490508
      3  C         1.2079582139    0.0000000000    2.0738974826
      4  C         2.4188263084    0.0000000000    1.3979490508
      5  C         2.4178682041    0.0000000000    0.0061286111
      6  C         1.2079582138    0.0000000000   -0.6925409734
      7  H        -0.9445990445    0.0000000000   -0.5262837986
      8  H        -0.9337944475    0.0000000000    1.9525359092
      9  F         1.2079582138    0.0000000000    3.4192619359
     10  H         3.3497108757    0.0000000000    1.9525359088
     11  H         3.3605154724    0.0000000000   -0.5262837984
     12  I         1.2079582139    0.0000000000   -2.8315579897
   Point Group: c1    Number of degrees of freedom:    30


   Energy is  -7250.492872216

 Hessian updated using BFGS update

 11 Hessian modes will be used to form the next step
  Hessian Eigenvalues:
     0.138163    0.157892    0.160645    0.216242    0.244304    0.350336
     0.352434    0.435166    0.458814    0.475742    0.566466

 Minimum search - taking simple RFO step
 Searching for Lamda that Minimizes Along All modes
 Value Taken    Lamda =  -0.00020267
 Step Taken.  Stepsize is  0.026551

                             Maximum     Tolerance    Cnvgd?
         Gradient           0.004590      0.000300      NO
         Displacement       0.016379      0.001200      NO
         Energy change     -0.001180      0.000001      NO


 New Cartesian Coordinates Obtained by Inverse Iteration

 Displacement from previous Coordinates is:  0.031627
 ----------------------------------------------------------------
             Standard Nuclear Orientation (Angstroms)
    I     Atom           X                Y                Z
 ----------------------------------------------------------------
    1      C      -0.0037522750     0.0000000000     0.0039664016
    2      C      -0.0049591456     0.0000000000     1.3968658051
    3      C       1.2079582133     0.0000000000     2.0675066841
    4      C       2.4208755738     0.0000000000     1.3968658072
    5      C       2.4196687084     0.0000000000     0.0039664021
    6      C       1.2079582181     0.0000000000    -0.6867672462
    7      H      -0.9451415665     0.0000000000    -0.5303740148
    8      H      -0.9326089680     0.0000000000     1.9553441666
    9      F       1.2079582143     0.0000000000     3.4177756638
   10      H       3.3485253934     0.0000000000     1.9553441743
   11      H       3.3610580036     0.0000000000    -0.5303740084
   12      I       1.2079581979     0.0000000000    -2.8203998352
 ----------------------------------------------------------------
 Nuclear Repulsion Energy =         627.78801560 hartrees
 There are       51 alpha and       51 beta electrons
 Applying Cartesian multipole field
    Component          Value
    ---------          -----
     (2,0,0)        1.00000E-11
     (0,2,0)        2.00000E-11
     (0,0,2)       -3.00000E-11
 Nucleus-field energy     =    -0.0000000556 hartrees
 Requested basis set is 6-311++G(d,p)
 There are 86 shells and 244 basis functions
 A cutoff of  1.0D-11 yielded   3112 shell pairs
 There are     25830 function pairs (     28320 Cartesian)
 Smallest overlap matrix eigenvalue = 1.87E-06

 Q-Chem warning in module stvman/mkSTV.C, line 318:

 Overlap eigenvalue is smaller than square root of threshold
 Use THRESH >= 12 to get rid of this warning

 Guess MOs from SCF MO coefficient file

 -----------------------------------------------------------------------
  General SCF calculation program by
  Eric Jon Sundstrom, Paul Horn, Yuezhi Mao, Dmitri Zuev, Alec White,
  David Stuck, Shaama M.S., Shane Yost, Joonho Lee, David Small,
  Daniel Levine, Susi Lehtola, Hugh Burton, Evgeny Epifanovsky,
  Bang C. Huynh
 -----------------------------------------------------------------------
 Exchange:     0.2000 Hartree-Fock + 0.0800 Slater + 0.7200 B88
 Correlation:  0.1900 VWN1RPA + 0.8100 LYP
 Using SG-1 standard quadrature grid
 using 6 threads for integral computing
 -------------------------------------------------------
 OpenMP Integral computing Module                
 Release: version 2.0, May 2017, Q-Chem Inc. Pleasanton 
 -------------------------------------------------------
 A restricted SCF calculation will be
 performed using DIIS
 SCF converges when DIIS error is below 1.0e-08
 ---------------------------------------
  Cycle       Energy         DIIS error
 ---------------------------------------
    1   -7250.4929023386      1.97e-04  
    2   -7250.4929826615      5.42e-05  
    3   -7250.4929543582      8.33e-05  
    4   -7250.4929979227      1.16e-05  
    5   -7250.4929989438      2.25e-06  
    6   -7250.4929989665      7.70e-07  
    7   -7250.4929989703      1.88e-07  
    8   -7250.4929989706      2.87e-08  
    9   -7250.4929989704      1.13e-08  
   10   -7250.4929989696      2.06e-09  Convergence criterion met
 ---------------------------------------
 SCF time:   CPU 53.10s  wall 10.00s 
 SCF   energy in the final basis set =    -7250.4929989696
 Total energy in the final basis set =    -7250.4929989696

 --------------------------------------------------------------

                    Orbital Energies (a.u.)
 --------------------------------------------------------------

 Alpha MOs
 -- Occupied --
********-176.3047-165.7084-165.7063-165.7063 -35.8012 -31.2942 -31.2884
-31.2883 -24.7037 -22.9447 -22.9433 -22.9433 -22.9392 -22.9392 -10.2790
-10.2394 -10.2094 -10.2094 -10.2042 -10.2041  -6.3505  -4.7625  -4.7483
 -4.7482  -2.0284  -2.0240  -2.0238  -2.0116  -2.0114  -1.2439  -0.8930
 -0.7852  -0.7820  -0.6684  -0.6522  -0.6126  -0.5681  -0.5179  -0.4893
 -0.4862  -0.4670  -0.4591  -0.4260  -0.3956  -0.3753  -0.3638  -0.3036
 -0.2882  -0.2755  -0.2488
 -- Virtual --
 -0.0516  -0.0444  -0.0343  -0.0029   0.0052   0.0125   0.0324   0.0353
  0.0573   0.0692   0.0752   0.0791   0.0842   0.1044   0.1101   0.1114
  0.1188   0.1231   0.1232   0.1241   0.1246   0.1328   0.1369   0.1467
  0.1610   0.1622   0.1778   0.1822   0.1914   0.2059   0.2124   0.2211
  0.2299   0.2400   0.2517   0.2614   0.2666   0.2735   0.2831   0.3115
  0.3212   0.3244   0.3299   0.3416   0.3557   0.3752   0.4002   0.4130
  0.4234   0.4295   0.4413   0.4645   0.4900   0.5002   0.5071   0.5271
  0.5322   0.5523   0.5531   0.5687   0.5701   0.5814   0.5960   0.6184
  0.6338   0.6469   0.6491   0.6855   0.6920   0.7617   0.7687   0.7925
  0.8112   0.8232   0.8407   0.8555   0.8660   0.8746   0.8872   0.9418
  0.9638   0.9754   0.9778   1.0269   1.0389   1.0494   1.1041   1.1541
  1.1885   1.2594   1.3267   1.3501   1.3906   1.4137   1.4217   1.4701
  1.4901   1.4931   1.4991   1.5294   1.5411   1.5476   1.5930   1.5981
  1.6381   1.6861   1.6938   1.7289   1.7483   1.8725   1.8780   1.8831
  1.8906   1.9038   1.9244   1.9327   1.9945   2.0444   2.0568   2.0615
  2.0648   2.1907   2.2661   2.3077   2.3096   2.3823   2.4267   2.5912
  2.6070   2.6175   2.6417   2.6726   2.6936   2.7062   2.7269   2.7283
  2.7353   2.7631   2.8384   2.8598   2.9287   2.9440   3.0519   3.1024
  3.1687   3.3091   3.3500   3.4565   3.5794   3.6370   3.7508   3.7756
  3.8440   3.9691   3.9700   3.9748   4.0118   4.0255   4.0965   4.1049
  4.1324   4.1526   4.3018   4.5013   4.8173   4.8609   6.0115   6.0957
  6.1550   6.3043   6.4320   6.7309  23.4964  23.8531  23.9511  24.0234
 24.0752  24.1606  27.9249  28.3524  28.4177  28.4288  28.5402  28.5581
 28.5641  28.6197  28.7220  66.7904 127.8950 127.9456 127.9773 151.7144
********
 --------------------------------------------------------------

          Ground-State Mulliken Net Atomic Charges

     Atom                 Charge (a.u.)
  ----------------------------------------
      1 C                    -0.684268
      2 C                     0.421811
      3 C                    -0.757259
      4 C                     0.421811
      5 C                    -0.684268
      6 C                     0.717167
      7 H                     0.160812
      8 H                     0.204614
      9 F                    -0.166152
     10 H                     0.204614
     11 H                     0.160812
     12 I                     0.000306
  ----------------------------------------
  Sum of atomic charges =     0.000000

 -----------------------------------------------------------------
                    Cartesian Multipole Moments
 -----------------------------------------------------------------
    Charge (ESU x 10^10)
                 0.0000
    Dipole Moment (Debye)
         X      -0.0000      Y      -0.0000      Z      -0.0348
       Tot       0.0348
    Quadrupole Moments (Debye-Ang)
        XX     -61.5347     XY      -0.0000     YY     -71.5662
        XZ      -0.0420     YZ       0.0000     ZZ     -74.0069
    Octopole Moments (Debye-Ang^2)
       XXX    -222.9939    XXY      -0.0000    XYY     -86.4490
       YYY      -0.0000    XXZ      47.7887    XYZ       0.0000
       YYZ      40.8649    XZZ     -89.3973    YZZ      -0.0000
       ZZZ      81.5869
    Hexadecapole Moments (Debye-Ang^3)
      XXXX    -840.1252   XXXY      -0.0000   XXYY    -182.2988
      XYYY      -0.0000   YYYY     -89.4737   XXXZ     173.3028
      XXYZ       0.0000   XYYZ      49.3631   YYYZ       0.0000
      XXZZ    -503.9006   XYZZ      -0.0000   YYZZ    -374.7253
      XZZZ      98.5536   YZZZ       0.0000   ZZZZ   -2115.0668
 -----------------------------------------------------------------
 Calculating analytic gradient of the SCF energy
 Gradient of SCF Energy
            1           2           3           4           5           6
    1  -0.0001436   0.0001410  -0.0000000  -0.0001410   0.0001436   0.0000000
    2   0.0000000  -0.0000000   0.0000000  -0.0000000   0.0000000  -0.0000000
    3   0.0012641  -0.0007417   0.0024225  -0.0007417   0.0012641  -0.0007377
            7           8           9          10          11          12
    1   0.0000132  -0.0000355   0.0000000   0.0000355  -0.0000132  -0.0000000
    2  -0.0000000  -0.0000000   0.0000000  -0.0000000  -0.0000000   0.0000000
    3   0.0001515  -0.0001783  -0.0022846  -0.0001783   0.0001515  -0.0003914
 Max gradient component =       2.423E-03
 RMS gradient           =       6.724E-04
 Gradient time:  CPU 19.87 s  wall 3.38 s
 Geometry Optimization Parameters
   NAtoms,    NIC,     NZ,  NCons,   NDum,   NFix, NCnnct, MaxDiis
       12      78      12       0       0       0       0       0

 Cartesian Hessian Update
 Hessian updated using BFGS update


** GEOMETRY OPTIMIZATION IN DELOCALIZED INTERNAL COORDINATES **
   Searching for a Minimum

   Optimization Cycle:   3

                       Coordinates (Angstroms)
     ATOM                X               Y               Z
      1  C        -0.0037522750    0.0000000000    0.0039664016
      2  C        -0.0049591456    0.0000000000    1.3968658051
      3  C         1.2079582133    0.0000000000    2.0675066841
      4  C         2.4208755738    0.0000000000    1.3968658072
      5  C         2.4196687084    0.0000000000    0.0039664021
      6  C         1.2079582181    0.0000000000   -0.6867672462
      7  H        -0.9451415665    0.0000000000   -0.5303740148
      8  H        -0.9326089680    0.0000000000    1.9553441666
      9  F         1.2079582143    0.0000000000    3.4177756638
     10  H         3.3485253934    0.0000000000    1.9553441743
     11  H         3.3610580036    0.0000000000   -0.5303740084
     12  I         1.2079581979    0.0000000000   -2.8203998352
   Point Group: c1    Number of degrees of freedom:    30


   Energy is  -7250.492998970

 Hessian updated using BFGS update

 11 Hessian modes will be used to form the next step
  Hessian Eigenvalues:
     0.138045    0.153341    0.160312    0.202793    0.237304    0.350946
     0.352483    0.428908    0.436471    0.470384    0.517764

 Minimum search - taking simple RFO step
 Searching for Lamda that Minimizes Along All modes
 Value Taken    Lamda =  -0.00002591
 Step Taken.  Stepsize is  0.010111

                             Maximum     Tolerance    Cnvgd?
         Gradient           0.001389      0.000300      NO
         Displacement       0.005369      0.001200      NO
         Energy change     -0.000127      0.000001      NO


 New Cartesian Coordinates Obtained by Inverse Iteration

 Displacement from previous Coordinates is:  0.011949
 ----------------------------------------------------------------
             Standard Nuclear Orientation (Angstroms)
    I     Atom           X                Y                Z
 ----------------------------------------------------------------
    1      C      -0.0043110548     0.0000000000     0.0027814323
    2      C      -0.0056518218     0.0000000000     1.3969284528
    3      C       1.2079582090     0.0000000000     2.0661391066
    4      C       2.4215682506     0.0000000000     1.3969284609
    5      C       2.4202275065     0.0000000000     0.0027814343
    6      C       1.2079582269     0.0000000000    -0.6856061779
    7      H      -0.9448618344     0.0000000000    -0.5331528840
    8      H      -0.9320550322     0.0000000000     1.9575015237
    9      F       1.2079582095     0.0000000000     3.4195336938
   10      H       3.3479714536     0.0000000000     1.9575015451
   11      H       3.3607782926     0.0000000000    -0.5331528716
   12      I       1.2079581620     0.0000000000    -2.8184637159
 ----------------------------------------------------------------
 Nuclear Repulsion Energy =         627.87692542 hartrees
 There are       51 alpha and       51 beta electrons
 Applying Cartesian multipole field
    Component          Value
    ---------          -----
     (2,0,0)        1.00000E-11
     (0,2,0)        2.00000E-11
     (0,0,2)       -3.00000E-11
 Nucleus-field energy     =    -0.0000000556 hartrees
 Requested basis set is 6-311++G(d,p)
 There are 86 shells and 244 basis functions
 A cutoff of  1.0D-11 yielded   3112 shell pairs
 There are     25830 function pairs (     28320 Cartesian)
 Smallest overlap matrix eigenvalue = 1.87E-06

 Q-Chem warning in module stvman/mkSTV.C, line 318:

 Overlap eigenvalue is smaller than square root of threshold
 Use THRESH >= 12 to get rid of this warning

 Guess MOs from SCF MO coefficient file

 -----------------------------------------------------------------------
  General SCF calculation program by
  Eric Jon Sundstrom, Paul Horn, Yuezhi Mao, Dmitri Zuev, Alec White,
  David Stuck, Shaama M.S., Shane Yost, Joonho Lee, David Small,
  Daniel Levine, Susi Lehtola, Hugh Burton, Evgeny Epifanovsky,
  Bang C. Huynh
 -----------------------------------------------------------------------
 Exchange:     0.2000 Hartree-Fock + 0.0800 Slater + 0.7200 B88
 Correlation:  0.1900 VWN1RPA + 0.8100 LYP
 Using SG-1 standard quadrature grid
 using 6 threads for integral computing
 -------------------------------------------------------
 OpenMP Integral computing Module                
 Release: version 2.0, May 2017, Q-Chem Inc. Pleasanton 
 -------------------------------------------------------
 A restricted SCF calculation will be
 performed using DIIS
 SCF converges when DIIS error is below 1.0e-08
 ---------------------------------------
  Cycle       Energy         DIIS error
 ---------------------------------------
    1   -7250.4929967657      7.41e-05  
    2   -7250.4930104056      1.76e-05  
    3   -7250.4930080449      2.54e-05  
    4   -7250.4930118354      4.45e-06  
    5   -7250.4930119951      1.19e-06  
    6   -7250.4930120026      2.88e-07  
    7   -7250.4930120034      1.05e-07  
    8   -7250.4930120033      1.23e-08  
    9   -7250.4930120027      3.98e-09  Convergence criterion met
 ---------------------------------------
 SCF time:   CPU 48.13s  wall 9.00s 
 SCF   energy in the final basis set =    -7250.4930120027
 Total energy in the final basis set =    -7250.4930120027

 --------------------------------------------------------------

                    Orbital Energies (a.u.)
 --------------------------------------------------------------

 Alpha MOs
 -- Occupied --
********-176.3047-165.7084-165.7063-165.7063 -35.8011 -31.2942 -31.2883
-31.2883 -24.7030 -22.9447 -22.9433 -22.9433 -22.9392 -22.9392 -10.2791
-10.2394 -10.2097 -10.2097 -10.2045 -10.2045  -6.3505  -4.7625  -4.7483
 -4.7482  -2.0284  -2.0239  -2.0238  -2.0116  -2.0114  -1.2423  -0.8931
 -0.7852  -0.7822  -0.6683  -0.6525  -0.6123  -0.5675  -0.5175  -0.4894
 -0.4852  -0.4671  -0.4593  -0.4258  -0.3958  -0.3758  -0.3637  -0.3038
 -0.2882  -0.2755  -0.2489
 -- Virtual --
 -0.0515  -0.0449  -0.0343  -0.0029   0.0052   0.0124   0.0323   0.0353
  0.0573   0.0691   0.0751   0.0791   0.0841   0.1043   0.1098   0.1114
  0.1188   0.1231   0.1231   0.1242   0.1245   0.1327   0.1369   0.1464
  0.1610   0.1619   0.1775   0.1821   0.1914   0.2058   0.2124   0.2210
  0.2297   0.2399   0.2516   0.2614   0.2664   0.2732   0.2829   0.3115
  0.3209   0.3240   0.3295   0.3418   0.3554   0.3749   0.4004   0.4129
  0.4236   0.4295   0.4413   0.4642   0.4897   0.4999   0.5071   0.5269
  0.5323   0.5521   0.5531   0.5686   0.5700   0.5816   0.5958   0.6183
  0.6335   0.6469   0.6493   0.6849   0.6918   0.7616   0.7683   0.7924
  0.8112   0.8229   0.8402   0.8551   0.8660   0.8744   0.8873   0.9416
  0.9638   0.9753   0.9775   1.0264   1.0386   1.0489   1.1039   1.1540
  1.1887   1.2598   1.3260   1.3502   1.3901   1.4140   1.4225   1.4702
  1.4893   1.4931   1.4993   1.5295   1.5407   1.5475   1.5928   1.5974
  1.6373   1.6850   1.6942   1.7275   1.7479   1.8725   1.8781   1.8823
  1.8915   1.9032   1.9246   1.9319   1.9941   2.0428   2.0566   2.0614
  2.0655   2.1907   2.2657   2.3074   2.3107   2.3827   2.4261   2.5903
  2.6068   2.6168   2.6411   2.6722   2.6931   2.7061   2.7262   2.7288
  2.7352   2.7633   2.8381   2.8595   2.9280   2.9418   3.0516   3.1019
  3.1663   3.3094   3.3472   3.4555   3.5799   3.6367   3.7487   3.7761
  3.8434   3.9691   3.9698   3.9725   4.0120   4.0255   4.0952   4.1051
  4.1306   4.1527   4.3019   4.5015   4.8166   4.8588   6.0115   6.0957
  6.1550   6.3048   6.4324   6.7273  23.4957  23.8517  23.9520  24.0249
 24.0724  24.1590  27.9253  28.3524  28.4177  28.4288  28.5402  28.5582
 28.5641  28.6197  28.7219  66.7905 127.8951 127.9456 127.9773 151.7147
********
 --------------------------------------------------------------

          Ground-State Mulliken Net Atomic Charges

     Atom                 Charge (a.u.)
  ----------------------------------------
      1 C                    -0.685493
      2 C                     0.421678
      3 C                    -0.756878
      4 C                     0.421678
      5 C                    -0.685493
      6 C                     0.719668
      7 H                     0.161217
      8 H                     0.205077
      9 F                    -0.167819
     10 H                     0.205077
     11 H                     0.161217
     12 I                     0.000069
  ----------------------------------------
  Sum of atomic charges =     0.000000

 -----------------------------------------------------------------
                    Cartesian Multipole Moments
 -----------------------------------------------------------------
    Charge (ESU x 10^10)
                 0.0000
    Dipole Moment (Debye)
         X      -0.0000      Y       0.0000      Z      -0.0530
       Tot       0.0530
    Quadrupole Moments (Debye-Ang)
        XX     -61.5157     XY       0.0000     YY     -71.5694
        XZ      -0.0640     YZ      -0.0000     ZZ     -74.1025
    Octopole Moments (Debye-Ang^2)
       XXX    -222.9251    XXY       0.0000    XYY     -86.4528
       YYY       0.0000    XXZ      47.7125    XYZ      -0.0000
       YYZ      40.7921    XZZ     -89.5127    YZZ       0.0000
       ZZZ      81.1421
    Hexadecapole Moments (Debye-Ang^3)
      XXXX    -840.0425   XXXY       0.0000   XXYY    -182.3249
      XYYY       0.0000   YYYY     -89.4736   XXXZ     173.0910
      XXYZ      -0.0000   XYYZ      49.2751   YYYZ      -0.0000
      XXZZ    -503.6959   XYZZ       0.0000   YYZZ    -374.5329
      XZZZ      98.0162   YZZZ      -0.0000   ZZZZ   -2115.3332
 -----------------------------------------------------------------
 Calculating analytic gradient of the SCF energy
 Gradient of SCF Energy
            1           2           3           4           5           6
    1   0.0000678  -0.0000321  -0.0000000   0.0000321  -0.0000678   0.0000000
    2   0.0000000  -0.0000000   0.0000000  -0.0000000   0.0000000  -0.0000000
    3  -0.0002389   0.0000671   0.0003759   0.0000671  -0.0002389   0.0001358
            7           8           9          10          11          12
    1  -0.0000031   0.0000266   0.0000000  -0.0000266   0.0000031  -0.0000000
    2  -0.0000000   0.0000000   0.0000000   0.0000000  -0.0000000   0.0000000
    3   0.0000039   0.0000036  -0.0002049   0.0000036   0.0000039   0.0000219
 Max gradient component =       3.759E-04
 RMS gradient           =       9.691E-05
 Gradient time:  CPU 19.90 s  wall 3.39 s
 Geometry Optimization Parameters
   NAtoms,    NIC,     NZ,  NCons,   NDum,   NFix, NCnnct, MaxDiis
       12      78      12       0       0       0       0       0

 Cartesian Hessian Update
 Hessian updated using BFGS update


** GEOMETRY OPTIMIZATION IN DELOCALIZED INTERNAL COORDINATES **
   Searching for a Minimum

   Optimization Cycle:   4

                       Coordinates (Angstroms)
     ATOM                X               Y               Z
      1  C        -0.0043110548    0.0000000000    0.0027814323
      2  C        -0.0056518218    0.0000000000    1.3969284528
      3  C         1.2079582090    0.0000000000    2.0661391066
      4  C         2.4215682506    0.0000000000    1.3969284609
      5  C         2.4202275065    0.0000000000    0.0027814343
      6  C         1.2079582269    0.0000000000   -0.6856061779
      7  H        -0.9448618344    0.0000000000   -0.5331528840
      8  H        -0.9320550322    0.0000000000    1.9575015237
      9  F         1.2079582095    0.0000000000    3.4195336938
     10  H         3.3479714536    0.0000000000    1.9575015451
     11  H         3.3607782926    0.0000000000   -0.5331528716
     12  I         1.2079581620    0.0000000000   -2.8184637159
   Point Group: c1    Number of degrees of freedom:    30


   Energy is  -7250.493012003

 Hessian updated using BFGS update

 12 Hessian modes will be used to form the next step
  Hessian Eigenvalues:
     0.137382    0.154174    0.160000    0.160039    0.195535    0.240240
     0.350901    0.352554    0.430030    0.449039    0.481836    0.498566

 Minimum search - taking simple RFO step
 Searching for Lamda that Minimizes Along All modes
 Value Taken    Lamda =   0.00000000
 Step Taken.  Stepsize is  0.000933

                             Maximum     Tolerance    Cnvgd?
         Gradient           0.000201      0.000300     YES
         Displacement       0.000509      0.001200     YES
         Energy change     -0.000013      0.000001      NO


                       Distance Matrix (Angstroms)
             C (  1)   C (  2)   C (  3)   C (  4)   C (  5)   C (  6)
   C (  2)  1.394148
   C (  3)  2.393124  1.385890
   C (  4)  2.797952  2.427220  1.385890
   C (  5)  2.424539  2.797952  2.393124  1.394148
   C (  6)  1.394085  2.410353  2.751745  2.410353  1.394085
   H (  7)  1.082525  2.146469  3.375049  3.880472  3.407499  2.158211
   H (  8)  2.163710  1.082804  2.142769  3.400152  3.880558  3.400834
   F (  9)  3.625437  2.358767  1.353395  2.358767  3.625437  4.105140
   H ( 10)  3.880558  3.400152  2.142769  1.082804  2.163710  3.400834
   H ( 11)  3.407499  3.880472  3.375049  2.146469  1.082525  2.158211
   I ( 12)  3.070671  4.386614  4.884603  4.386614  3.070671  2.132858
             H (  7)   H (  8)   F (  9)   H ( 10)   H ( 11)
   H (  8)  2.490687
   F (  9)  4.500929  2.591755
   H ( 10)  4.963041  4.280026  2.591755
   H ( 11)  4.305640  4.963041  4.500929  2.490687
   I ( 12)  3.139630  5.233498  6.237997  5.233498  3.139631

 Final energy is   -7250.4930120026884     


 ******************************
 **  OPTIMIZATION CONVERGED  **
 ******************************

                       Coordinates (Angstroms)
     ATOM                X               Y               Z
      1  C        -0.0043110548    0.0000000000    0.0027814323
      2  C        -0.0056518218    0.0000000000    1.3969284528
      3  C         1.2079582090    0.0000000000    2.0661391066
      4  C         2.4215682506    0.0000000000    1.3969284609
      5  C         2.4202275065    0.0000000000    0.0027814343
      6  C         1.2079582269    0.0000000000   -0.6856061779
      7  H        -0.9448618344    0.0000000000   -0.5331528840
      8  H        -0.9320550322    0.0000000000    1.9575015237
      9  F         1.2079582095    0.0000000000    3.4195336938
     10  H         3.3479714536    0.0000000000    1.9575015451
     11  H         3.3607782926    0.0000000000   -0.5331528716
     12  I         1.2079581620    0.0000000000   -2.8184637159

Z-matrix Print:
$molecule
0 1
I 
C  1 2.132858
C  2 1.394085 1 119.590096
H  3 1.082525 2 120.735026 1 -0.000000 0
C  2 1.394085 1 119.590093 3 -180.000000 0
H  5 1.082525 2 120.735025 1 -0.000000 0
C  5 1.394148 2 119.645196 1 -180.000000 0
H  7 1.082804 5 121.233528 2 -180.000000 0
C  7 1.385890 5 118.818184 2 -0.000000 0
F  9 1.353395 7 118.873286 5 -180.000000 0
C  9 1.385890 7 122.253428 5 -0.000000 0
H  11 1.082804 9 119.948287 7 -180.000000 0
$end


 --------------------------------------------------------------

                    Orbital Energies (a.u.)
 --------------------------------------------------------------

 Alpha MOs
 -- Occupied --
********-176.3047-165.7084-165.7063-165.7063 -35.8011 -31.2942 -31.2883
-31.2883 -24.7030 -22.9447 -22.9433 -22.9433 -22.9392 -22.9392 -10.2791
-10.2394 -10.2097 -10.2097 -10.2045 -10.2045  -6.3505  -4.7625  -4.7483
 -4.7482  -2.0284  -2.0239  -2.0238  -2.0116  -2.0114  -1.2423  -0.8931
 -0.7852  -0.7822  -0.6683  -0.6525  -0.6123  -0.5675  -0.5175  -0.4894
 -0.4852  -0.4671  -0.4593  -0.4258  -0.3958  -0.3758  -0.3637  -0.3038
 -0.2882  -0.2755  -0.2489
 -- Virtual --
 -0.0515  -0.0449  -0.0343  -0.0029   0.0052   0.0124   0.0323   0.0353
  0.0573   0.0691   0.0751   0.0791   0.0841   0.1043   0.1098   0.1114
  0.1188   0.1231   0.1231   0.1242   0.1245   0.1327   0.1369   0.1464
  0.1610   0.1619   0.1775   0.1821   0.1914   0.2058   0.2124   0.2210
  0.2297   0.2399   0.2516   0.2614   0.2664   0.2732   0.2829   0.3115
  0.3209   0.3240   0.3295   0.3418   0.3554   0.3749   0.4004   0.4129
  0.4236   0.4295   0.4413   0.4642   0.4897   0.4999   0.5071   0.5269
  0.5323   0.5521   0.5531   0.5686   0.5700   0.5816   0.5958   0.6183
  0.6335   0.6469   0.6493   0.6849   0.6918   0.7616   0.7683   0.7924
  0.8112   0.8229   0.8402   0.8551   0.8660   0.8744   0.8873   0.9416
  0.9638   0.9753   0.9775   1.0264   1.0386   1.0489   1.1039   1.1540
  1.1887   1.2598   1.3260   1.3502   1.3901   1.4140   1.4225   1.4702
  1.4893   1.4931   1.4993   1.5295   1.5407   1.5475   1.5928   1.5974
  1.6373   1.6850   1.6942   1.7275   1.7479   1.8725   1.8781   1.8823
  1.8915   1.9032   1.9246   1.9319   1.9941   2.0428   2.0566   2.0614
  2.0655   2.1907   2.2657   2.3074   2.3107   2.3827   2.4261   2.5903
  2.6068   2.6168   2.6411   2.6722   2.6931   2.7061   2.7262   2.7288
  2.7352   2.7633   2.8381   2.8595   2.9280   2.9418   3.0516   3.1019
  3.1663   3.3094   3.3472   3.4555   3.5799   3.6367   3.7487   3.7761
  3.8434   3.9691   3.9698   3.9725   4.0120   4.0255   4.0952   4.1051
  4.1306   4.1527   4.3019   4.5015   4.8166   4.8588   6.0115   6.0957
  6.1550   6.3048   6.4324   6.7273  23.4957  23.8517  23.9520  24.0249
 24.0724  24.1590  27.9253  28.3524  28.4177  28.4288  28.5402  28.5582
 28.5641  28.6197  28.7219  66.7905 127.8951 127.9456 127.9773 151.7147
********
 --------------------------------------------------------------

          Ground-State Mulliken Net Atomic Charges

     Atom                 Charge (a.u.)
  ----------------------------------------
      1 C                    -0.685493
      2 C                     0.421678
      3 C                    -0.756878
      4 C                     0.421678
      5 C                    -0.685493
      6 C                     0.719668
      7 H                     0.161217
      8 H                     0.205077
      9 F                    -0.167819
     10 H                     0.205077
     11 H                     0.161217
     12 I                     0.000069
  ----------------------------------------
  Sum of atomic charges =     0.000000

 -----------------------------------------------------------------
                    Cartesian Multipole Moments
 -----------------------------------------------------------------
    Charge (ESU x 10^10)
                 0.0000
    Dipole Moment (Debye)
         X      -0.0000      Y       0.0000      Z      -0.0530
       Tot       0.0530
    Quadrupole Moments (Debye-Ang)
        XX     -61.5157     XY       0.0000     YY     -71.5694
        XZ      -0.0640     YZ      -0.0000     ZZ     -74.1025
    Octopole Moments (Debye-Ang^2)
       XXX    -222.9251    XXY       0.0000    XYY     -86.4528
       YYY       0.0000    XXZ      47.7125    XYZ      -0.0000
       YYZ      40.7921    XZZ     -89.5127    YZZ       0.0000
       ZZZ      81.1421
    Hexadecapole Moments (Debye-Ang^3)
      XXXX    -840.0425   XXXY       0.0000   XXYY    -182.3249
      XYYY       0.0000   YYYY     -89.4736   XXXZ     173.0910
      XXYZ      -0.0000   XYYZ      49.2751   YYYZ      -0.0000
      XXZZ    -503.6959   XYZZ       0.0000   YYZZ    -374.5329
      XZZZ      98.0162   YZZZ      -0.0000   ZZZZ   -2115.3332
 -----------------------------------------------------------------
Archival summary:
1\1\december\OPT\ProcedureUnspecified\BasisUnspecified\1164\taweetha\FriNov2921:03:182019FriNov2921:03:182019\0\\#,OPT,ProcedureUnspecified,BasisUnspecified,\\0,1\I\C,1,2.13286\C,2,1.39409,1,119.59\H,3,1.08253,2,120.735,1,-0,0\C,2,1.39409,1,119.59,3,-180,0\H,5,1.08253,2,120.735,1,-0,0\C,5,1.39415,2,119.645,1,-180,0\H,7,1.0828,5,121.234,2,-180,0\C,7,1.38589,5,118.818,2,-0,0\F,9,1.35339,7,118.873,5,-180,0\C,9,1.38589,7,122.253,5,-0,0\H,11,1.0828,9,119.948,7,-180,0\\\@

 Total job time:  55.53s(wall), 313.73s(cpu) 
 Fri Nov 29 21:03:18 2019

        *************************************************************
        *                                                           *
        *  Thank you very much for using Q-Chem.  Have a nice day.  *
        *                                                           *
        *************************************************************


 
User input: 2 of 2 
 
                  Welcome to Q-Chem
     A Quantum Leap Into The Future Of Chemistry


 Q-Chem 5.2 (devel), Q-Chem, Inc., Pleasanton, CA (2019)

 Yihan Shao,  Zhengting Gan,  E. Epifanovsky,  A. T. B. Gilbert,  M. Wormit,  
 J. Kussmann,  A. W. Lange,  A. Behn,  Jia Deng,  Xintian Feng,  D. Ghosh,  
 M. Goldey,  P. R. Horn,  L. D. Jacobson,  I. Kaliman,  T. Kus,  A. Landau,  
 Jie Liu,  E. I. Proynov,  R. M. Richard,  R. P. Steele,  E. J. Sundstrom,  
 H. L. Woodcock III,  P. M. Zimmerman,  D. Zuev,  B. Albrecht,  E. Alguire,  
 S. A. Baeppler,  D. Barton,  Z. Benda,  Y. A. Bernard,  E. J. Berquist,  
 K. B. Bravaya,  H. Burton,  D. Casanova,  Chun-Min Chang,  Yunqing Chen,  
 A. Chien,  K. D. Closser,  M. P. Coons,  S. Coriani,  S. Dasgupta,  
 A. L. Dempwolff,  M. Diedenhofen,  Hainam Do,  R. G. Edgar,  Po-Tung Fang,  
 S. Faraji,  S. Fatehi,  Qingguo Feng,  K. D. Fenk,  J. Fosso-Tande,  
 J. Gayvert,  Qinghui Ge,  A. Ghysels,  G. Gidofalvi,  J. Gomes,  
 J. Gonthier,  A. Gunina,  D. Hait,  M. W. D. Hanson-Heine,  
 P. H. P. Harbach,  A. W. Hauser,  M. F. Herbst,  J. E. Herr,  
 E. G. Hohenstein,  Z. C. Holden,  Kerwin Hui,  B. C. Huynh,  T.-C. Jagau,  
 Hyunjun Ji,  B. Kaduk,  K. Khistyaev,  Jaehoon Kim,  P. Klunzinger,  K. Koh,  
 D. Kosenkov,  L. Koulias,  T. Kowalczyk,  C. M. Krauter,  A. Kunitsa,  
 Ka Un Lao,  A. Laurent,  K. V. Lawler,  Joonho Lee,  D. Lefrancois,  
 S. Lehtola,  D. S. Levine,  Yi-Pei Li,  You-Sheng Lin,  Fenglai Liu,  
 E. Livshits,  A. Luenser,  P. Manohar,  E. Mansoor,  S. F. Manzer,  
 Shan-Ping Mao,  Yuezhi Mao,  N. Mardirossian,  A. V. Marenich,  
 T. Markovich,  L. A. Martinez-Martinez,  S. A. Maurer,  N. J. Mayhall,  
 S. C. McKenzie,  J.-M. Mewes,  P. Morgante,  A. F. Morrison,  
 J. W. Mullinax,  K. Nanda,  T. S. Nguyen-Beck,  R. Olivares-Amaya,  
 J. A. Parkhill,  Zheng Pei,  T. M. Perrine,  F. Plasser,  P. Pokhilko,  
 S. Prager,  A. Prociuk,  E. Ramos,  D. R. Rehn,  F. Rob,  M. Scheurer,  
 M. Schneider,  N. Sergueev,  S. M. Sharada,  S. Sharma,  D. W. Small,  
 T. Stauch,  T. Stein,  Yu-Chuan Su,  A. J. W. Thom,  A. Tkatchenko,  
 T. Tsuchimochi,  N. M. Tubman,  L. Vogt,  M. L. Vidal,  O. Vydrov,  
 M. A. Watson,  J. Wenzel,  M. de Wergifosse,  T. A. Wesolowski,  A. White,  
 J. Witte,  A. Yamada,  Jun Yang,  K. Yao,  S. Yeganeh,  S. R. Yost,  
 Zhi-Qiang You,  A. Zech,  Igor Ying Zhang,  Xing Zhang,  Yan Zhao,  
 Ying Zhu,  B. R. Brooks,  G. K. L. Chan,  C. J. Cramer,  M. S. Gordon,  
 W. J. Hehre,  A. Klamt,  M. W. Schmidt,  C. D. Sherrill,  D. G. Truhlar,  
 A. Aspuru-Guzik,  R. Baer,  A. T. Bell,  N. A. Besley,  Jeng-Da Chai,  
 A. E. DePrince, III,  R. A. DiStasio Jr.,  A. Dreuw,  B. D. Dunietz,  
 T. R. Furlani,  Chao-Ping Hsu,  Yousung Jung,  Jing Kong,  D. S. Lambrecht,  
 WanZhen Liang,  C. Ochsenfeld,  V. A. Rassolov,  L. V. Slipchenko,  
 J. E. Subotnik,  T. Van Voorhis,  J. M. Herbert,  A. I. Krylov,  
 P. M. W. Gill,  M. Head-Gordon

 Contributors to earlier versions of Q-Chem not listed above: 
 R. D. Adamson,  B. Austin,  J. Baker,  G. J. O. Beran,  K. Brandhorst,  
 S. T. Brown,  E. F. C. Byrd,  A. K. Chakraborty,  C.-L. Cheng,  
 Siu Hung Chien,  D. M. Chipman,  D. L. Crittenden,  H. Dachsel,  
 R. J. Doerksen,  A. D. Dutoi,  L. Fusti-Molnar,  W. A. Goddard III,  
 A. Golubeva-Zadorozhnaya,  S. R. Gwaltney,  G. Hawkins,  A. Heyden,  
 S. Hirata,  G. Kedziora,  F. J. Keil,  C. Kelley,  Jihan Kim,  R. A. King,  
 R. Z. Khaliullin,  P. P. Korambath,  W. Kurlancheek,  A. M. Lee,  M. S. Lee,  
 S. V. Levchenko,  Ching Yeh Lin,  D. Liotard,  R. C. Lochan,  I. Lotan,  
 P. E. Maslen,  N. Nair,  D. P. O'Neill,  D. Neuhauser,  E. Neuscamman,  
 C. M. Oana,  R. Olson,  B. Peters,  R. Peverati,  P. A. Pieniazek,  
 Y. M. Rhee,  J. Ritchie,  M. A. Rohrdanz,  E. Rosta,  N. J. Russ,  
 H. F. Schaefer III,  N. E. Schultz,  N. Shenvi,  A. C. Simmonett,  A. Sodt,  
 D. Stuck,  K. S. Thanthiriwatte,  V. Vanovschi,  Tao Wang,  A. Warshel,  
 C. F. Williams,  Q. Wu,  X. Xu,  W. Zhang

 Please cite Q-Chem as follows:
 Y. Shao et al., Mol. Phys. 113, 184-215 (2015)
 DOI: 10.1080/00268976.2014.952696

 Q-Chem 5.2.1 for Intel X86 EM64T Linux

 Parts of Q-Chem use Armadillo 8.300.2 (Tropical Shenanigans).
 http://arma.sourceforge.net/

 Q-Chem begins on Fri Nov 29 21:03:18 2019  

Host: 
0

     Scratch files written to /scratch/taweetham/qchem7023//
NAlpha2: 102
NElect   102
Mult     1
The previous job contains 0 fragments, simply inherited here

Checking the input file for inconsistencies... 	...done.

--------------------------------------------------------------
User input:
--------------------------------------------------------------

$MOLECULE
READ
$END

$REM
   JOB_TYPE 	FREQUENCY
   BASIS 	6-311++G**
   METHOD	B3LYP	
$END


--------------------------------------------------------------
 Atom   5: (  1.2122693072, -0.0000000000, -0.8917457636)
         ->(  1.2122692540, -0.0000000000, -0.8917457329)
 Atom   4: (  1.2136100348, -0.0000000000, -2.2858927902)
         ->(  1.2136100375, -0.0000000000, -2.2858927534)
 Atom   3: ( -0.0000000147, -0.0000000000, -2.9551034216)
         ->(  0.0000000000,  0.0000000000, -2.9551034216)
 Atom   6: (  0.0000000358, -0.0000000000, -0.2033581371)
         ->(  0.0000000000,  0.0000000000, -0.2033581371)
 Atom  11: (  2.1528200997, -0.0000000000, -0.3558114688)
         ->(  2.1528200273, -0.0000000000, -0.3558114055)
 Atom  10: (  2.1400132313, -0.0000000000, -2.8464658854)
         ->(  2.1400132546, -0.0000000000, -2.8464658134)
 Atom   9: ( -0.0000000302, -0.0000000000, -4.3084980088)
         ->(  0.0000000000,  0.0000000000, -4.3084980088)
 Atom  12: ( -0.0000000039,  0.0000000000,  1.9294994009)
         ->(  0.0000000000,  0.0000000000,  1.9294994009)
 ----------------------------------------------------------------
             Standard Nuclear Orientation (Angstroms)
    I     Atom           X                Y                Z
 ----------------------------------------------------------------
    1      C      -1.2122692540     0.0000000000    -0.8917457329
    2      C      -1.2136100375     0.0000000000    -2.2858927534
    3      C       0.0000000000     0.0000000000    -2.9551034216
    4      C       1.2136100375    -0.0000000000    -2.2858927534
    5      C       1.2122692540    -0.0000000000    -0.8917457329
    6      C       0.0000000000     0.0000000000    -0.2033581371
    7      H      -2.1528200273     0.0000000000    -0.3558114055
    8      H      -2.1400132546     0.0000000000    -2.8464658134
    9      F       0.0000000000     0.0000000000    -4.3084980088
   10      H       2.1400132546    -0.0000000000    -2.8464658134
   11      H       2.1528200273    -0.0000000000    -0.3558114055
   12      I       0.0000000000     0.0000000000     1.9294994009
 ----------------------------------------------------------------
 Molecular Point Group                 C2v   NOp =  4
 Largest Abelian Subgroup              C2v   NOp =  4
 Nuclear Repulsion Energy =         627.87692542 hartrees
 There are       51 alpha and       51 beta electrons
 Requested basis set is 6-311++G(d,p)
 There are 86 shells and 244 basis functions

 Total QAlloc Memory Limit   2000 MB
 Mega-Array Size       188 MB
 MEM_STATIC part       192 MB

                       Distance Matrix (Angstroms)
             C (  1)   C (  2)   C (  3)   C (  4)   C (  5)   C (  6)
   C (  2)  1.394148
   C (  3)  2.393124  1.385890
   C (  4)  2.797952  2.427220  1.385890
   C (  5)  2.424539  2.797952  2.393124  1.394148
   C (  6)  1.394085  2.410353  2.751745  2.410353  1.394085
   H (  7)  1.082525  2.146469  3.375049  3.880472  3.407499  2.158211
   H (  8)  2.163710  1.082804  2.142769  3.400152  3.880558  3.400834
   F (  9)  3.625437  2.358767  1.353395  2.358767  3.625437  4.105140
   H ( 10)  3.880558  3.400152  2.142769  1.082804  2.163710  3.400834
   H ( 11)  3.407499  3.880472  3.375049  2.146469  1.082525  2.158211
   I ( 12)  3.070671  4.386614  4.884603  4.386614  3.070671  2.132858
             H (  7)   H (  8)   F (  9)   H ( 10)   H ( 11)
   H (  8)  2.490687
   F (  9)  4.500929  2.591755
   H ( 10)  4.963041  4.280027  2.591755
   H ( 11)  4.305640  4.963041  4.500929  2.490687
   I ( 12)  3.139630  5.233498  6.237997  5.233498  3.139630

 A cutoff of  1.0D-11 yielded   3112 shell pairs
 There are     25830 function pairs (     28320 Cartesian)
 Smallest overlap matrix eigenvalue = 1.87E-06

 Q-Chem warning in module stvman/mkSTV.C, line 318:

 Overlap eigenvalue is smaller than square root of threshold
 Use THRESH >= 12 to get rid of this warning

 Guess from superposition of atomic densities
 Warning:  Energy on first SCF cycle will be non-variational
 SAD guess density has 102.000000 electrons

 -----------------------------------------------------------------------
  General SCF calculation program by
  Eric Jon Sundstrom, Paul Horn, Yuezhi Mao, Dmitri Zuev, Alec White,
  David Stuck, Shaama M.S., Shane Yost, Joonho Lee, David Small,
  Daniel Levine, Susi Lehtola, Hugh Burton, Evgeny Epifanovsky,
  Bang C. Huynh
 -----------------------------------------------------------------------
 Exchange:     0.2000 Hartree-Fock + 0.0800 Slater + 0.7200 B88
 Correlation:  0.1900 VWN1RPA + 0.8100 LYP
 Using SG-1 standard quadrature grid
 using 6 threads for integral computing
 -------------------------------------------------------
 OpenMP Integral computing Module                
 Release: version 2.0, May 2017, Q-Chem Inc. Pleasanton 
 -------------------------------------------------------
 A restricted SCF calculation will be
 performed using DIIS
 SCF converges when DIIS error is below 1.0e-08
 ---------------------------------------
  Cycle       Energy         DIIS error
 ---------------------------------------
    1   -7252.0903224982      3.89e-02  
    2   -7250.3886758382      3.80e-03  
    3   -7250.3170786007      4.78e-03  
    4   -7250.4856789885      9.67e-04  
    5   -7250.4915651630      4.33e-04  
    6   -7250.4929559844      9.43e-05  
    7   -7250.4930069458      3.93e-05  
    8   -7250.4930137845      1.02e-05  
    9   -7250.4930142391      1.17e-06  
   10   -7250.4930142462      5.53e-07  
   11   -7250.4930142230      2.41e-07  
   12   -7250.4930142268      2.92e-08  
   13   -7250.4930142271      1.35e-08  
   14   -7250.4930142346      3.67e-09  Convergence criterion met
 ---------------------------------------
 SCF time:   CPU 59.90s  wall 11.00s 
 SCF   energy in the final basis set =    -7250.4930142346
 Total energy in the final basis set =    -7250.4930142346

 --------------------------------------------------------------
             Orbital Energies (a.u.) and Symmetries
 --------------------------------------------------------------

 Alpha MOs, Restricted
 -- Occupied --                  
******* -176.30 -165.71 -165.71 -165.71  -35.80  -31.29  -31.29
  1 A1    2 A1    3 A1    1 B2    1 B1    4 A1    5 A1    2 B2                 
-31.288 -24.703 -22.945 -22.943 -22.943 -22.939 -22.939 -10.279
  2 B1    6 A1    7 A1    3 B2    3 B1    8 A1    1 A2    9 A1                 
-10.239 -10.210 -10.210 -10.205 -10.205  -6.350  -4.763  -4.748
 10 A1    4 B1   11 A1    5 B1   12 A1   13 A1   14 A1    6 B1                 
 -4.748  -2.028  -2.024  -2.024  -2.012  -2.011  -1.242  -0.893
  4 B2   15 A1    7 B1    5 B2    2 A2   16 A1   17 A1   18 A1                 
 -0.785  -0.782  -0.668  -0.653  -0.612  -0.567  -0.518  -0.489
  8 B1   19 A1   20 A1    9 B1   21 A1   22 A1   10 B1   23 A1                 
 -0.485  -0.467  -0.459  -0.426  -0.396  -0.376  -0.364  -0.304
  6 B2   24 A1   11 B1   12 B1    7 B2   13 B1   25 A1    8 B2                 
 -0.288  -0.276  -0.249
  3 A2   14 B1    9 B2                                                         
 -- Virtual --                   
 -0.051  -0.045  -0.034  -0.003   0.005   0.012   0.032   0.035
 26 A1    4 A2   10 B2   27 A1   15 B1   28 A1   29 A1   16 B1                 
  0.057   0.069   0.075   0.079   0.084   0.104   0.110   0.111
 11 B2   30 A1   31 A1    5 A2   12 B2   17 B1   32 A1   18 B1                 
  0.119   0.123   0.123   0.124   0.125   0.133   0.137   0.146
 33 A1   19 B1   13 B2   34 A1    6 A2   20 B1   14 B2   35 A1                 
  0.161   0.162   0.178   0.182   0.191   0.206   0.212   0.221
 21 B1   36 A1   37 A1   15 B2   22 B1   38 A1   23 B1   24 B1                 
  0.230   0.240   0.252   0.261   0.266   0.273   0.283   0.312
 39 A1   16 B2   40 A1   25 B1   41 A1   26 B1   42 A1   17 B2                 
  0.321   0.324   0.329   0.342   0.355   0.375   0.400   0.413
 27 B1   43 A1   44 A1   28 B1   29 B1   45 A1   30 B1    7 A2                 
  0.424   0.429   0.441   0.464   0.490   0.500   0.507   0.527
 46 A1   18 B2   47 A1   31 B1   48 A1   49 A1   19 B2   50 A1                 
  0.532   0.552   0.553   0.569   0.570   0.582   0.596   0.618
 32 B1   33 B1    8 A2   34 B1   20 B2   51 A1    9 A2   21 B2                 
  0.634   0.647   0.649   0.685   0.692   0.762   0.768   0.792
 52 A1   53 A1   35 B1   54 A1   22 B2   55 A1   36 B1   37 B1                 
  0.811   0.823   0.840   0.855   0.866   0.874   0.887   0.942
 56 A1   57 A1   58 A1   38 B1   39 B1   59 A1   40 B1   41 B1                 
  0.964   0.975   0.978   1.026   1.039   1.049   1.104   1.154
 60 A1   10 A2   23 B2   61 A1   42 B1   11 A2   12 A2   24 B2                 
  1.189   1.260   1.326   1.350   1.390   1.414   1.423   1.470
 25 B2   62 A1   63 A1   26 B2   43 B1   27 B2   64 A1   44 B1                 
  1.489   1.493   1.499   1.530   1.541   1.548   1.593   1.597
 45 B1   65 A1   66 A1   46 B1   13 A2   67 A1   28 B2   29 B2                 
  1.637   1.685   1.694   1.727   1.748   1.873   1.878   1.882
 68 A1   47 B1   69 A1   48 B1   14 A2   70 A1   49 B1   30 B2                 
  1.891   1.903   1.925   1.932   1.994   2.043   2.057   2.061
 15 A2   31 B2   71 A1   50 B1   72 A1   73 A1   16 A2   51 B1                 
  2.066   2.191   2.266   2.307   2.311   2.383   2.426   2.590
 74 A1   32 B2   52 B1   17 A2   53 B1   75 A1   54 B1   76 A1                 
  2.607   2.617   2.641   2.672   2.693   2.706   2.726   2.729
 33 B2   77 A1   78 A1   55 B1   56 B1   79 A1   34 B2   80 A1                 
  2.735   2.763   2.838   2.860   2.928   2.942   3.052   3.102
 57 B1   18 A2   35 B2   19 A2   58 B1   81 A1   36 B2   59 B1                 
  3.166   3.309   3.347   3.456   3.580   3.637   3.749   3.776
 82 A1   60 B1   83 A1   61 B1   84 A1   85 A1   86 A1   20 A2                 
  3.843   3.969   3.970   3.972   4.012   4.025   4.095   4.105
 87 A1   21 A2   62 B1   37 B2   88 A1   38 B2   63 B1   89 A1                 
  4.131   4.153   4.302   4.501   4.817   4.859   6.011   6.096
 64 B1   65 B1   90 A1   91 A1   66 B1   92 A1   39 B2   67 B1                 
  6.155   6.305   6.432   6.727  23.496  23.852  23.952  24.025
 93 A1   40 B2   68 B1   94 A1   95 A1   96 A1   69 B1   97 A1                 
 24.072  24.159  27.925  28.352  28.418  28.429  28.540  28.558
 70 B1   98 A1   99 A1   41 B2   71 B1  100 A1   22 A2  101 A1                 
 28.564  28.620  28.722  66.790 127.895 127.946 127.977 151.715
 42 B2   72 B1  102 A1  103 A1   43 B2   73 B1  104 A1  105 A1                 
*******
106 A1                                                                         

 Beta MOs, Restricted
 -- Occupied --                  
******* -176.30 -165.71 -165.71 -165.71  -35.80  -31.29  -31.29
  1 A1    2 A1    3 A1    1 B2    1 B1    4 A1    5 A1    2 B2                 
-31.288 -24.703 -22.945 -22.943 -22.943 -22.939 -22.939 -10.279
  2 B1    6 A1    7 A1    3 B2    3 B1    8 A1    1 A2    9 A1                 
-10.239 -10.210 -10.210 -10.205 -10.205  -6.350  -4.763  -4.748
 10 A1    4 B1   11 A1    5 B1   12 A1   13 A1   14 A1    6 B1                 
 -4.748  -2.028  -2.024  -2.024  -2.012  -2.011  -1.242  -0.893
  4 B2   15 A1    7 B1    5 B2    2 A2   16 A1   17 A1   18 A1                 
 -0.785  -0.782  -0.668  -0.653  -0.612  -0.567  -0.518  -0.489
  8 B1   19 A1   20 A1    9 B1   21 A1   22 A1   10 B1   23 A1                 
 -0.485  -0.467  -0.459  -0.426  -0.396  -0.376  -0.364  -0.304
  6 B2   24 A1   11 B1   12 B1    7 B2   13 B1   25 A1    8 B2                 
 -0.288  -0.276  -0.249
  3 A2   14 B1    9 B2                                                         
 -- Virtual --                   
 -0.051  -0.045  -0.034  -0.003   0.005   0.012   0.032   0.035
 26 A1    4 A2   10 B2   27 A1   15 B1   28 A1   29 A1   16 B1                 
  0.057   0.069   0.075   0.079   0.084   0.104   0.110   0.111
 11 B2   30 A1   31 A1    5 A2   12 B2   17 B1   32 A1   18 B1                 
  0.119   0.123   0.123   0.124   0.125   0.133   0.137   0.146
 33 A1   19 B1   13 B2   34 A1    6 A2   20 B1   14 B2   35 A1                 
  0.161   0.162   0.178   0.182   0.191   0.206   0.212   0.221
 21 B1   36 A1   37 A1   15 B2   22 B1   38 A1   23 B1   24 B1                 
  0.230   0.240   0.252   0.261   0.266   0.273   0.283   0.312
 39 A1   16 B2   40 A1   25 B1   41 A1   26 B1   42 A1   17 B2                 
  0.321   0.324   0.329   0.342   0.355   0.375   0.400   0.413
 27 B1   43 A1   44 A1   28 B1   29 B1   45 A1   30 B1    7 A2                 
  0.424   0.429   0.441   0.464   0.490   0.500   0.507   0.527
 46 A1   18 B2   47 A1   31 B1   48 A1   49 A1   19 B2   50 A1                 
  0.532   0.552   0.553   0.569   0.570   0.582   0.596   0.618
 32 B1   33 B1    8 A2   34 B1   20 B2   51 A1    9 A2   21 B2                 
  0.634   0.647   0.649   0.685   0.692   0.762   0.768   0.792
 52 A1   53 A1   35 B1   54 A1   22 B2   55 A1   36 B1   37 B1                 
  0.811   0.823   0.840   0.855   0.866   0.874   0.887   0.942
 56 A1   57 A1   58 A1   38 B1   39 B1   59 A1   40 B1   41 B1                 
  0.964   0.975   0.978   1.026   1.039   1.049   1.104   1.154
 60 A1   10 A2   23 B2   61 A1   42 B1   11 A2   12 A2   24 B2                 
  1.189   1.260   1.326   1.350   1.390   1.414   1.423   1.470
 25 B2   62 A1   63 A1   26 B2   43 B1   27 B2   64 A1   44 B1                 
  1.489   1.493   1.499   1.530   1.541   1.548   1.593   1.597
 45 B1   65 A1   66 A1   46 B1   13 A2   67 A1   28 B2   29 B2                 
  1.637   1.685   1.694   1.727   1.748   1.873   1.878   1.882
 68 A1   47 B1   69 A1   48 B1   14 A2   70 A1   49 B1   30 B2                 
  1.891   1.903   1.925   1.932   1.994   2.043   2.057   2.061
 15 A2   31 B2   71 A1   50 B1   72 A1   73 A1   16 A2   51 B1                 
  2.066   2.191   2.266   2.307   2.311   2.383   2.426   2.590
 74 A1   32 B2   52 B1   17 A2   53 B1   75 A1   54 B1   76 A1                 
  2.607   2.617   2.641   2.672   2.693   2.706   2.726   2.729
 33 B2   77 A1   78 A1   55 B1   56 B1   79 A1   34 B2   80 A1                 
  2.735   2.763   2.838   2.860   2.928   2.942   3.052   3.102
 57 B1   18 A2   35 B2   19 A2   58 B1   81 A1   36 B2   59 B1                 
  3.166   3.309   3.347   3.456   3.580   3.637   3.749   3.776
 82 A1   60 B1   83 A1   61 B1   84 A1   85 A1   86 A1   20 A2                 
  3.843   3.969   3.970   3.972   4.012   4.025   4.095   4.105
 87 A1   21 A2   62 B1   37 B2   88 A1   38 B2   63 B1   89 A1                 
  4.131   4.153   4.302   4.501   4.817   4.859   6.011   6.096
 64 B1   65 B1   90 A1   91 A1   66 B1   92 A1   39 B2   67 B1                 
  6.155   6.305   6.432   6.727  23.496  23.852  23.952  24.025
 93 A1   40 B2   68 B1   94 A1   95 A1   96 A1   69 B1   97 A1                 
 24.072  24.159  27.925  28.352  28.418  28.429  28.540  28.558
 70 B1   98 A1   99 A1   41 B2   71 B1  100 A1   22 A2  101 A1                 
 28.564  28.620  28.722  66.790 127.895 127.946 127.977 151.715
 42 B2   72 B1  102 A1  103 A1   43 B2   73 B1  104 A1  105 A1                 
*******
106 A1                                                                         
 --------------------------------------------------------------

          Ground-State Mulliken Net Atomic Charges

     Atom                 Charge (a.u.)
  ----------------------------------------
      1 C                    -0.685491
      2 C                     0.421676
      3 C                    -0.756878
      4 C                     0.421676
      5 C                    -0.685491
      6 C                     0.719667
      7 H                     0.161217
      8 H                     0.205078
      9 F                    -0.167819
     10 H                     0.205078
     11 H                     0.161217
     12 I                     0.000069
  ----------------------------------------
  Sum of atomic charges =     0.000000

 -----------------------------------------------------------------
                    Cartesian Multipole Moments
 -----------------------------------------------------------------
    Charge (ESU x 10^10)
                 0.0000
    Dipole Moment (Debye)
         X      -0.0000      Y       0.0000      Z       0.0530
       Tot       0.0530
    Quadrupole Moments (Debye-Ang)
        XX     -61.5157     XY      -0.0000     YY     -71.5694
        XZ      -0.0000     YZ       0.0000     ZZ     -74.1967
    Octopole Moments (Debye-Ang^2)
       XXX      -0.0000    XXY       0.0000    XYY      -0.0000
       YYY       0.0000    XXZ       6.8954    XYZ      -0.0000
       YYZ      22.8306    XZZ      -0.0000    YZZ       0.0000
       ZZZ     116.6069
    Hexadecapole Moments (Debye-Ang^3)
      XXXX    -301.4740   XXXY      -0.0000   XXYY     -77.8935
      XYYY      -0.0000   YYYY     -89.4736   XXXZ      -0.0000
      XXYZ       0.0000   XYYZ      -0.0000   YYYZ       0.0000
      XXZZ    -359.2146   XYZZ       0.0000   YYZZ    -358.5658
      XZZZ      -0.0000   YZZZ       0.0000   ZZZZ   -2178.3127
 -----------------------------------------------------------------
 Calculating MO derivatives via CPSCF
    1     0    39    0.0433014  
    2     0    39    0.0110633  
    3     0    39    0.0017079  
    4     1    38    0.0002202  
    5    33     6    0.0000198  
    6    39     0    0.0000010  Converged
 Time for AOints: 65.8 s (CPU) 11.1 s (wall)
 ------------------------------------------------------------------------------
                     AOints        : Timing summary (seconds)
 ------------------------------------------------------------------------------
     job step          cpu (% of tot)      sys (% of tot)     wall (% of tot)
 ------------------------------------------------------------------------------
  AOints            0.6582E+02 ( 6.7)   0.4000E-05 ( 6.0)   0.1107E+02 ( 6.6)
 ------------------------------------------------------------------------------
   Grand Totals     0.9869E+03          0.6700E-04          0.1688E+03
 ------------------------------------------------------------------------------
 Polarizability Matrix (a.u.)
            1           2           3
    1 -94.6706760  -0.0000000   0.0000000
    2  -0.0000000 -59.5020198  -0.0000000
    3   0.0000000  -0.0000000-140.8459880
 Calculating analytic Hessian of the SCF energy

 Direct stationary perturbation theory relativistic correction:

 rels  =      97.050999865318
 relv  =    -321.614880604580
 rel2e =      41.693495150798
 E_rel =    -182.870385588465

 Hessian of the SCF Energy
            1           2           3           4           5           6
    1   0.7141617   0.0000000  -0.0474497  -0.1264120  -0.0000000   0.0354369
    2   0.0000000   0.1230239   0.0000000  -0.0000000  -0.0523721  -0.0000000
    3  -0.0474497   0.0000000   0.6641014  -0.0333117  -0.0000000  -0.3328507
    4  -0.1264120  -0.0000000  -0.0333117   0.7277006   0.0000000   0.0359403
    5  -0.0000000  -0.0523721  -0.0000000   0.0000000   0.1187047  -0.0000000
    6   0.0354369  -0.0000000  -0.3328507   0.0359403  -0.0000000   0.6913262
    7   0.0408052   0.0000000   0.0841916  -0.2988183  -0.0000000   0.0377049
    8   0.0000000  -0.0010060   0.0000000  -0.0000000  -0.0628512   0.0000000
    9   0.0265209  -0.0000000  -0.0284350   0.1155505   0.0000000  -0.1533489
   10  -0.0199554  -0.0000000  -0.0290938  -0.0525985   0.0000000   0.0231779
   11  -0.0000000   0.0013841   0.0000000   0.0000000   0.0061679   0.0000000
   12  -0.0303571  -0.0000000  -0.0477403  -0.0231783  -0.0000000   0.0606098
   13  -0.0568711   0.0000000  -0.0232618  -0.0199549  -0.0000000   0.0303572
   14   0.0000000   0.0013499   0.0000000  -0.0000000   0.0013841  -0.0000000
   15   0.0232616   0.0000000   0.0596840   0.0290943  -0.0000000  -0.0477407
   16  -0.2756743  -0.0000000  -0.0569701   0.0330823   0.0000000  -0.0789493
   17  -0.0000000  -0.0525997  -0.0000000   0.0000000   0.0048040   0.0000000
   18  -0.1119198  -0.0000000  -0.1491735  -0.0241003   0.0000000  -0.0301890
   19  -0.2718016  -0.0000000   0.1215908   0.0043291   0.0000000  -0.0021824
   20   0.0000000  -0.0352999   0.0000000  -0.0000000   0.0033073  -0.0000000
   21   0.1240476   0.0000000  -0.1256827   0.0276501  -0.0000000  -0.0117968
   22   0.0050268   0.0000000   0.0023326  -0.2686711  -0.0000000  -0.1232882
   23  -0.0000000   0.0021665  -0.0000000   0.0000000  -0.0329618   0.0000000
   24  -0.0272936   0.0000000  -0.0108034  -0.1249310  -0.0000000  -0.1306388
   25  -0.0078420  -0.0000000  -0.0037739   0.0061879   0.0000000   0.0444626
   26  -0.0000000   0.0069196  -0.0000000   0.0000000   0.0069292   0.0000000
   27   0.0046121   0.0000000   0.0018106   0.0035853  -0.0000000  -0.0454674
   28   0.0002857   0.0000000  -0.0010121  -0.0033283  -0.0000000  -0.0037801
   29   0.0000000  -0.0011129   0.0000000  -0.0000000   0.0049614  -0.0000000
   30  -0.0006267  -0.0000000  -0.0008701  -0.0031935   0.0000000  -0.0012260
   31  -0.0031713  -0.0000000   0.0038035   0.0004341   0.0000000   0.0007545
   32   0.0000000   0.0061111   0.0000000  -0.0000000  -0.0013917   0.0000000
   33   0.0032633  -0.0000000  -0.0010532   0.0006033   0.0000000  -0.0006674
   34   0.0014475   0.0000000  -0.0170451  -0.0019506  -0.0000000   0.0003652
   35   0.0000000   0.0014355  -0.0000000  -0.0000000   0.0033183   0.0000000
   36   0.0005045   0.0000000  -0.0289870  -0.0037092  -0.0000000   0.0019895
            7           8           9          10          11          12
    1   0.0408052   0.0000000   0.0265209  -0.0199554  -0.0000000  -0.0303571
    2   0.0000000  -0.0010060  -0.0000000  -0.0000000   0.0013841  -0.0000000
    3   0.0841916   0.0000000  -0.0284350  -0.0290938   0.0000000  -0.0477403
    4  -0.2988183  -0.0000000   0.1155505  -0.0525985   0.0000000  -0.0231783
    5  -0.0000000  -0.0628512   0.0000000   0.0000000   0.0061679  -0.0000000
    6   0.0377049   0.0000000  -0.1533489   0.0231779   0.0000000   0.0606098
    7   0.7043994   0.0000000  -0.0000001  -0.2988180  -0.0000000  -0.0377046
    8   0.0000000   0.1453294   0.0000000  -0.0000000  -0.0628512  -0.0000000
    9  -0.0000001   0.0000000   0.6444794  -0.1155499  -0.0000000  -0.1533490
   10  -0.2988180  -0.0000000  -0.1155499   0.7276997   0.0000000  -0.0359412
   11  -0.0000000  -0.0628512  -0.0000000   0.0000000   0.1187047   0.0000000
   12  -0.0377046  -0.0000000  -0.1533490  -0.0359412   0.0000000   0.6913262
   13   0.0408048   0.0000000  -0.0265214  -0.1264116  -0.0000000  -0.0354364
   14   0.0000000  -0.0010060   0.0000000  -0.0000000  -0.0523721  -0.0000000
   15  -0.0841924  -0.0000000  -0.0284348   0.0333129   0.0000000  -0.3328507
   16  -0.0811092  -0.0000000   0.0000001   0.0330821   0.0000000   0.0789489
   17  -0.0000000  -0.0022926  -0.0000000   0.0000000   0.0048040   0.0000000
   18   0.0000004  -0.0000000  -0.0014098   0.0240994  -0.0000000  -0.0301892
   19   0.0016251  -0.0000000  -0.0009612   0.0004341   0.0000000  -0.0007545
   20   0.0000000   0.0078588  -0.0000000  -0.0000000  -0.0013917  -0.0000000
   21  -0.0017076   0.0000000  -0.0038486  -0.0006033  -0.0000000  -0.0006674
   22  -0.0185182  -0.0000000  -0.0184872  -0.0033282  -0.0000000   0.0037801
   23  -0.0000000   0.0048427   0.0000000  -0.0000000   0.0049614   0.0000000
   24   0.0137387   0.0000000   0.0107762   0.0031935  -0.0000000  -0.0012260
   25  -0.0739981  -0.0000000   0.0000000   0.0061879   0.0000000  -0.0444626
   26  -0.0000000  -0.0402994  -0.0000000   0.0000000   0.0069292   0.0000000
   27   0.0000000  -0.0000000  -0.2940920  -0.0035853   0.0000000  -0.0454674
   28  -0.0185182  -0.0000000   0.0184872  -0.2686711  -0.0000000   0.1232882
   29  -0.0000000   0.0048427  -0.0000000   0.0000000  -0.0329618   0.0000000
   30  -0.0137387  -0.0000000   0.0107762   0.1249310   0.0000000  -0.1306388
   31   0.0016251  -0.0000000   0.0009612   0.0043291   0.0000000   0.0021824
   32   0.0000000   0.0078588   0.0000000  -0.0000000   0.0033073  -0.0000000
   33   0.0017076  -0.0000000  -0.0038486  -0.0276501   0.0000000  -0.0117968
   34   0.0005202   0.0000000   0.0000001  -0.0019506  -0.0000000  -0.0003651
   35   0.0000000  -0.0004260  -0.0000000  -0.0000000   0.0033183   0.0000000
   36   0.0000000  -0.0000000   0.0007351   0.0037093   0.0000000   0.0019895
           13          14          15          16          17          18
    1  -0.0568711   0.0000000   0.0232616  -0.2756743  -0.0000000  -0.1119198
    2   0.0000000   0.0013499   0.0000000  -0.0000000  -0.0525997  -0.0000000
    3  -0.0232618   0.0000000   0.0596840  -0.0569701  -0.0000000  -0.1491735
    4  -0.0199549  -0.0000000   0.0290943   0.0330823   0.0000000  -0.0241003
    5  -0.0000000   0.0013841  -0.0000000   0.0000000   0.0048040   0.0000000
    6   0.0303572  -0.0000000  -0.0477407  -0.0789493   0.0000000  -0.0301890
    7   0.0408048   0.0000000  -0.0841924  -0.0811092  -0.0000000   0.0000004
    8   0.0000000  -0.0010060  -0.0000000  -0.0000000  -0.0022926  -0.0000000
    9  -0.0265214   0.0000000  -0.0284348   0.0000001  -0.0000000  -0.0014098
   10  -0.1264116  -0.0000000   0.0333129   0.0330821   0.0000000   0.0240994
   11  -0.0000000  -0.0523721   0.0000000   0.0000000   0.0048040  -0.0000000
   12  -0.0354364  -0.0000000  -0.3328507   0.0789489   0.0000000  -0.0301892
   13   0.7141622   0.0000000   0.0474482  -0.2756742  -0.0000000   0.1119209
   14   0.0000000   0.1230239  -0.0000000  -0.0000000  -0.0525997   0.0000000
   15   0.0474482  -0.0000000   0.6641020   0.0569710   0.0000000  -0.1491737
   16  -0.2756742  -0.0000000   0.0569710   0.6241264   0.0000000  -0.0000005
   17  -0.0000000  -0.0525997   0.0000000   0.0000000   0.1019035  -0.0000000
   18   0.1119209   0.0000000  -0.1491737  -0.0000005  -0.0000000   0.4246411
   19  -0.0031713  -0.0000000  -0.0038035  -0.0184548   0.0000000   0.0145130
   20   0.0000000   0.0061111  -0.0000000  -0.0000000   0.0009962  -0.0000000
   21  -0.0032633   0.0000000  -0.0010532  -0.0159095  -0.0000000   0.0094147
   22   0.0002857   0.0000000   0.0010121   0.0018195  -0.0000000   0.0007537
   23   0.0000000  -0.0011129  -0.0000000   0.0000000   0.0071752   0.0000000
   24   0.0006267   0.0000000  -0.0008701   0.0007141  -0.0000000  -0.0039734
   25  -0.0078419  -0.0000000   0.0037740   0.0048106   0.0000000   0.0000000
   26  -0.0000000   0.0069196  -0.0000000   0.0000000  -0.0011219   0.0000000
   27  -0.0046121  -0.0000000   0.0018107   0.0000000  -0.0000000  -0.0000158
   28   0.0050268   0.0000000  -0.0023326   0.0018195  -0.0000000  -0.0007537
   29  -0.0000000   0.0021665   0.0000000   0.0000000   0.0071752  -0.0000000
   30   0.0272936  -0.0000000  -0.0108034  -0.0007141   0.0000000  -0.0039734
   31  -0.2718016  -0.0000000  -0.1215909  -0.0184548   0.0000000  -0.0145130
   32   0.0000000  -0.0352999  -0.0000000  -0.0000000   0.0009962   0.0000000
   33  -0.1240476  -0.0000000  -0.1256827   0.0159095   0.0000000   0.0094147
   34   0.0014475  -0.0000000   0.0170451  -0.0293727  -0.0000000   0.0000000
   35   0.0000000   0.0014355  -0.0000000  -0.0000000  -0.0192403   0.0000000
   36  -0.0005045  -0.0000000  -0.0289870   0.0000000  -0.0000000  -0.0753729
           19          20          21          22          23          24
    1  -0.2718016   0.0000000   0.1240476   0.0050268  -0.0000000  -0.0272936
    2  -0.0000000  -0.0352999   0.0000000   0.0000000   0.0021665   0.0000000
    3   0.1215908   0.0000000  -0.1256827   0.0023326  -0.0000000  -0.0108034
    4   0.0043291  -0.0000000   0.0276501  -0.2686711   0.0000000  -0.1249310
    5   0.0000000   0.0033073  -0.0000000  -0.0000000  -0.0329618  -0.0000000
    6  -0.0021824  -0.0000000  -0.0117968  -0.1232882   0.0000000  -0.1306388
    7   0.0016251   0.0000000  -0.0017076  -0.0185182  -0.0000000   0.0137387
    8  -0.0000000   0.0078588   0.0000000  -0.0000000   0.0048427   0.0000000
    9  -0.0009612  -0.0000000  -0.0038486  -0.0184872   0.0000000   0.0107762
   10   0.0004341  -0.0000000  -0.0006033  -0.0033282  -0.0000000   0.0031935
   11   0.0000000  -0.0013917  -0.0000000  -0.0000000   0.0049614  -0.0000000
   12  -0.0007545  -0.0000000  -0.0006674   0.0037801   0.0000000  -0.0012260
   13  -0.0031713   0.0000000  -0.0032633   0.0002857   0.0000000   0.0006267
   14  -0.0000000   0.0061111   0.0000000   0.0000000  -0.0011129   0.0000000
   15  -0.0038035  -0.0000000  -0.0010532   0.0010121  -0.0000000  -0.0008701
   16  -0.0184548  -0.0000000  -0.0159095   0.0018195   0.0000000   0.0007141
   17   0.0000000   0.0009962  -0.0000000  -0.0000000   0.0071752  -0.0000000
   18   0.0145130  -0.0000000   0.0094147   0.0007537   0.0000000  -0.0039734
   19   0.2867431  -0.0000000  -0.1295392   0.0006637   0.0000000   0.0002518
   20  -0.0000000   0.0244820   0.0000000   0.0000000  -0.0041375   0.0000000
   21  -0.1295392   0.0000000   0.1329466  -0.0002910  -0.0000000   0.0011056
   22   0.0006637   0.0000000  -0.0002910   0.2809790   0.0000000   0.1348090
   23   0.0000000  -0.0041375  -0.0000000   0.0000000   0.0233717  -0.0000000
   24   0.0002518   0.0000000   0.0011056   0.1348090  -0.0000000   0.1344282
   25   0.0001479   0.0000000   0.0014808   0.0025521   0.0000000  -0.0013366
   26  -0.0000000  -0.0000601   0.0000000   0.0000000  -0.0041624   0.0000000
   27  -0.0002587   0.0000000  -0.0016710  -0.0001247  -0.0000000   0.0016416
   28  -0.0000312   0.0000000   0.0000583  -0.0008413   0.0000000   0.0007689
   29  -0.0000000  -0.0005013   0.0000000   0.0000000   0.0001640   0.0000000
   30   0.0000630  -0.0000000   0.0000414  -0.0007689  -0.0000000   0.0004649
   31  -0.0008203  -0.0000000  -0.0007191  -0.0000312  -0.0000000  -0.0000630
   32  -0.0000000   0.0002215   0.0000000   0.0000000  -0.0005013   0.0000000
   33   0.0007191  -0.0000000   0.0006801  -0.0000583  -0.0000000   0.0000414
   34   0.0003364  -0.0000000  -0.0012039   0.0000632  -0.0000000  -0.0004784
   35  -0.0000000  -0.0015864  -0.0000000  -0.0000000   0.0001945   0.0000000
   36   0.0003618   0.0000000   0.0005313   0.0003307  -0.0000000  -0.0009460
           25          26          27          28          29          30
    1  -0.0078420  -0.0000000   0.0046121   0.0002857   0.0000000  -0.0006267
    2  -0.0000000   0.0069196   0.0000000   0.0000000  -0.0011129  -0.0000000
    3  -0.0037739  -0.0000000   0.0018106  -0.0010121   0.0000000  -0.0008701
    4   0.0061879   0.0000000   0.0035853  -0.0033283  -0.0000000  -0.0031935
    5   0.0000000   0.0069292  -0.0000000  -0.0000000   0.0049614   0.0000000
    6   0.0444626   0.0000000  -0.0454674  -0.0037801  -0.0000000  -0.0012260
    7  -0.0739981  -0.0000000   0.0000000  -0.0185182  -0.0000000  -0.0137387
    8  -0.0000000  -0.0402994  -0.0000000  -0.0000000   0.0048427  -0.0000000
    9   0.0000000  -0.0000000  -0.2940920   0.0184872  -0.0000000   0.0107762
   10   0.0061879   0.0000000  -0.0035853  -0.2686711   0.0000000   0.1249310
   11   0.0000000   0.0069292   0.0000000  -0.0000000  -0.0329618   0.0000000
   12  -0.0444626   0.0000000  -0.0454674   0.1232882   0.0000000  -0.1306388
   13  -0.0078419  -0.0000000  -0.0046121   0.0050268  -0.0000000   0.0272936
   14  -0.0000000   0.0069196  -0.0000000   0.0000000   0.0021665  -0.0000000
   15   0.0037740  -0.0000000   0.0018107  -0.0023326   0.0000000  -0.0108034
   16   0.0048106   0.0000000   0.0000000   0.0018195   0.0000000  -0.0007141
   17   0.0000000  -0.0011219  -0.0000000  -0.0000000   0.0071752   0.0000000
   18   0.0000000   0.0000000  -0.0000158  -0.0007537  -0.0000000  -0.0039734
   19   0.0001479  -0.0000000  -0.0002587  -0.0000312  -0.0000000   0.0000630
   20   0.0000000  -0.0000601   0.0000000   0.0000000  -0.0005013  -0.0000000
   21   0.0014808   0.0000000  -0.0016710   0.0000583   0.0000000   0.0000414
   22   0.0025521   0.0000000  -0.0001247  -0.0008413   0.0000000  -0.0007689
   23   0.0000000  -0.0041624  -0.0000000   0.0000000   0.0001640  -0.0000000
   24  -0.0013366   0.0000000   0.0016416   0.0007689   0.0000000   0.0004649
   25   0.0668684   0.0000000   0.0000000   0.0025521   0.0000000   0.0013366
   26   0.0000000   0.0226896   0.0000000   0.0000000  -0.0041624  -0.0000000
   27   0.0000000   0.0000000   0.3833081   0.0001247   0.0000000   0.0016416
   28   0.0025521   0.0000000   0.0001247   0.2809790   0.0000000  -0.1348090
   29   0.0000000  -0.0041624   0.0000000   0.0000000   0.0233717   0.0000000
   30   0.0013366  -0.0000000   0.0016416  -0.1348090   0.0000000   0.1344282
   31   0.0001479  -0.0000000   0.0002587   0.0006637  -0.0000000  -0.0002518
   32   0.0000000  -0.0000601  -0.0000000   0.0000000  -0.0041375  -0.0000000
   33  -0.0014808  -0.0000000  -0.0016710   0.0002910   0.0000000   0.0011056
   34   0.0002273  -0.0000000   0.0000000   0.0000632  -0.0000000   0.0004784
   35  -0.0000000  -0.0005208  -0.0000000  -0.0000000   0.0001945  -0.0000000
   36   0.0000000  -0.0000000  -0.0018279  -0.0003307   0.0000000  -0.0009460
           31          32          33          34          35          36
    1  -0.0031713   0.0000000   0.0032633   0.0014475   0.0000000   0.0005045
    2  -0.0000000   0.0061111  -0.0000000   0.0000000   0.0014355   0.0000000
    3   0.0038035   0.0000000  -0.0010532  -0.0170451  -0.0000000  -0.0289870
    4   0.0004341  -0.0000000   0.0006033  -0.0019506  -0.0000000  -0.0037092
    5   0.0000000  -0.0013917   0.0000000  -0.0000000   0.0033183  -0.0000000
    6   0.0007545   0.0000000  -0.0006674   0.0003652   0.0000000   0.0019895
    7   0.0016251   0.0000000   0.0017076   0.0005202   0.0000000   0.0000000
    8  -0.0000000   0.0078588  -0.0000000   0.0000000  -0.0004260  -0.0000000
    9   0.0009612   0.0000000  -0.0038486   0.0000001  -0.0000000   0.0007351
   10   0.0043291  -0.0000000  -0.0276501  -0.0019506  -0.0000000   0.0037093
   11   0.0000000   0.0033073   0.0000000  -0.0000000   0.0033183   0.0000000
   12   0.0021824  -0.0000000  -0.0117968  -0.0003651   0.0000000   0.0019895
   13  -0.2718016   0.0000000  -0.1240476   0.0014475   0.0000000  -0.0005045
   14  -0.0000000  -0.0352999  -0.0000000  -0.0000000   0.0014355  -0.0000000
   15  -0.1215909  -0.0000000  -0.1256827   0.0170451  -0.0000000  -0.0289870
   16  -0.0184548  -0.0000000   0.0159095  -0.0293727  -0.0000000   0.0000000
   17   0.0000000   0.0009962   0.0000000  -0.0000000  -0.0192403  -0.0000000
   18  -0.0145130   0.0000000   0.0094147   0.0000000   0.0000000  -0.0753729
   19  -0.0008203  -0.0000000   0.0007191   0.0003364  -0.0000000   0.0003618
   20  -0.0000000   0.0002215  -0.0000000  -0.0000000  -0.0015864   0.0000000
   21  -0.0007191   0.0000000   0.0006801  -0.0012039  -0.0000000   0.0005313
   22  -0.0000312   0.0000000  -0.0000583   0.0000632  -0.0000000   0.0003307
   23  -0.0000000  -0.0005013  -0.0000000  -0.0000000   0.0001945  -0.0000000
   24  -0.0000630   0.0000000   0.0000414  -0.0004784   0.0000000  -0.0009460
   25   0.0001479   0.0000000  -0.0014808   0.0002273  -0.0000000   0.0000000
   26  -0.0000000  -0.0000601  -0.0000000  -0.0000000  -0.0005208  -0.0000000
   27   0.0002587  -0.0000000  -0.0016710   0.0000000  -0.0000000  -0.0018279
   28   0.0006637   0.0000000   0.0002910   0.0000632  -0.0000000  -0.0003307
   29  -0.0000000  -0.0041375   0.0000000  -0.0000000   0.0001945   0.0000000
   30  -0.0002518  -0.0000000   0.0011056   0.0004784  -0.0000000  -0.0009460
   31   0.2867431  -0.0000000   0.1295392   0.0003364   0.0000000  -0.0003618
   32  -0.0000000   0.0244820  -0.0000000  -0.0000000  -0.0015864   0.0000000
   33   0.1295392  -0.0000000   0.1329467   0.0012039  -0.0000000   0.0005313
   34   0.0003364  -0.0000000   0.0012039   0.0288323   0.0000000   0.0000000
   35   0.0000000  -0.0015864  -0.0000000   0.0000000   0.0134632  -0.0000000
   36  -0.0003618   0.0000000   0.0005313   0.0000000  -0.0000000   0.1312904
 **********************************************************************
 **                                                                  **
 **                       VIBRATIONAL ANALYSIS                       **
 **                       --------------------                       **
 **                                                                  **
 **        VIBRATIONAL FREQUENCIES (CM**-1) AND NORMAL MODES         **
 **     FORCE CONSTANTS (mDYN/ANGSTROM) AND REDUCED MASSES (AMU)     **
 **                  INFRARED INTENSITIES (KM/MOL)                   **
 **                                                                  **
 **********************************************************************


 Mode:                 1                      2                      3
 Frequency:       115.73                 207.78                 229.01
 Force Cnst:      0.0785                 0.1891                 0.4656
 Red. Mass:       9.9481                 7.4329                15.0681
 IR Active:          YES                    YES                    YES
 IR Intens:        0.484                  0.393                  0.023
 Raman Active:       YES                    YES                    YES
               X      Y      Z        X      Y      Z        X      Y      Z
 C          0.000 -0.353  0.000    0.290  0.000  0.129    0.033  0.000 -0.261
 C          0.000 -0.184  0.000    0.110  0.000  0.153    0.032 -0.000 -0.295
 C         -0.000  0.007  0.000    0.016  0.000  0.000    0.000 -0.000 -0.363
 C          0.000 -0.184 -0.000    0.110  0.000 -0.153   -0.032 -0.000 -0.295
 C          0.000 -0.353 -0.000    0.290 -0.000 -0.129   -0.033 -0.000 -0.261
 C          0.000 -0.324 -0.000    0.352 -0.000  0.000    0.000  0.000 -0.165
 H          0.000 -0.416  0.000    0.358 -0.000  0.245   -0.004  0.000 -0.325
 H          0.000 -0.112  0.000    0.041  0.000  0.267   -0.001 -0.000 -0.243
 F         -0.000  0.450  0.000   -0.272 -0.000  0.000   -0.000  0.000 -0.385
 H          0.000 -0.112 -0.000    0.041  0.000 -0.267    0.001 -0.000 -0.243
 H          0.000 -0.416 -0.000    0.358 -0.000 -0.245    0.004 -0.000 -0.325
 I         -0.000  0.072  0.000   -0.076 -0.000 -0.000   -0.000 -0.000  0.222
 TransDip   0.000 -0.022 -0.000    0.020  0.000  0.000    0.000 -0.000 -0.005

 Mode:                 4                      5                      6
 Frequency:       313.76                 416.67                 416.75
 Force Cnst:      0.4253                 0.5651                 0.3106
 Red. Mass:       7.3328                 5.5249                 3.0349
 IR Active:          YES                    YES                    NO 
 IR Intens:        2.310                  2.899                  0.000
 Raman Active:       YES                    YES                    YES
               X      Y      Z        X      Y      Z        X      Y      Z
 C          0.000  0.158  0.000    0.082  0.000  0.115   -0.000  0.212 -0.000
 C          0.000 -0.301  0.000   -0.226 -0.000  0.079    0.000 -0.217 -0.000
 C          0.000 -0.265  0.000   -0.243 -0.000  0.000    0.000 -0.000  0.000
 C          0.000 -0.301 -0.000   -0.226  0.000 -0.079    0.000  0.217  0.000
 C         -0.000  0.158  0.000    0.082 -0.000 -0.115   -0.000 -0.212  0.000
 C          0.000  0.427  0.000    0.147  0.000 -0.000   -0.000 -0.000  0.000
 H         -0.000  0.233 -0.000    0.176  0.000  0.283   -0.000  0.467 -0.000
 H          0.000 -0.420 -0.000   -0.359 -0.000  0.299    0.000 -0.436 -0.000
 F         -0.000  0.230  0.000    0.326  0.000  0.000   -0.000  0.000  0.000
 H          0.000 -0.420  0.000   -0.359  0.000 -0.299    0.000  0.436  0.000
 H         -0.000  0.233  0.000    0.176 -0.000 -0.283   -0.000 -0.467  0.000
 I         -0.000 -0.020 -0.000   -0.010 -0.000  0.000    0.000  0.000 -0.000
 TransDip   0.000 -0.049  0.000   -0.055 -0.000 -0.000    0.000  0.000  0.000

 Mode:                 7                      8                      9
 Frequency:       503.96                 568.99                 640.80
 Force Cnst:      0.4150                 1.6876                 1.7513
 Red. Mass:       2.7730                 8.8472                 7.2389
 IR Active:          YES                    YES                    YES
 IR Intens:       17.788                 34.897                  0.019
 Raman Active:       YES                    YES                    YES
               X      Y      Z        X      Y      Z        X      Y      Z
 C          0.000 -0.105 -0.000   -0.158 -0.000 -0.202    0.227 -0.000 -0.302
 C          0.000 -0.015 -0.000   -0.167 -0.000 -0.148   -0.183  0.000 -0.293
 C          0.000  0.268 -0.000    0.000  0.000  0.233   -0.111 -0.000 -0.000
 C         -0.000 -0.015  0.000    0.167 -0.000 -0.148   -0.183  0.000  0.293
 C         -0.000 -0.105  0.000    0.158  0.000 -0.202    0.227 -0.000  0.302
 C         -0.000  0.246  0.000    0.000  0.000 -0.399    0.120  0.000  0.000
 H          0.000 -0.490 -0.000   -0.064 -0.000 -0.041    0.279 -0.000 -0.215
 H          0.000 -0.425 -0.000    0.011 -0.000 -0.439   -0.240  0.000 -0.195
 F         -0.000 -0.059 -0.000   -0.000 -0.000  0.398   -0.097  0.000 -0.000
 H          0.000 -0.425  0.000   -0.011 -0.000 -0.439   -0.240  0.000  0.195
 H         -0.000 -0.490  0.000    0.064 -0.000 -0.041    0.279 -0.000  0.215
 I          0.000 -0.002 -0.000    0.000 -0.000  0.030    0.005 -0.000 -0.000
 TransDip   0.000 -0.135  0.000    0.000 -0.000 -0.189    0.004  0.000  0.000

 Mode:                10                     11                     12
 Frequency:       679.45                 815.02                 819.83
 Force Cnst:      1.1542                 0.4868                 2.6617
 Red. Mass:       4.2434                 1.2439                 6.7215
 IR Active:          YES                    NO                     YES
 IR Intens:        1.256                  0.000                  2.832
 Raman Active:       YES                    YES                    YES
               X      Y      Z        X      Y      Z        X      Y      Z
 C          0.000  0.194 -0.000   -0.000  0.068  0.000    0.300  0.000 -0.166
 C         -0.000 -0.161 -0.000   -0.000  0.078  0.000    0.210  0.000 -0.088
 C         -0.000  0.294 -0.000    0.000  0.000  0.000   -0.000  0.000 -0.049
 C         -0.000 -0.161  0.000    0.000 -0.078  0.000   -0.210 -0.000 -0.088
 C          0.000  0.194  0.000    0.000 -0.068  0.000   -0.300 -0.000 -0.166
 C          0.000 -0.282 -0.000    0.000  0.000 -0.000    0.000 -0.000  0.228
 H          0.000  0.188 -0.000   -0.000 -0.441  0.000    0.134 -0.000 -0.471
 H         -0.000 -0.564 -0.000   -0.000 -0.543 -0.000    0.158 -0.000  0.018
 F         -0.000 -0.020 -0.000   -0.000 -0.000 -0.000   -0.000 -0.000  0.278
 H         -0.000 -0.564  0.000    0.000  0.543 -0.000   -0.158  0.000  0.018
 H          0.000  0.188  0.000    0.000  0.441  0.000   -0.134  0.000 -0.471
 I          0.000  0.001 -0.000    0.000 -0.000  0.000    0.000  0.000 -0.003
 TransDip  -0.000 -0.036  0.000    0.000  0.000  0.000   -0.000  0.000 -0.054

 Mode:                13                     14                     15
 Frequency:       834.41                 931.66                 960.40
 Force Cnst:      0.6532                 0.6383                 0.7293
 Red. Mass:       1.5923                 1.2481                 1.3421
 IR Active:          YES                    YES                    NO 
 IR Intens:       59.941                  0.639                  0.000
 Raman Active:       YES                    YES                    YES
               X      Y      Z        X      Y      Z        X      Y      Z
 C         -0.000 -0.070  0.000   -0.000 -0.072  0.000   -0.000  0.094  0.000
 C         -0.000 -0.091 -0.000   -0.000  0.073  0.000    0.000 -0.079 -0.000
 C         -0.000  0.146  0.000    0.000 -0.024  0.000    0.000  0.000  0.000
 C          0.000 -0.091  0.000    0.000  0.073 -0.000   -0.000  0.079 -0.000
 C          0.000 -0.070  0.000    0.000 -0.072 -0.000    0.000 -0.094  0.000
 C          0.000  0.065 -0.000   -0.000  0.009  0.000    0.000  0.000  0.000
 H         -0.000  0.509  0.000   -0.000  0.510  0.000   -0.000 -0.539 -0.000
 H         -0.000  0.463 -0.000    0.000 -0.478  0.000    0.000  0.441 -0.000
 F          0.000 -0.026 -0.000   -0.000  0.008 -0.000   -0.000 -0.000 -0.000
 H          0.000  0.463  0.000    0.000 -0.478 -0.000   -0.000 -0.441 -0.000
 H          0.000  0.509  0.000   -0.000  0.510  0.000    0.000  0.539 -0.000
 I         -0.000 -0.001  0.000    0.000 -0.000 -0.000    0.000  0.000 -0.000
 TransDip  -0.000  0.248  0.000    0.000 -0.026  0.000    0.000  0.000  0.000

 Mode:                16                     17                     18
 Frequency:      1016.74                1057.73                1116.55
 Force Cnst:      3.5108                 1.4537                 0.9636
 Red. Mass:       5.7641                 2.2054                 1.3119
 IR Active:          YES                    YES                    YES
 IR Intens:       44.107                  8.173                  6.941
 Raman Active:       YES                    YES                    YES
               X      Y      Z        X      Y      Z        X      Y      Z
 C         -0.119 -0.000  0.028   -0.146 -0.000  0.024    0.029  0.000 -0.073
 C          0.358  0.000  0.139    0.026  0.000 -0.069    0.032 -0.000  0.069
 C          0.000 -0.000 -0.058    0.000 -0.000  0.008   -0.023  0.000 -0.000
 C         -0.358 -0.000  0.139   -0.026 -0.000 -0.069    0.032 -0.000 -0.069
 C          0.119  0.000  0.028    0.146  0.000  0.024    0.029  0.000  0.073
 C         -0.000  0.000 -0.322    0.000  0.000  0.232   -0.055 -0.000  0.000
 H         -0.190  0.000 -0.118   -0.314  0.000 -0.241   -0.149 -0.000 -0.397
 H          0.482 -0.000 -0.040    0.261 -0.000 -0.470   -0.222 -0.000  0.507
 F         -0.000  0.000  0.018   -0.000  0.000  0.005    0.005 -0.000  0.000
 H         -0.482  0.000 -0.040   -0.261  0.000 -0.470   -0.222  0.000 -0.507
 H          0.190  0.000 -0.118    0.314 -0.000 -0.241   -0.149  0.000  0.397
 I         -0.000 -0.000  0.004   -0.000 -0.000 -0.004    0.001  0.000  0.000
 TransDip  -0.000  0.000 -0.213   -0.000  0.000  0.092   -0.084  0.000  0.000

 Mode:                19                     20                     21
 Frequency:      1181.91                1242.71                1312.83
 Force Cnst:      1.0161                 3.2442                11.7487
 Red. Mass:       1.2346                 3.5655                11.5697
 IR Active:          YES                    YES                    YES
 IR Intens:       28.526                153.742                  0.179
 Raman Active:       YES                    YES                    YES
               X      Y      Z        X      Y      Z        X      Y      Z
 C         -0.068 -0.000 -0.026    0.064  0.000 -0.107   -0.253 -0.000 -0.275
 C         -0.014  0.000  0.020   -0.018  0.000  0.104   -0.213  0.000  0.249
 C          0.000 -0.000 -0.078   -0.000  0.000  0.370    0.425 -0.000  0.000
 C          0.014 -0.000  0.020    0.018 -0.000  0.104   -0.213  0.000 -0.249
 C          0.068  0.000 -0.026   -0.064  0.000 -0.107   -0.253 -0.000  0.275
 C          0.000  0.000  0.019    0.000 -0.000 -0.017    0.536  0.000  0.000
 H         -0.267  0.000 -0.367   -0.196 -0.000 -0.586   -0.093 -0.000  0.030
 H         -0.277  0.000  0.455    0.092 -0.000 -0.044   -0.020  0.000 -0.098
 F          0.000  0.000  0.038    0.000 -0.000 -0.160   -0.003  0.000 -0.000
 H          0.277 -0.000  0.455   -0.092  0.000 -0.044   -0.020 -0.000  0.098
 H          0.267  0.000 -0.367    0.196  0.000 -0.586   -0.093 -0.000 -0.030
 I         -0.000 -0.000 -0.000    0.000  0.000  0.001   -0.001 -0.000  0.000
 TransDip  -0.000  0.000 -0.171   -0.000  0.000  0.397    0.014 -0.000  0.000

 Mode:                22                     23                     24
 Frequency:      1318.75                1421.29                1511.96
 Force Cnst:      1.2899                 3.5442                 3.1361
 Red. Mass:       1.2589                 2.9779                 2.3284
 IR Active:          YES                    YES                    YES
 IR Intens:        3.546                  2.768                141.091
 Raman Active:       YES                    YES                    YES
               X      Y      Z        X      Y      Z        X      Y      Z
 C          0.021 -0.000  0.030   -0.054 -0.000  0.164   -0.109 -0.000 -0.133
 C         -0.010  0.000  0.038   -0.019  0.000 -0.188    0.100  0.000 -0.045
 C         -0.105 -0.000 -0.000    0.138 -0.000 -0.000   -0.000 -0.000  0.142
 C         -0.010  0.000 -0.038   -0.019  0.000  0.188   -0.100 -0.000 -0.045
 C          0.021 -0.000 -0.030   -0.054 -0.000 -0.164    0.109  0.000 -0.133
 C          0.078  0.000 -0.000    0.168  0.000 -0.000    0.000  0.000  0.122
 H         -0.272 -0.000 -0.486   -0.339 -0.000 -0.293    0.233 -0.000  0.486
 H          0.226  0.000 -0.357   -0.338  0.000  0.310   -0.125  0.000  0.367
 F          0.010  0.000  0.000   -0.022  0.000  0.000    0.000  0.000 -0.031
 H          0.226  0.000  0.357   -0.338 -0.000 -0.310    0.125  0.000  0.367
 H         -0.272 -0.000  0.486   -0.339 -0.000  0.293   -0.233  0.000  0.486
 I         -0.000 -0.000 -0.000   -0.001 -0.000  0.000   -0.000 -0.000 -0.000
 TransDip  -0.060 -0.000 -0.000   -0.053 -0.000 -0.000   -0.000 -0.000  0.380

 Mode:                25                     26                     27
 Frequency:      1621.57                1627.42                3193.53
 Force Cnst:      9.1467                11.6738                 6.5427
 Red. Mass:       5.9039                 7.4810                 1.0888
 IR Active:          YES                    YES                    YES
 IR Intens:       20.791                  3.954                  0.785
 Raman Active:       YES                    YES                    YES
               X      Y      Z        X      Y      Z        X      Y      Z
 C         -0.051 -0.000 -0.259    0.218  0.000  0.119   -0.041 -0.000  0.021
 C         -0.112 -0.000  0.318   -0.259 -0.000  0.099    0.035  0.000  0.018
 C         -0.000 -0.000 -0.254    0.448  0.000 -0.000   -0.000 -0.000  0.002
 C          0.112  0.000  0.318   -0.259 -0.000 -0.099   -0.035 -0.000  0.018
 C          0.051 -0.000 -0.259    0.218  0.000 -0.119    0.041  0.000  0.021
 C          0.000  0.000  0.114   -0.332 -0.000  0.000    0.000  0.000  0.002
 H          0.205  0.000  0.173   -0.022  0.000 -0.337    0.466 -0.000 -0.264
 H          0.285  0.000 -0.352   -0.054 -0.000 -0.298   -0.395  0.000 -0.232
 F          0.000  0.000  0.028   -0.018 -0.000  0.000   -0.000  0.000 -0.000
 H         -0.285 -0.000 -0.352   -0.055 -0.000  0.298    0.395 -0.000 -0.232
 H         -0.205 -0.000  0.173   -0.022  0.000  0.337   -0.466  0.000 -0.264
 I         -0.000  0.000  0.001    0.001  0.000  0.000   -0.000 -0.000 -0.000
 TransDip  -0.000 -0.000 -0.146    0.064  0.000 -0.000   -0.000 -0.000  0.028

 Mode:                28                     29                     30
 Frequency:      3194.96                3207.29                3208.37
 Force Cnst:      6.5498                 6.6377                 6.6459
 Red. Mass:       1.0891                 1.0952                 1.0958
 IR Active:          YES                    YES                    YES
 IR Intens:        0.113                  0.705                  2.469
 Raman Active:       YES                    YES                    YES
               X      Y      Z        X      Y      Z        X      Y      Z
 C         -0.043 -0.000  0.023   -0.033  0.000  0.021    0.035 -0.000 -0.021
 C          0.032  0.000  0.017   -0.042 -0.000 -0.026    0.041  0.000  0.025
 C         -0.002 -0.000  0.000    0.004  0.000 -0.000    0.000 -0.000  0.004
 C          0.032  0.000 -0.017   -0.042 -0.000  0.026   -0.041 -0.000  0.025
 C         -0.043 -0.000 -0.023   -0.033  0.000 -0.021   -0.035  0.000 -0.021
 C          0.002  0.000 -0.000    0.003 -0.000  0.000    0.000 -0.000 -0.003
 H          0.487 -0.000 -0.276    0.371  0.000 -0.213   -0.397  0.000  0.228
 H         -0.369  0.000 -0.218    0.480 -0.000  0.287   -0.460  0.000 -0.274
 F          0.000  0.000 -0.000   -0.000  0.000  0.000   -0.000  0.000 -0.001
 H         -0.369  0.000  0.218    0.480 -0.000 -0.287    0.460  0.000 -0.274
 H          0.487 -0.000  0.276    0.371 -0.000  0.213    0.397 -0.000  0.228
 I          0.000 -0.000 -0.000   -0.000  0.000 -0.000   -0.000  0.000  0.000
 TransDip  -0.011 -0.000 -0.000   -0.027  0.000 -0.000   -0.000  0.000  0.050

 STANDARD THERMODYNAMIC QUANTITIES AT   298.15 K  AND     1.00 ATM

   This Molecule has  0 Imaginary Frequencies
   Zero point vibrational energy:       51.018 kcal/mol

   Atom    1 Element C  Has Mass   12.00000
   Atom    2 Element C  Has Mass   12.00000
   Atom    3 Element C  Has Mass   12.00000
   Atom    4 Element C  Has Mass   12.00000
   Atom    5 Element C  Has Mass   12.00000
   Atom    6 Element C  Has Mass   12.00000
   Atom    7 Element H  Has Mass    1.00783
   Atom    8 Element H  Has Mass    1.00783
   Atom    9 Element F  Has Mass   18.99840
   Atom   10 Element H  Has Mass    1.00783
   Atom   11 Element H  Has Mass    1.00783
   Atom   12 Element I  Has Mass  126.90440
   Molecular Mass:   221.934120 amu
   Principal axes and moments of inertia in amu*Bohr^2:
                             1           2           3
    Eigenvalues --      318.50893  3868.90080  4187.40972
          X               0.00000     1.00000     0.00000
          Y               0.00000    -0.00000     1.00000
          Z               1.00000     0.00000    -0.00000
   Rotational Symmetry Number is   2
   The Molecule is an Asymmetric Top
   Translational Enthalpy:        0.889 kcal/mol
   Rotational Enthalpy:           0.889 kcal/mol
   Vibrational Enthalpy:         53.456 kcal/mol
   gas constant (RT):             0.592 kcal/mol
   Translational Entropy:        42.094  cal/mol.K
   Rotational Entropy:           28.646  cal/mol.K
   Vibrational Entropy:          13.332  cal/mol.K

   Total Enthalpy:               55.825 kcal/mol
   Total Entropy:                84.073  cal/mol.K

 ======================================================================

 STANDARD THERMODYNAMIC QUANTITIES FOR ANHARMONIC VIBRATION -- TOSH

   Zero point vibrational energy: ************ kcal/mol

   Vibrational Enthalpy:       Infinity kcal/mol
   Vibrational Entropy:             NaN  cal/mol.K

   Total Enthalpy:             Infinity kcal/mol
   Total Entropy:                   NaN  cal/mol.K

 ======================================================================

 STANDARD THERMODYNAMIC QUANTITIES FOR ANHARMONIC VIBRATION -- VPT2

   Zero point vibrational energy: ************ kcal/mol

   Vibrational Enthalpy:       Infinity kcal/mol
   Vibrational Entropy:             NaN  cal/mol.K

   Total Enthalpy:             Infinity kcal/mol
   Total Entropy:                   NaN  cal/mol.K

 ======================================================================

Archival summary:
1\1\december\FREQ\ProcedureUnspecified\BasisUnspecified\1164\taweetha\FriNov2921:07:092019FriNov2921:07:092019\0\\#,FREQ,ProcedureUnspecified,BasisUnspecified,\\0,1\I\C,1,2.13286\C,2,1.39409,1,119.59\H,3,1.08253,2,120.735,1,0,0\C,2,1.39409,1,119.59,3,-180,0\H,5,1.08253,2,120.735,1,0,0\C,3,1.39415,2,119.645,1,-180,0\H,7,1.0828,3,121.234,2,-180,0\C,7,1.38589,3,118.818,2,-0,0\F,9,1.35339,7,118.873,3,-180,0\C,9,1.38589,7,122.253,3,0,0\H,11,1.0828,9,119.948,7,180,0\\\@

 Total job time:  231.02s(wall), 1332.87s(cpu) 
 Fri Nov 29 21:07:09 2019

        *************************************************************
        *                                                           *
        *  Thank you very much for using Q-Chem.  Have a nice day.  *
        *                                                           *
        *************************************************************
