# Supplementary material for: Geometric and energetic data from quantum chemical calculations of halobenzenes and xylenes
Source: Data Brief. 2020 Mar 5;30:105386. doi: 10.1016/j.dib.2020.105386 (PMC7114895; doi:10.1016/j.dib.2020.105386)
Supplement: Supplementary file 1 [file mmc1.zip › halobenzene/B3LYP/2/p-C6H4I2.out]

                  Welcome to Q-Chem
     A Quantum Leap Into The Future Of Chemistry


 Q-Chem 5.2 (devel), Q-Chem, Inc., Pleasanton, CA (2019)

 Yihan Shao,  Zhengting Gan,  E. Epifanovsky,  A. T. B. Gilbert,  M. Wormit,  
 J. Kussmann,  A. W. Lange,  A. Behn,  Jia Deng,  Xintian Feng,  D. Ghosh,  
 M. Goldey,  P. R. Horn,  L. D. Jacobson,  I. Kaliman,  T. Kus,  A. Landau,  
 Jie Liu,  E. I. Proynov,  R. M. Richard,  R. P. Steele,  E. J. Sundstrom,  
 H. L. Woodcock III,  P. M. Zimmerman,  D. Zuev,  B. Albrecht,  E. Alguire,  
 S. A. Baeppler,  D. Barton,  Z. Benda,  Y. A. Bernard,  E. J. Berquist,  
 K. B. Bravaya,  H. Burton,  D. Casanova,  Chun-Min Chang,  Yunqing Chen,  
 A. Chien,  K. D. Closser,  M. P. Coons,  S. Coriani,  S. Dasgupta,  
 A. L. Dempwolff,  M. Diedenhofen,  Hainam Do,  R. G. Edgar,  Po-Tung Fang,  
 S. Faraji,  S. Fatehi,  Qingguo Feng,  K. D. Fenk,  J. Fosso-Tande,  
 J. Gayvert,  Qinghui Ge,  A. Ghysels,  G. Gidofalvi,  J. Gomes,  
 J. Gonthier,  A. Gunina,  D. Hait,  M. W. D. Hanson-Heine,  
 P. H. P. Harbach,  A. W. Hauser,  M. F. Herbst,  J. E. Herr,  
 E. G. Hohenstein,  Z. C. Holden,  Kerwin Hui,  B. C. Huynh,  T.-C. Jagau,  
 Hyunjun Ji,  B. Kaduk,  K. Khistyaev,  Jaehoon Kim,  P. Klunzinger,  K. Koh,  
 D. Kosenkov,  L. Koulias,  T. Kowalczyk,  C. M. Krauter,  A. Kunitsa,  
 Ka Un Lao,  A. Laurent,  K. V. Lawler,  Joonho Lee,  D. Lefrancois,  
 S. Lehtola,  D. S. Levine,  Yi-Pei Li,  You-Sheng Lin,  Fenglai Liu,  
 E. Livshits,  A. Luenser,  P. Manohar,  E. Mansoor,  S. F. Manzer,  
 Shan-Ping Mao,  Yuezhi Mao,  N. Mardirossian,  A. V. Marenich,  
 T. Markovich,  L. A. Martinez-Martinez,  S. A. Maurer,  N. J. Mayhall,  
 S. C. McKenzie,  J.-M. Mewes,  P. Morgante,  A. F. Morrison,  
 J. W. Mullinax,  K. Nanda,  T. S. Nguyen-Beck,  R. Olivares-Amaya,  
 J. A. Parkhill,  Zheng Pei,  T. M. Perrine,  F. Plasser,  P. Pokhilko,  
 S. Prager,  A. Prociuk,  E. Ramos,  D. R. Rehn,  F. Rob,  M. Scheurer,  
 M. Schneider,  N. Sergueev,  S. M. Sharada,  S. Sharma,  D. W. Small,  
 T. Stauch,  T. Stein,  Yu-Chuan Su,  A. J. W. Thom,  A. Tkatchenko,  
 T. Tsuchimochi,  N. M. Tubman,  L. Vogt,  M. L. Vidal,  O. Vydrov,  
 M. A. Watson,  J. Wenzel,  M. de Wergifosse,  T. A. Wesolowski,  A. White,  
 J. Witte,  A. Yamada,  Jun Yang,  K. Yao,  S. Yeganeh,  S. R. Yost,  
 Zhi-Qiang You,  A. Zech,  Igor Ying Zhang,  Xing Zhang,  Yan Zhao,  
 Ying Zhu,  B. R. Brooks,  G. K. L. Chan,  C. J. Cramer,  M. S. Gordon,  
 W. J. Hehre,  A. Klamt,  M. W. Schmidt,  C. D. Sherrill,  D. G. Truhlar,  
 A. Aspuru-Guzik,  R. Baer,  A. T. Bell,  N. A. Besley,  Jeng-Da Chai,  
 A. E. DePrince, III,  R. A. DiStasio Jr.,  A. Dreuw,  B. D. Dunietz,  
 T. R. Furlani,  Chao-Ping Hsu,  Yousung Jung,  Jing Kong,  D. S. Lambrecht,  
 WanZhen Liang,  C. Ochsenfeld,  V. A. Rassolov,  L. V. Slipchenko,  
 J. E. Subotnik,  T. Van Voorhis,  J. M. Herbert,  A. I. Krylov,  
 P. M. W. Gill,  M. Head-Gordon

 Contributors to earlier versions of Q-Chem not listed above: 
 R. D. Adamson,  B. Austin,  J. Baker,  G. J. O. Beran,  K. Brandhorst,  
 S. T. Brown,  E. F. C. Byrd,  A. K. Chakraborty,  C.-L. Cheng,  
 Siu Hung Chien,  D. M. Chipman,  D. L. Crittenden,  H. Dachsel,  
 R. J. Doerksen,  A. D. Dutoi,  L. Fusti-Molnar,  W. A. Goddard III,  
 A. Golubeva-Zadorozhnaya,  S. R. Gwaltney,  G. Hawkins,  A. Heyden,  
 S. Hirata,  G. Kedziora,  F. J. Keil,  C. Kelley,  Jihan Kim,  R. A. King,  
 R. Z. Khaliullin,  P. P. Korambath,  W. Kurlancheek,  A. M. Lee,  M. S. Lee,  
 S. V. Levchenko,  Ching Yeh Lin,  D. Liotard,  R. C. Lochan,  I. Lotan,  
 P. E. Maslen,  N. Nair,  D. P. O'Neill,  D. Neuhauser,  E. Neuscamman,  
 C. M. Oana,  R. Olson,  B. Peters,  R. Peverati,  P. A. Pieniazek,  
 Y. M. Rhee,  J. Ritchie,  M. A. Rohrdanz,  E. Rosta,  N. J. Russ,  
 H. F. Schaefer III,  N. E. Schultz,  N. Shenvi,  A. C. Simmonett,  A. Sodt,  
 D. Stuck,  K. S. Thanthiriwatte,  V. Vanovschi,  Tao Wang,  A. Warshel,  
 C. F. Williams,  Q. Wu,  X. Xu,  W. Zhang

 Please cite Q-Chem as follows:
 Y. Shao et al., Mol. Phys. 113, 184-215 (2015)
 DOI: 10.1080/00268976.2014.952696

 Q-Chem 5.2.1 for Intel X86 EM64T Linux

 Parts of Q-Chem use Armadillo 8.300.2 (Tropical Shenanigans).
 http://arma.sourceforge.net/

 Q-Chem begins on Fri Nov 29 21:07:09 2019  

Host: 
0

     Scratch files written to /scratch/taweetham/qchem7203//
NAlpha2: 146
NElect   146
Mult     1

Checking the input file for inconsistencies... 	...done.

--------------------------------------------------------------
User input:
--------------------------------------------------------------
$MOLECULE
0 1
C   
C	1	CC
C	2	CC	1	120.0		
C	3	CC	2	120.0	1	0.0
C	4	CC	3	120.0	2	0.0	
C	5 	CC	4	120.0	3	0.0
H	1	CH	2	120.0	3	180.0
H	2	CH	3	120.0	4	180.0
I	3	CI	4	120.0	5	180.0
H	4	CH	5	120.0	6	180.0
H	5	CH	6	120.0	1	180.0
I	6	CI	1	120.0	2	180.0

CC=1.39483
CH=1.08673
CF=1.33960
CCl=1.72090
CBr=1.89068
CI=2.07886
$END

$REM
   JOB_TYPE	OPTIMIZATION
   BASIS	6-311++G**
   METHOD	B3LYP
   MEM_TOTAL	64000
   SYM_IGNORE	TRUE
$END

--------------------------------------------------------------
 ----------------------------------------------------------------
             Standard Nuclear Orientation (Angstroms)
    I     Atom           X                Y                Z
 ----------------------------------------------------------------
    1      C       0.0000000000     0.0000000000     0.0000000000
    2      C       0.0000000000     0.0000000000     1.3948300000
    3      C       1.2079582140     0.0000000000     2.0922450000
    4      C       2.4159164279     0.0000000000     1.3948300000
    5      C       2.4159164279     0.0000000000    -0.0000000000
    6      C       1.2079582140     0.0000000000    -0.6974150000
    7      H      -0.9411357871    -0.0000000000    -0.5433650000
    8      H      -0.9411357871    -0.0000000000     1.9381950000
    9      I       1.2079582140    -0.0000000000     4.1711050000
   10      H       3.3570522150    -0.0000000000     1.9381950000
   11      H       3.3570522150    -0.0000000000    -0.5433650000
   12      I       1.2079582140    -0.0000000000    -2.7762750000
 ----------------------------------------------------------------
 Nuclear Repulsion Energy =        1065.01405234 hartrees
 There are       73 alpha and       73 beta electrons
 Requested basis set is 6-311++G(d,p)
 There are 104 shells and 284 basis functions

 Total QAlloc Memory Limit  64000 MB
 Mega-Array Size       188 MB
 MEM_STATIC part       192 MB
 A cutoff of  1.0D-11 yielded   4094 shell pairs
 There are     31752 function pairs (     35149 Cartesian)
 Smallest overlap matrix eigenvalue = 1.54E-06

 Q-Chem warning in module stvman/mkSTV.C, line 318:

 Overlap eigenvalue is smaller than square root of threshold
 Use THRESH >= 12 to get rid of this warning


 Scale SEOQF with 1.000000e-01/1.000000e-01/1.000000e-01

 Standard Electronic Orientation quadrupole field applied
 Nucleus-field energy     =    -0.0000001395 hartrees
 Guess from superposition of atomic densities
 Warning:  Energy on first SCF cycle will be non-variational
 SAD guess density has 146.000000 electrons

 -----------------------------------------------------------------------
  General SCF calculation program by
  Eric Jon Sundstrom, Paul Horn, Yuezhi Mao, Dmitri Zuev, Alec White,
  David Stuck, Shaama M.S., Shane Yost, Joonho Lee, David Small,
  Daniel Levine, Susi Lehtola, Hugh Burton, Evgeny Epifanovsky,
  Bang C. Huynh
 -----------------------------------------------------------------------
 Exchange:     0.2000 Hartree-Fock + 0.0800 Slater + 0.7200 B88
 Correlation:  0.1900 VWN1RPA + 0.8100 LYP
 Using SG-1 standard quadrature grid
 using 6 threads for integral computing
 -------------------------------------------------------
 OpenMP Integral computing Module                
 Release: version 2.0, May 2017, Q-Chem Inc. Pleasanton 
 -------------------------------------------------------
 A restricted SCF calculation will be
 performed using DIIS
 SCF converges when DIIS error is below 1.0e-08
 ---------------------------------------
  Cycle       Energy         DIIS error
 ---------------------------------------
    1  -14071.7220604371      3.53e-02  
    2  -14070.0253801646      3.27e-03  
    3  -14069.8985229065      4.63e-03  
    4  -14070.1338654923      5.35e-04  
    5  -14070.1360906407      3.31e-04  
    6  -14070.1371086053      5.97e-05  
    7  -14070.1371429498      1.67e-05  
    8  -14070.1371443220      1.30e-06  
    9  -14070.1371443348      3.50e-07  
   10  -14070.1371443370      1.18e-07  
   11  -14070.1371443375      1.11e-08  
   12  -14070.1371443389      2.41e-09  Convergence criterion met
 ---------------------------------------
 SCF time:   CPU 85.20s  wall 15.00s 
 SCF   energy in the final basis set =   -14070.1371443389
 Total energy in the final basis set =   -14070.1371443389

 --------------------------------------------------------------

                    Orbital Energies (a.u.)
 --------------------------------------------------------------

 Alpha MOs
 -- Occupied --
*****************-176.3067-176.3067-165.7103-165.7103-165.7084-165.7084
********-165.7083 -35.8033 -35.8033 -31.2962 -31.2962 -31.2906 -31.2906
-31.2905 -31.2905 -22.9468 -22.9468 -22.9454 -22.9454 -22.9454 -22.9454
-22.9414 -22.9414 -22.9414 -22.9414 -10.2390 -10.2390 -10.2076 -10.2076
-10.2071 -10.2071  -6.3529  -6.3529  -4.7649  -4.7649  -4.7508  -4.7508
 -4.7507  -4.7507  -2.0312  -2.0312  -2.0264  -2.0264  -2.0263  -2.0263
 -2.0142  -2.0142  -2.0141  -2.0140  -0.8942  -0.7977  -0.7803  -0.6934
 -0.6427  -0.6415  -0.5995  -0.5098  -0.4936  -0.4786  -0.4542  -0.4109
 -0.3980  -0.3821  -0.3520  -0.3334  -0.2860  -0.2797  -0.2789  -0.2750
 -0.2419
 -- Virtual --
 -0.0500  -0.0462  -0.0441  -0.0359   0.0000   0.0063   0.0119   0.0368
  0.0421   0.0600   0.0704   0.0746   0.0780   0.0842   0.1061   0.1125
  0.1156   0.1192   0.1200   0.1224   0.1265   0.1284   0.1312   0.1317
  0.1388   0.1723   0.1727   0.1809   0.1850   0.2030   0.2059   0.2124
  0.2154   0.2253   0.2342   0.2445   0.2535   0.2552   0.2598   0.2765
  0.2787   0.2884   0.3283   0.3305   0.3394   0.3557   0.3849   0.4001
  0.4075   0.4141   0.4203   0.4288   0.4439   0.4703   0.4881   0.4905
  0.4947   0.4990   0.5140   0.5335   0.5401   0.5417   0.5538   0.5791
  0.5854   0.5956   0.6249   0.6400   0.6407   0.6415   0.6581   0.6785
  0.6809   0.7067   0.7958   0.8009   0.8043   0.8123   0.8313   0.8546
  0.8560   0.8649   0.8823   0.9226   0.9449   0.9509   0.9771   0.9789
  1.0510   1.0528   1.0626   1.1092   1.1756   1.1992   1.2860   1.2947
  1.3502   1.3557   1.3718   1.4766   1.4773   1.4836   1.4859   1.4975
  1.5128   1.5188   1.5394   1.5966   1.6004   1.6828   1.6869   1.6968
  1.7157   1.7483   1.8377   1.8736   1.8881   1.8952   1.8989   1.9177
  1.9414   1.9850   2.0213   2.0528   2.0835   2.1910   2.2829   2.3082
  2.3115   2.3786   2.4288   2.5973   2.5990   2.6125   2.6246   2.6719
  2.6966   2.6985   2.7180   2.7380   2.7387   2.7629   2.8401   2.8481
  2.8592   2.9259   3.0563   3.0952   3.0995   3.3066   3.3469   3.4559
  3.5623   3.6469   3.7692   3.9615   3.9624   3.9720   4.0014   4.0211
  4.0223   4.0357   4.0733   4.1068   4.1393   4.1739   4.2669   4.3255
  4.4690   4.5787   4.8094   6.0036   6.0200   6.0816   6.1353   6.1553
  6.1876  23.4591  23.8536  23.9384  24.0103  24.0646  24.1453  27.8966
 27.9853  28.3456  28.3586  28.4065  28.4305  28.4417  28.4478  28.5362
 28.5401  28.5522  28.5618  28.5629  28.5680  28.6123  28.6310  28.7172
 28.7346 127.8897 127.8995 127.9367 127.9687 127.9765 127.9901 151.6900
151.76651901.85391901.9339
 --------------------------------------------------------------

          Ground-State Mulliken Net Atomic Charges

     Atom                 Charge (a.u.)
  ----------------------------------------
      1 C                    -0.380907
      2 C                    -0.380907
      3 C                     0.422640
      4 C                    -0.380907
      5 C                    -0.380907
      6 C                     0.422640
      7 H                     0.162397
      8 H                     0.162397
      9 I                     0.014380
     10 H                     0.162397
     11 H                     0.162397
     12 I                     0.014380
  ----------------------------------------
  Sum of atomic charges =     0.000000

 -----------------------------------------------------------------
                    Cartesian Multipole Moments
 -----------------------------------------------------------------
    Charge (ESU x 10^10)
                 0.0000
    Dipole Moment (Debye)
         X      -0.0000      Y      -0.0000      Z       0.0000
       Tot       0.0000
    Quadrupole Moments (Debye-Ang)
        XX     -86.1868     XY      -0.0000     YY     -95.9124
        XZ       0.0000     YZ       0.0000     ZZ     -93.3110
    Octopole Moments (Debye-Ang^2)
       XXX    -312.3303    XXY      -0.0000    XYY    -115.8581
       YYY      -0.0000    XXZ     -60.1080    XYZ       0.0000
       YYZ     -66.8907    XZZ    -112.7158    YZZ      -0.0000
       ZZZ    -195.2295
    Hexadecapole Moments (Debye-Ang^3)
      XXXX   -1097.6700   XXXY       0.0000   XXYY    -230.6575
      XYYY      -0.0000   YYYY    -128.0451   XXXZ    -217.8239
      XXYZ       0.0000   XYYZ     -80.8012   YYYZ       0.0000
      XXZZ    -993.9465   XYZZ      -0.0000   YYZZ    -834.2245
      XZZZ    -235.8291   YZZZ       0.0000   ZZZZ   -4476.9646
 -----------------------------------------------------------------
 Calculating analytic gradient of the SCF energy
 Gradient of SCF Energy
            1           2           3           4           5           6
    1   0.0025763   0.0025763  -0.0000000  -0.0025763  -0.0025763  -0.0000000
    2   0.0000000  -0.0000000   0.0000000  -0.0000000  -0.0000000  -0.0000000
    3   0.0002638  -0.0002638   0.0136916  -0.0002638   0.0002638  -0.0136916
            7           8           9          10          11          12
    1  -0.0014355  -0.0014355  -0.0000000   0.0014355   0.0014355   0.0000000
    2   0.0000000  -0.0000000  -0.0000000  -0.0000000   0.0000000  -0.0000000
    3  -0.0023935   0.0023935  -0.0140760   0.0023935  -0.0023935   0.0140760
 Max gradient component =       1.408E-02
 RMS gradient           =       4.799E-03
 Gradient time:  CPU 28.97 s  wall 4.91 s
 Geometry Optimization Parameters
   NAtoms,    NIC,     NZ,  NCons,   NDum,   NFix, NCnnct, MaxDiis
       12      78      12       0       0       0       0       0


** GEOMETRY OPTIMIZATION IN DELOCALIZED INTERNAL COORDINATES **
   Searching for a Minimum

   Optimization Cycle:   1

                       Coordinates (Angstroms)
     ATOM                X               Y               Z
      1  C         0.0000000000    0.0000000000    0.0000000000
      2  C         0.0000000000    0.0000000000    1.3948300000
      3  C         1.2079582140    0.0000000000    2.0922450000
      4  C         2.4159164279    0.0000000000    1.3948300000
      5  C         2.4159164279    0.0000000000    0.0000000000
      6  C         1.2079582140    0.0000000000   -0.6974150000
      7  H        -0.9411357871    0.0000000000   -0.5433650000
      8  H        -0.9411357871    0.0000000000    1.9381950000
      9  I         1.2079582140    0.0000000000    4.1711050000
     10  H         3.3570522150    0.0000000000    1.9381950000
     11  H         3.3570522150    0.0000000000   -0.5433650000
     12  I         1.2079582140    0.0000000000   -2.7762750000
   Point Group: c1    Number of degrees of freedom:    30


   Energy is -14070.137144339


 Attempting to generate delocalized internal coordinates
 Initial Hessian constructed with Jon Baker's OPTIMIZE code

  8 Hessian modes will be used to form the next step
  Hessian Eigenvalues:
     0.124424    0.160000    0.240000    0.351933    0.464882    0.464882
     0.464882    0.464882

 Minimum search - taking simple RFO step
 Searching for Lamda that Minimizes Along All modes
 Value Taken    Lamda =  -0.00329114
 Step Taken.  Stepsize is  0.158496

                             Maximum     Tolerance    Cnvgd?
         Gradient           0.015162      0.000300      NO
         Displacement       0.100262      0.001200      NO
         Energy change     *********      0.000001      NO


 New Cartesian Coordinates Obtained by Inverse Iteration

 Displacement from previous Coordinates is:  0.161398
 ----------------------------------------------------------------
             Standard Nuclear Orientation (Angstroms)
    I     Atom           X                Y                Z
 ----------------------------------------------------------------
    1      C      -0.0008527739     0.0000000000     0.0010950113
    2      C      -0.0008527739     0.0000000000     1.3937349885
    3      C       1.2079582140     0.0000000000     2.0921233581
    4      C       2.4167692020     0.0000000000     1.3937349885
    5      C       2.4167692020     0.0000000000     0.0010950118
    6      C       1.2079582136     0.0000000000    -0.6972933581
    7      H      -0.9435008296     0.0000000000    -0.5322996885
    8      H      -0.9435008297     0.0000000000     1.9271296883
    9      I       1.2079582140     0.0000000000     4.2293058912
   10      H       3.3594172577     0.0000000000     1.9271296883
   11      H       3.3594172577     0.0000000000    -0.5322996880
   12      I       1.2079582136     0.0000000000    -2.8344758912
 ----------------------------------------------------------------
 Nuclear Repulsion Energy =        1049.64477802 hartrees
 There are       73 alpha and       73 beta electrons
 Applying Cartesian multipole field
    Component          Value
    ---------          -----
     (2,0,0)        1.00000E-11
     (0,2,0)        2.00000E-11
     (0,0,2)       -3.00000E-11
 Nucleus-field energy     =    -0.0000001441 hartrees
 Requested basis set is 6-311++G(d,p)
 There are 104 shells and 284 basis functions
 A cutoff of  1.0D-11 yielded   4074 shell pairs
 There are     31620 function pairs (     35001 Cartesian)
 Smallest overlap matrix eigenvalue = 1.56E-06

 Q-Chem warning in module stvman/mkSTV.C, line 318:

 Overlap eigenvalue is smaller than square root of threshold
 Use THRESH >= 12 to get rid of this warning

 Guess MOs from SCF MO coefficient file

 -----------------------------------------------------------------------
  General SCF calculation program by
  Eric Jon Sundstrom, Paul Horn, Yuezhi Mao, Dmitri Zuev, Alec White,
  David Stuck, Shaama M.S., Shane Yost, Joonho Lee, David Small,
  Daniel Levine, Susi Lehtola, Hugh Burton, Evgeny Epifanovsky,
  Bang C. Huynh
 -----------------------------------------------------------------------
 Exchange:     0.2000 Hartree-Fock + 0.0800 Slater + 0.7200 B88
 Correlation:  0.1900 VWN1RPA + 0.8100 LYP
 Using SG-1 standard quadrature grid
 using 6 threads for integral computing
 -------------------------------------------------------
 OpenMP Integral computing Module                
 Release: version 2.0, May 2017, Q-Chem Inc. Pleasanton 
 -------------------------------------------------------
 A restricted SCF calculation will be
 performed using DIIS
 SCF converges when DIIS error is below 1.0e-08
 ---------------------------------------
  Cycle       Energy         DIIS error
 ---------------------------------------
    1  -14070.1374159109      3.29e-04  
    2  -14070.1379926722      2.10e-04  
    3  -14070.1380771992      1.89e-04  
    4  -14070.1384450711      1.66e-05  
    5  -14070.1384474313      6.19e-06  
    6  -14070.1384478467      1.26e-06  
    7  -14070.1384478607      3.01e-07  
    8  -14070.1384478609      4.01e-08  
    9  -14070.1384478629      1.05e-08  
   10  -14070.1384478656      1.85e-09  Convergence criterion met
 ---------------------------------------
 SCF time:   CPU 71.52s  wall 13.00s 
 SCF   energy in the final basis set =   -14070.1384478656
 Total energy in the final basis set =   -14070.1384478656

 --------------------------------------------------------------

                    Orbital Energies (a.u.)
 --------------------------------------------------------------

 Alpha MOs
 -- Occupied --
*****************-176.3071-176.3071-165.7108-165.7108-165.7087-165.7087
********-165.7087 -35.8036 -35.8036 -31.2966 -31.2966 -31.2908 -31.2908
-31.2907 -31.2907 -22.9472 -22.9472 -22.9458 -22.9457 -22.9457 -22.9457
-22.9416 -22.9416 -22.9416 -22.9416 -10.2434 -10.2434 -10.2091 -10.2091
-10.2086 -10.2086  -6.3529  -6.3529  -4.7649  -4.7649  -4.7506  -4.7506
 -4.7506  -4.7506  -2.0307  -2.0307  -2.0263  -2.0263  -2.0262  -2.0262
 -2.0139  -2.0139  -2.0137  -2.0137  -0.8945  -0.7926  -0.7826  -0.6861
 -0.6423  -0.6408  -0.6031  -0.5117  -0.4934  -0.4802  -0.4563  -0.4103
 -0.3936  -0.3837  -0.3490  -0.3289  -0.2877  -0.2795  -0.2784  -0.2754
 -0.2453
 -- Virtual --
 -0.0590  -0.0481  -0.0471  -0.0443  -0.0017   0.0061   0.0118   0.0369
  0.0421   0.0594   0.0706   0.0752   0.0779   0.0851   0.1058   0.1114
  0.1161   0.1175   0.1190   0.1216   0.1263   0.1277   0.1313   0.1318
  0.1395   0.1711   0.1723   0.1826   0.1890   0.2044   0.2045   0.2140
  0.2143   0.2256   0.2325   0.2431   0.2502   0.2515   0.2611   0.2759
  0.2783   0.2828   0.3259   0.3309   0.3388   0.3515   0.3784   0.4011
  0.4075   0.4100   0.4206   0.4285   0.4397   0.4671   0.4869   0.4889
  0.4919   0.5009   0.5134   0.5325   0.5364   0.5392   0.5528   0.5785
  0.5828   0.5951   0.6127   0.6286   0.6343   0.6413   0.6557   0.6716
  0.6806   0.7074   0.7917   0.7964   0.7994   0.8017   0.8303   0.8570
  0.8594   0.8634   0.8831   0.9205   0.9460   0.9535   0.9721   0.9777
  1.0518   1.0537   1.0553   1.1072   1.1670   1.1932   1.2772   1.2907
  1.3459   1.3510   1.3654   1.4612   1.4645   1.4827   1.4877   1.4970
  1.5098   1.5103   1.5413   1.5984   1.6001   1.6834   1.6907   1.6921
  1.7244   1.7502   1.8287   1.8696   1.8868   1.8971   1.8991   1.9138
  1.9414   1.9821   2.0176   2.0535   2.0863   2.1923   2.2773   2.3080
  2.3153   2.3768   2.4294   2.5956   2.6039   2.6118   2.6291   2.6779
  2.6941   2.6957   2.7102   2.7375   2.7393   2.7613   2.8380   2.8473
  2.8585   2.9258   3.0543   3.0913   3.0992   3.3042   3.3490   3.4572
  3.5669   3.6436   3.7664   3.9623   3.9665   3.9713   3.9985   4.0155
  4.0192   4.0299   4.0743   4.1044   4.1374   4.1636   4.2674   4.3168
  4.4431   4.5541   4.8078   6.0018   6.0173   6.0736   6.1247   6.1391
  6.1660  23.4602  23.8511  23.9366  24.0026  24.0679  24.1459  27.8787
 27.9671  28.3439  28.3561  28.4001  28.4213  28.4310  28.4398  28.5359
 28.5397  28.5506  28.5585  28.5606  28.5645  28.6079  28.6251  28.7119
 28.7263 127.8880 127.8972 127.9314 127.9620 127.9691 127.9804 151.6741
151.75031901.83731901.9168
 --------------------------------------------------------------

          Ground-State Mulliken Net Atomic Charges

     Atom                 Charge (a.u.)
  ----------------------------------------
      1 C                    -0.438990
      2 C                    -0.438990
      3 C                     0.549816
      4 C                    -0.438990
      5 C                    -0.438990
      6 C                     0.549816
      7 H                     0.160410
      8 H                     0.160410
      9 I                     0.007344
     10 H                     0.160410
     11 H                     0.160410
     12 I                     0.007344
  ----------------------------------------
  Sum of atomic charges =     0.000000

 -----------------------------------------------------------------
                    Cartesian Multipole Moments
 -----------------------------------------------------------------
    Charge (ESU x 10^10)
                -0.0000
    Dipole Moment (Debye)
         X      -0.0000      Y      -0.0000      Z       0.0000
       Tot       0.0000
    Quadrupole Moments (Debye-Ang)
        XX     -86.0669     XY      -0.0000     YY     -96.1098
        XZ       0.0000     YZ       0.0000     ZZ     -93.6441
    Octopole Moments (Debye-Ang^2)
       XXX    -311.8958    XXY      -0.0000    XYY    -116.0966
       YYY      -0.0000    XXZ     -60.0244    XYZ       0.0000
       YYZ     -67.0284    XZZ    -113.1182    YZZ      -0.0000
       ZZZ    -195.9265
    Hexadecapole Moments (Debye-Ang^3)
      XXXX   -1095.2062   XXXY      -0.0000   XXYY    -231.0016
      XYYY      -0.0000   YYYY    -128.6806   XXXZ    -217.5208
      XXYZ       0.0000   XYYZ     -80.9675   YYYZ       0.0000
      XXZZ   -1019.0227   XYZZ      -0.0000   YYZZ    -859.5331
      XZZZ    -236.6710   YZZZ      -0.0000   ZZZZ   -4605.2098
 -----------------------------------------------------------------
 Calculating analytic gradient of the SCF energy
 Gradient of SCF Energy
            1           2           3           4           5           6
    1  -0.0008743  -0.0008743   0.0000000   0.0008743   0.0008743  -0.0000000
    2  -0.0000000   0.0000000  -0.0000000   0.0000000  -0.0000000   0.0000000
    3   0.0042551  -0.0042552   0.0040136  -0.0042552   0.0042552  -0.0040136
            7           8           9          10          11          12
    1   0.0001806   0.0001806   0.0000000  -0.0001806  -0.0001806  -0.0000000
    2   0.0000000   0.0000000  -0.0000000  -0.0000000   0.0000000  -0.0000000
    3  -0.0003684   0.0003684   0.0022307   0.0003684  -0.0003684  -0.0022307
 Max gradient component =       4.255E-03
 RMS gradient           =       1.813E-03
 Gradient time:  CPU 28.52 s  wall 4.84 s
 Geometry Optimization Parameters
   NAtoms,    NIC,     NZ,  NCons,   NDum,   NFix, NCnnct, MaxDiis
       12      78      12       0       0       0       0       0

 Cartesian Hessian Update
 Hessian updated using BFGS update


** GEOMETRY OPTIMIZATION IN DELOCALIZED INTERNAL COORDINATES **
   Searching for a Minimum

   Optimization Cycle:   2

                       Coordinates (Angstroms)
     ATOM                X               Y               Z
      1  C        -0.0008527739    0.0000000000    0.0010950113
      2  C        -0.0008527739    0.0000000000    1.3937349885
      3  C         1.2079582140    0.0000000000    2.0921233581
      4  C         2.4167692020    0.0000000000    1.3937349885
      5  C         2.4167692020    0.0000000000    0.0010950118
      6  C         1.2079582136    0.0000000000   -0.6972933581
      7  H        -0.9435008296    0.0000000000   -0.5322996885
      8  H        -0.9435008297    0.0000000000    1.9271296883
      9  I         1.2079582140    0.0000000000    4.2293058912
     10  H         3.3594172577    0.0000000000    1.9271296883
     11  H         3.3594172577    0.0000000000   -0.5322996880
     12  I         1.2079582136    0.0000000000   -2.8344758912
   Point Group: c1    Number of degrees of freedom:    30


   Energy is -14070.138447866

 Hessian updated using BFGS update

  7 Hessian modes will be used to form the next step
  Hessian Eigenvalues:
     0.133651    0.159675    0.160000    0.256869    0.351041    0.464348
     0.480003

 Minimum search - taking simple RFO step
 Searching for Lamda that Minimizes Along All modes
 Value Taken    Lamda =  -0.00020043
 Step Taken.  Stepsize is  0.027164

                             Maximum     Tolerance    Cnvgd?
         Gradient           0.004581      0.000300      NO
         Displacement       0.015604      0.001200      NO
         Energy change     -0.001304      0.000001      NO


 New Cartesian Coordinates Obtained by Inverse Iteration

 Displacement from previous Coordinates is:  0.037000
 ----------------------------------------------------------------
             Standard Nuclear Orientation (Angstroms)
    I     Atom           X                Y                Z
 ----------------------------------------------------------------
    1      C      -0.0022744677     0.0000000000     0.0007629535
    2      C      -0.0022744624     0.0000000000     1.3940670751
    3      C       1.2079582214     0.0000000000     2.0857922795
    4      C       2.4181908966     0.0000000000     1.3940670540
    5      C       2.4181908860     0.0000000000     0.0007629313
    6      C       1.2079582059     0.0000000000    -0.6909622767
    7      H      -0.9449330763     0.0000000000    -0.5322363774
    8      H      -0.9449330691     0.0000000000     1.9270664088
    9      I       1.2079581876     0.0000000000     4.2173380728
   10      H       3.3608495045     0.0000000000     1.9270663853
   11      H       3.3608494921     0.0000000000    -0.5322364037
   12      I       1.2079582488     0.0000000000    -2.8225081025
 ----------------------------------------------------------------
 Nuclear Repulsion Energy =        1052.42622919 hartrees
 There are       73 alpha and       73 beta electrons
 Applying Cartesian multipole field
    Component          Value
    ---------          -----
     (2,0,0)        1.00000E-11
     (0,2,0)        2.00000E-11
     (0,0,2)       -3.00000E-11
 Nucleus-field energy     =    -0.0000001432 hartrees
 Requested basis set is 6-311++G(d,p)
 There are 104 shells and 284 basis functions
 A cutoff of  1.0D-11 yielded   4084 shell pairs
 There are     31698 function pairs (     35085 Cartesian)
 Smallest overlap matrix eigenvalue = 1.55E-06

 Q-Chem warning in module stvman/mkSTV.C, line 318:

 Overlap eigenvalue is smaller than square root of threshold
 Use THRESH >= 12 to get rid of this warning

 Guess MOs from SCF MO coefficient file

 -----------------------------------------------------------------------
  General SCF calculation program by
  Eric Jon Sundstrom, Paul Horn, Yuezhi Mao, Dmitri Zuev, Alec White,
  David Stuck, Shaama M.S., Shane Yost, Joonho Lee, David Small,
  Daniel Levine, Susi Lehtola, Hugh Burton, Evgeny Epifanovsky,
  Bang C. Huynh
 -----------------------------------------------------------------------
 Exchange:     0.2000 Hartree-Fock + 0.0800 Slater + 0.7200 B88
 Correlation:  0.1900 VWN1RPA + 0.8100 LYP
 Using SG-1 standard quadrature grid
 using 6 threads for integral computing
 -------------------------------------------------------
 OpenMP Integral computing Module                
 Release: version 2.0, May 2017, Q-Chem Inc. Pleasanton 
 -------------------------------------------------------
 A restricted SCF calculation will be
 performed using DIIS
 SCF converges when DIIS error is below 1.0e-08
 ---------------------------------------
  Cycle       Energy         DIIS error
 ---------------------------------------
    1  -14070.1384984066      1.90e-04  
    2  -14070.1385558207      3.09e-05  
    3  -14070.1385382047      5.15e-05  
    4  -14070.1385655382      4.24e-06  
    5  -14070.1385656782      9.95e-07  
    6  -14070.1385656855      2.86e-07  
    7  -14070.1385656851      1.32e-07  
    8  -14070.1385656857      8.52e-09  Convergence criterion met
 ---------------------------------------
 SCF time:   CPU 58.82s  wall 11.00s 
 SCF   energy in the final basis set =   -14070.1385656857
 Total energy in the final basis set =   -14070.1385656857

 --------------------------------------------------------------

                    Orbital Energies (a.u.)
 --------------------------------------------------------------

 Alpha MOs
 -- Occupied --
*****************-176.3066-176.3066-165.7103-165.7103-165.7082-165.7082
********-165.7082 -35.8031 -35.8031 -31.2961 -31.2961 -31.2903 -31.2903
-31.2902 -31.2902 -22.9467 -22.9466 -22.9453 -22.9453 -22.9452 -22.9452
-22.9412 -22.9411 -22.9411 -22.9411 -10.2428 -10.2428 -10.2091 -10.2090
-10.2085 -10.2085  -6.3524  -6.3524  -4.7645  -4.7645  -4.7502  -4.7502
 -4.7502  -4.7502  -2.0303  -2.0303  -2.0258  -2.0258  -2.0257  -2.0257
 -2.0135  -2.0135  -2.0134  -2.0133  -0.8954  -0.7935  -0.7832  -0.6865
 -0.6432  -0.6404  -0.6033  -0.5115  -0.4941  -0.4808  -0.4572  -0.4111
 -0.3933  -0.3852  -0.3483  -0.3295  -0.2880  -0.2792  -0.2782  -0.2750
 -0.2449
 -- Virtual --
 -0.0579  -0.0466  -0.0464  -0.0449  -0.0015   0.0059   0.0119   0.0368
  0.0419   0.0593   0.0707   0.0751   0.0777   0.0849   0.1058   0.1119
  0.1158   0.1180   0.1190   0.1216   0.1263   0.1277   0.1310   0.1318
  0.1393   0.1712   0.1724   0.1825   0.1884   0.2047   0.2054   0.2141
  0.2146   0.2258   0.2326   0.2433   0.2500   0.2519   0.2613   0.2751
  0.2781   0.2832   0.3265   0.3303   0.3385   0.3519   0.3793   0.4013
  0.4080   0.4103   0.4209   0.4281   0.4402   0.4677   0.4872   0.4884
  0.4925   0.5010   0.5132   0.5329   0.5373   0.5399   0.5526   0.5799
  0.5828   0.5949   0.6137   0.6311   0.6340   0.6406   0.6562   0.6724
  0.6806   0.7070   0.7926   0.7973   0.8009   0.8038   0.8297   0.8560
  0.8587   0.8634   0.8833   0.9189   0.9450   0.9539   0.9728   0.9778
  1.0509   1.0530   1.0568   1.1064   1.1695   1.1955   1.2766   1.2910
  1.3469   1.3518   1.3656   1.4640   1.4657   1.4835   1.4861   1.4961
  1.5100   1.5134   1.5424   1.5971   1.5974   1.6826   1.6905   1.6943
  1.7247   1.7500   1.8333   1.8687   1.8903   1.8973   1.8991   1.9158
  1.9398   1.9834   2.0185   2.0535   2.0855   2.1937   2.2800   2.3098
  2.3208   2.3773   2.4278   2.5913   2.6066   2.6123   2.6329   2.6806
  2.6952   2.6963   2.7121   2.7378   2.7389   2.7620   2.8389   2.8468
  2.8591   2.9247   3.0553   3.0948   3.1005   3.3079   3.3465   3.4570
  3.5743   3.6443   3.7643   3.9627   3.9673   3.9718   3.9996   4.0163
  4.0204   4.0308   4.0758   4.1054   4.1383   4.1656   4.2670   4.3185
  4.4466   4.5558   4.8104   6.0022   6.0179   6.0743   6.1262   6.1397
  6.1683  23.4611  23.8534  23.9418  24.0107  24.0682  24.1489  27.8815
 27.9689  28.3443  28.3567  28.4008  28.4221  28.4323  28.4411  28.5364
 28.5402  28.5514  28.5592  28.5615  28.5653  28.6086  28.6263  28.7121
 28.7272 127.8885 127.8978 127.9321 127.9631 127.9695 127.9816 151.6767
151.75201901.84001901.9186
 --------------------------------------------------------------

          Ground-State Mulliken Net Atomic Charges

     Atom                 Charge (a.u.)
  ----------------------------------------
      1 C                    -0.435581
      2 C                    -0.435581
      3 C                     0.542870
      4 C                    -0.435581
      5 C                    -0.435581
      6 C                     0.542870
      7 H                     0.160963
      8 H                     0.160963
      9 I                     0.006367
     10 H                     0.160963
     11 H                     0.160963
     12 I                     0.006367
  ----------------------------------------
  Sum of atomic charges =     0.000000

 -----------------------------------------------------------------
                    Cartesian Multipole Moments
 -----------------------------------------------------------------
    Charge (ESU x 10^10)
                -0.0000
    Dipole Moment (Debye)
         X      -0.0000      Y      -0.0000      Z       0.0000
       Tot       0.0000
    Quadrupole Moments (Debye-Ang)
        XX     -85.9815     XY      -0.0000     YY     -96.0797
        XZ      -0.0000     YZ      -0.0000     ZZ     -93.8872
    Octopole Moments (Debye-Ang^2)
       XXX    -311.5863    XXY      -0.0000    XYY    -116.0603
       YYY      -0.0000    XXZ     -59.9648    XYZ      -0.0000
       YYZ     -67.0075    XZZ    -113.4118    YZZ      -0.0000
       ZZZ    -196.4349
    Hexadecapole Moments (Debye-Ang^3)
      XXXX   -1094.3226   XXXY      -0.0000   XXYY    -231.0010
      XYYY      -0.0000   YYYY    -128.6104   XXXZ    -217.3050
      XXYZ      -0.0000   XYYZ     -80.9422   YYYZ      -0.0000
      XXZZ   -1014.4022   XYZZ      -0.0000   YYZZ    -854.5358
      XZZZ    -237.2852   YZZZ      -0.0000   ZZZZ   -4583.8906
 -----------------------------------------------------------------
 Calculating analytic gradient of the SCF energy
 Gradient of SCF Energy
            1           2           3           4           5           6
    1  -0.0002705  -0.0002705   0.0000000   0.0002705   0.0002705  -0.0000000
    2   0.0000000  -0.0000000  -0.0000000  -0.0000000   0.0000000  -0.0000000
    3   0.0016414  -0.0016414   0.0011159  -0.0016414   0.0016414  -0.0011159
            7           8           9          10          11          12
    1   0.0000076   0.0000076  -0.0000000  -0.0000076  -0.0000076   0.0000000
    2  -0.0000000   0.0000000  -0.0000000  -0.0000000  -0.0000000   0.0000000
    3  -0.0000157   0.0000157   0.0001553   0.0000157  -0.0000157  -0.0001553
 Max gradient component =       1.641E-03
 RMS gradient           =       6.149E-04
 Gradient time:  CPU 28.63 s  wall 4.86 s
 Geometry Optimization Parameters
   NAtoms,    NIC,     NZ,  NCons,   NDum,   NFix, NCnnct, MaxDiis
       12      78      12       0       0       0       0       0

 Cartesian Hessian Update
 Hessian updated using BFGS update


** GEOMETRY OPTIMIZATION IN DELOCALIZED INTERNAL COORDINATES **
   Searching for a Minimum

   Optimization Cycle:   3

                       Coordinates (Angstroms)
     ATOM                X               Y               Z
      1  C        -0.0022744677    0.0000000000    0.0007629535
      2  C        -0.0022744624    0.0000000000    1.3940670751
      3  C         1.2079582214    0.0000000000    2.0857922795
      4  C         2.4181908966    0.0000000000    1.3940670540
      5  C         2.4181908860    0.0000000000    0.0007629313
      6  C         1.2079582059    0.0000000000   -0.6909622767
      7  H        -0.9449330763    0.0000000000   -0.5322363774
      8  H        -0.9449330691    0.0000000000    1.9270664088
      9  I         1.2079581876    0.0000000000    4.2173380728
     10  H         3.3608495045    0.0000000000    1.9270663853
     11  H         3.3608494921    0.0000000000   -0.5322364037
     12  I         1.2079582488    0.0000000000   -2.8225081025
   Point Group: c1    Number of degrees of freedom:    30


   Energy is -14070.138565686

 Hessian updated using BFGS update

  8 Hessian modes will be used to form the next step
  Hessian Eigenvalues:
     0.135366    0.160000    0.161874    0.220000    0.220617    0.351044
     0.433141    0.481724

 Minimum search - taking simple RFO step
 Searching for Lamda that Minimizes Along All modes
 Value Taken    Lamda =  -0.00001402
 Step Taken.  Stepsize is  0.007245

                             Maximum     Tolerance    Cnvgd?
         Gradient           0.001592      0.000300      NO
         Displacement       0.005903      0.001200      NO
         Energy change     -0.000118      0.000001      NO


 New Cartesian Coordinates Obtained by Inverse Iteration

 Displacement from previous Coordinates is:  0.006975
 ----------------------------------------------------------------
             Standard Nuclear Orientation (Angstroms)
    I     Atom           X                Y                Z
 ----------------------------------------------------------------
    1      C      -0.0025006128     0.0000000000     0.0000872376
    2      C      -0.0025005935     0.0000000000     1.3947427777
    3      C       1.2079582286     0.0000000000     2.0845221219
    4      C       2.4184170412     0.0000000000     1.3947427664
    5      C       2.4184170246     0.0000000000     0.0000872250
    6      C       1.2079582001     0.0000000000    -0.6896921140
    7      H      -0.9449202691     0.0000000000    -0.5332403490
    8      H      -0.9449202348     0.0000000000     1.9280703893
    9      I       1.2079581629     0.0000000000     4.2158659090
   10      H       3.3608366963     0.0000000000     1.9280703529
   11      H       3.3608366629     0.0000000000    -0.5332403915
   12      I       1.2079582611     0.0000000000    -2.8210359254
 ----------------------------------------------------------------
 Nuclear Repulsion Energy =        1052.75222902 hartrees
 There are       73 alpha and       73 beta electrons
 Applying Cartesian multipole field
    Component          Value
    ---------          -----
     (2,0,0)        1.00000E-11
     (0,2,0)        2.00000E-11
     (0,0,2)       -3.00000E-11
 Nucleus-field energy     =    -0.0000001430 hartrees
 Requested basis set is 6-311++G(d,p)
 There are 104 shells and 284 basis functions
 A cutoff of  1.0D-11 yielded   4084 shell pairs
 There are     31698 function pairs (     35085 Cartesian)
 Smallest overlap matrix eigenvalue = 1.55E-06

 Q-Chem warning in module stvman/mkSTV.C, line 318:

 Overlap eigenvalue is smaller than square root of threshold
 Use THRESH >= 12 to get rid of this warning

 Guess MOs from SCF MO coefficient file

 -----------------------------------------------------------------------
  General SCF calculation program by
  Eric Jon Sundstrom, Paul Horn, Yuezhi Mao, Dmitri Zuev, Alec White,
  David Stuck, Shaama M.S., Shane Yost, Joonho Lee, David Small,
  Daniel Levine, Susi Lehtola, Hugh Burton, Evgeny Epifanovsky,
  Bang C. Huynh
 -----------------------------------------------------------------------
 Exchange:     0.2000 Hartree-Fock + 0.0800 Slater + 0.7200 B88
 Correlation:  0.1900 VWN1RPA + 0.8100 LYP
 Using SG-1 standard quadrature grid
 using 6 threads for integral computing
 -------------------------------------------------------
 OpenMP Integral computing Module                
 Release: version 2.0, May 2017, Q-Chem Inc. Pleasanton 
 -------------------------------------------------------
 A restricted SCF calculation will be
 performed using DIIS
 SCF converges when DIIS error is below 1.0e-08
 ---------------------------------------
  Cycle       Energy         DIIS error
 ---------------------------------------
    1  -14070.1385652308      7.03e-05  
    2  -14070.1385721821      8.95e-06  
    3  -14070.1385709868      1.42e-05  
    4  -14070.1385729310      1.35e-06  
    5  -14070.1385729479      3.31e-07  
    6  -14070.1385729503      8.35e-08  
    7  -14070.1385729510      2.85e-08  
    8  -14070.1385729511      2.24e-09  Convergence criterion met
 ---------------------------------------
 SCF time:   CPU 57.43s  wall 10.00s 
 SCF   energy in the final basis set =   -14070.1385729511
 Total energy in the final basis set =   -14070.1385729511

 --------------------------------------------------------------

                    Orbital Energies (a.u.)
 --------------------------------------------------------------

 Alpha MOs
 -- Occupied --
*****************-176.3065-176.3065-165.7102-165.7102-165.7081-165.7081
********-165.7081 -35.8030 -35.8030 -31.2960 -31.2960 -31.2902 -31.2902
-31.2901 -31.2901 -22.9465 -22.9465 -22.9451 -22.9451 -22.9451 -22.9451
-22.9410 -22.9410 -22.9410 -22.9410 -10.2428 -10.2427 -10.2092 -10.2092
-10.2086 -10.2086  -6.3523  -6.3523  -4.7643  -4.7643  -4.7501  -4.7501
 -4.7501  -4.7501  -2.0302  -2.0302  -2.0257  -2.0257  -2.0256  -2.0256
 -2.0134  -2.0134  -2.0133  -2.0132  -0.8955  -0.7938  -0.7832  -0.6864
 -0.6436  -0.6403  -0.6032  -0.5114  -0.4943  -0.4811  -0.4573  -0.4112
 -0.3932  -0.3858  -0.3480  -0.3297  -0.2879  -0.2792  -0.2781  -0.2749
 -0.2450
 -- Virtual --
 -0.0578  -0.0464  -0.0463  -0.0453  -0.0015   0.0059   0.0119   0.0368
  0.0419   0.0593   0.0707   0.0751   0.0777   0.0848   0.1058   0.1120
  0.1158   0.1180   0.1190   0.1216   0.1262   0.1277   0.1309   0.1318
  0.1392   0.1712   0.1723   0.1825   0.1883   0.2047   0.2057   0.2140
  0.2146   0.2259   0.2326   0.2432   0.2501   0.2519   0.2613   0.2749
  0.2780   0.2832   0.3266   0.3299   0.3383   0.3520   0.3792   0.4014
  0.4081   0.4103   0.4210   0.4280   0.4402   0.4678   0.4869   0.4882
  0.4926   0.5009   0.5132   0.5331   0.5374   0.5399   0.5527   0.5804
  0.5827   0.5947   0.6134   0.6317   0.6339   0.6405   0.6562   0.6725
  0.6806   0.7068   0.7927   0.7975   0.8009   0.8038   0.8295   0.8557
  0.8586   0.8635   0.8833   0.9185   0.9448   0.9540   0.9727   0.9777
  1.0506   1.0528   1.0568   1.1062   1.1698   1.1959   1.2763   1.2908
  1.3470   1.3519   1.3654   1.4642   1.4656   1.4836   1.4859   1.4958
  1.5101   1.5135   1.5423   1.5964   1.5972   1.6822   1.6902   1.6949
  1.7239   1.7499   1.8340   1.8684   1.8914   1.8961   1.8998   1.9160
  1.9392   1.9837   2.0184   2.0531   2.0853   2.1938   2.2800   2.3098
  2.3226   2.3773   2.4273   2.5900   2.6071   2.6123   2.6331   2.6809
  2.6950   2.6967   2.7125   2.7377   2.7386   2.7622   2.8391   2.8467
  2.8590   2.9238   3.0553   3.0950   3.1007   3.3091   3.3440   3.4561
  3.5758   3.6448   3.7632   3.9628   3.9673   3.9719   3.9998   4.0163
  4.0206   4.0308   4.0763   4.1054   4.1383   4.1659   4.2669   4.3188
  4.4468   4.5557   4.8105   6.0022   6.0180   6.0743   6.1263   6.1395
  6.1684  23.4614  23.8528  23.9440  24.0138  24.0657  24.1480  27.8818
 27.9691  28.3444  28.3568  28.4009  28.4221  28.4324  28.4412  28.5365
 28.5403  28.5515  28.5593  28.5616  28.5654  28.6087  28.6265  28.7120
 28.7273 127.8886 127.8979 127.9321 127.9632 127.9695 127.9817 151.6770
151.75221901.84031901.9187
 --------------------------------------------------------------

          Ground-State Mulliken Net Atomic Charges

     Atom                 Charge (a.u.)
  ----------------------------------------
      1 C                    -0.436424
      2 C                    -0.436423
      3 C                     0.544624
      4 C                    -0.436424
      5 C                    -0.436424
      6 C                     0.544624
      7 H                     0.161154
      8 H                     0.161154
      9 I                     0.005916
     10 H                     0.161154
     11 H                     0.161154
     12 I                     0.005916
  ----------------------------------------
  Sum of atomic charges =     0.000000

 -----------------------------------------------------------------
                    Cartesian Multipole Moments
 -----------------------------------------------------------------
    Charge (ESU x 10^10)
                -0.0000
    Dipole Moment (Debye)
         X      -0.0000      Y       0.0000      Z       0.0000
       Tot       0.0000
    Quadrupole Moments (Debye-Ang)
        XX     -85.9648     XY       0.0000     YY     -96.0806
        XZ      -0.0000     YZ      -0.0000     ZZ     -93.9504
    Octopole Moments (Debye-Ang^2)
       XXX    -311.5258    XXY       0.0000    XYY    -116.0614
       YYY       0.0000    XXZ     -59.9532    XYZ       0.0000
       YYZ     -67.0081    XZZ    -113.4881    YZZ       0.0000
       ZZZ    -196.5672
    Hexadecapole Moments (Debye-Ang^3)
      XXXX   -1094.1297   XXXY       0.0000   XXYY    -231.0151
      XYYY       0.0000   YYYY    -128.6182   XXXZ    -217.2627
      XXYZ       0.0000   XYYZ     -80.9429   YYYZ      -0.0000
      XXZZ   -1013.8774   XYZZ       0.0000   YYZZ    -853.9921
      XZZZ    -237.4449   YZZZ      -0.0000   ZZZZ   -4582.2077
 -----------------------------------------------------------------
 Calculating analytic gradient of the SCF energy
 Gradient of SCF Energy
            1           2           3           4           5           6
    1   0.0000323   0.0000323   0.0000000  -0.0000323  -0.0000323  -0.0000000
    2  -0.0000000   0.0000000  -0.0000000   0.0000000  -0.0000000  -0.0000000
    3   0.0000653  -0.0000653   0.0001705  -0.0000653   0.0000653  -0.0001705
            7           8           9          10          11          12
    1   0.0000002   0.0000002  -0.0000000  -0.0000002  -0.0000002   0.0000000
    2   0.0000000  -0.0000000  -0.0000000  -0.0000000   0.0000000   0.0000000
    3  -0.0000149   0.0000149  -0.0001050   0.0000149  -0.0000149   0.0001050
 Max gradient component =       1.705E-04
 RMS gradient           =       5.332E-05
 Gradient time:  CPU 28.62 s  wall 4.85 s
 Geometry Optimization Parameters
   NAtoms,    NIC,     NZ,  NCons,   NDum,   NFix, NCnnct, MaxDiis
       12      78      12       0       0       0       0       0

 Cartesian Hessian Update
 Hessian updated using BFGS update


** GEOMETRY OPTIMIZATION IN DELOCALIZED INTERNAL COORDINATES **
   Searching for a Minimum

   Optimization Cycle:   4

                       Coordinates (Angstroms)
     ATOM                X               Y               Z
      1  C        -0.0025006128    0.0000000000    0.0000872376
      2  C        -0.0025005935    0.0000000000    1.3947427777
      3  C         1.2079582286    0.0000000000    2.0845221219
      4  C         2.4184170412    0.0000000000    1.3947427664
      5  C         2.4184170246    0.0000000000    0.0000872250
      6  C         1.2079582001    0.0000000000   -0.6896921140
      7  H        -0.9449202691    0.0000000000   -0.5332403490
      8  H        -0.9449202348    0.0000000000    1.9280703893
      9  I         1.2079581629    0.0000000000    4.2158659090
     10  H         3.3608366963    0.0000000000    1.9280703529
     11  H         3.3608366629    0.0000000000   -0.5332403915
     12  I         1.2079582611    0.0000000000   -2.8210359254
   Point Group: c1    Number of degrees of freedom:    30


   Energy is -14070.138572951

 Hessian updated using BFGS update

  9 Hessian modes will be used to form the next step
  Hessian Eigenvalues:
     0.124424    0.127414    0.162225    0.219948    0.220000    0.351061
     0.425133    0.445498    0.479936

 Minimum search - taking simple RFO step
 Searching for Lamda that Minimizes Along All modes
 Value Taken    Lamda =   0.00000000
 Step Taken.  Stepsize is  0.001399

                             Maximum     Tolerance    Cnvgd?
         Gradient           0.000122      0.000300     YES
         Displacement       0.000991      0.001200     YES
         Energy change     -0.000007      0.000001      NO


                       Distance Matrix (Angstroms)
             C (  1)   C (  2)   C (  3)   C (  4)   C (  5)   C (  6)
   C (  2)  1.394656
   C (  3)  2.410411  1.393200
   C (  4)  2.793905  2.420918  1.393200
   C (  5)  2.420918  2.793905  2.410411  1.394656
   C (  6)  1.393200  2.410411  2.774214  2.410411  1.393200
   H (  7)  1.082863  2.145990  3.389331  3.876746  3.405360  2.158556
   H (  8)  2.145990  1.082863  2.158556  3.405360  3.876746  3.389331
   I (  9)  4.386114  3.069845  2.131344  3.069845  4.386115  4.905558
   H ( 10)  3.876746  3.405360  2.158556  1.082863  2.145990  3.389331
   H ( 11)  3.405360  3.876746  3.389331  2.145990  1.082863  2.158556
   I ( 12)  3.069845  4.386115  4.905558  4.386115  3.069845  2.131344
             H (  7)   H (  8)   I (  9)   H ( 10)   H ( 11)
   H (  8)  2.461311
   I (  9)  5.214297  3.141480
   H ( 10)  4.959596  4.305757  3.141480
   H ( 11)  4.305757  4.959596  5.214297  2.461311
   I ( 12)  3.141480  5.214297  7.036902  5.214297  3.141480

 Final energy is   -14070.138572951113     


 ******************************
 **  OPTIMIZATION CONVERGED  **
 ******************************

                       Coordinates (Angstroms)
     ATOM                X               Y               Z
      1  C        -0.0025006128    0.0000000000    0.0000872376
      2  C        -0.0025005935    0.0000000000    1.3947427777
      3  C         1.2079582286    0.0000000000    2.0845221219
      4  C         2.4184170412    0.0000000000    1.3947427664
      5  C         2.4184170246    0.0000000000    0.0000872250
      6  C         1.2079582001    0.0000000000   -0.6896921140
      7  H        -0.9449202691    0.0000000000   -0.5332403490
      8  H        -0.9449202348    0.0000000000    1.9280703893
      9  I         1.2079581629    0.0000000000    4.2158659090
     10  H         3.3608366963    0.0000000000    1.9280703529
     11  H         3.3608366629    0.0000000000   -0.5332403915
     12  I         1.2079582611    0.0000000000   -2.8210359254

Z-matrix Print:
$molecule
0 1
I 
C  1 2.131344
C  2 1.393200 1 119.676633
H  3 1.082863 2 120.817280 1 -0.000000 0
C  2 1.393200 1 119.676629 3 -180.000000 0
H  5 1.082863 2 120.817279 1 -0.000000 0
C  5 1.394656 2 119.676632 1 -180.000000 0
H  7 1.082863 5 119.506089 2 -180.000000 0
C  7 1.393200 5 119.676631 2 -0.000000 0
C  9 1.393200 7 120.646738 5 -0.000000 0
H  10 1.082863 9 120.817279 7 -180.000000 0
I  9 2.131344 7 119.676633 5 -180.000000 0
$end


 --------------------------------------------------------------

                    Orbital Energies (a.u.)
 --------------------------------------------------------------

 Alpha MOs
 -- Occupied --
*****************-176.3065-176.3065-165.7102-165.7102-165.7081-165.7081
********-165.7081 -35.8030 -35.8030 -31.2960 -31.2960 -31.2902 -31.2902
-31.2901 -31.2901 -22.9465 -22.9465 -22.9451 -22.9451 -22.9451 -22.9451
-22.9410 -22.9410 -22.9410 -22.9410 -10.2428 -10.2427 -10.2092 -10.2092
-10.2086 -10.2086  -6.3523  -6.3523  -4.7643  -4.7643  -4.7501  -4.7501
 -4.7501  -4.7501  -2.0302  -2.0302  -2.0257  -2.0257  -2.0256  -2.0256
 -2.0134  -2.0134  -2.0133  -2.0132  -0.8955  -0.7938  -0.7832  -0.6864
 -0.6436  -0.6403  -0.6032  -0.5114  -0.4943  -0.4811  -0.4573  -0.4112
 -0.3932  -0.3858  -0.3480  -0.3297  -0.2879  -0.2792  -0.2781  -0.2749
 -0.2450
 -- Virtual --
 -0.0578  -0.0464  -0.0463  -0.0453  -0.0015   0.0059   0.0119   0.0368
  0.0419   0.0593   0.0707   0.0751   0.0777   0.0848   0.1058   0.1120
  0.1158   0.1180   0.1190   0.1216   0.1262   0.1277   0.1309   0.1318
  0.1392   0.1712   0.1723   0.1825   0.1883   0.2047   0.2057   0.2140
  0.2146   0.2259   0.2326   0.2432   0.2501   0.2519   0.2613   0.2749
  0.2780   0.2832   0.3266   0.3299   0.3383   0.3520   0.3792   0.4014
  0.4081   0.4103   0.4210   0.4280   0.4402   0.4678   0.4869   0.4882
  0.4926   0.5009   0.5132   0.5331   0.5374   0.5399   0.5527   0.5804
  0.5827   0.5947   0.6134   0.6317   0.6339   0.6405   0.6562   0.6725
  0.6806   0.7068   0.7927   0.7975   0.8009   0.8038   0.8295   0.8557
  0.8586   0.8635   0.8833   0.9185   0.9448   0.9540   0.9727   0.9777
  1.0506   1.0528   1.0568   1.1062   1.1698   1.1959   1.2763   1.2908
  1.3470   1.3519   1.3654   1.4642   1.4656   1.4836   1.4859   1.4958
  1.5101   1.5135   1.5423   1.5964   1.5972   1.6822   1.6902   1.6949
  1.7239   1.7499   1.8340   1.8684   1.8914   1.8961   1.8998   1.9160
  1.9392   1.9837   2.0184   2.0531   2.0853   2.1938   2.2800   2.3098
  2.3226   2.3773   2.4273   2.5900   2.6071   2.6123   2.6331   2.6809
  2.6950   2.6967   2.7125   2.7377   2.7386   2.7622   2.8391   2.8467
  2.8590   2.9238   3.0553   3.0950   3.1007   3.3091   3.3440   3.4561
  3.5758   3.6448   3.7632   3.9628   3.9673   3.9719   3.9998   4.0163
  4.0206   4.0308   4.0763   4.1054   4.1383   4.1659   4.2669   4.3188
  4.4468   4.5557   4.8105   6.0022   6.0180   6.0743   6.1263   6.1395
  6.1684  23.4614  23.8528  23.9440  24.0138  24.0657  24.1480  27.8818
 27.9691  28.3444  28.3568  28.4009  28.4221  28.4324  28.4412  28.5365
 28.5403  28.5515  28.5593  28.5616  28.5654  28.6087  28.6265  28.7120
 28.7273 127.8886 127.8979 127.9321 127.9632 127.9695 127.9817 151.6770
151.75221901.84031901.9187
 --------------------------------------------------------------

          Ground-State Mulliken Net Atomic Charges

     Atom                 Charge (a.u.)
  ----------------------------------------
      1 C                    -0.436424
      2 C                    -0.436423
      3 C                     0.544624
      4 C                    -0.436424
      5 C                    -0.436424
      6 C                     0.544624
      7 H                     0.161154
      8 H                     0.161154
      9 I                     0.005916
     10 H                     0.161154
     11 H                     0.161154
     12 I                     0.005916
  ----------------------------------------
  Sum of atomic charges =     0.000000

 -----------------------------------------------------------------
                    Cartesian Multipole Moments
 -----------------------------------------------------------------
    Charge (ESU x 10^10)
                -0.0000
    Dipole Moment (Debye)
         X      -0.0000      Y       0.0000      Z       0.0000
       Tot       0.0000
    Quadrupole Moments (Debye-Ang)
        XX     -85.9648     XY       0.0000     YY     -96.0806
        XZ      -0.0000     YZ      -0.0000     ZZ     -93.9504
    Octopole Moments (Debye-Ang^2)
       XXX    -311.5258    XXY       0.0000    XYY    -116.0614
       YYY       0.0000    XXZ     -59.9532    XYZ       0.0000
       YYZ     -67.0081    XZZ    -113.4881    YZZ       0.0000
       ZZZ    -196.5672
    Hexadecapole Moments (Debye-Ang^3)
      XXXX   -1094.1297   XXXY       0.0000   XXYY    -231.0151
      XYYY       0.0000   YYYY    -128.6182   XXXZ    -217.2627
      XXYZ       0.0000   XYYZ     -80.9429   YYYZ      -0.0000
      XXZZ   -1013.8774   XYZZ       0.0000   YYZZ    -853.9921
      XZZZ    -237.4449   YZZZ      -0.0000   ZZZZ   -4582.2077
 -----------------------------------------------------------------
Archival summary:
1\1\december\OPT\ProcedureUnspecified\BasisUnspecified\264\taweetha\FriNov2921:08:192019FriNov2921:08:192019\0\\#,OPT,ProcedureUnspecified,BasisUnspecified,\\0,1\I\C,1,2.13134\C,2,1.3932,1,119.677\H,3,1.08286,2,120.817,1,-0,0\C,2,1.3932,1,119.677,3,-180,0\H,5,1.08286,2,120.817,1,-0,0\C,5,1.39466,2,119.677,1,-180,0\H,7,1.08286,5,119.506,2,-180,0\C,7,1.3932,5,119.677,2,-0,0\C,9,1.3932,7,120.647,5,-0,0\H,10,1.08286,9,120.817,7,-180,0\I,9,2.13134,7,119.677,5,-180,0\\\@

 Total job time:  69.52s(wall), 389.28s(cpu) 
 Fri Nov 29 21:08:19 2019

        *************************************************************
        *                                                           *
        *  Thank you very much for using Q-Chem.  Have a nice day.  *
        *                                                           *
        *************************************************************


 
User input: 2 of 2 
 
                  Welcome to Q-Chem
     A Quantum Leap Into The Future Of Chemistry


 Q-Chem 5.2 (devel), Q-Chem, Inc., Pleasanton, CA (2019)

 Yihan Shao,  Zhengting Gan,  E. Epifanovsky,  A. T. B. Gilbert,  M. Wormit,  
 J. Kussmann,  A. W. Lange,  A. Behn,  Jia Deng,  Xintian Feng,  D. Ghosh,  
 M. Goldey,  P. R. Horn,  L. D. Jacobson,  I. Kaliman,  T. Kus,  A. Landau,  
 Jie Liu,  E. I. Proynov,  R. M. Richard,  R. P. Steele,  E. J. Sundstrom,  
 H. L. Woodcock III,  P. M. Zimmerman,  D. Zuev,  B. Albrecht,  E. Alguire,  
 S. A. Baeppler,  D. Barton,  Z. Benda,  Y. A. Bernard,  E. J. Berquist,  
 K. B. Bravaya,  H. Burton,  D. Casanova,  Chun-Min Chang,  Yunqing Chen,  
 A. Chien,  K. D. Closser,  M. P. Coons,  S. Coriani,  S. Dasgupta,  
 A. L. Dempwolff,  M. Diedenhofen,  Hainam Do,  R. G. Edgar,  Po-Tung Fang,  
 S. Faraji,  S. Fatehi,  Qingguo Feng,  K. D. Fenk,  J. Fosso-Tande,  
 J. Gayvert,  Qinghui Ge,  A. Ghysels,  G. Gidofalvi,  J. Gomes,  
 J. Gonthier,  A. Gunina,  D. Hait,  M. W. D. Hanson-Heine,  
 P. H. P. Harbach,  A. W. Hauser,  M. F. Herbst,  J. E. Herr,  
 E. G. Hohenstein,  Z. C. Holden,  Kerwin Hui,  B. C. Huynh,  T.-C. Jagau,  
 Hyunjun Ji,  B. Kaduk,  K. Khistyaev,  Jaehoon Kim,  P. Klunzinger,  K. Koh,  
 D. Kosenkov,  L. Koulias,  T. Kowalczyk,  C. M. Krauter,  A. Kunitsa,  
 Ka Un Lao,  A. Laurent,  K. V. Lawler,  Joonho Lee,  D. Lefrancois,  
 S. Lehtola,  D. S. Levine,  Yi-Pei Li,  You-Sheng Lin,  Fenglai Liu,  
 E. Livshits,  A. Luenser,  P. Manohar,  E. Mansoor,  S. F. Manzer,  
 Shan-Ping Mao,  Yuezhi Mao,  N. Mardirossian,  A. V. Marenich,  
 T. Markovich,  L. A. Martinez-Martinez,  S. A. Maurer,  N. J. Mayhall,  
 S. C. McKenzie,  J.-M. Mewes,  P. Morgante,  A. F. Morrison,  
 J. W. Mullinax,  K. Nanda,  T. S. Nguyen-Beck,  R. Olivares-Amaya,  
 J. A. Parkhill,  Zheng Pei,  T. M. Perrine,  F. Plasser,  P. Pokhilko,  
 S. Prager,  A. Prociuk,  E. Ramos,  D. R. Rehn,  F. Rob,  M. Scheurer,  
 M. Schneider,  N. Sergueev,  S. M. Sharada,  S. Sharma,  D. W. Small,  
 T. Stauch,  T. Stein,  Yu-Chuan Su,  A. J. W. Thom,  A. Tkatchenko,  
 T. Tsuchimochi,  N. M. Tubman,  L. Vogt,  M. L. Vidal,  O. Vydrov,  
 M. A. Watson,  J. Wenzel,  M. de Wergifosse,  T. A. Wesolowski,  A. White,  
 J. Witte,  A. Yamada,  Jun Yang,  K. Yao,  S. Yeganeh,  S. R. Yost,  
 Zhi-Qiang You,  A. Zech,  Igor Ying Zhang,  Xing Zhang,  Yan Zhao,  
 Ying Zhu,  B. R. Brooks,  G. K. L. Chan,  C. J. Cramer,  M. S. Gordon,  
 W. J. Hehre,  A. Klamt,  M. W. Schmidt,  C. D. Sherrill,  D. G. Truhlar,  
 A. Aspuru-Guzik,  R. Baer,  A. T. Bell,  N. A. Besley,  Jeng-Da Chai,  
 A. E. DePrince, III,  R. A. DiStasio Jr.,  A. Dreuw,  B. D. Dunietz,  
 T. R. Furlani,  Chao-Ping Hsu,  Yousung Jung,  Jing Kong,  D. S. Lambrecht,  
 WanZhen Liang,  C. Ochsenfeld,  V. A. Rassolov,  L. V. Slipchenko,  
 J. E. Subotnik,  T. Van Voorhis,  J. M. Herbert,  A. I. Krylov,  
 P. M. W. Gill,  M. Head-Gordon

 Contributors to earlier versions of Q-Chem not listed above: 
 R. D. Adamson,  B. Austin,  J. Baker,  G. J. O. Beran,  K. Brandhorst,  
 S. T. Brown,  E. F. C. Byrd,  A. K. Chakraborty,  C.-L. Cheng,  
 Siu Hung Chien,  D. M. Chipman,  D. L. Crittenden,  H. Dachsel,  
 R. J. Doerksen,  A. D. Dutoi,  L. Fusti-Molnar,  W. A. Goddard III,  
 A. Golubeva-Zadorozhnaya,  S. R. Gwaltney,  G. Hawkins,  A. Heyden,  
 S. Hirata,  G. Kedziora,  F. J. Keil,  C. Kelley,  Jihan Kim,  R. A. King,  
 R. Z. Khaliullin,  P. P. Korambath,  W. Kurlancheek,  A. M. Lee,  M. S. Lee,  
 S. V. Levchenko,  Ching Yeh Lin,  D. Liotard,  R. C. Lochan,  I. Lotan,  
 P. E. Maslen,  N. Nair,  D. P. O'Neill,  D. Neuhauser,  E. Neuscamman,  
 C. M. Oana,  R. Olson,  B. Peters,  R. Peverati,  P. A. Pieniazek,  
 Y. M. Rhee,  J. Ritchie,  M. A. Rohrdanz,  E. Rosta,  N. J. Russ,  
 H. F. Schaefer III,  N. E. Schultz,  N. Shenvi,  A. C. Simmonett,  A. Sodt,  
 D. Stuck,  K. S. Thanthiriwatte,  V. Vanovschi,  Tao Wang,  A. Warshel,  
 C. F. Williams,  Q. Wu,  X. Xu,  W. Zhang

 Please cite Q-Chem as follows:
 Y. Shao et al., Mol. Phys. 113, 184-215 (2015)
 DOI: 10.1080/00268976.2014.952696

 Q-Chem 5.2.1 for Intel X86 EM64T Linux

 Parts of Q-Chem use Armadillo 8.300.2 (Tropical Shenanigans).
 http://arma.sourceforge.net/

 Q-Chem begins on Fri Nov 29 21:08:19 2019  

Host: 
0

     Scratch files written to /scratch/taweetham/qchem7203//
NAlpha2: 146
NElect   146
Mult     1
The previous job contains 0 fragments, simply inherited here

Checking the input file for inconsistencies... 	...done.

--------------------------------------------------------------
User input:
--------------------------------------------------------------

$MOLECULE
READ
$END

$REM
   JOB_TYPE 	FREQUENCY
   BASIS 	6-311++G**
   METHOD	B3LYP	
$END


--------------------------------------------------------------
 Atom   4: ( -0.6973277548,  1.2104588382,  0.0000000000)
         ->( -0.6973277402,  1.2104588353, -0.0000000000)
 Atom   2: ( -0.6973278000, -1.2104587965, -0.0000000000)
         ->( -0.6973277402, -1.2104588353,  0.0000000000)
 Atom   5: (  0.6973277866,  1.2104588021,  0.0000000000)
         ->(  0.6973277402,  1.2104588353,  0.0000000000)
 Atom   6: (  1.3871071086, -0.0000000320,  0.0000000000)
         ->(  1.3871071273, -0.0000000353, -0.0000000000)
 Atom   3: ( -1.3871071273,  0.0000000353, -0.0000000000)
         ->( -1.3871071273,  0.0000000000,  0.0000000000)
 Atom  10: ( -1.2306553281,  2.1528785008,  0.0000000000)
         ->( -1.2306553135,  2.1528784990, -0.0000000000)
 Atom   8: ( -1.2306554248, -2.1528784303, -0.0000000000)
         ->( -1.2306553135, -2.1528784990,  0.0000000000)
 Atom  11: (  1.2306554163,  2.1528784330,  0.0000000000)
         ->(  1.2306553135,  2.1528784990,  0.0000000000)
 Atom  12: (  3.5184509201, -0.0000000009,  0.0000000000)
         ->(  3.5184509144,  0.0000000006, -0.0000000000)
 ----------------------------------------------------------------
             Standard Nuclear Orientation (Angstroms)
    I     Atom           X                Y                Z
 ----------------------------------------------------------------
    1      C       0.6973277402    -1.2104588353    -0.0000000000
    2      C      -0.6973277402    -1.2104588353     0.0000000000
    3      C      -1.3871071273     0.0000000000     0.0000000000
    4      C      -0.6973277402     1.2104588353    -0.0000000000
    5      C       0.6973277402     1.2104588353     0.0000000000
    6      C       1.3871071273    -0.0000000353    -0.0000000000
    7      H       1.2306553135    -2.1528784990    -0.0000000000
    8      H      -1.2306553135    -2.1528784990     0.0000000000
    9      I      -3.5184509144    -0.0000000006    -0.0000000000
   10      H      -1.2306553135     2.1528784990    -0.0000000000
   11      H       1.2306553135     2.1528784990     0.0000000000
   12      I       3.5184509144     0.0000000006    -0.0000000000
 ----------------------------------------------------------------
 Molecular Point Group                 D2h   NOp =  8
 Largest Abelian Subgroup              D2h   NOp =  8
 Nuclear Repulsion Energy =        1052.75222902 hartrees
 There are       73 alpha and       73 beta electrons
 Requested basis set is 6-311++G(d,p)
 There are 104 shells and 284 basis functions

 Total QAlloc Memory Limit   2000 MB
 Mega-Array Size       188 MB
 MEM_STATIC part       192 MB

                       Distance Matrix (Angstroms)
             C (  1)   C (  2)   C (  3)   C (  4)   C (  5)   C (  6)
   C (  2)  1.394655
   C (  3)  2.410411  1.393200
   C (  4)  2.793905  2.420918  1.393200
   C (  5)  2.420918  2.793905  2.410411  1.394655
   C (  6)  1.393200  2.410411  2.774214  2.410411  1.393200
   H (  7)  1.082863  2.145990  3.389331  3.876746  3.405360  2.158556
   H (  8)  2.145990  1.082863  2.158556  3.405360  3.876746  3.389331
   I (  9)  4.386114  3.069845  2.131344  3.069845  4.386114  4.905558
   H ( 10)  3.876746  3.405360  2.158556  1.082863  2.145990  3.389331
   H ( 11)  3.405360  3.876746  3.389331  2.145990  1.082863  2.158556
   I ( 12)  3.069845  4.386114  4.905558  4.386114  3.069845  2.131344
             H (  7)   H (  8)   I (  9)   H ( 10)   H ( 11)
   H (  8)  2.461311
   I (  9)  5.214297  3.141480
   H ( 10)  4.959596  4.305757  3.141480
   H ( 11)  4.305757  4.959596  5.214297  2.461311
   I ( 12)  3.141480  5.214297  7.036902  5.214297  3.141480

 A cutoff of  1.0D-11 yielded   4084 shell pairs
 There are     31698 function pairs (     35085 Cartesian)
 Smallest overlap matrix eigenvalue = 1.55E-06

 Q-Chem warning in module stvman/mkSTV.C, line 318:

 Overlap eigenvalue is smaller than square root of threshold
 Use THRESH >= 12 to get rid of this warning

 Guess from superposition of atomic densities
 Warning:  Energy on first SCF cycle will be non-variational
 SAD guess density has 146.000000 electrons

 -----------------------------------------------------------------------
  General SCF calculation program by
  Eric Jon Sundstrom, Paul Horn, Yuezhi Mao, Dmitri Zuev, Alec White,
  David Stuck, Shaama M.S., Shane Yost, Joonho Lee, David Small,
  Daniel Levine, Susi Lehtola, Hugh Burton, Evgeny Epifanovsky,
  Bang C. Huynh
 -----------------------------------------------------------------------
 Exchange:     0.2000 Hartree-Fock + 0.0800 Slater + 0.7200 B88
 Correlation:  0.1900 VWN1RPA + 0.8100 LYP
 Using SG-1 standard quadrature grid
 using 6 threads for integral computing
 -------------------------------------------------------
 OpenMP Integral computing Module                
 Release: version 2.0, May 2017, Q-Chem Inc. Pleasanton 
 -------------------------------------------------------
 A restricted SCF calculation will be
 performed using DIIS
 SCF converges when DIIS error is below 1.0e-08
 ---------------------------------------
  Cycle       Energy         DIIS error
 ---------------------------------------
    1  -14071.6456965936      3.45e-02  
    2  -14070.0020019868      3.23e-03  
    3  -14069.8734014859      4.57e-03  
    4  -14070.1059073230      5.77e-04  
    5  -14070.1093744227      3.46e-04  
    6  -14070.1107549017      5.90e-05  
    7  -14070.1112236461      1.85e-05  
    8  -14070.1112063372      1.58e-06  
    9  -14070.1111530692      4.50e-07  
   10  -14070.1111280676      1.90e-07  
   11  -14070.1111260737      5.15e-08  
   12  -14070.1111265079      1.15e-08  
   13  -14070.1111267140      2.09e-09  Convergence criterion met
 ---------------------------------------
 SCF time:   CPU 55.48s  wall 11.00s 
 SCF   energy in the final basis set =   -14070.1111267140
 Total energy in the final basis set =   -14070.1111267140

 Q-Chem warning in module /home/taweetham/qchem52/libsym/oriorb.F, line  198:

 OriOrb: Failure to resolve orbital degeneracies.


 Q-Chem warning in module /home/taweetham/qchem52/libsym/oriorb.F, line  198:

 OriOrb: Failure to resolve orbital degeneracies.


 --------------------------------------------------------------
             Orbital Energies (a.u.) and Symmetries
 --------------------------------------------------------------

 Alpha MOs, Restricted
 -- Occupied --                  
*******-1165.87 -176.31 -176.31 -165.71 -165.71 -165.71 -165.71
  1 B3u   1 Ag    2 B3u   2 Ag    3 B3u   3 Ag    1 B2g   1 B1u                
-165.71 -165.71  -35.80  -35.80  -31.30  -31.30  -31.29  -31.29
  1 B1g   1 B2u   4 B3u   4 Ag    5 B3u   5 Ag    2 B2g   2 B1u                
-31.290 -31.290 -22.946 -22.946 -22.945 -22.945 -22.945 -22.945
  2 B1g   2 B2u   6 B3u   6 Ag    3 B2g   3 B1u   3 B1g   3 B2u                
-22.941 -22.941 -22.941 -22.941 -10.243 -10.243 -10.209 -10.209
  7 B3u   7 Ag    1 Au    1 B3g   8 B3u   8 Ag    4 B2u   9 Ag                 
-10.209 -10.209  -6.352  -6.352  -4.764  -4.764  -4.750  -4.750
  9 B3u   4 B1g  10 B3u  10 Ag   11 B3u  11 Ag    4 B2g   4 B1u                
 -4.750  -4.750  -2.030  -2.030  -2.025  -2.025  -2.025  -2.025
  5 B1g   5 B2u  12 B3u  12 Ag    6 B1g   6 B2u   5 B2g   5 B1u                
 -2.013  -2.013  -2.013  -2.013  -0.895  -0.793  -0.783  -0.686
  2 Au    2 B3g  13 B3u  13 Ag   14 Ag   14 B3u   7 B2u  15 Ag                 
 -0.643  -0.640  -0.603  -0.511  -0.494  -0.481  -0.457  -0.411
  7 B1g  15 B3u  16 Ag   17 Ag    8 B2u  16 B3u   9 B2u   6 B1u                
 -0.393  -0.386  -0.348  -0.329  -0.288  -0.279  -0.278  -0.275
 17 B3u   8 B1g  18 Ag    6 B2g   3 B3g   9 B1g   7 B1u  10 B2u                
 -0.245
  7 B2g                                                                        
 -- Virtual --                   
 -0.057  -0.046  -0.046  -0.045   0.002   0.010   0.016   0.041
 19 Ag   18 B3u   8 B1u   3 Au   20 Ag   11 B2u  19 B3u  10 B1g                
  0.042   0.060   0.074   0.075   0.076   0.078   0.085   0.116
 21 Ag    9 B1u  11 B1g  22 Ag   20 B3u   4 B3g   8 B2g   4 Au                 
  0.117   0.118   0.129   0.129   0.129   0.130   0.135   0.139
 12 B2u   9 B2g  23 Ag   12 B1g  13 B2u  21 B3u  14 B2u  10 B1u                
  0.144   0.158   0.172   0.173   0.183   0.197   0.203   0.205
 24 Ag   22 B3u  23 B3u  13 B1g  10 B2g  14 B1g  25 Ag   15 B2u                
  0.208   0.232   0.233   0.235   0.245   0.252   0.270   0.273
 16 B2u  26 Ag   11 B1u  15 B1g  24 B3u  11 B2g  25 B3u  27 Ag                 
  0.302   0.308   0.360   0.366   0.382   0.394   0.402   0.411
 26 B3u  17 B2u  28 Ag   16 B1g  27 B3u  17 B1g   5 B3g  12 B1u                
  0.412   0.421   0.433   0.440   0.440   0.470   0.495   0.497
 18 B2u   5 Au   19 B2u  29 Ag   12 B2g  28 B3u  30 Ag   18 B1g                
  0.506   0.513   0.529   0.550   0.553   0.556   0.581   0.583
 29 B3u  13 B1u  19 B1g  31 Ag    6 B3g  20 B2u  32 Ag   13 B2g                
  0.585   0.595   0.613   0.639   0.641   0.654   0.661   0.675
 30 B3u   6 Au   31 B3u  21 B2u  14 B1u  33 Ag   20 B1g  34 Ag                 
  0.682   0.707   0.807   0.808   0.819   0.830   0.874   0.884
 32 B3u  14 B2g  33 B3u  21 B1g  22 B2u  35 Ag   34 B3u  36 Ag                 
  0.884   0.899   0.917   0.950   0.962   0.973   0.979   0.985
 23 B2u  22 B1g  35 B3u  24 B2u  23 B1g  15 B1u   7 B3g  36 B3u                
  1.051   1.058   1.061   1.107   1.171   1.197   1.278   1.329
  8 B3g  37 Ag   24 B1g   7 Au   15 B2g  16 B1u  38 Ag   37 B3u                
  1.347   1.352   1.366   1.459   1.474   1.484   1.494   1.501
 17 B1u  16 B2g  25 B2u  25 B1g  38 B3u  26 B2u  39 Ag   27 B2u                
  1.511   1.515   1.543   1.597   1.598   1.683   1.694   1.696
 39 B3u  40 Ag    8 Au   18 B1u  17 B2g  26 B1g  41 Ag   40 B3u                
  1.725   1.751   1.839   1.870   1.892   1.897   1.900   1.919
 28 B2u   9 B3g  42 Ag   27 B1g  10 B3g  18 B2g  19 B1u  41 B3u                
  1.940   1.986   2.025   2.054   2.087   2.194   2.280   2.311
 29 B2u  43 Ag   42 B3u   9 Au   28 B1g  19 B2g  29 B1g  10 Au                 
  2.323   2.382   2.440   2.590   2.610   2.613   2.634   2.684
 30 B2u  44 Ag   31 B2u  43 B3u  45 Ag   20 B1u  44 B3u  30 B1g                
  2.696   2.701   2.726   2.739   2.744   2.763   2.841   2.848
 32 B2u  46 Ag   45 B3u  20 B2g  31 B1g  11 B3g  46 B3u  21 B1u                
  2.860   2.926   3.056   3.096   3.103   3.310   3.345   3.457
 11 Au   32 B1g  21 B2g  33 B2u  47 Ag   33 B1g  48 Ag   34 B2u                
  3.576   3.646   3.765   3.963   3.968   3.972   4.000   4.017
 47 B3u  49 Ag   48 B3u  12 B3g  34 B1g  12 Au   50 Ag   22 B1u                
  4.021   4.031   4.077   4.105   4.139   4.167   4.268   4.321
 49 B3u  22 B2g  50 B3u  35 B2u  36 B2u  35 B1g  51 Ag   51 B3u                
  4.448   4.566   4.812   6.003   6.018   6.075   6.126   6.142
 52 Ag   52 B3u  36 B1g  23 B1u  23 B2g  37 B2u  37 B1g  53 Ag                 
  6.169  23.462  23.853  23.944  24.014  24.066  24.148  27.882
 53 B3u  54 Ag   54 B3u  38 B2u  55 Ag   38 B1g  55 B3u  56 Ag                 
 27.970  28.345  28.357  28.401  28.423  28.433  28.441  28.537
 56 B3u  24 B1u  24 B2g  39 B2u  57 Ag   57 B3u  39 B1g  13 B3g                
 28.541  28.552  28.560  28.562  28.566  28.609  28.627  28.712
 13 Au   58 Ag   25 B1u  58 B3u  25 B2g  40 B2u  40 B1g  59 Ag                 
 28.728 127.889 127.898 127.933 127.964 127.970 127.982 151.677
 59 B3u  26 B1u  26 B2g  41 B2u  41 B1g  60 Ag   60 B3u  61 Ag                 
151.7521901.8401901.919
 61 B3u  62 Ag   62 B3u                                                        

 Beta MOs, Restricted
 -- Occupied --                  
*******-1165.87 -176.31 -176.31 -165.71 -165.71 -165.71 -165.71
  1 B3u   1 Ag    2 B3u   2 Ag    3 B3u   3 Ag    1 B2g   1 B1u                
-165.71 -165.71  -35.80  -35.80  -31.30  -31.30  -31.29  -31.29
  1 B1g   1 B2u   4 B3u   4 Ag    5 B3u   5 Ag    2 B2g   2 B1u                
-31.290 -31.290 -22.946 -22.946 -22.945 -22.945 -22.945 -22.945
  2 B1g   2 B2u   6 B3u   6 Ag    3 B2g   3 B1u   3 B1g   3 B2u                
-22.941 -22.941 -22.941 -22.941 -10.243 -10.243 -10.209 -10.209
  7 B3u   7 Ag    1 Au    1 B3g   8 B3u   8 Ag    4 B2u   9 Ag                 
-10.209 -10.209  -6.352  -6.352  -4.764  -4.764  -4.750  -4.750
  9 B3u   4 B1g  10 B3u  10 Ag   11 B3u  11 Ag    4 B2g   4 B1u                
 -4.750  -4.750  -2.030  -2.030  -2.025  -2.025  -2.025  -2.025
  5 B1g   5 B2u  12 B3u  12 Ag    6 B1g   6 B2u   5 B2g   5 B1u                
 -2.013  -2.013  -2.013  -2.013  -0.895  -0.793  -0.783  -0.686
  2 Au    2 B3g  13 B3u  13 Ag   14 Ag   14 B3u   7 B2u  15 Ag                 
 -0.643  -0.640  -0.603  -0.511  -0.494  -0.481  -0.457  -0.411
  7 B1g  15 B3u  16 Ag   17 Ag    8 B2u  16 B3u   9 B2u   6 B1u                
 -0.393  -0.386  -0.348  -0.329  -0.288  -0.279  -0.278  -0.275
 17 B3u   8 B1g  18 Ag    6 B2g   3 B3g   9 B1g   7 B1u  10 B2u                
 -0.245
  7 B2g                                                                        
 -- Virtual --                   
 -0.057  -0.046  -0.046  -0.045   0.002   0.010   0.016   0.041
 19 Ag   18 B3u   8 B1u   3 Au   20 Ag   11 B2u  19 B3u  10 B1g                
  0.042   0.060   0.074   0.075   0.076   0.078   0.085   0.116
 21 Ag    9 B1u  11 B1g  22 Ag   20 B3u   4 B3g   8 B2g   4 Au                 
  0.117   0.118   0.129   0.129   0.129   0.130   0.135   0.139
 12 B2u   9 B2g  23 Ag   12 B1g  13 B2u  21 B3u  14 B2u  10 B1u                
  0.144   0.158   0.172   0.173   0.183   0.197   0.203   0.205
 24 Ag   22 B3u  23 B3u  13 B1g  10 B2g  14 B1g  25 Ag   15 B2u                
  0.208   0.232   0.233   0.235   0.245   0.252   0.270   0.273
 16 B2u  26 Ag   11 B1u  15 B1g  24 B3u  11 B2g  25 B3u  27 Ag                 
  0.302   0.308   0.360   0.366   0.382   0.394   0.402   0.411
 26 B3u  17 B2u  28 Ag   16 B1g  27 B3u  17 B1g   5 B3g  12 B1u                
  0.412   0.421   0.433   0.440   0.440   0.470   0.495   0.497
 18 B2u   5 Au   19 B2u  29 Ag   12 B2g  28 B3u  30 Ag   18 B1g                
  0.506   0.513   0.529   0.550   0.553   0.556   0.581   0.583
 29 B3u  13 B1u  19 B1g  31 Ag    6 B3g  20 B2u  32 Ag   13 B2g                
  0.585   0.595   0.613   0.639   0.641   0.654   0.661   0.675
 30 B3u   6 Au   31 B3u  21 B2u  14 B1u  33 Ag   20 B1g  34 Ag                 
  0.682   0.707   0.807   0.808   0.819   0.830   0.874   0.884
 32 B3u  14 B2g  33 B3u  21 B1g  22 B2u  35 Ag   34 B3u  36 Ag                 
  0.884   0.899   0.917   0.950   0.962   0.973   0.979   0.985
 23 B2u  22 B1g  35 B3u  24 B2u  23 B1g  15 B1u   7 B3g  36 B3u                
  1.051   1.058   1.061   1.107   1.171   1.197   1.278   1.329
  8 B3g  37 Ag   24 B1g   7 Au   15 B2g  16 B1u  38 Ag   37 B3u                
  1.347   1.352   1.366   1.459   1.474   1.484   1.494   1.501
 17 B1u  16 B2g  25 B2u  25 B1g  38 B3u  26 B2u  39 Ag   27 B2u                
  1.511   1.515   1.543   1.597   1.598   1.683   1.694   1.696
 39 B3u  40 Ag    8 Au   18 B1u  17 B2g  26 B1g  41 Ag   40 B3u                
  1.725   1.751   1.839   1.870   1.892   1.897   1.900   1.919
 28 B2u   9 B3g  42 Ag   27 B1g  10 B3g  18 B2g  19 B1u  41 B3u                
  1.940   1.986   2.025   2.054   2.087   2.194   2.280   2.311
 29 B2u  43 Ag   42 B3u   9 Au   28 B1g  19 B2g  29 B1g  10 Au                 
  2.323   2.382   2.440   2.590   2.610   2.613   2.634   2.684
 30 B2u  44 Ag   31 B2u  43 B3u  45 Ag   20 B1u  44 B3u  30 B1g                
  2.696   2.701   2.726   2.739   2.744   2.763   2.841   2.848
 32 B2u  46 Ag   45 B3u  20 B2g  31 B1g  11 B3g  46 B3u  21 B1u                
  2.860   2.926   3.056   3.096   3.103   3.310   3.345   3.457
 11 Au   32 B1g  21 B2g  33 B2u  47 Ag   33 B1g  48 Ag   34 B2u                
  3.576   3.646   3.765   3.963   3.968   3.972   4.000   4.017
 47 B3u  49 Ag   48 B3u  12 B3g  34 B1g  12 Au   50 Ag   22 B1u                
  4.021   4.031   4.077   4.105   4.139   4.167   4.268   4.321
 49 B3u  22 B2g  50 B3u  35 B2u  36 B2u  35 B1g  51 Ag   51 B3u                
  4.448   4.566   4.812   6.003   6.018   6.075   6.126   6.142
 52 Ag   52 B3u  36 B1g  23 B1u  23 B2g  37 B2u  37 B1g  53 Ag                 
  6.169  23.462  23.853  23.944  24.014  24.066  24.148  27.882
 53 B3u  54 Ag   54 B3u  38 B2u  55 Ag   38 B1g  55 B3u  56 Ag                 
 27.970  28.345  28.357  28.401  28.423  28.433  28.441  28.537
 56 B3u  24 B1u  24 B2g  39 B2u  57 Ag   57 B3u  39 B1g  13 B3g                
 28.541  28.552  28.560  28.562  28.566  28.609  28.627  28.712
 13 Au   58 Ag   25 B1u  58 B3u  25 B2g  40 B2u  40 B1g  59 Ag                 
 28.728 127.889 127.898 127.933 127.964 127.970 127.982 151.677
 59 B3u  26 B1u  26 B2g  41 B2u  41 B1g  60 Ag   60 B3u  61 Ag                 
151.7521901.8401901.919
 61 B3u  62 Ag   62 B3u                                                        
 --------------------------------------------------------------

          Ground-State Mulliken Net Atomic Charges

     Atom                 Charge (a.u.)
  ----------------------------------------
      1 C                    -0.411203
      2 C                    -0.411611
      3 C                     0.713180
      4 C                    -0.411714
      5 C                    -0.412122
      6 C                     0.713180
      7 H                     0.051405
      8 H                     0.051419
      9 I                     0.007315
     10 H                     0.051411
     11 H                     0.051425
     12 I                     0.007315
  ----------------------------------------
  Sum of atomic charges =     0.000000

 -----------------------------------------------------------------
                    Cartesian Multipole Moments
 -----------------------------------------------------------------
    Charge (ESU x 10^10)
                -0.0000
    Dipole Moment (Debye)
         X      -0.0000      Y       0.0000      Z      -0.0000
       Tot       0.0000
    Quadrupole Moments (Debye-Ang)
        XX     -93.9672     XY       0.0000     YY     -86.0094
        XZ      -0.0000     YZ       0.0000     ZZ     -96.0701
    Octopole Moments (Debye-Ang^2)
       XXX      -0.0000    XXY       0.0000    XYY      -0.0000
       YYY      -0.0000    XXZ      -0.0000    XYZ       0.0000
       YYZ      -0.0000    XZZ      -0.0000    YZZ       0.0000
       ZZZ      -0.0000
    Hexadecapole Moments (Debye-Ang^3)
      XXXX   -4307.8714   XXXY       0.0001   XXYY    -835.3247
      XYYY      -0.0000   YYYY    -341.8506   XXXZ      -0.0000
      XXYZ       0.0000   XYYZ      -0.0000   YYYZ       0.0000
      XXZZ    -807.1071   XYZZ       0.0000   YYZZ     -90.7468
      XZZZ      -0.0000   YZZZ       0.0000   ZZZZ    -128.5528
 -----------------------------------------------------------------
 Calculating MO derivatives via CPSCF
    1     0    39    0.0413107  
    2     0    39    0.0132983  
    3     0    39    0.0019709  
    4     0    39    0.0003085  
    5    31     8    0.0000439  
    6    38     1    0.0000023  
    7    39     0    0.0000001  Converged
 Time for AOints: 103.8 s (CPU) 17.5 s (wall)
 ------------------------------------------------------------------------------
                     AOints        : Timing summary (seconds)
 ------------------------------------------------------------------------------
     job step          cpu (% of tot)      sys (% of tot)     wall (% of tot)
 ------------------------------------------------------------------------------
  AOints            0.1038E+03 ( 7.0)   0.4000E-05 ( 3.2)   0.1748E+02 ( 6.8)
 ------------------------------------------------------------------------------
   Grand Totals     0.1492E+04          0.1260E-03          0.2561E+03
 ------------------------------------------------------------------------------
 Polarizability Matrix (a.u.)
            1           2           3
    1-212.3219953   0.0000005  -0.0000000
    2   0.0000005-112.1631104   0.0000000
    3  -0.0000000   0.0000000 -79.4789892
 Calculating analytic Hessian of the SCF energy

 Direct stationary perturbation theory relativistic correction:

 rels  =     193.951136395846
 relv  =    -643.714270845319
 rel2e =      84.278897196729
 E_rel =    -365.484237252745

 Hessian of the SCF Energy
            1           2           3           4           5           6
    1   0.6539351  -0.0448288   0.0000000  -0.3232261  -0.0370501   0.0000000
    2  -0.0448288   0.7108367  -0.0000000   0.0370497  -0.1223563  -0.0000000
    3   0.0000000  -0.0000000   0.1248892   0.0000000  -0.0000000  -0.0582377
    4  -0.3232261   0.0370497   0.0000000   0.6539258   0.0448309  -0.0000000
    5  -0.0370501  -0.1223563  -0.0000000   0.0448309   0.7108361   0.0000000
    6   0.0000000  -0.0000000  -0.0582377  -0.0000000   0.0000000   0.1248890
    7  -0.0314510   0.0241449  -0.0000000  -0.1468169   0.1137876   0.0000000
    8   0.0817478   0.0326375  -0.0000000   0.0572457  -0.2766317  -0.0000000
    9  -0.0000000   0.0000000   0.0066685   0.0000000  -0.0000000  -0.0557624
   10  -0.0474984  -0.0282910   0.0000000   0.0606687  -0.0227952  -0.0000000
   11  -0.0282902  -0.0180044  -0.0000000   0.0227943  -0.0561055   0.0000000
   12  -0.0000000   0.0000000  -0.0014747  -0.0000000   0.0000000   0.0054228
   13   0.0606732   0.0227958  -0.0000000  -0.0474972   0.0282908   0.0000000
   14  -0.0227950  -0.0561054   0.0000000   0.0282904  -0.0180049   0.0000000
   15  -0.0000000   0.0000000   0.0054228  -0.0000000   0.0000000  -0.0014745
   16  -0.1468221  -0.1137877  -0.0000000  -0.0314501  -0.0241456  -0.0000000
   17  -0.0572453  -0.2766324   0.0000000  -0.0817495   0.0326379   0.0000000
   18   0.0000000   0.0000000  -0.0557625  -0.0000000  -0.0000000   0.0066684
   19  -0.1245383   0.1233213   0.0000000  -0.0119443   0.0278022  -0.0000000
   20   0.1205031  -0.2712148  -0.0000000  -0.0022279   0.0037738  -0.0000000
   21  -0.0000000  -0.0000000  -0.0358851   0.0000000   0.0000000   0.0039482
   22  -0.0119443  -0.0278022   0.0000000  -0.1245384  -0.1233212  -0.0000000
   23   0.0022280   0.0037738   0.0000000  -0.1205031  -0.2712147   0.0000000
   24   0.0000000   0.0000000   0.0039481  -0.0000000   0.0000000  -0.0358850
   25   0.0028004   0.0043087   0.0000000  -0.0301101  -0.0004011   0.0000000
   26  -0.0003946  -0.0020583  -0.0000000   0.0169329   0.0017519   0.0000000
   27   0.0000000   0.0000000   0.0035458  -0.0000000  -0.0000000   0.0018133
   28  -0.0007873  -0.0007456  -0.0000000  -0.0010277  -0.0034334   0.0000000
   29  -0.0007684   0.0003007   0.0000000  -0.0038275  -0.0029287   0.0000000
   30   0.0000000  -0.0000000  -0.0009912   0.0000000   0.0000000   0.0060634
   31  -0.0010276   0.0034334  -0.0000000  -0.0007874   0.0007456   0.0000000
   32   0.0038274  -0.0029287   0.0000000   0.0007684   0.0003007  -0.0000000
   33  -0.0000000  -0.0000000   0.0060634   0.0000000   0.0000000  -0.0009912
   34  -0.0301102   0.0004011   0.0000000   0.0028005  -0.0043086  -0.0000000
   35  -0.0169328   0.0017519  -0.0000000   0.0003946  -0.0020583  -0.0000000
   36   0.0000000  -0.0000000   0.0018133   0.0000000   0.0000000   0.0035458
            7           8           9          10          11          12
    1  -0.0314510   0.0817478  -0.0000000  -0.0474984  -0.0282902  -0.0000000
    2   0.0241449   0.0326375   0.0000000  -0.0282910  -0.0180044   0.0000000
    3  -0.0000000  -0.0000000   0.0066685   0.0000000  -0.0000000  -0.0014747
    4  -0.1468169   0.0572457   0.0000000   0.0606687   0.0227943  -0.0000000
    5   0.1137876  -0.2766317  -0.0000000  -0.0227952  -0.0561055   0.0000000
    6   0.0000000  -0.0000000  -0.0557624  -0.0000000   0.0000000   0.0054228
    7   0.4191988  -0.0000010  -0.0000000  -0.1468168  -0.1137867   0.0000000
    8  -0.0000010   0.6253375   0.0000000  -0.0572444  -0.2766317   0.0000000
    9  -0.0000000   0.0000000   0.1052120   0.0000000  -0.0000000  -0.0557623
   10  -0.1468168  -0.0572444   0.0000000   0.6539270  -0.0448303  -0.0000000
   11  -0.1137867  -0.2766317  -0.0000000  -0.0448303   0.7108361   0.0000000
   12   0.0000000   0.0000000  -0.0557623  -0.0000000   0.0000000   0.1248887
   13  -0.0314513  -0.0817494  -0.0000000  -0.3232255   0.0370514   0.0000000
   14  -0.0241450   0.0326369   0.0000000  -0.0370514  -0.1223561  -0.0000000
   15  -0.0000000   0.0000000   0.0066683   0.0000000   0.0000000  -0.0582374
   16   0.0015049   0.0000006   0.0000000  -0.0314506   0.0241447  -0.0000000
   17   0.0000006  -0.0742092  -0.0000000   0.0817493   0.0326372  -0.0000000
   18   0.0000000   0.0000000  -0.0029313  -0.0000000   0.0000000   0.0066684
   19  -0.0040383  -0.0005228   0.0000000  -0.0007874  -0.0007456  -0.0000000
   20  -0.0006830   0.0016771   0.0000000  -0.0007684   0.0003007   0.0000000
   21  -0.0000000  -0.0000000   0.0070603   0.0000000  -0.0000000  -0.0009912
   22   0.0094747   0.0162133   0.0000000  -0.0010277   0.0034334  -0.0000000
   23  -0.0145458  -0.0186671  -0.0000000   0.0038273  -0.0029287  -0.0000000
   24   0.0000000  -0.0000000   0.0014159  -0.0000000   0.0000000   0.0060634
   25  -0.0743161   0.0000000   0.0000000  -0.0301101   0.0004011  -0.0000000
   26   0.0000000  -0.0298312  -0.0000000  -0.0169330   0.0017519   0.0000000
   27   0.0000000   0.0000000  -0.0200456  -0.0000000  -0.0000000   0.0018133
   28   0.0094747  -0.0162133  -0.0000000  -0.1245384   0.1233213   0.0000000
   29   0.0145459  -0.0186671   0.0000000   0.1205031  -0.2712148  -0.0000000
   30   0.0000000   0.0000000   0.0014159  -0.0000000  -0.0000000  -0.0358850
   31  -0.0040383   0.0005228  -0.0000000  -0.0119443  -0.0278022   0.0000000
   32   0.0006831   0.0016771  -0.0000000   0.0022278   0.0037738  -0.0000000
   33  -0.0000000  -0.0000000   0.0070603   0.0000000   0.0000000   0.0039481
   34  -0.0007226  -0.0000000   0.0000000   0.0028005   0.0043087  -0.0000000
   35  -0.0000000   0.0006715   0.0000000  -0.0003946  -0.0020583  -0.0000000
   36  -0.0000000  -0.0000000  -0.0009996  -0.0000000  -0.0000000   0.0035458
           13          14          15          16          17          18
    1   0.0606732  -0.0227950  -0.0000000  -0.1468221  -0.0572453   0.0000000
    2   0.0227958  -0.0561054   0.0000000  -0.1137877  -0.2766324   0.0000000
    3  -0.0000000   0.0000000   0.0054228  -0.0000000   0.0000000  -0.0557625
    4  -0.0474972   0.0282904  -0.0000000  -0.0314501  -0.0817495  -0.0000000
    5   0.0282908  -0.0180049   0.0000000  -0.0241456   0.0326379  -0.0000000
    6   0.0000000   0.0000000  -0.0014745  -0.0000000   0.0000000   0.0066684
    7  -0.0314513  -0.0241450  -0.0000000   0.0015049   0.0000006   0.0000000
    8  -0.0817494   0.0326369   0.0000000   0.0000006  -0.0742092   0.0000000
    9  -0.0000000   0.0000000   0.0066683   0.0000000  -0.0000000  -0.0029313
   10  -0.3232255  -0.0370514   0.0000000  -0.0314506   0.0817493  -0.0000000
   11   0.0370514  -0.1223561   0.0000000   0.0241447   0.0326372   0.0000000
   12   0.0000000  -0.0000000  -0.0582374  -0.0000000  -0.0000000   0.0066684
   13   0.6539317   0.0448296  -0.0000000  -0.1468205   0.0572453   0.0000000
   14   0.0448296   0.7108351  -0.0000000   0.1137877  -0.2766307   0.0000000
   15  -0.0000000  -0.0000000   0.1248886   0.0000000  -0.0000000  -0.0557622
   16  -0.1468205   0.1137877   0.0000000   0.4192021  -0.0000004  -0.0000000
   17   0.0572453  -0.2766307  -0.0000000  -0.0000004   0.6253368  -0.0000000
   18   0.0000000   0.0000000  -0.0557622  -0.0000000  -0.0000000   0.1052120
   19  -0.0010277  -0.0034334   0.0000000   0.0094747  -0.0162133  -0.0000000
   20  -0.0038274  -0.0029288  -0.0000000   0.0145459  -0.0186671   0.0000000
   21  -0.0000000   0.0000000   0.0060634   0.0000000   0.0000000   0.0014160
   22  -0.0007874   0.0007456   0.0000000  -0.0040383   0.0005228  -0.0000000
   23   0.0007684   0.0003007  -0.0000000   0.0006829   0.0016772  -0.0000000
   24   0.0000000  -0.0000000  -0.0009912  -0.0000000  -0.0000000   0.0070603
   25   0.0028005  -0.0043086   0.0000000  -0.0007227   0.0000000  -0.0000000
   26   0.0003946  -0.0020583  -0.0000000  -0.0000000   0.0006715   0.0000000
   27  -0.0000000   0.0000000   0.0035458   0.0000000  -0.0000000  -0.0009996
   28  -0.0119443   0.0278022   0.0000000  -0.0040383  -0.0005228  -0.0000000
   29  -0.0022279   0.0037739  -0.0000000  -0.0006830   0.0016771   0.0000000
   30   0.0000000   0.0000000   0.0039481  -0.0000000  -0.0000000   0.0070603
   31  -0.1245383  -0.1233213  -0.0000000   0.0094747   0.0162133   0.0000000
   32  -0.1205030  -0.2712147   0.0000000  -0.0145459  -0.0186671  -0.0000000
   33  -0.0000000  -0.0000000  -0.0358849   0.0000000   0.0000000   0.0014159
   34  -0.0301102  -0.0004012  -0.0000000  -0.0743160  -0.0000001  -0.0000000
   35   0.0169329   0.0017518  -0.0000000   0.0000001  -0.0298312   0.0000000
   36   0.0000000  -0.0000000   0.0018133  -0.0000000   0.0000000  -0.0200456
           19          20          21          22          23          24
    1  -0.1245383   0.1205031  -0.0000000  -0.0119443   0.0022280   0.0000000
    2   0.1233213  -0.2712148  -0.0000000  -0.0278022   0.0037738   0.0000000
    3   0.0000000  -0.0000000  -0.0358851   0.0000000   0.0000000   0.0039481
    4  -0.0119443  -0.0022279   0.0000000  -0.1245384  -0.1205031  -0.0000000
    5   0.0278022   0.0037738   0.0000000  -0.1233212  -0.2712147   0.0000000
    6  -0.0000000  -0.0000000   0.0039482  -0.0000000   0.0000000  -0.0358850
    7  -0.0040383  -0.0006830  -0.0000000   0.0094747  -0.0145458   0.0000000
    8  -0.0005228   0.0016771  -0.0000000   0.0162133  -0.0186671  -0.0000000
    9   0.0000000   0.0000000   0.0070603   0.0000000  -0.0000000   0.0014159
   10  -0.0007874  -0.0007684   0.0000000  -0.0010277   0.0038273  -0.0000000
   11  -0.0007456   0.0003007  -0.0000000   0.0034334  -0.0029287   0.0000000
   12  -0.0000000   0.0000000  -0.0009912  -0.0000000  -0.0000000   0.0060634
   13  -0.0010277  -0.0038274  -0.0000000  -0.0007874   0.0007684   0.0000000
   14  -0.0034334  -0.0029288   0.0000000   0.0007456   0.0003007  -0.0000000
   15   0.0000000  -0.0000000   0.0060634   0.0000000  -0.0000000  -0.0009912
   16   0.0094747   0.0145459   0.0000000  -0.0040383   0.0006829  -0.0000000
   17  -0.0162133  -0.0186671   0.0000000   0.0005228   0.0016772  -0.0000000
   18  -0.0000000   0.0000000   0.0014160  -0.0000000  -0.0000000   0.0070603
   19   0.1316367  -0.1285726   0.0000000   0.0009206  -0.0002490  -0.0000000
   20  -0.1285726   0.2867307  -0.0000000   0.0002490   0.0007931   0.0000000
   21   0.0000000  -0.0000000   0.0244571   0.0000000   0.0000000  -0.0041435
   22   0.0009206   0.0002490   0.0000000   0.1316367   0.1285726  -0.0000000
   23  -0.0002490   0.0007931   0.0000000   0.1285726   0.2867307   0.0000000
   24  -0.0000000   0.0000000  -0.0041435  -0.0000000   0.0000000   0.0244570
   25  -0.0009964  -0.0003238  -0.0000000   0.0005856  -0.0003149   0.0000000
   26   0.0004751   0.0000492  -0.0000000   0.0011961   0.0003299   0.0000000
   27   0.0000000   0.0000000   0.0000967   0.0000000  -0.0000000  -0.0015809
   28   0.0000661   0.0000622  -0.0000000   0.0006487  -0.0007280   0.0000000
   29   0.0000622  -0.0000308  -0.0000000   0.0007280  -0.0008130  -0.0000000
   30   0.0000000  -0.0000000  -0.0007530   0.0000000  -0.0000000   0.0003121
   31   0.0006487   0.0007280   0.0000000   0.0000661  -0.0000622   0.0000000
   32  -0.0007280  -0.0008130  -0.0000000  -0.0000622  -0.0000308  -0.0000000
   33  -0.0000000   0.0000000   0.0003121   0.0000000   0.0000000  -0.0007530
   34   0.0005856   0.0003149  -0.0000000  -0.0009964   0.0003238  -0.0000000
   35  -0.0011961   0.0003299  -0.0000000  -0.0004751   0.0000492  -0.0000000
   36  -0.0000000   0.0000000  -0.0015809   0.0000000   0.0000000   0.0000967
           25          26          27          28          29          30
    1   0.0028004  -0.0003946   0.0000000  -0.0007873  -0.0007684   0.0000000
    2   0.0043087  -0.0020583   0.0000000  -0.0007456   0.0003007  -0.0000000
    3   0.0000000  -0.0000000   0.0035458  -0.0000000   0.0000000  -0.0009912
    4  -0.0301101   0.0169329  -0.0000000  -0.0010277  -0.0038275   0.0000000
    5  -0.0004011   0.0017519  -0.0000000  -0.0034334  -0.0029287   0.0000000
    6   0.0000000   0.0000000   0.0018133   0.0000000   0.0000000   0.0060634
    7  -0.0743161   0.0000000   0.0000000   0.0094747   0.0145459   0.0000000
    8   0.0000000  -0.0298312   0.0000000  -0.0162133  -0.0186671   0.0000000
    9   0.0000000  -0.0000000  -0.0200456  -0.0000000   0.0000000   0.0014159
   10  -0.0301101  -0.0169330  -0.0000000  -0.1245384   0.1205031  -0.0000000
   11   0.0004011   0.0017519  -0.0000000   0.1233213  -0.2712148  -0.0000000
   12  -0.0000000   0.0000000   0.0018133   0.0000000  -0.0000000  -0.0358850
   13   0.0028005   0.0003946  -0.0000000  -0.0119443  -0.0022279   0.0000000
   14  -0.0043086  -0.0020583   0.0000000   0.0278022   0.0037739   0.0000000
   15   0.0000000  -0.0000000   0.0035458   0.0000000  -0.0000000   0.0039481
   16  -0.0007227  -0.0000000   0.0000000  -0.0040383  -0.0006830  -0.0000000
   17   0.0000000   0.0006715  -0.0000000  -0.0005228   0.0016771  -0.0000000
   18  -0.0000000   0.0000000  -0.0009996  -0.0000000   0.0000000   0.0070603
   19  -0.0009964   0.0004751   0.0000000   0.0000661   0.0000622   0.0000000
   20  -0.0003238   0.0000492   0.0000000   0.0000622  -0.0000308  -0.0000000
   21  -0.0000000  -0.0000000   0.0000967  -0.0000000  -0.0000000  -0.0007530
   22   0.0005856   0.0011961   0.0000000   0.0006487   0.0007280   0.0000000
   23  -0.0003149   0.0003299  -0.0000000  -0.0007280  -0.0008130  -0.0000000
   24   0.0000000   0.0000000  -0.0015809   0.0000000  -0.0000000   0.0003121
   25   0.1308904  -0.0000000   0.0000000   0.0005856   0.0003149  -0.0000000
   26  -0.0000000   0.0288639  -0.0000000  -0.0011961   0.0003299  -0.0000000
   27   0.0000000  -0.0000000   0.0135971  -0.0000000  -0.0000000  -0.0015809
   28   0.0005856  -0.0011961  -0.0000000   0.1316367  -0.1285726  -0.0000000
   29   0.0003149   0.0003299  -0.0000000  -0.1285726   0.2867307  -0.0000000
   30  -0.0000000  -0.0000000  -0.0015809  -0.0000000  -0.0000000   0.0244570
   31  -0.0009964  -0.0004751  -0.0000000   0.0009206   0.0002490   0.0000000
   32   0.0003238   0.0000492   0.0000000  -0.0002490   0.0007931  -0.0000000
   33  -0.0000000  -0.0000000   0.0000967   0.0000000  -0.0000000  -0.0041435
   34  -0.0004106  -0.0000000   0.0000000  -0.0009964  -0.0003238  -0.0000000
   35  -0.0000000   0.0001505   0.0000000   0.0004751   0.0000492   0.0000000
   36   0.0000000   0.0000000  -0.0003016   0.0000000  -0.0000000   0.0000967
           31          32          33          34          35          36
    1  -0.0010276   0.0038274  -0.0000000  -0.0301102  -0.0169328   0.0000000
    2   0.0034334  -0.0029287  -0.0000000   0.0004011   0.0017519  -0.0000000
    3  -0.0000000   0.0000000   0.0060634   0.0000000  -0.0000000   0.0018133
    4  -0.0007874   0.0007684   0.0000000   0.0028005   0.0003946   0.0000000
    5   0.0007456   0.0003007   0.0000000  -0.0043086  -0.0020583   0.0000000
    6   0.0000000  -0.0000000  -0.0009912  -0.0000000  -0.0000000   0.0035458
    7  -0.0040383   0.0006831  -0.0000000  -0.0007226  -0.0000000  -0.0000000
    8   0.0005228   0.0016771  -0.0000000  -0.0000000   0.0006715  -0.0000000
    9  -0.0000000  -0.0000000   0.0070603   0.0000000   0.0000000  -0.0009996
   10  -0.0119443   0.0022278   0.0000000   0.0028005  -0.0003946  -0.0000000
   11  -0.0278022   0.0037738   0.0000000   0.0043087  -0.0020583  -0.0000000
   12   0.0000000  -0.0000000   0.0039481  -0.0000000  -0.0000000   0.0035458
   13  -0.1245383  -0.1205030  -0.0000000  -0.0301102   0.0169329   0.0000000
   14  -0.1233213  -0.2712147  -0.0000000  -0.0004012   0.0017518  -0.0000000
   15  -0.0000000   0.0000000  -0.0358849  -0.0000000  -0.0000000   0.0018133
   16   0.0094747  -0.0145459   0.0000000  -0.0743160   0.0000001  -0.0000000
   17   0.0162133  -0.0186671   0.0000000  -0.0000001  -0.0298312   0.0000000
   18   0.0000000  -0.0000000   0.0014159  -0.0000000   0.0000000  -0.0200456
   19   0.0006487  -0.0007280  -0.0000000   0.0005856  -0.0011961  -0.0000000
   20   0.0007280  -0.0008130   0.0000000   0.0003149   0.0003299   0.0000000
   21   0.0000000  -0.0000000   0.0003121  -0.0000000  -0.0000000  -0.0015809
   22   0.0000661  -0.0000622   0.0000000  -0.0009964  -0.0004751   0.0000000
   23  -0.0000622  -0.0000308   0.0000000   0.0003238   0.0000492   0.0000000
   24   0.0000000  -0.0000000  -0.0007530  -0.0000000  -0.0000000   0.0000967
   25  -0.0009964   0.0003238  -0.0000000  -0.0004106  -0.0000000   0.0000000
   26  -0.0004751   0.0000492  -0.0000000  -0.0000000   0.0001505   0.0000000
   27  -0.0000000   0.0000000   0.0000967   0.0000000   0.0000000  -0.0003016
   28   0.0009206  -0.0002490   0.0000000  -0.0009964   0.0004751   0.0000000
   29   0.0002490   0.0007931  -0.0000000  -0.0003238   0.0000492  -0.0000000
   30   0.0000000  -0.0000000  -0.0041435  -0.0000000   0.0000000   0.0000967
   31   0.1316367   0.1285726  -0.0000000   0.0005856   0.0011961   0.0000000
   32   0.1285726   0.2867306   0.0000000  -0.0003149   0.0003299  -0.0000000
   33  -0.0000000   0.0000000   0.0244570   0.0000000   0.0000000  -0.0015809
   34   0.0005856  -0.0003149   0.0000000   0.1308904  -0.0000000   0.0000000
   35   0.0011961   0.0003299   0.0000000  -0.0000000   0.0288639  -0.0000000
   36   0.0000000  -0.0000000  -0.0015809   0.0000000  -0.0000000   0.0135971
 **********************************************************************
 **                                                                  **
 **                       VIBRATIONAL ANALYSIS                       **
 **                       --------------------                       **
 **                                                                  **
 **        VIBRATIONAL FREQUENCIES (CM**-1) AND NORMAL MODES         **
 **     FORCE CONSTANTS (mDYN/ANGSTROM) AND REDUCED MASSES (AMU)     **
 **                  INFRARED INTENSITIES (KM/MOL)                   **
 **                                                                  **
 **********************************************************************


 Mode:                 1                      2                      3
 Frequency:        95.22                 148.70                 157.30
 Force Cnst:      0.0482                 1.4848                 0.1403
 Red. Mass:       9.0231               113.9725                 9.6241
 IR Active:          YES                    NO                     YES
 IR Intens:        0.115                  0.000                  0.084
 Raman Active:       NO                     YES                    NO 
               X      Y      Z        X      Y      Z        X      Y      Z
 C         -0.000  0.000  0.324   -0.035 -0.062 -0.000   -0.009  0.317 -0.000
 C         -0.000  0.000  0.324    0.035 -0.062  0.000    0.009  0.317 -0.000
 C          0.000  0.000  0.248    0.187 -0.000 -0.000    0.000  0.301 -0.000
 C          0.000  0.000  0.324    0.035  0.062 -0.000   -0.009  0.317 -0.000
 C          0.000  0.000  0.324   -0.035  0.062  0.000    0.009  0.317 -0.000
 C         -0.000 -0.000  0.248   -0.187 -0.000 -0.000   -0.000  0.301 -0.000
 H         -0.000  0.000  0.332    0.072  0.001 -0.000   -0.014  0.315 -0.000
 H         -0.000  0.000  0.332   -0.072  0.001  0.000    0.014  0.315 -0.000
 I          0.000 -0.000 -0.090    0.667  0.000  0.000    0.000 -0.093  0.000
 H          0.000  0.000  0.332   -0.072 -0.001 -0.000   -0.014  0.315 -0.000
 H          0.000 -0.000  0.332    0.072 -0.001  0.000    0.014  0.315 -0.000
 I         -0.000 -0.000 -0.090   -0.667  0.000  0.000   -0.000 -0.093  0.000
 TransDip   0.000  0.000  0.011    0.000 -0.000  0.000    0.000  0.009  0.000

 Mode:                 4                      5                      6
 Frequency:       252.30                 275.28                 338.30
 Force Cnst:      0.2546                 0.2037                 0.6024
 Red. Mass:       6.7888                 4.5630                 8.9346
 IR Active:          NO                     NO                     YES
 IR Intens:        0.000                  0.000                  6.264
 Raman Active:       YES                    YES                    NO 
               X      Y      Z        X      Y      Z        X      Y      Z
 C          0.000  0.000  0.223   -0.174 -0.138  0.000    0.312 -0.001 -0.000
 C          0.000 -0.000 -0.223   -0.174  0.138 -0.000    0.312  0.001  0.000
 C         -0.000 -0.000 -0.395   -0.000  0.230 -0.000    0.272  0.000  0.000
 C         -0.000 -0.000 -0.223    0.174  0.138 -0.000    0.312 -0.001 -0.000
 C         -0.000  0.000  0.223    0.174 -0.138  0.000    0.312  0.001  0.000
 C         -0.000  0.000  0.395   -0.000 -0.230  0.000    0.272 -0.000 -0.000
 H          0.000  0.000  0.349   -0.345 -0.234  0.000    0.334  0.011 -0.000
 H          0.000 -0.000 -0.349   -0.345  0.234 -0.000    0.334 -0.011  0.000
 I         -0.000  0.000  0.025    0.000 -0.030  0.000   -0.090 -0.000 -0.000
 H         -0.000 -0.000 -0.349    0.345  0.234  0.000    0.334  0.011 -0.000
 H         -0.000  0.000  0.349    0.345 -0.234  0.000    0.334 -0.011  0.000
 I         -0.000 -0.000 -0.025    0.000  0.030 -0.000   -0.090  0.000 -0.000
 TransDip  -0.000  0.000 -0.000   -0.000 -0.000  0.000    0.080 -0.000 -0.000

 Mode:                 7                      8                      9
 Frequency:       401.95                 482.24                 634.71
 Force Cnst:      0.2760                 0.4602                 1.6786
 Red. Mass:       2.8990                 3.3589                 7.0723
 IR Active:          NO                     YES                    NO 
 IR Intens:        0.000                 18.754                  0.000
 Raman Active:       NO                     NO                     YES
               X      Y      Z        X      Y      Z        X      Y      Z
 C          0.000  0.000  0.207   -0.000 -0.000 -0.086    0.276 -0.228 -0.000
 C          0.000 -0.000 -0.207   -0.000  0.000 -0.086    0.276  0.228  0.000
 C         -0.000 -0.000 -0.000   -0.000  0.000  0.303    0.000  0.139 -0.000
 C         -0.000 -0.000  0.207    0.000  0.000 -0.086   -0.276  0.228  0.000
 C         -0.000 -0.000 -0.207    0.000 -0.000 -0.086   -0.276 -0.228 -0.000
 C          0.000  0.000 -0.000    0.000 -0.000  0.303    0.000 -0.139  0.000
 H          0.000  0.000  0.455   -0.000 -0.000 -0.443    0.151 -0.299  0.000
 H          0.000 -0.000 -0.455   -0.000  0.000 -0.443    0.151  0.299  0.000
 I          0.000  0.000  0.000    0.000 -0.000 -0.005   -0.000  0.004  0.000
 H         -0.000 -0.000  0.455    0.000  0.000 -0.443   -0.151  0.299  0.000
 H         -0.000  0.000 -0.455    0.000 -0.000 -0.443   -0.151 -0.299 -0.000
 I         -0.000 -0.000  0.000   -0.000  0.000 -0.005   -0.000 -0.004 -0.000
 TransDip   0.000 -0.000  0.000   -0.000  0.000 -0.139    0.000  0.000  0.000

 Mode:                10                     11                     12
 Frequency:       670.63                 682.56                 814.18
 Force Cnst:      2.0374                 1.2439                 0.5411
 Red. Mass:       7.6887                 4.5316                 1.3853
 IR Active:          NO                     NO                     YES
 IR Intens:        0.000                  0.000                 41.658
 Raman Active:       YES                    YES                    NO 
               X      Y      Z        X      Y      Z        X      Y      Z
 C         -0.007 -0.278  0.000    0.000  0.000  0.199   -0.000 -0.000 -0.074
 C          0.007 -0.278 -0.000    0.000  0.000 -0.199   -0.000  0.000 -0.074
 C          0.383  0.000  0.000   -0.000 -0.000  0.285   -0.000  0.000  0.079
 C          0.007  0.278 -0.000   -0.000 -0.000 -0.199    0.000 -0.000 -0.074
 C         -0.007  0.278  0.000   -0.000 -0.000  0.199    0.000  0.000 -0.074
 C         -0.383  0.000 -0.000    0.000 -0.000 -0.285   -0.000  0.000  0.079
 H          0.297 -0.106  0.000   -0.000  0.000  0.412    0.000 -0.000  0.491
 H         -0.297 -0.106 -0.000    0.000  0.000 -0.412   -0.000  0.000  0.491
 I         -0.016  0.000 -0.000    0.000  0.000 -0.001   -0.000 -0.000 -0.001
 H         -0.297  0.106 -0.000    0.000 -0.000 -0.412    0.000  0.000  0.491
 H          0.297  0.106  0.000   -0.000 -0.000  0.412   -0.000  0.000  0.491
 I          0.016 -0.000  0.000   -0.000 -0.000  0.001    0.000  0.000 -0.001
 TransDip   0.000 -0.000 -0.000    0.000 -0.000 -0.000   -0.000  0.000  0.207

 Mode:                13                     14                     15
 Frequency:       829.44                 952.50                 973.89
 Force Cnst:      0.5058                 0.6788                 0.7649
 Red. Mass:       1.2477                 1.2700                 1.3687
 IR Active:          NO                     NO                     NO 
 IR Intens:        0.000                  0.000                  0.000
 Raman Active:       YES                    YES                    NO 
               X      Y      Z        X      Y      Z        X      Y      Z
 C          0.000 -0.000 -0.074   -0.000  0.000  0.077    0.000 -0.000 -0.091
 C          0.000  0.000 -0.074   -0.000 -0.000 -0.077    0.000  0.000  0.091
 C         -0.000  0.000  0.000    0.000 -0.000  0.013   -0.000  0.000 -0.000
 C          0.000 -0.000  0.074   -0.000  0.000 -0.077    0.000 -0.000 -0.091
 C          0.000 -0.000  0.074   -0.000 -0.000  0.077    0.000  0.000  0.091
 C          0.000  0.000  0.000    0.000 -0.000 -0.013   -0.000  0.000  0.000
 H         -0.000 -0.000  0.495   -0.000  0.000 -0.494    0.000 -0.000  0.492
 H          0.000  0.000  0.495    0.000 -0.000  0.494    0.000  0.000 -0.492
 I          0.000 -0.000 -0.000   -0.000  0.000 -0.000    0.000 -0.000  0.000
 H          0.000 -0.000 -0.495   -0.000  0.000  0.494    0.000 -0.000  0.492
 H         -0.000  0.000 -0.495    0.000 -0.000 -0.494    0.000  0.000 -0.492
 I         -0.000  0.000 -0.000   -0.000 -0.000  0.000    0.000  0.000 -0.000
 TransDip  -0.000  0.000  0.000    0.000 -0.000  0.000   -0.000  0.000 -0.000

 Mode:                16                     17                     18
 Frequency:       989.14                1045.51                1078.91
 Force Cnst:      4.5453                 4.9293                 1.2686
 Red. Mass:       7.8849                 7.6539                 1.8498
 IR Active:          YES                    NO                     YES
 IR Intens:      164.086                  0.000                 24.522
 Raman Active:       NO                     YES                    NO 
               X      Y      Z        X      Y      Z        X      Y      Z
 C         -0.144  0.272 -0.000    0.146 -0.242  0.000   -0.027 -0.096  0.000
 C         -0.144 -0.272  0.000   -0.146 -0.242 -0.000   -0.027  0.096  0.000
 C          0.350  0.000 -0.000   -0.376 -0.000  0.000    0.136 -0.000 -0.000
 C         -0.144  0.272 -0.000   -0.146  0.242 -0.000   -0.027 -0.096 -0.000
 C         -0.144 -0.272  0.000    0.146  0.242  0.000   -0.027  0.096  0.000
 C          0.350  0.000  0.000    0.376  0.000 -0.000    0.136 -0.000 -0.000
 H         -0.157  0.263  0.000    0.159 -0.272  0.000   -0.375 -0.300  0.000
 H         -0.157 -0.263 -0.000   -0.159 -0.272 -0.000   -0.375  0.300 -0.000
 I         -0.003 -0.000  0.000    0.007  0.000 -0.000   -0.002  0.000 -0.000
 H         -0.157  0.263  0.000   -0.159  0.272  0.000   -0.375 -0.300  0.000
 H         -0.157 -0.263 -0.000    0.159  0.272 -0.000   -0.375  0.300 -0.000
 I         -0.003  0.000 -0.000   -0.007 -0.000  0.000   -0.002 -0.000 -0.000
 TransDip   0.410  0.000  0.000    0.000  0.000 -0.000    0.159  0.000  0.000

 Mode:                19                     20                     21
 Frequency:      1128.42                1212.14                1294.02
 Force Cnst:      1.0857                 0.9928                11.5847
 Red. Mass:       1.4472                 1.1469                11.7423
 IR Active:          YES                    NO                     YES
 IR Intens:        3.900                  0.000                  1.608
 Raman Active:       NO                     YES                    NO 
               X      Y      Z        X      Y      Z        X      Y      Z
 C          0.083 -0.038  0.000    0.048  0.029 -0.000   -0.275 -0.231  0.000
 C         -0.083 -0.038 -0.000   -0.048  0.029  0.000    0.275 -0.231 -0.000
 C         -0.000  0.057  0.000   -0.000  0.000 -0.000    0.000  0.480 -0.000
 C          0.083 -0.038  0.000   -0.048 -0.029  0.000   -0.275 -0.231  0.000
 C         -0.083 -0.038  0.000    0.048 -0.029 -0.000    0.275 -0.231 -0.000
 C         -0.000  0.057 -0.000    0.000  0.000  0.000   -0.000  0.480 -0.000
 H          0.460  0.167 -0.000    0.431  0.247  0.000    0.039 -0.066 -0.000
 H         -0.460  0.167  0.000   -0.431  0.247  0.000   -0.039 -0.066 -0.000
 I          0.000 -0.001 -0.000    0.000 -0.000  0.000    0.000 -0.001 -0.000
 H          0.460  0.167 -0.000   -0.431 -0.247  0.000    0.039 -0.066  0.000
 H         -0.460  0.167  0.000    0.431 -0.247 -0.000   -0.039 -0.066  0.000
 I          0.000 -0.001  0.000   -0.000 -0.000 -0.000    0.000 -0.001  0.000
 TransDip  -0.000  0.063 -0.000   -0.000  0.000 -0.000   -0.000  0.041  0.000

 Mode:                22                     23                     24
 Frequency:      1327.96                1406.29                1494.10
 Force Cnst:      1.2943                 2.8252                 2.5895
 Red. Mass:       1.2457                 2.4247                 1.9688
 IR Active:          NO                     YES                    YES
 IR Intens:        0.000                 15.121                 57.424
 Raman Active:       YES                    NO                     NO 
               X      Y      Z        X      Y      Z        X      Y      Z
 C         -0.029 -0.010 -0.000    0.149 -0.035  0.000   -0.084 -0.100  0.000
 C         -0.029  0.010  0.000   -0.149 -0.035 -0.000   -0.084  0.100 -0.000
 C          0.000  0.095  0.000    0.000  0.134  0.000    0.097  0.000 -0.000
 C          0.029  0.010 -0.000    0.149 -0.035  0.000   -0.084 -0.100 -0.000
 C          0.029 -0.010  0.000   -0.149 -0.035  0.000   -0.084  0.100  0.000
 C          0.000 -0.095  0.000   -0.000  0.134 -0.000    0.097 -0.000 -0.000
 H          0.428  0.248  0.000   -0.334 -0.326 -0.000    0.441  0.184  0.000
 H          0.428 -0.248  0.000    0.334 -0.326 -0.000    0.441 -0.184 -0.000
 I          0.000 -0.000  0.000    0.000 -0.001 -0.000   -0.000  0.000  0.000
 H         -0.428 -0.248 -0.000   -0.334 -0.326  0.000    0.441  0.184  0.000
 H         -0.428  0.248 -0.000    0.334 -0.326  0.000    0.441 -0.184 -0.000
 I          0.000  0.000 -0.000    0.000 -0.001  0.000   -0.000 -0.000 -0.000
 TransDip   0.000  0.000  0.000   -0.000 -0.125 -0.000    0.243  0.000  0.000

 Mode:                25                     26                     27
 Frequency:      1584.22                1590.76                3186.25
 Force Cnst:      7.8568                10.5233                 6.5109
 Red. Mass:       5.3133                 7.0582                 1.0885
 IR Active:          NO                     NO                     YES
 IR Intens:        0.000                  0.000                  0.005
 Raman Active:       YES                    YES                    NO 
               X      Y      Z        X      Y      Z        X      Y      Z
 C          0.288  0.073 -0.000    0.116  0.235 -0.000   -0.019  0.038 -0.000
 C         -0.288  0.073  0.000    0.116 -0.235  0.000   -0.019 -0.038  0.000
 C          0.141  0.000 -0.000   -0.000  0.372  0.000   -0.002 -0.000 -0.000
 C         -0.288 -0.073  0.000   -0.116 -0.235 -0.000   -0.020  0.038 -0.000
 C          0.288 -0.073 -0.000   -0.116  0.235 -0.000   -0.020 -0.038  0.000
 C         -0.141 -0.000  0.000    0.000 -0.372  0.000   -0.002  0.000  0.000
 H         -0.290 -0.261 -0.000   -0.335  0.001  0.000    0.244 -0.435  0.000
 H          0.290 -0.261  0.000   -0.335 -0.001  0.000    0.244  0.435  0.000
 I          0.001  0.000  0.000    0.000 -0.001  0.000    0.000 -0.000 -0.000
 H          0.290  0.261  0.000    0.335 -0.001 -0.000    0.244 -0.435 -0.000
 H         -0.290  0.261  0.000    0.335  0.001 -0.000    0.244  0.435 -0.000
 I         -0.001 -0.000 -0.000    0.000  0.001 -0.000    0.000  0.000 -0.000
 TransDip  -0.000  0.000 -0.000   -0.000 -0.000 -0.000    0.002 -0.000  0.000

 Mode:                28                     29                     30
 Frequency:      3187.05                3200.68                3202.44
 Force Cnst:      6.5126                 6.6074                 6.6202
 Red. Mass:       1.0883                 1.0947                 1.0956
 IR Active:          NO                     YES                    NO 
 IR Intens:        0.000                  2.027                  0.000
 Raman Active:       YES                    NO                     YES
               X      Y      Z        X      Y      Z        X      Y      Z
 C         -0.020  0.038 -0.000    0.023 -0.038  0.000    0.023 -0.039  0.000
 C         -0.020 -0.038 -0.000   -0.023 -0.038 -0.000   -0.023 -0.039 -0.000
 C         -0.000  0.002  0.000    0.000  0.003  0.000   -0.003  0.000 -0.000
 C          0.020 -0.038 -0.000    0.023 -0.038  0.000   -0.023  0.039  0.000
 C          0.020  0.038  0.000   -0.023 -0.038 -0.000    0.023  0.039 -0.000
 C         -0.000 -0.002  0.000   -0.000  0.003 -0.000    0.003  0.000  0.000
 H          0.244 -0.434  0.000   -0.247  0.433 -0.000   -0.246  0.433 -0.000
 H          0.244  0.434 -0.000    0.247  0.433 -0.000    0.246  0.433 -0.000
 I          0.000 -0.000  0.000   -0.000 -0.000 -0.000    0.000  0.000  0.000
 H         -0.244  0.434 -0.000   -0.247  0.433  0.000    0.246 -0.433  0.000
 H         -0.244 -0.434 -0.000    0.247  0.433  0.000   -0.246 -0.433  0.000
 I          0.000  0.000 -0.000    0.000 -0.000  0.000   -0.000 -0.000  0.000
 TransDip   0.000  0.000  0.000    0.000 -0.046 -0.000   -0.000 -0.000  0.000

 STANDARD THERMODYNAMIC QUANTITIES AT   298.15 K  AND     1.00 ATM

   This Molecule has  0 Imaginary Frequencies
   Zero point vibrational energy:       49.516 kcal/mol

   Atom    1 Element C  Has Mass   12.00000
   Atom    2 Element C  Has Mass   12.00000
   Atom    3 Element C  Has Mass   12.00000
   Atom    4 Element C  Has Mass   12.00000
   Atom    5 Element C  Has Mass   12.00000
   Atom    6 Element C  Has Mass   12.00000
   Atom    7 Element H  Has Mass    1.00783
   Atom    8 Element H  Has Mass    1.00783
   Atom    9 Element I  Has Mass  126.90440
   Atom   10 Element H  Has Mass    1.00783
   Atom   11 Element H  Has Mass    1.00783
   Atom   12 Element I  Has Mass  126.90440
   Molecular Mass:   329.840120 amu
   Principal axes and moments of inertia in amu*Bohr^2:
                             1           2           3
    Eigenvalues --      317.87768 11490.43344 11808.31112
          X               1.00000     0.00000     0.00000
          Y              -0.00000     1.00000     0.00000
          Z               0.00000    -0.00000     1.00000
   Rotational Symmetry Number is   4
   The Molecule is an Asymmetric Top
   Translational Enthalpy:        0.889 kcal/mol
   Rotational Enthalpy:           0.889 kcal/mol
   Vibrational Enthalpy:         52.444 kcal/mol
   gas constant (RT):             0.592 kcal/mol
   Translational Entropy:        43.275  cal/mol.K
   Rotational Entropy:           29.379  cal/mol.K
   Vibrational Entropy:          17.076  cal/mol.K

   Total Enthalpy:               54.814 kcal/mol
   Total Entropy:                89.730  cal/mol.K

 ======================================================================

 STANDARD THERMODYNAMIC QUANTITIES FOR ANHARMONIC VIBRATION -- TOSH

   Zero point vibrational energy: ************ kcal/mol

   Vibrational Enthalpy:       Infinity kcal/mol
   Vibrational Entropy:             NaN  cal/mol.K

   Total Enthalpy:             Infinity kcal/mol
   Total Entropy:                   NaN  cal/mol.K

 ======================================================================

 STANDARD THERMODYNAMIC QUANTITIES FOR ANHARMONIC VIBRATION -- VPT2

   Zero point vibrational energy: ************ kcal/mol

   Vibrational Enthalpy:       Infinity kcal/mol
   Vibrational Entropy:             NaN  cal/mol.K

   Total Enthalpy:             Infinity kcal/mol
   Total Entropy:                   NaN  cal/mol.K

 ======================================================================

Archival summary:
1\1\december\FREQ\ProcedureUnspecified\BasisUnspecified\264\taweetha\FriNov2921:13:592019FriNov2921:13:592019\0\\#,FREQ,ProcedureUnspecified,BasisUnspecified,\\0,1\I\C,1,2.13134\C,2,1.3932,1,119.677\H,3,1.08286,2,120.817,1,0,0\C,2,1.3932,1,119.677,3,-180,0\H,5,1.08286,2,120.817,1,-0,0\C,3,1.39466,2,119.677,1,180,0\H,7,1.08286,3,119.506,2,-180,0\C,7,1.3932,3,119.677,2,0,0\C,9,1.3932,7,120.647,3,-0,0\H,10,1.08286,9,120.817,7,-180,0\I,9,2.13134,7,119.677,3,180,0\\\@

 Total job time:  339.76s(wall), 1946.36s(cpu) 
 Fri Nov 29 21:13:59 2019

        *************************************************************
        *                                                           *
        *  Thank you very much for using Q-Chem.  Have a nice day.  *
        *                                                           *
        *************************************************************
