# Supplementary material for: Geometric and energetic data from quantum chemical calculations of halobenzenes and xylenes
Source: Data Brief. 2020 Mar 5;30:105386. doi: 10.1016/j.dib.2020.105386 (PMC7114895; doi:10.1016/j.dib.2020.105386)
Supplement: Supplementary file 1 [file mmc1.zip › halobenzene/B3LYP/3_zero_point.csv]

BrBrBrBrBrBr.out	23.920
BrBrBrBrBrI.out	23.602
BrBrBrBrII.out	23.358
BrBrBrIBrI.out	23.255
BrBrBrIII.out	22.968
BrBrIBrBrI.out	23.167
BrBrIBrII.out	22.415
BrBrIIII.out	22.685
BrIBrIBrI.out	22.970
BrIBrIII.out	22.496
BrIIBrII.out	22.628
BrIIIII.out	22.449
ClBrBrBrBrBr.out	24.339
ClBrBrBrBrI.out	24.018
ClBrBrBrClI.out	24.523
ClBrBrBrIBr.out	23.944
ClBrBrBrII.out	23.722
ClBrBrClBrBr.out	24.762
ClBrBrClBrI.out	24.371
ClBrBrClII.out	24.205
ClBrBrIBrBr.out	24.076
ClBrBrIBrI.out	23.621
ClBrBrIClI.out	23.807
ClBrBrIIBr.out	23.381
ClBrBrIII.out	23.436
ClBrClBrBrBr.out	24.836
ClBrClBrBrI.out	24.309
ClBrClBrClBr.out	25.251
ClBrClBrClI.out	24.934
ClBrClBrIBr.out	24.514
ClBrClBrII.out	23.770
ClBrClIBrI.out	24.254
ClBrClIClI.out	24.699
ClBrClIII.out	23.805
ClBrIBrBrI.out	23.432
ClBrIBrClI.out	24.100
ClBrIBrIBr.out	23.702
ClBrIBrII.out	23.333
ClBrIClBrI.out	24.002
ClBrIClIBr.out	24.206
ClBrIClII.out	23.369
ClBrIIBrI.out	23.317
ClBrIIClI.out	23.681
ClBrIIIBr.out	23.380
ClBrIIII.out	23.153
ClClBrBrBrBr.out	24.810
ClClBrBrBrI.out	24.413
ClClBrBrClI.out	24.798
ClClBrBrIBr.out	24.450
ClClBrBrII.out	24.072
ClClBrClBrBr.out	25.219
ClClBrClBrI.out	24.768
ClClBrClClBr.out	25.692
ClClBrClClI.out	25.384
ClClBrClIBr.out	24.932
ClClBrClII.out	24.178
ClClBrIBrI.out	23.794
ClClBrIClI.out	24.292
ClClBrIIBr.out	24.240
ClClBrIII.out	23.836
ClClClBrBrBr.out	25.228
ClClClBrBrI.out	24.800
ClClClBrClBr.out	25.644
ClClClBrClI.out	25.180
ClClClBrIBr.out	24.900
ClClClBrII.out	24.358
ClClClClBrBr.out	25.610
ClClClClBrI.out	25.211
ClClClClClBr.out	26.082
ClClClClClCl.out	24.885
ClClClClClI.out	25.773
ClClClClII.out	25.068
ClClClIBrI.out	24.638
ClClClIClI.out	25.086
ClClClIII.out	24.247
ClClIBrBrI.out	24.181
ClClIBrII.out	23.646
ClClIClBrI.out	24.364
ClClIClClI.out	25.081
ClClIClII.out	23.931
ClClIIII.out	23.548
ClIBrBrBrI.out	23.770
ClIBrBrII.out	23.349
ClIBrIBrI.out	23.458
ClIBrIII.out	23.050
ClIClIBrI.out	23.988
ClIClIClI.out	24.543
ClIClIII.out	23.546
ClIIBrII.out	23.238
ClIIClII.out	23.664
ClIIIII.out	22.877
FBrBrBrBrBr.out	25.462
FBrBrBrBrI.out	25.017
FBrBrBrClI.out	25.504
FBrBrBrFI.out	26.682
FBrBrBrIBr.out	24.918
FBrBrBrII.out	24.800
FBrBrClBrBr.out	25.864
FBrBrClBrI.out	25.470
FBrBrClClI.out	25.919
FBrBrClIBr.out	25.377
FBrBrClII.out	25.250
FBrBrFBrBr.out	26.937
FBrBrFBrI.out	26.556
FBrBrFII.out	26.376
FBrBrIBrBr.out	25.082
FBrBrIBrI.out	24.817
FBrBrIClI.out	25.039
FBrBrIFI.out	26.236
FBrBrIIBr.out	24.628
FBrBrIII.out	23.898
FBrClBrBrBr.out	25.912
FBrClBrBrI.out	25.446
FBrClBrClBr.out	26.354
FBrClBrClI.out	25.916
FBrClBrFI.out	27.034
FBrClBrIBr.out	25.454
FBrClBrII.out	24.854
FBrClClBrBr.out	26.309
FBrClClBrI.out	26.020
FBrClClClBr.out	26.724
FBrClClClI.out	26.317
FBrClClIBr.out	25.921
FBrClClII.out	25.330
FBrClIBrBr.out	25.575
FBrClIBrI.out	25.003
FBrClIClBr.out	26.014
FBrClIClI.out	25.660
FBrClIFI.out	26.698
FBrClIIBr.out	25.128
FBrClIII.out	24.819
FBrFBrBrBr.out	26.950
FBrFBrBrI.out	26.689
FBrFBrClBr.out	27.376
FBrFBrClI.out	27.026
FBrFBrFBr.out	28.489
FBrFBrFI.out	28.243
FBrFBrIBr.out	26.637
FBrFBrII.out	26.279
FBrFIBrI.out	26.239
FBrFIClI.out	26.760
FBrFIFI.out	27.944
FBrFIII.out	25.786
FBrIBrBrI.out	24.652
FBrIBrClI.out	25.140
FBrIBrFI.out	26.388
FBrIBrIBr.out	24.814
FBrIBrII.out	23.973
FBrIClBrI.out	25.077
FBrIClClI.out	25.518
FBrIClIBr.out	25.303
FBrIClII.out	24.618
FBrIFBrI.out	26.180
FBrIFIBr.out	26.393
FBrIFII.out	25.684
FBrIIBrI.out	24.261
FBrIIClI.out	24.830
FBrIIFI.out	25.854
FBrIIIBr.out	24.384
FBrIIII.out	24.114
FClBrBrBrBr.out	25.897
FClBrBrBrCl.out	26.318
FClBrBrBrI.out	25.529
FClBrBrClBr.out	26.234
FClBrBrClI.out	25.866
FClBrBrFBr.out	27.392
FClBrBrFI.out	26.927
FClBrBrIBr.out	25.468
FClBrBrICl.out	25.750
FClBrBrII.out	25.109
FClBrClBrBr.out	26.302
FClBrClBrCl.out	26.719
FClBrClBrI.out	25.896
FClBrClClBr.out	26.733
FClBrClClI.out	26.366
FClBrClFBr.out	27.769
FClBrClFI.out	27.507
FClBrClIBr.out	26.001
FClBrClICl.out	26.213
FClBrClII.out	25.270
FClBrFBrBr.out	27.335
FClBrFBrCl.out	27.812
FClBrFBrI.out	27.012
FClBrFClBr.out	27.826
FClBrFClI.out	27.421
FClBrFIBr.out	27.111
FClBrFICl.out	27.361
FClBrFII.out	26.454
FClBrIBrBr.out	25.397
FClBrIBrCl.out	25.966
FClBrIBrI.out	24.944
FClBrIClBr.out	25.876
FClBrIClI.out	25.472
FClBrIFBr.out	26.966
FClBrIFI.out	26.593
FClBrIIBr.out	24.802
FClBrIICl.out	25.315
FClBrIII.out	24.770
FClClBrBrBr.out	26.263
FClClBrBrCl.out	26.682
FClClBrBrI.out	25.866
FClClBrClBr.out	26.759
FClClBrClCl.out	27.160
FClClBrClI.out	26.402
FClClBrFBr.out	27.812
FClClBrFI.out	27.507
FClClBrIBr.out	25.866
FClClBrICl.out	26.383
FClClBrII.out	25.573
FClClClBrBr.out	26.686
FClClClBrCl.out	27.095
FClClClBrI.out	26.323
FClClClClBr.out	27.118
FClClClClCl.out	27.539
FClClClClI.out	26.757
FClClClFBr.out	27.753
FClClClFI.out	27.586
FClClClIBr.out	26.200
FClClClICl.out	26.711
FClClClII.out	26.018
FClClFBrBr.out	27.808
FClClFBrI.out	27.371
FClClFClBr.out	28.190
FClClFClCl.out	28.709
FClClFClI.out	27.903
FClClFII.out	27.243
FClClIBrBr.out	25.937
FClClIBrCl.out	26.289
FClClIBrI.out	25.603
FClClIClBr.out	26.318
FClClIClCl.out	26.852
FClClIClI.out	26.123
FClClIFBr.out	27.480
FClClIFI.out	27.179
FClClIIBr.out	25.537
FClClIICl.out	26.046
FClClIII.out	25.160
FClFBrBrBr.out	27.334
FClFBrBrI.out	27.043
FClFBrClBr.out	27.761
FClFBrClI.out	27.475
FClFBrFBr.out	28.856
FClFBrFI.out	28.613
FClFBrIBr.out	27.017
FClFBrII.out	26.539
FClFClBrBr.out	27.794
FClFClBrCl.out	28.152
FClFClBrI.out	27.374
FClFClClBr.out	28.234
FClFClClCl.out	28.632
FClFClClI.out	27.950
FClFClFBr.out	29.298
FClFClFCl.out	29.672
FClFClFI.out	29.059
FClFClIBr.out	27.348
FClFClICl.out	27.908
FClFClII.out	26.882
FClFIBrI.out	26.620
FClFIClI.out	27.144
FClFIFI.out	28.314
FClFIII.out	26.189
FClIBrBrBr.out	25.479
FClIBrBrI.out	25.124
FClIBrClBr.out	25.979
FClIBrClI.out	25.596
FClIBrFBr.out	26.938
FClIBrFI.out	26.571
FClIBrIBr.out	24.897
FClIBrICl.out	25.738
FClIBrII.out	24.631
FClIClBrBr.out	25.968
FClIClBrI.out	25.479
FClIClClBr.out	26.373
FClIClClI.out	26.053
FClIClFBr.out	27.173
FClIClFI.out	27.279
FClIClIBr.out	25.477
FClIClICl.out	26.241
FClIClII.out	25.005
FClIFBrBr.out	27.034
FClIFBrI.out	26.645
FClIFClI.out	27.038
FClIFIBr.out	26.542
FClIFICl.out	27.337
FClIFII.out	26.130
FClIIBrBr.out	25.195
FClIIBrI.out	24.800
FClIIClBr.out	25.556
FClIIClI.out	25.167
FClIIFBr.out	26.689
FClIIFI.out	26.387
FClIIIBr.out	24.448
FClIIICl.out	25.334
FClIIII.out	24.491
FFBrBrBrBr.out	26.851
FFBrBrBrI.out	26.561
FFBrBrClI.out	26.888
FFBrBrFI.out	28.038
FFBrBrIBr.out	26.399
FFBrBrII.out	26.164
FFBrClBrBr.out	27.297
FFBrClBrI.out	26.898
FFBrClClBr.out	27.729
FFBrClClI.out	27.527
FFBrClFI.out	28.468
FFBrClIBr.out	26.912
FFBrClII.out	26.490
FFBrFBrBr.out	28.435
FFBrFBrI.out	27.961
FFBrFClBr.out	28.783
FFBrFClI.out	28.453
FFBrFFBr.out	29.731
FFBrFFI.out	29.502
FFBrFIBr.out	27.959
FFBrFII.out	27.636
FFBrIBrI.out	26.036
FFBrIClI.out	26.510
FFBrIFI.out	27.624
FFBrIIBr.out	26.292
FFBrIII.out	25.472
FFClBrBrBr.out	27.342
FFClBrBrCl.out	27.645
FFClBrBrI.out	26.957
FFClBrClBr.out	27.744
FFClBrClI.out	27.369
FFClBrFBr.out	28.778
FFClBrFI.out	28.454
FFClBrIBr.out	26.976
FFClBrICl.out	27.232
FFClBrII.out	26.407
FFClClBrBr.out	27.661
FFClClBrCl.out	28.080
FFClClBrI.out	27.448
FFClClClBr.out	28.079
FFClClClCl.out	28.433
FFClClClI.out	27.727
FFClClFBr.out	29.225
FFClClFI.out	28.808
FFClClIBr.out	27.438
FFClClICl.out	27.780
FFClClII.out	27.072
FFClFBrBr.out	28.831
FFClFBrCl.out	29.183
FFClFBrI.out	28.358
FFClFClBr.out	29.178
FFClFClCl.out	29.631
FFClFClI.out	28.850
FFClFFBr.out	30.111
FFClFFCl.out	30.474
FFClFFI.out	29.878
FFClFIBr.out	28.447
FFClFICl.out	28.833
FFClFII.out	27.984
FFClIBrBr.out	27.022
FFClIBrI.out	26.631
FFClIClBr.out	27.391
FFClIClI.out	27.137
FFClIFBr.out	28.517
FFClIFI.out	28.184
FFClIIBr.out	26.646
FFClIICl.out	27.152
FFClIII.out	26.175
FFFBrBrBr.out	28.272
FFFBrBrI.out	27.900
FFFBrClBr.out	28.691
FFFBrClI.out	28.371
FFFBrFBr.out	29.766
FFFBrFI.out	29.469
FFFBrIBr.out	27.948
FFFBrII.out	27.434
FFFClBrBr.out	28.710
FFFClBrCl.out	29.083
FFFClBrI.out	28.308
FFFClClBr.out	29.156
FFFClClCl.out	29.537
FFFClClI.out	28.778
FFFClFBr.out	30.230
FFFClFCl.out	30.571
FFFClFI.out	29.861
FFFClIBr.out	28.353
FFFClICl.out	28.825
FFFClII.out	27.921
FFFFBrBr.out	29.682
FFFFBrI.out	29.262
FFFFClBr.out	30.080
FFFFClCl.out	30.484
FFFFClI.out	29.776
FFFFFBr.out	31.023
FFFFFCl.out	31.385
FFFFFF.out	32.222
FFFFFI.out	30.779
FFFFII.out	29.108
FFFIBrI.out	27.554
FFFIClI.out	28.070
FFFIFI.out	29.223
FFFIII.out	27.126
FFIBrBrI.out	26.132
FFIBrII.out	25.884
FFIClBrI.out	26.596
FFIClClI.out	27.166
FFIClII.out	26.071
FFIFBrI.out	27.557
FFIFClI.out	28.184
FFIFFI.out	29.260
FFIFII.out	27.314
FFIIII.out	25.460
FIBrBrBrI.out	24.868
FIBrBrII.out	23.961
FIBrClBrI.out	25.298
FIBrClII.out	24.444
FIBrIBrI.out	24.555
FIBrIII.out	23.602
FIClBrBrI.out	24.999
FIClBrClI.out	25.818
FIClBrII.out	24.823
FIClClBrI.out	25.442
FIClClClI.out	26.199
FIClClII.out	25.087
FIClIBrI.out	24.789
FIClIClI.out	25.581
FIClIII.out	24.364
FIFIBrI.out	25.968
FIFIClI.out	26.389
FIFIFI.out	27.704
FIFIII.out	25.522
FIIBrII.out	24.217
FIIClII.out	24.711
FIIFII.out	25.804
FIIIII.out	23.797
HBrBrBrBrBr.out	30.533
HBrBrBrBrI.out	30.124
HBrBrBrClI.out	30.614
HBrBrBrFI.out	31.713
HBrBrBrHI.out	36.873
HBrBrBrIBr.out	30.062
HBrBrBrII.out	29.938
HBrBrClBrBr.out	30.945
HBrBrClBrI.out	30.563
HBrBrClClI.out	31.053
HBrBrClFI.out	32.064
HBrBrClIBr.out	30.522
HBrBrClII.out	30.365
HBrBrFBrBr.out	32.014
HBrBrFBrI.out	31.662
HBrBrFClI.out	32.132
HBrBrFFI.out	33.160
HBrBrFIBr.out	31.702
HBrBrFII.out	31.484
HBrBrHBrBr.out	37.076
HBrBrHBrI.out	36.801
HBrBrHII.out	36.579
HBrBrIBrBr.out	30.145
HBrBrIBrI.out	29.733
HBrBrIClI.out	30.306
HBrBrIFI.out	31.412
HBrBrIHI.out	36.510
HBrBrIIBr.out	29.632
HBrBrIII.out	29.094
HBrClBrBrBr.out	31.042
HBrClBrBrI.out	30.594
HBrClBrClBr.out	31.423
HBrClBrClI.out	31.073
HBrClBrFI.out	32.125
HBrClBrHI.out	37.306
HBrClBrIBr.out	30.618
HBrClBrII.out	30.203
HBrClClBrBr.out	31.465
HBrClClBrI.out	31.124
HBrClClClBr.out	31.809
HBrClClClI.out	31.424
HBrClClFI.out	32.605
HBrClClIBr.out	31.062
HBrClClII.out	30.500
HBrClFBrBr.out	32.486
HBrClFBrI.out	32.198
HBrClFClBr.out	32.886
HBrClFClI.out	32.479
HBrClFFI.out	33.517
HBrClFIBr.out	32.102
HBrClFII.out	31.587
HBrClIBrBr.out	30.733
HBrClIBrI.out	30.359
HBrClIClBr.out	31.074
HBrClIClI.out	30.537
HBrClIFI.out	31.642
HBrClIHI.out	36.638
HBrClIIBr.out	30.058
HBrClIII.out	29.815
HBrFBrBrBr.out	32.039
HBrFBrBrI.out	31.709
HBrFBrClBr.out	32.568
HBrFBrClI.out	32.147
HBrFBrFBr.out	33.482
HBrFBrFI.out	33.156
HBrFBrHI.out	38.323
HBrFBrIBr.out	31.584
HBrFBrII.out	31.055
HBrFClBrBr.out	32.520
HBrFClBrI.out	32.134
HBrFClClBr.out	32.906
HBrFClClI.out	32.525
HBrFClFBr.out	33.848
HBrFClFI.out	33.618
HBrFClIBr.out	32.035
HBrFClII.out	31.554
HBrFFBrBr.out	33.542
HBrFFBrI.out	33.112
HBrFFClBr.out	33.868
HBrFFClI.out	33.546
HBrFFFBr.out	34.779
HBrFFFI.out	34.484
HBrFFIBr.out	33.084
HBrFFII.out	32.621
HBrFIBrBr.out	31.601
HBrFIBrI.out	31.265
HBrFIClBr.out	32.081
HBrFIClI.out	31.774
HBrFIFBr.out	33.207
HBrFIFI.out	32.835
HBrFIHI.out	37.934
HBrFIIBr.out	31.340
HBrFIII.out	30.986
HBrHBrBrBr.out	37.170
HBrHBrBrI.out	36.874
HBrHBrClBr.out	37.584
HBrHBrClI.out	37.278
HBrHBrFBr.out	38.595
HBrHBrFI.out	38.182
HBrHBrHBr.out	43.638
HBrHBrHI.out	43.349
HBrHBrIBr.out	36.853
HBrHBrII.out	36.515
HBrHIBrI.out	36.459
HBrHIClI.out	36.940
HBrHIFI.out	38.077
HBrHIHI.out	43.156
HBrHIII.out	36.028
HBrIBrBrI.out	29.798
HBrIBrClI.out	30.162
HBrIBrFI.out	31.367
HBrIBrHI.out	36.578
HBrIBrIBr.out	29.897
HBrIBrII.out	29.153
HBrIClBrI.out	30.170
HBrIClClI.out	30.663
HBrIClFI.out	31.585
HBrIClIBr.out	30.395
HBrIClII.out	29.804
HBrIFBrI.out	31.304
HBrIFClI.out	31.793
HBrIFFI.out	32.652
HBrIFIBr.out	31.467
HBrIFII.out	30.811
HBrIHBrI.out	36.393
HBrIHIBr.out	36.574
HBrIHII.out	35.963
HBrIIBrI.out	29.212
HBrIIClI.out	30.051
HBrIIFI.out	30.978
HBrIIHI.out	36.067
HBrIIIBr.out	29.467
HBrIIII.out	29.250
HClBrBrBrBr.out	31.015
HClBrBrBrCl.out	31.383
HClBrBrBrI.out	30.572
HClBrBrClBr.out	31.431
HClBrBrClI.out	31.087
HClBrBrFBr.out	32.437
HClBrBrFI.out	32.031
HClBrBrHBr.out	37.494
HClBrBrHI.out	37.119
HClBrBrIBr.out	30.601
HClBrBrICl.out	30.916
HClBrBrII.out	30.173
HClBrClBrBr.out	31.401
HClBrClBrCl.out	31.798
HClBrClBrI.out	31.014
HClBrClClBr.out	31.797
HClBrClClI.out	31.430
HClBrClFBr.out	32.820
HClBrClFI.out	32.555
HClBrClHBr.out	37.941
HClBrClHI.out	37.667
HClBrClIBr.out	31.092
HClBrClICl.out	31.355
HClBrClII.out	30.380
HClBrFBrBr.out	32.465
HClBrFBrCl.out	32.892
HClBrFBrI.out	32.133
HClBrFClBr.out	32.929
HClBrFClI.out	32.527
HClBrFFBr.out	33.864
HClBrFFI.out	33.494
HClBrFIBr.out	32.190
HClBrFICl.out	32.521
HClBrFII.out	31.552
HClBrHBrBr.out	37.609
HClBrHBrCl.out	37.944
HClBrHBrI.out	37.197
HClBrHClBr.out	38.016
HClBrHClI.out	37.664
HClBrHIBr.out	37.275
HClBrHICl.out	37.580
HClBrHII.out	36.635
HClBrIBrBr.out	30.664
HClBrIBrCl.out	31.030
HClBrIBrI.out	30.176
HClBrIClBr.out	30.870
HClBrIClI.out	30.550
HClBrIFBr.out	32.024
HClBrIFI.out	31.698
HClBrIHBr.out	37.070
HClBrIHI.out	36.680
HClBrIIBr.out	29.908
HClBrIICl.out	30.488
HClBrIII.out	29.946
HClClBrBrBr.out	31.402
HClClBrBrCl.out	31.731
HClClBrBrI.out	31.069
HClClBrClBr.out	31.767
HClClBrClCl.out	32.231
HClClBrClI.out	31.404
HClClBrFBr.out	32.931
HClClBrFI.out	32.543
HClClBrHBr.out	38.020
HClClBrHI.out	37.687
HClClBrIBr.out	31.084
HClClBrICl.out	31.457
HClClBrII.out	30.732
HClClClBrBr.out	31.790
HClClClBrCl.out	32.138
HClClClBrI.out	31.460
HClClClClBr.out	32.203
HClClClClCl.out	32.614
HClClClClI.out	31.830
HClClClFBr.out	33.290
HClClClFI.out	33.015
HClClClHBr.out	38.079
HClClClHI.out	38.091
HClClClIBr.out	31.386
HClClClICl.out	31.807
HClClClII.out	30.896
HClClFBrBr.out	32.875
HClClFBrCl.out	33.220
HClClFBrI.out	32.453
HClClFClBr.out	33.278
HClClFClCl.out	33.790
HClClFClI.out	33.024
HClClFFBr.out	34.304
HClClFFI.out	33.879
HClClFIBr.out	32.470
HClClFICl.out	32.952
HClClFII.out	32.263
HClClHBrBr.out	37.945
HClClHBrI.out	37.517
HClClHClBr.out	38.317
HClClHClCl.out	38.834
HClClHClI.out	38.044
HClClHII.out	37.433
HClClIBrBr.out	30.939
HClClIBrCl.out	31.462
HClClIBrI.out	30.471
HClClIClBr.out	31.591
HClClIClCl.out	31.906
HClClIClI.out	31.013
HClClIFBr.out	32.630
HClClIFI.out	32.046
HClClIHBr.out	37.695
HClClIHI.out	37.130
HClClIIBr.out	30.784
HClClIICl.out	31.057
HClClIII.out	29.979
HClFBrBrBr.out	32.472
HClFBrBrCl.out	32.826
HClFBrBrI.out	32.087
HClFBrClBr.out	32.957
HClFBrClCl.out	33.312
HClFBrClI.out	32.589
HClFBrFBr.out	33.945
HClFBrFCl.out	34.292
HClFBrFI.out	33.587
HClFBrHBr.out	39.001
HClFBrHI.out	38.655
HClFBrIBr.out	31.997
HClFBrICl.out	32.469
HClFBrII.out	31.728
HClFClBrBr.out	32.805
HClFClBrCl.out	33.256
HClFClBrI.out	32.488
HClFClClBr.out	33.277
HClFClClCl.out	33.735
HClFClClI.out	32.960
HClFClFBr.out	34.296
HClFClFCl.out	34.665
HClFClFI.out	34.057
HClFClHBr.out	39.385
HClFClHI.out	39.120
HClFClIBr.out	32.545
HClFClICl.out	32.879
HClFClII.out	32.325
HClFFBrBr.out	33.864
HClFFBrCl.out	34.299
HClFFBrI.out	33.445
HClFFClBr.out	34.291
HClFFClCl.out	34.622
HClFFClI.out	33.927
HClFFFBr.out	35.260
HClFFFCl.out	35.581
HClFFFI.out	34.904
HClFFIBr.out	33.505
HClFFICl.out	33.891
HClFFII.out	33.088
HClFIBrBr.out	32.054
HClFIBrCl.out	32.417
HClFIBrI.out	31.690
HClFIClBr.out	32.445
HClFIClCl.out	32.968
HClFIClI.out	32.191
HClFIFBr.out	33.507
HClFIFCl.out	34.024
HClFIFI.out	33.299
HClFIHBr.out	38.541
HClFIHI.out	38.362
HClFIIBr.out	31.729
HClFIICl.out	32.090
HClFIII.out	31.260
HClHBrBrBr.out	37.546
HClHBrBrI.out	37.062
HClHBrClBr.out	37.967
HClHBrClI.out	37.528
HClHBrFBr.out	38.943
HClHBrFI.out	38.606
HClHBrHBr.out	43.976
HClHBrHI.out	43.643
HClHBrIBr.out	37.245
HClHBrII.out	36.700
HClHClBrBr.out	37.977
HClHClBrCl.out	38.319
HClHClBrI.out	37.518
HClHClClBr.out	38.366
HClHClClCl.out	38.764
HClHClClI.out	38.019
HClHClFBr.out	39.322
HClHClFCl.out	39.737
HClHClFI.out	39.065
HClHClHBr.out	44.413
HClHClHCl.out	44.761
HClHClHI.out	44.131
HClHClIBr.out	37.584
HClHClICl.out	38.087
HClHClII.out	36.987
HClHIBrI.out	36.829
HClHIClI.out	37.315
HClHIFI.out	38.429
HClHIHI.out	43.504
HClHIII.out	36.418
HClIBrBrBr.out	30.679
HClIBrBrI.out	30.192
HClIBrClBr.out	31.123
HClIBrClI.out	30.787
HClIBrFBr.out	32.163
HClIBrFI.out	31.813
HClIBrHBr.out	37.182
HClIBrHI.out	36.802
HClIBrIBr.out	30.075
HClIBrICl.out	30.842
HClIBrII.out	29.742
HClIClBrBr.out	31.074
HClIClBrI.out	30.631
HClIClClBr.out	31.477
HClIClClI.out	31.148
HClIClFBr.out	32.512
HClIClFI.out	32.286
HClIClHBr.out	37.730
HClIClHI.out	37.429
HClIClIBr.out	30.647
HClIClICl.out	31.337
HClIClII.out	30.130
HClIFBrBr.out	32.148
HClIFBrI.out	31.808
HClIFClBr.out	32.562
HClIFClI.out	32.120
HClIFFBr.out	33.471
HClIFFI.out	33.180
HClIFIBr.out	31.696
HClIFICl.out	32.440
HClIFII.out	31.245
HClIHBrBr.out	37.221
HClIHBrI.out	36.917
HClIHClI.out	37.220
HClIHIBr.out	36.754
HClIHICl.out	37.491
HClIHII.out	36.227
HClIIBrBr.out	30.031
HClIIBrI.out	29.947
HClIIClBr.out	30.745
HClIIClI.out	30.366
HClIIFBr.out	31.725
HClIIFI.out	31.346
HClIIHBr.out	36.948
HClIIHI.out	36.575
HClIIIBr.out	29.632
HClIIICl.out	30.428
HClIIII.out	29.505
HFBrBrBrBr.out	31.862
HFBrBrBrCl.out	32.328
HFBrBrBrF.out	33.268
HFBrBrBrI.out	31.605
HFBrBrClBr.out	32.365
HFBrBrClCl.out	32.742
HFBrBrClI.out	31.956
HFBrBrFBr.out	33.390
HFBrBrFCl.out	33.791
HFBrBrFI.out	32.998
HFBrBrHBr.out	38.517
HFBrBrHCl.out	38.939
HFBrBrHI.out	38.169
HFBrBrIBr.out	31.471
HFBrBrICl.out	32.074
HFBrBrIF.out	32.854
HFBrBrII.out	31.202
HFBrClBrBr.out	32.366
HFBrClBrCl.out	32.767
HFBrClBrF.out	33.667
HFBrClBrI.out	31.911
HFBrClClBr.out	32.765
HFBrClClCl.out	33.139
HFBrClClI.out	32.498
HFBrClFBr.out	33.789
HFBrClFCl.out	34.139
HFBrClFI.out	33.508
HFBrClHBr.out	38.895
HFBrClHCl.out	39.269
HFBrClHI.out	38.570
HFBrClIBr.out	31.959
HFBrClICl.out	32.484
HFBrClIF.out	33.285
HFBrClII.out	31.550
HFBrFBrBr.out	33.508
HFBrFBrCl.out	33.827
HFBrFBrF.out	34.775
HFBrFBrI.out	33.022
HFBrFClBr.out	33.825
HFBrFClCl.out	34.297
HFBrFClI.out	33.460
HFBrFFBr.out	34.779
HFBrFFCl.out	35.172
HFBrFFI.out	34.521
HFBrFHBr.out	39.843
HFBrFHCl.out	40.206
HFBrFHI.out	39.564
HFBrFIBr.out	33.017
HFBrFICl.out	33.590
HFBrFIF.out	34.418
HFBrFII.out	32.707
HFBrHBrBr.out	38.597
HFBrHBrCl.out	38.898
HFBrHBrF.out	39.765
HFBrHBrI.out	38.128
HFBrHClBr.out	38.869
HFBrHClCl.out	39.327
HFBrHClI.out	38.469
HFBrHFBr.out	39.774
HFBrHFI.out	39.456
HFBrHIBr.out	38.110
HFBrHICl.out	38.607
HFBrHIF.out	39.406
HFBrHII.out	37.622
HFBrIBrBr.out	31.628
HFBrIBrCl.out	31.873
HFBrIBrF.out	32.924
HFBrIBrI.out	31.027
HFBrIClBr.out	31.857
HFBrIClCl.out	32.346
HFBrIClI.out	31.545
HFBrIFBr.out	32.981
HFBrIFCl.out	33.331
HFBrIFI.out	32.601
HFBrIHBr.out	38.023
HFBrIHCl.out	38.582
HFBrIHI.out	37.617
HFBrIIBr.out	31.155
HFBrIICl.out	31.670
HFBrIIF.out	32.471
HFBrIII.out	30.822
HFClBrBrBr.out	32.364
HFClBrBrCl.out	32.780
HFClBrBrF.out	33.730
HFClBrBrI.out	31.999
HFClBrClBr.out	32.805
HFClBrClCl.out	33.159
HFClBrClF.out	34.076
HFClBrClI.out	32.453
HFClBrFBr.out	33.833
HFClBrFCl.out	34.170
HFClBrFI.out	33.475
HFClBrHBr.out	38.920
HFClBrHCl.out	39.299
HFClBrHI.out	38.569
HFClBrIBr.out	31.970
HFClBrICl.out	32.445
HFClBrIF.out	33.290
HFClBrII.out	31.510
HFClClBrBr.out	32.735
HFClClBrCl.out	33.110
HFClClBrF.out	34.169
HFClClBrI.out	32.439
HFClClClBr.out	33.175
HFClClClCl.out	33.521
HFClClClF.out	34.556
HFClClClI.out	32.870
HFClClFBr.out	34.236
HFClClFCl.out	34.590
HFClClFI.out	33.853
HFClClHBr.out	39.312
HFClClHCl.out	39.730
HFClClHI.out	38.938
HFClClIBr.out	32.463
HFClClICl.out	32.786
HFClClIF.out	33.807
HFClClII.out	32.137
HFClFBrBr.out	33.908
HFClFBrCl.out	34.240
HFClFBrF.out	35.220
HFClFBrI.out	33.409
HFClFClBr.out	34.234
HFClFClCl.out	34.639
HFClFClF.out	35.587
HFClFClI.out	33.875
HFClFFBr.out	35.166
HFClFFCl.out	35.590
HFClFFI.out	34.908
HFClFHBr.out	40.217
HFClFHCl.out	40.584
HFClFHI.out	39.943
HFClFIBr.out	33.535
HFClFICl.out	33.845
HFClFIF.out	34.845
HFClFII.out	33.079
HFClHBrBr.out	38.941
HFClHBrCl.out	39.310
HFClHBrF.out	40.246
HFClHBrI.out	38.562
HFClHClBr.out	39.336
HFClHClCl.out	39.638
HFClHClF.out	40.569
HFClHClI.out	38.899
HFClHFBr.out	40.187
HFClHFCl.out	40.649
HFClHFI.out	39.800
HFClHIBr.out	38.578
HFClHICl.out	38.839
HFClHIF.out	39.867
HFClHII.out	37.947
HFClIBrBr.out	31.944
HFClIBrCl.out	32.279
HFClIBrF.out	33.347
HFClIBrI.out	31.487
HFClIClBr.out	32.522
HFClIClCl.out	32.773
HFClIClF.out	33.804
HFClIClI.out	32.019
HFClIFBr.out	33.547
HFClIFCl.out	33.795
HFClIFI.out	33.019
HFClIHBr.out	38.631
HFClIHCl.out	38.833
HFClIHI.out	38.101
HFClIIBr.out	31.335
HFClIICl.out	31.827
HFClIIF.out	32.900
HFClIII.out	31.089
HFFBrBrBr.out	33.394
HFFBrBrCl.out	33.711
HFFBrBrF.out	34.648
HFFBrBrI.out	32.925
HFFBrClBr.out	33.788
HFFBrClCl.out	34.135
HFFBrClF.out	35.105
HFFBrClI.out	33.328
HFFBrFBr.out	34.801
HFFBrFCl.out	35.187
HFFBrFF.out	36.005
HFFBrFI.out	34.463
HFFBrHBr.out	39.863
HFFBrHCl.out	40.276
HFFBrHI.out	39.498
HFFBrIBr.out	32.883
HFFBrICl.out	33.279
HFFBrIF.out	34.406
HFFBrII.out	32.618
HFFClBrBr.out	33.711
HFFClBrCl.out	34.127
HFFClBrF.out	35.109
HFFClBrI.out	33.346
HFFClClBr.out	34.157
HFFClClCl.out	34.588
HFFClClF.out	35.509
HFFClClI.out	33.748
HFFClFBr.out	35.200
HFFClFCl.out	35.599
HFFClFF.out	36.366
HFFClFI.out	34.832
HFFClHBr.out	40.256
HFFClHCl.out	40.624
HFFClHI.out	39.910
HFFClIBr.out	33.415
HFFClICl.out	33.882
HFFClIF.out	34.743
HFFClII.out	33.063
HFFFBrBr.out	34.793
HFFFBrCl.out	35.138
HFFFBrF.out	36.134
HFFFBrI.out	34.286
HFFFClBr.out	35.137
HFFFClCl.out	35.538
HFFFClF.out	36.557
HFFFClI.out	34.804
HFFFFBr.out	36.060
HFFFFCl.out	36.516
HFFFFF.out	37.269
HFFFFI.out	35.802
HFFFHBr.out	41.115
HFFFHCl.out	41.459
HFFFHI.out	40.840
HFFFIBr.out	34.408
HFFFICl.out	34.859
HFFFIF.out	35.713
HFFFII.out	33.937
HFFHBrBr.out	39.708
HFFHBrI.out	39.427
HFFHClBr.out	40.180
HFFHClCl.out	40.527
HFFHClI.out	39.843
HFFHFBr.out	41.120
HFFHFCl.out	41.496
HFFHFF.out	42.243
HFFHFI.out	40.684
HFFHII.out	39.172
HFFIBrBr.out	33.026
HFFIBrCl.out	33.274
HFFIBrF.out	34.333
HFFIBrI.out	32.564
HFFIClBr.out	33.346
HFFIClCl.out	33.824
HFFIClF.out	34.773
HFFIClI.out	33.054
HFFIFBr.out	34.424
HFFIFCl.out	34.811
HFFIFF.out	35.732
HFFIFI.out	34.171
HFFIHBr.out	39.447
HFFIHCl.out	39.902
HFFIHI.out	39.246
HFFIIBr.out	32.651
HFFIICl.out	32.973
HFFIIF.out	33.891
HFFIII.out	32.080
HFHBrBrBr.out	38.375
HFHBrBrI.out	37.922
HFHBrClBr.out	38.781
HFHBrClI.out	38.323
HFHBrFBr.out	39.779
HFHBrFI.out	39.420
HFHBrHBr.out	44.817
HFHBrHI.out	44.466
HFHBrIBr.out	38.050
HFHBrII.out	37.590
HFHClBrBr.out	38.761
HFHClBrCl.out	39.154
HFHClBrI.out	38.367
HFHClClBr.out	39.229
HFHClClCl.out	39.557
HFHClClI.out	38.850
HFHClFBr.out	40.207
HFHClFCl.out	40.566
HFHClFI.out	39.871
HFHClHBr.out	45.266
HFHClHCl.out	45.595
HFHClHI.out	44.973
HFHClIBr.out	38.476
HFHClICl.out	38.897
HFHClII.out	37.951
HFHFBrBr.out	39.743
HFHFBrCl.out	40.111
HFHFBrF.out	41.059
HFHFBrI.out	39.388
HFHFClBr.out	40.136
HFHFClCl.out	40.528
HFHFClF.out	41.431
HFHFClI.out	39.825
HFHFFBr.out	41.054
HFHFFCl.out	41.531
HFHFFF.out	42.299
HFHFFI.out	40.783
HFHFHBr.out	46.102
HFHFHCl.out	46.443
HFHFHF.out	47.291
HFHFHI.out	45.820
HFHFIBr.out	39.439
HFHFICl.out	39.849
HFHFIF.out	40.801
HFHFII.out	39.071
HFHIBrI.out	37.649
HFHIClI.out	38.127
HFHIFI.out	39.255
HFHIHI.out	44.338
HFHIII.out	37.246
HFIBrBrBr.out	31.511
HFIBrBrCl.out	31.915
HFIBrBrI.out	31.173
HFIBrClBr.out	32.062
HFIBrClCl.out	32.355
HFIBrClI.out	31.649
HFIBrFBr.out	33.016
HFIBrFCl.out	33.472
HFIBrFI.out	32.622
HFIBrHBr.out	38.067
HFIBrHCl.out	38.474
HFIBrHI.out	37.686
HFIBrIBr.out	31.090
HFIBrICl.out	31.686
HFIBrIF.out	32.541
HFIBrII.out	30.845
HFIClBrBr.out	31.975
HFIClBrCl.out	32.359
HFIClBrI.out	31.590
HFIClClBr.out	32.497
HFIClClCl.out	32.752
HFIClClI.out	32.161
HFIClFBr.out	33.530
HFIClFCl.out	33.839
HFIClFI.out	33.256
HFIClHBr.out	38.593
HFIClHCl.out	38.985
HFIClHI.out	38.293
HFIClIBr.out	31.538
HFIClICl.out	32.182
HFIClIF.out	33.058
HFIClII.out	31.092
HFIFBrBr.out	33.128
HFIFBrCl.out	33.508
HFIFBrI.out	32.615
HFIFClBr.out	33.431
HFIFClCl.out	33.946
HFIFClI.out	33.142
HFIFFBr.out	34.488
HFIFFCl.out	34.797
HFIFFI.out	34.257
HFIFHBr.out	39.608
HFIFHCl.out	39.966
HFIFHI.out	39.326
HFIFIBr.out	32.688
HFIFICl.out	33.250
HFIFIF.out	34.239
HFIFII.out	32.376
HFIHBrBr.out	38.229
HFIHBrCl.out	38.538
HFIHBrI.out	37.713
HFIHClBr.out	38.462
HFIHClCl.out	38.997
HFIHClI.out	38.121
HFIHFI.out	39.185
HFIHIBr.out	37.660
HFIHICl.out	38.283
HFIHIF.out	39.249
HFIHII.out	37.361
HFIIBrBr.out	31.173
HFIIBrCl.out	31.579
HFIIBrI.out	30.869
HFIIClBr.out	31.675
HFIIClCl.out	31.919
HFIIClI.out	31.300
HFIIFBr.out	32.732
HFIIFCl.out	33.031
HFIIFI.out	32.360
HFIIHBr.out	37.839
HFIIHCl.out	38.251
HFIIHI.out	37.522
HFIIIBr.out	30.403
HFIIICl.out	31.191
HFIIIF.out	32.098
HFIIII.out	30.493
HHBrBrBrBr.out	37.090
HHBrBrBrI.out	36.752
HHBrBrClI.out	37.103
HHBrBrFI.out	38.257
HHBrBrHI.out	43.383
HHBrBrIBr.out	36.722
HHBrBrII.out	36.429
HHBrClBrBr.out	37.498
HHBrClBrI.out	37.215
HHBrClClBr.out	38.031
HHBrClClI.out	37.713
HHBrClFI.out	38.613
HHBrClHI.out	43.694
HHBrClIBr.out	37.078
HHBrClII.out	36.883
HHBrFBrBr.out	38.599
HHBrFBrI.out	38.174
HHBrFClBr.out	39.029
HHBrFClI.out	38.709
HHBrFFBr.out	39.961
HHBrFFI.out	39.677
HHBrFHI.out	44.657
HHBrFIBr.out	38.215
HHBrFII.out	37.933
HHBrHBrBr.out	43.698
HHBrHBrI.out	43.226
HHBrHClBr.out	44.071
HHBrHClI.out	43.757
HHBrHFBr.out	44.972
HHBrHFI.out	44.721
HHBrHHBr.out	50.188
HHBrHHI.out	49.864
HHBrHIBr.out	43.244
HHBrHII.out	43.045
HHBrIBrI.out	36.273
HHBrIClI.out	36.771
HHBrIFI.out	37.776
HHBrIHI.out	42.773
HHBrIIBr.out	36.556
HHBrIII.out	35.760
HHClBrBrBr.out	37.532
HHClBrBrCl.out	37.906
HHClBrBrI.out	37.187
HHClBrClBr.out	37.965
HHClBrClI.out	37.558
HHClBrFBr.out	38.978
HHClBrFI.out	38.589
HHClBrHBr.out	44.099
HHClBrHI.out	43.647
HHClBrIBr.out	37.132
HHClBrICl.out	37.461
HHClBrII.out	36.707
HHClClBrBr.out	37.973
HHClClBrCl.out	38.353
HHClClBrI.out	37.564
HHClClClBr.out	38.337
HHClClClCl.out	38.735
HHClClClI.out	37.979
HHClClFBr.out	39.426
HHClClFI.out	39.054
HHClClHBr.out	44.486
HHClClHI.out	44.142
HHClClIBr.out	37.541
HHClClICl.out	38.117
HHClClII.out	37.226
HHClFBrBr.out	38.966
HHClFBrCl.out	39.356
HHClFBrI.out	38.662
HHClFClBr.out	39.387
HHClFClCl.out	39.814
HHClFClI.out	39.043
HHClFFBr.out	40.331
HHClFFCl.out	40.698
HHClFFI.out	39.968
HHClFHBr.out	45.332
HHClFHI.out	44.978
HHClFIBr.out	38.564
HHClFICl.out	39.112
HHClFII.out	38.227
HHClHBrBr.out	44.096
HHClHBrCl.out	44.465
HHClHBrI.out	43.682
HHClHClBr.out	44.454
HHClHClCl.out	44.882
HHClHClI.out	44.167
HHClHFBr.out	45.346
HHClHFCl.out	45.717
HHClHFI.out	45.089
HHClHHBr.out	50.510
HHClHHCl.out	50.859
HHClHHI.out	50.227
HHClHIBr.out	43.613
HHClHICl.out	44.090
HHClHII.out	43.425
HHClIBrBr.out	37.160
HHClIBrI.out	36.712
HHClIClBr.out	37.719
HHClIClI.out	37.233
HHClIFBr.out	38.709
HHClIFI.out	38.210
HHClIHBr.out	43.807
HHClIHI.out	43.272
HHClIIBr.out	36.528
HHClIICl.out	37.409
HHClIII.out	36.349
HHFBrBrBr.out	38.477
HHFBrBrCl.out	38.916
HHFBrBrF.out	39.763
HHFBrBrI.out	37.987
HHFBrClBr.out	38.916
HHFBrClCl.out	39.272
HHFBrClI.out	38.423
HHFBrFBr.out	39.927
HHFBrFCl.out	40.288
HHFBrFI.out	39.553
HHFBrHBr.out	44.965
HHFBrHCl.out	45.305
HHFBrHI.out	44.556
HHFBrIBr.out	38.105
HHFBrICl.out	38.576
HHFBrIF.out	39.497
HHFBrII.out	37.501
HHFClBrBr.out	38.875
HHFClBrCl.out	39.263
HHFClBrF.out	40.139
HHFClBrI.out	38.510
HHFClClBr.out	39.335
HHFClClCl.out	39.709
HHFClClF.out	40.618
HHFClClI.out	38.974
HHFClFBr.out	40.336
HHFClFCl.out	40.694
HHFClFI.out	39.984
HHFClHBr.out	45.364
HHFClHCl.out	45.704
HHFClHI.out	45.050
HHFClIBr.out	38.535
HHFClICl.out	38.885
HHFClIF.out	39.842
HHFClII.out	38.157
HHFFBrBr.out	39.860
HHFFBrCl.out	40.211
HHFFBrF.out	41.237
HHFFBrI.out	39.523
HHFFClBr.out	40.201
HHFFClCl.out	40.636
HHFFClF.out	41.558
HHFFClI.out	39.875
HHFFFBr.out	41.212
HHFFFCl.out	41.582
HHFFFF.out	42.407
HHFFFI.out	40.842
HHFFHBr.out	46.201
HHFFHCl.out	46.608
HHFFHI.out	45.834
HHFFIBr.out	39.453
HHFFICl.out	39.873
HHFFIF.out	40.868
HHFFII.out	39.163
HHFHBrBr.out	44.970
HHFHBrCl.out	45.250
HHFHBrF.out	46.243
HHFHBrI.out	44.596
HHFHClBr.out	45.240
HHFHClCl.out	45.658
HHFHClF.out	46.503
HHFHClI.out	44.996
HHFHFBr.out	46.172
HHFHFCl.out	46.545
HHFHFF.out	47.493
HHFHFI.out	45.911
HHFHHBr.out	51.296
HHFHHCl.out	51.645
HHFHHF.out	52.438
HHFHHI.out	51.018
HHFHIBr.out	44.463
HHFHICl.out	44.963
HHFHIF.out	45.868
HHFHII.out	44.129
HHFIBrBr.out	38.190
HHFIBrCl.out	38.524
HHFIBrI.out	37.704
HHFIClBr.out	38.565
HHFIClCl.out	38.872
HHFIClI.out	38.198
HHFIFBr.out	39.608
HHFIFCl.out	39.935
HHFIFI.out	39.328
HHFIHBr.out	44.609
HHFIHCl.out	44.950
HHFIHI.out	44.372
HHFIIBr.out	37.742
HHFIICl.out	37.971
HHFIIF.out	39.204
HHFIII.out	37.207
HHHBrBrBr.out	43.652
HHHBrBrI.out	43.262
HHHBrClBr.out	44.057
HHHBrClI.out	43.653
HHHBrFBr.out	45.035
HHHBrFI.out	44.696
HHHBrHBr.out	50.060
HHHBrHI.out	49.723
HHHBrIBr.out	43.343
HHHBrII.out	42.946
HHHClBrBr.out	44.043
HHHClBrCl.out	44.417
HHHClBrI.out	43.617
HHHClClBr.out	44.495
HHHClClCl.out	44.853
HHHClClI.out	44.046
HHHClFBr.out	45.454
HHHClFCl.out	45.809
HHHClFI.out	45.051
HHHClHBr.out	50.510
HHHClHCl.out	50.817
HHHClHI.out	50.053
HHHClIBr.out	43.657
HHHClICl.out	44.165
HHHClII.out	43.351
HHHFBrBr.out	44.971
HHHFBrCl.out	45.312
HHHFBrF.out	46.238
HHHFBrI.out	44.478
HHHFClBr.out	45.400
HHHFClCl.out	45.772
HHHFClF.out	46.603
HHHFClI.out	45.029
HHHFFBr.out	46.345
HHHFFCl.out	46.720
HHHFFF.out	47.478
HHHFFI.out	45.997
HHHFHBr.out	51.338
HHHFHCl.out	51.692
HHHFHF.out	52.432
HHHFHI.out	51.009
HHHFIBr.out	44.593
HHHFICl.out	44.976
HHHFIF.out	45.959
HHHFII.out	44.204
HHHHBrBr.out	50.093
HHHHBrI.out	49.654
HHHHClBr.out	50.532
HHHHClCl.out	50.908
HHHHClI.out	50.110
HHHHFBr.out	51.369
HHHHFCl.out	51.731
HHHHFF.out	52.521
HHHHFI.out	51.036
HHHHHBr.out	56.530
HHHHHCl.out	56.851
HHHHHF.out	57.576
HHHHHH.out	62.789
HHHHHI.out	56.216
HHHHII.out	49.543
HHHIBrI.out	42.946
HHHIClI.out	43.419
HHHIFI.out	44.507
HHHIHI.out	49.571
HHHIII.out	42.515
HHIBrBrI.out	36.378
HHIBrII.out	36.142
HHIClBrI.out	36.817
HHIClClI.out	37.415
HHIClII.out	36.483
HHIFBrI.out	37.756
HHIFClI.out	38.386
HHIFFI.out	39.435
HHIFII.out	37.592
HHIHBrI.out	42.848
HHIHClI.out	43.385
HHIHFI.out	44.418
HHIHHI.out	49.516
HHIHII.out	42.721
HHIIII.out	35.724
HIBrBrBrI.out	29.958
HIBrBrII.out	29.082
HIBrClBrI.out	30.383
HIBrClII.out	29.584
HIBrFBrI.out	31.482
HIBrFII.out	30.800
HIBrIBrI.out	29.650
HIBrIII.out	28.596
HIClBrBrI.out	30.001
HIClBrClI.out	30.878
HIClBrII.out	29.809
HIClClBrI.out	30.555
HIClClClI.out	31.324
HIClClII.out	30.062
HIClFBrI.out	31.612
HIClFClI.out	32.416
HIClFII.out	31.147
HIClIBrI.out	29.704
HIClIClI.out	30.643
HIClIII.out	29.449
HIFBrBrI.out	31.211
HIFBrClI.out	31.786
HIFBrFI.out	32.965
HIFBrII.out	31.089
HIFClBrI.out	31.580
HIFClClI.out	32.232
HIFClFI.out	33.332
HIFClII.out	31.466
HIFFBrI.out	32.621
HIFFClI.out	33.230
HIFFFI.out	34.255
HIFFII.out	32.358
HIFIBrI.out	30.946
HIFIClI.out	31.271
HIFIFI.out	32.690
HIFIII.out	30.446
HIHIBrI.out	36.148
HIHIClI.out	36.547
HIHIFI.out	37.724
HIHIHI.out	42.882
HIHIII.out	35.752
HIIBrII.out	29.382
HIIClII.out	29.871
HIIFII.out	30.929
HIIHII.out	36.071
HIIIII.out	28.961
IIIIII.out	22.112
