# Supplementary material for: Geometric and energetic data from quantum chemical calculations of halobenzenes and xylenes
Source: Data Brief. 2020 Mar 5;30:105386. doi: 10.1016/j.dib.2020.105386 (PMC7114895; doi:10.1016/j.dib.2020.105386)
Supplement: Supplementary file 1 [file mmc1.zip › halobenzene/B3LYP/4_enthalpy.csv]

BrBrBrBrBrBr.out	32.927
BrBrBrBrBrI.out	32.707
BrBrBrBrII.out	32.526
BrBrBrIBrI.out	32.451
BrBrBrIII.out	32.265
BrBrIBrBrI.out	32.396
BrBrIBrII.out	31.399
BrBrIIII.out	32.065
BrIBrIBrI.out	32.256
BrIBrIII.out	31.930
BrIIBrII.out	31.997
BrIIIII.out	31.892
ClBrBrBrBrBr.out	33.165
ClBrBrBrBrI.out	32.969
ClBrBrBrClI.out	33.232
ClBrBrBrIBr.out	32.943
ClBrBrBrII.out	32.739
ClBrBrClBrBr.out	33.405
ClBrBrClBrI.out	33.176
ClBrBrClII.out	33.003
ClBrBrIBrBr.out	32.992
ClBrBrIBrI.out	32.699
ClBrBrIClI.out	32.814
ClBrBrIIBr.out	32.554
ClBrBrIII.out	32.533
ClBrClBrBrBr.out	33.452
ClBrClBrBrI.out	33.124
ClBrClBrClBr.out	33.687
ClBrClBrClI.out	33.466
ClBrClBrIBr.out	33.227
ClBrClBrII.out	32.791
ClBrClIBrI.out	33.044
ClBrClIClI.out	33.295
ClBrClIII.out	32.746
ClBrIBrBrI.out	32.563
ClBrIBrClI.out	32.930
ClBrIBrIBr.out	32.710
ClBrIBrII.out	32.449
ClBrIClBrI.out	32.909
ClBrIClIBr.out	33.007
ClBrIClII.out	32.528
ClBrIIBrI.out	32.442
ClBrIIClI.out	32.690
ClBrIIIBr.out	32.498
ClBrIIII.out	32.331
ClClBrBrBrBr.out	33.433
ClClBrBrBrI.out	33.168
ClClBrBrClI.out	33.389
ClClBrBrIBr.out	33.206
ClClBrBrII.out	32.935
ClClBrClBrBr.out	33.677
ClClBrClBrI.out	33.366
ClClBrClClBr.out	33.936
ClClBrClClI.out	33.719
ClClBrClIBr.out	33.460
ClClBrClII.out	33.015
ClClBrIBrI.out	32.806
ClClBrIClI.out	33.082
ClClBrIIBr.out	33.026
ClClBrIII.out	32.757
ClClClBrBrBr.out	33.670
ClClClBrBrI.out	33.409
ClClClBrClBr.out	33.907
ClClClBrClI.out	33.622
ClClClBrIBr.out	33.443
ClClClBrII.out	33.097
ClClClClBrBr.out	33.884
ClClClClBrI.out	33.619
ClClClClClBr.out	34.157
ClClClClClCl.out	33.341
ClClClClClI.out	33.940
ClClClClII.out	33.494
ClClClIBrI.out	33.255
ClClClIClI.out	33.511
ClClClIII.out	32.991
ClClIBrBrI.out	32.995
ClClIBrII.out	32.661
ClClIClBrI.out	33.095
ClClIClClI.out	33.506
ClClIClII.out	32.836
ClClIIII.out	32.553
ClIBrBrBrI.out	32.757
ClIBrBrII.out	32.470
ClIBrIBrI.out	32.546
ClIBrIII.out	32.262
ClIClIBrI.out	32.872
ClIClIClI.out	33.210
ClIClIII.out	32.562
ClIIBrII.out	32.378
ClIIClII.out	32.616
ClIIIII.out	32.133
FBrBrBrBrBr.out	34.047
FBrBrBrBrI.out	33.775
FBrBrBrClI.out	34.040
FBrBrBrFI.out	34.949
FBrBrBrIBr.out	33.721
FBrBrBrII.out	33.585
FBrBrClBrBr.out	34.271
FBrBrClBrI.out	34.042
FBrBrClClI.out	34.274
FBrBrClIBr.out	33.974
FBrBrClII.out	33.829
FBrBrFBrBr.out	35.111
FBrBrFBrI.out	34.893
FBrBrFII.out	34.715
FBrBrIBrBr.out	33.784
FBrBrIBrI.out	33.605
FBrBrIClI.out	33.757
FBrBrIFI.out	34.681
FBrBrIIBr.out	33.526
FBrBrIII.out	33.074
FBrClBrBrBr.out	34.317
FBrClBrBrI.out	34.022
FBrClBrClBr.out	34.556
FBrClBrClI.out	34.275
FBrClBrFI.out	35.144
FBrClBrIBr.out	34.003
FBrClBrII.out	33.637
FBrClClBrBr.out	34.553
FBrClClBrI.out	34.321
FBrClClClBr.out	34.759
FBrClClClI.out	34.512
FBrClClIBr.out	34.266
FBrClClII.out	33.915
FBrClIBrBr.out	34.077
FBrClIBrI.out	33.732
FBrClIClBr.out	34.321
FBrClIClI.out	34.106
FBrClIFI.out	34.940
FBrClIIBr.out	33.782
FBrClIII.out	33.562
FBrFBrBrBr.out	35.144
FBrFBrBrI.out	34.948
FBrFBrClBr.out	35.388
FBrFBrClI.out	35.150
FBrFBrFBr.out	36.258
FBrFBrFI.out	36.081
FBrFBrIBr.out	34.925
FBrFBrII.out	34.688
FBrFIBrI.out	34.669
FBrFIClI.out	34.975
FBrFIFI.out	35.876
FBrFIII.out	34.364
FBrIBrBrI.out	33.524
FBrIBrClI.out	33.784
FBrIBrFI.out	34.743
FBrIBrIBr.out	33.590
FBrIBrII.out	33.117
FBrIClBrI.out	33.774
FBrIClClI.out	34.014
FBrIClIBr.out	33.875
FBrIClII.out	33.472
FBrIFBrI.out	34.647
FBrIFIBr.out	34.728
FBrIFII.out	34.316
FBrIIBrI.out	33.242
FBrIIClI.out	33.582
FBrIIFI.out	34.415
FBrIIIBr.out	33.298
FBrIIII.out	33.103
FClBrBrBrBr.out	34.299
FClBrBrBrCl.out	34.529
FClBrBrBrI.out	34.046
FClBrBrClBr.out	34.483
FClBrBrClI.out	34.234
FClBrBrFBr.out	35.380
FClBrBrFI.out	35.084
FClBrBrIBr.out	34.013
FClBrBrICl.out	34.174
FClBrBrII.out	33.766
FClBrClBrBr.out	34.544
FClBrClBrCl.out	34.754
FClBrClBrI.out	34.252
FClBrClClBr.out	34.764
FClBrClClI.out	34.521
FClBrClFBr.out	35.598
FClBrClFI.out	35.407
FClBrClIBr.out	34.304
FClBrClICl.out	34.437
FClBrClII.out	33.862
FClBrFBrBr.out	35.373
FClBrFBrCl.out	35.613
FClBrFBrI.out	35.127
FClBrFClBr.out	35.622
FClBrFClI.out	35.365
FClBrFIBr.out	35.177
FClBrFICl.out	35.341
FClBrFII.out	34.790
FClBrIBrBr.out	33.976
FClBrIBrCl.out	34.287
FClBrIBrI.out	33.693
FClBrIClBr.out	34.256
FClBrIClI.out	34.003
FClBrIFBr.out	35.119
FClBrIFI.out	34.884
FClBrIIBr.out	33.602
FClBrIICl.out	33.887
FClBrIII.out	33.524
FClClBrBrBr.out	34.502
FClClBrBrCl.out	34.737
FClClBrBrI.out	34.251
FClClBrClBr.out	34.792
FClClBrClCl.out	35.009
FClClBrClI.out	34.558
FClClBrFBr.out	35.643
FClClBrFI.out	35.431
FClClBrIBr.out	34.238
FClClBrICl.out	34.543
FClClBrII.out	34.030
FClClClBrBr.out	34.735
FClClClBrCl.out	34.969
FClClClBrI.out	34.499
FClClClClBr.out	34.980
FClClClClCl.out	35.222
FClClClClI.out	34.742
FClClClFBr.out	35.570
FClClClFI.out	35.435
FClClClIBr.out	34.435
FClClClICl.out	34.708
FClClClII.out	34.277
FClClFBrBr.out	35.613
FClClFBrI.out	35.344
FClClFClBr.out	35.843
FClClFClCl.out	36.147
FClClFClI.out	35.646
FClClFII.out	35.214
FClClIBrBr.out	34.286
FClClIBrCl.out	34.501
FClClIBrI.out	34.067
FClClIClBr.out	34.508
FClClIClCl.out	34.794
FClClIClI.out	34.376
FClClIFBr.out	35.415
FClClIFI.out	35.213
FClClIIBr.out	34.028
FClClIICl.out	34.314
FClClIII.out	33.778
FClFBrBrBr.out	35.362
FClFBrBrI.out	35.164
FClFBrClBr.out	35.607
FClFBrClI.out	35.415
FClFBrFBr.out	36.464
FClFBrFI.out	36.307
FClFBrIBr.out	35.142
FClFBrII.out	34.845
FClFClBrBr.out	35.629
FClFClBrCl.out	35.819
FClFClBrI.out	35.348
FClFClClBr.out	35.873
FClFClClCl.out	36.116
FClFClClI.out	35.685
FClFClFBr.out	36.719
FClFClFCl.out	36.934
FClFClFI.out	36.547
FClFClIBr.out	35.322
FClFClICl.out	35.652
FClFClII.out	35.032
FClFIBrI.out	34.883
FClFIClI.out	35.193
FClFIFI.out	36.083
FClFIII.out	34.595
FClIBrBrBr.out	34.026
FClIBrBrI.out	33.773
FClIBrClBr.out	34.303
FClIBrClI.out	34.039
FClIBrFBr.out	35.088
FClIBrFI.out	34.846
FClIBrIBr.out	33.675
FClIBrICl.out	34.130
FClIBrII.out	33.471
FClIClBrBr.out	34.311
FClIClBrI.out	33.976
FClIClClBr.out	34.516
FClIClClI.out	34.299
FClIClFBr.out	35.168
FClIClFI.out	35.248
FClIClIBr.out	34.001
FClIClICl.out	34.429
FClIClII.out	33.700
FClIFBrBr.out	35.160
FClIFBrI.out	34.888
FClIFClI.out	35.114
FClIFIBr.out	34.846
FClIFICl.out	35.283
FClIFII.out	34.582
FClIIBrBr.out	33.812
FClIIBrI.out	33.544
FClIIClBr.out	34.030
FClIIClI.out	33.782
FClIIFBr.out	34.923
FClIIFI.out	34.715
FClIIIBr.out	33.382
FClIIICl.out	33.859
FClIIII.out	33.329
FFBrBrBrBr.out	35.042
FFBrBrBrI.out	34.843
FFBrBrClI.out	35.036
FFBrBrFI.out	35.927
FFBrBrIBr.out	34.772
FFBrBrII.out	34.578
FFBrClBrBr.out	35.304
FFBrClBrI.out	35.041
FFBrClClBr.out	35.543
FFBrClClI.out	35.407
FFBrClFI.out	36.162
FFBrClIBr.out	35.059
FFBrClII.out	34.774
FFBrFBrBr.out	36.186
FFBrFBrI.out	35.878
FFBrFClBr.out	36.378
FFBrFClI.out	36.159
FFBrFFBr.out	37.120
FFBrFFI.out	36.952
FFBrFIBr.out	35.891
FFBrFII.out	35.664
FFBrIBrI.out	34.534
FFBrIClI.out	34.813
FFBrIFI.out	35.679
FFBrIIBr.out	34.648
FFBrIII.out	34.158
FFClBrBrBr.out	35.337
FFClBrBrCl.out	35.493
FFClBrBrI.out	35.084
FFClBrClBr.out	35.565
FFClBrClI.out	35.321
FFClBrFBr.out	36.386
FFClBrFI.out	36.177
FFClBrIBr.out	35.079
FFClBrICl.out	35.233
FFClBrII.out	34.735
FFClClBrBr.out	35.499
FFClClBrCl.out	35.739
FFClClBrI.out	35.354
FFClClClBr.out	35.737
FFClClClCl.out	35.935
FFClClClI.out	35.494
FFClClFBr.out	36.635
FFClClFI.out	36.366
FFClClIBr.out	35.348
FFClClICl.out	35.558
FFClClII.out	35.109
FFClFBrBr.out	36.425
FFClFBrCl.out	36.610
FFClFBrI.out	36.104
FFClFClBr.out	36.605
FFClFClCl.out	36.868
FFClFClI.out	36.389
FFClFFBr.out	37.341
FFClFFCl.out	37.552
FFClFFI.out	37.172
FFClFIBr.out	36.155
FFClFICl.out	36.388
FFClFII.out	35.865
FFClIBrBr.out	35.111
FFClIBrI.out	34.856
FFClIClBr.out	35.322
FFClIClI.out	35.157
FFClIFBr.out	36.197
FFClIFI.out	35.980
FFClIIBr.out	34.861
FFClIICl.out	35.144
FFClIII.out	34.558
FFFBrBrBr.out	36.074
FFFBrBrI.out	35.824
FFFBrClBr.out	36.314
FFFBrClI.out	36.095
FFFBrFBr.out	37.152
FFFBrFI.out	36.953
FFFBrIBr.out	35.851
FFFBrII.out	35.515
FFFClBrBr.out	36.318
FFFClBrCl.out	36.531
FFFClBrI.out	36.059
FFFClClBr.out	36.574
FFFClClCl.out	36.807
FFFClClI.out	36.333
FFFClFBr.out	37.418
FFFClFCl.out	37.619
FFFClFI.out	37.177
FFFClIBr.out	36.074
FFFClICl.out	36.353
FFFClII.out	35.795
FFFFBrBr.out	37.075
FFFFBrI.out	36.795
FFFFClBr.out	37.294
FFFFClCl.out	37.535
FFFFClI.out	37.093
FFFFFBr.out	38.040
FFFFFCl.out	38.249
FFFFFF.out	38.889
FFFFFI.out	37.862
FFFFII.out	36.669
FFFIBrI.out	35.590
FFFIClI.out	35.894
FFFIFI.out	36.770
FFFIII.out	35.306
FFIBrBrI.out	34.560
FFIBrII.out	34.385
FFIClBrI.out	34.827
FFIClClI.out	35.167
FFIClII.out	34.513
FFIFBrI.out	35.619
FFIFClI.out	35.966
FFIFFI.out	36.773
FFIFII.out	35.448
FFIIII.out	34.096
FIBrBrBrI.out	33.627
FIBrBrII.out	33.100
FIBrClBrI.out	33.873
FIBrClII.out	33.365
FIBrIBrI.out	33.415
FIBrIII.out	32.872
FIClBrBrI.out	33.736
FIClBrClI.out	34.177
FIClBrII.out	33.582
FIClClBrI.out	33.986
FIClClClI.out	34.387
FIClClII.out	33.743
FIClIBrI.out	33.576
FIClIClI.out	34.035
FIClIII.out	33.282
FIFIBrI.out	34.477
FIFIClI.out	34.735
FIFIFI.out	35.703
FIFIII.out	34.175
FIIBrII.out	33.166
FIIClII.out	33.454
FIIFII.out	34.312
FIIIII.out	32.884
HBrBrBrBrBr.out	38.559
HBrBrBrBrI.out	38.332
HBrBrBrClI.out	38.587
HBrBrBrFI.out	39.434
HBrBrBrHI.out	44.005
HBrBrBrIBr.out	38.283
HBrBrBrII.out	38.163
HBrBrClBrBr.out	38.791
HBrBrClBrI.out	38.580
HBrBrClClI.out	38.847
HBrBrClFI.out	39.631
HBrBrClIBr.out	38.540
HBrBrClII.out	38.382
HBrBrFBrBr.out	39.623
HBrBrFBrI.out	39.435
HBrBrFClI.out	39.703
HBrBrFFI.out	40.469
HBrBrFIBr.out	39.454
HBrBrFII.out	39.257
HBrBrHBrBr.out	44.129
HBrBrHBrI.out	43.993
HBrBrHII.out	43.790
HBrBrIBrBr.out	38.291
HBrBrIBrI.out	38.036
HBrBrIClI.out	38.382
HBrBrIFI.out	39.242
HBrBrIHI.out	43.788
HBrBrIIBr.out	38.001
HBrBrIII.out	37.693
HBrClBrBrBr.out	38.883
HBrClBrBrI.out	38.601
HBrClBrClBr.out	39.065
HBrClBrClI.out	38.850
HBrClBrFI.out	39.673
HBrClBrHI.out	44.253
HBrClBrIBr.out	38.592
HBrClBrII.out	38.319
HBrClClBrBr.out	39.126
HBrClClBrI.out	38.862
HBrClClClBr.out	39.280
HBrClClClI.out	39.062
HBrClClFI.out	39.961
HBrClClIBr.out	38.847
HBrClClII.out	38.514
HBrClFBrBr.out	39.931
HBrClFBrI.out	39.697
HBrClFClBr.out	40.121
HBrClFClI.out	39.888
HBrClFFI.out	40.681
HBrClFIBr.out	39.673
HBrClFII.out	39.356
HBrClIBrBr.out	38.651
HBrClIBrI.out	38.409
HBrClIClBr.out	38.824
HBrClIClI.out	38.524
HBrClIFI.out	39.381
HBrClIHI.out	43.867
HBrClIIBr.out	38.214
HBrClIII.out	38.073
HBrFBrBrBr.out	39.655
HBrFBrBrI.out	39.426
HBrFBrClBr.out	39.967
HBrFBrClI.out	39.687
HBrFBrFBr.out	40.687
HBrFBrFI.out	40.479
HBrFBrHI.out	45.030
HBrFBrIBr.out	39.353
HBrFBrII.out	39.050
HBrFClBrBr.out	39.925
HBrFClBrI.out	39.674
HBrFClClBr.out	40.158
HBrFClClI.out	39.904
HBrFClFBr.out	40.894
HBrFClFI.out	40.757
HBrFClIBr.out	39.607
HBrFClII.out	39.327
HBrFFBrBr.out	40.719
HBrFFBrI.out	40.437
HBrFFClBr.out	40.895
HBrFFClI.out	40.670
HBrFFFBr.out	41.598
HBrFFFI.out	41.413
HBrFFIBr.out	40.411
HBrFFII.out	40.132
HBrFIBrBr.out	39.386
HBrFIBrI.out	39.167
HBrFIClBr.out	39.637
HBrFIClI.out	39.436
HBrFIFBr.out	40.490
HBrFIFI.out	40.267
HBrFIHI.out	44.796
HBrFIIBr.out	39.178
HBrFIII.out	38.947
HBrHBrBrBr.out	44.203
HBrHBrBrI.out	44.006
HBrHBrClBr.out	44.437
HBrHBrClI.out	44.247
HBrHBrFBr.out	45.210
HBrHBrFI.out	44.955
HBrHBrHBr.out	49.703
HBrHBrHI.out	49.509
HBrHBrIBr.out	43.986
HBrHBrII.out	43.770
HBrHIBrI.out	43.746
HBrHIClI.out	44.015
HBrHIFI.out	44.859
HBrHIHI.out	49.384
HBrHIII.out	43.474
HBrIBrBrI.out	38.111
HBrIBrClI.out	38.280
HBrIBrFI.out	39.195
HBrIBrHI.out	43.801
HBrIBrIBr.out	38.117
HBrIBrII.out	37.723
HBrIClBrI.out	38.329
HBrIClClI.out	38.579
HBrIClFI.out	39.325
HBrIClIBr.out	38.408
HBrIClII.out	38.080
HBrIFBrI.out	39.212
HBrIFClI.out	39.459
HBrIFFI.out	40.141
HBrIFIBr.out	39.242
HBrIFII.out	38.878
HBrIHBrI.out	43.754
HBrIHIBr.out	43.784
HBrIHII.out	43.458
HBrIIBrI.out	37.708
HBrIIClI.out	38.187
HBrIIFI.out	38.944
HBrIIHI.out	43.499
HBrIIIBr.out	37.828
HBrIIII.out	37.684
HClBrBrBrBr.out	38.855
HClBrBrBrCl.out	39.028
HClBrBrBrI.out	38.546
HClBrBrClBr.out	39.068
HClBrBrClI.out	38.837
HClBrBrFBr.out	39.864
HClBrBrFI.out	39.605
HClBrBrHBr.out	44.369
HClBrBrHI.out	44.140
HClBrBrIBr.out	38.571
HClBrBrICl.out	38.745
HClBrBrII.out	38.304
HClBrClBrBr.out	39.072
HClBrClBrCl.out	39.266
HClBrClBrI.out	38.800
HClBrClClBr.out	39.270
HClBrClClI.out	39.030
HClBrClFBr.out	40.075
HClBrClFI.out	39.890
HClBrClHBr.out	44.618
HClBrClHI.out	44.432
HClBrClIBr.out	38.831
HClBrClICl.out	38.993
HClBrClII.out	38.422
HClBrFBrBr.out	39.915
HClBrFBrCl.out	40.121
HClBrFBrI.out	39.678
HClBrFClBr.out	40.156
HClBrFClI.out	39.894
HClBrFFBr.out	40.881
HClBrFFI.out	40.635
HClBrFIBr.out	39.692
HClBrFICl.out	39.900
HClBrFII.out	39.332
HClBrHBrBr.out	44.475
HClBrHBrCl.out	44.620
HClBrHBrI.out	44.210
HClBrHClBr.out	44.688
HClBrHClI.out	44.455
HClBrHIBr.out	44.214
HClBrHICl.out	44.415
HClBrHII.out	43.865
HClBrIBrBr.out	38.590
HClBrIBrCl.out	38.788
HClBrIBrI.out	38.289
HClBrIClBr.out	38.716
HClBrIClI.out	38.516
HClBrIFBr.out	39.615
HClBrIFI.out	39.397
HClBrIHBr.out	44.126
HClBrIHI.out	43.876
HClBrIIBr.out	38.152
HClBrIICl.out	38.457
HClBrIII.out	38.107
HClClBrBrBr.out	39.058
HClClBrBrCl.out	39.234
HClClBrBrI.out	38.832
HClClBrClBr.out	39.255
HClClBrClCl.out	39.513
HClClBrClI.out	39.026
HClClBrFBr.out	40.158
HClClBrFI.out	39.904
HClClBrHBr.out	44.694
HClClBrHI.out	44.477
HClClBrIBr.out	38.829
HClClBrICl.out	39.068
HClClBrII.out	38.604
HClClClBrBr.out	39.272
HClClClBrCl.out	39.464
HClClClBrI.out	39.062
HClClClClBr.out	39.504
HClClClClCl.out	39.729
HClClClClI.out	39.257
HClClClFBr.out	40.361
HClClClFI.out	40.170
HClClClHBr.out	44.697
HClClClHI.out	44.686
HClClClIBr.out	39.017
HClClClICl.out	39.244
HClClClII.out	38.709
HClClFBrBr.out	40.134
HClClFBrCl.out	40.326
HClClFBrI.out	39.869
HClClFClBr.out	40.365
HClClFClCl.out	40.659
HClClFClI.out	40.191
HClClFFBr.out	41.141
HClClFFI.out	40.868
HClClFIBr.out	39.876
HClClFICl.out	40.155
HClClFII.out	39.705
HClClHBrBr.out	44.625
HClClHBrI.out	44.380
HClClHClBr.out	44.854
HClClHClCl.out	45.149
HClClHClI.out	44.687
HClClHII.out	44.275
HClClIBrBr.out	38.766
HClClIBrCl.out	39.050
HClClIBrI.out	38.473
HClClIClBr.out	39.136
HClClIClCl.out	39.288
HClClIClI.out	38.785
HClClIFBr.out	39.943
HClClIFI.out	39.598
HClClIHBr.out	44.452
HClClIHI.out	44.139
HClClIIBr.out	38.624
HClClIICl.out	38.807
HClClIII.out	38.168
HClFBrBrBr.out	39.887
HClFBrBrCl.out	40.086
HClFBrBrI.out	39.661
HClFBrClBr.out	40.178
HClFBrClCl.out	40.379
HClFBrClI.out	39.945
HClFBrFBr.out	40.957
HClFBrFCl.out	41.144
HClFBrFI.out	40.739
HClFBrHBr.out	45.447
HClFBrHI.out	45.246
HClFBrIBr.out	39.595
HClFBrICl.out	39.856
HClFBrII.out	39.399
HClFClBrBr.out	40.072
HClFClBrCl.out	40.328
HClFClBrI.out	39.878
HClFClClBr.out	40.360
HClFClClCl.out	40.620
HClFClClI.out	40.144
HClFClFBr.out	41.149
HClFClFCl.out	41.360
HClFClFI.out	40.984
HClFClHBr.out	45.658
HClFClHI.out	45.480
HClFClIBr.out	39.911
HClFClICl.out	40.087
HClFClII.out	39.735
HClFFBrBr.out	40.891
HClFFBrCl.out	41.133
HClFFBrI.out	40.624
HClFFClBr.out	41.137
HClFFClCl.out	41.312
HClFFClI.out	40.904
HClFFFBr.out	41.876
HClFFFCl.out	42.060
HClFFFI.out	41.650
HClFFIBr.out	40.656
HClFFICl.out	40.871
HClFFII.out	40.387
HClFIBrBr.out	39.619
HClFIBrCl.out	39.831
HClFIBrI.out	39.377
HClFIClBr.out	39.845
HClFIClCl.out	40.135
HClFIClI.out	39.672
HClFIFBr.out	40.666
HClFIFCl.out	40.953
HClFIFI.out	40.518
HClFIHBr.out	45.155
HClFIHI.out	45.025
HClFIIBr.out	39.404
HClFIICl.out	39.598
HClFIII.out	39.098
HClHBrBrBr.out	44.408
HClHBrBrI.out	44.109
HClHBrClBr.out	44.648
HClHBrClI.out	44.375
HClHBrFBr.out	45.395
HClHBrFI.out	45.195
HClHBrHBr.out	49.880
HClHBrHI.out	49.701
HClHBrIBr.out	44.206
HClHBrII.out	43.875
HClHClBrBr.out	44.651
HClHClBrCl.out	44.829
HClHClBrI.out	44.366
HClHClClBr.out	44.883
HClHClClCl.out	45.099
HClHClClI.out	44.639
HClHClFBr.out	45.616
HClHClFCl.out	45.850
HClHClFI.out	45.434
HClHClHBr.out	50.135
HClHClHCl.out	50.328
HClHClHI.out	49.945
HClHClIBr.out	44.385
HClHClICl.out	44.675
HClHClII.out	44.038
HClHIBrI.out	43.943
HClHIClI.out	44.218
HClHIFI.out	45.046
HClHIHI.out	49.569
HClHIII.out	43.687
HClIBrBrBr.out	38.637
HClIBrBrI.out	38.291
HClIBrClBr.out	38.862
HClIBrClI.out	38.629
HClIBrFBr.out	39.676
HClIBrFI.out	39.439
HClIBrHBr.out	44.167
HClIBrHI.out	43.922
HClIBrIBr.out	38.257
HClIBrICl.out	38.665
HClIBrII.out	38.047
HClIClBrBr.out	38.860
HClIClBrI.out	38.550
HClIClClBr.out	39.075
HClIClClI.out	38.850
HClIClFBr.out	39.871
HClIClFI.out	39.708
HClIClHBr.out	44.478
HClIClHI.out	44.270
HClIClIBr.out	38.583
HClIClICl.out	38.958
HClIClII.out	38.277
HClIFBrBr.out	39.707
HClIFBrI.out	39.465
HClIFClBr.out	39.921
HClIFClI.out	39.639
HClIFFBr.out	40.631
HClIFFI.out	40.429
HClIFIBr.out	39.415
HClIFICl.out	39.815
HClIFII.out	39.146
HClIHBrBr.out	44.237
HClIHBrI.out	44.017
HClIHClI.out	44.173
HClIHIBr.out	43.930
HClIHICl.out	44.314
HClIHII.out	43.623
HClIIBrBr.out	38.202
HClIIBrI.out	38.111
HClIIClBr.out	38.611
HClIIClI.out	38.366
HClIIFBr.out	39.386
HClIIFI.out	39.149
HClIIHBr.out	44.015
HClIIHI.out	43.778
HClIIIBr.out	37.976
HClIIICl.out	38.390
HClIIII.out	37.835
HFBrBrBrBr.out	39.477
HFBrBrBrCl.out	39.745
HFBrBrBrF.out	40.456
HFBrBrBrI.out	39.297
HFBrBrClBr.out	39.770
HFBrBrClCl.out	39.983
HFBrBrClI.out	39.495
HFBrBrFBr.out	40.562
HFBrBrFCl.out	40.796
HFBrBrFI.out	40.316
HFBrBrHBr.out	45.121
HFBrBrHCl.out	45.369
HFBrBrHI.out	44.905
HFBrBrIBr.out	39.246
HFBrBrICl.out	39.570
HFBrBrIF.out	40.187
HFBrBrII.out	39.035
HFBrClBrBr.out	39.778
HFBrClBrCl.out	40.004
HFBrClBrF.out	40.682
HFBrClBrI.out	39.477
HFBrClClBr.out	39.994
HFBrClClCl.out	40.202
HFBrClClI.out	39.814
HFBrClFBr.out	40.798
HFBrClFCl.out	40.995
HFBrClFI.out	40.600
HFBrClHBr.out	45.328
HFBrClHCl.out	45.539
HFBrClHI.out	45.114
HFBrClIBr.out	39.520
HFBrClICl.out	39.802
HFBrClIF.out	40.433
HFBrClII.out	39.255
HFBrFBrBr.out	40.663
HFBrFBrCl.out	40.840
HFBrFBrF.out	41.548
HFBrFBrI.out	40.342
HFBrFClBr.out	40.829
HFBrFClCl.out	41.111
HFBrFClI.out	40.592
HFBrFFBr.out	41.569
HFBrFFCl.out	41.794
HFBrFFI.out	41.386
HFBrFHBr.out	46.046
HFBrFHCl.out	46.251
HFBrFHI.out	45.854
HFBrFIBr.out	40.363
HFBrFICl.out	40.668
HFBrFIF.out	41.315
HFBrFII.out	40.148
HFBrHBrBr.out	45.189
HFBrHBrCl.out	45.346
HFBrHBrF.out	45.984
HFBrHBrI.out	44.873
HFBrHClBr.out	45.314
HFBrHClCl.out	45.587
HFBrHClI.out	45.058
HFBrHFBr.out	45.987
HFBrHFI.out	45.773
HFBrHIBr.out	44.880
HFBrHICl.out	45.135
HFBrHIF.out	45.764
HFBrHII.out	44.575
HFBrIBrBr.out	39.313
HFBrIBrCl.out	39.461
HFBrIBrF.out	40.221
HFBrIBrI.out	38.952
HFBrIClBr.out	39.451
HFBrIClCl.out	39.719
HFBrIClI.out	39.255
HFBrIFBr.out	40.325
HFBrIFCl.out	40.506
HFBrIFI.out	40.082
HFBrIHBr.out	44.828
HFBrIHCl.out	45.111
HFBrIHI.out	44.583
HFBrIIBr.out	38.999
HFBrIICl.out	39.303
HFBrIIF.out	39.924
HFBrIII.out	38.777
HFClBrBrBr.out	39.772
HFClBrBrCl.out	40.008
HFClBrBrF.out	40.722
HFClBrBrI.out	39.545
HFClBrClBr.out	40.033
HFClBrClCl.out	40.218
HFClBrClF.out	40.915
HFClBrClI.out	39.802
HFClBrFBr.out	40.841
HFClBrFCl.out	41.015
HFClBrFI.out	40.606
HFClBrHBr.out	45.367
HFClBrHCl.out	45.562
HFClBrHI.out	45.148
HFClBrIBr.out	39.511
HFClBrICl.out	39.782
HFClBrIF.out	40.435
HFClBrII.out	39.220
HFClClBrBr.out	39.978
HFClClBrCl.out	40.182
HFClClBrF.out	40.978
HFClClBrI.out	39.781
HFClClClBr.out	40.231
HFClClClCl.out	40.418
HFClClClF.out	41.212
HFClClClI.out	40.018
HFClClFBr.out	41.059
HFClClFCl.out	41.266
HFClClFI.out	40.810
HFClClHBr.out	45.572
HFClClHCl.out	45.817
HFClClHI.out	45.339
HFClClIBr.out	39.805
HFClClICl.out	39.992
HFClClIF.out	40.744
HFClClII.out	39.586
HFClFBrBr.out	40.898
HFClFBrCl.out	41.069
HFClFBrF.out	41.812
HFClFBrI.out	40.564
HFClFClBr.out	41.066
HFClFClCl.out	41.306
HFClFClF.out	42.023
HFClFClI.out	40.835
HFClFFBr.out	41.795
HFClFFCl.out	42.040
HFClFFI.out	41.614
HFClFHBr.out	46.266
HFClFHCl.out	46.475
HFClFHI.out	46.078
HFClFIBr.out	40.634
HFClFICl.out	40.824
HFClFIF.out	41.566
HFClFII.out	40.365
HFClHBrBr.out	45.382
HFClHBrCl.out	45.578
HFClHBrF.out	46.273
HFClHBrI.out	45.127
HFClHClBr.out	45.595
HFClHClCl.out	45.758
HFClHClF.out	46.453
HFClHClI.out	45.308
HFClHFBr.out	46.229
HFClHFCl.out	46.505
HFClHFI.out	45.978
HFClHIBr.out	45.119
HFClHICl.out	45.284
HFClHIF.out	46.034
HFClHII.out	44.748
HFClIBrBr.out	39.502
HFClIBrCl.out	39.691
HFClIBrF.out	40.466
HFClIBrI.out	39.215
HFClIClBr.out	39.828
HFClIClCl.out	39.968
HFClIClF.out	40.728
HFClIClI.out	39.518
HFClIFBr.out	40.628
HFClIFCl.out	40.779
HFClIFI.out	40.313
HFClIHBr.out	45.147
HFClIHCl.out	45.281
HFClIHI.out	44.847
HFClIIBr.out	39.122
HFClIICl.out	39.407
HFClIIF.out	40.173
HFClIII.out	38.957
HFFBrBrBr.out	40.565
HFFBrBrCl.out	40.733
HFFBrBrF.out	41.437
HFFBrBrI.out	40.269
HFFBrClBr.out	40.790
HFFBrClCl.out	40.981
HFFBrClF.out	41.695
HFFBrClI.out	40.493
HFFBrFBr.out	41.579
HFFBrFCl.out	41.800
HFFBrFF.out	42.406
HFFBrFI.out	41.367
HFFBrHBr.out	46.081
HFFBrHCl.out	46.321
HFFBrHI.out	45.862
HFFBrIBr.out	40.236
HFFBrICl.out	40.460
HFFBrIF.out	41.267
HFFBrII.out	40.060
HFFClBrBr.out	40.733
HFFClBrCl.out	40.975
HFFClBrF.out	41.702
HFFClBrI.out	40.499
HFFClClBr.out	40.996
HFFClClCl.out	41.250
HFFClClF.out	41.939
HFFClClI.out	40.731
HFFClFBr.out	41.803
HFFClFCl.out	42.033
HFFClFF.out	42.617
HFFClFI.out	41.572
HFFClHBr.out	46.299
HFFClHCl.out	46.509
HFFClHI.out	46.086
HFFClIBr.out	40.531
HFFClICl.out	40.815
HFFClIF.out	41.466
HFFClII.out	40.305
HFFFBrBr.out	41.574
HFFFBrCl.out	41.757
HFFFBrF.out	42.498
HFFFBrI.out	41.236
HFFFClBr.out	41.753
HFFFClCl.out	41.994
HFFFClF.out	42.745
HFFFClI.out	41.538
HFFFFBr.out	42.476
HFFFFCl.out	42.739
HFFFFF.out	43.312
HFFFFI.out	42.295
HFFFHBr.out	46.947
HFFFHCl.out	47.140
HFFFHI.out	46.759
HFFFIBr.out	41.318
HFFFICl.out	41.577
HFFFIF.out	42.225
HFFFII.out	41.022
HFFHBrBr.out	45.937
HFFHBrI.out	45.767
HFFHClBr.out	46.212
HFFHClCl.out	46.411
HFFHClI.out	45.996
HFFHFBr.out	46.911
HFFHFCl.out	47.121
HFFHFF.out	47.690
HFFHFI.out	46.631
HFFHII.out	45.569
HFFIBrBr.out	40.316
HFFIBrCl.out	40.443
HFFIBrF.out	41.219
HFFIBrI.out	40.016
HFFIClBr.out	40.490
HFFIClCl.out	40.784
HFFIClF.out	41.474
HFFIClI.out	40.301
HFFIFBr.out	41.316
HFFIFCl.out	41.549
HFFIFF.out	42.210
HFFIFI.out	41.149
HFFIHBr.out	45.797
HFFIHCl.out	46.068
HFFIHI.out	45.668
HFFIIBr.out	40.061
HFFIICl.out	40.245
HFFIIF.out	40.930
HFFIII.out	39.705
HFHBrBrBr.out	44.984
HFHBrBrI.out	44.697
HFHBrClBr.out	45.214
HFHBrClI.out	44.920
HFHBrFBr.out	45.978
HFHBrFI.out	45.759
HFHBrHBr.out	50.471
HFHBrHI.out	50.274
HFHBrIBr.out	44.767
HFHBrII.out	44.476
HFHClBrBr.out	45.204
HFHClBrCl.out	45.415
HFHClBrI.out	44.953
HFHClClBr.out	45.480
HFHClClCl.out	45.653
HFHClClI.out	45.231
HFHClFBr.out	46.241
HFHClFCl.out	46.433
HFHClFI.out	46.016
HFHClHBr.out	50.749
HFHClHCl.out	50.919
HFHClHI.out	50.559
HFHClIBr.out	45.005
HFHClICl.out	45.245
HFHClII.out	44.677
HFHFBrBr.out	45.933
HFHFBrCl.out	46.134
HFHFBrF.out	46.855
HFHFBrI.out	45.696
HFHFClBr.out	46.156
HFHFClCl.out	46.390
HFHFClF.out	47.078
HFHFClI.out	45.949
HFHFFBr.out	46.870
HFHFFCl.out	47.147
HFHFFF.out	47.736
HFHFFI.out	46.680
HFHFHBr.out	51.347
HFHFHCl.out	51.540
HFHFHF.out	52.147
HFHFHI.out	51.154
HFHFIBr.out	45.727
HFHFICl.out	45.960
HFHFIF.out	46.673
HFHFII.out	45.483
HFHIBrI.out	44.508
HFHIClI.out	44.779
HFHIFI.out	45.620
HFHIHI.out	50.153
HFHIII.out	44.260
HFIBrBrBr.out	39.254
HFIBrBrCl.out	39.483
HFIBrBrI.out	39.011
HFIBrClBr.out	39.558
HFIBrClCl.out	39.740
HFIBrClI.out	39.285
HFIBrFBr.out	40.323
HFIBrFCl.out	40.582
HFIBrFI.out	40.067
HFIBrHBr.out	44.830
HFIBrHCl.out	45.057
HFIBrHI.out	44.593
HFIBrIBr.out	38.996
HFIBrICl.out	39.320
HFIBrIF.out	39.965
HFIBrII.out	38.804
HFIClBrBr.out	39.523
HFIClBrCl.out	39.737
HFIClBrI.out	39.252
HFIClClBr.out	39.812
HFIClClCl.out	39.949
HFIClClI.out	39.584
HFIClFBr.out	40.615
HFIClFCl.out	40.790
HFIClFI.out	40.422
HFIClHBr.out	45.129
HFIClHCl.out	45.349
HFIClHI.out	44.927
HFIClIBr.out	39.258
HFIClICl.out	39.614
HFIClIF.out	40.271
HFIClII.out	38.970
HFIFBrBr.out	40.415
HFIFBrCl.out	40.632
HFIFBrI.out	40.085
HFIFClBr.out	40.575
HFIFClCl.out	40.885
HFIFClI.out	40.376
HFIFFBr.out	41.367
HFIFFCl.out	41.550
HFIFFI.out	41.197
HFIFHBr.out	45.875
HFIFHCl.out	46.078
HFIFHI.out	45.679
HFIFIBr.out	40.146
HFIFICl.out	40.452
HFIFIF.out	41.173
HFIFII.out	39.931
HFIHBrBr.out	44.951
HFIHBrCl.out	45.119
HFIHBrI.out	44.611
HFIHClBr.out	45.055
HFIHClCl.out	45.378
HFIHClI.out	44.830
HFIHFI.out	45.582
HFIHIBr.out	44.601
HFIHICl.out	44.933
HFIHIF.out	45.632
HFIHII.out	44.401
HFIIBrBr.out	39.005
HFIIBrCl.out	39.252
HFIIBrI.out	38.798
HFIIClBr.out	39.301
HFIIClCl.out	39.441
HFIIClI.out	39.059
HFIIFBr.out	40.121
HFIIFCl.out	40.292
HFIIFI.out	39.886
HFIIHBr.out	44.674
HFIIHCl.out	44.906
HFIIHI.out	44.476
HFIIIBr.out	38.561
HFIIICl.out	38.994
HFIIIF.out	39.673
HFIIII.out	38.544
HHBrBrBrBr.out	44.113
HHBrBrBrI.out	43.888
HHBrBrClI.out	44.091
HHBrBrFI.out	44.979
HHBrBrHI.out	49.543
HHBrBrIBr.out	43.878
HHBrBrII.out	43.671
HHBrClBrBr.out	44.344
HHBrClBrI.out	44.156
HHBrClClBr.out	44.664
HHBrClClI.out	44.443
HHBrClFI.out	45.169
HHBrClHI.out	49.706
HHBrClIBr.out	44.094
HHBrClII.out	43.932
HHBrFBrBr.out	45.194
HHBrFBrI.out	44.918
HHBrFClBr.out	45.448
HHBrFClI.out	45.226
HHBrFFBr.out	46.171
HHBrFFI.out	45.974
HHBrFHI.out	50.406
HHBrFIBr.out	44.976
HHBrFII.out	44.745
HHBrHBrBr.out	49.742
HHBrHBrI.out	49.428
HHBrHClBr.out	49.944
HHBrHClI.out	49.740
HHBrHFBr.out	50.617
HHBrHFI.out	50.440
HHBrHHBr.out	55.284
HHBrHHI.out	55.054
HHBrHIBr.out	49.473
HHBrHII.out	49.308
HHBrIBrI.out	43.618
HHBrIClI.out	43.902
HHBrIFI.out	44.695
HHBrIHI.out	49.183
HHBrIIBr.out	43.744
HHBrIII.out	43.268
HHClBrBrBr.out	44.381
HHClBrBrCl.out	44.576
HHClBrBrI.out	44.158
HHClBrClBr.out	44.628
HHClBrClI.out	44.366
HHClBrFBr.out	45.425
HHClBrFI.out	45.178
HHClBrHBr.out	49.983
HHClBrHI.out	49.702
HHClBrIBr.out	44.104
HHClBrICl.out	44.308
HHClBrII.out	43.857
HHClClBrBr.out	44.623
HHClClBrCl.out	44.845
HHClClBrI.out	44.362
HHClClClBr.out	44.825
HHClClClCl.out	45.055
HHClClClI.out	44.603
HHClClFBr.out	45.676
HHClClFI.out	45.437
HHClClHBr.out	50.191
HHClClHI.out	49.972
HHClClIBr.out	44.349
HHClClICl.out	44.679
HHClClII.out	44.130
HHClFBrBr.out	45.401
HHClFBrCl.out	45.636
HHClFBrI.out	45.201
HHClFClBr.out	45.657
HHClFClCl.out	45.899
HHClFClI.out	45.418
HHClFFBr.out	46.385
HHClFFCl.out	46.602
HHClFFI.out	46.149
HHClFHBr.out	50.824
HHClFHI.out	50.597
HHClFIBr.out	45.159
HHClFICl.out	45.455
HHClFII.out	44.918
HHClHBrBr.out	49.972
HHClHBrCl.out	50.181
HHClHBrI.out	49.696
HHClHClBr.out	50.163
HHClHClCl.out	50.425
HHClHClI.out	49.974
HHClHFBr.out	50.834
HHClHFCl.out	51.049
HHClHFI.out	50.653
HHClHHBr.out	55.462
HHClHHCl.out	55.664
HHClHHI.out	55.266
HHClHIBr.out	49.664
HHClHICl.out	49.927
HHClHII.out	49.515
HHClIBrBr.out	44.135
HHClIBrI.out	43.852
HHClIClBr.out	44.457
HHClIClI.out	44.152
HHClIFBr.out	45.233
HHClIFI.out	44.929
HHClIHBr.out	49.768
HHClIHI.out	49.455
HHClIIBr.out	43.750
HHClIICl.out	44.236
HHClIII.out	43.615
HHFBrBrBr.out	45.078
HHFBrBrCl.out	45.330
HHFBrBrF.out	45.957
HHFBrBrI.out	44.768
HHFBrClBr.out	45.336
HHFBrClCl.out	45.532
HHFBrClI.out	45.011
HHFBrFBr.out	46.124
HHFBrFCl.out	46.325
HHFBrFI.out	45.888
HHFBrHBr.out	50.614
HHFBrHCl.out	50.800
HHFBrHI.out	50.365
HHFBrIBr.out	44.830
HHFBrICl.out	45.089
HHFBrIF.out	45.777
HHFBrII.out	44.454
HHFClBrBr.out	45.313
HHFClBrCl.out	45.524
HHFClBrF.out	46.188
HHFClBrI.out	45.070
HHFClClBr.out	45.582
HHFClClCl.out	45.801
HHFClClF.out	46.471
HHFClClI.out	45.348
HHFClFBr.out	46.369
HHFClFCl.out	46.571
HHFClFI.out	46.146
HHFClHBr.out	50.849
HHFClHCl.out	51.035
HHFClHI.out	50.656
HHFClIBr.out	45.076
HHFClICl.out	45.274
HHFClIF.out	45.992
HHFClII.out	44.839
HHFFBrBr.out	46.069
HHFFBrCl.out	46.258
HHFFBrF.out	47.023
HHFFBrI.out	45.847
HHFFClBr.out	46.251
HHFFClCl.out	46.511
HHFFClF.out	47.206
HHFFClI.out	46.046
HHFFFBr.out	47.032
HHFFFCl.out	47.249
HHFFFF.out	47.864
HHFFFI.out	46.799
HHFFHBr.out	51.462
HHFFHCl.out	51.705
HHFFHI.out	51.232
HHFFIBr.out	45.800
HHFFICl.out	46.042
HHFFIF.out	46.771
HHFFII.out	45.613
HHFHBrBr.out	50.592
HHFHBrCl.out	50.735
HHFHBrF.out	51.460
HHFHBrI.out	50.330
HHFHClBr.out	50.716
HHFHClCl.out	50.975
HHFHClF.out	51.608
HHFHClI.out	50.555
HHFHFBr.out	51.420
HHFHFCl.out	51.641
HHFHFF.out	52.341
HHFHFI.out	51.240
HHFHHBr.out	56.015
HHFHHCl.out	56.221
HHFHHF.out	56.783
HHFHHI.out	55.825
HHFHIBr.out	50.260
HHFHICl.out	50.549
HHFHIF.out	51.218
HHFHII.out	50.027
HHFIBrBr.out	44.881
HHFIBrCl.out	45.057
HHFIBrI.out	44.567
HHFIClBr.out	45.093
HHFIClCl.out	45.272
HHFIClI.out	44.857
HHFIFBr.out	45.899
HHFIFCl.out	46.101
HHFIFI.out	45.715
HHFIHBr.out	50.364
HHFIHCl.out	50.583
HHFIHI.out	50.218
HHFIIBr.out	44.577
HHFIICl.out	44.726
HHFIIF.out	45.570
HHFIII.out	44.247
HHHBrBrBr.out	49.691
HHHBrBrI.out	49.437
HHHBrClBr.out	49.922
HHHBrClI.out	49.662
HHHBrFBr.out	50.674
HHHBrFI.out	50.454
HHHBrHBr.out	55.167
HHHBrHI.out	54.961
HHHBrIBr.out	49.489
HHHBrII.out	49.227
HHHClBrBr.out	49.910
HHHClBrCl.out	50.119
HHHClBrI.out	49.638
HHHClClBr.out	50.186
HHHClClCl.out	50.386
HHHClClI.out	49.899
HHHClFBr.out	50.931
HHHClFCl.out	51.129
HHHClFI.out	50.671
HHHClHBr.out	55.448
HHHClHCl.out	55.609
HHHClHI.out	55.163
HHHClIBr.out	49.666
HHHClICl.out	49.958
HHHClII.out	49.450
HHHFBrBr.out	50.612
HHHFBrCl.out	50.790
HHHFBrF.out	51.493
HHHFBrI.out	50.287
HHHFClBr.out	50.854
HHHFClCl.out	51.075
HHHFClF.out	51.713
HHHFClI.out	50.615
HHHFFBr.out	51.586
HHHFFCl.out	51.810
HHHFFF.out	52.383
HHHFFI.out	51.358
HHHFHBr.out	56.034
HHHFHCl.out	56.242
HHHFHF.out	56.777
HHHFHI.out	55.824
HHHFIBr.out	50.364
HHHFICl.out	50.574
HHHFIF.out	51.297
HHHFII.out	50.103
HHHHBrBr.out	55.192
HHHHBrI.out	54.915
HHHHClBr.out	55.457
HHHHClCl.out	55.680
HHHHClI.out	55.179
HHHHFBr.out	56.082
HHHHFCl.out	56.301
HHHHFF.out	56.887
HHHHFI.out	55.855
HHHHHBr.out	60.722
HHHHHCl.out	60.909
HHHHHF.out	61.421
HHHHHH.out	66.151
HHHHHI.out	60.504
HHHHII.out	54.812
HHHIBrI.out	49.227
HHHIClI.out	49.495
HHHIFI.out	50.313
HHHIHI.out	54.841
HHHIII.out	48.962
HHIBrBrI.out	43.637
HHIBrII.out	43.477
HHIClBrI.out	43.889
HHIClClI.out	44.263
HHIClII.out	43.687
HHIFBrI.out	44.651
HHIFClI.out	45.006
HHIFFI.out	45.798
HHIFII.out	44.532
HHIHBrI.out	49.193
HHIHClI.out	49.492
HHIHFI.out	50.232
HHIHHI.out	54.814
HHIHII.out	49.106
HHIIII.out	43.204
HIBrBrBrI.out	38.155
HIBrBrII.out	37.672
HIBrClBrI.out	38.396
HIBrClII.out	37.946
HIBrFBrI.out	39.252
HIBrFII.out	38.871
HIBrIBrI.out	37.950
HIBrIII.out	37.369
HIClBrBrI.out	38.222
HIClBrClI.out	38.682
HIClBrII.out	38.081
HIClClBrI.out	38.547
HIClClClI.out	38.942
HIClClII.out	38.238
HIClFBrI.out	39.367
HIClFClI.out	39.799
HIClFII.out	39.086
HIClIBrI.out	38.034
HIClIClI.out	38.534
HIClIII.out	37.830
HIFBrBrI.out	39.144
HIFBrClI.out	39.452
HIFBrFI.out	40.333
HIFBrII.out	39.024
HIFClBrI.out	39.346
HIFClClI.out	39.704
HIFClFI.out	40.540
HIFClII.out	39.238
HIFFBrI.out	40.143
HIFFClI.out	40.467
HIFFFI.out	41.238
HIFFII.out	39.953
HIFIBrI.out	38.946
HIFIClI.out	39.139
HIFIFI.out	40.139
HIFIII.out	38.614
HIHIBrI.out	43.545
HIHIClI.out	43.771
HIHIFI.out	44.641
HIHIHI.out	49.205
HIHIII.out	43.295
HIIBrII.out	37.762
HIIClII.out	38.045
HIIFII.out	38.870
HIIHII.out	43.444
HIIIII.out	37.481
IIIIII.out	31.658
