# Supplementary material for: Geometric and energetic data from quantum chemical calculations of halobenzenes and xylenes
Source: Data Brief. 2020 Mar 5;30:105386. doi: 10.1016/j.dib.2020.105386 (PMC7114895; doi:10.1016/j.dib.2020.105386)
Supplement: Supplementary file 1 [file mmc1.zip › halobenzene/B3LYP/5_entropy.csv]

BrBrBrBrBrBr.out	126.195
BrBrBrBrBrI.out	126.392
BrBrBrBrII.out	128.656
BrBrBrIBrI.out	128.955
BrBrBrIII.out	130.531
BrBrIBrBrI.out	129.424
BrBrIBrII.out	128.390
BrBrIIII.out	130.331
BrIBrIBrI.out	130.397
BrIBrIII.out	132.228
BrIIBrII.out	129.858
BrIIIII.out	132.539
ClBrBrBrBrBr.out	123.685
ClBrBrBrBrI.out	126.024
ClBrBrBrClI.out	121.040
ClBrBrBrIBr.out	127.044
ClBrBrBrII.out	126.729
ClBrBrClBrBr.out	119.752
ClBrBrClBrI.out	124.244
ClBrBrClII.out	123.681
ClBrBrIBrBr.out	125.341
ClBrBrIBrI.out	127.907
ClBrBrIClI.out	127.296
ClBrBrIIBr.out	129.573
ClBrBrIII.out	127.892
ClBrClBrBrBr.out	120.789
ClBrClBrBrI.out	124.126
ClBrClBrClBr.out	118.267
ClBrClBrClI.out	118.622
ClBrClBrIBr.out	122.349
ClBrClBrII.out	128.035
ClBrClIBrI.out	123.797
ClBrClIClI.out	121.258
ClBrClIII.out	125.899
ClBrIBrBrI.out	128.421
ClBrIBrClI.out	122.678
ClBrIBrIBr.out	126.429
ClBrIBrII.out	127.919
ClBrIClBrI.out	124.188
ClBrIClIBr.out	123.815
ClBrIClII.out	130.795
ClBrIIBrI.out	128.152
ClBrIIClI.out	127.167
ClBrIIIBr.out	128.114
ClBrIIII.out	129.045
ClClBrBrBrBr.out	119.438
ClClBrBrBrI.out	122.925
ClClBrBrClI.out	120.730
ClClBrBrIBr.out	123.116
ClClBrBrII.out	124.641
ClClBrClBrBr.out	118.610
ClClBrClBrI.out	120.732
ClClBrClClBr.out	112.662
ClClBrClClI.out	115.670
ClClBrClIBr.out	119.799
ClClBrClII.out	124.939
ClClBrIBrI.out	127.594
ClClBrIClI.out	124.122
ClClBrIIBr.out	122.083
ClClBrIII.out	125.478
ClClClBrBrBr.out	118.227
ClClClBrBrI.out	121.128
ClClClBrClBr.out	115.667
ClClClBrClI.out	118.735
ClClClBrIBr.out	119.901
ClClClBrII.out	122.951
ClClClClBrBr.out	115.729
ClClClClBrI.out	118.021
ClClClClClBr.out	111.493
ClClClClClCl.out	113.821
ClClClClClI.out	113.209
ClClClClII.out	118.486
ClClClIBrI.out	121.254
ClClClIClI.out	118.716
ClClClIII.out	123.089
ClClIBrBrI.out	122.608
ClClIBrII.out	127.059
ClClIClBrI.out	122.790
ClClIClClI.out	115.858
ClClIClII.out	125.955
ClClIIII.out	125.366
ClIBrBrBrI.out	126.352
ClIBrBrII.out	128.223
ClIBrIBrI.out	127.955
ClIBrIII.out	129.538
ClIClIBrI.out	125.481
ClIClIClI.out	122.787
ClIClIII.out	127.170
ClIIBrII.out	128.562
ClIIClII.out	124.766
ClIIIII.out	130.154
FBrBrBrBrBr.out	121.124
FBrBrBrBrI.out	124.005
FBrBrBrClI.out	120.792
FBrBrBrFI.out	116.642
FBrBrBrIBr.out	124.799
FBrBrBrII.out	124.217
FBrBrClBrBr.out	118.618
FBrBrClBrI.out	121.476
FBrBrClClI.out	118.276
FBrBrClIBr.out	121.758
FBrBrClII.out	121.392
FBrBrFBrBr.out	114.838
FBrBrFBrI.out	119.040
FBrBrFII.out	119.114
FBrBrIBrBr.out	122.882
FBrBrIBrI.out	124.421
FBrBrIClI.out	123.766
FBrBrIFI.out	120.893
FBrBrIIBr.out	126.323
FBrBrIII.out	132.841
FBrClBrBrBr.out	118.750
FBrClBrBrI.out	121.432
FBrClBrClBr.out	115.814
FBrClBrClI.out	118.353
FBrClBrFI.out	114.390
FBrClBrIBr.out	120.787
FBrClBrII.out	124.697
FBrClClBrBr.out	116.471
FBrClClBrI.out	117.483
FBrClClClBr.out	113.253
FBrClClClI.out	116.026
FBrClClIBr.out	118.023
FBrClClII.out	121.921
FBrClIBrBr.out	120.305
FBrClIBrI.out	123.950
FBrClIClBr.out	117.582
FBrClIClI.out	120.042
FBrClIFI.out	118.122
FBrClIIBr.out	122.481
FBrClIII.out	123.852
FBrFBrBrBr.out	116.589
FBrFBrBrI.out	117.880
FBrFBrClBr.out	114.058
FBrFBrClI.out	115.984
FBrFBrFBr.out	110.268
FBrFBrFI.out	111.760
FBrFBrIBr.out	118.105
FBrFBrII.out	120.197
FBrFIBrI.out	120.469
FBrFIClI.out	117.710
FBrFIFI.out	114.921
FBrFIII.out	122.490
FBrIBrBrI.out	125.761
FBrIBrClI.out	122.351
FBrIBrFI.out	118.069
FBrIBrIBr.out	124.029
FBrIBrII.out	130.504
FBrIClBrI.out	123.544
FBrIClClI.out	120.478
FBrIClIBr.out	121.442
FBrIClII.out	125.793
FBrIFBrI.out	119.979
FBrIFIBr.out	119.152
FBrIFII.out	123.543
FBrIIBrI.out	127.042
FBrIIClI.out	124.249
FBrIIFI.out	122.668
FBrIIIBr.out	125.919
FBrIIII.out	127.045
FClBrBrBrBr.out	118.577
FClBrBrBrCl.out	115.727
FClBrBrBrI.out	120.372
FClBrBrClBr.out	116.288
FClBrBrClI.out	118.292
FClBrBrFBr.out	113.593
FClBrBrFI.out	116.338
FClBrBrIBr.out	120.752
FClBrBrICl.out	119.068
FClBrBrII.out	122.504
FClBrClBrBr.out	116.377
FClBrClBrCl.out	113.198
FClBrClBrI.out	118.124
FClBrClClBr.out	113.180
FClBrClClI.out	115.261
FClBrClFBr.out	109.758
FClBrClFI.out	111.213
FClBrClIBr.out	117.386
FClBrClICl.out	116.186
FClBrClII.out	121.679
FClBrFBrBr.out	114.400
FClBrFBrCl.out	110.804
FClBrFBrI.out	115.736
FClBrFClBr.out	109.382
FClBrFClI.out	113.198
FClBrFIBr.out	115.069
FClBrFICl.out	113.709
FClBrFII.out	119.117
FClBrIBrBr.out	121.255
FClBrIBrCl.out	117.514
FClBrIBrI.out	124.142
FClBrIClBr.out	118.529
FClBrIClI.out	121.060
FClBrIFBr.out	116.251
FClBrIFI.out	118.679
FClBrIIBr.out	125.161
FClBrIICl.out	121.462
FClBrIII.out	123.884
FClClBrBrBr.out	116.101
FClClBrBrCl.out	113.377
FClClBrBrI.out	118.575
FClClBrClBr.out	113.310
FClClBrClCl.out	110.438
FClClBrClI.out	115.466
FClClBrFBr.out	111.373
FClClBrFI.out	113.176
FClClBrIBr.out	118.219
FClClBrICl.out	115.263
FClClBrII.out	119.682
FClClClBrBr.out	113.372
FClClClBrCl.out	110.763
FClClClBrI.out	115.516
FClClClClBr.out	110.611
FClClClClCl.out	107.849
FClClClClI.out	112.729
FClClClFBr.out	108.723
FClClClFI.out	109.824
FClClClIBr.out	116.347
FClClClICl.out	112.802
FClClClII.out	116.929
FClClFBrBr.out	110.815
FClClFBrI.out	113.573
FClClFClBr.out	108.514
FClClFClCl.out	103.967
FClClFClI.out	110.288
FClClFII.out	113.927
FClClIBrBr.out	117.972
FClClIBrCl.out	116.086
FClClIBrI.out	119.988
FClClIClBr.out	115.792
FClClIClCl.out	112.183
FClClIClI.out	117.228
FClClIFBr.out	113.207
FClClIFI.out	115.069
FClClIIBr.out	120.344
FClClIICl.out	117.127
FClClIII.out	122.328
FClFBrBrBr.out	113.984
FClFBrBrI.out	115.806
FClFBrClBr.out	111.413
FClFBrClI.out	113.288
FClFBrFBr.out	109.040
FClFBrFI.out	110.910
FClFBrIBr.out	115.638
FClFBrII.out	118.648
FClFClBrBr.out	111.244
FClFClBrCl.out	108.538
FClFClBrI.out	113.493
FClFClClBr.out	108.342
FClFClClCl.out	105.846
FClFClClI.out	110.204
FClFClFBr.out	104.760
FClFClFCl.out	102.102
FClFClFI.out	106.316
FClFClIBr.out	113.363
FClFClICl.out	110.136
FClFClII.out	116.152
FClFIBrI.out	117.863
FClFIClI.out	115.096
FClFIFI.out	112.357
FClFIII.out	119.961
FClIBrBrBr.out	120.879
FClIBrBrI.out	122.374
FClIBrClBr.out	117.639
FClIBrClI.out	119.579
FClIBrFBr.out	116.067
FClIBrFI.out	118.190
FClIBrIBr.out	124.744
FClIBrICl.out	118.853
FClIBrII.out	125.460
FClIClBrBr.out	118.117
FClIClBrI.out	120.363
FClIClClBr.out	115.054
FClIClClI.out	116.833
FClIClFBr.out	112.046
FClIClFI.out	112.646
FClIClIBr.out	121.006
FClIClICl.out	116.253
FClIClII.out	123.681
FClIFBrBr.out	116.049
FClIFBrI.out	117.914
FClIFClI.out	113.984
FClIFIBr.out	118.791
FClIFICl.out	113.898
FClIFII.out	121.260
FClIIBrBr.out	121.865
FClIIBrI.out	123.893
FClIIClBr.out	120.078
FClIIClI.out	122.396
FClIIFBr.out	117.748
FClIIFI.out	119.497
FClIIIBr.out	127.908
FClIIICl.out	120.794
FClIIII.out	125.140
FFBrBrBrBr.out	114.879
FFBrBrBrI.out	117.938
FFBrBrClI.out	116.078
FFBrBrFI.out	113.527
FFBrBrIBr.out	119.273
FFBrBrII.out	119.908
FFBrClBrBr.out	113.731
FFBrClBrI.out	115.936
FFBrClClBr.out	109.507
FFBrClClI.out	112.360
FFBrClFI.out	110.515
FFBrClIBr.out	116.063
FFBrClII.out	118.200
FFBrFBrBr.out	111.150
FFBrFBrI.out	113.734
FFBrFClBr.out	108.680
FFBrFClI.out	110.647
FFBrFFBr.out	103.747
FFBrFFI.out	106.542
FFBrFIBr.out	114.038
FFBrFII.out	115.660
FFBrIBrI.out	121.433
FFBrIClI.out	118.750
FFBrIFI.out	116.274
FFBrIIBr.out	117.676
FFBrIII.out	124.264
FFClBrBrBr.out	113.565
FFClBrBrCl.out	109.754
FFClBrBrI.out	115.759
FFClBrClBr.out	111.035
FFClBrClI.out	113.313
FFClBrFBr.out	108.931
FFClBrFI.out	111.108
FFClBrIBr.out	115.253
FFClBrICl.out	113.713
FFClBrII.out	118.760
FFClClBrBr.out	111.062
FFClClBrCl.out	108.355
FFClClBrI.out	112.543
FFClClClBr.out	108.374
FFClClClCl.out	104.414
FFClClClI.out	110.339
FFClClFBr.out	105.897
FFClClFI.out	108.403
FFClClIBr.out	112.577
FFClClICl.out	110.589
FFClClII.out	114.707
FFClFBrBr.out	108.711
FFClFBrCl.out	106.023
FFClFBrI.out	111.045
FFClFClBr.out	105.998
FFClFClCl.out	103.134
FFClFClI.out	108.018
FFClFFBr.out	102.523
FFClFFCl.out	98.530
FFClFFI.out	104.051
FFClFIBr.out	110.587
FFClFICl.out	108.310
FFClFII.out	113.313
FFClIBrBr.out	115.123
FFClIBrI.out	117.360
FFClIClBr.out	112.873
FFClIClI.out	114.685
FFClIFBr.out	110.418
FFClIFI.out	112.525
FFClIIBr.out	117.134
FFClIICl.out	112.634
FFClIII.out	119.698
FFFBrBrBr.out	111.480
FFFBrBrI.out	113.613
FFFBrClBr.out	108.907
FFFBrClI.out	110.858
FFFBrFBr.out	106.545
FFFBrFI.out	108.518
FFFBrIBr.out	113.245
FFFBrII.out	115.955
FFFClBrBr.out	108.599
FFFClBrCl.out	106.063
FFFClBrI.out	111.051
FFFClClBr.out	105.855
FFFClClCl.out	103.386
FFFClClI.out	108.238
FFFClFBr.out	103.518
FFFClFCl.out	101.027
FFFClFI.out	105.813
FFFClIBr.out	110.599
FFFClICl.out	107.771
FFFClII.out	113.039
FFFFBrBr.out	106.344
FFFFBrI.out	108.667
FFFFClBr.out	103.567
FFFFClCl.out	100.930
FFFFClI.out	105.542
FFFFFBr.out	100.073
FFFFFCl.out	97.431
FFFFFF.out	93.653
FFFFFI.out	101.676
FFFFII.out	109.624
FFFIBrI.out	115.361
FFFIClI.out	112.615
FFFIFI.out	109.908
FFFIII.out	117.547
FFIBrBrI.out	118.732
FFIBrII.out	121.473
FFIClBrI.out	117.531
FFIClClI.out	112.978
FFIClII.out	120.835
FFIFBrI.out	116.195
FFIFClI.out	112.147
FFIFFI.out	106.543
FFIFII.out	117.655
FFIIII.out	121.839
FIBrBrBrI.out	124.038
FIBrBrII.out	130.251
FIBrClBrI.out	121.540
FIBrClII.out	126.755
FIBrIBrI.out	125.659
FIBrIII.out	132.780
FIClBrBrI.out	124.067
FIClBrClI.out	118.874
FIClBrII.out	124.380
FIClClBrI.out	121.352
FIClClClI.out	116.346
FIClClII.out	123.155
FIClIBrI.out	124.923
FIClIClI.out	120.657
FIClIII.out	126.557
FIFIBrI.out	121.961
FIFIClI.out	119.987
FIFIFI.out	116.344
FIFIII.out	123.884
FIIBrII.out	126.663
FIIClII.out	124.123
FIIFII.out	120.551
FIIIII.out	128.445
HBrBrBrBrBr.out	117.194
HBrBrBrBrI.out	120.222
HBrBrBrClI.out	116.827
HBrBrBrFI.out	114.251
HBrBrBrHI.out	108.416
HBrBrBrIBr.out	120.422
HBrBrBrII.out	120.302
HBrBrClBrBr.out	114.661
HBrBrClBrI.out	117.555
HBrBrClClI.out	114.374
HBrBrClFI.out	111.977
HBrBrClIBr.out	117.465
HBrBrClII.out	117.438
HBrBrFBrBr.out	112.232
HBrBrFBrI.out	115.037
HBrBrFClI.out	112.212
HBrBrFFI.out	109.314
HBrBrFIBr.out	114.675
HBrBrFII.out	115.155
HBrBrHBrBr.out	106.927
HBrBrHBrI.out	110.690
HBrBrHII.out	111.166
HBrBrIBrBr.out	118.981
HBrBrIBrI.out	121.360
HBrBrIClI.out	118.545
HBrBrIFI.out	116.131
HBrBrIHI.out	112.201
HBrBrIIBr.out	122.871
HBrBrIII.out	127.380
HBrClBrBrBr.out	114.855
HBrClBrBrI.out	117.426
HBrClBrClBr.out	111.841
HBrClBrClI.out	114.146
HBrClBrFI.out	111.900
HBrClBrHI.out	105.911
HBrClBrIBr.out	116.758
HBrClBrII.out	118.814
HBrClClBrBr.out	112.270
HBrClClBrI.out	113.528
HBrClClClBr.out	109.246
HBrClClClI.out	112.096
HBrClClFI.out	109.129
HBrClClIBr.out	114.169
HBrClClII.out	117.674
HBrClFBrBr.out	110.040
HBrClFBrI.out	111.077
HBrClFClBr.out	106.782
HBrClFClI.out	109.619
HBrClFFI.out	107.109
HBrClFIBr.out	112.087
HBrClFII.out	115.004
HBrClIBrBr.out	116.029
HBrClIBrI.out	118.164
HBrClIClBr.out	113.643
HBrClIClI.out	117.397
HBrClIFI.out	114.918
HBrClIHI.out	111.458
HBrClIIBr.out	119.282
HBrClIII.out	121.070
HBrFBrBrBr.out	112.450
HBrFBrBrI.out	114.140
HBrFBrClBr.out	109.515
HBrFBrClI.out	111.764
HBrFBrFBr.out	107.580
HBrFBrFI.out	109.700
HBrFBrHI.out	103.520
HBrFBrIBr.out	114.647
HBrFBrII.out	118.454
HBrFClBrBr.out	109.408
HBrFClBrI.out	111.604
HBrFClClBr.out	107.138
HBrFClClI.out	109.264
HBrFClFBr.out	104.971
HBrFClFI.out	106.917
HBrFClIBr.out	111.852
HBrFClII.out	115.110
HBrFFBrBr.out	107.107
HBrFFBrI.out	109.423
HBrFFClBr.out	104.674
HBrFFClI.out	106.479
HBrFFFBr.out	102.445
HBrFFFI.out	104.530
HBrFFIBr.out	109.366
HBrFFII.out	112.227
HBrFIBrBr.out	115.189
HBrFIBrI.out	117.096
HBrFIClBr.out	111.895
HBrFIClI.out	113.770
HBrFIFBr.out	109.157
HBrFIFI.out	111.621
HBrFIHI.out	107.418
HBrFIIBr.out	115.832
HBrFIII.out	117.768
HBrHBrBrBr.out	108.044
HBrHBrBrI.out	109.808
HBrHBrClBr.out	105.523
HBrHBrClI.out	107.612
HBrHBrFBr.out	103.123
HBrHBrFI.out	105.741
HBrHBrHBr.out	97.664
HBrHBrHI.out	99.460
HBrHBrIBr.out	109.558
HBrHBrII.out	111.639
HBrHIBrI.out	112.065
HBrHIClI.out	109.302
HBrHIFI.out	106.450
HBrHIHI.out	102.390
HBrHIII.out	114.237
HBrIBrBrI.out	121.911
HBrIBrClI.out	118.814
HBrIBrFI.out	115.845
HBrIBrHI.out	109.805
HBrIBrIBr.out	120.086
HBrIBrII.out	126.279
HBrIClBrI.out	120.027
HBrIClClI.out	116.236
HBrIClFI.out	114.567
HBrIClIBr.out	117.480
HBrIClII.out	121.574
HBrIFBrI.out	117.514
HBrIFClI.out	113.709
HBrIFFI.out	112.043
HBrIFIBr.out	115.185
HBrIFII.out	119.481
HBrIHBrI.out	112.417
HBrIHIBr.out	111.198
HBrIHII.out	115.285
HBrIIBrI.out	124.312
HBrIIClI.out	119.381
HBrIIFI.out	117.944
HBrIIHI.out	114.404
HBrIIIBr.out	122.005
HBrIIII.out	123.147
HClBrBrBrBr.out	114.674
HClBrBrBrCl.out	111.634
HClBrBrBrI.out	116.586
HClBrBrClBr.out	111.653
HClBrBrClI.out	113.574
HClBrBrFBr.out	109.581
HClBrBrFI.out	111.965
HClBrBrHBr.out	105.601
HClBrBrHI.out	108.001
HClBrBrIBr.out	116.616
HClBrBrICl.out	114.540
HClBrBrII.out	119.088
HClBrClBrBr.out	112.252
HClBrClBrCl.out	109.078
HClBrClBrI.out	114.004
HClBrClClBr.out	109.223
HClBrClClI.out	111.314
HClBrClFBr.out	106.923
HClBrClFI.out	108.535
HClBrClHBr.out	101.235
HClBrClHI.out	102.925
HClBrClIBr.out	113.366
HClBrClICl.out	111.802
HClBrClII.out	117.839
HClBrFBrBr.out	110.115
HClBrFBrCl.out	106.660
HClBrFBrI.out	111.664
HClBrFClBr.out	106.713
HClBrFClI.out	108.983
HClBrFFBr.out	104.469
HClBrFFI.out	106.595
HClBrFIBr.out	111.064
HClBrFICl.out	109.176
HClBrFII.out	115.239
HClBrHBrBr.out	105.770
HClBrHBrCl.out	102.698
HClBrHBrI.out	108.088
HClBrHClBr.out	101.377
HClBrHClI.out	104.764
HClBrHIBr.out	107.054
HClBrHICl.out	105.305
HClBrHII.out	111.258
HClBrIBrBr.out	115.911
HClBrIBrCl.out	113.480
HClBrIBrI.out	118.791
HClBrIClBr.out	114.805
HClBrIClI.out	116.871
HClBrIFBr.out	112.231
HClBrIFI.out	114.128
HClBrIHBr.out	108.486
HClBrIHI.out	110.774
HClBrIIBr.out	121.348
HClBrIICl.out	116.722
HClBrIII.out	119.311
HClClBrBrBr.out	111.925
HClClBrBrCl.out	109.534
HClClBrBrI.out	113.707
HClClBrClBr.out	109.441
HClClBrClCl.out	106.296
HClClBrClI.out	111.675
HClClBrFBr.out	106.781
HClClBrFI.out	109.023
HClClBrHBr.out	102.811
HClClBrHI.out	104.835
HClClBrIBr.out	113.305
HClClBrICl.out	111.536
HClClBrII.out	115.375
HClClClBrBr.out	109.333
HClClClBrCl.out	106.902
HClClClBrI.out	111.384
HClClClClBr.out	106.601
HClClClClCl.out	103.686
HClClClClI.out	108.743
HClClClFBr.out	104.263
HClClClFI.out	105.967
HClClClHBr.out	99.726
HClClClHI.out	100.422
HClClClIBr.out	111.700
HClClClICl.out	108.878
HClClClII.out	114.512
HClClFBrBr.out	107.060
HClClFBrCl.out	104.670
HClClFBrI.out	109.612
HClClFClBr.out	104.455
HClClFClCl.out	101.174
HClClFClI.out	106.094
HClClFFBr.out	101.729
HClClFFI.out	104.232
HClClFIBr.out	109.449
HClClFICl.out	106.558
HClClFII.out	110.340
HClClHBrBr.out	102.712
HClClHBrI.out	105.599
HClClHClBr.out	100.461
HClClHClCl.out	95.702
HClClHClI.out	102.459
HClClHII.out	105.857
HClClIBrBr.out	114.610
HClClIBrCl.out	111.150
HClClIBrI.out	117.455
HClClIClBr.out	110.743
HClClIClCl.out	108.131
HClClIClI.out	114.237
HClClIFBr.out	108.425
HClClIFI.out	112.079
HClClIHBr.out	104.409
HClClIHI.out	108.144
HClClIIBr.out	114.884
HClClIICl.out	113.777
HClClIII.out	120.569
HClFBrBrBr.out	109.360
HClFBrBrCl.out	106.930
HClFBrBrI.out	111.986
HClFBrClBr.out	106.698
HClFBrClCl.out	104.188
HClFBrClI.out	108.964
HClFBrFBr.out	104.637
HClFBrFCl.out	101.949
HClFBrFI.out	107.074
HClFBrHBr.out	100.411
HClFBrHI.out	102.949
HClFBrIBr.out	112.122
HClFBrICl.out	109.039
HClFBrII.out	113.390
HClFClBrBr.out	107.028
HClFClBrCl.out	104.090
HClFClBrI.out	109.207
HClFClClBr.out	104.392
HClFClClCl.out	101.368
HClFClClI.out	106.242
HClFClFBr.out	101.976
HClFClFCl.out	99.288
HClFClFI.out	103.621
HClFClHBr.out	96.209
HClFClHI.out	98.006
HClFClIBr.out	108.950
HClFClICl.out	106.350
HClFClII.out	109.885
HClFFBrBr.out	104.576
HClFFBrCl.out	101.605
HClFFBrI.out	106.989
HClFFClBr.out	101.795
HClFFClCl.out	99.164
HClFFClI.out	104.057
HClFFFBr.out	99.313
HClFFFCl.out	96.816
HClFFFI.out	101.610
HClFFIBr.out	106.664
HClFFICl.out	104.003
HClFFII.out	108.940
HClFIBrBr.out	111.703
HClFIBrCl.out	109.498
HClFIBrI.out	113.697
HClFIClBr.out	109.432
HClFIClCl.out	106.031
HClFIClI.out	110.988
HClFIFBr.out	107.041
HClFIFCl.out	103.604
HClFIFI.out	108.422
HClFIHBr.out	103.079
HClFIHI.out	104.392
HClFIIBr.out	113.574
HClFIICl.out	111.013
HClFIII.out	115.905
HClHBrBrBr.out	105.354
HClHBrBrI.out	108.297
HClHBrClBr.out	102.774
HClHBrClI.out	105.460
HClHBrFBr.out	100.418
HClHBrFI.out	102.857
HClHBrHBr.out	96.339
HClHBrHI.out	98.970
HClHBrIBr.out	106.987
HClHBrII.out	110.305
HClHClBrBr.out	102.587
HClHClBrCl.out	99.896
HClHClBrI.out	105.313
HClHClClBr.out	100.196
HClHClClCl.out	97.232
HClHClClI.out	102.018
HClHClFBr.out	97.785
HClHClFCl.out	94.836
HClHClFI.out	99.450
HClHClHBr.out	92.009
HClHClHCl.out	89.268
HClHClHI.out	93.865
HClHClIBr.out	104.554
HClHClICl.out	101.495
HClHClII.out	108.329
HClHIBrI.out	109.349
HClHIClI.out	106.577
HClHIFI.out	103.797
HClHIHI.out	99.753
HClHIII.out	111.598
HClIBrBrBr.out	116.655
HClIBrBrI.out	118.514
HClIBrClBr.out	113.365
HClIBrClI.out	115.065
HClIBrFBr.out	111.084
HClIBrFI.out	113.000
HClIBrHBr.out	107.403
HClIBrHI.out	109.566
HClIBrIBr.out	120.227
HClIBrICl.out	114.714
HClIBrII.out	122.030
HClIClBrBr.out	114.294
HClIClBrI.out	116.161
HClIClClBr.out	111.369
HClIClClI.out	113.068
HClIClFBr.out	108.763
HClIClFI.out	110.109
HClIClHBr.out	102.674
HClIClHI.out	104.352
HClIClIBr.out	116.645
HClIClICl.out	112.119
HClIClII.out	119.912
HClIFBrBr.out	112.112
HClIFBrI.out	113.599
HClIFClBr.out	108.957
HClIFClI.out	111.455
HClIFFBr.out	106.849
HClIFFI.out	108.500
HClIFIBr.out	114.507
HClIFICl.out	109.761
HClIFII.out	117.503
HClIHBrBr.out	108.344
HClIHBrI.out	109.628
HClIHClI.out	105.887
HClIHIBr.out	110.607
HClIHICl.out	105.850
HClIHII.out	114.277
HClIIBrBr.out	119.581
HClIIBrI.out	119.542
HClIIClBr.out	115.397
HClIIClI.out	117.583
HClIIFBr.out	113.503
HClIIFI.out	115.836
HClIIHBr.out	109.105
HClIIHI.out	111.281
HClIIIBr.out	123.171
HClIIICl.out	116.727
HClIIII.out	121.928
HFBrBrBrBr.out	112.176
HFBrBrBrCl.out	109.335
HFBrBrBrF.out	106.967
HFBrBrBrI.out	113.578
HFBrBrClBr.out	109.276
HFBrBrClCl.out	106.708
HFBrBrClI.out	111.412
HFBrBrFBr.out	106.920
HFBrBrFCl.out	104.272
HFBrBrFI.out	109.332
HFBrBrHBr.out	102.801
HFBrBrHCl.out	100.033
HFBrBrHI.out	105.023
HFBrBrIBr.out	114.864
HFBrBrICl.out	110.784
HFBrBrIF.out	109.309
HFBrBrII.out	115.706
HFBrClBrBr.out	109.427
HFBrClBrCl.out	106.772
HFBrClBrF.out	104.396
HFBrClBrI.out	111.752
HFBrClClBr.out	106.666
HFBrClClCl.out	104.039
HFBrClClI.out	108.307
HFBrClFBr.out	104.389
HFBrClFCl.out	101.826
HFBrClFI.out	106.016
HFBrClHBr.out	100.074
HFBrClHCl.out	97.367
HFBrClHI.out	102.020
HFBrClIBr.out	111.797
HFBrClICl.out	108.317
HFBrClIF.out	106.662
HFBrClII.out	114.035
HFBrFBrBr.out	106.848
HFBrFBrCl.out	104.541
HFBrFBrF.out	101.996
HFBrFBrI.out	109.317
HFBrFClBr.out	104.379
HFBrFClCl.out	101.517
HFBrFClI.out	106.515
HFBrFFBr.out	102.081
HFBrFFCl.out	99.340
HFBrFFI.out	103.656
HFBrFHBr.out	96.293
HFBrFHCl.out	93.609
HFBrFHI.out	97.980
HFBrFIBr.out	109.791
HFBrFICl.out	105.989
HFBrFIF.out	104.212
HFBrFII.out	111.374
HFBrHBrBr.out	102.818
HFBrHBrCl.out	100.382
HFBrHBrF.out	97.971
HFBrHBrI.out	105.078
HFBrHClBr.out	100.296
HFBrHClCl.out	97.463
HFBrHClI.out	102.622
HFBrHFBr.out	96.419
HFBrHFI.out	99.697
HFBrHIBr.out	105.471
HFBrHICl.out	102.064
HFBrHIF.out	100.310
HFBrHII.out	108.178
HFBrIBrBr.out	113.524
HFBrIBrCl.out	112.024
HFBrIBrF.out	108.851
HFBrIBrI.out	117.146
HFBrIClBr.out	112.156
HFBrIClCl.out	108.908
HFBrIClI.out	114.213
HFBrIFBr.out	109.716
HFBrIFCl.out	106.975
HFBrIFI.out	112.061
HFBrIHBr.out	105.855
HFBrIHCl.out	101.844
HFBrIHI.out	108.532
HFBrIIBr.out	115.733
HFBrIICl.out	112.896
HFBrIIF.out	111.257
HFBrIII.out	117.459
HFClBrBrBr.out	109.270
HFClBrBrCl.out	106.590
HFClBrBrF.out	104.070
HFClBrBrI.out	111.529
HFClBrClBr.out	106.692
HFClBrClCl.out	103.963
HFClBrClF.out	101.551
HFClBrClI.out	108.792
HFClBrFBr.out	104.493
HFClBrFCl.out	101.753
HFClBrFI.out	106.702
HFClBrHBr.out	100.379
HFClBrHCl.out	97.365
HFClBrHI.out	102.698
HFClBrIBr.out	111.349
HFClBrICl.out	108.366
HFClBrIF.out	106.559
HFClBrII.out	113.895
HFClClBrBr.out	106.761
HFClClBrCl.out	104.050
HFClClBrF.out	101.356
HFClClBrI.out	108.493
HFClClClBr.out	103.948
HFClClClCl.out	101.335
HFClClClF.out	98.801
HFClClClI.out	105.712
HFClClFBr.out	101.578
HFClClFCl.out	99.038
HFClClFI.out	103.873
HFClClHBr.out	97.390
HFClClHCl.out	94.536
HFClClHI.out	99.749
HFClClIBr.out	108.568
HFClClICl.out	106.432
HFClClIF.out	103.632
HFClClII.out	110.420
HFClFBrBr.out	104.245
HFClFBrCl.out	101.588
HFClFBrF.out	99.169
HFClFBrI.out	106.699
HFClFClBr.out	101.619
HFClFClCl.out	98.985
HFClFClF.out	96.451
HFClFClI.out	103.801
HFClFFBr.out	99.437
HFClFFCl.out	96.520
HFClFFI.out	101.110
HFClFHBr.out	93.692
HFClFHCl.out	90.954
HFClFHI.out	95.449
HFClFIBr.out	106.092
HFClFICl.out	104.098
HFClFIF.out	101.463
HFClFII.out	108.903
HFClHBrBr.out	100.275
HFClHBrCl.out	97.493
HFClHBrF.out	94.932
HFClHBrI.out	102.288
HFClHClBr.out	97.378
HFClHClCl.out	94.911
HFClHClF.out	92.311
HFClHClI.out	99.772
HFClHFBr.out	95.009
HFClHFCl.out	90.676
HFClHFI.out	97.326
HFClHIBr.out	102.050
HFClHICl.out	100.218
HFClHIF.out	97.318
HFClHII.out	105.590
HFClIBrBr.out	111.635
HFClIBrCl.out	109.343
HFClIBrF.out	106.216
HFClIBrI.out	114.408
HFClIClBr.out	108.222
HFClIClCl.out	106.218
HFClIClF.out	103.345
HFClIClI.out	111.229
HFClIFBr.out	106.012
HFClIFCl.out	104.146
HFClIFI.out	109.299
HFClIHBr.out	101.887
HFClIHCl.out	100.235
HFClIHI.out	105.281
HFClIIBr.out	115.222
HFClIICl.out	112.153
HFClIIF.out	108.642
HFClIII.out	116.550
HFFBrBrBr.out	106.768
HFFBrBrCl.out	104.302
HFFBrBrF.out	101.913
HFFBrBrI.out	109.530
HFFBrClBr.out	104.259
HFFBrClCl.out	101.666
HFFBrClF.out	98.901
HFFBrClI.out	106.904
HFFBrFBr.out	102.029
HFFBrFCl.out	99.301
HFFBrFF.out	96.854
HFFBrFI.out	104.319
HFFBrHBr.out	97.889
HFFBrHCl.out	95.046
HFFBrHI.out	100.400
HFFBrIBr.out	109.435
HFFBrICl.out	106.865
HFFBrIF.out	103.500
HFFBrII.out	111.139
HFFClBrBr.out	104.334
HFFClBrCl.out	101.642
HFFClBrF.out	98.939
HFFClBrI.out	106.506
HFFClClBr.out	101.627
HFFClClCl.out	98.823
HFFClClF.out	96.272
HFFClClI.out	103.992
HFFClFBr.out	99.187
HFFClFCl.out	96.387
HFFClFF.out	94.199
HFFClFI.out	101.561
HFFClHBr.out	95.019
HFFClHCl.out	92.254
HFFClHI.out	97.325
HFFClIBr.out	106.076
HFFClICl.out	103.426
HFFClIF.out	101.224
HFFClII.out	108.116
HFFFBrBr.out	101.843
HFFFBrCl.out	99.203
HFFFBrF.out	96.510
HFFFBrI.out	104.403
HFFFClBr.out	99.177
HFFFClCl.out	96.517
HFFFClF.out	93.647
HFFFClI.out	101.266
HFFFFBr.out	96.989
HFFFFCl.out	93.936
HFFFFF.out	91.733
HFFFFI.out	98.706
HFFFHBr.out	91.188
HFFFHCl.out	88.457
HFFFHI.out	93.015
HFFFIBr.out	104.027
HFFFICl.out	101.152
HFFFIF.out	99.014
HFFFII.out	106.631
HFFHBrBr.out	97.844
HFFHBrI.out	99.825
HFFHClBr.out	94.802
HFFHClCl.out	92.218
HFFHClI.out	96.962
HFFHFBr.out	92.231
HFFHFCl.out	89.389
HFFHFF.out	85.787
HFFHFI.out	94.783
HFFHII.out	101.205
HFFIBrBr.out	108.654
HFFIBrCl.out	106.669
HFFIBrF.out	103.778
HFFIBrI.out	111.106
HFFIClBr.out	106.521
HFFIClCl.out	103.826
HFFIClF.out	100.979
HFFIClI.out	108.411
HFFIFBr.out	104.054
HFFIFCl.out	101.541
HFFIFF.out	98.595
HFFIFI.out	105.788
HFFIHBr.out	100.144
HFFIHCl.out	97.203
HFFIHI.out	101.784
HFFIIBr.out	110.547
HFFIICl.out	108.498
HFFIIF.out	106.216
HFFIII.out	113.581
HFHBrBrBr.out	102.607
HFHBrBrI.out	105.204
HFHBrClBr.out	100.033
HFHBrClI.out	102.625
HFHBrFBr.out	97.657
HFHBrFI.out	100.060
HFHBrHBr.out	93.587
HFHBrHI.out	96.154
HFHBrIBr.out	104.425
HFHBrII.out	106.983
HFHClBrBr.out	100.080
HFHClBrCl.out	97.156
HFHClBrI.out	102.417
HFHClClBr.out	97.225
HFHClClCl.out	94.528
HFHClClI.out	99.459
HFHClFBr.out	94.937
HFHClFCl.out	92.082
HFHClFI.out	97.044
HFHClHBr.out	90.739
HFHClHCl.out	87.896
HFHClHI.out	92.764
HFHClIBr.out	101.652
HFHClICl.out	98.915
HFHClII.out	104.537
HFHFBrBr.out	97.390
HFHFBrCl.out	94.644
HFHFBrF.out	92.225
HFHFBrI.out	99.456
HFHFClBr.out	94.652
HFHFClCl.out	91.984
HFHFClF.out	89.552
HFHFClI.out	96.646
HFHFFBr.out	92.431
HFHFFCl.out	89.287
HFHFFF.out	87.047
HFHFFI.out	94.232
HFHFHBr.out	86.648
HFHFHCl.out	83.898
HFHFHF.out	81.105
HFHFHI.out	88.547
HFHFIBr.out	99.213
HFHFICl.out	96.456
HFHFIF.out	93.930
HFHFII.out	101.337
HFHIBrI.out	106.572
HFHIClI.out	103.832
HFHIFI.out	101.107
HFHIHI.out	97.090
HFHIII.out	108.932
HFIBrBrBr.out	114.371
HFIBrBrCl.out	111.878
HFIBrBrI.out	115.809
HFIBrClBr.out	110.872
HFIBrClCl.out	109.136
HFIBrClI.out	113.083
HFIBrFBr.out	109.104
HFIBrFCl.out	106.145
HFIBrFI.out	111.378
HFIBrHBr.out	105.242
HFIBrHCl.out	102.383
HFIBrHI.out	107.560
HFIBrIBr.out	117.078
HFIBrICl.out	113.000
HFIBrIF.out	110.787
HFIBrII.out	117.766
HFIClBrBr.out	111.722
HFIClBrCl.out	109.190
HFIClBrI.out	113.447
HFIClClBr.out	108.333
HFIClClCl.out	106.352
HFIClClI.out	110.135
HFIClFBr.out	105.914
HFIClFCl.out	103.663
HFIClFI.out	107.500
HFIClHBr.out	101.918
HFIClHCl.out	99.185
HFIClHI.out	103.686
HFIClIBr.out	114.497
HFIClICl.out	110.370
HFIClIF.out	108.046
HFIClII.out	116.831
HFIFBrBr.out	109.137
HFIFBrCl.out	106.646
HFIFBrI.out	111.859
HFIFClBr.out	106.779
HFIFClCl.out	103.788
HFIFClI.out	108.336
HFIFFBr.out	103.835
HFIFFCl.out	101.676
HFIFFI.out	105.167
HFIFHBr.out	97.713
HFIFHCl.out	95.153
HFIFHI.out	99.359
HFIFIBr.out	111.851
HFIFICl.out	108.138
HFIFIF.out	105.386
HFIFII.out	113.453
HFIHBrBr.out	105.034
HFIHBrCl.out	102.752
HFIHBrI.out	107.586
HFIHClBr.out	102.749
HFIHClCl.out	99.645
HFIHClI.out	104.661
HFIHFI.out	99.877
HFIHIBr.out	108.243
HFIHICl.out	104.171
HFIHIF.out	101.448
HFIHII.out	109.928
HFIIBrBr.out	115.707
HFIIBrCl.out	113.595
HFIIBrI.out	117.252
HFIIClBr.out	113.024
HFIIClCl.out	111.211
HFIIClI.out	115.130
HFIIFBr.out	110.739
HFIIFCl.out	108.521
HFIIFI.out	112.986
HFIIHBr.out	106.752
HFIIHCl.out	103.945
HFIIHI.out	108.781
HFIIIBr.out	121.357
HFIIICl.out	115.396
HFIIIF.out	113.092
HFIIII.out	118.837
HHBrBrBrBr.out	106.240
HHBrBrBrI.out	109.578
HHBrBrClI.out	107.443
HHBrBrFI.out	104.829
HHBrBrHI.out	100.633
HHBrBrIBr.out	109.871
HHBrBrII.out	111.165
HHBrClBrBr.out	105.168
HHBrClBrI.out	106.784
HHBrClClBr.out	100.743
HHBrClClI.out	103.853
HHBrClFI.out	102.130
HHBrClHI.out	98.113
HHBrClIBr.out	107.827
HHBrClII.out	108.669
HHBrFBrBr.out	102.639
HHBrFBrI.out	104.916
HHBrFClBr.out	99.915
HHBrFClI.out	101.671
HHBrFFBr.out	96.266
HHBrFFI.out	99.342
HHBrFHI.out	95.199
HHBrFIBr.out	105.301
HHBrFII.out	106.374
HHBrHBrBr.out	98.606
HHBrHBrI.out	100.944
HHBrHClBr.out	95.847
HHBrHClI.out	97.744
HHBrHFBr.out	93.325
HHBrHFI.out	94.876
HHBrHHBr.out	86.182
HHBrHHI.out	89.284
HHBrHIBr.out	101.424
HHBrHII.out	102.379
HHBrIBrI.out	112.935
HHBrIClI.out	109.908
HHBrIFI.out	107.934
HHBrIHI.out	104.386
HHBrIIBr.out	109.003
HHBrIII.out	115.263
HHClBrBrBr.out	105.165
HHClBrBrCl.out	100.949
HHClBrBrI.out	107.248
HHClBrClBr.out	102.449
HHClBrClI.out	104.912
HHClBrFBr.out	100.308
HHClBrFI.out	102.805
HHClBrHBr.out	96.085
HHClBrHI.out	98.913
HHClBrIBr.out	107.073
HHClBrICl.out	105.119
HHClBrII.out	109.835
HHClClBrBr.out	102.190
HHClClBrCl.out	99.700
HHClClBrI.out	104.520
HHClClClBr.out	99.674
HHClClClCl.out	95.527
HHClClClI.out	101.966
HHClClFBr.out	97.209
HHClClFI.out	99.505
HHClClHBr.out	93.133
HHClClHI.out	95.307
HHClClIBr.out	104.713
HHClClICl.out	101.229
HHClClII.out	106.322
HHClFBrBr.out	99.986
HHClFBrCl.out	97.469
HHClFBrI.out	101.822
HHClFClBr.out	97.365
HHClFClCl.out	94.426
HHClFClI.out	99.238
HHClFFBr.out	94.997
HHClFFCl.out	90.967
HHClFFI.out	97.211
HHClFHBr.out	90.679
HHClFHI.out	92.881
HHClFIBr.out	102.539
HHClFICl.out	99.009
HHClFII.out	104.226
HHClHBrBr.out	95.824
HHClHBrCl.out	93.179
HHClHBrI.out	98.015
HHClHClBr.out	93.073
HHClHClCl.out	90.335
HHClHClI.out	94.907
HHClHFBr.out	90.625
HHClHFCl.out	87.879
HHClHFI.out	92.283
HHClHHBr.out	84.913
HHClHHCl.out	80.807
HHClHHI.out	86.689
HHClHIBr.out	98.474
HHClHICl.out	95.320
HHClHII.out	99.631
HHClIBrBr.out	107.225
HHClIBrI.out	109.890
HHClIClBr.out	103.964
HHClIClI.out	106.818
HHClIFBr.out	101.871
HHClIFI.out	104.913
HHClIHBr.out	97.694
HHClIHI.out	100.939
HHClIIBr.out	111.095
HHClIICl.out	103.998
HHClIII.out	111.869
HHFBrBrBr.out	102.520
HHFBrBrCl.out	99.645
HHFBrBrF.out	95.874
HHFBrBrI.out	105.385
HHFBrClBr.out	99.847
HHFBrClCl.out	97.163
HHFBrClI.out	102.523
HHFBrFBr.out	97.580
HHFBrFCl.out	94.841
HHFBrFI.out	99.964
HHFBrHBr.out	93.498
HHFBrHCl.out	90.739
HHFBrHI.out	96.107
HHFBrIBr.out	104.541
HHFBrICl.out	101.472
HHFBrIF.out	99.047
HHFBrII.out	108.105
HHFClBrBr.out	99.966
HHFClBrCl.out	97.117
HHFClBrF.out	94.816
HHFClBrI.out	102.082
HHFClClBr.out	97.116
HHFClClCl.out	94.451
HHFClClF.out	90.395
HHFClClI.out	99.339
HHFClFBr.out	94.858
HHFClFCl.out	92.096
HHFClFI.out	97.175
HHFClHBr.out	90.666
HHFClHCl.out	87.882
HHFClHI.out	92.897
HHFClIBr.out	101.764
HHFClICl.out	99.332
HHFClIF.out	96.832
HHFClII.out	104.168
HHFFBrBr.out	97.474
HHFFBrCl.out	94.768
HHFFBrF.out	92.057
HHFFBrI.out	99.502
HHFFClBr.out	94.821
HHFFClCl.out	91.972
HHFFClF.out	89.440
HHFFClI.out	96.989
HHFFFBr.out	92.353
HHFFFCl.out	89.618
HHFFFF.out	85.720
HHFFFI.out	94.741
HHFFHBr.out	88.045
HHFFHCl.out	85.171
HHFFHI.out	90.408
HHFFIBr.out	99.757
HHFFICl.out	97.005
HHFFIF.out	94.201
HHFFII.out	101.598
HHFHBrBr.out	93.023
HHFHBrCl.out	90.524
HHFHBrF.out	87.675
HHFHBrI.out	94.944
HHFHClBr.out	90.414
HHFHClCl.out	87.684
HHFHClF.out	85.244
HHFHClI.out	92.180
HHFHFBr.out	87.898
HHFHFCl.out	85.143
HHFHFF.out	82.320
HHFHFI.out	89.680
HHFHHBr.out	82.201
HHFHHCl.out	79.451
HHFHHF.out	75.302
HHFHHI.out	84.073
HHFHIBr.out	95.643
HHFHICl.out	92.531
HHFHIF.out	89.983
HHFHII.out	97.422
HHFIBrBr.out	104.072
HHFIBrCl.out	101.610
HHFIBrI.out	106.611
HHFIClBr.out	101.738
HHFIClCl.out	99.511
HHFIClI.out	103.903
HHFIFBr.out	99.429
HHFIFCl.out	97.139
HHFIFI.out	101.287
HHFIHBr.out	95.501
HHFIHCl.out	93.120
HHFIHI.out	97.363
HHFIIBr.out	106.217
HHFIICl.out	104.901
HHFIIF.out	99.352
HHFIII.out	109.175
HHHBrBrBr.out	98.173
HHHBrBrI.out	100.350
HHHBrClBr.out	95.568
HHHBrClI.out	97.917
HHHBrFBr.out	93.239
HHHBrFI.out	95.365
HHHBrHBr.out	89.197
HHHBrHI.out	91.480
HHHBrIBr.out	100.129
HHHBrII.out	102.140
HHHClBrBr.out	95.443
HHHClBrCl.out	92.738
HHHClBrI.out	97.884
HHHClClBr.out	92.761
HHHClClCl.out	90.027
HHHClClI.out	95.397
HHHClFBr.out	90.486
HHHClFCl.out	87.657
HHHClFI.out	92.928
HHHClHBr.out	86.294
HHHClHCl.out	83.495
HHHClHI.out	89.025
HHHClIBr.out	97.831
HHHClICl.out	94.645
HHHClII.out	99.399
HHHFBrBr.out	93.088
HHHFBrCl.out	90.305
HHHFBrF.out	87.850
HHHFBrI.out	95.662
HHHFClBr.out	90.108
HHHFClCl.out	87.429
HHHFClF.out	85.152
HHHFClI.out	92.423
HHHFFBr.out	87.746
HHHFFCl.out	84.985
HHHFFF.out	82.637
HHHFFI.out	89.972
HHHFHBr.out	83.478
HHHFHCl.out	80.687
HHHFHF.out	78.098
HHHFHI.out	85.685
HHHFIBr.out	95.248
HHHFICl.out	92.519
HHHFIF.out	89.727
HHHFII.out	97.353
HHHHBrBr.out	88.806
HHHHBrI.out	91.311
HHHHClBr.out	85.921
HHHHClCl.out	83.173
HHHHClI.out	88.299
HHHHFBr.out	83.463
HHHHFCl.out	80.710
HHHHFF.out	78.137
HHHHFI.out	85.560
HHHHHBr.out	77.729
HHHHHCl.out	74.965
HHHHHF.out	72.237
HHHHHH.out	69.091
HHHHHI.out	79.754
HHHHII.out	92.395
HHHIBrI.out	102.007
HHHIClI.out	99.278
HHHIFI.out	96.743
HHHIHI.out	92.817
HHHIII.out	104.616
HHIBrBrI.out	110.070
HHIBrII.out	112.794
HHIClBrI.out	108.910
HHIClClI.out	104.506
HHIClII.out	111.088
HHIFBrI.out	107.350
HHIFClI.out	103.483
HHIFFI.out	99.382
HHIFII.out	108.484
HHIHBrI.out	103.278
HHIHClI.out	99.778
HHIHFI.out	96.618
HHIHHI.out	89.730
HHIHII.out	104.401
HHIIII.out	113.227
HIBrBrBrI.out	120.075
HIBrBrII.out	126.352
HIBrClBrI.out	117.573
HIBrClII.out	122.727
HIBrFBrI.out	115.176
HIBrFII.out	119.456
HIBrIBrI.out	121.708
HIBrIII.out	131.504
HIClBrBrI.out	120.656
HIClBrClI.out	114.938
HIClBrII.out	121.510
HIClClBrI.out	117.477
HIClClClI.out	112.338
HIClClII.out	120.534
HIClFBrI.out	114.917
HIClFClI.out	109.928
HIClFII.out	117.978
HIClIBrI.out	122.604
HIClIClI.out	116.613
HIClIII.out	123.066
HIFBrBrI.out	117.616
HIFBrClI.out	113.889
HIFBrFI.out	110.901
HIFBrII.out	117.732
HIFClBrI.out	115.122
HIFClClI.out	111.042
HIFClFI.out	108.346
HIFClII.out	115.483
HIFFBrI.out	112.608
HIFFClI.out	108.537
HIFFFI.out	105.895
HIFFII.out	113.861
HIFIBrI.out	118.757
HIFIClI.out	116.983
HIFIFI.out	112.461
HIFIII.out	120.906
HIHIBrI.out	113.934
HIHIClI.out	111.723
HIHIFI.out	108.668
HIHIHI.out	102.790
HIHIII.out	115.884
HIIBrII.out	122.633
HIIClII.out	120.100
HIIFII.out	117.930
HIIHII.out	112.529
HIIIII.out	124.449
IIIIII.out	132.488
