# Supplementary material for: Geometric and energetic data from quantum chemical calculations of halobenzenes and xylenes
Source: Data Brief. 2020 Mar 5;30:105386. doi: 10.1016/j.dib.2020.105386 (PMC7114895; doi:10.1016/j.dib.2020.105386)
Supplement: Supplementary file 1 [file mmc1.zip › halobenzene/B3LYP/BrBrBrBrBrBr.out]

                  Welcome to Q-Chem
     A Quantum Leap Into The Future Of Chemistry


 Q-Chem 5.2 (devel), Q-Chem, Inc., Pleasanton, CA (2019)

 Yihan Shao,  Zhengting Gan,  E. Epifanovsky,  A. T. B. Gilbert,  M. Wormit,  
 J. Kussmann,  A. W. Lange,  A. Behn,  Jia Deng,  Xintian Feng,  D. Ghosh,  
 M. Goldey,  P. R. Horn,  L. D. Jacobson,  I. Kaliman,  T. Kus,  A. Landau,  
 Jie Liu,  E. I. Proynov,  R. M. Richard,  R. P. Steele,  E. J. Sundstrom,  
 H. L. Woodcock III,  P. M. Zimmerman,  D. Zuev,  B. Albrecht,  E. Alguire,  
 S. A. Baeppler,  D. Barton,  Z. Benda,  Y. A. Bernard,  E. J. Berquist,  
 K. B. Bravaya,  H. Burton,  D. Casanova,  Chun-Min Chang,  Yunqing Chen,  
 A. Chien,  K. D. Closser,  M. P. Coons,  S. Coriani,  S. Dasgupta,  
 A. L. Dempwolff,  M. Diedenhofen,  Hainam Do,  R. G. Edgar,  Po-Tung Fang,  
 S. Faraji,  S. Fatehi,  Qingguo Feng,  K. D. Fenk,  J. Fosso-Tande,  
 J. Gayvert,  Qinghui Ge,  A. Ghysels,  G. Gidofalvi,  J. Gomes,  
 J. Gonthier,  A. Gunina,  D. Hait,  M. W. D. Hanson-Heine,  
 P. H. P. Harbach,  A. W. Hauser,  M. F. Herbst,  J. E. Herr,  
 E. G. Hohenstein,  Z. C. Holden,  Kerwin Hui,  B. C. Huynh,  T.-C. Jagau,  
 Hyunjun Ji,  B. Kaduk,  K. Khistyaev,  Jaehoon Kim,  P. Klunzinger,  K. Koh,  
 D. Kosenkov,  L. Koulias,  T. Kowalczyk,  C. M. Krauter,  A. Kunitsa,  
 Ka Un Lao,  A. Laurent,  K. V. Lawler,  Joonho Lee,  D. Lefrancois,  
 S. Lehtola,  D. S. Levine,  Yi-Pei Li,  You-Sheng Lin,  Fenglai Liu,  
 E. Livshits,  A. Luenser,  P. Manohar,  E. Mansoor,  S. F. Manzer,  
 Shan-Ping Mao,  Yuezhi Mao,  N. Mardirossian,  A. V. Marenich,  
 T. Markovich,  L. A. Martinez-Martinez,  S. A. Maurer,  N. J. Mayhall,  
 S. C. McKenzie,  J.-M. Mewes,  P. Morgante,  A. F. Morrison,  
 J. W. Mullinax,  K. Nanda,  T. S. Nguyen-Beck,  R. Olivares-Amaya,  
 J. A. Parkhill,  Zheng Pei,  T. M. Perrine,  F. Plasser,  P. Pokhilko,  
 S. Prager,  A. Prociuk,  E. Ramos,  D. R. Rehn,  F. Rob,  M. Scheurer,  
 M. Schneider,  N. Sergueev,  S. M. Sharada,  S. Sharma,  D. W. Small,  
 T. Stauch,  T. Stein,  Yu-Chuan Su,  A. J. W. Thom,  A. Tkatchenko,  
 T. Tsuchimochi,  N. M. Tubman,  L. Vogt,  M. L. Vidal,  O. Vydrov,  
 M. A. Watson,  J. Wenzel,  M. de Wergifosse,  T. A. Wesolowski,  A. White,  
 J. Witte,  A. Yamada,  Jun Yang,  K. Yao,  S. Yeganeh,  S. R. Yost,  
 Zhi-Qiang You,  A. Zech,  Igor Ying Zhang,  Xing Zhang,  Yan Zhao,  
 Ying Zhu,  B. R. Brooks,  G. K. L. Chan,  C. J. Cramer,  M. S. Gordon,  
 W. J. Hehre,  A. Klamt,  M. W. Schmidt,  C. D. Sherrill,  D. G. Truhlar,  
 A. Aspuru-Guzik,  R. Baer,  A. T. Bell,  N. A. Besley,  Jeng-Da Chai,  
 A. E. DePrince, III,  R. A. DiStasio Jr.,  A. Dreuw,  B. D. Dunietz,  
 T. R. Furlani,  Chao-Ping Hsu,  Yousung Jung,  Jing Kong,  D. S. Lambrecht,  
 WanZhen Liang,  C. Ochsenfeld,  V. A. Rassolov,  L. V. Slipchenko,  
 J. E. Subotnik,  T. Van Voorhis,  J. M. Herbert,  A. I. Krylov,  
 P. M. W. Gill,  M. Head-Gordon

 Contributors to earlier versions of Q-Chem not listed above: 
 R. D. Adamson,  B. Austin,  J. Baker,  G. J. O. Beran,  K. Brandhorst,  
 S. T. Brown,  E. F. C. Byrd,  A. K. Chakraborty,  C.-L. Cheng,  
 Siu Hung Chien,  D. M. Chipman,  D. L. Crittenden,  H. Dachsel,  
 R. J. Doerksen,  A. D. Dutoi,  L. Fusti-Molnar,  W. A. Goddard III,  
 A. Golubeva-Zadorozhnaya,  S. R. Gwaltney,  G. Hawkins,  A. Heyden,  
 S. Hirata,  G. Kedziora,  F. J. Keil,  C. Kelley,  Jihan Kim,  R. A. King,  
 R. Z. Khaliullin,  P. P. Korambath,  W. Kurlancheek,  A. M. Lee,  M. S. Lee,  
 S. V. Levchenko,  Ching Yeh Lin,  D. Liotard,  R. C. Lochan,  I. Lotan,  
 P. E. Maslen,  N. Nair,  D. P. O'Neill,  D. Neuhauser,  E. Neuscamman,  
 C. M. Oana,  R. Olson,  B. Peters,  R. Peverati,  P. A. Pieniazek,  
 Y. M. Rhee,  J. Ritchie,  M. A. Rohrdanz,  E. Rosta,  N. J. Russ,  
 H. F. Schaefer III,  N. E. Schultz,  N. Shenvi,  A. C. Simmonett,  A. Sodt,  
 D. Stuck,  K. S. Thanthiriwatte,  V. Vanovschi,  Tao Wang,  A. Warshel,  
 C. F. Williams,  Q. Wu,  X. Xu,  W. Zhang

 Please cite Q-Chem as follows:
 Y. Shao et al., Mol. Phys. 113, 184-215 (2015)
 DOI: 10.1080/00268976.2014.952696

 Q-Chem 5.2.1 for Intel X86 EM64T Linux

 Parts of Q-Chem use Armadillo 8.300.2 (Tropical Shenanigans).
 http://arma.sourceforge.net/

 Q-Chem begins on Fri Dec 13 08:52:13 2019  

Host: 
0

     Scratch files written to /scratch/taweetham/qchem21378//
NAlpha2: 246
NElect   246
Mult     1

Checking the input file for inconsistencies... 	...done.

--------------------------------------------------------------
User input:
--------------------------------------------------------------
BrBrBrBrBrBr.inp
$molecule
0 1
Br
C  1 1.900573
C  2 1.403677 1 119.998772
C  3 1.403694 2 119.987268 1 -180.000000 0
C  4 1.403694 3 120.025463 2 -0.000000 0
C  5 1.403677 4 119.987269 3 -0.000000 0
C  6 1.403694 5 119.987269 4 -0.000000 0
Br 5 1.900573 4 120.013960 3 -180.000000 0
Br 6 1.900573 5 119.998772 4 -180.000000 0
Br 3 1.900573 2 119.998771 1 -0.000000 0
Br 4 1.901647 3 119.987268 2 -180.000000 0
Br 7 1.901647 6 119.987269 5 -180.000000 0
$end
$MOLECULE
0 1
C   
C	1	CC
C	2	CC	1	120.0		
C	3	CC	2	120.0	1	0.0
C	4	CC	3	120.0	2	0.0	
C	5 	CC	4	120.0	3	0.0
a	1	Ca	2	120.0	3	180.0
b	2	Cb	3	120.0	4	180.0
c	3	Cc	4	120.0	5	180.0
d	4	Cd	5	120.0	6	180.0
e	5	Ce	6	120.0	1	180.0
f	6	Cf	1	120.0	2	180.0

CC=1.39483
CH=1.08673
CF=1.33960
CCl=1.72090
CBr=1.89068
CI=2.07886
$END

$REM
   JOB_TYPE	OPTIMIZATION
   BASIS	6-311++G**
   METHOD	B3LYP
   SYM_IGNORE	TRUE
   THRESH	14
$END

--------------------------------------------------------------
 ----------------------------------------------------------------
             Standard Nuclear Orientation (Angstroms)
    I     Atom           X                Y                Z
 ----------------------------------------------------------------
    1      Br      0.0000000000     0.0000000000     0.0000000000
    2      C       0.0000000000     0.0000000000     1.9005730000
    3      C       1.2156349827     0.0000000000     2.6023854459
    4      C       1.2153531452    -0.0000000000     4.0060794176
    5      C      -0.0001104905    -0.0000000000     4.7082225625
    6      C      -1.2157454732    -0.0000000000     4.0064101166
    7      C      -1.2154636602    -0.0000000000     2.6027161449
    8      Br     -0.0001105236    -0.0000000000     6.6087955625
    9      Br     -2.8616492371    -0.0000000000     4.9567671696
   10      Br      2.8615387300     0.0000000000     1.6520283642
   11      Br      2.8622481346     0.0000000000     4.9568676205
   12      Br     -2.8623586495     0.0000000000     1.6519279420
 ----------------------------------------------------------------
 Nuclear Repulsion Energy =        3574.63411591 hartrees
 There are      123 alpha and      123 beta electrons
 Requested basis set is 6-311++G(d,p)
 There are 150 shells and 420 basis functions

 Total QAlloc Memory Limit   2000 MB
 Mega-Array Size       188 MB
 MEM_STATIC part       192 MB
 A cutoff of  1.0D-14 yielded   7458 shell pairs
 There are     66039 function pairs (     73296 Cartesian)
 Smallest overlap matrix eigenvalue = 1.21E-07
 Linear dependence detected in AO basis
 Tighter screening thresholds may be required for diffuse basis sets
 Use S2THRESH > 14 and THRESH = 14 in case of SCF convergence issues
 Number of orthogonalized atomic orbitals = 418
 Maximum deviation from orthogonality = 2.677E-10

 Scale SEOQF with 1.000000e-01/1.000000e-01/1.000000e-02

 Standard Electronic Orientation quadrupole field applied
 Nucleus-field energy     =     0.0000000008 hartrees
 Guess from superposition of atomic densities
 Warning:  Energy on first SCF cycle will be non-variational
 SAD guess density has 246.000000 electrons

 -----------------------------------------------------------------------
  General SCF calculation program by
  Eric Jon Sundstrom, Paul Horn, Yuezhi Mao, Dmitri Zuev, Alec White,
  David Stuck, Shaama M.S., Shane Yost, Joonho Lee, David Small,
  Daniel Levine, Susi Lehtola, Hugh Burton, Evgeny Epifanovsky,
  Bang C. Huynh
 -----------------------------------------------------------------------
 Exchange:     0.2000 Hartree-Fock + 0.0800 Slater + 0.7200 B88
 Correlation:  0.1900 VWN1RPA + 0.8100 LYP
 Using SG-1 standard quadrature grid
 using 6 threads for integral computing
 -------------------------------------------------------
 OpenMP Integral computing Module                
 Release: version 2.0, May 2017, Q-Chem Inc. Pleasanton 
 -------------------------------------------------------
 A restricted SCF calculation will be
 performed using DIIS
 SCF converges when DIIS error is below 1.0e-08
 ---------------------------------------
  Cycle       Energy         DIIS error
 ---------------------------------------
    1  -15675.8021689731      2.84e-02  
    2  -15673.4656925367      2.14e-03  
    3  -15673.4144136722      2.57e-03  
    4  -15673.4873967068      9.11e-04  
    5  -15673.5077972030      1.21e-04  
    6  -15673.5080660088      2.40e-05  
    7  -15673.5080741285      3.90e-06  
    8  -15673.5080743508      1.08e-06  
    9  -15673.5080743756      2.15e-07  
   10  -15673.5080743761      1.25e-07  
   11  -15673.5080743768      1.04e-08  
   12  -15673.5080743764      2.00e-09  Convergence criterion met
 ---------------------------------------
 SCF time:   CPU 422.02s  wall 74.00s 
 SCF   energy in the final basis set =   -15673.5080743764
 Total energy in the final basis set =   -15673.5080743764

 --------------------------------------------------------------

                    Orbital Energies (a.u.)
 --------------------------------------------------------------

 Alpha MOs
 -- Occupied --
********-482.8571-482.8571-482.8571-482.8570-482.8570 -62.5099 -62.5099
-62.5099 -62.5099 -62.5099 -62.5099 -56.3307 -56.3307 -56.3307 -56.3307
-56.3307 -56.3307 -56.3265 -56.3265 -56.3265 -56.3265 -56.3265 -56.3265
-56.3261 -56.3261 -56.3261 -56.3261 -56.3261 -56.3261 -10.2834 -10.2832
-10.2832 -10.2827 -10.2827 -10.2824  -8.7188  -8.7188  -8.7188  -8.7188
 -8.7188  -8.7188  -6.5512  -6.5512  -6.5511  -6.5511  -6.5511  -6.5511
 -6.5373  -6.5373  -6.5373  -6.5373  -6.5372  -6.5372  -6.5361  -6.5361
 -6.5361  -6.5361  -6.5361  -6.5361  -2.6619  -2.6619  -2.6618  -2.6618
 -2.6617  -2.6617  -2.6583  -2.6583  -2.6582  -2.6582  -2.6582  -2.6581
 -2.6573  -2.6573  -2.6573  -2.6573  -2.6573  -2.6573  -2.6463  -2.6463
 -2.6462  -2.6462  -2.6462  -2.6462  -2.6462  -2.6462  -2.6462  -2.6462
 -2.6461  -2.6461  -0.9514  -0.8823  -0.8821  -0.8259  -0.8257  -0.8053
 -0.8042  -0.7382  -0.7382  -0.6301  -0.6301  -0.5546  -0.5160  -0.4643
 -0.4630  -0.4504  -0.4502  -0.4072  -0.4071  -0.3887  -0.3886  -0.3473
 -0.3415  -0.3415  -0.3314  -0.3313  -0.3178  -0.3098  -0.3004  -0.3003
 -0.2700  -0.2670  -0.2670
 -- Virtual --
 -0.0997  -0.0705  -0.0705  -0.0431  -0.0430  -0.0132  -0.0024  -0.0008
 -0.0007   0.0220   0.0221   0.0362   0.0384   0.0538   0.0539   0.0584
  0.0585   0.0596   0.0619   0.0638   0.0640   0.0763   0.0764   0.0778
  0.0858   0.0859   0.0958   0.0995   0.0996   0.1132   0.1141   0.1215
  0.1215   0.1331   0.1392   0.1399   0.1635   0.1707   0.1709   0.1709
  0.1715   0.1902   0.1905   0.2005   0.2113   0.2114   0.2174   0.2206
  0.2207   0.2432   0.2432   0.2471   0.2477   0.2602   0.2685   0.2737
  0.2744   0.2829   0.2839   0.3406   0.3633   0.3638   0.3805   0.3812
  0.4089   0.4090   0.4150   0.4152   0.4270   0.4276   0.4303   0.4304
  0.4448   0.4606   0.4755   0.4814   0.4899   0.4900   0.4929   0.4929
  0.4961   0.4963   0.5069   0.5071   0.5228   0.5298   0.5348   0.5350
  0.5415   0.5437   0.5438   0.5497   0.5620   0.5675   0.5675   0.5688
  0.5689   0.5916   0.6088   0.6372   0.6572   0.6574   0.6603   0.6819
  0.6819   0.7143   0.7144   0.7320   0.7361   0.7361   0.7402   0.7404
  0.7590   0.7840   0.7841   0.8076   0.8079   0.8182   0.8415   0.8415
  0.8416   0.8463   0.8465   0.8962   0.9373   0.9420   0.9533   0.9720
  0.9722   1.0213   1.0215   1.0665   1.0667   1.0743   1.1338   1.1340
  1.1354   1.1781   1.1784   1.2323   1.2324   1.2388   1.2389   1.3413
  1.4060   1.4319   1.4446   1.4952   1.5622   1.5624   1.7200   1.7202
  1.7344   1.7344   1.8079   1.8081   1.8419   1.8421   1.8932   1.9661
  1.9877   1.9879   2.0236   2.0236   2.0238   2.0239   2.0768   2.0769
  2.0928   2.1004   2.1349   2.1501   2.1527   2.1528   2.1913   2.2120
  2.2121   2.2496   2.2787   2.2788   2.3085   2.3087   2.3847   2.4140
  2.4144   2.4528   2.5736   2.7167   2.7167   2.8302   2.8303   2.8559
  2.9606   2.9609   3.0008   3.0448   3.0550   3.1534   3.1536   3.3998
  3.4002   3.6328   3.8074   3.8076   3.9650   3.9654   3.9913   3.9914
  3.9931   3.9932   3.9964   4.0271   4.0447   4.0449   4.0703   4.0705
  4.0734   4.0818   4.0820   4.0827   4.0829   4.1317   4.1517   4.2250
  4.2251   4.2623   4.2625   4.3238   4.3281   4.3754   4.3755   4.4378
  4.4379   4.5060   4.8234   6.5763   6.7651   6.7652   6.8307   6.8309
  6.8586   7.5221   7.5379   7.5381   7.5564   7.5566   7.5988   7.6371
  7.6499   7.6500   7.6511   7.6524   7.6962   7.6965   7.7219   7.7219
  7.8093   7.8097   7.8415  23.1693  23.7595  23.7595  23.9196  23.9197
 24.0062  47.8631  48.0170  48.0171  48.0758  48.0759  48.0938 289.7172
289.7333 289.7333 289.7536 289.7536 289.7970 289.8425 289.8426 289.8504
289.8571 289.8650 289.8911 289.8911 289.9460 289.9460 290.0284 290.0285
290.06221020.64391020.83861020.83881020.91161020.91171020.9328
 --------------------------------------------------------------

          Ground-State Mulliken Net Atomic Charges

     Atom                 Charge (a.u.)
  ----------------------------------------
      1 Br                   -0.178265
      2 C                     0.173476
      3 C                     0.178070
      4 C                     0.183974
      5 C                     0.173476
      6 C                     0.178070
      7 C                     0.183974
      8 Br                   -0.178265
      9 Br                   -0.178768
     10 Br                   -0.178768
     11 Br                   -0.178487
     12 Br                   -0.178487
  ----------------------------------------
  Sum of atomic charges =     0.000000

 -----------------------------------------------------------------
                    Cartesian Multipole Moments
 -----------------------------------------------------------------
    Charge (ESU x 10^10)
                 0.0000
    Dipole Moment (Debye)
         X      -0.0000      Y      -0.0000      Z       0.0000
       Tot       0.0000
    Quadrupole Moments (Debye-Ang)
        XX    -138.6528     XY      -0.0000     YY    -145.0038
        XZ      -0.0145     YZ      -0.0000     ZZ    -138.6440
    Octopole Moments (Debye-Ang^2)
       XXX       0.0230    XXY      -0.0000    XYY       0.0080
       YYY      -0.0000    XXZ    -458.1639    XYZ      -0.0000
       YYZ    -479.1502    XZZ      -0.0884    YZZ      -0.0000
       ZZZ   -1374.4049
    Hexadecapole Moments (Debye-Ang^3)
      XXXX   -3702.5074   XXXY      -0.0000   XXYY    -702.8446
      XYYY      -0.0000   YYYY    -175.0991   XXXZ      -0.1421
      XXYZ      -0.0000   XYYZ      -0.0372   YYYZ      -0.0000
      XXZZ   -2748.0445   XYZZ      -0.0000   YYZZ   -2286.1032
      XZZZ      -0.6082   YZZZ      -0.0000   ZZZZ  -12785.2996
 -----------------------------------------------------------------
 Calculating analytic gradient of the SCF energy
 Gradient of SCF Energy
            1           2           3           4           5           6
    1   0.0000247   0.0000559  -0.0000976  -0.0004253  -0.0000559   0.0000976
    2   0.0000000  -0.0000000  -0.0000000  -0.0000000   0.0000000   0.0000000
    3   0.0003576  -0.0004373  -0.0000478  -0.0002070   0.0004373   0.0000478
            7           8           9          10          11          12
    1   0.0004253  -0.0000247  -0.0000189   0.0000189   0.0003537  -0.0003537
    2  -0.0000000  -0.0000000   0.0000000   0.0000000  -0.0000000   0.0000000
    3   0.0002070  -0.0003576   0.0000978  -0.0000978   0.0002640  -0.0002640
 Max gradient component =       4.373E-04
 RMS gradient           =       2.059E-04
 Gradient time:  CPU 167.22 s  wall 28.06 s
 Geometry Optimization Parameters
   NAtoms,    NIC,     NZ,  NCons,   NDum,   NFix, NCnnct, MaxDiis
       12      78      12       0       0       0       0       0


** GEOMETRY OPTIMIZATION IN DELOCALIZED INTERNAL COORDINATES **
   Searching for a Minimum

   Optimization Cycle:   1

                       Coordinates (Angstroms)
     ATOM                X               Y               Z
      1  Br        0.0000000000    0.0000000000    0.0000000000
      2  C         0.0000000000    0.0000000000    1.9005730000
      3  C         1.2156349827    0.0000000000    2.6023854459
      4  C         1.2153531452    0.0000000000    4.0060794176
      5  C        -0.0001104905    0.0000000000    4.7082225625
      6  C        -1.2157454732    0.0000000000    4.0064101166
      7  C        -1.2154636602    0.0000000000    2.6027161449
      8  Br       -0.0001105236    0.0000000000    6.6087955625
      9  Br       -2.8616492371    0.0000000000    4.9567671696
     10  Br        2.8615387300    0.0000000000    1.6520283642
     11  Br        2.8622481346    0.0000000000    4.9568676205
     12  Br       -2.8623586495    0.0000000000    1.6519279420
   Point Group: c1    Number of degrees of freedom:    30


   Energy is -15673.508074376


 Attempting to generate delocalized internal coordinates
 Initial Hessian constructed with Jon Baker's OPTIMIZE code

 19 Hessian modes will be used to form the next step
  Hessian Eigenvalues:
     0.195046    0.195046    0.195620    0.195620    0.195620    0.195620
     0.250000    0.250000    0.250000    0.250000    0.250000    0.250000
     0.250000    0.250000    0.250000    0.450138    0.450138    0.450147
     0.450166

 Minimum search - taking simple RFO step
 Searching for Lamda that Minimizes Along All modes
 Value Taken    Lamda =  -0.00000395
 Step Taken.  Stepsize is  0.004390

                             Maximum     Tolerance    Cnvgd?
         Gradient           0.000604      0.000300      NO
         Displacement       0.002751      0.001200      NO
         Energy change     *********      0.000001      NO


 New Cartesian Coordinates Obtained by Inverse Iteration

 Displacement from previous Coordinates is:  0.005257
 ----------------------------------------------------------------
             Standard Nuclear Orientation (Angstroms)
    I     Atom           X                Y                Z
 ----------------------------------------------------------------
    1      Br     -0.0003611084     0.0000000000    -0.0008275117
    2      C      -0.0000738003     0.0000000000     1.9007126951
    3      C       1.2156960285     0.0000000000     2.6025317977
    4      C       1.2154801246     0.0000000000     4.0060598246
    5      C      -0.0000367005     0.0000000000     4.7080828593
    6      C      -1.2158065306     0.0000000000     4.0062637658
    7      C      -1.2155906426     0.0000000000     2.6027357355
    8      Br      0.0002506065     0.0000000000     6.6096230654
    9      Br     -2.8620291761     0.0000000000     4.9557148751
   10      Br      2.8619186630     0.0000000000     1.6530806907
   11      Br      2.8616756207     0.0000000000     4.9556811220
   12      Br     -2.8617861263     0.0000000000     1.6531144264
 ----------------------------------------------------------------
 Nuclear Repulsion Energy =        3574.79992502 hartrees
 There are      123 alpha and      123 beta electrons
 Applying Cartesian multipole field
    Component          Value
    ---------          -----
     (2,0,0)        1.00000E-11
     (0,2,0)        2.00000E-11
     (0,0,2)       -3.00000E-12
 Nucleus-field energy     =     0.0000000008 hartrees
 Requested basis set is 6-311++G(d,p)
 There are 150 shells and 420 basis functions
 A cutoff of  1.0D-14 yielded   7458 shell pairs
 There are     66039 function pairs (     73296 Cartesian)
 Smallest overlap matrix eigenvalue = 1.21E-07
 Linear dependence detected in AO basis
 Tighter screening thresholds may be required for diffuse basis sets
 Use S2THRESH > 14 and THRESH = 14 in case of SCF convergence issues
 Number of orthogonalized atomic orbitals = 418
 Maximum deviation from orthogonality = 2.266E-10
 Guess MOs from SCF MO coefficient file

 -----------------------------------------------------------------------
  General SCF calculation program by
  Eric Jon Sundstrom, Paul Horn, Yuezhi Mao, Dmitri Zuev, Alec White,
  David Stuck, Shaama M.S., Shane Yost, Joonho Lee, David Small,
  Daniel Levine, Susi Lehtola, Hugh Burton, Evgeny Epifanovsky,
  Bang C. Huynh
 -----------------------------------------------------------------------
 Exchange:     0.2000 Hartree-Fock + 0.0800 Slater + 0.7200 B88
 Correlation:  0.1900 VWN1RPA + 0.8100 LYP
 Using SG-1 standard quadrature grid
 using 6 threads for integral computing
 -------------------------------------------------------
 OpenMP Integral computing Module                
 Release: version 2.0, May 2017, Q-Chem Inc. Pleasanton 
 -------------------------------------------------------
 A restricted SCF calculation will be
 performed using DIIS
 SCF converges when DIIS error is below 1.0e-08
 ---------------------------------------
  Cycle       Energy         DIIS error
 ---------------------------------------
    1  -15673.5080744032      1.03e-05  
    2  -15673.5080755583      4.59e-06  
    3  -15673.5080754243      5.26e-06  
    4  -15673.5080759938      3.72e-07  
    5  -15673.5080759951      2.81e-07  
    6  -15673.5080759966      3.67e-08  
    7  -15673.5080759967      6.41e-09  Convergence criterion met
 ---------------------------------------
 SCF time:   CPU 261.21s  wall 46.00s 
 SCF   energy in the final basis set =   -15673.5080759967
 Total energy in the final basis set =   -15673.5080759967

 --------------------------------------------------------------

                    Orbital Energies (a.u.)
 --------------------------------------------------------------

 Alpha MOs
 -- Occupied --
********-482.8571-482.8570-482.8570-482.8570-482.8570 -62.5099 -62.5099
-62.5099 -62.5099 -62.5099 -62.5099 -56.3307 -56.3307 -56.3307 -56.3307
-56.3307 -56.3307 -56.3265 -56.3265 -56.3265 -56.3265 -56.3265 -56.3265
-56.3261 -56.3261 -56.3261 -56.3261 -56.3261 -56.3261 -10.2834 -10.2832
-10.2831 -10.2827 -10.2826 -10.2824  -8.7188  -8.7188  -8.7188  -8.7188
 -8.7188  -8.7188  -6.5511  -6.5511  -6.5511  -6.5511  -6.5511  -6.5511
 -6.5373  -6.5373  -6.5373  -6.5373  -6.5372  -6.5372  -6.5361  -6.5361
 -6.5361  -6.5361  -6.5361  -6.5361  -2.6619  -2.6619  -2.6618  -2.6618
 -2.6618  -2.6618  -2.6583  -2.6583  -2.6582  -2.6582  -2.6581  -2.6581
 -2.6573  -2.6573  -2.6573  -2.6573  -2.6573  -2.6573  -2.6463  -2.6463
 -2.6462  -2.6462  -2.6462  -2.6462  -2.6462  -2.6462  -2.6461  -2.6461
 -2.6461  -2.6461  -0.9514  -0.8824  -0.8821  -0.8259  -0.8258  -0.8053
 -0.8042  -0.7382  -0.7382  -0.6302  -0.6300  -0.5546  -0.5160  -0.4644
 -0.4630  -0.4504  -0.4502  -0.4072  -0.4071  -0.3887  -0.3886  -0.3473
 -0.3416  -0.3414  -0.3314  -0.3314  -0.3178  -0.3098  -0.3004  -0.3003
 -0.2700  -0.2670  -0.2670
 -- Virtual --
 -0.0996  -0.0705  -0.0704  -0.0431  -0.0429  -0.0132  -0.0024  -0.0008
 -0.0007   0.0220   0.0221   0.0362   0.0384   0.0538   0.0539   0.0584
  0.0585   0.0596   0.0620   0.0638   0.0641   0.0763   0.0764   0.0778
  0.0858   0.0859   0.0958   0.0995   0.0996   0.1132   0.1141   0.1215
  0.1215   0.1331   0.1392   0.1399   0.1635   0.1707   0.1709   0.1710
  0.1715   0.1902   0.1905   0.2005   0.2113   0.2114   0.2174   0.2206
  0.2208   0.2432   0.2432   0.2470   0.2477   0.2602   0.2685   0.2737
  0.2744   0.2829   0.2839   0.3406   0.3633   0.3638   0.3805   0.3812
  0.4089   0.4090   0.4150   0.4152   0.4271   0.4276   0.4303   0.4304
  0.4448   0.4606   0.4755   0.4814   0.4899   0.4901   0.4929   0.4929
  0.4962   0.4963   0.5068   0.5072   0.5228   0.5297   0.5348   0.5350
  0.5415   0.5437   0.5438   0.5498   0.5621   0.5675   0.5676   0.5688
  0.5689   0.5916   0.6088   0.6373   0.6572   0.6574   0.6604   0.6818
  0.6820   0.7143   0.7144   0.7320   0.7360   0.7362   0.7401   0.7405
  0.7590   0.7840   0.7841   0.8077   0.8079   0.8183   0.8415   0.8416
  0.8416   0.8462   0.8466   0.8962   0.9373   0.9420   0.9533   0.9720
  0.9723   1.0213   1.0215   1.0665   1.0667   1.0743   1.1339   1.1339
  1.1354   1.1779   1.1786   1.2323   1.2325   1.2388   1.2390   1.3413
  1.4060   1.4319   1.4446   1.4953   1.5622   1.5626   1.7201   1.7202
  1.7343   1.7346   1.8080   1.8080   1.8419   1.8421   1.8932   1.9661
  1.9877   1.9878   2.0236   2.0236   2.0238   2.0240   2.0766   2.0770
  2.0928   2.1004   2.1349   2.1501   2.1528   2.1529   2.1914   2.2120
  2.2122   2.2496   2.2788   2.2789   2.3085   2.3088   2.3847   2.4142
  2.4144   2.4527   2.5736   2.7167   2.7168   2.8303   2.8303   2.8560
  2.9607   2.9609   3.0009   3.0448   3.0551   3.1535   3.1537   3.3999
  3.4002   3.6329   3.8074   3.8077   3.9649   3.9654   3.9912   3.9914
  3.9931   3.9932   3.9964   4.0271   4.0447   4.0450   4.0701   4.0707
  4.0734   4.0818   4.0821   4.0828   4.0829   4.1317   4.1517   4.2251
  4.2251   4.2625   4.2625   4.3239   4.3281   4.3754   4.3756   4.4378
  4.4379   4.5059   4.8235   6.5763   6.7652   6.7652   6.8307   6.8310
  6.8587   7.5221   7.5379   7.5382   7.5563   7.5567   7.5988   7.6371
  7.6500   7.6501   7.6511   7.6525   7.6961   7.6966   7.7219   7.7219
  7.8095   7.8096   7.8416  23.1693  23.7594  23.7598  23.9194  23.9201
 24.0063  47.8632  48.0171  48.0171  48.0757  48.0760  48.0939 289.7172
289.7333 289.7333 289.7536 289.7536 289.7970 289.8426 289.8426 289.8504
289.8571 289.8650 289.8911 289.8911 289.9460 289.9460 290.0284 290.0287
290.06221020.64401020.83871020.83881020.91151020.91191020.9329
 --------------------------------------------------------------

          Ground-State Mulliken Net Atomic Charges

     Atom                 Charge (a.u.)
  ----------------------------------------
      1 Br                   -0.177964
      2 C                     0.177781
      3 C                     0.178071
      4 C                     0.179710
      5 C                     0.177781
      6 C                     0.178071
      7 C                     0.179710
      8 Br                   -0.177964
      9 Br                   -0.178805
     10 Br                   -0.178805
     11 Br                   -0.178794
     12 Br                   -0.178794
  ----------------------------------------
  Sum of atomic charges =     0.000000

 -----------------------------------------------------------------
                    Cartesian Multipole Moments
 -----------------------------------------------------------------
    Charge (ESU x 10^10)
                 0.0000
    Dipole Moment (Debye)
         X      -0.0000      Y      -0.0000      Z      -0.0000
       Tot       0.0000
    Quadrupole Moments (Debye-Ang)
        XX    -138.6250     XY      -0.0000     YY    -145.0022
        XZ      -0.0026     YZ      -0.0000     ZZ    -138.6714
    Octopole Moments (Debye-Ang^2)
       XXX       0.0230    XXY      -0.0000    XYY       0.0080
       YYY       0.0000    XXZ    -458.0720    XYZ      -0.0000
       YYZ    -479.1449    XZZ      -0.0095    YZZ      -0.0000
       ZZZ   -1374.6763
    Hexadecapole Moments (Debye-Ang^3)
      XXXX   -3701.7235   XXXY      -0.0000   XXYY    -702.7620
      XYYY      -0.0000   YYYY    -175.0953   XXXZ      -0.0441
      XXYZ      -0.0000   XYYZ       0.0081   YYYZ      -0.0000
      XXZZ   -2747.8111   XYZZ      -0.0000   YYZZ   -2286.0429
      XZZZ      -0.0066   YZZZ      -0.0000   ZZZZ  -12786.9350
 -----------------------------------------------------------------
 Calculating analytic gradient of the SCF energy
 Gradient of SCF Energy
            1           2           3           4           5           6
    1  -0.0000260  -0.0000784   0.0000784  -0.0000910   0.0000784  -0.0000784
    2  -0.0000000   0.0000000  -0.0000000   0.0000000  -0.0000000  -0.0000000
    3  -0.0000262  -0.0001604   0.0001732  -0.0001789   0.0001604  -0.0001732
            7           8           9          10          11          12
    1   0.0000910   0.0000260  -0.0000293   0.0000293   0.0000002  -0.0000002
    2   0.0000000   0.0000000   0.0000000   0.0000000   0.0000000  -0.0000000
    3   0.0001789   0.0000262  -0.0000688   0.0000688  -0.0000565   0.0000565
 Max gradient component =       1.789E-04
 RMS gradient           =       8.113E-05
 Gradient time:  CPU 166.65 s  wall 27.97 s
 Geometry Optimization Parameters
   NAtoms,    NIC,     NZ,  NCons,   NDum,   NFix, NCnnct, MaxDiis
       12      78      12       0       0       0       0       0

 Cartesian Hessian Update
 Hessian updated using BFGS update


** GEOMETRY OPTIMIZATION IN DELOCALIZED INTERNAL COORDINATES **
   Searching for a Minimum

   Optimization Cycle:   2

                       Coordinates (Angstroms)
     ATOM                X               Y               Z
      1  Br       -0.0003611084    0.0000000000   -0.0008275117
      2  C        -0.0000738003    0.0000000000    1.9007126951
      3  C         1.2156960285    0.0000000000    2.6025317977
      4  C         1.2154801246    0.0000000000    4.0060598246
      5  C        -0.0000367005    0.0000000000    4.7080828593
      6  C        -1.2158065306    0.0000000000    4.0062637658
      7  C        -1.2155906426    0.0000000000    2.6027357355
      8  Br        0.0002506065    0.0000000000    6.6096230654
      9  Br       -2.8620291761    0.0000000000    4.9557148751
     10  Br        2.8619186630    0.0000000000    1.6530806907
     11  Br        2.8616756207    0.0000000000    4.9556811220
     12  Br       -2.8617861263    0.0000000000    1.6531144264
   Point Group: c1    Number of degrees of freedom:    30


   Energy is -15673.508075997

 Hessian updated using BFGS update

  8 Hessian modes will be used to form the next step
  Hessian Eigenvalues:
     0.148421    0.195396    0.195629    0.245373    0.340476    0.450086
     0.450156    0.522471

 Minimum search - taking simple RFO step
 Searching for Lamda that Minimizes Along All modes
 Value Taken    Lamda =   0.00000000
 Step Taken.  Stepsize is  0.001586

                             Maximum     Tolerance    Cnvgd?
         Gradient           0.000355      0.000300      NO
         Displacement       0.000945      0.001200     YES
         Energy change     -0.000002      0.000001      NO


 New Cartesian Coordinates Obtained by Inverse Iteration

 Displacement from previous Coordinates is:  0.003409
 ----------------------------------------------------------------
             Standard Nuclear Orientation (Angstroms)
    I     Atom           X                Y                Z
 ----------------------------------------------------------------
    1      Br     -0.0000040382     0.0000000000    -0.0006610333
    2      C      -0.0000914486     0.0000000000     1.9009776394
    3      C       1.2157347835     0.0000000000     2.6025372669
    4      C       1.2157110836     0.0000000000     4.0061830868
    5      C      -0.0000190548     0.0000000000     4.7078179085
    6      C      -1.2158452878     0.0000000000     4.0062582944
    7      C      -1.2158216000     0.0000000000     2.6026124687
    8      Br     -0.0001064577     0.0000000000     6.6094565861
    9      Br     -2.8615645754     0.0000000000     4.9565650557
   10      Br      2.8614540639     0.0000000000     1.6522305149
   11      Br      2.8614832056     0.0000000000     4.9562771544
   12      Br     -2.8615937156     0.0000000000     1.6525184036
 ----------------------------------------------------------------
 Nuclear Repulsion Energy =        3574.80436325 hartrees
 There are      123 alpha and      123 beta electrons
 Applying Cartesian multipole field
    Component          Value
    ---------          -----
     (2,0,0)        1.00000E-11
     (0,2,0)        2.00000E-11
     (0,0,2)       -3.00000E-12
 Nucleus-field energy     =     0.0000000008 hartrees
 Requested basis set is 6-311++G(d,p)
 There are 150 shells and 420 basis functions
 A cutoff of  1.0D-14 yielded   7458 shell pairs
 There are     66039 function pairs (     73296 Cartesian)
 Smallest overlap matrix eigenvalue = 1.21E-07
 Linear dependence detected in AO basis
 Tighter screening thresholds may be required for diffuse basis sets
 Use S2THRESH > 14 and THRESH = 14 in case of SCF convergence issues
 Number of orthogonalized atomic orbitals = 418
 Maximum deviation from orthogonality = 2.325E-10
 Guess MOs from SCF MO coefficient file

 -----------------------------------------------------------------------
  General SCF calculation program by
  Eric Jon Sundstrom, Paul Horn, Yuezhi Mao, Dmitri Zuev, Alec White,
  David Stuck, Shaama M.S., Shane Yost, Joonho Lee, David Small,
  Daniel Levine, Susi Lehtola, Hugh Burton, Evgeny Epifanovsky,
  Bang C. Huynh
 -----------------------------------------------------------------------
 Exchange:     0.2000 Hartree-Fock + 0.0800 Slater + 0.7200 B88
 Correlation:  0.1900 VWN1RPA + 0.8100 LYP
 Using SG-1 standard quadrature grid
 using 6 threads for integral computing
 -------------------------------------------------------
 OpenMP Integral computing Module                
 Release: version 2.0, May 2017, Q-Chem Inc. Pleasanton 
 -------------------------------------------------------
 A restricted SCF calculation will be
 performed using DIIS
 SCF converges when DIIS error is below 1.0e-08
 ---------------------------------------
  Cycle       Energy         DIIS error
 ---------------------------------------
    1  -15673.5080757321      7.06e-06  
    2  -15673.5080762903      7.14e-07  
    3  -15673.5080762961      5.42e-07  
    4  -15673.5080763013      1.56e-07  
    5  -15673.5080763017      6.92e-08  
    6  -15673.5080763018      1.86e-08  
    7  -15673.5080763022      9.09e-09  Convergence criterion met
 ---------------------------------------
 SCF time:   CPU 255.81s  wall 45.00s 
 SCF   energy in the final basis set =   -15673.5080763022
 Total energy in the final basis set =   -15673.5080763022

 --------------------------------------------------------------

                    Orbital Energies (a.u.)
 --------------------------------------------------------------

 Alpha MOs
 -- Occupied --
********-482.8571-482.8571-482.8571-482.8570-482.8570 -62.5099 -62.5099
-62.5099 -62.5099 -62.5099 -62.5099 -56.3307 -56.3307 -56.3307 -56.3307
-56.3306 -56.3306 -56.3265 -56.3265 -56.3265 -56.3265 -56.3265 -56.3265
-56.3261 -56.3261 -56.3261 -56.3261 -56.3260 -56.3260 -10.2834 -10.2832
-10.2831 -10.2827 -10.2826 -10.2824  -8.7188  -8.7188  -8.7188  -8.7188
 -8.7188  -8.7188  -6.5511  -6.5511  -6.5511  -6.5511  -6.5511  -6.5511
 -6.5373  -6.5373  -6.5373  -6.5373  -6.5372  -6.5372  -6.5361  -6.5361
 -6.5361  -6.5361  -6.5361  -6.5361  -2.6619  -2.6619  -2.6618  -2.6618
 -2.6618  -2.6618  -2.6583  -2.6583  -2.6583  -2.6583  -2.6581  -2.6581
 -2.6573  -2.6573  -2.6573  -2.6573  -2.6573  -2.6573  -2.6463  -2.6463
 -2.6463  -2.6463  -2.6462  -2.6462  -2.6462  -2.6462  -2.6462  -2.6461
 -2.6461  -2.6461  -0.9514  -0.8823  -0.8821  -0.8259  -0.8257  -0.8053
 -0.8042  -0.7382  -0.7381  -0.6301  -0.6301  -0.5546  -0.5160  -0.4643
 -0.4630  -0.4504  -0.4502  -0.4072  -0.4071  -0.3887  -0.3886  -0.3473
 -0.3415  -0.3415  -0.3314  -0.3313  -0.3178  -0.3098  -0.3004  -0.3003
 -0.2700  -0.2670  -0.2670
 -- Virtual --
 -0.0996  -0.0705  -0.0704  -0.0431  -0.0429  -0.0132  -0.0024  -0.0008
 -0.0007   0.0220   0.0221   0.0362   0.0384   0.0538   0.0539   0.0584
  0.0585   0.0596   0.0620   0.0638   0.0641   0.0763   0.0764   0.0778
  0.0858   0.0859   0.0958   0.0995   0.0996   0.1132   0.1141   0.1215
  0.1215   0.1331   0.1392   0.1399   0.1635   0.1707   0.1709   0.1710
  0.1715   0.1902   0.1904   0.2005   0.2113   0.2114   0.2174   0.2206
  0.2207   0.2431   0.2433   0.2471   0.2477   0.2602   0.2685   0.2737
  0.2744   0.2828   0.2839   0.3406   0.3633   0.3638   0.3805   0.3812
  0.4089   0.4090   0.4150   0.4153   0.4271   0.4276   0.4303   0.4304
  0.4448   0.4606   0.4755   0.4814   0.4900   0.4900   0.4929   0.4930
  0.4962   0.4962   0.5068   0.5072   0.5228   0.5297   0.5349   0.5349
  0.5415   0.5437   0.5438   0.5497   0.5621   0.5675   0.5675   0.5688
  0.5689   0.5916   0.6088   0.6373   0.6573   0.6573   0.6604   0.6819
  0.6819   0.7143   0.7144   0.7320   0.7361   0.7361   0.7401   0.7406
  0.7590   0.7841   0.7841   0.8076   0.8079   0.8183   0.8416   0.8416
  0.8416   0.8462   0.8466   0.8962   0.9373   0.9420   0.9533   0.9721
  0.9722   1.0213   1.0215   1.0666   1.0666   1.0743   1.1339   1.1339
  1.1354   1.1781   1.1784   1.2324   1.2325   1.2389   1.2389   1.3413
  1.4060   1.4319   1.4446   1.4953   1.5623   1.5625   1.7201   1.7203
  1.7344   1.7345   1.8080   1.8081   1.8419   1.8421   1.8932   1.9661
  1.9877   1.9879   2.0236   2.0236   2.0238   2.0240   2.0767   2.0769
  2.0928   2.1004   2.1349   2.1501   2.1527   2.1529   2.1914   2.2120
  2.2121   2.2496   2.2787   2.2789   2.3086   2.3088   2.3847   2.4141
  2.4144   2.4527   2.5736   2.7167   2.7168   2.8302   2.8303   2.8560
  2.9607   2.9610   3.0009   3.0448   3.0551   3.1535   3.1537   3.3999
  3.4002   3.6329   3.8074   3.8077   3.9649   3.9654   3.9912   3.9914
  3.9931   3.9932   3.9965   4.0271   4.0447   4.0450   4.0702   4.0705
  4.0734   4.0818   4.0821   4.0828   4.0829   4.1317   4.1517   4.2250
  4.2252   4.2625   4.2625   4.3239   4.3281   4.3755   4.3755   4.4378
  4.4379   4.5059   4.8235   6.5763   6.7651   6.7653   6.8308   6.8309
  6.8587   7.5221   7.5379   7.5382   7.5563   7.5567   7.5988   7.6371
  7.6500   7.6501   7.6511   7.6525   7.6962   7.6966   7.7219   7.7220
  7.8095   7.8096   7.8416  23.1693  23.7595  23.7596  23.9196  23.9198
 24.0062  47.8632  48.0170  48.0172  48.0758  48.0759  48.0939 289.7172
289.7333 289.7333 289.7536 289.7536 289.7970 289.8426 289.8426 289.8504
289.8571 289.8650 289.8911 289.8911 289.9460 289.9460 290.0284 290.0286
290.06221020.64401020.83871020.83881020.91161020.91181020.9329
 --------------------------------------------------------------

          Ground-State Mulliken Net Atomic Charges

     Atom                 Charge (a.u.)
  ----------------------------------------
      1 Br                   -0.177964
      2 C                     0.179933
      3 C                     0.177911
      4 C                     0.177708
      5 C                     0.179933
      6 C                     0.177911
      7 C                     0.177708
      8 Br                   -0.177964
      9 Br                   -0.178794
     10 Br                   -0.178794
     11 Br                   -0.178794
     12 Br                   -0.178794
  ----------------------------------------
  Sum of atomic charges =     0.000000

 -----------------------------------------------------------------
                    Cartesian Multipole Moments
 -----------------------------------------------------------------
    Charge (ESU x 10^10)
                -0.0000
    Dipole Moment (Debye)
         X      -0.0000      Y       0.0000      Z      -0.0000
       Tot       0.0000
    Quadrupole Moments (Debye-Ang)
        XX    -138.6275     XY       0.0000     YY    -145.0022
        XZ      -0.0027     YZ       0.0000     ZZ    -138.6686
    Octopole Moments (Debye-Ang^2)
       XXX       0.0230    XXY      -0.0000    XYY       0.0080
       YYY       0.0000    XXZ    -458.0804    XYZ       0.0000
       YYZ    -479.1448    XZZ      -0.0099    YZZ       0.0000
       ZZZ   -1374.6488
    Hexadecapole Moments (Debye-Ang^3)
      XXXX   -3701.2739   XXXY       0.0000   XXYY    -702.6266
      XYYY      -0.0000   YYYY    -175.0953   XXXZ       0.1604
      XXYZ       0.0000   XYYZ       0.0611   YYYZ       0.0000
      XXZZ   -2747.6510   XYZZ       0.0000   YYZZ   -2286.1750
      XZZZ       0.0439   YZZZ       0.0000   ZZZZ  -12787.5623
 -----------------------------------------------------------------
 Calculating analytic gradient of the SCF energy
 Gradient of SCF Energy
            1           2           3           4           5           6
    1   0.0000167  -0.0000397   0.0000387  -0.0000077   0.0000398  -0.0000387
    2  -0.0000000  -0.0000000   0.0000000  -0.0000000   0.0000000   0.0000000
    3  -0.0000215  -0.0000371   0.0000673  -0.0000478   0.0000371  -0.0000673
            7           8           9          10          11          12
    1   0.0000077  -0.0000167   0.0000257  -0.0000258  -0.0000452   0.0000452
    2  -0.0000000   0.0000000  -0.0000000  -0.0000000  -0.0000000  -0.0000000
    3   0.0000478   0.0000215   0.0000332  -0.0000332   0.0000024  -0.0000024
 Max gradient component =       6.728E-05
 RMS gradient           =       2.969E-05
 Gradient time:  CPU 167.06 s  wall 28.03 s
 Geometry Optimization Parameters
   NAtoms,    NIC,     NZ,  NCons,   NDum,   NFix, NCnnct, MaxDiis
       12      78      12       0       0       0       0       0

 Cartesian Hessian Update
 Hessian updated using BFGS update


** GEOMETRY OPTIMIZATION IN DELOCALIZED INTERNAL COORDINATES **
   Searching for a Minimum

   Optimization Cycle:   3

                       Coordinates (Angstroms)
     ATOM                X               Y               Z
      1  Br       -0.0000040382    0.0000000000   -0.0006610333
      2  C        -0.0000914486    0.0000000000    1.9009776394
      3  C         1.2157347835    0.0000000000    2.6025372669
      4  C         1.2157110836    0.0000000000    4.0061830868
      5  C        -0.0000190548    0.0000000000    4.7078179085
      6  C        -1.2158452878    0.0000000000    4.0062582944
      7  C        -1.2158216000    0.0000000000    2.6026124687
      8  Br       -0.0001064577    0.0000000000    6.6094565861
      9  Br       -2.8615645754    0.0000000000    4.9565650557
     10  Br        2.8614540639    0.0000000000    1.6522305149
     11  Br        2.8614832056    0.0000000000    4.9562771544
     12  Br       -2.8615937156    0.0000000000    1.6525184036
   Point Group: c1    Number of degrees of freedom:    30


   Energy is -15673.508076302

 Hessian updated using BFGS update

 12 Hessian modes will be used to form the next step
  Hessian Eigenvalues:
     0.157847    0.195395    0.195620    0.195625    0.218866    0.250002
     0.402595    0.414954    0.450007    0.450147    0.450155    0.554037

 Minimum search - taking simple RFO step
 Searching for Lamda that Minimizes Along All modes
 Value Taken    Lamda =   0.00000000
 Step Taken.  Stepsize is  0.000639

                             Maximum     Tolerance    Cnvgd?
         Gradient           0.000124      0.000300     YES
         Displacement       0.000324      0.001200     YES
         Energy change     -0.000000      0.000001     YES


                       Distance Matrix (Angstroms)
             Br(  1)   C (  2)   C (  3)   C (  4)   C (  5)   C (  6)
   C (  2)  1.901639
   C (  3)  2.873093  1.403716
   C (  4)  4.187214  2.431063  1.403646
   C (  5)  4.708479  2.806840  2.431103  1.403671
   C (  6)  4.187323  2.431103  2.807671  2.431556  1.403716
   C (  7)  2.873194  1.403671  2.431556  2.807554  2.431063  1.403646
   Br(  8)  6.610118  4.708479  4.187323  2.873194  1.901639  2.873093
   Br(  9)  5.723864  4.186244  4.708059  4.186574  2.872337  1.900388
   Br( 10)  3.304541  2.872337  1.900388  2.872205  4.186244  4.708059
   Br( 11)  5.723578  4.186104  2.872034  1.900328  2.872269  4.186543
   Br( 12)  3.304799  2.872269  4.186543  4.707882  4.186104  2.872034
             C (  7)   Br(  8)   Br(  9)   Br( 10)   Br( 11)
   Br(  8)  4.187214
   Br(  9)  2.872205  3.304541
   Br( 10)  4.186574  5.723864  6.608447
   Br( 11)  4.707882  3.304799  5.723048  3.304047
   Br( 12)  1.900327  5.723578  3.304047  5.723048  6.608209

 Final energy is   -15673.508076302174     


 ******************************
 **  OPTIMIZATION CONVERGED  **
 ******************************

                       Coordinates (Angstroms)
     ATOM                X               Y               Z
      1  Br       -0.0000040382    0.0000000000   -0.0006610333
      2  C        -0.0000914486    0.0000000000    1.9009776394
      3  C         1.2157347835    0.0000000000    2.6025372669
      4  C         1.2157110836    0.0000000000    4.0061830868
      5  C        -0.0000190548    0.0000000000    4.7078179085
      6  C        -1.2158452878    0.0000000000    4.0062582944
      7  C        -1.2158216000    0.0000000000    2.6026124687
      8  Br       -0.0001064577    0.0000000000    6.6094565861
      9  Br       -2.8615645754    0.0000000000    4.9565650557
     10  Br        2.8614540639    0.0000000000    1.6522305149
     11  Br        2.8614832056    0.0000000000    4.9562771544
     12  Br       -2.8615937156    0.0000000000    1.6525184036

Z-matrix Print:
$molecule
0 1
Br
C  1 1.900328
C  2 1.403646 1 119.996607
C  2 1.403671 1 120.011875 3 -180.000000 0
C  4 1.403716 2 120.023517 1 -180.000000 0
C  5 1.403646 4 119.984965 2 -0.000000 0
C  6 1.403671 5 119.991518 4 -0.000000 0
Br 6 1.900327 5 119.996607 4 -180.000000 0
Br 3 1.900388 2 120.004891 1 -0.000000 0
Br 5 1.900388 4 120.010144 2 -180.000000 0
Br 7 1.901639 6 119.993185 5 -180.000000 0
Br 4 1.901639 2 119.993184 1 -0.000000 0
$end


 --------------------------------------------------------------

                    Orbital Energies (a.u.)
 --------------------------------------------------------------

 Alpha MOs
 -- Occupied --
********-482.8571-482.8571-482.8571-482.8570-482.8570 -62.5099 -62.5099
-62.5099 -62.5099 -62.5099 -62.5099 -56.3307 -56.3307 -56.3307 -56.3307
-56.3306 -56.3306 -56.3265 -56.3265 -56.3265 -56.3265 -56.3265 -56.3265
-56.3261 -56.3261 -56.3261 -56.3261 -56.3260 -56.3260 -10.2834 -10.2832
-10.2831 -10.2827 -10.2826 -10.2824  -8.7188  -8.7188  -8.7188  -8.7188
 -8.7188  -8.7188  -6.5511  -6.5511  -6.5511  -6.5511  -6.5511  -6.5511
 -6.5373  -6.5373  -6.5373  -6.5373  -6.5372  -6.5372  -6.5361  -6.5361
 -6.5361  -6.5361  -6.5361  -6.5361  -2.6619  -2.6619  -2.6618  -2.6618
 -2.6618  -2.6618  -2.6583  -2.6583  -2.6583  -2.6583  -2.6581  -2.6581
 -2.6573  -2.6573  -2.6573  -2.6573  -2.6573  -2.6573  -2.6463  -2.6463
 -2.6463  -2.6463  -2.6462  -2.6462  -2.6462  -2.6462  -2.6462  -2.6461
 -2.6461  -2.6461  -0.9514  -0.8823  -0.8821  -0.8259  -0.8257  -0.8053
 -0.8042  -0.7382  -0.7381  -0.6301  -0.6301  -0.5546  -0.5160  -0.4643
 -0.4630  -0.4504  -0.4502  -0.4072  -0.4071  -0.3887  -0.3886  -0.3473
 -0.3415  -0.3415  -0.3314  -0.3313  -0.3178  -0.3098  -0.3004  -0.3003
 -0.2700  -0.2670  -0.2670
 -- Virtual --
 -0.0996  -0.0705  -0.0704  -0.0431  -0.0429  -0.0132  -0.0024  -0.0008
 -0.0007   0.0220   0.0221   0.0362   0.0384   0.0538   0.0539   0.0584
  0.0585   0.0596   0.0620   0.0638   0.0641   0.0763   0.0764   0.0778
  0.0858   0.0859   0.0958   0.0995   0.0996   0.1132   0.1141   0.1215
  0.1215   0.1331   0.1392   0.1399   0.1635   0.1707   0.1709   0.1710
  0.1715   0.1902   0.1904   0.2005   0.2113   0.2114   0.2174   0.2206
  0.2207   0.2431   0.2433   0.2471   0.2477   0.2602   0.2685   0.2737
  0.2744   0.2828   0.2839   0.3406   0.3633   0.3638   0.3805   0.3812
  0.4089   0.4090   0.4150   0.4153   0.4271   0.4276   0.4303   0.4304
  0.4448   0.4606   0.4755   0.4814   0.4900   0.4900   0.4929   0.4930
  0.4962   0.4962   0.5068   0.5072   0.5228   0.5297   0.5349   0.5349
  0.5415   0.5437   0.5438   0.5497   0.5621   0.5675   0.5675   0.5688
  0.5689   0.5916   0.6088   0.6373   0.6573   0.6573   0.6604   0.6819
  0.6819   0.7143   0.7144   0.7320   0.7361   0.7361   0.7401   0.7406
  0.7590   0.7841   0.7841   0.8076   0.8079   0.8183   0.8416   0.8416
  0.8416   0.8462   0.8466   0.8962   0.9373   0.9420   0.9533   0.9721
  0.9722   1.0213   1.0215   1.0666   1.0666   1.0743   1.1339   1.1339
  1.1354   1.1781   1.1784   1.2324   1.2325   1.2389   1.2389   1.3413
  1.4060   1.4319   1.4446   1.4953   1.5623   1.5625   1.7201   1.7203
  1.7344   1.7345   1.8080   1.8081   1.8419   1.8421   1.8932   1.9661
  1.9877   1.9879   2.0236   2.0236   2.0238   2.0240   2.0767   2.0769
  2.0928   2.1004   2.1349   2.1501   2.1527   2.1529   2.1914   2.2120
  2.2121   2.2496   2.2787   2.2789   2.3086   2.3088   2.3847   2.4141
  2.4144   2.4527   2.5736   2.7167   2.7168   2.8302   2.8303   2.8560
  2.9607   2.9610   3.0009   3.0448   3.0551   3.1535   3.1537   3.3999
  3.4002   3.6329   3.8074   3.8077   3.9649   3.9654   3.9912   3.9914
  3.9931   3.9932   3.9965   4.0271   4.0447   4.0450   4.0702   4.0705
  4.0734   4.0818   4.0821   4.0828   4.0829   4.1317   4.1517   4.2250
  4.2252   4.2625   4.2625   4.3239   4.3281   4.3755   4.3755   4.4378
  4.4379   4.5059   4.8235   6.5763   6.7651   6.7653   6.8308   6.8309
  6.8587   7.5221   7.5379   7.5382   7.5563   7.5567   7.5988   7.6371
  7.6500   7.6501   7.6511   7.6525   7.6962   7.6966   7.7219   7.7220
  7.8095   7.8096   7.8416  23.1693  23.7595  23.7596  23.9196  23.9198
 24.0062  47.8632  48.0170  48.0172  48.0758  48.0759  48.0939 289.7172
289.7333 289.7333 289.7536 289.7536 289.7970 289.8426 289.8426 289.8504
289.8571 289.8650 289.8911 289.8911 289.9460 289.9460 290.0284 290.0286
290.06221020.64401020.83871020.83881020.91161020.91181020.9329
 --------------------------------------------------------------

          Ground-State Mulliken Net Atomic Charges

     Atom                 Charge (a.u.)
  ----------------------------------------
      1 Br                   -0.177964
      2 C                     0.179933
      3 C                     0.177911
      4 C                     0.177708
      5 C                     0.179933
      6 C                     0.177911
      7 C                     0.177708
      8 Br                   -0.177964
      9 Br                   -0.178794
     10 Br                   -0.178794
     11 Br                   -0.178794
     12 Br                   -0.178794
  ----------------------------------------
  Sum of atomic charges =     0.000000

 -----------------------------------------------------------------
                    Cartesian Multipole Moments
 -----------------------------------------------------------------
    Charge (ESU x 10^10)
                -0.0000
    Dipole Moment (Debye)
         X      -0.0000      Y       0.0000      Z      -0.0000
       Tot       0.0000
    Quadrupole Moments (Debye-Ang)
        XX    -138.6275     XY       0.0000     YY    -145.0022
        XZ      -0.0027     YZ       0.0000     ZZ    -138.6686
    Octopole Moments (Debye-Ang^2)
       XXX       0.0230    XXY      -0.0000    XYY       0.0080
       YYY       0.0000    XXZ    -458.0804    XYZ       0.0000
       YYZ    -479.1448    XZZ      -0.0099    YZZ       0.0000
       ZZZ   -1374.6488
    Hexadecapole Moments (Debye-Ang^3)
      XXXX   -3701.2739   XXXY       0.0000   XXYY    -702.6266
      XYYY      -0.0000   YYYY    -175.0953   XXXZ       0.1604
      XXYZ       0.0000   XYYZ       0.0611   YYYZ       0.0000
      XXZZ   -2747.6510   XYZZ       0.0000   YYZZ   -2286.1750
      XZZZ       0.0439   YZZZ       0.0000   ZZZZ  -12787.5623
 -----------------------------------------------------------------
Archival summary:
1\1\february\OPT\ProcedureUnspecified\BasisUnspecified\r66\taweetha\FriDec1308:56:262019FriDec1308:56:262019\0\\#,OPT,ProcedureUnspecified,BasisUnspecified,\\0,1\Br\C,1,1.90033\C,2,1.40365,1,119.997\C,2,1.40367,1,120.012,3,-180,0\C,4,1.40372,2,120.024,1,-180,0\C,5,1.40365,4,119.985,2,-0,0\C,6,1.40367,5,119.992,4,-0,0\Br,6,1.90033,5,119.997,4,-180,0\Br,3,1.90039,2,120.005,1,-0,0\Br,5,1.90039,4,120.01,2,-180,0\Br,7,1.90164,6,119.993,5,-180,0\Br,4,1.90164,2,119.993,1,-0,0\\\@

 Total job time:  252.70s(wall), 1442.91s(cpu) 
 Fri Dec 13 08:56:26 2019

        *************************************************************
        *                                                           *
        *  Thank you very much for using Q-Chem.  Have a nice day.  *
        *                                                           *
        *************************************************************


 
User input: 2 of 2 
 
                  Welcome to Q-Chem
     A Quantum Leap Into The Future Of Chemistry


 Q-Chem 5.2 (devel), Q-Chem, Inc., Pleasanton, CA (2019)

 Yihan Shao,  Zhengting Gan,  E. Epifanovsky,  A. T. B. Gilbert,  M. Wormit,  
 J. Kussmann,  A. W. Lange,  A. Behn,  Jia Deng,  Xintian Feng,  D. Ghosh,  
 M. Goldey,  P. R. Horn,  L. D. Jacobson,  I. Kaliman,  T. Kus,  A. Landau,  
 Jie Liu,  E. I. Proynov,  R. M. Richard,  R. P. Steele,  E. J. Sundstrom,  
 H. L. Woodcock III,  P. M. Zimmerman,  D. Zuev,  B. Albrecht,  E. Alguire,  
 S. A. Baeppler,  D. Barton,  Z. Benda,  Y. A. Bernard,  E. J. Berquist,  
 K. B. Bravaya,  H. Burton,  D. Casanova,  Chun-Min Chang,  Yunqing Chen,  
 A. Chien,  K. D. Closser,  M. P. Coons,  S. Coriani,  S. Dasgupta,  
 A. L. Dempwolff,  M. Diedenhofen,  Hainam Do,  R. G. Edgar,  Po-Tung Fang,  
 S. Faraji,  S. Fatehi,  Qingguo Feng,  K. D. Fenk,  J. Fosso-Tande,  
 J. Gayvert,  Qinghui Ge,  A. Ghysels,  G. Gidofalvi,  J. Gomes,  
 J. Gonthier,  A. Gunina,  D. Hait,  M. W. D. Hanson-Heine,  
 P. H. P. Harbach,  A. W. Hauser,  M. F. Herbst,  J. E. Herr,  
 E. G. Hohenstein,  Z. C. Holden,  Kerwin Hui,  B. C. Huynh,  T.-C. Jagau,  
 Hyunjun Ji,  B. Kaduk,  K. Khistyaev,  Jaehoon Kim,  P. Klunzinger,  K. Koh,  
 D. Kosenkov,  L. Koulias,  T. Kowalczyk,  C. M. Krauter,  A. Kunitsa,  
 Ka Un Lao,  A. Laurent,  K. V. Lawler,  Joonho Lee,  D. Lefrancois,  
 S. Lehtola,  D. S. Levine,  Yi-Pei Li,  You-Sheng Lin,  Fenglai Liu,  
 E. Livshits,  A. Luenser,  P. Manohar,  E. Mansoor,  S. F. Manzer,  
 Shan-Ping Mao,  Yuezhi Mao,  N. Mardirossian,  A. V. Marenich,  
 T. Markovich,  L. A. Martinez-Martinez,  S. A. Maurer,  N. J. Mayhall,  
 S. C. McKenzie,  J.-M. Mewes,  P. Morgante,  A. F. Morrison,  
 J. W. Mullinax,  K. Nanda,  T. S. Nguyen-Beck,  R. Olivares-Amaya,  
 J. A. Parkhill,  Zheng Pei,  T. M. Perrine,  F. Plasser,  P. Pokhilko,  
 S. Prager,  A. Prociuk,  E. Ramos,  D. R. Rehn,  F. Rob,  M. Scheurer,  
 M. Schneider,  N. Sergueev,  S. M. Sharada,  S. Sharma,  D. W. Small,  
 T. Stauch,  T. Stein,  Yu-Chuan Su,  A. J. W. Thom,  A. Tkatchenko,  
 T. Tsuchimochi,  N. M. Tubman,  L. Vogt,  M. L. Vidal,  O. Vydrov,  
 M. A. Watson,  J. Wenzel,  M. de Wergifosse,  T. A. Wesolowski,  A. White,  
 J. Witte,  A. Yamada,  Jun Yang,  K. Yao,  S. Yeganeh,  S. R. Yost,  
 Zhi-Qiang You,  A. Zech,  Igor Ying Zhang,  Xing Zhang,  Yan Zhao,  
 Ying Zhu,  B. R. Brooks,  G. K. L. Chan,  C. J. Cramer,  M. S. Gordon,  
 W. J. Hehre,  A. Klamt,  M. W. Schmidt,  C. D. Sherrill,  D. G. Truhlar,  
 A. Aspuru-Guzik,  R. Baer,  A. T. Bell,  N. A. Besley,  Jeng-Da Chai,  
 A. E. DePrince, III,  R. A. DiStasio Jr.,  A. Dreuw,  B. D. Dunietz,  
 T. R. Furlani,  Chao-Ping Hsu,  Yousung Jung,  Jing Kong,  D. S. Lambrecht,  
 WanZhen Liang,  C. Ochsenfeld,  V. A. Rassolov,  L. V. Slipchenko,  
 J. E. Subotnik,  T. Van Voorhis,  J. M. Herbert,  A. I. Krylov,  
 P. M. W. Gill,  M. Head-Gordon

 Contributors to earlier versions of Q-Chem not listed above: 
 R. D. Adamson,  B. Austin,  J. Baker,  G. J. O. Beran,  K. Brandhorst,  
 S. T. Brown,  E. F. C. Byrd,  A. K. Chakraborty,  C.-L. Cheng,  
 Siu Hung Chien,  D. M. Chipman,  D. L. Crittenden,  H. Dachsel,  
 R. J. Doerksen,  A. D. Dutoi,  L. Fusti-Molnar,  W. A. Goddard III,  
 A. Golubeva-Zadorozhnaya,  S. R. Gwaltney,  G. Hawkins,  A. Heyden,  
 S. Hirata,  G. Kedziora,  F. J. Keil,  C. Kelley,  Jihan Kim,  R. A. King,  
 R. Z. Khaliullin,  P. P. Korambath,  W. Kurlancheek,  A. M. Lee,  M. S. Lee,  
 S. V. Levchenko,  Ching Yeh Lin,  D. Liotard,  R. C. Lochan,  I. Lotan,  
 P. E. Maslen,  N. Nair,  D. P. O'Neill,  D. Neuhauser,  E. Neuscamman,  
 C. M. Oana,  R. Olson,  B. Peters,  R. Peverati,  P. A. Pieniazek,  
 Y. M. Rhee,  J. Ritchie,  M. A. Rohrdanz,  E. Rosta,  N. J. Russ,  
 H. F. Schaefer III,  N. E. Schultz,  N. Shenvi,  A. C. Simmonett,  A. Sodt,  
 D. Stuck,  K. S. Thanthiriwatte,  V. Vanovschi,  Tao Wang,  A. Warshel,  
 C. F. Williams,  Q. Wu,  X. Xu,  W. Zhang

 Please cite Q-Chem as follows:
 Y. Shao et al., Mol. Phys. 113, 184-215 (2015)
 DOI: 10.1080/00268976.2014.952696

 Q-Chem 5.2.1 for Intel X86 EM64T Linux

 Parts of Q-Chem use Armadillo 8.300.2 (Tropical Shenanigans).
 http://arma.sourceforge.net/

 Q-Chem begins on Fri Dec 13 08:56:26 2019  

Host: 
0

     Scratch files written to /scratch/taweetham/qchem21378//
NAlpha2: 246
NElect   246
Mult     1
The previous job contains 0 fragments, simply inherited here

Checking the input file for inconsistencies... 	...done.

--------------------------------------------------------------
User input:
--------------------------------------------------------------

$MOLECULE
READ
$END

$REM
   JOB_TYPE 	FREQUENCY
   BASIS 	6-311++G**
   METHOD	B3LYP
   SYM_IGNORE	TRUE
   THRESH	14
   MEM_TOTAL	31000
$END


--------------------------------------------------------------
 ----------------------------------------------------------------
             Standard Nuclear Orientation (Angstroms)
    I     Atom           X                Y                Z
 ----------------------------------------------------------------
    1      Br     -0.0000040382     0.0000000000    -0.0006610333
    2      C      -0.0000914486     0.0000000000     1.9009776394
    3      C       1.2157347835     0.0000000000     2.6025372669
    4      C       1.2157110836     0.0000000000     4.0061830868
    5      C      -0.0000190548     0.0000000000     4.7078179085
    6      C      -1.2158452878     0.0000000000     4.0062582944
    7      C      -1.2158216000     0.0000000000     2.6026124687
    8      Br     -0.0001064577     0.0000000000     6.6094565861
    9      Br     -2.8615645754     0.0000000000     4.9565650557
   10      Br      2.8614540639     0.0000000000     1.6522305149
   11      Br      2.8614832056     0.0000000000     4.9562771544
   12      Br     -2.8615937156     0.0000000000     1.6525184036
 ----------------------------------------------------------------
 Nuclear Repulsion Energy =        3574.80436325 hartrees
 There are      123 alpha and      123 beta electrons
 Requested basis set is 6-311++G(d,p)
 There are 150 shells and 420 basis functions

 Total QAlloc Memory Limit  31000 MB
 Mega-Array Size       188 MB
 MEM_STATIC part       192 MB

                       Distance Matrix (Angstroms)
             Br(  1)   C (  2)   C (  3)   C (  4)   C (  5)   C (  6)
   C (  2)  1.901639
   C (  3)  2.873093  1.403716
   C (  4)  4.187214  2.431063  1.403646
   C (  5)  4.708479  2.806840  2.431103  1.403671
   C (  6)  4.187323  2.431103  2.807671  2.431556  1.403716
   C (  7)  2.873194  1.403671  2.431556  2.807554  2.431063  1.403646
   Br(  8)  6.610118  4.708479  4.187323  2.873194  1.901639  2.873093
   Br(  9)  5.723864  4.186244  4.708059  4.186574  2.872337  1.900388
   Br( 10)  3.304541  2.872337  1.900388  2.872205  4.186244  4.708059
   Br( 11)  5.723578  4.186104  2.872034  1.900328  2.872269  4.186543
   Br( 12)  3.304799  2.872269  4.186543  4.707882  4.186104  2.872034
             C (  7)   Br(  8)   Br(  9)   Br( 10)   Br( 11)
   Br(  8)  4.187214
   Br(  9)  2.872205  3.304541
   Br( 10)  4.186574  5.723864  6.608447
   Br( 11)  4.707882  3.304799  5.723048  3.304047
   Br( 12)  1.900327  5.723578  3.304047  5.723048  6.608209

 A cutoff of  1.0D-14 yielded   7458 shell pairs
 There are     66039 function pairs (     73296 Cartesian)
 Smallest overlap matrix eigenvalue = 1.21E-07
 Linear dependence detected in AO basis
 Tighter screening thresholds may be required for diffuse basis sets
 Use S2THRESH > 14 and THRESH = 14 in case of SCF convergence issues
 Number of orthogonalized atomic orbitals = 418
 Maximum deviation from orthogonality = 1.559E-10
 Guess from superposition of atomic densities
 Warning:  Energy on first SCF cycle will be non-variational
 SAD guess density has 246.000000 electrons

 -----------------------------------------------------------------------
  General SCF calculation program by
  Eric Jon Sundstrom, Paul Horn, Yuezhi Mao, Dmitri Zuev, Alec White,
  David Stuck, Shaama M.S., Shane Yost, Joonho Lee, David Small,
  Daniel Levine, Susi Lehtola, Hugh Burton, Evgeny Epifanovsky,
  Bang C. Huynh
 -----------------------------------------------------------------------
 Exchange:     0.2000 Hartree-Fock + 0.0800 Slater + 0.7200 B88
 Correlation:  0.1900 VWN1RPA + 0.8100 LYP
 Using SG-1 standard quadrature grid
 using 6 threads for integral computing
 -------------------------------------------------------
 OpenMP Integral computing Module                
 Release: version 2.0, May 2017, Q-Chem Inc. Pleasanton 
 -------------------------------------------------------
 A restricted SCF calculation will be
 performed using DIIS
 SCF converges when DIIS error is below 1.0e-08
 ---------------------------------------
  Cycle       Energy         DIIS error
 ---------------------------------------
    1  -15675.8031460346      2.84e-02  
    2  -15673.4656719376      2.14e-03  
    3  -15673.4143204163      2.57e-03  
    4  -15673.4873977208      9.11e-04  
    5  -15673.5077992171      1.21e-04  
    6  -15673.5080679300      2.40e-05  
    7  -15673.5080760504      3.91e-06  
    8  -15673.5080762731      1.09e-06  
    9  -15673.5080762979      2.77e-07  
   10  -15673.5080762990      1.18e-07  
   11  -15673.5080762994      9.89e-09  Convergence criterion met
 ---------------------------------------
 SCF time:   CPU 392.64s  wall 70.00s 
 SCF   energy in the final basis set =   -15673.5080762994
 Total energy in the final basis set =   -15673.5080762994

 --------------------------------------------------------------

                    Orbital Energies (a.u.)
 --------------------------------------------------------------

 Alpha MOs
 -- Occupied --
********-482.8571-482.8571-482.8571-482.8570-482.8570 -62.5099 -62.5099
-62.5099 -62.5099 -62.5099 -62.5099 -56.3307 -56.3307 -56.3307 -56.3307
-56.3306 -56.3306 -56.3265 -56.3265 -56.3265 -56.3265 -56.3265 -56.3265
-56.3261 -56.3261 -56.3261 -56.3261 -56.3260 -56.3260 -10.2834 -10.2832
-10.2831 -10.2827 -10.2826 -10.2824  -8.7188  -8.7188  -8.7188  -8.7188
 -8.7188  -8.7188  -6.5511  -6.5511  -6.5511  -6.5511  -6.5511  -6.5511
 -6.5373  -6.5373  -6.5373  -6.5373  -6.5372  -6.5372  -6.5361  -6.5361
 -6.5361  -6.5361  -6.5361  -6.5361  -2.6619  -2.6619  -2.6618  -2.6618
 -2.6618  -2.6618  -2.6583  -2.6583  -2.6583  -2.6583  -2.6581  -2.6581
 -2.6573  -2.6573  -2.6573  -2.6573  -2.6573  -2.6573  -2.6463  -2.6463
 -2.6463  -2.6463  -2.6462  -2.6462  -2.6462  -2.6462  -2.6462  -2.6461
 -2.6461  -2.6461  -0.9514  -0.8823  -0.8821  -0.8259  -0.8257  -0.8053
 -0.8042  -0.7382  -0.7381  -0.6301  -0.6301  -0.5546  -0.5160  -0.4643
 -0.4630  -0.4504  -0.4502  -0.4072  -0.4071  -0.3887  -0.3886  -0.3473
 -0.3415  -0.3415  -0.3314  -0.3313  -0.3178  -0.3098  -0.3004  -0.3003
 -0.2700  -0.2670  -0.2670
 -- Virtual --
 -0.0996  -0.0705  -0.0704  -0.0431  -0.0429  -0.0132  -0.0024  -0.0008
 -0.0007   0.0220   0.0221   0.0362   0.0384   0.0538   0.0539   0.0584
  0.0585   0.0596   0.0620   0.0638   0.0641   0.0763   0.0764   0.0778
  0.0858   0.0859   0.0958   0.0995   0.0996   0.1132   0.1141   0.1215
  0.1215   0.1331   0.1392   0.1399   0.1635   0.1707   0.1709   0.1710
  0.1715   0.1902   0.1904   0.2005   0.2113   0.2114   0.2174   0.2206
  0.2207   0.2431   0.2433   0.2471   0.2477   0.2602   0.2685   0.2737
  0.2744   0.2828   0.2839   0.3406   0.3633   0.3638   0.3805   0.3812
  0.4089   0.4090   0.4150   0.4153   0.4271   0.4276   0.4303   0.4304
  0.4448   0.4606   0.4755   0.4814   0.4900   0.4900   0.4929   0.4930
  0.4962   0.4962   0.5068   0.5072   0.5228   0.5297   0.5349   0.5349
  0.5415   0.5437   0.5438   0.5497   0.5621   0.5675   0.5675   0.5688
  0.5689   0.5916   0.6088   0.6373   0.6573   0.6573   0.6604   0.6819
  0.6819   0.7143   0.7144   0.7320   0.7361   0.7361   0.7401   0.7406
  0.7590   0.7841   0.7841   0.8076   0.8079   0.8183   0.8416   0.8416
  0.8416   0.8462   0.8466   0.8962   0.9373   0.9420   0.9533   0.9721
  0.9722   1.0213   1.0215   1.0666   1.0666   1.0743   1.1339   1.1339
  1.1354   1.1781   1.1784   1.2324   1.2325   1.2389   1.2389   1.3413
  1.4060   1.4319   1.4446   1.4953   1.5623   1.5625   1.7201   1.7203
  1.7344   1.7345   1.8080   1.8081   1.8419   1.8421   1.8932   1.9661
  1.9877   1.9879   2.0236   2.0236   2.0238   2.0240   2.0767   2.0769
  2.0928   2.1004   2.1349   2.1501   2.1527   2.1529   2.1914   2.2120
  2.2121   2.2496   2.2787   2.2789   2.3086   2.3088   2.3847   2.4141
  2.4144   2.4527   2.5736   2.7167   2.7168   2.8302   2.8303   2.8560
  2.9607   2.9610   3.0009   3.0448   3.0551   3.1535   3.1537   3.3999
  3.4002   3.6329   3.8074   3.8077   3.9649   3.9654   3.9912   3.9914
  3.9931   3.9932   3.9965   4.0271   4.0447   4.0450   4.0702   4.0705
  4.0734   4.0818   4.0821   4.0828   4.0829   4.1317   4.1517   4.2250
  4.2252   4.2625   4.2625   4.3239   4.3281   4.3755   4.3755   4.4378
  4.4379   4.5059   4.8235   6.5763   6.7651   6.7653   6.8308   6.8309
  6.8587   7.5221   7.5379   7.5382   7.5563   7.5567   7.5988   7.6371
  7.6500   7.6501   7.6511   7.6525   7.6962   7.6966   7.7219   7.7220
  7.8095   7.8096   7.8416  23.1693  23.7595  23.7596  23.9196  23.9198
 24.0062  47.8632  48.0170  48.0172  48.0758  48.0759  48.0939 289.7172
289.7333 289.7333 289.7536 289.7536 289.7970 289.8426 289.8426 289.8504
289.8571 289.8650 289.8911 289.8911 289.9460 289.9460 290.0284 290.0286
290.06221020.64401020.83871020.83881020.91161020.91181020.9329
 --------------------------------------------------------------

          Ground-State Mulliken Net Atomic Charges

     Atom                 Charge (a.u.)
  ----------------------------------------
      1 Br                   -0.177964
      2 C                     0.179933
      3 C                     0.177911
      4 C                     0.177709
      5 C                     0.179933
      6 C                     0.177911
      7 C                     0.177709
      8 Br                   -0.177964
      9 Br                   -0.178794
     10 Br                   -0.178794
     11 Br                   -0.178794
     12 Br                   -0.178794
  ----------------------------------------
  Sum of atomic charges =     0.000000

 -----------------------------------------------------------------
                    Cartesian Multipole Moments
 -----------------------------------------------------------------
    Charge (ESU x 10^10)
                -0.0000
    Dipole Moment (Debye)
         X      -0.0000      Y      -0.0000      Z      -0.0000
       Tot       0.0000
    Quadrupole Moments (Debye-Ang)
        XX    -138.6275     XY       0.0000     YY    -145.0022
        XZ      -0.0027     YZ      -0.0000     ZZ    -138.6686
    Octopole Moments (Debye-Ang^2)
       XXX       0.0230    XXY      -0.0000    XYY       0.0080
       YYY      -0.0000    XXZ    -458.0805    XYZ       0.0000
       YYZ    -479.1448    XZZ      -0.0099    YZZ      -0.0000
       ZZZ   -1374.6489
    Hexadecapole Moments (Debye-Ang^3)
      XXXX   -3701.2743   XXXY       0.0000   XXYY    -702.6266
      XYYY       0.0000   YYYY    -175.0953   XXXZ       0.1604
      XXYZ      -0.0000   XYYZ       0.0611   YYYZ      -0.0000
      XXZZ   -2747.6514   XYZZ       0.0000   YYZZ   -2286.1750
      XZZZ       0.0437   YZZZ      -0.0000   ZZZZ  -12787.5627
 -----------------------------------------------------------------
 Calculating MO derivatives via CPSCF
    1     0    39    0.0220236  
    2     0    39    0.0111350  
    3     0    39    0.0025105  
    4     0    39    0.0001240  
    5    13    26    0.0000070  
    6    39     0    0.0000008  Converged
 Time for AOints: 458.1 s (CPU) 76.9 s (wall)
 ------------------------------------------------------------------------------
                     AOints        : Timing summary (seconds)
 ------------------------------------------------------------------------------
     job step          cpu (% of tot)      sys (% of tot)     wall (% of tot)
 ------------------------------------------------------------------------------
  AOints            0.4581E+03 ( 9.0)   0.1700E-04 ( 5.9)   0.7690E+02 ( 8.8)
 ------------------------------------------------------------------------------
   Grand Totals     0.5092E+04          0.2890E-03          0.8700E+03
 ------------------------------------------------------------------------------
 Polarizability Matrix (a.u.)
            1           2           3
    1-236.4925186   0.0000000   0.0074340
    2   0.0000000-102.8061603  -0.0000000
    3   0.0074340  -0.0000000-236.5249728
 Calculating analytic Hessian of the SCF energy

 Direct stationary perturbation theory relativistic correction:

 rels  =     100.814222544171
 relv  =    -348.830398581643
 rel2e =      61.432039018526
 E_rel =    -186.584137018945

 Hessian of the SCF Energy
            1           2           3           4           5           6
    1   0.0548896  -0.0000000   0.0000045  -0.0310269  -0.0000000   0.0000059
    2  -0.0000000   0.0088179   0.0000000  -0.0000000  -0.0194248   0.0000000
    3   0.0000045   0.0000000   0.2091696   0.0000025   0.0000000  -0.1435006
    4  -0.0310269  -0.0000000   0.0000025   0.5762119  -0.0000000  -0.0000547
    5  -0.0000000  -0.0194248   0.0000000  -0.0000000   0.0995818   0.0000000
    6   0.0000059   0.0000000  -0.1435006  -0.0000547   0.0000000   0.4790153
    7  -0.0005228   0.0000000  -0.0036622  -0.2372871   0.0000000  -0.1108356
    8   0.0000000   0.0023642  -0.0000000   0.0000000  -0.0495882  -0.0000000
    9  -0.0184084  -0.0000000  -0.0324223  -0.0584948  -0.0000000  -0.1390035
   10  -0.0024169   0.0000000  -0.0024704   0.0292254   0.0000000  -0.0216023
   11   0.0000000   0.0032840  -0.0000000   0.0000000   0.0027928  -0.0000000
   12  -0.0000020  -0.0000000   0.0028529  -0.0762092  -0.0000000  -0.0273495
   13  -0.0000656  -0.0000000   0.0000001  -0.0661418  -0.0000000  -0.0000004
   14  -0.0000000  -0.0009900   0.0000000   0.0000000   0.0030050   0.0000000
   15   0.0000001   0.0000000  -0.0005627   0.0000037   0.0000000   0.0000017
   16  -0.0024167   0.0000000   0.0024686   0.0292307   0.0000000   0.0216016
   17   0.0000000   0.0032840   0.0000000   0.0000000   0.0027906  -0.0000000
   18   0.0000014  -0.0000000   0.0028535   0.0762029   0.0000000  -0.0273603
   19  -0.0005221   0.0000000   0.0036608  -0.2373395   0.0000000   0.1108874
   20   0.0000000   0.0023616   0.0000000  -0.0000000  -0.0495754  -0.0000000
   21   0.0184059  -0.0000000  -0.0324123   0.0585453  -0.0000000  -0.1390371
   22   0.0000689  -0.0000000   0.0000001  -0.0000651  -0.0000000  -0.0000004
   23  -0.0000000  -0.0000284   0.0000000  -0.0000000  -0.0009900   0.0000000
   24   0.0000001   0.0000000  -0.0010969  -0.0000002   0.0000000  -0.0005628
   25  -0.0000978   0.0000000   0.0002099   0.0026050   0.0000000  -0.0004299
   26   0.0000000   0.0001284   0.0000000   0.0000000   0.0032921  -0.0000000
   27   0.0009561  -0.0000000  -0.0007720  -0.0029036   0.0000000  -0.0021679
   28  -0.0089011  -0.0000000  -0.0022150  -0.0340054  -0.0000000   0.0156304
   29   0.0000000   0.0000383  -0.0000000   0.0000000   0.0024112  -0.0000000
   30  -0.0102630  -0.0000000  -0.0016692   0.0008440   0.0000000   0.0010655
   31  -0.0000979  -0.0000000  -0.0002102   0.0026055   0.0000000   0.0004289
   32   0.0000000   0.0001282   0.0000000   0.0000000   0.0032923   0.0000000
   33  -0.0009563  -0.0000000  -0.0007725   0.0029039  -0.0000000  -0.0021689
   34  -0.0088907   0.0000000   0.0022115  -0.0340125  -0.0000000  -0.0156304
   35   0.0000000   0.0000366  -0.0000000   0.0000000   0.0024125  -0.0000000
   36   0.0102558  -0.0000000  -0.0016675  -0.0008405   0.0000000   0.0010682
            7           8           9          10          11          12
    1  -0.0005228   0.0000000  -0.0184084  -0.0024169   0.0000000  -0.0000020
    2   0.0000000   0.0023642  -0.0000000   0.0000000   0.0032840  -0.0000000
    3  -0.0036622  -0.0000000  -0.0324223  -0.0024704  -0.0000000   0.0028529
    4  -0.2372871   0.0000000  -0.0584948   0.0292254   0.0000000  -0.0762092
    5   0.0000000  -0.0495882  -0.0000000   0.0000000   0.0027928  -0.0000000
    6  -0.1108356  -0.0000000  -0.1390035  -0.0216023  -0.0000000  -0.0273495
    7   0.5011435  -0.0000000   0.0424020  -0.0907178   0.0000000   0.0260857
    8  -0.0000000   0.0995704   0.0000000  -0.0000000  -0.0495901   0.0000000
    9   0.0424020   0.0000000   0.5514903  -0.0260778  -0.0000000  -0.2865125
   10  -0.0907178  -0.0000000  -0.0260778   0.5012577  -0.0000000  -0.0424297
   11   0.0000000  -0.0495901  -0.0000000  -0.0000000   0.0995587   0.0000000
   12   0.0260857   0.0000000  -0.2865125  -0.0424297   0.0000000   0.5515221
   13   0.0292233   0.0000000   0.0762035  -0.2373443   0.0000000   0.0585504
   14   0.0000000   0.0027905  -0.0000000   0.0000000  -0.0495756   0.0000000
   15   0.0215968  -0.0000000  -0.0273562   0.1108891  -0.0000000  -0.1390402
   16  -0.0166515  -0.0000000  -0.0286158  -0.0555834   0.0000000   0.0272983
   17  -0.0000000   0.0029680   0.0000000   0.0000000   0.0027951  -0.0000000
   18  -0.0286138   0.0000000  -0.0495445  -0.0272853  -0.0000000   0.0574232
   19  -0.0555742   0.0000000  -0.0272935  -0.0166530  -0.0000000   0.0286166
   20   0.0000000   0.0027951  -0.0000000  -0.0000000   0.0029687   0.0000000
   21   0.0272957  -0.0000000   0.0574248   0.0286127   0.0000000  -0.0495508
   22  -0.0024169   0.0000000   0.0000016  -0.0005226   0.0000000   0.0184056
   23   0.0000000   0.0032840  -0.0000000   0.0000000   0.0023616  -0.0000000
   24   0.0024686  -0.0000000   0.0028535   0.0036608   0.0000000  -0.0324121
   25  -0.0004438  -0.0000000   0.0002199   0.0004708   0.0000000  -0.0041268
   26  -0.0000000  -0.0009937   0.0000000   0.0000000   0.0032852  -0.0000000
   27   0.0002211  -0.0000000  -0.0001865  -0.0016613   0.0000000  -0.0000398
   28  -0.1124046   0.0000000   0.0479417  -0.0148116  -0.0000000   0.0119988
   29  -0.0000000  -0.0192704   0.0000000   0.0000000   0.0023810  -0.0000000
   30   0.0480279  -0.0000000  -0.0584841   0.0266360   0.0000000  -0.0182133
   31  -0.0148208   0.0000000  -0.0120058  -0.1124605  -0.0000000  -0.0479674
   32   0.0000000   0.0023848   0.0000000  -0.0000000  -0.0192676  -0.0000000
   33  -0.0266475  -0.0000000  -0.0182185  -0.0480497   0.0000000  -0.0584935
   34   0.0004722   0.0000000   0.0041269  -0.0004441  -0.0000000  -0.0002202
   35   0.0000000   0.0032854  -0.0000000  -0.0000000  -0.0009937   0.0000000
   36   0.0016617   0.0000000  -0.0000409  -0.0002224   0.0000000  -0.0001857
           13          14          15          16          17          18
    1  -0.0000656  -0.0000000   0.0000001  -0.0024167   0.0000000   0.0000014
    2  -0.0000000  -0.0009900   0.0000000   0.0000000   0.0032840  -0.0000000
    3   0.0000001   0.0000000  -0.0005627   0.0024686   0.0000000   0.0028535
    4  -0.0661418   0.0000000   0.0000037   0.0292307   0.0000000   0.0762029
    5  -0.0000000   0.0030050   0.0000000   0.0000000   0.0027906   0.0000000
    6  -0.0000004   0.0000000   0.0000017   0.0216016  -0.0000000  -0.0273603
    7   0.0292233   0.0000000   0.0215968  -0.0166515  -0.0000000  -0.0286138
    8   0.0000000   0.0027905  -0.0000000  -0.0000000   0.0029680   0.0000000
    9   0.0762035  -0.0000000  -0.0273562  -0.0286158   0.0000000  -0.0495445
   10  -0.2373443   0.0000000   0.1108891  -0.0555834   0.0000000  -0.0272853
   11   0.0000000  -0.0495756  -0.0000000   0.0000000   0.0027951  -0.0000000
   12   0.0585504   0.0000000  -0.1390402   0.0272983  -0.0000000   0.0574232
   13   0.5762422  -0.0000000  -0.0000643  -0.2373034  -0.0000000  -0.0585086
   14  -0.0000000   0.0995820   0.0000000   0.0000000  -0.0495882  -0.0000000
   15  -0.0000643   0.0000000   0.4790208  -0.1108300   0.0000000  -0.1390061
   16  -0.2373034   0.0000000  -0.1108300   0.5011659  -0.0000000   0.0423930
   17  -0.0000000  -0.0495882   0.0000000  -0.0000000   0.0995703   0.0000000
   18  -0.0585086  -0.0000000  -0.1390061   0.0423930   0.0000000   0.5515250
   19   0.0292235   0.0000000  -0.0216002  -0.0907217  -0.0000000  -0.0260642
   20   0.0000000   0.0027929  -0.0000000   0.0000000  -0.0495899  -0.0000000
   21  -0.0761887   0.0000000  -0.0273539   0.0260847   0.0000000  -0.2865382
   22  -0.0310270  -0.0000000   0.0000051  -0.0005227   0.0000000  -0.0184075
   23  -0.0000000  -0.0194248   0.0000000   0.0000000   0.0023642   0.0000000
   24   0.0000022   0.0000000  -0.1435010  -0.0036617  -0.0000000  -0.0324224
   25  -0.0340048  -0.0000000   0.0156304  -0.1124052   0.0000000   0.0479409
   26   0.0000000   0.0024113  -0.0000000  -0.0000000  -0.0192704   0.0000000
   27   0.0008460   0.0000000   0.0010648   0.0480263  -0.0000000  -0.0584855
   28   0.0026050  -0.0000000  -0.0004298  -0.0004440   0.0000000   0.0002198
   29   0.0000000   0.0032921  -0.0000000  -0.0000000  -0.0009937   0.0000000
   30  -0.0029038   0.0000000  -0.0021676   0.0002218  -0.0000000  -0.0001866
   31  -0.0340123  -0.0000000  -0.0156303   0.0004721  -0.0000000   0.0041271
   32   0.0000000   0.0024125   0.0000000   0.0000000   0.0032854   0.0000000
   33  -0.0008410  -0.0000000   0.0010690   0.0016614  -0.0000000  -0.0000408
   34   0.0026056   0.0000000   0.0004288  -0.0148203   0.0000000  -0.0120061
   35   0.0000000   0.0032923  -0.0000000   0.0000000   0.0023848  -0.0000000
   36   0.0029041  -0.0000000  -0.0021692  -0.0266479  -0.0000000  -0.0182177
           19          20          21          22          23          24
    1  -0.0005221   0.0000000   0.0184059   0.0000689  -0.0000000   0.0000001
    2   0.0000000   0.0023616  -0.0000000  -0.0000000  -0.0000284   0.0000000
    3   0.0036608   0.0000000  -0.0324123   0.0000001   0.0000000  -0.0010969
    4  -0.2373395  -0.0000000   0.0585453  -0.0000651  -0.0000000  -0.0000002
    5   0.0000000  -0.0495754  -0.0000000  -0.0000000  -0.0009900   0.0000000
    6   0.1108874  -0.0000000  -0.1390371  -0.0000004   0.0000000  -0.0005628
    7  -0.0555742   0.0000000   0.0272957  -0.0024169   0.0000000   0.0024686
    8   0.0000000   0.0027951  -0.0000000   0.0000000   0.0032840  -0.0000000
    9  -0.0272935  -0.0000000   0.0574248   0.0000016  -0.0000000   0.0028535
   10  -0.0166530  -0.0000000   0.0286127  -0.0005226   0.0000000   0.0036608
   11  -0.0000000   0.0029687   0.0000000   0.0000000   0.0023616   0.0000000
   12   0.0286166   0.0000000  -0.0495508   0.0184056  -0.0000000  -0.0324121
   13   0.0292235   0.0000000  -0.0761887  -0.0310270  -0.0000000   0.0000022
   14   0.0000000   0.0027929   0.0000000  -0.0000000  -0.0194248   0.0000000
   15  -0.0216002  -0.0000000  -0.0273539   0.0000051   0.0000000  -0.1435010
   16  -0.0907217   0.0000000   0.0260847  -0.0005227   0.0000000  -0.0036617
   17  -0.0000000  -0.0495899   0.0000000   0.0000000   0.0023642  -0.0000000
   18  -0.0260642  -0.0000000  -0.2865382  -0.0184075   0.0000000  -0.0324224
   19   0.5012506  -0.0000000  -0.0424386  -0.0024173   0.0000000  -0.0024703
   20  -0.0000000   0.0995582   0.0000000   0.0000000   0.0032840  -0.0000000
   21  -0.0424386   0.0000000   0.5515460  -0.0000020  -0.0000000   0.0028529
   22  -0.0024173   0.0000000  -0.0000020   0.0548903  -0.0000000   0.0000046
   23   0.0000000   0.0032840  -0.0000000  -0.0000000   0.0088179   0.0000000
   24  -0.0024703  -0.0000000   0.0028529   0.0000046   0.0000000   0.2091700
   25  -0.0148123  -0.0000000   0.0119998  -0.0089013  -0.0000000  -0.0022151
   26   0.0000000   0.0023810  -0.0000000   0.0000000   0.0000383  -0.0000000
   27   0.0266361  -0.0000000  -0.0182116  -0.0102628  -0.0000000  -0.0016691
   28   0.0004712  -0.0000000  -0.0041268  -0.0000978  -0.0000000   0.0002099
   29   0.0000000   0.0032852   0.0000000   0.0000000   0.0001284  -0.0000000
   30  -0.0016615   0.0000000  -0.0000398   0.0009561   0.0000000  -0.0007720
   31  -0.0004440  -0.0000000  -0.0002206  -0.0088908   0.0000000   0.0022116
   32  -0.0000000  -0.0009937  -0.0000000   0.0000000   0.0000366  -0.0000000
   33  -0.0002220   0.0000000  -0.0001860   0.0102559  -0.0000000  -0.0016676
   34  -0.1124608  -0.0000000  -0.0479670  -0.0000980  -0.0000000  -0.0002102
   35  -0.0000000  -0.0192676   0.0000000   0.0000000   0.0001282  -0.0000000
   36  -0.0480501  -0.0000000  -0.0584937  -0.0009563   0.0000000  -0.0007725
           25          26          27          28          29          30
    1  -0.0000978   0.0000000   0.0009561  -0.0089011   0.0000000  -0.0102630
    2   0.0000000   0.0001284  -0.0000000  -0.0000000   0.0000383  -0.0000000
    3   0.0002099   0.0000000  -0.0007720  -0.0022150  -0.0000000  -0.0016692
    4   0.0026050   0.0000000  -0.0029036  -0.0340054   0.0000000   0.0008440
    5   0.0000000   0.0032921   0.0000000  -0.0000000   0.0024112   0.0000000
    6  -0.0004299  -0.0000000  -0.0021679   0.0156304  -0.0000000   0.0010655
    7  -0.0004438  -0.0000000   0.0002211  -0.1124046  -0.0000000   0.0480279
    8  -0.0000000  -0.0009937  -0.0000000   0.0000000  -0.0192704  -0.0000000
    9   0.0002199   0.0000000  -0.0001865   0.0479417   0.0000000  -0.0584841
   10   0.0004708   0.0000000  -0.0016613  -0.0148116   0.0000000   0.0266360
   11   0.0000000   0.0032852   0.0000000  -0.0000000   0.0023810   0.0000000
   12  -0.0041268  -0.0000000  -0.0000398   0.0119988  -0.0000000  -0.0182133
   13  -0.0340048   0.0000000   0.0008460   0.0026050   0.0000000  -0.0029038
   14  -0.0000000   0.0024113   0.0000000  -0.0000000   0.0032921   0.0000000
   15   0.0156304  -0.0000000   0.0010648  -0.0004298  -0.0000000  -0.0021676
   16  -0.1124052  -0.0000000   0.0480263  -0.0004440  -0.0000000   0.0002218
   17   0.0000000  -0.0192704  -0.0000000   0.0000000  -0.0009937  -0.0000000
   18   0.0479409   0.0000000  -0.0584855   0.0002198   0.0000000  -0.0001866
   19  -0.0148123   0.0000000   0.0266361   0.0004712   0.0000000  -0.0016615
   20  -0.0000000   0.0023810  -0.0000000  -0.0000000   0.0032852   0.0000000
   21   0.0119998  -0.0000000  -0.0182116  -0.0041268   0.0000000  -0.0000398
   22  -0.0089013   0.0000000  -0.0102628  -0.0000978   0.0000000   0.0009561
   23  -0.0000000   0.0000383  -0.0000000  -0.0000000   0.0001284   0.0000000
   24  -0.0022151  -0.0000000  -0.0016691   0.0002099  -0.0000000  -0.0007720
   25   0.1675773   0.0000000  -0.0660504  -0.0008086  -0.0000000   0.0005065
   26   0.0000000   0.0085346   0.0000000   0.0000000  -0.0000281  -0.0000000
   27  -0.0660504   0.0000000   0.0927424   0.0005065  -0.0000000  -0.0002243
   28  -0.0008086   0.0000000   0.0005065   0.1675764   0.0000000  -0.0660499
   29  -0.0000000  -0.0000281  -0.0000000   0.0000000   0.0085346  -0.0000000
   30   0.0005065  -0.0000000  -0.0002243  -0.0660499  -0.0000000   0.0927416
   31  -0.0011077   0.0000000  -0.0003721   0.0019282   0.0000000   0.0040580
   32   0.0000000   0.0001303  -0.0000000  -0.0000000   0.0000911   0.0000000
   33   0.0003723  -0.0000000   0.0002366  -0.0040579  -0.0000000  -0.0122868
   34   0.0019284  -0.0000000   0.0040579  -0.0011077   0.0000000  -0.0003721
   35  -0.0000000   0.0000911  -0.0000000  -0.0000000   0.0001303   0.0000000
   36  -0.0040576  -0.0000000  -0.0122871   0.0003723  -0.0000000   0.0002366
           31          32          33          34          35          36
    1  -0.0000979   0.0000000  -0.0009563  -0.0088907   0.0000000   0.0102558
    2  -0.0000000   0.0001282  -0.0000000   0.0000000   0.0000366  -0.0000000
    3  -0.0002102   0.0000000  -0.0007725   0.0022115  -0.0000000  -0.0016675
    4   0.0026055   0.0000000   0.0029039  -0.0340125   0.0000000  -0.0008405
    5   0.0000000   0.0032923  -0.0000000  -0.0000000   0.0024125   0.0000000
    6   0.0004289   0.0000000  -0.0021689  -0.0156304  -0.0000000   0.0010682
    7  -0.0148208   0.0000000  -0.0266475   0.0004722   0.0000000   0.0016617
    8   0.0000000   0.0023848  -0.0000000   0.0000000   0.0032854   0.0000000
    9  -0.0120058   0.0000000  -0.0182185   0.0041269  -0.0000000  -0.0000409
   10  -0.1124605  -0.0000000  -0.0480497  -0.0004441  -0.0000000  -0.0002224
   11  -0.0000000  -0.0192676   0.0000000  -0.0000000  -0.0009937   0.0000000
   12  -0.0479674  -0.0000000  -0.0584935  -0.0002202   0.0000000  -0.0001857
   13  -0.0340123   0.0000000  -0.0008410   0.0026056   0.0000000   0.0029041
   14  -0.0000000   0.0024125  -0.0000000   0.0000000   0.0032923  -0.0000000
   15  -0.0156303   0.0000000   0.0010690   0.0004288  -0.0000000  -0.0021692
   16   0.0004721   0.0000000   0.0016614  -0.0148203   0.0000000  -0.0266479
   17  -0.0000000   0.0032854  -0.0000000   0.0000000   0.0023848  -0.0000000
   18   0.0041271   0.0000000  -0.0000408  -0.0120061  -0.0000000  -0.0182177
   19  -0.0004440  -0.0000000  -0.0002220  -0.1124608  -0.0000000  -0.0480501
   20  -0.0000000  -0.0009937   0.0000000  -0.0000000  -0.0192676  -0.0000000
   21  -0.0002206  -0.0000000  -0.0001860  -0.0479670   0.0000000  -0.0584937
   22  -0.0088908   0.0000000   0.0102559  -0.0000980   0.0000000  -0.0009563
   23   0.0000000   0.0000366  -0.0000000  -0.0000000   0.0001282   0.0000000
   24   0.0022116  -0.0000000  -0.0016676  -0.0002102  -0.0000000  -0.0007725
   25  -0.0011077   0.0000000   0.0003723   0.0019284  -0.0000000  -0.0040576
   26   0.0000000   0.0001303  -0.0000000  -0.0000000   0.0000911  -0.0000000
   27  -0.0003721  -0.0000000   0.0002366   0.0040579  -0.0000000  -0.0122871
   28   0.0019282  -0.0000000  -0.0040579  -0.0011077  -0.0000000   0.0003723
   29   0.0000000   0.0000911  -0.0000000   0.0000000   0.0001303  -0.0000000
   30   0.0040580   0.0000000  -0.0122868  -0.0003721   0.0000000   0.0002366
   31   0.1676369  -0.0000000   0.0660874  -0.0008088  -0.0000000  -0.0005065
   32  -0.0000000   0.0085283   0.0000000  -0.0000000  -0.0000281  -0.0000000
   33   0.0660874   0.0000000   0.0927531  -0.0005065   0.0000000  -0.0002242
   34  -0.0008088  -0.0000000  -0.0005065   0.1676367   0.0000000   0.0660875
   35  -0.0000000  -0.0000281   0.0000000   0.0000000   0.0085283   0.0000000
   36  -0.0005065  -0.0000000  -0.0002242   0.0660875   0.0000000   0.0927538
 **********************************************************************
 **                                                                  **
 **                       VIBRATIONAL ANALYSIS                       **
 **                       --------------------                       **
 **                                                                  **
 **        VIBRATIONAL FREQUENCIES (CM**-1) AND NORMAL MODES         **
 **     FORCE CONSTANTS (mDYN/ANGSTROM) AND REDUCED MASSES (AMU)     **
 **                  INFRARED INTENSITIES (KM/MOL)                   **
 **                                                                  **
 **********************************************************************


 Mode:                 1                      2                      3
 Frequency:        35.49                  36.53                  49.90
 Force Cnst:      0.0571                 0.0605                 0.1151
 Red. Mass:      76.9448                76.9211                78.4651
 IR Active:          YES                    YES                    YES
 IR Intens:        0.000                  0.000                  0.000
 Raman Active:       YES                    YES                    YES
               X      Y      Z        X      Y      Z        X      Y      Z
 Br         0.000 -0.002 -0.000    0.000  0.568 -0.000   -0.000 -0.407  0.000
 C         -0.000 -0.000 -0.000    0.000  0.104 -0.000    0.000 -0.035  0.000
 C         -0.000 -0.086  0.000   -0.000 -0.046  0.000    0.000  0.033 -0.000
 C          0.000  0.086  0.000   -0.000 -0.045  0.000   -0.000 -0.033 -0.000
 C         -0.000 -0.000  0.000    0.000  0.104 -0.000   -0.000  0.035 -0.000
 C         -0.000 -0.086  0.000   -0.000 -0.046  0.000   -0.000 -0.033  0.000
 C          0.000  0.086 -0.000   -0.000 -0.045 -0.000    0.000  0.033 -0.000
 Br         0.000 -0.002  0.000    0.000  0.568 -0.000    0.000  0.407 -0.000
 Br        -0.000 -0.492  0.000   -0.000 -0.287  0.000   -0.000 -0.407  0.000
 Br        -0.000 -0.492  0.000   -0.000 -0.287  0.000    0.000  0.407  0.000
 Br         0.000  0.493 -0.000   -0.000 -0.283 -0.000   -0.000 -0.407  0.000
 Br         0.000  0.494 -0.000   -0.000 -0.283 -0.000    0.000  0.407 -0.000
 TransDip  -0.000  0.000  0.000   -0.000 -0.000 -0.000   -0.000  0.000  0.000

 Mode:                 4                      5                      6
 Frequency:       144.60                 145.18                 150.02
 Force Cnst:      0.7377                 0.7430                 1.0435
 Red. Mass:      59.8844                59.8334                78.6973
 IR Active:          YES                    YES                    YES
 IR Intens:        0.516                  0.498                  0.000
 Raman Active:       YES                    YES                    YES
               X      Y      Z        X      Y      Z        X      Y      Z
 Br        -0.004 -0.000  0.309    0.369 -0.000  0.003    0.009  0.000 -0.017
 C          0.002  0.000  0.246   -0.186  0.000  0.003   -0.000 -0.000 -0.033
 C         -0.023  0.000  0.200   -0.231  0.000  0.028   -0.015 -0.000  0.007
 C          0.028  0.000  0.201   -0.231  0.000 -0.024   -0.015 -0.000 -0.007
 C          0.002  0.000  0.246   -0.186  0.000  0.003    0.000 -0.000  0.033
 C         -0.023  0.000  0.200   -0.231  0.000  0.028    0.015 -0.000 -0.007
 C          0.028  0.000  0.201   -0.231  0.000 -0.024    0.015 -0.000  0.007
 Br        -0.004 -0.000  0.309    0.368 -0.000  0.003   -0.009  0.000  0.017
 Br        -0.298 -0.000 -0.207   -0.138  0.000  0.302   -0.241  0.000 -0.432
 Br        -0.298 -0.000 -0.207   -0.138  0.000  0.302    0.241  0.000  0.432
 Br         0.301 -0.000 -0.201   -0.132  0.000 -0.306    0.246  0.000 -0.439
 Br         0.301 -0.000 -0.201   -0.132 -0.000 -0.306   -0.246  0.000  0.439
 TransDip  -0.000 -0.000 -0.023    0.023 -0.000 -0.000   -0.000  0.000  0.000

 Mode:                 7                      8                      9
 Frequency:       150.74                 150.83                 163.19
 Force Cnst:      1.0537                 0.1811                 1.2381
 Red. Mass:      78.7086                13.5125                78.9094
 IR Active:          YES                    YES                    YES
 IR Intens:        0.000                  0.392                  0.001
 Raman Active:       YES                    YES                    YES
               X      Y      Z        X      Y      Z        X      Y      Z
 Br        -0.576  0.000 -0.000   -0.000 -0.062 -0.000    0.418 -0.000  0.000
 C          0.001 -0.000 -0.000    0.000  0.403 -0.000   -0.006  0.000  0.000
 C          0.023 -0.000 -0.015    0.000  0.404 -0.000   -0.003  0.000  0.003
 C         -0.024 -0.000 -0.015   -0.000  0.404 -0.000   -0.003  0.000 -0.003
 C         -0.001 -0.000  0.000    0.000  0.403 -0.000   -0.006  0.000  0.000
 C         -0.023 -0.000  0.015   -0.000  0.404  0.000   -0.003  0.000  0.003
 C          0.024 -0.000  0.015    0.000  0.404  0.000   -0.003  0.000 -0.003
 Br         0.576  0.000  0.000    0.000 -0.062 -0.000    0.418 -0.000  0.000
 Br        -0.161  0.000 -0.248   -0.000 -0.061 -0.000   -0.208 -0.000 -0.346
 Br         0.161  0.000  0.248    0.000 -0.061  0.000   -0.208 -0.000 -0.346
 Br        -0.154  0.000  0.235   -0.000 -0.061  0.000   -0.208  0.000  0.346
 Br         0.154  0.000 -0.235    0.000 -0.061 -0.000   -0.208  0.000  0.346
 TransDip   0.000  0.000  0.000   -0.000 -0.020  0.000    0.001 -0.000 -0.000

 Mode:                10                     11                     12
 Frequency:       209.91                 210.39                 233.96
 Force Cnst:      1.6724                 1.6757                 2.3775
 Red. Mass:      64.4222                64.2524                73.7175
 IR Active:          YES                    YES                    YES
 IR Intens:        0.000                  0.000                  0.000
 Raman Active:       YES                    YES                    YES
               X      Y      Z        X      Y      Z        X      Y      Z
 Br         0.018 -0.000  0.003   -0.000  0.000  0.505   -0.000 -0.000 -0.400
 C          0.112  0.000  0.002   -0.001 -0.000  0.244   -0.000  0.000 -0.120
 C          0.155  0.000 -0.156    0.155  0.000  0.025    0.095  0.000 -0.057
 C         -0.152 -0.000 -0.156    0.157  0.000 -0.022    0.095  0.000  0.057
 C         -0.112 -0.000 -0.002    0.001  0.000 -0.244    0.000 -0.000  0.120
 C         -0.155 -0.000  0.156   -0.155 -0.000 -0.025   -0.095 -0.000  0.057
 C          0.152  0.000  0.156   -0.157 -0.000  0.022   -0.095 -0.000 -0.057
 Br        -0.018  0.000 -0.003    0.000 -0.000 -0.505    0.000  0.000  0.400
 Br        -0.380  0.000  0.230   -0.230  0.000  0.116   -0.335  0.000  0.196
 Br         0.380 -0.000 -0.230    0.230 -0.000 -0.116    0.335 -0.000 -0.196
 Br        -0.377  0.000 -0.228    0.235 -0.000  0.120    0.335 -0.000  0.196
 Br         0.377  0.000  0.228   -0.235  0.000 -0.120   -0.335  0.000 -0.196
 TransDip   0.000 -0.000 -0.000    0.000  0.000 -0.000    0.000 -0.000 -0.000

 Mode:                13                     14                     15
 Frequency:       243.19                 316.45                 316.51
 Force Cnst:      2.6148                 0.7244                 0.7247
 Red. Mass:      75.0423                12.2781                12.2779
 IR Active:          YES                    YES                    YES
 IR Intens:        0.000                  0.000                  0.000
 Raman Active:       YES                    YES                    YES
               X      Y      Z        X      Y      Z        X      Y      Z
 Br         0.000  0.000  0.398   -0.000  0.005  0.000   -0.000 -0.037  0.000
 C         -0.000  0.000  0.102    0.000 -0.078 -0.000    0.000  0.571 -0.000
 C          0.084  0.000 -0.047   -0.000 -0.533  0.000    0.000  0.218  0.000
 C         -0.084 -0.000 -0.047   -0.000 -0.456  0.000   -0.000 -0.353  0.000
 C         -0.000 -0.000  0.102    0.000  0.078  0.000   -0.000 -0.571  0.000
 C          0.084 -0.000 -0.047    0.000  0.533 -0.000   -0.000 -0.218 -0.000
 C         -0.084 -0.000 -0.047    0.000  0.456 -0.000    0.000  0.353 -0.000
 Br         0.000  0.000  0.398    0.000 -0.005 -0.000    0.000  0.037 -0.000
 Br         0.342 -0.000 -0.200   -0.000 -0.034  0.000    0.000  0.014 -0.000
 Br         0.341 -0.000 -0.199    0.000  0.034 -0.000   -0.000 -0.014  0.000
 Br        -0.342  0.000 -0.200    0.000  0.029  0.000    0.000  0.023  0.000
 Br        -0.341  0.000 -0.199   -0.000 -0.029 -0.000   -0.000 -0.023 -0.000
 TransDip  -0.000 -0.000  0.000   -0.000 -0.000  0.000   -0.000  0.000 -0.000

 Mode:                16                     17                     18
 Frequency:       562.08                 565.79                 566.69
 Force Cnst:      2.6543                 2.6888                 2.3231
 Red. Mass:      14.2594                14.2557                12.2780
 IR Active:          YES                    YES                    YES
 IR Intens:       28.872                 28.451                  0.000
 Raman Active:       YES                    YES                    YES
               X      Y      Z        X      Y      Z        X      Y      Z
 Br        -0.017  0.000  0.001   -0.000 -0.000 -0.105   -0.026  0.000 -0.000
 C          0.424 -0.000 -0.003    0.003  0.000  0.375    0.408 -0.000  0.000
 C          0.389  0.000  0.018    0.023  0.000  0.413    0.205  0.000  0.353
 C          0.389 -0.000 -0.024   -0.018 -0.000  0.413   -0.204  0.000  0.353
 C          0.424 -0.000 -0.003    0.003  0.000  0.375   -0.407  0.000  0.000
 C          0.389  0.000  0.018    0.024  0.000  0.414   -0.204  0.000 -0.352
 C          0.389 -0.000 -0.024   -0.018 -0.000  0.414    0.204 -0.000 -0.352
 Br        -0.017  0.000  0.001   -0.000 -0.000 -0.105    0.026 -0.000 -0.000
 Br        -0.083 -0.000  0.038    0.037 -0.000 -0.039    0.013 -0.000  0.023
 Br        -0.083 -0.000  0.038    0.037 -0.000 -0.039   -0.013 -0.000 -0.023
 Br        -0.082  0.000 -0.038   -0.038  0.000 -0.039    0.013 -0.000 -0.023
 Br        -0.082  0.000 -0.038   -0.038  0.000 -0.039   -0.013  0.000  0.023
 TransDip   0.172 -0.000 -0.001    0.001  0.000  0.171    0.000 -0.000  0.000

 Mode:                19                     20                     21
 Frequency:       574.75                 574.83                 666.21
 Force Cnst:      2.3447                 2.3454                 3.1407
 Red. Mass:      12.0470                12.0474                12.0105
 IR Active:          YES                    YES                    YES
 IR Intens:        0.000                  0.000                  0.000
 Raman Active:       YES                    YES                    YES
               X      Y      Z        X      Y      Z        X      Y      Z
 Br        -0.000  0.004 -0.000   -0.000 -0.015  0.000   -0.000  0.005 -0.000
 C          0.000 -0.168  0.000    0.000  0.552 -0.000    0.000 -0.408  0.000
 C         -0.000 -0.395  0.000    0.000 -0.421 -0.000    0.000  0.408  0.000
 C          0.000  0.562  0.000    0.000 -0.131 -0.000    0.000 -0.408  0.000
 C          0.000 -0.168  0.000    0.000  0.552 -0.000   -0.000  0.408 -0.000
 C          0.000 -0.395  0.000   -0.000 -0.421 -0.000   -0.000 -0.408 -0.000
 C          0.000  0.562  0.000    0.000 -0.131 -0.000    0.000  0.408 -0.000
 Br         0.000  0.004 -0.000   -0.000 -0.015  0.000    0.000 -0.005  0.000
 Br         0.000  0.010 -0.000   -0.000  0.011  0.000    0.000  0.005 -0.000
 Br         0.000  0.010 -0.000   -0.000  0.011  0.000   -0.000 -0.005  0.000
 Br        -0.000 -0.015 -0.000   -0.000  0.003  0.000    0.000  0.005 -0.000
 Br        -0.000 -0.015 -0.000   -0.000  0.003  0.000   -0.000 -0.005  0.000
 TransDip   0.000 -0.000  0.000   -0.000  0.000 -0.000   -0.000  0.000  0.000

 Mode:                22                     23                     24
 Frequency:       809.73                 810.97                1042.95
 Force Cnst:      4.8016                 4.8189                 7.7514
 Red. Mass:      12.4295                12.4363                12.0949
 IR Active:          YES                    YES                    YES
 IR Intens:        0.000                  0.000                  0.000
 Raman Active:       YES                    YES                    YES
               X      Y      Z        X      Y      Z        X      Y      Z
 Br         0.003  0.000 -0.001   -0.000 -0.000 -0.047    0.000  0.000 -0.016
 C          0.243 -0.000  0.012   -0.005  0.000  0.519   -0.000  0.000  0.407
 C          0.337 -0.000 -0.331    0.326 -0.000  0.059    0.354 -0.000 -0.203
 C         -0.322  0.000 -0.333    0.340 -0.000 -0.044   -0.354  0.000 -0.203
 C         -0.243  0.000 -0.012    0.005 -0.000 -0.519    0.000  0.000  0.407
 C         -0.337  0.000  0.331   -0.326  0.000 -0.059    0.354 -0.000 -0.203
 C          0.322  0.000  0.333   -0.340  0.000  0.044   -0.354  0.000 -0.203
 Br        -0.003 -0.000  0.001    0.000  0.000  0.047    0.000 -0.000 -0.016
 Br         0.036 -0.000 -0.019    0.018 -0.000 -0.014   -0.013 -0.000  0.008
 Br        -0.036  0.000  0.019   -0.018  0.000  0.014   -0.013  0.000  0.008
 Br         0.035 -0.000  0.018   -0.019  0.000 -0.014    0.013  0.000  0.008
 Br        -0.035 -0.000 -0.018    0.019 -0.000  0.014    0.013  0.000  0.008
 TransDip   0.000  0.000 -0.000    0.000  0.000 -0.000   -0.000 -0.000 -0.000

 Mode:                25                     26                     27
 Frequency:      1151.97                1230.34                1307.35
 Force Cnst:      9.4841                10.7024                12.1086
 Red. Mass:      12.1300                12.0001                12.0243
 IR Active:          YES                    YES                    YES
 IR Intens:        0.000                  0.003                157.047
 Raman Active:       YES                    YES                    YES
               X      Y      Z        X      Y      Z        X      Y      Z
 Br        -0.000 -0.000 -0.018    0.000  0.000 -0.000   -0.000 -0.000 -0.010
 C          0.000  0.000  0.411    0.411 -0.000  0.001    0.035  0.000  0.425
 C         -0.352  0.000  0.204   -0.205  0.000 -0.352   -0.371  0.000 -0.153
 C         -0.352  0.000 -0.204   -0.204  0.000  0.352    0.331 -0.000 -0.219
 C         -0.000 -0.000 -0.410    0.411 -0.000  0.000    0.035  0.000  0.425
 C          0.352 -0.000 -0.204   -0.205  0.000 -0.352   -0.371  0.000 -0.153
 C          0.352 -0.000  0.204   -0.204  0.000  0.352    0.331 -0.000 -0.219
 Br        -0.000  0.000  0.018    0.000 -0.000 -0.000   -0.000  0.000 -0.010
 Br        -0.015  0.000  0.009   -0.000  0.000 -0.000    0.007  0.000  0.000
 Br         0.015 -0.000 -0.009   -0.000  0.000 -0.000    0.007 -0.000  0.000
 Br         0.015 -0.000  0.009   -0.000 -0.000  0.000   -0.006  0.000  0.002
 Br        -0.015  0.000 -0.009   -0.000  0.000  0.000   -0.006 -0.000  0.002
 TransDip  -0.000 -0.000  0.000   -0.002 -0.000  0.000   -0.037  0.000  0.400

 Mode:                28                     29                     30
 Frequency:      1307.73                1501.79                1501.93
 Force Cnst:     12.1151                15.9468                15.9498
 Red. Mass:      12.0238                12.0007                12.0007
 IR Active:          YES                    YES                    YES
 IR Intens:      157.649                  0.000                  0.000
 Raman Active:       YES                    YES                    YES
               X      Y      Z        X      Y      Z        X      Y      Z
 Br        -0.005 -0.000  0.001    0.002 -0.000  0.000   -0.001  0.000  0.000
 C          0.388 -0.000 -0.039   -0.471  0.000 -0.107    0.228 -0.000 -0.220
 C         -0.186  0.000  0.370    0.335  0.000  0.306   -0.029 -0.000  0.355
 C         -0.251  0.000 -0.336   -0.230  0.000 -0.090    0.245 -0.000 -0.461
 C          0.388 -0.000 -0.039    0.471 -0.000  0.107   -0.228  0.000  0.220
 C         -0.186  0.000  0.370   -0.335 -0.000 -0.306    0.029  0.000 -0.356
 C         -0.251  0.000 -0.336    0.230  0.000  0.090   -0.245  0.000  0.461
 Br        -0.005 -0.000  0.001   -0.002  0.000 -0.000    0.001 -0.000 -0.000
 Br         0.006  0.000 -0.006    0.001  0.000  0.001    0.000 -0.000  0.001
 Br         0.006 -0.000 -0.006   -0.001 -0.000 -0.001   -0.000  0.000 -0.001
 Br         0.007 -0.000  0.006    0.000  0.000 -0.000   -0.001  0.000  0.002
 Br         0.007  0.000  0.006   -0.000 -0.000  0.000    0.001 -0.000 -0.002
 TransDip  -0.400  0.000 -0.037   -0.000 -0.000 -0.000    0.000  0.000 -0.000

 STANDARD THERMODYNAMIC QUANTITIES AT   298.15 K  AND     1.00 ATM

   This Molecule has  0 Imaginary Frequencies
   Zero point vibrational energy:       23.920 kcal/mol

   Atom    1 Element Br Has Mass   78.91830
   Atom    2 Element C  Has Mass   12.00000
   Atom    3 Element C  Has Mass   12.00000
   Atom    4 Element C  Has Mass   12.00000
   Atom    5 Element C  Has Mass   12.00000
   Atom    6 Element C  Has Mass   12.00000
   Atom    7 Element C  Has Mass   12.00000
   Atom    8 Element Br Has Mass   78.91830
   Atom    9 Element Br Has Mass   78.91830
   Atom   10 Element Br Has Mass   78.91830
   Atom   11 Element Br Has Mass   78.91830
   Atom   12 Element Br Has Mass   78.91830
   Molecular Mass:   545.509800 amu
   Principal axes and moments of inertia in amu*Bohr^2:
                             1           2           3
    Eigenvalues --     9483.87047  9486.83661 18970.70707
          X              -0.18438     0.98286    -0.00000
          Y              -0.00000     0.00000     1.00000
          Z               0.98286     0.18438    -0.00000
   Rotational Symmetry Number is   1
   The Molecule is an Asymmetric Top
   Translational Enthalpy:        0.889 kcal/mol
   Rotational Enthalpy:           0.889 kcal/mol
   Vibrational Enthalpy:         30.557 kcal/mol
   gas constant (RT):             0.592 kcal/mol
   Translational Entropy:        44.775  cal/mol.K
   Rotational Entropy:           35.788  cal/mol.K
   Vibrational Entropy:          45.632  cal/mol.K

   Total Enthalpy:               32.927 kcal/mol
   Total Entropy:               126.195  cal/mol.K

 ======================================================================

 STANDARD THERMODYNAMIC QUANTITIES FOR ANHARMONIC VIBRATION -- TOSH

   Zero point vibrational energy: ************ kcal/mol

   Vibrational Enthalpy:       Infinity kcal/mol
   Vibrational Entropy:             NaN  cal/mol.K

   Total Enthalpy:             Infinity kcal/mol
   Total Entropy:                   NaN  cal/mol.K

 ======================================================================

 STANDARD THERMODYNAMIC QUANTITIES FOR ANHARMONIC VIBRATION -- VPT2

   Zero point vibrational energy: ************ kcal/mol

   Vibrational Enthalpy:       Infinity kcal/mol
   Vibrational Entropy:             NaN  cal/mol.K

   Total Enthalpy:             Infinity kcal/mol
   Total Entropy:                   NaN  cal/mol.K

 ======================================================================

Archival summary:
1\1\february\FREQ\ProcedureUnspecified\BasisUnspecified\r66\taweetha\FriDec1309:16:322019FriDec1309:16:322019\0\\#,FREQ,ProcedureUnspecified,BasisUnspecified,\\0,1\Br\C,1,1.90033\C,2,1.40365,1,119.997\C,2,1.40367,1,120.012,3,-180,0\C,4,1.40372,2,120.024,1,-180,0\C,5,1.40365,4,119.985,2,-0,0\C,6,1.40367,5,119.992,4,-0,0\Br,6,1.90033,5,119.997,4,-180,0\Br,3,1.90039,2,120.005,1,-0,0\Br,5,1.90039,4,120.01,2,-180,0\Br,7,1.90164,6,119.993,5,-180,0\Br,4,1.90164,2,119.993,1,-0,0\\\@

 Total job time:  1205.90s(wall), 6977.26s(cpu) 
 Fri Dec 13 09:16:32 2019

        *************************************************************
        *                                                           *
        *  Thank you very much for using Q-Chem.  Have a nice day.  *
        *                                                           *
        *************************************************************
