# Supplementary material for: Geometric and energetic data from quantum chemical calculations of halobenzenes and xylenes
Source: Data Brief. 2020 Mar 5;30:105386. doi: 10.1016/j.dib.2020.105386 (PMC7114895; doi:10.1016/j.dib.2020.105386)
Supplement: Supplementary file 1 [file mmc1.zip › halobenzene/B3LYP/BrBrBrBrBrI.out]

                  Welcome to Q-Chem
     A Quantum Leap Into The Future Of Chemistry


 Q-Chem 5.2 (devel), Q-Chem, Inc., Pleasanton, CA (2019)

 Yihan Shao,  Zhengting Gan,  E. Epifanovsky,  A. T. B. Gilbert,  M. Wormit,  
 J. Kussmann,  A. W. Lange,  A. Behn,  Jia Deng,  Xintian Feng,  D. Ghosh,  
 M. Goldey,  P. R. Horn,  L. D. Jacobson,  I. Kaliman,  T. Kus,  A. Landau,  
 Jie Liu,  E. I. Proynov,  R. M. Richard,  R. P. Steele,  E. J. Sundstrom,  
 H. L. Woodcock III,  P. M. Zimmerman,  D. Zuev,  B. Albrecht,  E. Alguire,  
 S. A. Baeppler,  D. Barton,  Z. Benda,  Y. A. Bernard,  E. J. Berquist,  
 K. B. Bravaya,  H. Burton,  D. Casanova,  Chun-Min Chang,  Yunqing Chen,  
 A. Chien,  K. D. Closser,  M. P. Coons,  S. Coriani,  S. Dasgupta,  
 A. L. Dempwolff,  M. Diedenhofen,  Hainam Do,  R. G. Edgar,  Po-Tung Fang,  
 S. Faraji,  S. Fatehi,  Qingguo Feng,  K. D. Fenk,  J. Fosso-Tande,  
 J. Gayvert,  Qinghui Ge,  A. Ghysels,  G. Gidofalvi,  J. Gomes,  
 J. Gonthier,  A. Gunina,  D. Hait,  M. W. D. Hanson-Heine,  
 P. H. P. Harbach,  A. W. Hauser,  M. F. Herbst,  J. E. Herr,  
 E. G. Hohenstein,  Z. C. Holden,  Kerwin Hui,  B. C. Huynh,  T.-C. Jagau,  
 Hyunjun Ji,  B. Kaduk,  K. Khistyaev,  Jaehoon Kim,  P. Klunzinger,  K. Koh,  
 D. Kosenkov,  L. Koulias,  T. Kowalczyk,  C. M. Krauter,  A. Kunitsa,  
 Ka Un Lao,  A. Laurent,  K. V. Lawler,  Joonho Lee,  D. Lefrancois,  
 S. Lehtola,  D. S. Levine,  Yi-Pei Li,  You-Sheng Lin,  Fenglai Liu,  
 E. Livshits,  A. Luenser,  P. Manohar,  E. Mansoor,  S. F. Manzer,  
 Shan-Ping Mao,  Yuezhi Mao,  N. Mardirossian,  A. V. Marenich,  
 T. Markovich,  L. A. Martinez-Martinez,  S. A. Maurer,  N. J. Mayhall,  
 S. C. McKenzie,  J.-M. Mewes,  P. Morgante,  A. F. Morrison,  
 J. W. Mullinax,  K. Nanda,  T. S. Nguyen-Beck,  R. Olivares-Amaya,  
 J. A. Parkhill,  Zheng Pei,  T. M. Perrine,  F. Plasser,  P. Pokhilko,  
 S. Prager,  A. Prociuk,  E. Ramos,  D. R. Rehn,  F. Rob,  M. Scheurer,  
 M. Schneider,  N. Sergueev,  S. M. Sharada,  S. Sharma,  D. W. Small,  
 T. Stauch,  T. Stein,  Yu-Chuan Su,  A. J. W. Thom,  A. Tkatchenko,  
 T. Tsuchimochi,  N. M. Tubman,  L. Vogt,  M. L. Vidal,  O. Vydrov,  
 M. A. Watson,  J. Wenzel,  M. de Wergifosse,  T. A. Wesolowski,  A. White,  
 J. Witte,  A. Yamada,  Jun Yang,  K. Yao,  S. Yeganeh,  S. R. Yost,  
 Zhi-Qiang You,  A. Zech,  Igor Ying Zhang,  Xing Zhang,  Yan Zhao,  
 Ying Zhu,  B. R. Brooks,  G. K. L. Chan,  C. J. Cramer,  M. S. Gordon,  
 W. J. Hehre,  A. Klamt,  M. W. Schmidt,  C. D. Sherrill,  D. G. Truhlar,  
 A. Aspuru-Guzik,  R. Baer,  A. T. Bell,  N. A. Besley,  Jeng-Da Chai,  
 A. E. DePrince, III,  R. A. DiStasio Jr.,  A. Dreuw,  B. D. Dunietz,  
 T. R. Furlani,  Chao-Ping Hsu,  Yousung Jung,  Jing Kong,  D. S. Lambrecht,  
 WanZhen Liang,  C. Ochsenfeld,  V. A. Rassolov,  L. V. Slipchenko,  
 J. E. Subotnik,  T. Van Voorhis,  J. M. Herbert,  A. I. Krylov,  
 P. M. W. Gill,  M. Head-Gordon

 Contributors to earlier versions of Q-Chem not listed above: 
 R. D. Adamson,  B. Austin,  J. Baker,  G. J. O. Beran,  K. Brandhorst,  
 S. T. Brown,  E. F. C. Byrd,  A. K. Chakraborty,  C.-L. Cheng,  
 Siu Hung Chien,  D. M. Chipman,  D. L. Crittenden,  H. Dachsel,  
 R. J. Doerksen,  A. D. Dutoi,  L. Fusti-Molnar,  W. A. Goddard III,  
 A. Golubeva-Zadorozhnaya,  S. R. Gwaltney,  G. Hawkins,  A. Heyden,  
 S. Hirata,  G. Kedziora,  F. J. Keil,  C. Kelley,  Jihan Kim,  R. A. King,  
 R. Z. Khaliullin,  P. P. Korambath,  W. Kurlancheek,  A. M. Lee,  M. S. Lee,  
 S. V. Levchenko,  Ching Yeh Lin,  D. Liotard,  R. C. Lochan,  I. Lotan,  
 P. E. Maslen,  N. Nair,  D. P. O'Neill,  D. Neuhauser,  E. Neuscamman,  
 C. M. Oana,  R. Olson,  B. Peters,  R. Peverati,  P. A. Pieniazek,  
 Y. M. Rhee,  J. Ritchie,  M. A. Rohrdanz,  E. Rosta,  N. J. Russ,  
 H. F. Schaefer III,  N. E. Schultz,  N. Shenvi,  A. C. Simmonett,  A. Sodt,  
 D. Stuck,  K. S. Thanthiriwatte,  V. Vanovschi,  Tao Wang,  A. Warshel,  
 C. F. Williams,  Q. Wu,  X. Xu,  W. Zhang

 Please cite Q-Chem as follows:
 Y. Shao et al., Mol. Phys. 113, 184-215 (2015)
 DOI: 10.1080/00268976.2014.952696

 Q-Chem 5.2.1 for Intel X86 EM64T Linux

 Parts of Q-Chem use Armadillo 8.300.2 (Tropical Shenanigans).
 http://arma.sourceforge.net/

 Q-Chem begins on Fri Nov 29 20:59:46 2019  

Host: 
0

     Scratch files written to /scratch/taweetham/qchem21037//
NAlpha2: 264
NElect   264
Mult     1

Checking the input file for inconsistencies... 	...done.

--------------------------------------------------------------
User input:
--------------------------------------------------------------
$MOLECULE
0 1
C   
C	1	CC
C	2	CC	1	120.0		
C	3	CC	2	120.0	1	0.0
C	4	CC	3	120.0	2	0.0	
C	5 	CC	4	120.0	3	0.0
Br	1	CBr	2	120.0	3	180.0
Br	2	CBr	3	120.0	4	180.0
Br	3	CBr	4	120.0	5	180.0
Br	4	CBr	5	120.0	6	180.0
Br	5	CBr	6	120.0	1	180.0
I	6	CI	1	120.0	2	180.0

CC=1.39483
CH=1.08673
CF=1.33960
CCl=1.72090
CBr=1.89068
CI=2.07886
$END

$REM
   JOB_TYPE	OPTIMIZATION
   BASIS	6-311++G**
   METHOD	B3LYP
   MEM_TOTAL	64000
   SYM_IGNORE	TRUE
$END

--------------------------------------------------------------
 ----------------------------------------------------------------
             Standard Nuclear Orientation (Angstroms)
    I     Atom           X                Y                Z
 ----------------------------------------------------------------
    1      C       0.0000000000     0.0000000000     0.0000000000
    2      C       0.0000000000     0.0000000000     1.3948300000
    3      C       1.2079582140     0.0000000000     2.0922450000
    4      C       2.4159164279     0.0000000000     1.3948300000
    5      C       2.4159164279     0.0000000000    -0.0000000000
    6      C       1.2079582140     0.0000000000    -0.6974150000
    7      Br     -1.6373769104    -0.0000000000    -0.9453400000
    8      Br     -1.6373769104    -0.0000000000     2.3401700000
    9      Br      1.2079582140    -0.0000000000     3.9829250000
   10      Br      4.0532933383    -0.0000000000     2.3401700000
   11      Br      4.0532933383    -0.0000000000    -0.9453400000
   12      I       1.2079582140    -0.0000000000    -2.7762750000
 ----------------------------------------------------------------
 Nuclear Repulsion Energy =        4025.58417979 hartrees
 There are      132 alpha and      132 beta electrons
 Requested basis set is 6-311++G(d,p)
 There are 155 shells and 434 basis functions

 Total QAlloc Memory Limit  64000 MB
 Mega-Array Size       188 MB
 MEM_STATIC part       192 MB
 A cutoff of  1.0D-11 yielded   7279 shell pairs
 There are     63969 function pairs (     71049 Cartesian)
 Smallest overlap matrix eigenvalue = 2.06E-07

 Q-Chem warning in module stvman/mkSTV.C, line 318:

 Overlap eigenvalue is smaller than square root of threshold
 Use THRESH >= 12 to get rid of this warning

 Linear dependence detected in AO basis
 Tighter screening thresholds may be required for diffuse basis sets
 Use S2THRESH > 14 and THRESH = 14 in case of SCF convergence issues
 Number of orthogonalized atomic orbitals = 432
 Maximum deviation from orthogonality = 1.022E-10

 Scale SEOQF with 1.000000e-01/1.000000e-01/1.000000e-01

 Standard Electronic Orientation quadrupole field applied
 Nucleus-field energy     =    -0.0000001012 hartrees
 Guess from superposition of atomic densities
 Warning:  Energy on first SCF cycle will be non-variational
 SAD guess density has 264.000000 electrons

 -----------------------------------------------------------------------
  General SCF calculation program by
  Eric Jon Sundstrom, Paul Horn, Yuezhi Mao, Dmitri Zuev, Alec White,
  David Stuck, Shaama M.S., Shane Yost, Joonho Lee, David Small,
  Daniel Levine, Susi Lehtola, Hugh Burton, Evgeny Epifanovsky,
  Bang C. Huynh
 -----------------------------------------------------------------------
 Exchange:     0.2000 Hartree-Fock + 0.0800 Slater + 0.7200 B88
 Correlation:  0.1900 VWN1RPA + 0.8100 LYP
 Using SG-1 standard quadrature grid
 using 4 threads for integral computing
 -------------------------------------------------------
 OpenMP Integral computing Module                
 Release: version 2.0, May 2017, Q-Chem Inc. Pleasanton 
 -------------------------------------------------------
 A restricted SCF calculation will be
 performed using DIIS
 SCF converges when DIIS error is below 1.0e-08
 ---------------------------------------
  Cycle       Energy         DIIS error
 ---------------------------------------
    1  -20021.3014477382      2.84e-02  
    2  -20018.8278913097      2.10e-03  
    3  -20018.7415877576      2.77e-03  
    4  -20018.8550143263      9.34e-04  
    5  -20018.8782120782      1.22e-04  
    6  -20018.8784397244      5.27e-05  
    7  -20018.8784839862      2.77e-05  
    8  -20018.8785023216      4.45e-06  
    9  -20018.8785027040      1.75e-06  
   10  -20018.8785027652      4.35e-07  
   11  -20018.8785027687      9.78e-08  
   12  -20018.8785027692      3.65e-08  
   13  -20018.8785027702      1.45e-08  
   14  -20018.8785027736      2.40e-09  Convergence criterion met
 ---------------------------------------
 SCF time:   CPU 345.91s  wall 91.00s 
 SCF   energy in the final basis set =   -20018.8785027736
 Total energy in the final basis set =   -20018.8785027736

 --------------------------------------------------------------

                    Orbital Energies (a.u.)
 --------------------------------------------------------------

 Alpha MOs
 -- Occupied --
********-482.8561-482.8561-482.8559-482.8555-482.8555-176.3182-165.7220
********-165.7196 -62.5091 -62.5091 -62.5088 -62.5085 -62.5085 -56.3298
-56.3298 -56.3295 -56.3292 -56.3292 -56.3258 -56.3258 -56.3254 -56.3253
-56.3253 -56.3251 -56.3251 -56.3250 -56.3246 -56.3246 -35.8148 -31.3081
-31.3021 -31.3015 -22.9586 -22.9573 -22.9568 -22.9526 -22.9526 -10.2794
-10.2791 -10.2789 -10.2785 -10.2784 -10.2674  -8.7182  -8.7182  -8.7178
 -8.7174  -8.7174  -6.5504  -6.5504  -6.5501  -6.5497  -6.5497  -6.5367
 -6.5367  -6.5363  -6.5360  -6.5360  -6.5356  -6.5356  -6.5352  -6.5348
 -6.5348  -6.3645  -4.7775  -4.7625  -4.7613  -2.6611  -2.6611  -2.6609
 -2.6604  -2.6604  -2.6576  -2.6576  -2.6572  -2.6569  -2.6569  -2.6567
 -2.6567  -2.6563  -2.6559  -2.6559  -2.6458  -2.6458  -2.6457  -2.6457
 -2.6453  -2.6452  -2.6450  -2.6450  -2.6449  -2.6449  -2.0436  -2.0388
 -2.0380  -2.0250  -2.0248  -0.9525  -0.8847  -0.8747  -0.8271  -0.8168
 -0.8059  -0.7627  -0.7377  -0.6858  -0.6293  -0.6134  -0.5554  -0.5123
 -0.4652  -0.4593  -0.4507  -0.4389  -0.4059  -0.3906  -0.3899  -0.3842
 -0.3468  -0.3418  -0.3359  -0.3314  -0.3248  -0.3130  -0.2994  -0.2982
 -0.2881  -0.2659  -0.2609  -0.2548
 -- Virtual --
 -0.0999  -0.0688  -0.0676  -0.0477  -0.0398  -0.0123  -0.0028   0.0016
  0.0017   0.0234   0.0236   0.0393   0.0397   0.0535   0.0573   0.0576
  0.0589   0.0624   0.0657   0.0671   0.0683   0.0755   0.0835   0.0856
  0.0919   0.0952   0.1003   0.1010   0.1102   0.1195   0.1305   0.1311
  0.1359   0.1403   0.1565   0.1675   0.1683   0.1695   0.1832   0.1902
  0.1951   0.2016   0.2082   0.2097   0.2168   0.2177   0.2228   0.2254
  0.2412   0.2460   0.2465   0.2529   0.2643   0.2750   0.2822   0.2834
  0.3049   0.3198   0.3534   0.3644   0.3733   0.3768   0.3890   0.4082
  0.4108   0.4129   0.4229   0.4231   0.4255   0.4290   0.4316   0.4383
  0.4550   0.4719   0.4834   0.4852   0.4929   0.4938   0.4968   0.4974
  0.5005   0.5084   0.5170   0.5226   0.5278   0.5315   0.5343   0.5429
  0.5453   0.5564   0.5614   0.5648   0.5692   0.5693   0.5801   0.6036
  0.6160   0.6378   0.6556   0.6593   0.6690   0.6761   0.6995   0.7106
  0.7192   0.7222   0.7373   0.7405   0.7421   0.7562   0.7719   0.7780
  0.7921   0.8075   0.8139   0.8263   0.8416   0.8427   0.8472   0.8832
  0.8893   0.9363   0.9381   0.9407   0.9752   1.0081   1.0263   1.0456
  1.0559   1.0665   1.1182   1.1247   1.1325   1.1670   1.1691   1.2119
  1.2375   1.2421   1.2469   1.3462   1.3678   1.3831   1.4087   1.4418
  1.4697   1.4824   1.5266   1.5756   1.5759   1.7247   1.7272   1.7484
  1.7503   1.8167   1.8190   1.8507   1.8509   1.9004   1.9737   1.9894
  2.0078   2.0160   2.0250   2.0441   2.0771   2.0837   2.0898   2.1188
  2.1368   2.1549   2.1837   2.2015   2.2035   2.2448   2.2650   2.2910
  2.3044   2.3192   2.3581   2.4043   2.4089   2.4686   2.5780   2.7144
  2.7206   2.8276   2.8345   2.8362   2.9336   2.9659   3.0009   3.0509
  3.0794   3.1544   3.1697   3.3997   3.4149   3.6467   3.8126   3.8199
  3.9487   3.9548   3.9795   3.9913   3.9931   3.9937   3.9981   4.0091
  4.0383   4.0443   4.0477   4.0644   4.0756   4.0761   4.0802   4.0804
  4.0854   4.1147   4.1506   4.1961   4.2239   4.2570   4.2661   4.2799
  4.3186   4.3489   4.3790   4.4040   4.4397   4.4667   4.5612   4.8348
  6.0272   6.1205   6.1616   6.6240   6.7589   6.7913   6.8335   6.8608
  7.5276   7.5392   7.5490   7.5575   7.5935   7.6448   7.6477   7.6568
  7.6755   7.6854   7.6897   7.7222   7.7744   7.8123   7.8347  23.1681
 23.7821  23.7844  23.9543  23.9548  24.0452  27.9310  28.3615  28.4298
 28.4337  28.5283  28.5552  28.5584  28.6249  28.7313  47.8936  48.0114
 48.0387  48.0777  48.0960 127.8989 127.9548 127.9793 151.7176 289.7234
289.7353 289.7457 289.7552 289.7918 289.8385 289.8498 289.8607 289.8809
289.8830 289.9005 289.9464 289.9958 290.0320 290.05581020.68181020.8314
********1020.91371020.93571901.8833
 --------------------------------------------------------------

          Ground-State Mulliken Net Atomic Charges

     Atom                 Charge (a.u.)
  ----------------------------------------
      1 C                     0.119599
      2 C                     0.051455
      3 C                     0.212274
      4 C                     0.051454
      5 C                     0.119599
      6 C                     0.352650
      7 Br                   -0.232000
      8 Br                   -0.180859
      9 Br                   -0.181445
     10 Br                   -0.180859
     11 Br                   -0.232000
     12 I                     0.100131
  ----------------------------------------
  Sum of atomic charges =     0.000000

 -----------------------------------------------------------------
                    Cartesian Multipole Moments
 -----------------------------------------------------------------
    Charge (ESU x 10^10)
                -0.0000
    Dipole Moment (Debye)
         X      -0.0000      Y       0.0000      Z      -0.2824
       Tot       0.2824
    Quadrupole Moments (Debye-Ang)
        XX    -149.1058     XY       0.0000     YY    -155.0770
        XZ      -0.3411     YZ      -0.0000     ZZ    -147.3912
    Octopole Moments (Debye-Ang^2)
       XXX    -540.3408    XXY       0.0000    XYY    -187.3266
       YYY       0.0000    XXZ     -65.9969    XYZ      -0.0000
       YYZ     -69.0049    XZZ    -178.0425    YZZ      -0.0000
       ZZZ    -206.3603
    Hexadecapole Moments (Debye-Ang^3)
      XXXX   -4991.3437   XXXY       0.0000   XXYY    -927.3488
      XYYY       0.0000   YYYY    -192.8745   XXXZ    -238.1691
      XXYZ      -0.0000   XYYZ     -83.3550   YYYZ      -0.0000
      XXZZ   -1607.8424   XYZZ      -0.0000   YYZZ    -868.8959
      XZZZ    -249.2746   YZZZ      -0.0000   ZZZZ   -4605.5230
 -----------------------------------------------------------------
 Calculating analytic gradient of the SCF energy
 Gradient of SCF Energy
            1           2           3           4           5           6
    1   0.0026692   0.0046393   0.0000000  -0.0046393  -0.0026692  -0.0000000
    2   0.0000000  -0.0000000  -0.0000000   0.0000000  -0.0000000   0.0000000
    3  -0.0000730  -0.0020257  -0.0035974  -0.0020257  -0.0000730   0.0013994
            7           8           9          10          11          12
    1   0.0062822   0.0043518   0.0000000  -0.0043518  -0.0062822   0.0000000
    2   0.0000000  -0.0000000   0.0000000  -0.0000000  -0.0000000   0.0000000
    3   0.0000939  -0.0026527  -0.0052498  -0.0026527   0.0000939   0.0167626
 Max gradient component =       1.676E-02
 RMS gradient           =       3.800E-03
 Gradient time:  CPU 114.07 s  wall 28.64 s
 Geometry Optimization Parameters
   NAtoms,    NIC,     NZ,  NCons,   NDum,   NFix, NCnnct, MaxDiis
       12      78      12       0       0       0       0       0


** GEOMETRY OPTIMIZATION IN DELOCALIZED INTERNAL COORDINATES **
   Searching for a Minimum

   Optimization Cycle:   1

                       Coordinates (Angstroms)
     ATOM                X               Y               Z
      1  C         0.0000000000    0.0000000000    0.0000000000
      2  C         0.0000000000    0.0000000000    1.3948300000
      3  C         1.2079582140    0.0000000000    2.0922450000
      4  C         2.4159164279    0.0000000000    1.3948300000
      5  C         2.4159164279    0.0000000000    0.0000000000
      6  C         1.2079582140    0.0000000000   -0.6974150000
      7  Br       -1.6373769104    0.0000000000   -0.9453400000
      8  Br       -1.6373769104    0.0000000000    2.3401700000
      9  Br        1.2079582140    0.0000000000    3.9829250000
     10  Br        4.0532933383    0.0000000000    2.3401700000
     11  Br        4.0532933383    0.0000000000   -0.9453400000
     12  I         1.2079582140    0.0000000000   -2.7762750000
   Point Group: c1    Number of degrees of freedom:    30


   Energy is -20018.878502774


 Attempting to generate delocalized internal coordinates
 Initial Hessian constructed with Jon Baker's OPTIMIZE code

 21 Hessian modes will be used to form the next step
  Hessian Eigenvalues:
     0.124424    0.201019    0.201019    0.201019    0.201019    0.201019
     0.250000    0.250000    0.250000    0.250000    0.250000    0.250000
     0.250000    0.250000    0.250000    0.426727    0.426727    0.464882
     0.464882    0.464882    0.464882

 Minimum search - taking simple RFO step
 Searching for Lamda that Minimizes Along All modes
 Value Taken    Lamda =  -0.00504536
 Step Taken.  Stepsize is  0.161013

                             Maximum     Tolerance    Cnvgd?
         Gradient           0.031071      0.000300      NO
         Displacement       0.101700      0.001200      NO
         Energy change     *********      0.000001      NO


 New Cartesian Coordinates Obtained by Inverse Iteration

 Displacement from previous Coordinates is:  0.249291
 ----------------------------------------------------------------
             Standard Nuclear Orientation (Angstroms)
    I     Atom           X                Y                Z
 ----------------------------------------------------------------
    1      C      -0.0078021520     0.0000000000    -0.0057029923
    2      C      -0.0062426039     0.0000000000     1.3993757319
    3      C       1.2079582138     0.0000000000     2.1026131344
    4      C       2.4221590326     0.0000000000     1.3993757339
    5      C       2.4237185818     0.0000000000    -0.0057029898
    6      C       1.2079582149     0.0000000000    -0.7230432524
    7      Br     -1.6822362535     0.0000000000    -0.9136826423
    8      Br     -1.6542646468     0.0000000000     2.3524458135
    9      Br      1.2079582115     0.0000000000     4.0067747143
   10      Br      4.0701810762     0.0000000000     2.3524458103
   11      Br      4.0981526823     0.0000000000    -0.9136826404
   12      I       1.2079582107     0.0000000000    -2.8704164213
 ----------------------------------------------------------------
 Nuclear Repulsion Energy =        3978.34914740 hartrees
 There are      132 alpha and      132 beta electrons
 Applying Cartesian multipole field
    Component          Value
    ---------          -----
     (2,0,0)        1.00000E-11
     (0,2,0)        2.00000E-11
     (0,0,2)       -3.00000E-11
 Nucleus-field energy     =    -0.0000001041 hartrees
 Requested basis set is 6-311++G(d,p)
 There are 155 shells and 434 basis functions
 A cutoff of  1.0D-11 yielded   7253 shell pairs
 There are     63741 function pairs (     70776 Cartesian)
 Smallest overlap matrix eigenvalue = 2.30E-07

 Q-Chem warning in module stvman/mkSTV.C, line 318:

 Overlap eigenvalue is smaller than square root of threshold
 Use THRESH >= 12 to get rid of this warning

 Linear dependence detected in AO basis
 Tighter screening thresholds may be required for diffuse basis sets
 Use S2THRESH > 14 and THRESH = 14 in case of SCF convergence issues
 Number of orthogonalized atomic orbitals = 432
 Maximum deviation from orthogonality = 1.406E-10
 Guess MOs from SCF MO coefficient file

 -----------------------------------------------------------------------
  General SCF calculation program by
  Eric Jon Sundstrom, Paul Horn, Yuezhi Mao, Dmitri Zuev, Alec White,
  David Stuck, Shaama M.S., Shane Yost, Joonho Lee, David Small,
  Daniel Levine, Susi Lehtola, Hugh Burton, Evgeny Epifanovsky,
  Bang C. Huynh
 -----------------------------------------------------------------------
 Exchange:     0.2000 Hartree-Fock + 0.0800 Slater + 0.7200 B88
 Correlation:  0.1900 VWN1RPA + 0.8100 LYP
 Using SG-1 standard quadrature grid
 using 4 threads for integral computing
 -------------------------------------------------------
 OpenMP Integral computing Module                
 Release: version 2.0, May 2017, Q-Chem Inc. Pleasanton 
 -------------------------------------------------------
 A restricted SCF calculation will be
 performed using DIIS
 SCF converges when DIIS error is below 1.0e-08
 ---------------------------------------
  Cycle       Energy         DIIS error
 ---------------------------------------
    1  -20018.8775316720      4.47e-04  
    2  -20018.8786674281      2.28e-04  
    3  -20018.8767693440      3.53e-04  
    4  -20018.8799712127      2.85e-05  
    5  -20018.8799872143      9.30e-06  
    6  -20018.8799889468      3.65e-06  
    7  -20018.8799891793      1.56e-06  
    8  -20018.8799892354      3.91e-07  
    9  -20018.8799892396      6.08e-08  
   10  -20018.8799892399      3.54e-08  
   11  -20018.8799892403      8.44e-09  Convergence criterion met
 ---------------------------------------
 SCF time:   CPU 282.53s  wall 74.00s 
 SCF   energy in the final basis set =   -20018.8799892403
 Total energy in the final basis set =   -20018.8799892403

 --------------------------------------------------------------

                    Orbital Energies (a.u.)
 --------------------------------------------------------------

 Alpha MOs
 -- Occupied --
********-482.8568-482.8565-482.8565-482.8562-482.8562-176.3207-165.7246
********-165.7221 -62.5096 -62.5094 -62.5094 -62.5091 -62.5091 -56.3304
-56.3301 -56.3301 -56.3298 -56.3298 -56.3262 -56.3260 -56.3260 -56.3258
-56.3257 -56.3257 -56.3256 -56.3256 -56.3252 -56.3252 -35.8171 -31.3107
-31.3042 -31.3037 -22.9611 -22.9596 -22.9593 -22.9548 -22.9548 -10.2840
-10.2840 -10.2831 -10.2823 -10.2821 -10.2755  -8.7185  -8.7183  -8.7182
 -8.7179  -8.7179  -6.5509  -6.5505  -6.5505  -6.5503  -6.5503  -6.5369
 -6.5367  -6.5367  -6.5364  -6.5364  -6.5358  -6.5357  -6.5357  -6.5353
 -6.5353  -6.3663  -4.7795  -4.7639  -4.7629  -2.6616  -2.6612  -2.6612
 -2.6609  -2.6609  -2.6578  -2.6576  -2.6576  -2.6574  -2.6574  -2.6570
 -2.6568  -2.6568  -2.6565  -2.6564  -2.6459  -2.6458  -2.6457  -2.6457
 -2.6457  -2.6457  -2.6454  -2.6454  -2.6453  -2.6453  -2.0450  -2.0405
 -2.0398  -2.0263  -2.0262  -0.9464  -0.8811  -0.8690  -0.8238  -0.8149
 -0.8038  -0.7594  -0.7368  -0.6811  -0.6268  -0.6150  -0.5504  -0.5101
 -0.4607  -0.4586  -0.4488  -0.4371  -0.4044  -0.3885  -0.3878  -0.3801
 -0.3466  -0.3428  -0.3327  -0.3302  -0.3244  -0.3127  -0.2978  -0.2977
 -0.2892  -0.2666  -0.2629  -0.2594
 -- Virtual --
 -0.1069  -0.0721  -0.0698  -0.0571  -0.0433  -0.0200  -0.0054  -0.0008
 -0.0006   0.0231   0.0234   0.0395   0.0396   0.0536   0.0561   0.0566
  0.0593   0.0608   0.0649   0.0652   0.0673   0.0756   0.0820   0.0855
  0.0912   0.0942   0.1001   0.1001   0.1096   0.1195   0.1292   0.1302
  0.1352   0.1401   0.1576   0.1670   0.1670   0.1691   0.1763   0.1854
  0.1971   0.1992   0.2054   0.2079   0.2134   0.2158   0.2225   0.2258
  0.2383   0.2458   0.2462   0.2521   0.2643   0.2743   0.2775   0.2821
  0.2996   0.3213   0.3537   0.3669   0.3723   0.3798   0.3932   0.4071
  0.4072   0.4140   0.4158   0.4218   0.4238   0.4271   0.4309   0.4372
  0.4561   0.4642   0.4736   0.4849   0.4852   0.4909   0.4935   0.4959
  0.4989   0.5074   0.5105   0.5232   0.5272   0.5291   0.5330   0.5336
  0.5439   0.5449   0.5616   0.5651   0.5690   0.5695   0.5721   0.5960
  0.5995   0.6341   0.6521   0.6580   0.6610   0.6699   0.6988   0.7023
  0.7163   0.7186   0.7322   0.7328   0.7364   0.7553   0.7596   0.7719
  0.7880   0.8061   0.8119   0.8193   0.8411   0.8433   0.8440   0.8756
  0.8804   0.9262   0.9377   0.9391   0.9689   0.9990   1.0198   1.0328
  1.0514   1.0637   1.1130   1.1232   1.1315   1.1609   1.1636   1.2009
  1.2330   1.2354   1.2406   1.3331   1.3601   1.3721   1.4116   1.4362
  1.4603   1.4616   1.5121   1.5639   1.5655   1.7182   1.7190   1.7366
  1.7393   1.8059   1.8080   1.8384   1.8444   1.8910   1.9725   1.9884
  2.0037   2.0069   2.0230   2.0315   2.0725   2.0791   2.0833   2.1192
  2.1234   2.1468   2.1749   2.1934   2.1964   2.2285   2.2464   2.2779
  2.2909   2.3041   2.3492   2.3943   2.3966   2.4631   2.5724   2.7115
  2.7157   2.8165   2.8240   2.8289   2.9283   2.9566   2.9912   3.0386
  3.0506   3.1359   3.1525   3.3850   3.3946   3.6188   3.7966   3.8063
  3.9506   3.9578   3.9757   3.9891   3.9928   3.9937   3.9972   4.0041
  4.0308   4.0348   4.0449   4.0646   4.0712   4.0712   4.0745   4.0816
  4.0832   4.1087   4.1434   4.1808   4.2157   4.2497   4.2570   4.2713
  4.3092   4.3451   4.3772   4.4034   4.4364   4.4562   4.5324   4.8077
  6.0213   6.1096   6.1391   6.6100   6.7522   6.7854   6.8324   6.8517
  7.5267   7.5386   7.5483   7.5565   7.5911   7.6398   7.6447   7.6560
  7.6720   7.6804   7.6840   7.7173   7.7643   7.8039   7.8267  23.1676
 23.7489  23.7556  23.9048  23.9134  23.9957  27.9055  28.3557  28.4150
 28.4241  28.5259  28.5512  28.5521  28.6154  28.7206  47.8839  48.0059
 48.0343  48.0775  48.0886 127.8935 127.9464 127.9663 151.6948 289.7220
289.7342 289.7445 289.7537 289.7889 289.8333 289.8441 289.8602 289.8769
289.8798 289.8923 289.9409 289.9863 290.0227 290.04741020.66981020.8243
********1020.91381020.92661901.8593
 --------------------------------------------------------------

          Ground-State Mulliken Net Atomic Charges

     Atom                 Charge (a.u.)
  ----------------------------------------
      1 C                     0.056069
      2 C                     0.081335
      3 C                     0.212216
      4 C                     0.081335
      5 C                     0.056069
      6 C                     0.380733
      7 Br                   -0.220707
      8 Br                   -0.176650
      9 Br                   -0.180478
     10 Br                   -0.176650
     11 Br                   -0.220707
     12 I                     0.107435
  ----------------------------------------
  Sum of atomic charges =     0.000000

 -----------------------------------------------------------------
                    Cartesian Multipole Moments
 -----------------------------------------------------------------
    Charge (ESU x 10^10)
                -0.0000
    Dipole Moment (Debye)
         X      -0.0000      Y       0.0000      Z      -0.2450
       Tot       0.2450
    Quadrupole Moments (Debye-Ang)
        XX    -148.8646     XY       0.0000     YY    -155.4655
        XZ      -0.2960     YZ       0.0000     ZZ    -147.1729
    Octopole Moments (Debye-Ang^2)
       XXX    -539.4666    XXY       0.0000    XYY    -187.7958
       YYY       0.0000    XXZ     -64.0031    XYZ      -0.0000
       YYZ     -68.1892    XZZ    -177.7788    YZZ       0.0000
       ZZZ    -205.5626
    Hexadecapole Moments (Debye-Ang^3)
      XXXX   -5050.5027   XXXY       0.0000   XXYY    -942.0262
      XYYY       0.0000   YYYY    -193.7925   XXXZ    -231.0755
      XXYZ      -0.0000   XYYZ     -82.3697   YYYZ       0.0000
      XXZZ   -1642.2979   XYZZ      -0.0000   YYZZ    -889.2924
      XZZZ    -248.3110   YZZZ       0.0000   ZZZZ   -4698.9182
 -----------------------------------------------------------------
 Calculating analytic gradient of the SCF energy
 Gradient of SCF Energy
            1           2           3           4           5           6
    1  -0.0026298   0.0002703  -0.0000000  -0.0002703   0.0026298   0.0000000
    2   0.0000000   0.0000000  -0.0000000   0.0000000  -0.0000000   0.0000000
    3   0.0022897  -0.0001562  -0.0003087  -0.0001562   0.0022897  -0.0028443
            7           8           9          10          11          12
    1  -0.0021566  -0.0011146   0.0000000   0.0011146   0.0021566   0.0000000
    2  -0.0000000  -0.0000000  -0.0000000   0.0000000  -0.0000000  -0.0000000
    3   0.0021277  -0.0005832   0.0012161  -0.0005832   0.0021277  -0.0054190
 Max gradient component =       5.419E-03
 RMS gradient           =       1.537E-03
 Gradient time:  CPU 111.47 s  wall 27.99 s
 Geometry Optimization Parameters
   NAtoms,    NIC,     NZ,  NCons,   NDum,   NFix, NCnnct, MaxDiis
       12      78      12       0       0       0       0       0

 Cartesian Hessian Update
 Hessian updated using BFGS update


** GEOMETRY OPTIMIZATION IN DELOCALIZED INTERNAL COORDINATES **
   Searching for a Minimum

   Optimization Cycle:   2

                       Coordinates (Angstroms)
     ATOM                X               Y               Z
      1  C        -0.0078021520    0.0000000000   -0.0057029923
      2  C        -0.0062426039    0.0000000000    1.3993757319
      3  C         1.2079582138    0.0000000000    2.1026131344
      4  C         2.4221590326    0.0000000000    1.3993757339
      5  C         2.4237185818    0.0000000000   -0.0057029898
      6  C         1.2079582149    0.0000000000   -0.7230432524
      7  Br       -1.6822362535    0.0000000000   -0.9136826423
      8  Br       -1.6542646468    0.0000000000    2.3524458135
      9  Br        1.2079582115    0.0000000000    4.0067747143
     10  Br        4.0701810762    0.0000000000    2.3524458103
     11  Br        4.0981526823    0.0000000000   -0.9136826404
     12  I         1.2079582107    0.0000000000   -2.8704164213
   Point Group: c1    Number of degrees of freedom:    30


   Energy is -20018.879989240

 Hessian updated using BFGS update

  8 Hessian modes will be used to form the next step
  Hessian Eigenvalues:
     0.133017    0.196952    0.201103    0.248210    0.296761    0.430387
     0.458393    0.529894

 Minimum search - taking simple RFO step
 Searching for Lamda that Minimizes Along All modes
 Value Taken    Lamda =  -0.00070102
 Step Taken.  Stepsize is  0.044509

                             Maximum     Tolerance    Cnvgd?
         Gradient           0.011801      0.000300      NO
         Displacement       0.031393      0.001200      NO
         Energy change     -0.001486      0.000001      NO


 New Cartesian Coordinates Obtained by Inverse Iteration

 Displacement from previous Coordinates is:  0.104434
 ----------------------------------------------------------------
             Standard Nuclear Orientation (Angstroms)
    I     Atom           X                Y                Z
 ----------------------------------------------------------------
    1      C      -0.0064960090     0.0000000000    -0.0047708806
    2      C      -0.0076303595     0.0000000000     1.4010064967
    3      C       1.2079582137     0.0000000000     2.1026691097
    4      C       2.4235467882     0.0000000000     1.4010064976
    5      C       2.4224124417     0.0000000000    -0.0047708782
    6      C       1.2079582156     0.0000000000    -0.7139158543
    7      Br     -1.6639107720     0.0000000000    -0.9413984457
    8      Br     -1.6499002841     0.0000000000     2.3626467816
    9      Br      1.2079582131     0.0000000000     4.0051431002
   10      Br      4.0658167094     0.0000000000     2.3626467852
   11      Br      4.0798272038     0.0000000000    -0.9413984481
   12      I       1.2079582066     0.0000000000    -2.8480642641
 ----------------------------------------------------------------
 Nuclear Repulsion Energy =        3985.84430483 hartrees
 There are      132 alpha and      132 beta electrons
 Applying Cartesian multipole field
    Component          Value
    ---------          -----
     (2,0,0)        1.00000E-11
     (0,2,0)        2.00000E-11
     (0,0,2)       -3.00000E-11
 Nucleus-field energy     =    -0.0000001044 hartrees
 Requested basis set is 6-311++G(d,p)
 There are 155 shells and 434 basis functions
 A cutoff of  1.0D-11 yielded   7250 shell pairs
 There are     63740 function pairs (     70783 Cartesian)
 Smallest overlap matrix eigenvalue = 2.26E-07

 Q-Chem warning in module stvman/mkSTV.C, line 318:

 Overlap eigenvalue is smaller than square root of threshold
 Use THRESH >= 12 to get rid of this warning

 Linear dependence detected in AO basis
 Tighter screening thresholds may be required for diffuse basis sets
 Use S2THRESH > 14 and THRESH = 14 in case of SCF convergence issues
 Number of orthogonalized atomic orbitals = 432
 Maximum deviation from orthogonality = 1.821E-10
 Guess MOs from SCF MO coefficient file

 -----------------------------------------------------------------------
  General SCF calculation program by
  Eric Jon Sundstrom, Paul Horn, Yuezhi Mao, Dmitri Zuev, Alec White,
  David Stuck, Shaama M.S., Shane Yost, Joonho Lee, David Small,
  Daniel Levine, Susi Lehtola, Hugh Burton, Evgeny Epifanovsky,
  Bang C. Huynh
 -----------------------------------------------------------------------
 Exchange:     0.2000 Hartree-Fock + 0.0800 Slater + 0.7200 B88
 Correlation:  0.1900 VWN1RPA + 0.8100 LYP
 Using SG-1 standard quadrature grid
 using 4 threads for integral computing
 -------------------------------------------------------
 OpenMP Integral computing Module                
 Release: version 2.0, May 2017, Q-Chem Inc. Pleasanton 
 -------------------------------------------------------
 A restricted SCF calculation will be
 performed using DIIS
 SCF converges when DIIS error is below 1.0e-08
 ---------------------------------------
  Cycle       Energy         DIIS error
 ---------------------------------------
    1  -20018.8798658255      1.68e-04  
    2  -20018.8801998683      5.63e-05  
    3  -20018.8800127486      1.02e-04  
    4  -20018.8802749594      1.20e-05  
    5  -20018.8802781282      3.80e-06  
    6  -20018.8802784365      9.69e-07  
    7  -20018.8802784571      2.93e-07  
    8  -20018.8802784593      1.31e-07  
    9  -20018.8802784589      4.96e-08  
   10  -20018.8802784582      7.17e-09  Convergence criterion met
 ---------------------------------------
 SCF time:   CPU 256.65s  wall 68.00s 
 SCF   energy in the final basis set =   -20018.8802784582
 Total energy in the final basis set =   -20018.8802784582

 --------------------------------------------------------------

                    Orbital Energies (a.u.)
 --------------------------------------------------------------

 Alpha MOs
 -- Occupied --
********-482.8566-482.8566-482.8566-482.8564-482.8564-176.3199-165.7238
********-165.7213 -62.5095 -62.5094 -62.5094 -62.5092 -62.5092 -56.3303
-56.3302 -56.3302 -56.3300 -56.3300 -56.3261 -56.3261 -56.3261 -56.3258
-56.3258 -56.3257 -56.3256 -56.3256 -56.3254 -56.3254 -35.8163 -31.3099
-31.3035 -31.3030 -22.9603 -22.9589 -22.9585 -22.9540 -22.9540 -10.2834
-10.2834 -10.2829 -10.2824 -10.2821 -10.2735  -8.7184  -8.7183  -8.7183
 -8.7181  -8.7181  -6.5508  -6.5506  -6.5506  -6.5504  -6.5504  -6.5369
 -6.5368  -6.5368  -6.5366  -6.5366  -6.5358  -6.5358  -6.5357  -6.5354
 -6.5354  -6.3657  -4.7788  -4.7634  -4.7623  -2.6615  -2.6613  -2.6613
 -2.6611  -2.6611  -2.6577  -2.6577  -2.6577  -2.6576  -2.6576  -2.6569
 -2.6569  -2.6569  -2.6566  -2.6566  -2.6459  -2.6459  -2.6458  -2.6458
 -2.6458  -2.6457  -2.6455  -2.6455  -2.6454  -2.6454  -2.0444  -2.0399
 -2.0391  -2.0258  -2.0256  -0.9470  -0.8807  -0.8703  -0.8248  -0.8147
 -0.8041  -0.7599  -0.7369  -0.6819  -0.6277  -0.6142  -0.5511  -0.5103
 -0.4611  -0.4588  -0.4490  -0.4374  -0.4049  -0.3884  -0.3875  -0.3811
 -0.3463  -0.3415  -0.3344  -0.3309  -0.3243  -0.3127  -0.2997  -0.2977
 -0.2885  -0.2664  -0.2628  -0.2581
 -- Virtual --
 -0.1058  -0.0713  -0.0700  -0.0553  -0.0430  -0.0188  -0.0048  -0.0014
 -0.0004   0.0231   0.0233   0.0395   0.0396   0.0536   0.0561   0.0566
  0.0591   0.0610   0.0651   0.0652   0.0675   0.0754   0.0819   0.0847
  0.0914   0.0945   0.0998   0.1000   0.1097   0.1191   0.1294   0.1303
  0.1354   0.1401   0.1569   0.1674   0.1675   0.1691   0.1781   0.1882
  0.1953   0.1997   0.2067   0.2083   0.2131   0.2155   0.2226   0.2256
  0.2386   0.2459   0.2463   0.2521   0.2645   0.2746   0.2790   0.2821
  0.3003   0.3207   0.3529   0.3659   0.3722   0.3776   0.3912   0.4074
  0.4085   0.4120   0.4176   0.4230   0.4245   0.4245   0.4315   0.4372
  0.4558   0.4644   0.4791   0.4851   0.4896   0.4920   0.4940   0.4944
  0.4985   0.5075   0.5157   0.5230   0.5255   0.5302   0.5337   0.5349
  0.5437   0.5455   0.5618   0.5641   0.5683   0.5686   0.5729   0.5994
  0.6015   0.6351   0.6513   0.6577   0.6609   0.6711   0.6972   0.7042
  0.7155   0.7187   0.7338   0.7345   0.7366   0.7553   0.7622   0.7725
  0.7871   0.8067   0.8118   0.8195   0.8403   0.8424   0.8447   0.8763
  0.8813   0.9281   0.9379   0.9385   0.9676   1.0010   1.0203   1.0359
  1.0509   1.0622   1.1143   1.1233   1.1314   1.1613   1.1655   1.2031
  1.2329   1.2363   1.2401   1.3354   1.3621   1.3761   1.4093   1.4368
  1.4634   1.4648   1.5147   1.5629   1.5681   1.7192   1.7198   1.7381
  1.7399   1.8072   1.8091   1.8416   1.8432   1.8920   1.9724   1.9880
  2.0053   2.0065   2.0236   2.0326   2.0720   2.0796   2.0857   2.1157
  2.1249   2.1483   2.1760   2.1929   2.1986   2.2312   2.2485   2.2812
  2.2919   2.3045   2.3492   2.3951   2.3988   2.4634   2.5731   2.7115
  2.7166   2.8189   2.8240   2.8298   2.9274   2.9585   2.9917   3.0400
  3.0538   3.1386   3.1533   3.3847   3.3989   3.6219   3.8001   3.8063
  3.9500   3.9564   3.9773   3.9906   3.9924   3.9927   3.9966   4.0048
  4.0351   4.0360   4.0452   4.0634   4.0717   4.0720   4.0760   4.0777
  4.0818   4.1092   4.1442   4.1836   4.2176   4.2495   4.2583   4.2731
  4.3097   4.3454   4.3759   4.4033   4.4381   4.4589   4.5384   4.8123
  6.0228   6.1116   6.1428   6.6123   6.7538   6.7856   6.8302   6.8515
  7.5266   7.5384   7.5482   7.5567   7.5914   7.6395   7.6439   7.6548
  7.6713   7.6816   7.6852   7.7193   7.7665   7.8037   7.8269  23.1676
 23.7559  23.7563  23.9140  23.9155  23.9997  27.9111  28.3572  28.4181
 28.4259  28.5266  28.5520  28.5536  28.6178  28.7229  47.8851  48.0075
 48.0342  48.0751  48.0886 127.8949 127.9481 127.9690 151.6997 289.7219
289.7339 289.7444 289.7540 289.7893 289.8334 289.8449 289.8577 289.8763
289.8791 289.8961 289.9425 289.9875 290.0230 290.04751020.67141020.8265
********1020.91061020.92651901.8645
 --------------------------------------------------------------

          Ground-State Mulliken Net Atomic Charges

     Atom                 Charge (a.u.)
  ----------------------------------------
      1 C                     0.067710
      2 C                     0.063429
      3 C                     0.214152
      4 C                     0.063429
      5 C                     0.067710
      6 C                     0.396838
      7 Br                   -0.222917
      8 Br                   -0.176029
      9 Br                   -0.180224
     10 Br                   -0.176029
     11 Br                   -0.222917
     12 I                     0.104850
  ----------------------------------------
  Sum of atomic charges =     0.000000

 -----------------------------------------------------------------
                    Cartesian Multipole Moments
 -----------------------------------------------------------------
    Charge (ESU x 10^10)
                -0.0000
    Dipole Moment (Debye)
         X      -0.0000      Y       0.0000      Z      -0.2472
       Tot       0.2472
    Quadrupole Moments (Debye-Ang)
        XX    -149.1030     XY       0.0000     YY    -155.4178
        XZ      -0.2986     YZ       0.0000     ZZ    -147.0263
    Octopole Moments (Debye-Ang^2)
       XXX    -540.3304    XXY       0.0000    XYY    -187.7382
       YYY       0.0000    XXZ     -64.5214    XYZ       0.0000
       YYZ     -68.2842    XZZ    -177.6017    YZZ       0.0000
       ZZZ    -204.8510
    Hexadecapole Moments (Debye-Ang^3)
      XXXX   -5036.1851   XXXY       0.0000   XXYY    -937.1799
      XYYY       0.0000   YYYY    -193.6815   XXXZ    -232.9460
      XXYZ       0.0000   XYYZ     -82.4844   YYYZ       0.0000
      XXZZ   -1632.8902   XYZZ       0.0000   YYZZ    -888.8408
      XZZZ    -247.4515   YZZZ       0.0000   ZZZZ   -4699.3054
 -----------------------------------------------------------------
 Calculating analytic gradient of the SCF energy
 Gradient of SCF Energy
            1           2           3           4           5           6
    1  -0.0002862   0.0002176  -0.0000000  -0.0002176   0.0002862  -0.0000000
    2   0.0000000   0.0000000  -0.0000000  -0.0000000   0.0000000  -0.0000000
    3  -0.0001201   0.0004426   0.0002347   0.0004426  -0.0001201  -0.0003647
            7           8           9          10          11          12
    1  -0.0000103  -0.0002668   0.0000000   0.0002668   0.0000103   0.0000000
    2  -0.0000000   0.0000000   0.0000000  -0.0000000  -0.0000000  -0.0000000
    3  -0.0011925   0.0011846   0.0002984   0.0011846  -0.0011925  -0.0007974
 Max gradient component =       1.192E-03
 RMS gradient           =       4.529E-04
 Gradient time:  CPU 112.21 s  wall 28.17 s
 Geometry Optimization Parameters
   NAtoms,    NIC,     NZ,  NCons,   NDum,   NFix, NCnnct, MaxDiis
       12      78      12       0       0       0       0       0

 Cartesian Hessian Update
 Hessian updated using BFGS update


** GEOMETRY OPTIMIZATION IN DELOCALIZED INTERNAL COORDINATES **
   Searching for a Minimum

   Optimization Cycle:   3

                       Coordinates (Angstroms)
     ATOM                X               Y               Z
      1  C        -0.0064960090    0.0000000000   -0.0047708806
      2  C        -0.0076303595    0.0000000000    1.4010064967
      3  C         1.2079582137    0.0000000000    2.1026691097
      4  C         2.4235467882    0.0000000000    1.4010064976
      5  C         2.4224124417    0.0000000000   -0.0047708782
      6  C         1.2079582156    0.0000000000   -0.7139158543
      7  Br       -1.6639107720    0.0000000000   -0.9413984457
      8  Br       -1.6499002841    0.0000000000    2.3626467816
      9  Br        1.2079582131    0.0000000000    4.0051431002
     10  Br        4.0658167094    0.0000000000    2.3626467852
     11  Br        4.0798272038    0.0000000000   -0.9413984481
     12  I         1.2079582066    0.0000000000   -2.8480642641
   Point Group: c1    Number of degrees of freedom:    30


   Energy is -20018.880278458

 Hessian updated using BFGS update

 10 Hessian modes will be used to form the next step
  Hessian Eigenvalues:
     0.121199    0.196197    0.201009    0.201132    0.247135    0.249856
     0.370486    0.436124    0.445347    0.562504

 Minimum search - taking simple RFO step
 Searching for Lamda that Minimizes Along All modes
 Value Taken    Lamda =  -0.00010301
 Step Taken.  Stepsize is  0.020171

                             Maximum     Tolerance    Cnvgd?
         Gradient           0.005264      0.000300      NO
         Displacement       0.013076      0.001200      NO
         Energy change     -0.000289      0.000001      NO


 New Cartesian Coordinates Obtained by Inverse Iteration

 Displacement from previous Coordinates is:  0.041481
 ----------------------------------------------------------------
             Standard Nuclear Orientation (Angstroms)
    I     Atom           X                Y                Z
 ----------------------------------------------------------------
    1      C      -0.0053177268     0.0000000000    -0.0040450481
    2      C      -0.0068055416     0.0000000000     1.3997120949
    3      C       1.2079582134     0.0000000000     2.1020151788
    4      C       2.4227219712     0.0000000000     1.3997120981
    5      C       2.4212341591     0.0000000000    -0.0040450427
    6      C       1.2079582157     0.0000000000    -0.7123835423
    7      Br     -1.6650887241     0.0000000000    -0.9328434311
    8      Br     -1.6522559246     0.0000000000     2.3514241104
    9      Br      1.2079582120     0.0000000000     4.0033181120
   10      Br      4.0681723535     0.0000000000     2.3514241119
   11      Br      4.0810051531     0.0000000000    -0.9328434310
   12      I       1.2079582065     0.0000000000    -2.8406452111
 ----------------------------------------------------------------
 Nuclear Repulsion Energy =        3990.36445721 hartrees
 There are      132 alpha and      132 beta electrons
 Applying Cartesian multipole field
    Component          Value
    ---------          -----
     (2,0,0)        1.00000E-11
     (0,2,0)        2.00000E-11
     (0,0,2)       -3.00000E-11
 Nucleus-field energy     =    -0.0000001035 hartrees
 Requested basis set is 6-311++G(d,p)
 There are 155 shells and 434 basis functions
 A cutoff of  1.0D-11 yielded   7252 shell pairs
 There are     63780 function pairs (     70831 Cartesian)
 Smallest overlap matrix eigenvalue = 2.24E-07

 Q-Chem warning in module stvman/mkSTV.C, line 318:

 Overlap eigenvalue is smaller than square root of threshold
 Use THRESH >= 12 to get rid of this warning

 Linear dependence detected in AO basis
 Tighter screening thresholds may be required for diffuse basis sets
 Use S2THRESH > 14 and THRESH = 14 in case of SCF convergence issues
 Number of orthogonalized atomic orbitals = 432
 Maximum deviation from orthogonality = 1.909E-10
 Guess MOs from SCF MO coefficient file

 -----------------------------------------------------------------------
  General SCF calculation program by
  Eric Jon Sundstrom, Paul Horn, Yuezhi Mao, Dmitri Zuev, Alec White,
  David Stuck, Shaama M.S., Shane Yost, Joonho Lee, David Small,
  Daniel Levine, Susi Lehtola, Hugh Burton, Evgeny Epifanovsky,
  Bang C. Huynh
 -----------------------------------------------------------------------
 Exchange:     0.2000 Hartree-Fock + 0.0800 Slater + 0.7200 B88
 Correlation:  0.1900 VWN1RPA + 0.8100 LYP
 Using SG-1 standard quadrature grid
 using 4 threads for integral computing
 -------------------------------------------------------
 OpenMP Integral computing Module                
 Release: version 2.0, May 2017, Q-Chem Inc. Pleasanton 
 -------------------------------------------------------
 A restricted SCF calculation will be
 performed using DIIS
 SCF converges when DIIS error is below 1.0e-08
 ---------------------------------------
  Cycle       Energy         DIIS error
 ---------------------------------------
    1  -20018.8802528343      6.38e-05  
    2  -20018.8802959922      2.36e-05  
    3  -20018.8802646520      4.20e-05  
    4  -20018.8803097819      3.83e-06  
    5  -20018.8803101102      1.41e-06  
    6  -20018.8803101457      6.09e-07  
    7  -20018.8803101529      2.52e-07  
    8  -20018.8803101552      6.12e-08  
    9  -20018.8803101564      2.02e-08  
   10  -20018.8803101559      3.19e-09  Convergence criterion met
 ---------------------------------------
 SCF time:   CPU 250.41s  wall 66.00s 
 SCF   energy in the final basis set =   -20018.8803101559
 Total energy in the final basis set =   -20018.8803101559

 --------------------------------------------------------------

                    Orbital Energies (a.u.)
 --------------------------------------------------------------

 Alpha MOs
 -- Occupied --
********-482.8566-482.8564-482.8564-482.8562-482.8562-176.3198-165.7236
********-165.7212 -62.5095 -62.5093 -62.5093 -62.5091 -62.5091 -56.3303
-56.3301 -56.3301 -56.3299 -56.3299 -56.3261 -56.3259 -56.3259 -56.3257
-56.3257 -56.3257 -56.3255 -56.3255 -56.3253 -56.3253 -35.8162 -31.3098
-31.3034 -31.3029 -22.9601 -22.9587 -22.9584 -22.9539 -22.9539 -10.2827
-10.2827 -10.2826 -10.2818 -10.2816 -10.2729  -8.7184  -8.7183  -8.7182
 -8.7180  -8.7180  -6.5507  -6.5505  -6.5505  -6.5503  -6.5503  -6.5368
 -6.5367  -6.5367  -6.5365  -6.5365  -6.5357  -6.5357  -6.5357  -6.5353
 -6.5353  -6.3656  -4.7787  -4.7633  -4.7622  -2.6615  -2.6612  -2.6612
 -2.6610  -2.6610  -2.6577  -2.6576  -2.6576  -2.6575  -2.6575  -2.6569
 -2.6568  -2.6568  -2.6565  -2.6565  -2.6458  -2.6458  -2.6458  -2.6457
 -2.6457  -2.6457  -2.6455  -2.6455  -2.6454  -2.6454  -2.0444  -2.0398
 -2.0390  -2.0257  -2.0256  -0.9477  -0.8816  -0.8705  -0.8248  -0.8153
 -0.8042  -0.7602  -0.7370  -0.6823  -0.6276  -0.6143  -0.5516  -0.5105
 -0.4616  -0.4589  -0.4493  -0.4376  -0.4050  -0.3887  -0.3881  -0.3813
 -0.3463  -0.3421  -0.3341  -0.3307  -0.3246  -0.3127  -0.2989  -0.2977
 -0.2889  -0.2664  -0.2625  -0.2579
 -- Virtual --
 -0.1051  -0.0711  -0.0695  -0.0544  -0.0425  -0.0179  -0.0047  -0.0006
 -0.0003   0.0231   0.0234   0.0395   0.0395   0.0536   0.0563   0.0568
  0.0591   0.0611   0.0652   0.0653   0.0675   0.0755   0.0821   0.0852
  0.0914   0.0946   0.0999   0.1002   0.1097   0.1193   0.1296   0.1304
  0.1353   0.1401   0.1570   0.1672   0.1676   0.1693   0.1786   0.1874
  0.1959   0.2001   0.2064   0.2084   0.2139   0.2158   0.2227   0.2257
  0.2391   0.2460   0.2461   0.2520   0.2644   0.2746   0.2794   0.2821
  0.3008   0.3205   0.3531   0.3660   0.3724   0.3782   0.3916   0.4075
  0.4094   0.4123   0.4177   0.4226   0.4250   0.4253   0.4313   0.4374
  0.4557   0.4659   0.4779   0.4852   0.4888   0.4922   0.4939   0.4952
  0.4989   0.5076   0.5144   0.5232   0.5270   0.5299   0.5338   0.5360
  0.5441   0.5466   0.5616   0.5646   0.5686   0.5689   0.5730   0.6002
  0.6026   0.6353   0.6521   0.6581   0.6632   0.6714   0.6981   0.7050
  0.7165   0.7191   0.7342   0.7345   0.7374   0.7554   0.7631   0.7733
  0.7881   0.8065   0.8121   0.8202   0.8411   0.8426   0.8448   0.8773
  0.8823   0.9291   0.9383   0.9384   0.9693   1.0015   1.0210   1.0364
  1.0518   1.0637   1.1146   1.1235   1.1315   1.1634   1.1642   1.2041
  1.2336   1.2366   1.2415   1.3369   1.3626   1.3764   1.4096   1.4375
  1.4639   1.4670   1.5155   1.5655   1.5684   1.7203   1.7203   1.7403
  1.7405   1.8085   1.8103   1.8422   1.8447   1.8930   1.9726   1.9884
  2.0066   2.0069   2.0235   2.0343   2.0733   2.0801   2.0854   2.1176
  2.1267   2.1485   2.1769   2.1946   2.1986   2.2327   2.2506   2.2815
  2.2936   2.3068   2.3507   2.3964   2.4000   2.4640   2.5737   2.7120
  2.7170   2.8208   2.8246   2.8303   2.9290   2.9591   2.9930   3.0414
  3.0569   3.1402   3.1559   3.3871   3.4003   3.6250   3.8010   3.8087
  3.9500   3.9565   3.9772   3.9901   3.9929   3.9930   3.9969   4.0054
  4.0356   4.0359   4.0455   4.0647   4.0719   4.0723   4.0754   4.0803
  4.0823   4.1099   4.1450   4.1852   4.2177   4.2507   4.2592   4.2738
  4.3110   4.3458   4.3770   4.4034   4.4376   4.4599   4.5403   4.8149
  6.0232   6.1126   6.1447   6.6136   6.7539   6.7866   6.8316   6.8528
  7.5268   7.5386   7.5483   7.5567   7.5917   7.6400   7.6449   7.6559
  7.6724   7.6831   7.6841   7.7189   7.7673   7.8053   7.8279  23.1677
 23.7580  23.7607  23.9190  23.9202  24.0051  27.9127  28.3576  28.4192
 28.4267  28.5267  28.5524  28.5541  28.6184  28.7238  47.8862  48.0074
 48.0351  48.0765  48.0896 127.8953 127.9488 127.9699 151.7012 289.7221
289.7342 289.7446 289.7540 289.7896 289.8341 289.8452 289.8594 289.8774
289.8797 289.8956 289.9425 289.9887 290.0244 290.04871020.67261020.8263
********1020.91231020.92771901.8661
 --------------------------------------------------------------

          Ground-State Mulliken Net Atomic Charges

     Atom                 Charge (a.u.)
  ----------------------------------------
      1 C                     0.074200
      2 C                     0.065127
      3 C                     0.209945
      4 C                     0.065127
      5 C                     0.074200
      6 C                     0.388360
      7 Br                   -0.224117
      8 Br                   -0.176848
      9 Br                   -0.179668
     10 Br                   -0.176848
     11 Br                   -0.224117
     12 I                     0.104637
  ----------------------------------------
  Sum of atomic charges =     0.000000

 -----------------------------------------------------------------
                    Cartesian Multipole Moments
 -----------------------------------------------------------------
    Charge (ESU x 10^10)
                -0.0000
    Dipole Moment (Debye)
         X      -0.0000      Y       0.0000      Z      -0.2489
       Tot       0.2489
    Quadrupole Moments (Debye-Ang)
        XX    -148.9719     XY      -0.0000     YY    -155.3759
        XZ      -0.3007     YZ       0.0000     ZZ    -147.1892
    Octopole Moments (Debye-Ang^2)
       XXX    -539.8555    XXY      -0.0000    XYY    -187.6876
       YYY       0.0000    XXZ     -64.5341    XYZ       0.0000
       YYZ     -68.3591    XZZ    -177.7984    YZZ       0.0000
       ZZZ    -205.3239
    Hexadecapole Moments (Debye-Ang^3)
      XXXX   -5034.5330   XXXY      -0.0000   XXYY    -937.6414
      XYYY      -0.0000   YYYY    -193.5822   XXXZ    -232.9860
      XXYZ       0.0000   XYYZ     -82.5750   YYYZ       0.0000
      XXZZ   -1631.8026   XYZZ       0.0000   YYZZ    -884.7003
      XZZZ    -248.0227   YZZZ       0.0000   ZZZZ   -4679.0151
 -----------------------------------------------------------------
 Calculating analytic gradient of the SCF energy
 Gradient of SCF Energy
            1           2           3           4           5           6
    1   0.0001104   0.0000447   0.0000000  -0.0000447  -0.0001104   0.0000000
    2   0.0000000  -0.0000000   0.0000000   0.0000000  -0.0000000  -0.0000000
    3   0.0001113  -0.0003687   0.0000375  -0.0003687   0.0001113   0.0003206
            7           8           9          10          11          12
    1   0.0002544  -0.0000123   0.0000000   0.0000123  -0.0002544  -0.0000000
    2  -0.0000000  -0.0000000  -0.0000000  -0.0000000   0.0000000   0.0000000
    3   0.0002522  -0.0004765  -0.0000438  -0.0004765   0.0002522   0.0006489
 Max gradient component =       6.489E-04
 RMS gradient           =       2.084E-04
 Gradient time:  CPU 112.31 s  wall 28.19 s
 Geometry Optimization Parameters
   NAtoms,    NIC,     NZ,  NCons,   NDum,   NFix, NCnnct, MaxDiis
       12      78      12       0       0       0       0       0

 Cartesian Hessian Update
 Hessian updated using BFGS update


** GEOMETRY OPTIMIZATION IN DELOCALIZED INTERNAL COORDINATES **
   Searching for a Minimum

   Optimization Cycle:   4

                       Coordinates (Angstroms)
     ATOM                X               Y               Z
      1  C        -0.0053177268    0.0000000000   -0.0040450481
      2  C        -0.0068055416    0.0000000000    1.3997120949
      3  C         1.2079582134    0.0000000000    2.1020151788
      4  C         2.4227219712    0.0000000000    1.3997120981
      5  C         2.4212341591    0.0000000000   -0.0040450427
      6  C         1.2079582157    0.0000000000   -0.7123835423
      7  Br       -1.6650887241    0.0000000000   -0.9328434311
      8  Br       -1.6522559246    0.0000000000    2.3514241104
      9  Br        1.2079582120    0.0000000000    4.0033181120
     10  Br        4.0681723535    0.0000000000    2.3514241119
     11  Br        4.0810051531    0.0000000000   -0.9328434310
     12  I         1.2079582065    0.0000000000   -2.8406452111
   Point Group: c1    Number of degrees of freedom:    30


   Energy is -20018.880310156

 Hessian updated using BFGS update

 11 Hessian modes will be used to form the next step
  Hessian Eigenvalues:
     0.132303    0.198842    0.201086    0.202843    0.248817    0.249876
     0.262199    0.391609    0.431786    0.491412    0.574988

 Minimum search - taking simple RFO step
 Searching for Lamda that Minimizes Along All modes
 Value Taken    Lamda =  -0.00001472
 Step Taken.  Stepsize is  0.006864

                             Maximum     Tolerance    Cnvgd?
         Gradient           0.001432      0.000300      NO
         Displacement       0.003604      0.001200      NO
         Energy change     -0.000032      0.000001      NO


 New Cartesian Coordinates Obtained by Inverse Iteration

 Displacement from previous Coordinates is:  0.014167
 ----------------------------------------------------------------
             Standard Nuclear Orientation (Angstroms)
    I     Atom           X                Y                Z
 ----------------------------------------------------------------
    1      C      -0.0057760834     0.0000000000    -0.0046560800
    2      C      -0.0069253717     0.0000000000     1.3997763215
    3      C       1.2079582138     0.0000000000     2.1016259263
    4      C       2.4228418009     0.0000000000     1.3997763252
    5      C       2.4216925116     0.0000000000    -0.0046560744
    6      C       1.2079582147     0.0000000000    -0.7136989246
    7      Br     -1.6663347888     0.0000000000    -0.9334409708
    8      Br     -1.6506368541     0.0000000000     2.3553555533
    9      Br      1.2079582111     0.0000000000     4.0030648539
   10      Br      4.0665532907     0.0000000000     2.3553555586
   11      Br      4.0822512158     0.0000000000    -0.9334409691
   12      I       1.2079582068     0.0000000000    -2.8442615200
 ----------------------------------------------------------------
 Nuclear Repulsion Energy =        3988.72865516 hartrees
 There are      132 alpha and      132 beta electrons
 Applying Cartesian multipole field
    Component          Value
    ---------          -----
     (2,0,0)        1.00000E-11
     (0,2,0)        2.00000E-11
     (0,0,2)       -3.00000E-11
 Nucleus-field energy     =    -0.0000001037 hartrees
 Requested basis set is 6-311++G(d,p)
 There are 155 shells and 434 basis functions
 A cutoff of  1.0D-11 yielded   7252 shell pairs
 There are     63780 function pairs (     70831 Cartesian)
 Smallest overlap matrix eigenvalue = 2.25E-07

 Q-Chem warning in module stvman/mkSTV.C, line 318:

 Overlap eigenvalue is smaller than square root of threshold
 Use THRESH >= 12 to get rid of this warning

 Linear dependence detected in AO basis
 Tighter screening thresholds may be required for diffuse basis sets
 Use S2THRESH > 14 and THRESH = 14 in case of SCF convergence issues
 Number of orthogonalized atomic orbitals = 432
 Maximum deviation from orthogonality = 2.047E-10
 Guess MOs from SCF MO coefficient file

 -----------------------------------------------------------------------
  General SCF calculation program by
  Eric Jon Sundstrom, Paul Horn, Yuezhi Mao, Dmitri Zuev, Alec White,
  David Stuck, Shaama M.S., Shane Yost, Joonho Lee, David Small,
  Daniel Levine, Susi Lehtola, Hugh Burton, Evgeny Epifanovsky,
  Bang C. Huynh
 -----------------------------------------------------------------------
 Exchange:     0.2000 Hartree-Fock + 0.0800 Slater + 0.7200 B88
 Correlation:  0.1900 VWN1RPA + 0.8100 LYP
 Using SG-1 standard quadrature grid
 using 4 threads for integral computing
 -------------------------------------------------------
 OpenMP Integral computing Module                
 Release: version 2.0, May 2017, Q-Chem Inc. Pleasanton 
 -------------------------------------------------------
 A restricted SCF calculation will be
 performed using DIIS
 SCF converges when DIIS error is below 1.0e-08
 ---------------------------------------
  Cycle       Energy         DIIS error
 ---------------------------------------
    1  -20018.8803096466      2.59e-05  
    2  -20018.8803147702      9.62e-06  
    3  -20018.8803087968      1.80e-05  
    4  -20018.8803170863      1.00e-06  
    5  -20018.8803171067      3.96e-07  
    6  -20018.8803171072      2.01e-07  
    7  -20018.8803171088      6.90e-08  
    8  -20018.8803171094      1.97e-08  
    9  -20018.8803171078      5.00e-09  Convergence criterion met
 ---------------------------------------
 SCF time:   CPU 224.51s  wall 59.00s 
 SCF   energy in the final basis set =   -20018.8803171078
 Total energy in the final basis set =   -20018.8803171078

 --------------------------------------------------------------

                    Orbital Energies (a.u.)
 --------------------------------------------------------------

 Alpha MOs
 -- Occupied --
********-482.8566-482.8565-482.8565-482.8563-482.8563-176.3198-165.7237
********-165.7213 -62.5095 -62.5094 -62.5094 -62.5091 -62.5091 -56.3302
-56.3301 -56.3301 -56.3299 -56.3299 -56.3261 -56.3260 -56.3260 -56.3257
-56.3257 -56.3256 -56.3256 -56.3256 -56.3253 -56.3253 -35.8163 -31.3099
-31.3035 -31.3029 -22.9602 -22.9588 -22.9585 -22.9540 -22.9540 -10.2829
-10.2829 -10.2826 -10.2819 -10.2817 -10.2732  -8.7184  -8.7183  -8.7183
 -8.7180  -8.7180  -6.5507  -6.5505  -6.5505  -6.5503  -6.5503  -6.5368
 -6.5368  -6.5368  -6.5365  -6.5365  -6.5357  -6.5357  -6.5357  -6.5354
 -6.5354  -6.3657  -4.7788  -4.7634  -4.7623  -2.6615  -2.6612  -2.6612
 -2.6610  -2.6610  -2.6577  -2.6577  -2.6576  -2.6575  -2.6575  -2.6569
 -2.6568  -2.6568  -2.6565  -2.6565  -2.6458  -2.6458  -2.6458  -2.6457
 -2.6457  -2.6457  -2.6455  -2.6455  -2.6454  -2.6454  -2.0444  -2.0398
 -2.0391  -2.0258  -2.0256  -0.9474  -0.8814  -0.8704  -0.8248  -0.8151
 -0.8042  -0.7601  -0.7370  -0.6821  -0.6276  -0.6143  -0.5514  -0.5104
 -0.4615  -0.4589  -0.4492  -0.4375  -0.4050  -0.3887  -0.3879  -0.3812
 -0.3464  -0.3419  -0.3341  -0.3307  -0.3245  -0.3127  -0.2991  -0.2977
 -0.2888  -0.2664  -0.2626  -0.2581
 -- Virtual --
 -0.1053  -0.0712  -0.0697  -0.0547  -0.0427  -0.0183  -0.0046  -0.0008
 -0.0004   0.0231   0.0234   0.0395   0.0395   0.0536   0.0563   0.0567
  0.0592   0.0610   0.0652   0.0653   0.0675   0.0755   0.0821   0.0851
  0.0914   0.0945   0.0999   0.1001   0.1097   0.1193   0.1295   0.1304
  0.1353   0.1401   0.1571   0.1672   0.1675   0.1692   0.1783   0.1875
  0.1958   0.2000   0.2064   0.2083   0.2137   0.2158   0.2226   0.2257
  0.2389   0.2460   0.2461   0.2521   0.2644   0.2745   0.2792   0.2821
  0.3007   0.3206   0.3531   0.3661   0.3724   0.3782   0.3916   0.4074
  0.4090   0.4125   0.4176   0.4227   0.4248   0.4252   0.4313   0.4373
  0.4558   0.4654   0.4779   0.4851   0.4889   0.4922   0.4940   0.4950
  0.4988   0.5075   0.5144   0.5231   0.5265   0.5300   0.5336   0.5355
  0.5440   0.5463   0.5617   0.5645   0.5685   0.5689   0.5731   0.5999
  0.6019   0.6352   0.6521   0.6580   0.6624   0.6713   0.6980   0.7048
  0.7163   0.7189   0.7342   0.7343   0.7372   0.7554   0.7627   0.7731
  0.7879   0.8065   0.8120   0.8202   0.8409   0.8426   0.8447   0.8770
  0.8820   0.9287   0.9382   0.9385   0.9689   1.0013   1.0208   1.0362
  1.0517   1.0633   1.1145   1.1235   1.1315   1.1629   1.1644   1.2037
  1.2335   1.2366   1.2411   1.3363   1.3624   1.3760   1.4097   1.4372
  1.4636   1.4661   1.5152   1.5648   1.5682   1.7199   1.7201   1.7396
  1.7403   1.8080   1.8099   1.8420   1.8443   1.8927   1.9726   1.9883
  2.0062   2.0068   2.0235   2.0337   2.0728   2.0799   2.0854   2.1172
  2.1261   2.1485   2.1766   2.1942   2.1987   2.2320   2.2499   2.2813
  2.2931   2.3062   2.3504   2.3959   2.3995   2.4638   2.5735   2.7118
  2.7169   2.8202   2.8245   2.8301   2.9286   2.9588   2.9926   3.0410
  3.0559   3.1396   3.1551   3.3864   3.3998   3.6240   3.8007   3.8079
  3.9501   3.9566   3.9771   3.9902   3.9929   3.9929   3.9969   4.0052
  4.0354   4.0356   4.0454   4.0644   4.0721   4.0722   4.0756   4.0797
  4.0822   4.1097   4.1448   4.1845   4.2176   4.2505   4.2589   4.2735
  4.3106   4.3457   4.3767   4.4035   4.4377   4.4594   4.5394   4.8139
  6.0230   6.1121   6.1439   6.6131   6.7538   6.7863   6.8313   6.8527
  7.5267   7.5385   7.5483   7.5567   7.5916   7.6401   7.6446   7.6556
  7.6721   7.6829   7.6842   7.7189   7.7670   7.8048   7.8277  23.1677
 23.7573  23.7592  23.9178  23.9181  24.0034  27.9119  28.3574  28.4187
 28.4263  28.5267  28.5523  28.5538  28.6180  28.7234  47.8858  48.0073
 48.0349  48.0762  48.0895 127.8951 127.9484 127.9695 151.7005 289.7221
289.7341 289.7446 289.7540 289.7895 289.8339 289.8451 289.8590 289.8772
289.8797 289.8955 289.9425 289.9883 290.0240 290.04851020.67221020.8263
********1020.91191020.92761901.8653
 --------------------------------------------------------------

          Ground-State Mulliken Net Atomic Charges

     Atom                 Charge (a.u.)
  ----------------------------------------
      1 C                     0.070662
      2 C                     0.066515
      3 C                     0.212366
      4 C                     0.066515
      5 C                     0.070663
      6 C                     0.388798
      7 Br                   -0.223398
      8 Br                   -0.176723
      9 Br                   -0.180119
     10 Br                   -0.176723
     11 Br                   -0.223398
     12 I                     0.104841
  ----------------------------------------
  Sum of atomic charges =     0.000000

 -----------------------------------------------------------------
                    Cartesian Multipole Moments
 -----------------------------------------------------------------
    Charge (ESU x 10^10)
                -0.0000
    Dipole Moment (Debye)
         X      -0.0000      Y      -0.0000      Z      -0.2460
       Tot       0.2460
    Quadrupole Moments (Debye-Ang)
        XX    -149.0023     XY      -0.0000     YY    -155.3894
        XZ      -0.2972     YZ       0.0000     ZZ    -147.1404
    Octopole Moments (Debye-Ang^2)
       XXX    -539.9657    XXY      -0.0000    XYY    -187.7039
       YYY      -0.0000    XXZ     -64.4999    XYZ       0.0000
       YYZ     -68.3496    XZZ    -177.7394    YZZ      -0.0000
       ZZZ    -205.2455
    Hexadecapole Moments (Debye-Ang^3)
      XXXX   -5035.3843   XXXY      -0.0000   XXYY    -937.6465
      XYYY      -0.0000   YYYY    -193.6140   XXXZ    -232.8723
      XXYZ       0.0000   XYYZ     -82.5634   YYYZ       0.0000
      XXZZ   -1632.4374   XYZZ      -0.0000   YYZZ    -885.9861
      XZZZ    -247.9280   YZZZ       0.0000   ZZZZ   -4685.1933
 -----------------------------------------------------------------
 Calculating analytic gradient of the SCF energy
 Gradient of SCF Energy
            1           2           3           4           5           6
    1  -0.0000785   0.0000967  -0.0000000  -0.0000967   0.0000785   0.0000000
    2  -0.0000000   0.0000000  -0.0000000   0.0000000  -0.0000000   0.0000000
    3   0.0000538  -0.0000087  -0.0000115  -0.0000087   0.0000538  -0.0000491
            7           8           9          10          11          12
    1  -0.0000182   0.0000352   0.0000000  -0.0000351   0.0000182  -0.0000000
    2   0.0000000   0.0000000   0.0000000  -0.0000000   0.0000000  -0.0000000
    3   0.0000200   0.0000164  -0.0000764   0.0000164   0.0000200  -0.0000260
 Max gradient component =       9.674E-05
 RMS gradient           =       3.746E-05
 Gradient time:  CPU 112.22 s  wall 28.17 s
 Geometry Optimization Parameters
   NAtoms,    NIC,     NZ,  NCons,   NDum,   NFix, NCnnct, MaxDiis
       12      78      12       0       0       0       0       0

 Cartesian Hessian Update
 Hessian updated using BFGS update


** GEOMETRY OPTIMIZATION IN DELOCALIZED INTERNAL COORDINATES **
   Searching for a Minimum

   Optimization Cycle:   5

                       Coordinates (Angstroms)
     ATOM                X               Y               Z
      1  C        -0.0057760834    0.0000000000   -0.0046560800
      2  C        -0.0069253717    0.0000000000    1.3997763215
      3  C         1.2079582138    0.0000000000    2.1016259263
      4  C         2.4228418009    0.0000000000    1.3997763252
      5  C         2.4216925116    0.0000000000   -0.0046560744
      6  C         1.2079582147    0.0000000000   -0.7136989246
      7  Br       -1.6663347888    0.0000000000   -0.9334409708
      8  Br       -1.6506368541    0.0000000000    2.3553555533
      9  Br        1.2079582111    0.0000000000    4.0030648539
     10  Br        4.0665532907    0.0000000000    2.3553555586
     11  Br        4.0822512158    0.0000000000   -0.9334409691
     12  I         1.2079582068    0.0000000000   -2.8442615200
   Point Group: c1    Number of degrees of freedom:    30


   Energy is -20018.880317108

 Hessian updated using BFGS update

 11 Hessian modes will be used to form the next step
  Hessian Eigenvalues:
     0.131009    0.196517    0.200891    0.202962    0.249008    0.249341
     0.271186    0.394365    0.436407    0.512726    0.565396

 Minimum search - taking simple RFO step
 Searching for Lamda that Minimizes Along All modes
 Value Taken    Lamda =   0.00000000
 Step Taken.  Stepsize is  0.000872

                             Maximum     Tolerance    Cnvgd?
         Gradient           0.000282      0.000300     YES
         Displacement       0.000738      0.001200     YES
         Energy change     -0.000007      0.000001      NO


                       Distance Matrix (Angstroms)
             C (  1)   C (  2)   C (  3)   C (  4)   C (  5)   C (  6)
   C (  2)  1.404433
   C (  3)  2.430962  1.403045
   C (  4)  2.805462  2.429767  1.403045
   C (  5)  2.427469  2.805462  2.430962  1.404433
   C (  6)  1.405665  2.437769  2.815325  2.437769  1.405665
   Br(  7)  1.902655  2.863135  4.180095  4.708000  4.192208  2.882680
   Br(  8)  2.876669  1.901294  2.869834  4.184060  4.706753  4.194122
   Br(  9)  4.187479  2.872813  1.901439  2.872813  4.187479  4.716764
   Br( 10)  4.706753  4.184060  2.869834  1.901294  2.876669  4.194122
   Br( 11)  4.192208  4.708000  4.180095  2.863135  1.902655  2.882680
   I ( 12)  3.088124  4.414499  4.945887  4.414499  3.088124  2.130563
             Br(  7)   Br(  8)   Br(  9)   Br( 10)   Br( 11)
   Br(  8)  3.288834
   Br(  9)  5.712324  3.299471
   Br( 10)  6.609250  5.717190  3.299471
   Br( 11)  5.748586  6.609250  5.712324  3.288834
   I ( 12)  3.451492  5.933598  6.847326  5.933598  3.451492

 Final energy is   -20018.880317107843     


 ******************************
 **  OPTIMIZATION CONVERGED  **
 ******************************

                       Coordinates (Angstroms)
     ATOM                X               Y               Z
      1  C        -0.0057760834    0.0000000000   -0.0046560800
      2  C        -0.0069253717    0.0000000000    1.3997763215
      3  C         1.2079582138    0.0000000000    2.1016259263
      4  C         2.4228418009    0.0000000000    1.3997763252
      5  C         2.4216925116    0.0000000000   -0.0046560744
      6  C         1.2079582147    0.0000000000   -0.7136989246
      7  Br       -1.6663347888    0.0000000000   -0.9334409708
      8  Br       -1.6506368541    0.0000000000    2.3553555533
      9  Br        1.2079582111    0.0000000000    4.0030648539
     10  Br        4.0665532907    0.0000000000    2.3553555586
     11  Br        4.0822512158    0.0000000000   -0.9334409691
     12  I         1.2079582068    0.0000000000   -2.8442615200

Z-matrix Print:
$molecule
0 1
I 
C  1 2.130563
C  2 1.405665 1 120.292743
C  3 1.404433 2 120.339630 1 -180.000000 0
C  4 1.403045 3 119.968541 2 -0.000000 0
C  5 1.403045 4 119.969144 3 -0.000000 0
C  6 1.404433 5 119.968541 4 -0.000000 0
Br 4 1.901294 3 120.218662 2 -180.000000 0
Br 6 1.901294 5 119.812797 4 -180.000000 0
Br 5 1.901439 4 120.015428 3 -180.000000 0
Br 3 1.902655 2 120.488068 1 -0.000000 0
Br 7 1.902655 6 119.172303 5 -180.000000 0
$end


 --------------------------------------------------------------

                    Orbital Energies (a.u.)
 --------------------------------------------------------------

 Alpha MOs
 -- Occupied --
********-482.8566-482.8565-482.8565-482.8563-482.8563-176.3198-165.7237
********-165.7213 -62.5095 -62.5094 -62.5094 -62.5091 -62.5091 -56.3302
-56.3301 -56.3301 -56.3299 -56.3299 -56.3261 -56.3260 -56.3260 -56.3257
-56.3257 -56.3256 -56.3256 -56.3256 -56.3253 -56.3253 -35.8163 -31.3099
-31.3035 -31.3029 -22.9602 -22.9588 -22.9585 -22.9540 -22.9540 -10.2829
-10.2829 -10.2826 -10.2819 -10.2817 -10.2732  -8.7184  -8.7183  -8.7183
 -8.7180  -8.7180  -6.5507  -6.5505  -6.5505  -6.5503  -6.5503  -6.5368
 -6.5368  -6.5368  -6.5365  -6.5365  -6.5357  -6.5357  -6.5357  -6.5354
 -6.5354  -6.3657  -4.7788  -4.7634  -4.7623  -2.6615  -2.6612  -2.6612
 -2.6610  -2.6610  -2.6577  -2.6577  -2.6576  -2.6575  -2.6575  -2.6569
 -2.6568  -2.6568  -2.6565  -2.6565  -2.6458  -2.6458  -2.6458  -2.6457
 -2.6457  -2.6457  -2.6455  -2.6455  -2.6454  -2.6454  -2.0444  -2.0398
 -2.0391  -2.0258  -2.0256  -0.9474  -0.8814  -0.8704  -0.8248  -0.8151
 -0.8042  -0.7601  -0.7370  -0.6821  -0.6276  -0.6143  -0.5514  -0.5104
 -0.4615  -0.4589  -0.4492  -0.4375  -0.4050  -0.3887  -0.3879  -0.3812
 -0.3464  -0.3419  -0.3341  -0.3307  -0.3245  -0.3127  -0.2991  -0.2977
 -0.2888  -0.2664  -0.2626  -0.2581
 -- Virtual --
 -0.1053  -0.0712  -0.0697  -0.0547  -0.0427  -0.0183  -0.0046  -0.0008
 -0.0004   0.0231   0.0234   0.0395   0.0395   0.0536   0.0563   0.0567
  0.0592   0.0610   0.0652   0.0653   0.0675   0.0755   0.0821   0.0851
  0.0914   0.0945   0.0999   0.1001   0.1097   0.1193   0.1295   0.1304
  0.1353   0.1401   0.1571   0.1672   0.1675   0.1692   0.1783   0.1875
  0.1958   0.2000   0.2064   0.2083   0.2137   0.2158   0.2226   0.2257
  0.2389   0.2460   0.2461   0.2521   0.2644   0.2745   0.2792   0.2821
  0.3007   0.3206   0.3531   0.3661   0.3724   0.3782   0.3916   0.4074
  0.4090   0.4125   0.4176   0.4227   0.4248   0.4252   0.4313   0.4373
  0.4558   0.4654   0.4779   0.4851   0.4889   0.4922   0.4940   0.4950
  0.4988   0.5075   0.5144   0.5231   0.5265   0.5300   0.5336   0.5355
  0.5440   0.5463   0.5617   0.5645   0.5685   0.5689   0.5731   0.5999
  0.6019   0.6352   0.6521   0.6580   0.6624   0.6713   0.6980   0.7048
  0.7163   0.7189   0.7342   0.7343   0.7372   0.7554   0.7627   0.7731
  0.7879   0.8065   0.8120   0.8202   0.8409   0.8426   0.8447   0.8770
  0.8820   0.9287   0.9382   0.9385   0.9689   1.0013   1.0208   1.0362
  1.0517   1.0633   1.1145   1.1235   1.1315   1.1629   1.1644   1.2037
  1.2335   1.2366   1.2411   1.3363   1.3624   1.3760   1.4097   1.4372
  1.4636   1.4661   1.5152   1.5648   1.5682   1.7199   1.7201   1.7396
  1.7403   1.8080   1.8099   1.8420   1.8443   1.8927   1.9726   1.9883
  2.0062   2.0068   2.0235   2.0337   2.0728   2.0799   2.0854   2.1172
  2.1261   2.1485   2.1766   2.1942   2.1987   2.2320   2.2499   2.2813
  2.2931   2.3062   2.3504   2.3959   2.3995   2.4638   2.5735   2.7118
  2.7169   2.8202   2.8245   2.8301   2.9286   2.9588   2.9926   3.0410
  3.0559   3.1396   3.1551   3.3864   3.3998   3.6240   3.8007   3.8079
  3.9501   3.9566   3.9771   3.9902   3.9929   3.9929   3.9969   4.0052
  4.0354   4.0356   4.0454   4.0644   4.0721   4.0722   4.0756   4.0797
  4.0822   4.1097   4.1448   4.1845   4.2176   4.2505   4.2589   4.2735
  4.3106   4.3457   4.3767   4.4035   4.4377   4.4594   4.5394   4.8139
  6.0230   6.1121   6.1439   6.6131   6.7538   6.7863   6.8313   6.8527
  7.5267   7.5385   7.5483   7.5567   7.5916   7.6401   7.6446   7.6556
  7.6721   7.6829   7.6842   7.7189   7.7670   7.8048   7.8277  23.1677
 23.7573  23.7592  23.9178  23.9181  24.0034  27.9119  28.3574  28.4187
 28.4263  28.5267  28.5523  28.5538  28.6180  28.7234  47.8858  48.0073
 48.0349  48.0762  48.0895 127.8951 127.9484 127.9695 151.7005 289.7221
289.7341 289.7446 289.7540 289.7895 289.8339 289.8451 289.8590 289.8772
289.8797 289.8955 289.9425 289.9883 290.0240 290.04851020.67221020.8263
********1020.91191020.92761901.8653
 --------------------------------------------------------------

          Ground-State Mulliken Net Atomic Charges

     Atom                 Charge (a.u.)
  ----------------------------------------
      1 C                     0.070662
      2 C                     0.066515
      3 C                     0.212366
      4 C                     0.066515
      5 C                     0.070663
      6 C                     0.388798
      7 Br                   -0.223398
      8 Br                   -0.176723
      9 Br                   -0.180119
     10 Br                   -0.176723
     11 Br                   -0.223398
     12 I                     0.104841
  ----------------------------------------
  Sum of atomic charges =     0.000000

 -----------------------------------------------------------------
                    Cartesian Multipole Moments
 -----------------------------------------------------------------
    Charge (ESU x 10^10)
                -0.0000
    Dipole Moment (Debye)
         X      -0.0000      Y      -0.0000      Z      -0.2460
       Tot       0.2460
    Quadrupole Moments (Debye-Ang)
        XX    -149.0023     XY      -0.0000     YY    -155.3894
        XZ      -0.2972     YZ       0.0000     ZZ    -147.1404
    Octopole Moments (Debye-Ang^2)
       XXX    -539.9657    XXY      -0.0000    XYY    -187.7039
       YYY      -0.0000    XXZ     -64.4999    XYZ       0.0000
       YYZ     -68.3496    XZZ    -177.7394    YZZ      -0.0000
       ZZZ    -205.2455
    Hexadecapole Moments (Debye-Ang^3)
      XXXX   -5035.3843   XXXY      -0.0000   XXYY    -937.6465
      XYYY      -0.0000   YYYY    -193.6140   XXXZ    -232.8723
      XXYZ       0.0000   XYYZ     -82.5634   YYYZ       0.0000
      XXZZ   -1632.4374   XYZZ      -0.0000   YYZZ    -885.9861
      XZZZ    -247.9280   YZZZ       0.0000   ZZZZ   -4685.1933
 -----------------------------------------------------------------
Archival summary:
1\1\garfield\OPT\ProcedureUnspecified\BasisUnspecified\1r56\taweetha\FriNov2921:08:092019FriNov2921:08:092019\0\\#,OPT,ProcedureUnspecified,BasisUnspecified,\\0,1\I\C,1,2.13056\C,2,1.40566,1,120.293\C,3,1.40443,2,120.34,1,-180,0\C,4,1.40304,3,119.969,2,-0,0\C,5,1.40304,4,119.969,3,-0,0\C,6,1.40443,5,119.969,4,-0,0\Br,4,1.90129,3,120.219,2,-180,0\Br,6,1.90129,5,119.813,4,-180,0\Br,5,1.90144,4,120.015,3,-180,0\Br,3,1.90266,2,120.488,1,-0,0\Br,7,1.90266,6,119.172,5,-180,0\\\@

 Total job time:  503.06s(wall), 1926.60s(cpu) 
 Fri Nov 29 21:08:09 2019

        *************************************************************
        *                                                           *
        *  Thank you very much for using Q-Chem.  Have a nice day.  *
        *                                                           *
        *************************************************************


 
User input: 2 of 2 
 
                  Welcome to Q-Chem
     A Quantum Leap Into The Future Of Chemistry


 Q-Chem 5.2 (devel), Q-Chem, Inc., Pleasanton, CA (2019)

 Yihan Shao,  Zhengting Gan,  E. Epifanovsky,  A. T. B. Gilbert,  M. Wormit,  
 J. Kussmann,  A. W. Lange,  A. Behn,  Jia Deng,  Xintian Feng,  D. Ghosh,  
 M. Goldey,  P. R. Horn,  L. D. Jacobson,  I. Kaliman,  T. Kus,  A. Landau,  
 Jie Liu,  E. I. Proynov,  R. M. Richard,  R. P. Steele,  E. J. Sundstrom,  
 H. L. Woodcock III,  P. M. Zimmerman,  D. Zuev,  B. Albrecht,  E. Alguire,  
 S. A. Baeppler,  D. Barton,  Z. Benda,  Y. A. Bernard,  E. J. Berquist,  
 K. B. Bravaya,  H. Burton,  D. Casanova,  Chun-Min Chang,  Yunqing Chen,  
 A. Chien,  K. D. Closser,  M. P. Coons,  S. Coriani,  S. Dasgupta,  
 A. L. Dempwolff,  M. Diedenhofen,  Hainam Do,  R. G. Edgar,  Po-Tung Fang,  
 S. Faraji,  S. Fatehi,  Qingguo Feng,  K. D. Fenk,  J. Fosso-Tande,  
 J. Gayvert,  Qinghui Ge,  A. Ghysels,  G. Gidofalvi,  J. Gomes,  
 J. Gonthier,  A. Gunina,  D. Hait,  M. W. D. Hanson-Heine,  
 P. H. P. Harbach,  A. W. Hauser,  M. F. Herbst,  J. E. Herr,  
 E. G. Hohenstein,  Z. C. Holden,  Kerwin Hui,  B. C. Huynh,  T.-C. Jagau,  
 Hyunjun Ji,  B. Kaduk,  K. Khistyaev,  Jaehoon Kim,  P. Klunzinger,  K. Koh,  
 D. Kosenkov,  L. Koulias,  T. Kowalczyk,  C. M. Krauter,  A. Kunitsa,  
 Ka Un Lao,  A. Laurent,  K. V. Lawler,  Joonho Lee,  D. Lefrancois,  
 S. Lehtola,  D. S. Levine,  Yi-Pei Li,  You-Sheng Lin,  Fenglai Liu,  
 E. Livshits,  A. Luenser,  P. Manohar,  E. Mansoor,  S. F. Manzer,  
 Shan-Ping Mao,  Yuezhi Mao,  N. Mardirossian,  A. V. Marenich,  
 T. Markovich,  L. A. Martinez-Martinez,  S. A. Maurer,  N. J. Mayhall,  
 S. C. McKenzie,  J.-M. Mewes,  P. Morgante,  A. F. Morrison,  
 J. W. Mullinax,  K. Nanda,  T. S. Nguyen-Beck,  R. Olivares-Amaya,  
 J. A. Parkhill,  Zheng Pei,  T. M. Perrine,  F. Plasser,  P. Pokhilko,  
 S. Prager,  A. Prociuk,  E. Ramos,  D. R. Rehn,  F. Rob,  M. Scheurer,  
 M. Schneider,  N. Sergueev,  S. M. Sharada,  S. Sharma,  D. W. Small,  
 T. Stauch,  T. Stein,  Yu-Chuan Su,  A. J. W. Thom,  A. Tkatchenko,  
 T. Tsuchimochi,  N. M. Tubman,  L. Vogt,  M. L. Vidal,  O. Vydrov,  
 M. A. Watson,  J. Wenzel,  M. de Wergifosse,  T. A. Wesolowski,  A. White,  
 J. Witte,  A. Yamada,  Jun Yang,  K. Yao,  S. Yeganeh,  S. R. Yost,  
 Zhi-Qiang You,  A. Zech,  Igor Ying Zhang,  Xing Zhang,  Yan Zhao,  
 Ying Zhu,  B. R. Brooks,  G. K. L. Chan,  C. J. Cramer,  M. S. Gordon,  
 W. J. Hehre,  A. Klamt,  M. W. Schmidt,  C. D. Sherrill,  D. G. Truhlar,  
 A. Aspuru-Guzik,  R. Baer,  A. T. Bell,  N. A. Besley,  Jeng-Da Chai,  
 A. E. DePrince, III,  R. A. DiStasio Jr.,  A. Dreuw,  B. D. Dunietz,  
 T. R. Furlani,  Chao-Ping Hsu,  Yousung Jung,  Jing Kong,  D. S. Lambrecht,  
 WanZhen Liang,  C. Ochsenfeld,  V. A. Rassolov,  L. V. Slipchenko,  
 J. E. Subotnik,  T. Van Voorhis,  J. M. Herbert,  A. I. Krylov,  
 P. M. W. Gill,  M. Head-Gordon

 Contributors to earlier versions of Q-Chem not listed above: 
 R. D. Adamson,  B. Austin,  J. Baker,  G. J. O. Beran,  K. Brandhorst,  
 S. T. Brown,  E. F. C. Byrd,  A. K. Chakraborty,  C.-L. Cheng,  
 Siu Hung Chien,  D. M. Chipman,  D. L. Crittenden,  H. Dachsel,  
 R. J. Doerksen,  A. D. Dutoi,  L. Fusti-Molnar,  W. A. Goddard III,  
 A. Golubeva-Zadorozhnaya,  S. R. Gwaltney,  G. Hawkins,  A. Heyden,  
 S. Hirata,  G. Kedziora,  F. J. Keil,  C. Kelley,  Jihan Kim,  R. A. King,  
 R. Z. Khaliullin,  P. P. Korambath,  W. Kurlancheek,  A. M. Lee,  M. S. Lee,  
 S. V. Levchenko,  Ching Yeh Lin,  D. Liotard,  R. C. Lochan,  I. Lotan,  
 P. E. Maslen,  N. Nair,  D. P. O'Neill,  D. Neuhauser,  E. Neuscamman,  
 C. M. Oana,  R. Olson,  B. Peters,  R. Peverati,  P. A. Pieniazek,  
 Y. M. Rhee,  J. Ritchie,  M. A. Rohrdanz,  E. Rosta,  N. J. Russ,  
 H. F. Schaefer III,  N. E. Schultz,  N. Shenvi,  A. C. Simmonett,  A. Sodt,  
 D. Stuck,  K. S. Thanthiriwatte,  V. Vanovschi,  Tao Wang,  A. Warshel,  
 C. F. Williams,  Q. Wu,  X. Xu,  W. Zhang

 Please cite Q-Chem as follows:
 Y. Shao et al., Mol. Phys. 113, 184-215 (2015)
 DOI: 10.1080/00268976.2014.952696

 Q-Chem 5.2.1 for Intel X86 EM64T Linux

 Parts of Q-Chem use Armadillo 8.300.2 (Tropical Shenanigans).
 http://arma.sourceforge.net/

 Q-Chem begins on Fri Nov 29 21:08:09 2019  

Host: 
0

     Scratch files written to /scratch/taweetham/qchem21037//
NAlpha2: 264
NElect   264
Mult     1
The previous job contains 0 fragments, simply inherited here

Checking the input file for inconsistencies... 	...done.

--------------------------------------------------------------
User input:
--------------------------------------------------------------

$MOLECULE
READ
$END

$REM
   JOB_TYPE 	FREQUENCY
   BASIS 	6-311++G**
   METHOD	B3LYP	
$END


--------------------------------------------------------------
 Atom   5: (  1.2137343023, -0.0000000000,  0.4363395306)
         ->(  1.2137342927,  0.0000000000,  0.4363395580)
 Atom   4: (  1.2148835791,  0.0000000000, -0.9680928689)
         ->(  1.2148835936, -0.0000000000, -0.9680928436)
 Atom   3: ( -0.0000000143,  0.0000000000, -1.6699424592)
         ->(  0.0000000000,  0.0000000000, -1.6699424592)
 Atom   6: (  0.0000000117, -0.0000000000,  1.1453823917)
         ->(  0.0000000000,  0.0000000000,  1.1453823917)
 Atom  11: (  2.8742930148, -0.0000000000,  1.3651244105)
         ->(  2.8742929898,  0.0000000000,  1.3651244635)
 Atom  10: (  2.8585950603,  0.0000000000, -1.9236721170)
         ->(  2.8585950844, -0.0000000000, -1.9236720607)
 Atom   9: ( -0.0000000339,  0.0000000000, -3.5713813868)
         ->(  0.0000000000,  0.0000000000, -3.5713813868)
 Atom  12: (  0.0000000227, -0.0000000000,  3.2759449871)
         ->(  0.0000000000,  0.0000000000,  3.2759449871)
 ----------------------------------------------------------------
             Standard Nuclear Orientation (Angstroms)
    I     Atom           X                Y                Z
 ----------------------------------------------------------------
    1      C      -1.2137342927    -0.0000000000     0.4363395580
    2      C      -1.2148835936     0.0000000000    -0.9680928436
    3      C       0.0000000000     0.0000000000    -1.6699424592
    4      C       1.2148835936    -0.0000000000    -0.9680928436
    5      C       1.2137342927     0.0000000000     0.4363395580
    6      C       0.0000000000     0.0000000000     1.1453823917
    7      Br     -2.8742929898    -0.0000000000     1.3651244635
    8      Br     -2.8585950844     0.0000000000    -1.9236720607
    9      Br      0.0000000000     0.0000000000    -3.5713813868
   10      Br      2.8585950844    -0.0000000000    -1.9236720607
   11      Br      2.8742929898     0.0000000000     1.3651244635
   12      I       0.0000000000     0.0000000000     3.2759449871
 ----------------------------------------------------------------
 Molecular Point Group                 C2v   NOp =  4
 Largest Abelian Subgroup              C2v   NOp =  4
 Nuclear Repulsion Energy =        3988.72865516 hartrees
 There are      132 alpha and      132 beta electrons
 Requested basis set is 6-311++G(d,p)
 There are 155 shells and 434 basis functions

 Total QAlloc Memory Limit   2000 MB
 Mega-Array Size       188 MB
 MEM_STATIC part       192 MB

                       Distance Matrix (Angstroms)
             C (  1)   C (  2)   C (  3)   C (  4)   C (  5)   C (  6)
   C (  2)  1.404433
   C (  3)  2.430962  1.403045
   C (  4)  2.805462  2.429767  1.403045
   C (  5)  2.427469  2.805462  2.430962  1.404433
   C (  6)  1.405664  2.437769  2.815325  2.437769  1.405664
   Br(  7)  1.902655  2.863135  4.180095  4.708000  4.192208  2.882680
   Br(  8)  2.876669  1.901294  2.869834  4.184060  4.706753  4.194122
   Br(  9)  4.187479  2.872813  1.901439  2.872813  4.187479  4.716764
   Br( 10)  4.706753  4.184060  2.869834  1.901294  2.876669  4.194122
   Br( 11)  4.192208  4.708000  4.180095  2.863135  1.902655  2.882680
   I ( 12)  3.088124  4.414499  4.945887  4.414499  3.088124  2.130563
             Br(  7)   Br(  8)   Br(  9)   Br( 10)   Br( 11)
   Br(  8)  3.288834
   Br(  9)  5.712324  3.299471
   Br( 10)  6.609250  5.717190  3.299471
   Br( 11)  5.748586  6.609250  5.712324  3.288834
   I ( 12)  3.451492  5.933598  6.847326  5.933598  3.451492

 A cutoff of  1.0D-11 yielded   7252 shell pairs
 There are     63780 function pairs (     70831 Cartesian)
 Smallest overlap matrix eigenvalue = 2.25E-07

 Q-Chem warning in module stvman/mkSTV.C, line 318:

 Overlap eigenvalue is smaller than square root of threshold
 Use THRESH >= 12 to get rid of this warning

 Linear dependence detected in AO basis
 Tighter screening thresholds may be required for diffuse basis sets
 Use S2THRESH > 14 and THRESH = 14 in case of SCF convergence issues
 Number of orthogonalized atomic orbitals = 432
 Maximum deviation from orthogonality = 5.506E-10
 Guess from superposition of atomic densities
 Warning:  Energy on first SCF cycle will be non-variational
 SAD guess density has 264.000000 electrons

 -----------------------------------------------------------------------
  General SCF calculation program by
  Eric Jon Sundstrom, Paul Horn, Yuezhi Mao, Dmitri Zuev, Alec White,
  David Stuck, Shaama M.S., Shane Yost, Joonho Lee, David Small,
  Daniel Levine, Susi Lehtola, Hugh Burton, Evgeny Epifanovsky,
  Bang C. Huynh
 -----------------------------------------------------------------------
 Exchange:     0.2000 Hartree-Fock + 0.0800 Slater + 0.7200 B88
 Correlation:  0.1900 VWN1RPA + 0.8100 LYP
 Using SG-1 standard quadrature grid
 using 4 threads for integral computing
 -------------------------------------------------------
 OpenMP Integral computing Module                
 Release: version 2.0, May 2017, Q-Chem Inc. Pleasanton 
 -------------------------------------------------------
 A restricted SCF calculation will be
 performed using DIIS
 SCF converges when DIIS error is below 1.0e-08
 ---------------------------------------
  Cycle       Energy         DIIS error
 ---------------------------------------
    1  -20021.1201026161      2.76e-02  
    2  -20018.8355553364      2.03e-03  
    3  -20018.7668897836      2.58e-03  
    4  -20018.8568970526      9.30e-04  
    5  -20018.8800231905      1.21e-04  
    6  -20018.8802332746      6.05e-05  
    7  -20018.8803026032      2.67e-05  
    8  -20018.8803196021      3.70e-06  
    9  -20018.8803198151      1.69e-06  
   10  -20018.8803198768      4.33e-07  
   11  -20018.8803198797      9.87e-08  
   12  -20018.8803199088      3.35e-08  
   13  -20018.8803198955      1.42e-08  
   14  -20018.8803199302      2.62e-09  Convergence criterion met
 ---------------------------------------
 SCF time:   CPU 236.89s  wall 64.00s 
 SCF   energy in the final basis set =   -20018.8803199302
 Total energy in the final basis set =   -20018.8803199302

 Q-Chem warning in module /home/taweetham/qchem52/libsym/oriorb.F, line  198:

 OriOrb: Failure to resolve orbital degeneracies.


 Q-Chem warning in module /home/taweetham/qchem52/libsym/oriorb.F, line  198:

 OriOrb: Failure to resolve orbital degeneracies.


 --------------------------------------------------------------
             Orbital Energies (a.u.) and Symmetries
 --------------------------------------------------------------

 Alpha MOs, Restricted
 -- Occupied --                  
******* -482.86 -482.86 -482.86 -482.86 -482.86 -176.32 -165.72
  1 A1    2 A1    1 B1    3 A1    2 B1    4 A1    5 A1    6 A1                 
-165.72 -165.72  -62.51  -62.51  -62.51  -62.51  -62.51  -56.33
  1 B2    3 B1    7 A1    4 B1    8 A1    5 B1    9 A1   10 A1                 
-56.330 -56.330 -56.330 -56.330 -56.326 -56.326 -56.326 -56.326
  6 B1   11 A1    7 B1   12 A1    2 B2    3 B2    1 A2    4 B2                 
-56.326 -56.326 -56.326 -56.326 -56.325 -56.325 -35.816 -31.310
  2 A2    8 B1   13 A1    9 B1   14 A1   10 B1   15 A1   16 A1                 
-31.304 -31.303 -22.960 -22.959 -22.958 -22.954 -22.954 -10.283
  5 B2   11 B1   17 A1    6 B2   12 B1    3 A2   18 A1   19 A1                 
-10.283 -10.283 -10.282 -10.282 -10.273  -8.718  -8.718  -8.718
 13 B1   20 A1   14 B1   21 A1   22 A1   23 A1   15 B1   24 A1                 
 -8.718  -8.718  -6.551  -6.551  -6.551  -6.550  -6.550  -6.537
 16 B1   25 A1   26 A1   17 B1   27 A1   18 B1   28 A1    7 B2                 
 -6.537  -6.537  -6.537  -6.537  -6.536  -6.536  -6.536  -6.535
  8 B2    4 A2    5 A2    9 B2   19 B1   29 A1   20 B1   21 B1                 
 -6.535  -6.366  -4.779  -4.763  -4.762  -2.661  -2.661  -2.661
 30 A1   31 A1   32 A1   10 B2   22 B1   33 A1   23 B1   34 A1                 
 -2.661  -2.661  -2.658  -2.658  -2.658  -2.657  -2.657  -2.657
 24 B1   35 A1   11 B2   12 B2    6 A2   13 B2    7 A2   25 B1                 
 -2.657  -2.657  -2.657  -2.657  -2.646  -2.646  -2.646  -2.646
 36 A1   26 B1   37 A1   27 B1   28 B1    8 A2   38 A1   39 A1                 
 -2.646  -2.646  -2.645  -2.645  -2.645  -2.645  -2.044  -2.040
 14 B2    9 A2   29 B1   40 A1   15 B2   10 A2   41 A1   16 B2                 
 -2.039  -2.026  -2.026  -0.947  -0.881  -0.870  -0.825  -0.815
 30 B1   11 A2   42 A1   43 A1   31 B1   44 A1   32 B1   45 A1                 
 -0.804  -0.760  -0.737  -0.682  -0.628  -0.614  -0.551  -0.510
 46 A1   47 A1   33 B1   48 A1   34 B1   49 A1   35 B1   50 A1                 
 -0.461  -0.459  -0.449  -0.437  -0.405  -0.389  -0.388  -0.381
 17 B2   51 A1   36 B1   52 A1   37 B1   53 A1   12 A2   18 B2                 
 -0.346  -0.342  -0.334  -0.331  -0.324  -0.313  -0.299  -0.298
 38 B1   54 A1   39 B1   13 A2   19 B2   20 B2   55 A1   21 B2                 
 -0.289  -0.266  -0.263  -0.258
 40 B1   14 A2   22 B2   41 B1                                                 
 -- Virtual --                   
 -0.105  -0.071  -0.070  -0.055  -0.043  -0.018  -0.005  -0.001
 56 A1   23 B2   15 A2   57 A1   42 B1   58 A1   59 A1   43 B1                 
 -0.000   0.023   0.023   0.040   0.040   0.054   0.056   0.057
 60 A1   61 A1   44 B1   62 A1   24 B2   16 A2   63 A1   25 B2                 
  0.059   0.061   0.065   0.065   0.068   0.075   0.082   0.085
 45 B1   46 B1   47 B1   26 B2   64 A1   17 A2   65 A1   48 B1                 
  0.091   0.095   0.100   0.100   0.110   0.119   0.130   0.130
 27 B2   66 A1   28 B2   49 B1   67 A1   68 A1   29 B2   69 A1                 
  0.135   0.140   0.157   0.167   0.168   0.169   0.178   0.188
 50 B1   18 A2   30 B2   19 A2   51 B1   70 A1   52 B1   71 A1                 
  0.196   0.200   0.206   0.208   0.214   0.216   0.223   0.226
 53 B1   72 A1   73 A1   54 B1   74 A1   55 B1   31 B2   56 B1                 
  0.239   0.246   0.246   0.252   0.264   0.275   0.279   0.282
 75 A1   76 A1   57 B1   77 A1   58 B1   78 A1   32 B2   59 B1                 
  0.301   0.321   0.353   0.366   0.372   0.378   0.392   0.407
 79 A1   60 B1   61 B1   80 A1   33 B2   81 A1   20 A2   34 B2                 
  0.409   0.412   0.418   0.423   0.425   0.425   0.431   0.437
 62 B1   82 A1   63 B1   21 A2   64 B1   83 A1   22 A2   35 B2                 
  0.456   0.465   0.478   0.485   0.489   0.492   0.494   0.495
 36 B2   65 B1   84 A1   37 B2   85 A1   86 A1   23 A2   66 B1                 
  0.499   0.507   0.514   0.523   0.526   0.530   0.534   0.536
 67 B1   87 A1   68 B1   38 B2   88 A1   39 B2   24 A2   89 A1                 
  0.544   0.546   0.562   0.565   0.569   0.569   0.573   0.600
 25 A2   90 A1   40 B2   26 A2   41 B2   27 A2   69 B1   42 B2                 
  0.602   0.635   0.652   0.658   0.662   0.671   0.698   0.705
 91 A1   43 B2   92 A1   28 A2   70 B1   93 A1   71 B1   94 A1                 
  0.716   0.719   0.734   0.734   0.737   0.755   0.763   0.773
 44 B2   95 A1   72 B1   29 A2   96 A1   97 A1   73 B1   98 A1                 
  0.788   0.807   0.812   0.820   0.841   0.843   0.845   0.877
 74 B1   75 B1   99 A1   76 B1  100 A1   77 B1  101 A1   78 B1                 
  0.882   0.929   0.938   0.938   0.969   1.001   1.021   1.036
102 A1   45 B2   30 A2  103 A1   79 B1  104 A1   80 B1   81 B1                 
  1.052   1.063   1.114   1.123   1.131   1.163   1.164   1.204
105 A1  106 A1  107 A1   46 B2   82 B1   83 B1  108 A1   47 B2                 
  1.233   1.237   1.241   1.336   1.362   1.376   1.410   1.437
 31 A2   48 B2   32 A2  109 A1   49 B2   84 B1  110 A1   85 B1                 
  1.464   1.466   1.515   1.565   1.568   1.720   1.720   1.740
 86 B1  111 A1  112 A1   87 B1  113 A1   33 A2   50 B2   88 B1                 
  1.740   1.808   1.810   1.842   1.844   1.893   1.973   1.988
114 A1  115 A1   89 B1   34 A2   51 B2   52 B2   53 B2   35 A2                 
  2.006   2.007   2.024   2.034   2.073   2.080   2.085   2.117
116 A1   54 B2   36 A2   90 B1   91 B1   55 B2  117 A1   92 B1                 
  2.126   2.149   2.177   2.194   2.199   2.232   2.250   2.281
118 A1   93 B1  119 A1  120 A1   94 B1  121 A1   37 A2   95 B1                 
  2.293   2.306   2.350   2.396   2.400   2.464   2.573   2.712
122 A1   96 B1  123 A1   97 B1  124 A1   98 B1   56 B2   57 B2                 
  2.717   2.820   2.824   2.830   2.929   2.959   2.993   3.041
 38 A2  125 A1   58 B2   39 A2  126 A1   99 B1  127 A1   59 B2                 
  3.056   3.140   3.155   3.386   3.400   3.624   3.801   3.808
100 B1  128 A1  101 B1  129 A1  102 B1  130 A1  131 A1  103 B1                 
  3.950   3.957   3.977   3.990   3.993   3.993   3.997   4.005
 40 A2  132 A1   41 A2   60 B2   42 A2   61 B2   43 A2   62 B2                 
  4.035   4.036   4.045   4.064   4.072   4.072   4.076   4.080
 63 B2  133 A1   44 A2  104 B1   64 B2  134 A1  105 B1  135 A1                 
  4.082   4.110   4.145   4.184   4.218   4.250   4.259   4.273
 45 A2  106 B1   65 B2  107 B1  136 A1  108 B1  137 A1  138 A1                 
  4.311   4.346   4.377   4.403   4.438   4.459   4.539   4.814
109 B1  139 A1  110 B1  140 A1  111 B1  141 A1  142 A1  112 B1                 
  6.023   6.112   6.144   6.613   6.754   6.786   6.831   6.853
 66 B2  113 B1  143 A1  144 A1  114 B1  145 A1  115 B1  146 A1                 
  7.527   7.539   7.548   7.557   7.592   7.640   7.645   7.656
 67 B2   46 A2   68 B2   47 A2   69 B2  116 B1  147 A1  117 B1                 
  7.672   7.683   7.684   7.719   7.767   7.805   7.828  23.168
148 A1  118 B1  149 A1  119 B1  150 A1  120 B1  151 A1  152 A1                 
 23.757  23.759  23.918  23.918  24.003  27.912  28.357  28.419
121 B1  153 A1  154 A1  122 B1  155 A1  156 A1   70 B2  157 A1                 
 28.426  28.527  28.552  28.554  28.618  28.723  47.886  48.007
123 B1   48 A2  158 A1   71 B2  124 B1  159 A1  160 A1  125 B1                 
 48.035  48.076  48.089 127.895 127.948 127.970 151.701 289.722
161 A1  126 B1  162 A1   72 B2  127 B1  163 A1  164 A1   73 B2                 
289.734 289.745 289.754 289.789 289.834 289.845 289.859 289.877
 49 A2   74 B2   50 A2   75 B2  128 B1  165 A1  129 B1  166 A1                 
289.880 289.895 289.942 289.988 290.024 290.0491020.6721020.826
130 B1  167 A1  131 B1  168 A1  132 B1  169 A1  170 A1  133 B1                 
*******1020.9121020.9281901.865
171 A1  134 B1  172 A1  173 A1                                                 

 Beta MOs, Restricted
 -- Occupied --                  
******* -482.86 -482.86 -482.86 -482.86 -482.86 -176.32 -165.72
  1 A1    2 A1    1 B1    3 A1    2 B1    4 A1    5 A1    6 A1                 
-165.72 -165.72  -62.51  -62.51  -62.51  -62.51  -62.51  -56.33
  1 B2    3 B1    7 A1    4 B1    8 A1    5 B1    9 A1   10 A1                 
-56.330 -56.330 -56.330 -56.330 -56.326 -56.326 -56.326 -56.326
  6 B1   11 A1    7 B1   12 A1    2 B2    3 B2    1 A2    4 B2                 
-56.326 -56.326 -56.326 -56.326 -56.325 -56.325 -35.816 -31.310
  2 A2    8 B1   13 A1    9 B1   14 A1   10 B1   15 A1   16 A1                 
-31.304 -31.303 -22.960 -22.959 -22.958 -22.954 -22.954 -10.283
  5 B2   11 B1   17 A1    6 B2   12 B1    3 A2   18 A1   19 A1                 
-10.283 -10.283 -10.282 -10.282 -10.273  -8.718  -8.718  -8.718
 13 B1   20 A1   14 B1   21 A1   22 A1   23 A1   15 B1   24 A1                 
 -8.718  -8.718  -6.551  -6.551  -6.551  -6.550  -6.550  -6.537
 16 B1   25 A1   26 A1   17 B1   27 A1   18 B1   28 A1    7 B2                 
 -6.537  -6.537  -6.537  -6.537  -6.536  -6.536  -6.536  -6.535
  8 B2    4 A2    5 A2    9 B2   19 B1   29 A1   20 B1   21 B1                 
 -6.535  -6.366  -4.779  -4.763  -4.762  -2.661  -2.661  -2.661
 30 A1   31 A1   32 A1   10 B2   22 B1   33 A1   23 B1   34 A1                 
 -2.661  -2.661  -2.658  -2.658  -2.658  -2.657  -2.657  -2.657
 24 B1   35 A1   11 B2   12 B2    6 A2   13 B2    7 A2   25 B1                 
 -2.657  -2.657  -2.657  -2.657  -2.646  -2.646  -2.646  -2.646
 36 A1   26 B1   37 A1   27 B1   28 B1    8 A2   38 A1   39 A1                 
 -2.646  -2.646  -2.645  -2.645  -2.645  -2.645  -2.044  -2.040
 14 B2    9 A2   29 B1   40 A1   15 B2   10 A2   41 A1   16 B2                 
 -2.039  -2.026  -2.026  -0.947  -0.881  -0.870  -0.825  -0.815
 30 B1   11 A2   42 A1   43 A1   31 B1   44 A1   32 B1   45 A1                 
 -0.804  -0.760  -0.737  -0.682  -0.628  -0.614  -0.551  -0.510
 46 A1   47 A1   33 B1   48 A1   34 B1   49 A1   35 B1   50 A1                 
 -0.461  -0.459  -0.449  -0.437  -0.405  -0.389  -0.388  -0.381
 17 B2   51 A1   36 B1   52 A1   37 B1   53 A1   12 A2   18 B2                 
 -0.346  -0.342  -0.334  -0.331  -0.324  -0.313  -0.299  -0.298
 38 B1   54 A1   39 B1   13 A2   19 B2   20 B2   55 A1   21 B2                 
 -0.289  -0.266  -0.263  -0.258
 40 B1   14 A2   22 B2   41 B1                                                 
 -- Virtual --                   
 -0.105  -0.071  -0.070  -0.055  -0.043  -0.018  -0.005  -0.001
 56 A1   23 B2   15 A2   57 A1   42 B1   58 A1   59 A1   43 B1                 
 -0.000   0.023   0.023   0.040   0.040   0.054   0.056   0.057
 60 A1   61 A1   44 B1   62 A1   24 B2   16 A2   63 A1   25 B2                 
  0.059   0.061   0.065   0.065   0.068   0.075   0.082   0.085
 45 B1   46 B1   47 B1   26 B2   64 A1   17 A2   65 A1   48 B1                 
  0.091   0.095   0.100   0.100   0.110   0.119   0.130   0.130
 27 B2   66 A1   28 B2   49 B1   67 A1   68 A1   29 B2   69 A1                 
  0.135   0.140   0.157   0.167   0.168   0.169   0.178   0.188
 50 B1   18 A2   30 B2   19 A2   51 B1   70 A1   52 B1   71 A1                 
  0.196   0.200   0.206   0.208   0.214   0.216   0.223   0.226
 53 B1   72 A1   73 A1   54 B1   74 A1   55 B1   31 B2   56 B1                 
  0.239   0.246   0.246   0.252   0.264   0.275   0.279   0.282
 75 A1   76 A1   57 B1   77 A1   58 B1   78 A1   32 B2   59 B1                 
  0.301   0.321   0.353   0.366   0.372   0.378   0.392   0.407
 79 A1   60 B1   61 B1   80 A1   33 B2   81 A1   20 A2   34 B2                 
  0.409   0.412   0.418   0.423   0.425   0.425   0.431   0.437
 62 B1   82 A1   63 B1   21 A2   64 B1   83 A1   22 A2   35 B2                 
  0.456   0.465   0.478   0.485   0.489   0.492   0.494   0.495
 36 B2   65 B1   84 A1   37 B2   85 A1   86 A1   23 A2   66 B1                 
  0.499   0.507   0.514   0.523   0.526   0.530   0.534   0.536
 67 B1   87 A1   68 B1   38 B2   88 A1   39 B2   24 A2   89 A1                 
  0.544   0.546   0.562   0.565   0.569   0.569   0.573   0.600
 25 A2   90 A1   40 B2   26 A2   41 B2   27 A2   69 B1   42 B2                 
  0.602   0.635   0.652   0.658   0.662   0.671   0.698   0.705
 91 A1   43 B2   92 A1   28 A2   70 B1   93 A1   71 B1   94 A1                 
  0.716   0.719   0.734   0.734   0.737   0.755   0.763   0.773
 44 B2   95 A1   72 B1   29 A2   96 A1   97 A1   73 B1   98 A1                 
  0.788   0.807   0.812   0.820   0.841   0.843   0.845   0.877
 74 B1   75 B1   99 A1   76 B1  100 A1   77 B1  101 A1   78 B1                 
  0.882   0.929   0.938   0.938   0.969   1.001   1.021   1.036
102 A1   45 B2   30 A2  103 A1   79 B1  104 A1   80 B1   81 B1                 
  1.052   1.063   1.114   1.123   1.131   1.163   1.164   1.204
105 A1  106 A1  107 A1   46 B2   82 B1   83 B1  108 A1   47 B2                 
  1.233   1.237   1.241   1.336   1.362   1.376   1.410   1.437
 31 A2   48 B2   32 A2  109 A1   49 B2   84 B1  110 A1   85 B1                 
  1.464   1.466   1.515   1.565   1.568   1.720   1.720   1.740
 86 B1  111 A1  112 A1   87 B1  113 A1   33 A2   50 B2   88 B1                 
  1.740   1.808   1.810   1.842   1.844   1.893   1.973   1.988
114 A1  115 A1   89 B1   34 A2   51 B2   52 B2   53 B2   35 A2                 
  2.006   2.007   2.024   2.034   2.073   2.080   2.085   2.117
116 A1   54 B2   36 A2   90 B1   91 B1   55 B2  117 A1   92 B1                 
  2.126   2.149   2.177   2.194   2.199   2.232   2.250   2.281
118 A1   93 B1  119 A1  120 A1   94 B1  121 A1   37 A2   95 B1                 
  2.293   2.306   2.350   2.396   2.400   2.464   2.573   2.712
122 A1   96 B1  123 A1   97 B1  124 A1   98 B1   56 B2   57 B2                 
  2.717   2.820   2.824   2.830   2.929   2.959   2.993   3.041
 38 A2  125 A1   58 B2   39 A2  126 A1   99 B1  127 A1   59 B2                 
  3.056   3.140   3.155   3.386   3.400   3.624   3.801   3.808
100 B1  128 A1  101 B1  129 A1  102 B1  130 A1  131 A1  103 B1                 
  3.950   3.957   3.977   3.990   3.993   3.993   3.997   4.005
 40 A2  132 A1   41 A2   60 B2   42 A2   61 B2   43 A2   62 B2                 
  4.035   4.036   4.045   4.064   4.072   4.072   4.076   4.080
 63 B2  133 A1   44 A2  104 B1   64 B2  134 A1  105 B1  135 A1                 
  4.082   4.110   4.145   4.184   4.218   4.250   4.259   4.273
 45 A2  106 B1   65 B2  107 B1  136 A1  108 B1  137 A1  138 A1                 
  4.311   4.346   4.377   4.403   4.438   4.459   4.539   4.814
109 B1  139 A1  110 B1  140 A1  111 B1  141 A1  142 A1  112 B1                 
  6.023   6.112   6.144   6.613   6.754   6.786   6.831   6.853
 66 B2  113 B1  143 A1  144 A1  114 B1  145 A1  115 B1  146 A1                 
  7.527   7.539   7.548   7.557   7.592   7.640   7.645   7.656
 67 B2   46 A2   68 B2   47 A2   69 B2  116 B1  147 A1  117 B1                 
  7.672   7.683   7.684   7.719   7.767   7.805   7.828  23.168
148 A1  118 B1  149 A1  119 B1  150 A1  120 B1  151 A1  152 A1                 
 23.757  23.759  23.918  23.918  24.003  27.912  28.357  28.419
121 B1  153 A1  154 A1  122 B1  155 A1  156 A1   70 B2  157 A1                 
 28.426  28.527  28.552  28.554  28.618  28.723  47.886  48.007
123 B1   48 A2  158 A1   71 B2  124 B1  159 A1  160 A1  125 B1                 
 48.035  48.076  48.089 127.895 127.948 127.970 151.701 289.722
161 A1  126 B1  162 A1   72 B2  127 B1  163 A1  164 A1   73 B2                 
289.734 289.745 289.754 289.789 289.834 289.845 289.859 289.877
 49 A2   74 B2   50 A2   75 B2  128 B1  165 A1  129 B1  166 A1                 
289.880 289.895 289.942 289.988 290.024 290.0491020.6721020.826
130 B1  167 A1  131 B1  168 A1  132 B1  169 A1  170 A1  133 B1                 
*******1020.9121020.9281901.865
171 A1  134 B1  172 A1  173 A1                                                 
 --------------------------------------------------------------

          Ground-State Mulliken Net Atomic Charges

     Atom                 Charge (a.u.)
  ----------------------------------------
      1 C                     0.070664
      2 C                     0.066516
      3 C                     0.212361
      4 C                     0.066516
      5 C                     0.070664
      6 C                     0.388797
      7 Br                   -0.223397
      8 Br                   -0.176722
      9 Br                   -0.180120
     10 Br                   -0.176722
     11 Br                   -0.223397
     12 I                     0.104841
  ----------------------------------------
  Sum of atomic charges =     0.000000

 -----------------------------------------------------------------
                    Cartesian Multipole Moments
 -----------------------------------------------------------------
    Charge (ESU x 10^10)
                -0.0000
    Dipole Moment (Debye)
         X       0.0000      Y       0.0000      Z       0.2460
       Tot       0.2460
    Quadrupole Moments (Debye-Ang)
        XX    -149.0023     XY       0.0000     YY    -155.3894
        XZ       0.0000     YZ       0.0000     ZZ    -146.9279
    Octopole Moments (Debye-Ang^2)
       XXX      -0.0000    XXY       0.0000    XYY      -0.0000
       YYY       0.0000    XXZ      -0.1809    XYZ       0.0000
       YYZ       1.2705    XZZ       0.0000    YZZ       0.0000
       ZZZ      14.8288
    Hexadecapole Moments (Debye-Ang^3)
      XXXX   -3730.8723   XXXY       0.0000   XXYY    -710.9080
      XYYY       0.0000   YYYY    -193.6140   XXXZ       0.0000
      XXYZ      -0.0000   XYYZ      -0.0000   YYYZ       0.0000
      XXZZ   -1390.1251   XYZZ       0.0000   YYZZ    -855.9322
      XZZZ      -0.0000   YZZZ       0.0000   ZZZZ   -4495.2280
 -----------------------------------------------------------------
 Calculating MO derivatives via CPSCF
    1     0    39    0.0207110  
    2     0    39    0.0096907  
    3     0    39    0.0017793  
    4     0    39    0.0001967  
    5    17    22    0.0000283  
    6    38     1    0.0000021  
    7    39     0    0.0000001  Converged
 Time for AOints: 394.1 s (CPU) 99.0 s (wall)
 ------------------------------------------------------------------------------
                     AOints        : Timing summary (seconds)
 ------------------------------------------------------------------------------
     job step          cpu (% of tot)      sys (% of tot)     wall (% of tot)
 ------------------------------------------------------------------------------
  AOints            0.3941E+03 ( 8.5)   0.1100E-04 ( 4.0)   0.9896E+02 ( 8.3)
 ------------------------------------------------------------------------------
   Grand Totals     0.4651E+04          0.2750E-03          0.1186E+04
 ------------------------------------------------------------------------------
 Polarizability Matrix (a.u.)
            1           2           3
    1-242.8892804   0.0000000   0.0000000
    2   0.0000000-110.2273030  -0.0000000
    3   0.0000000  -0.0000000-258.1589208
 Calculating analytic Hessian of the SCF energy

 Direct stationary perturbation theory relativistic correction:

 rels  =     180.972186393569
 relv  =    -615.897942453334
 rel2e =      96.725137473741
 E_rel =    -338.200618586024

 Hessian of the SCF Energy
            1           2           3           4           5           6
    1   0.4915917   0.0000000   0.0413586  -0.0892778  -0.0000000   0.0263413
    2   0.0000000   0.1002919  -0.0000000   0.0000000  -0.0501432  -0.0000000
    3   0.0413586  -0.0000000   0.5426119  -0.0268635   0.0000000  -0.2833629
    4  -0.0892778   0.0000000  -0.0268635   0.5015082   0.0000000  -0.0441404
    5  -0.0000000  -0.0501432   0.0000000   0.0000000   0.0998965  -0.0000000
    6   0.0263413  -0.0000000  -0.2833629  -0.0441404  -0.0000000   0.5486075
    7   0.0287470  -0.0000000   0.0766610  -0.2384601  -0.0000000   0.0591689
    8  -0.0000000   0.0030746   0.0000000  -0.0000000  -0.0500857   0.0000000
    9   0.0213083   0.0000000  -0.0274532   0.1117000  -0.0000000  -0.1391421
   10  -0.0163516  -0.0000000  -0.0285258  -0.0557207   0.0000000   0.0271109
   11   0.0000000   0.0025441  -0.0000000  -0.0000000   0.0031505   0.0000000
   12  -0.0282361  -0.0000000  -0.0499055  -0.0271112   0.0000000   0.0575321
   13  -0.0555247   0.0000000  -0.0267163  -0.0163514  -0.0000000   0.0282367
   14   0.0000000   0.0020049   0.0000000   0.0000000   0.0025441  -0.0000000
   15   0.0267151   0.0000000   0.0570168   0.0285260  -0.0000000  -0.0499057
   16  -0.2307351  -0.0000000  -0.0611169   0.0276246   0.0000000  -0.0752072
   17   0.0000000  -0.0482026  -0.0000000  -0.0000000   0.0040365   0.0000000
   18  -0.1073577  -0.0000000  -0.1393574  -0.0209898   0.0000000  -0.0270717
   19  -0.1109470   0.0000000   0.0470901  -0.0157293  -0.0000000   0.0122249
   20   0.0000000  -0.0193414  -0.0000000  -0.0000000   0.0025801   0.0000000
   21   0.0457260   0.0000000  -0.0571274   0.0272076  -0.0000000  -0.0184644
   22  -0.0146294  -0.0000000  -0.0118567  -0.1113372   0.0000000  -0.0474089
   23   0.0000000   0.0023876   0.0000000   0.0000000  -0.0193995  -0.0000000
   24  -0.0262855   0.0000000  -0.0181710  -0.0476158  -0.0000000  -0.0581505
   25  -0.0023818  -0.0000000   0.0000386  -0.0004958  -0.0000000   0.0183582
   26   0.0000000   0.0032414   0.0000000  -0.0000000   0.0024585   0.0000000
   27   0.0025711   0.0000000   0.0029225   0.0036518  -0.0000000  -0.0325525
   28  -0.0004200  -0.0000000   0.0003018   0.0005100   0.0000000  -0.0041511
   29  -0.0000000  -0.0009041  -0.0000000   0.0000000   0.0033217   0.0000000
   30   0.0001354  -0.0000000  -0.0002772  -0.0016924   0.0000000   0.0000177
   31   0.0002852   0.0000000   0.0037559  -0.0004744  -0.0000000  -0.0001739
   32  -0.0000000   0.0034660   0.0000000   0.0000000  -0.0009677  -0.0000000
   33   0.0014966   0.0000000   0.0000376  -0.0002014  -0.0000000  -0.0001277
   34  -0.0003568   0.0000000  -0.0141269  -0.0017961  -0.0000000  -0.0003594
   35  -0.0000000   0.0015808   0.0000000   0.0000000   0.0026084   0.0000000
   36  -0.0037741  -0.0000000  -0.0269343  -0.0024707   0.0000000   0.0026197
            7           8           9          10          11          12
    1   0.0287470  -0.0000000   0.0213083  -0.0163516   0.0000000  -0.0282361
    2  -0.0000000   0.0030746   0.0000000  -0.0000000   0.0025441  -0.0000000
    3   0.0766610   0.0000000  -0.0274532  -0.0285258  -0.0000000  -0.0499055
    4  -0.2384601  -0.0000000   0.1117000  -0.0557207  -0.0000000  -0.0271112
    5  -0.0000000  -0.0500857  -0.0000000   0.0000000   0.0031505   0.0000000
    6   0.0591689   0.0000000  -0.1391421   0.0271109   0.0000000   0.0575321
    7   0.5788111   0.0000000   0.0000004  -0.2384604   0.0000000  -0.0591690
    8   0.0000000   0.1006441  -0.0000000  -0.0000000  -0.0500858  -0.0000000
    9   0.0000004  -0.0000000   0.4796206  -0.1117001   0.0000000  -0.1391423
   10  -0.2384604  -0.0000000  -0.1117001   0.5015085  -0.0000000   0.0441419
   11   0.0000000  -0.0500858   0.0000000  -0.0000000   0.0998965  -0.0000000
   12  -0.0591690  -0.0000000  -0.1391423   0.0441419  -0.0000000   0.5486083
   13   0.0287472   0.0000000  -0.0213087  -0.0892777  -0.0000000  -0.0263429
   14   0.0000000   0.0030747   0.0000000   0.0000000  -0.0501432   0.0000000
   15  -0.0766617   0.0000000  -0.0274530   0.0268632   0.0000000  -0.2833627
   16  -0.0648169   0.0000000   0.0000001   0.0276246   0.0000000   0.0752071
   17  -0.0000000   0.0022263  -0.0000000   0.0000000   0.0040364   0.0000000
   18  -0.0000000  -0.0000000   0.0002150   0.0209891   0.0000000  -0.0270717
   19   0.0026511   0.0000000  -0.0002692  -0.0004744   0.0000000   0.0001738
   20   0.0000000   0.0033151  -0.0000000  -0.0000000  -0.0009677  -0.0000000
   21  -0.0029372   0.0000000  -0.0022496   0.0002015   0.0000000  -0.0001276
   22  -0.0341609   0.0000000  -0.0157781   0.0005099  -0.0000000   0.0041511
   23   0.0000000   0.0024415   0.0000000   0.0000000   0.0033217   0.0000000
   24  -0.0009098   0.0000000   0.0009395   0.0016924   0.0000000   0.0000177
   25  -0.0311217   0.0000000   0.0000000  -0.0004958  -0.0000000  -0.0183582
   26  -0.0000000  -0.0196801  -0.0000000   0.0000000   0.0024585   0.0000000
   27   0.0000000  -0.0000000  -0.1434227  -0.0036518   0.0000000  -0.0325525
   28  -0.0341609  -0.0000000   0.0157781  -0.1113372  -0.0000000   0.0474089
   29  -0.0000000   0.0024415   0.0000000  -0.0000000  -0.0193995  -0.0000000
   30   0.0009098   0.0000000   0.0009395   0.0476158  -0.0000000  -0.0581505
   31   0.0026511  -0.0000000   0.0002692  -0.0157294   0.0000000  -0.0122249
   32   0.0000000   0.0033151  -0.0000000   0.0000000   0.0025801   0.0000000
   33   0.0029372  -0.0000000  -0.0022496  -0.0272077  -0.0000000  -0.0184644
   34  -0.0004265   0.0000000  -0.0000000  -0.0017961  -0.0000000   0.0003594
   35  -0.0000000  -0.0006812   0.0000000  -0.0000000   0.0026084   0.0000000
   36   0.0000000  -0.0000000  -0.0006024   0.0024708   0.0000000   0.0026197
           13          14          15          16          17          18
    1  -0.0555247   0.0000000   0.0267151  -0.2307351   0.0000000  -0.1073577
    2   0.0000000   0.0020049   0.0000000  -0.0000000  -0.0482026  -0.0000000
    3  -0.0267163   0.0000000   0.0570168  -0.0611169  -0.0000000  -0.1393574
    4  -0.0163514   0.0000000   0.0285260   0.0276246  -0.0000000  -0.0209898
    5  -0.0000000   0.0025441  -0.0000000   0.0000000   0.0040365   0.0000000
    6   0.0282367  -0.0000000  -0.0499057  -0.0752072   0.0000000  -0.0270717
    7   0.0287472   0.0000000  -0.0766617  -0.0648169  -0.0000000  -0.0000000
    8   0.0000000   0.0030747   0.0000000   0.0000000   0.0022263  -0.0000000
    9  -0.0213087   0.0000000  -0.0274530   0.0000001  -0.0000000   0.0002150
   10  -0.0892777   0.0000000   0.0268632   0.0276246   0.0000000   0.0209891
   11  -0.0000000  -0.0501432   0.0000000   0.0000000   0.0040364   0.0000000
   12  -0.0263429   0.0000000  -0.2833627   0.0752071   0.0000000  -0.0270717
   13   0.4915910  -0.0000000  -0.0413569  -0.2307347   0.0000000   0.1073577
   14  -0.0000000   0.1002919  -0.0000000   0.0000000  -0.0482026   0.0000000
   15  -0.0413569  -0.0000000   0.5426117   0.0611171  -0.0000000  -0.1393572
   16  -0.2307347   0.0000000   0.0611171   0.5658740  -0.0000000   0.0000006
   17   0.0000000  -0.0482026  -0.0000000  -0.0000000   0.0989034  -0.0000000
   18   0.1073577   0.0000000  -0.1393572   0.0000006  -0.0000000   0.4069807
   19   0.0002852  -0.0000000  -0.0037559  -0.0344834  -0.0000000   0.0143081
   20   0.0000000   0.0034660   0.0000000   0.0000000   0.0018537   0.0000000
   21  -0.0014967  -0.0000000   0.0000375   0.0001919  -0.0000000   0.0017472
   22  -0.0004200   0.0000000  -0.0003018   0.0025075  -0.0000000   0.0002212
   23  -0.0000000  -0.0009041  -0.0000000   0.0000000   0.0031917   0.0000000
   24  -0.0001353  -0.0000000  -0.0002772   0.0026156   0.0000000  -0.0023414
   25  -0.0023818  -0.0000000  -0.0000386  -0.0000604   0.0000000   0.0000001
   26   0.0000000   0.0032414   0.0000000  -0.0000000  -0.0008628  -0.0000000
   27  -0.0025712   0.0000000   0.0029224  -0.0000000  -0.0000000  -0.0008699
   28  -0.0146294   0.0000000   0.0118567   0.0025075   0.0000000  -0.0002212
   29   0.0000000   0.0023876   0.0000000  -0.0000000   0.0031917   0.0000000
   30   0.0262855   0.0000000  -0.0181710  -0.0026157   0.0000000  -0.0023414
   31  -0.1109471  -0.0000000  -0.0470902  -0.0344834  -0.0000000  -0.0143081
   32  -0.0000000  -0.0193414  -0.0000000   0.0000000   0.0018537   0.0000000
   33  -0.0457260   0.0000000  -0.0571273  -0.0001919   0.0000000   0.0017472
   34  -0.0003568  -0.0000000   0.0141269  -0.0308244  -0.0000000  -0.0000000
   35   0.0000000   0.0015808  -0.0000000  -0.0000000  -0.0220256  -0.0000000
   36   0.0037740   0.0000000  -0.0269343   0.0000000   0.0000000  -0.0722796
           19          20          21          22          23          24
    1  -0.1109470   0.0000000   0.0457260  -0.0146294   0.0000000  -0.0262855
    2   0.0000000  -0.0193414   0.0000000  -0.0000000   0.0023876   0.0000000
    3   0.0470901  -0.0000000  -0.0571274  -0.0118567   0.0000000  -0.0181710
    4  -0.0157293  -0.0000000   0.0272076  -0.1113372   0.0000000  -0.0476158
    5  -0.0000000   0.0025801  -0.0000000   0.0000000  -0.0193995  -0.0000000
    6   0.0122249   0.0000000  -0.0184644  -0.0474089  -0.0000000  -0.0581505
    7   0.0026511   0.0000000  -0.0029372  -0.0341609   0.0000000  -0.0009098
    8   0.0000000   0.0033151   0.0000000   0.0000000   0.0024415   0.0000000
    9  -0.0002692  -0.0000000  -0.0022496  -0.0157781   0.0000000   0.0009395
   10  -0.0004744  -0.0000000   0.0002015   0.0005099   0.0000000   0.0016924
   11   0.0000000  -0.0009677   0.0000000  -0.0000000   0.0033217   0.0000000
   12   0.0001738  -0.0000000  -0.0001276   0.0041511   0.0000000   0.0000177
   13   0.0002852   0.0000000  -0.0014967  -0.0004200  -0.0000000  -0.0001353
   14  -0.0000000   0.0034660  -0.0000000   0.0000000  -0.0009041  -0.0000000
   15  -0.0037559   0.0000000   0.0000375  -0.0003018  -0.0000000  -0.0002772
   16  -0.0344834   0.0000000   0.0001919   0.0025075   0.0000000   0.0026156
   17  -0.0000000   0.0018537  -0.0000000  -0.0000000   0.0031917   0.0000000
   18   0.0143081   0.0000000   0.0017472   0.0002212   0.0000000  -0.0023414
   19   0.1672678  -0.0000000  -0.0633972   0.0020103  -0.0000000  -0.0040494
   20  -0.0000000   0.0082984  -0.0000000   0.0000000   0.0002042   0.0000000
   21  -0.0633972  -0.0000000   0.0935762   0.0042562   0.0000000  -0.0130256
   22   0.0020103   0.0000000   0.0042562   0.1666838  -0.0000000   0.0652772
   23  -0.0000000   0.0002042   0.0000000  -0.0000000   0.0084865  -0.0000000
   24  -0.0040494   0.0000000  -0.0130256   0.0652772  -0.0000000   0.0932030
   25  -0.0000995   0.0000000   0.0009752  -0.0091303  -0.0000000   0.0103901
   26   0.0000000   0.0001146   0.0000000  -0.0000000   0.0000820   0.0000000
   27   0.0002334  -0.0000000  -0.0007804   0.0023088   0.0000000  -0.0016957
   28  -0.0007892  -0.0000000   0.0004932  -0.0011191   0.0000000   0.0003646
   29   0.0000000  -0.0000651  -0.0000000  -0.0000000   0.0001257   0.0000000
   30   0.0005152  -0.0000000  -0.0002118  -0.0003646   0.0000000   0.0002451
   31  -0.0009527   0.0000000  -0.0003829  -0.0007891  -0.0000000  -0.0005152
   32  -0.0000000   0.0001425   0.0000000   0.0000000  -0.0000651  -0.0000000
   33   0.0003829   0.0000000   0.0002463  -0.0004932  -0.0000000  -0.0002118
   34  -0.0087389   0.0000000  -0.0108376  -0.0001254  -0.0000000  -0.0008286
   35  -0.0000000   0.0003997  -0.0000000  -0.0000000   0.0001278  -0.0000000
   36  -0.0034567  -0.0000000  -0.0036204  -0.0000113   0.0000000  -0.0005322
           25          26          27          28          29          30
    1  -0.0023818   0.0000000   0.0025711  -0.0004200  -0.0000000   0.0001354
    2  -0.0000000   0.0032414   0.0000000  -0.0000000  -0.0009041  -0.0000000
    3   0.0000386   0.0000000   0.0029225   0.0003018  -0.0000000  -0.0002772
    4  -0.0004958  -0.0000000   0.0036518   0.0005100   0.0000000  -0.0016924
    5  -0.0000000   0.0024585  -0.0000000   0.0000000   0.0033217   0.0000000
    6   0.0183582   0.0000000  -0.0325525  -0.0041511   0.0000000   0.0000177
    7  -0.0311217  -0.0000000   0.0000000  -0.0341609  -0.0000000   0.0009098
    8   0.0000000  -0.0196801  -0.0000000  -0.0000000   0.0024415   0.0000000
    9   0.0000000  -0.0000000  -0.1434227   0.0157781   0.0000000   0.0009395
   10  -0.0004958   0.0000000  -0.0036518  -0.1113372  -0.0000000   0.0476158
   11  -0.0000000   0.0024585   0.0000000  -0.0000000  -0.0193995  -0.0000000
   12  -0.0183582   0.0000000  -0.0325525   0.0474089  -0.0000000  -0.0581505
   13  -0.0023818   0.0000000  -0.0025712  -0.0146294   0.0000000   0.0262855
   14  -0.0000000   0.0032414   0.0000000   0.0000000   0.0023876   0.0000000
   15  -0.0000386   0.0000000   0.0029224   0.0118567   0.0000000  -0.0181710
   16  -0.0000604  -0.0000000  -0.0000000   0.0025075  -0.0000000  -0.0026157
   17   0.0000000  -0.0008628  -0.0000000   0.0000000   0.0031917   0.0000000
   18   0.0000001  -0.0000000  -0.0008699  -0.0002212   0.0000000  -0.0023414
   19  -0.0000995   0.0000000   0.0002334  -0.0007892   0.0000000   0.0005152
   20   0.0000000   0.0001146  -0.0000000  -0.0000000  -0.0000651  -0.0000000
   21   0.0009752   0.0000000  -0.0007804   0.0004932  -0.0000000  -0.0002118
   22  -0.0091303  -0.0000000   0.0023088  -0.0011191  -0.0000000  -0.0003646
   23  -0.0000000   0.0000820   0.0000000   0.0000000   0.0001257   0.0000000
   24   0.0103901   0.0000000  -0.0016957   0.0003646   0.0000000   0.0002451
   25   0.0553790   0.0000000   0.0000000  -0.0091303  -0.0000000  -0.0103901
   26   0.0000000   0.0088104  -0.0000000   0.0000000   0.0000820   0.0000000
   27   0.0000000  -0.0000000   0.2091659  -0.0023088   0.0000000  -0.0016957
   28  -0.0091303   0.0000000  -0.0023088   0.1666838  -0.0000000  -0.0652772
   29  -0.0000000   0.0000820   0.0000000  -0.0000000   0.0084865  -0.0000000
   30  -0.0103901   0.0000000  -0.0016957  -0.0652772  -0.0000000   0.0932030
   31  -0.0000995  -0.0000000  -0.0002333   0.0020103  -0.0000000   0.0040494
   32   0.0000000   0.0001146  -0.0000000  -0.0000000   0.0002042   0.0000000
   33  -0.0009752   0.0000000  -0.0007804  -0.0042562   0.0000000  -0.0130256
   34   0.0000177   0.0000000  -0.0000000  -0.0001254   0.0000000   0.0008286
   35  -0.0000000  -0.0000605  -0.0000000   0.0000000   0.0001278  -0.0000000
   36  -0.0000000  -0.0000000  -0.0006609   0.0000113  -0.0000000  -0.0005322
           31          32          33          34          35          36
    1   0.0002852  -0.0000000   0.0014966  -0.0003568  -0.0000000  -0.0037741
    2   0.0000000   0.0034660   0.0000000   0.0000000   0.0015808  -0.0000000
    3   0.0037559   0.0000000   0.0000376  -0.0141269   0.0000000  -0.0269343
    4  -0.0004744   0.0000000  -0.0002014  -0.0017961   0.0000000  -0.0024707
    5  -0.0000000  -0.0009677  -0.0000000  -0.0000000   0.0026084   0.0000000
    6  -0.0001739  -0.0000000  -0.0001277  -0.0003594   0.0000000   0.0026197
    7   0.0026511   0.0000000   0.0029372  -0.0004265  -0.0000000   0.0000000
    8  -0.0000000   0.0033151  -0.0000000   0.0000000  -0.0006812  -0.0000000
    9   0.0002692  -0.0000000  -0.0022496  -0.0000000   0.0000000  -0.0006024
   10  -0.0157294   0.0000000  -0.0272077  -0.0017961  -0.0000000   0.0024708
   11   0.0000000   0.0025801  -0.0000000  -0.0000000   0.0026084   0.0000000
   12  -0.0122249   0.0000000  -0.0184644   0.0003594   0.0000000   0.0026197
   13  -0.1109471  -0.0000000  -0.0457260  -0.0003568   0.0000000   0.0037740
   14  -0.0000000  -0.0193414   0.0000000  -0.0000000   0.0015808   0.0000000
   15  -0.0470902  -0.0000000  -0.0571273   0.0141269  -0.0000000  -0.0269343
   16  -0.0344834   0.0000000  -0.0001919  -0.0308244  -0.0000000   0.0000000
   17  -0.0000000   0.0018537   0.0000000  -0.0000000  -0.0220256   0.0000000
   18  -0.0143081   0.0000000   0.0017472  -0.0000000  -0.0000000  -0.0722796
   19  -0.0009527  -0.0000000   0.0003829  -0.0087389  -0.0000000  -0.0034567
   20   0.0000000   0.0001425   0.0000000   0.0000000   0.0003997  -0.0000000
   21  -0.0003829   0.0000000   0.0002463  -0.0108376  -0.0000000  -0.0036204
   22  -0.0007891   0.0000000  -0.0004932  -0.0001254  -0.0000000  -0.0000113
   23  -0.0000000  -0.0000651  -0.0000000  -0.0000000   0.0001278   0.0000000
   24  -0.0005152  -0.0000000  -0.0002118  -0.0008286  -0.0000000  -0.0005322
   25  -0.0000995   0.0000000  -0.0009752   0.0000177  -0.0000000  -0.0000000
   26  -0.0000000   0.0001146   0.0000000   0.0000000  -0.0000605  -0.0000000
   27  -0.0002333  -0.0000000  -0.0007804  -0.0000000  -0.0000000  -0.0006609
   28   0.0020103  -0.0000000  -0.0042562  -0.0001254   0.0000000   0.0000113
   29  -0.0000000   0.0002042   0.0000000   0.0000000   0.0001278  -0.0000000
   30   0.0040494   0.0000000  -0.0130256   0.0008286  -0.0000000  -0.0005322
   31   0.1672678   0.0000000   0.0633972  -0.0087389   0.0000000   0.0034567
   32   0.0000000   0.0082984  -0.0000000  -0.0000000   0.0003997  -0.0000000
   33   0.0633972  -0.0000000   0.0935762   0.0108376  -0.0000000  -0.0036204
   34  -0.0087389  -0.0000000   0.0108376   0.0532677  -0.0000000  -0.0000000
   35   0.0000000   0.0003997  -0.0000000  -0.0000000   0.0133339   0.0000000
   36   0.0034567  -0.0000000  -0.0036204  -0.0000000   0.0000000   0.1304772
 **********************************************************************
 **                                                                  **
 **                       VIBRATIONAL ANALYSIS                       **
 **                       --------------------                       **
 **                                                                  **
 **        VIBRATIONAL FREQUENCIES (CM**-1) AND NORMAL MODES         **
 **     FORCE CONSTANTS (mDYN/ANGSTROM) AND REDUCED MASSES (AMU)     **
 **                  INFRARED INTENSITIES (KM/MOL)                   **
 **                                                                  **
 **********************************************************************


 Mode:                 1                      2                      3
 Frequency:        33.78                  36.60                  48.18
 Force Cnst:      0.0517                 0.0671                 0.1115
 Red. Mass:      76.9285                85.0155                81.5184
 IR Active:          NO                     YES                    YES
 IR Intens:        0.000                  0.000                  0.000
 Raman Active:       YES                    YES                    YES
               X      Y      Z        X      Y      Z        X      Y      Z
 C          0.000 -0.083 -0.000    0.000 -0.071  0.000   -0.000 -0.044 -0.000
 C         -0.000  0.089  0.000    0.000 -0.033  0.000   -0.000  0.046 -0.000
 C         -0.000 -0.000  0.000    0.000  0.130  0.000   -0.000 -0.025 -0.000
 C          0.000 -0.089 -0.000    0.000 -0.033 -0.000    0.000  0.046  0.000
 C          0.000  0.083  0.000   -0.000 -0.071 -0.000   -0.000 -0.044 -0.000
 C          0.000 -0.000 -0.000    0.000  0.061  0.000   -0.000 -0.004 -0.000
 Br         0.000 -0.491 -0.000   -0.000 -0.371 -0.000   -0.000 -0.430  0.000
 Br        -0.000  0.494  0.000    0.000 -0.268 -0.000   -0.000  0.435  0.000
 Br        -0.000 -0.000  0.000   -0.000  0.612  0.000    0.000 -0.421 -0.000
 Br        -0.000 -0.494 -0.000   -0.000 -0.268 -0.000    0.000  0.435  0.000
 Br         0.000  0.491  0.000    0.000 -0.371 -0.000   -0.000 -0.430 -0.000
 I         -0.000 -0.000 -0.000   -0.000  0.416  0.000    0.000  0.258 -0.000
 TransDip   0.000  0.000 -0.000   -0.000 -0.000  0.000    0.000  0.000 -0.000

 Mode:                 4                      5                      6
 Frequency:       128.34                 137.49                 149.15
 Force Cnst:      0.7459                 0.9041                 0.9079
 Red. Mass:      76.8581                81.1763                69.2666
 IR Active:          YES                    YES                    YES
 IR Intens:        0.590                  0.237                  0.187
 Raman Active:       YES                    YES                    YES
               X      Y      Z        X      Y      Z        X      Y      Z
 C         -0.240  0.000 -0.012   -0.007  0.000  0.139   -0.149  0.000  0.014
 C         -0.188 -0.000 -0.044    0.034 -0.000  0.120   -0.186  0.000 -0.025
 C         -0.149  0.000 -0.000    0.000 -0.000  0.142   -0.138  0.000 -0.000
 C         -0.188  0.000  0.044   -0.034 -0.000  0.120   -0.186  0.000  0.025
 C         -0.240 -0.000  0.012    0.007  0.000  0.139   -0.149  0.000 -0.014
 C         -0.215 -0.000 -0.000   -0.000  0.000  0.216   -0.126  0.000  0.000
 Br        -0.309 -0.000 -0.070   -0.221  0.000 -0.214    0.015 -0.000  0.409
 Br        -0.080  0.000 -0.321    0.314  0.000 -0.326   -0.197 -0.000 -0.075
 Br         0.057  0.000 -0.000   -0.000 -0.000  0.163    0.647 -0.000 -0.000
 Br        -0.080 -0.000  0.321   -0.314  0.000 -0.326   -0.197 -0.000  0.075
 Br        -0.309  0.000  0.070    0.221  0.000 -0.214    0.015  0.000 -0.409
 I          0.564  0.000  0.000    0.000 -0.000  0.487   -0.087 -0.000  0.000
 TransDip   0.025  0.000  0.000    0.000 -0.000 -0.016    0.014 -0.000 -0.000

 Mode:                 7                      8                      9
 Frequency:       153.03                 157.45                 162.84
 Force Cnst:      1.0829                 0.1960                 1.2335
 Red. Mass:      78.4800                13.4219                78.9509
 IR Active:          YES                    YES                    YES
 IR Intens:        0.001                  0.521                  0.001
 Raman Active:       YES                    YES                    YES
               X      Y      Z        X      Y      Z        X      Y      Z
 C         -0.008 -0.000 -0.022    0.000  0.400  0.000    0.045 -0.000 -0.016
 C         -0.018 -0.000 -0.035    0.000  0.411  0.000    0.040  0.000 -0.007
 C         -0.000  0.000 -0.005    0.000  0.415  0.000    0.037  0.000 -0.000
 C          0.018 -0.000 -0.035    0.000  0.411  0.000    0.040  0.000  0.007
 C          0.008 -0.000 -0.022    0.000  0.400 -0.000    0.045  0.000  0.016
 C         -0.000 -0.000 -0.066    0.000  0.387 -0.000    0.020 -0.000  0.000
 Br         0.289  0.000  0.466    0.000 -0.052  0.000   -0.133  0.000 -0.346
 Br         0.195  0.000 -0.393    0.000 -0.062 -0.000   -0.207 -0.000  0.452
 Br         0.000 -0.000 -0.032   -0.000 -0.068  0.000    0.456 -0.000 -0.000
 Br        -0.195  0.000 -0.393    0.000 -0.062 -0.000   -0.207  0.000 -0.452
 Br        -0.289 -0.000  0.466   -0.000 -0.052  0.000   -0.133 -0.000  0.346
 I          0.000  0.000 -0.054   -0.000 -0.044 -0.000    0.118  0.000  0.000
 TransDip   0.000  0.000  0.001   -0.000 -0.023 -0.000   -0.001 -0.000 -0.000

 Mode:                10                     11                     12
 Frequency:       174.69                 209.61                 224.28
 Force Cnst:      1.2338                 1.6709                 2.0720
 Red. Mass:      68.6173                64.5509                69.9109
 IR Active:          YES                    YES                    YES
 IR Intens:        0.173                  0.003                  0.006
 Raman Active:       YES                    YES                    YES
               X      Y      Z        X      Y      Z        X      Y      Z
 C          0.100  0.000 -0.160    0.154 -0.000 -0.157    0.139  0.000  0.033
 C          0.042  0.000 -0.216   -0.150 -0.000 -0.157    0.193 -0.000  0.081
 C          0.000 -0.000 -0.355   -0.109 -0.000 -0.000    0.000 -0.000 -0.061
 C         -0.042 -0.000 -0.216   -0.150  0.000  0.157   -0.193 -0.000  0.081
 C         -0.100  0.000 -0.160    0.154  0.000  0.157   -0.139 -0.000  0.033
 C         -0.000  0.000 -0.023    0.108 -0.000 -0.000   -0.000  0.000  0.100
 Br         0.274 -0.000 -0.044    0.385  0.000 -0.225    0.249 -0.000 -0.147
 Br        -0.168 -0.000  0.044   -0.378 -0.000 -0.225    0.507  0.000  0.273
 Br        -0.000  0.000 -0.542   -0.018  0.000 -0.000   -0.000  0.000 -0.127
 Br         0.168 -0.000  0.044   -0.378  0.000  0.225   -0.507  0.000  0.273
 Br        -0.274 -0.000 -0.044    0.385 -0.000  0.225   -0.249  0.000 -0.147
 I         -0.000 -0.000  0.444    0.003  0.000  0.000   -0.000 -0.000 -0.103
 TransDip  -0.000 -0.000  0.013   -0.002  0.000 -0.000    0.000 -0.000 -0.002

 Mode:                13                     14                     15
 Frequency:       239.13                 318.57                 318.59
 Force Cnst:      2.5043                 0.7314                 0.7342
 Red. Mass:      74.3331                12.2318                12.2766
 IR Active:          YES                    YES                    NO 
 IR Intens:        0.000                  0.062                  0.000
 Raman Active:       YES                    YES                    YES
               X      Y      Z        X      Y      Z        X      Y      Z
 C          0.093 -0.000 -0.090   -0.000  0.296  0.000   -0.000 -0.495 -0.000
 C         -0.046  0.000 -0.021    0.000 -0.280  0.000    0.000 -0.503 -0.000
 C         -0.000  0.000  0.171   -0.000 -0.558 -0.000    0.000  0.000 -0.000
 C          0.046  0.000 -0.021   -0.000 -0.280 -0.000    0.000  0.503  0.000
 C         -0.093 -0.000 -0.090    0.000  0.296  0.000    0.000  0.495  0.000
 C          0.000 -0.000 -0.043    0.000  0.594  0.000   -0.000 -0.000 -0.000
 Br         0.431  0.000 -0.249    0.000 -0.019 -0.000    0.000  0.032  0.000
 Br        -0.154 -0.000 -0.082   -0.000  0.017 -0.000    0.000  0.033  0.000
 Br         0.000 -0.000  0.610    0.000  0.034  0.000   -0.000 -0.000  0.000
 Br         0.154 -0.000 -0.082    0.000  0.017 -0.000    0.000 -0.033 -0.000
 Br        -0.431  0.000 -0.249   -0.000 -0.019 -0.000   -0.000 -0.032 -0.000
 I          0.000  0.000  0.040    0.000 -0.025 -0.000   -0.000  0.000  0.000
 TransDip   0.000  0.000  0.000   -0.000 -0.008  0.000    0.000  0.000 -0.000

 Mode:                16                     17                     18
 Frequency:       522.69                 558.09                 563.70
 Force Cnst:      2.2659                 2.4590                 2.4287
 Red. Mass:      14.0764                13.4003                12.9726
 IR Active:          YES                    YES                    YES
 IR Intens:       21.146                 14.818                 11.966
 Raman Active:       YES                    YES                    YES
               X      Y      Z        X      Y      Z        X      Y      Z
 C          0.060 -0.000  0.408    0.424 -0.000  0.254    0.073  0.000 -0.273
 C          0.004 -0.000  0.378    0.162 -0.000  0.215    0.395 -0.000 -0.294
 C          0.000  0.000  0.301    0.054  0.000  0.000    0.579 -0.000 -0.000
 C         -0.004  0.000  0.378    0.162 -0.000 -0.215    0.395  0.000  0.294
 C         -0.060 -0.000  0.408    0.424  0.000 -0.254    0.073 -0.000  0.273
 C         -0.000 -0.000  0.503    0.585  0.000 -0.000   -0.072 -0.000  0.000
 Br         0.039  0.000 -0.040   -0.071  0.000  0.012   -0.039 -0.000  0.041
 Br        -0.047  0.000 -0.048   -0.055  0.000 -0.044   -0.059  0.000 -0.004
 Br         0.000 -0.000 -0.108    0.004 -0.000 -0.000   -0.032  0.000  0.000
 Br         0.047 -0.000 -0.048   -0.055  0.000  0.044   -0.059 -0.000  0.004
 Br        -0.039  0.000 -0.040   -0.071 -0.000 -0.012   -0.039  0.000 -0.041
 I          0.000  0.000 -0.048   -0.017 -0.000  0.000    0.005  0.000 -0.000
 TransDip   0.000  0.000  0.147    0.123 -0.000  0.000    0.111  0.000  0.000

 Mode:                19                     20                     21
 Frequency:       570.33                 576.46                 668.96
 Force Cnst:      2.3081                 2.3587                 3.1666
 Red. Mass:      12.0432                12.0473                12.0103
 IR Active:          YES                    NO                     YES
 IR Intens:        0.250                  0.000                  0.121
 Raman Active:       YES                    YES                    YES
               X      Y      Z        X      Y      Z        X      Y      Z
 C         -0.000 -0.302 -0.000    0.000  0.503  0.000    0.000  0.398 -0.000
 C          0.000 -0.271 -0.000   -0.000 -0.496  0.000   -0.000 -0.418 -0.000
 C          0.000  0.572  0.000   -0.000 -0.000 -0.000   -0.000  0.425 -0.000
 C          0.000 -0.271  0.000   -0.000  0.496 -0.000   -0.000 -0.418 -0.000
 C         -0.000 -0.302  0.000   -0.000 -0.503 -0.000   -0.000  0.398 -0.000
 C         -0.000  0.585  0.000    0.000 -0.000 -0.000    0.000 -0.392  0.000
 Br         0.000  0.008  0.000    0.000 -0.013 -0.000   -0.000 -0.005  0.000
 Br        -0.000  0.007  0.000    0.000  0.013 -0.000    0.000  0.006  0.000
 Br        -0.000 -0.016 -0.000    0.000  0.000  0.000    0.000 -0.005  0.000
 Br        -0.000  0.007 -0.000    0.000 -0.013  0.000    0.000  0.006  0.000
 Br         0.000  0.008 -0.000    0.000  0.013  0.000    0.000 -0.005  0.000
 I          0.000 -0.009  0.000   -0.000  0.000  0.000   -0.000  0.003  0.000
 TransDip   0.000 -0.016  0.000   -0.000  0.000 -0.000   -0.000  0.011 -0.000

 Mode:                22                     23                     24
 Frequency:       780.61                 806.62                1026.91
 Force Cnst:      4.4435                 4.7623                 7.5091
 Red. Mass:      12.3768                12.4230                12.0857
 IR Active:          YES                    YES                    YES
 IR Intens:        0.387                  0.002                  0.319
 Raman Active:       YES                    YES                    YES
               X      Y      Z        X      Y      Z        X      Y      Z
 C         -0.323  0.000  0.016    0.337  0.000 -0.328    0.274  0.000 -0.211
 C         -0.294 -0.000  0.131   -0.330 -0.000 -0.327   -0.400 -0.000 -0.230
 C         -0.000 -0.000  0.539   -0.245  0.000 -0.000   -0.000 -0.000  0.411
 C          0.294 -0.000  0.131   -0.330  0.000  0.327    0.400  0.000 -0.230
 C          0.323 -0.000  0.016    0.337 -0.000  0.328   -0.274  0.000 -0.211
 C          0.000  0.000 -0.536    0.244  0.000  0.000    0.000  0.000  0.406
 Br         0.022 -0.000 -0.017   -0.035 -0.000  0.018   -0.010  0.000  0.006
 Br         0.014  0.000  0.010    0.035 -0.000  0.019    0.016  0.000  0.010
 Br        -0.000  0.000 -0.055   -0.003 -0.000  0.000    0.000  0.000 -0.016
 Br        -0.014  0.000  0.010    0.035  0.000 -0.019   -0.016  0.000  0.010
 Br        -0.022  0.000 -0.017   -0.035  0.000 -0.018    0.010 -0.000  0.006
 I          0.000 -0.000  0.015    0.001 -0.000 -0.000    0.000 -0.000 -0.004
 TransDip  -0.000 -0.000  0.020   -0.002 -0.000 -0.000    0.000  0.000  0.018

 Mode:                25                     26                     27
 Frequency:      1135.00                1225.99                1294.55
 Force Cnst:      9.1967                10.6269                11.8692
 Red. Mass:      12.1169                12.0001                12.0208
 IR Active:          YES                    YES                    YES
 IR Intens:        0.205                  0.037                135.112
 Raman Active:       YES                    YES                    YES
               X      Y      Z        X      Y      Z        X      Y      Z
 C         -0.435 -0.000  0.185   -0.204 -0.000 -0.362   -0.340  0.000 -0.226
 C         -0.296 -0.000 -0.201   -0.193 -0.000  0.357    0.382  0.000 -0.146
 C         -0.000  0.000 -0.397    0.389  0.000 -0.000    0.000 -0.000  0.447
 C          0.296  0.000 -0.201   -0.193  0.000 -0.357   -0.382  0.000 -0.146
 C          0.435 -0.000  0.185   -0.204 -0.000  0.362    0.340  0.000 -0.226
 C         -0.000 -0.000  0.371    0.416 -0.000 -0.000    0.000 -0.000  0.362
 Br         0.018  0.000 -0.009   -0.000  0.000 -0.000    0.005 -0.000  0.002
 Br         0.014 -0.000  0.009   -0.000  0.000  0.000   -0.007  0.000  0.000
 Br        -0.000 -0.000  0.018    0.000 -0.000  0.000   -0.000 -0.000 -0.012
 Br        -0.014 -0.000  0.009   -0.000 -0.000 -0.000    0.007  0.000  0.000
 Br        -0.018  0.000 -0.009   -0.000 -0.000  0.000   -0.005 -0.000  0.002
 I         -0.000  0.000 -0.005   -0.000  0.000  0.000   -0.000  0.000 -0.002
 TransDip  -0.000  0.000 -0.014    0.006  0.000 -0.000   -0.000  0.000  0.372

 Mode:                28                     29                     30
 Frequency:      1299.42                1493.41                1495.18
 Force Cnst:     11.9608                15.7697                15.8068
 Red. Mass:      12.0229                12.0009                12.0007
 IR Active:          YES                    YES                    YES
 IR Intens:      167.531                  0.121                  0.028
 Raman Active:       YES                    YES                    YES
               X      Y      Z        X      Y      Z        X      Y      Z
 C         -0.235 -0.000  0.340   -0.107 -0.000 -0.447    0.300  0.000  0.127
 C         -0.214  0.000 -0.354   -0.131 -0.000  0.465   -0.324 -0.000  0.119
 C          0.381 -0.000 -0.000    0.000 -0.000 -0.260    0.545  0.000  0.000
 C         -0.214 -0.000  0.354    0.130 -0.000  0.464   -0.324  0.000 -0.119
 C         -0.235  0.000 -0.340    0.107  0.000 -0.447    0.300 -0.000 -0.127
 C          0.414 -0.000 -0.000   -0.000  0.000  0.211   -0.501  0.000 -0.000
 Br         0.006 -0.000 -0.006    0.001 -0.000  0.001   -0.000  0.000 -0.001
 Br         0.006  0.000  0.006    0.001  0.000 -0.002    0.001  0.000 -0.001
 Br        -0.005 -0.000  0.000   -0.000  0.000  0.000   -0.002  0.000 -0.000
 Br         0.006 -0.000 -0.006   -0.001  0.000 -0.002    0.001 -0.000  0.001
 Br         0.006  0.000  0.006   -0.001 -0.000  0.001   -0.000 -0.000  0.001
 I         -0.003  0.000  0.000    0.000 -0.000  0.001    0.001 -0.000 -0.000
 TransDip  -0.415  0.000 -0.000    0.000 -0.000 -0.011    0.005 -0.000  0.000

 STANDARD THERMODYNAMIC QUANTITIES AT   298.15 K  AND     1.00 ATM

   This Molecule has  0 Imaginary Frequencies
   Zero point vibrational energy:       23.602 kcal/mol

   Atom    1 Element C  Has Mass   12.00000
   Atom    2 Element C  Has Mass   12.00000
   Atom    3 Element C  Has Mass   12.00000
   Atom    4 Element C  Has Mass   12.00000
   Atom    5 Element C  Has Mass   12.00000
   Atom    6 Element C  Has Mass   12.00000
   Atom    7 Element Br Has Mass   78.91830
   Atom    8 Element Br Has Mass   78.91830
   Atom    9 Element Br Has Mass   78.91830
   Atom   10 Element Br Has Mass   78.91830
   Atom   11 Element Br Has Mass   78.91830
   Atom   12 Element I  Has Mass  126.90440
   Molecular Mass:   593.495900 amu
   Principal axes and moments of inertia in amu*Bohr^2:
                             1           2           3
    Eigenvalues --     9515.19857 11862.31162 21377.51019
          X               0.00000     1.00000     0.00000
          Y               0.00000     0.00000     1.00000
          Z               1.00000     0.00000     0.00000
   Rotational Symmetry Number is   2
   The Molecule is an Asymmetric Top
   Translational Enthalpy:        0.889 kcal/mol
   Rotational Enthalpy:           0.889 kcal/mol
   Vibrational Enthalpy:         30.337 kcal/mol
   gas constant (RT):             0.592 kcal/mol
   Translational Entropy:        45.026  cal/mol.K
   Rotational Entropy:           34.755  cal/mol.K
   Vibrational Entropy:          46.611  cal/mol.K

   Total Enthalpy:               32.707 kcal/mol
   Total Entropy:               126.392  cal/mol.K

 ======================================================================

 STANDARD THERMODYNAMIC QUANTITIES FOR ANHARMONIC VIBRATION -- TOSH

   Zero point vibrational energy: ************ kcal/mol

   Vibrational Enthalpy:       Infinity kcal/mol
   Vibrational Entropy:             NaN  cal/mol.K

   Total Enthalpy:             Infinity kcal/mol
   Total Entropy:                   NaN  cal/mol.K

 ======================================================================

 STANDARD THERMODYNAMIC QUANTITIES FOR ANHARMONIC VIBRATION -- VPT2

   Zero point vibrational energy: ************ kcal/mol

   Vibrational Enthalpy:       Infinity kcal/mol
   Vibrational Entropy:             NaN  cal/mol.K

   Total Enthalpy:             Infinity kcal/mol
   Total Entropy:                   NaN  cal/mol.K

 ======================================================================

Archival summary:
1\1\garfield\FREQ\ProcedureUnspecified\BasisUnspecified\1r56\taweetha\FriNov2921:34:152019FriNov2921:34:152019\0\\#,FREQ,ProcedureUnspecified,BasisUnspecified,\\0,1\I\C,1,2.13056\C,2,1.40566,1,120.293\C,3,1.40443,2,120.34,1,180,0\C,4,1.40304,3,119.969,2,0,0\C,5,1.40304,4,119.969,3,-0,0\C,6,1.40443,5,119.969,4,-0,0\Br,4,1.90129,3,120.219,2,-180,0\Br,6,1.90129,5,119.813,4,-180,0\Br,5,1.90144,4,120.015,3,180,0\Br,3,1.90266,2,120.488,1,-0,0\Br,7,1.90266,6,119.172,5,-180,0\\\@

 Total job time:  1565.98s(wall), 6063.90s(cpu) 
 Fri Nov 29 21:34:15 2019

        *************************************************************
        *                                                           *
        *  Thank you very much for using Q-Chem.  Have a nice day.  *
        *                                                           *
        *************************************************************
