# Supplementary material for: Geometric and energetic data from quantum chemical calculations of halobenzenes and xylenes
Source: Data Brief. 2020 Mar 5;30:105386. doi: 10.1016/j.dib.2020.105386 (PMC7114895; doi:10.1016/j.dib.2020.105386)
Supplement: Supplementary file 1 [file mmc1.zip › halobenzene/B3LYP/BrBrBrBrII.out]

                  Welcome to Q-Chem
     A Quantum Leap Into The Future Of Chemistry


 Q-Chem 5.2 (devel), Q-Chem, Inc., Pleasanton, CA (2019)

 Yihan Shao,  Zhengting Gan,  E. Epifanovsky,  A. T. B. Gilbert,  M. Wormit,  
 J. Kussmann,  A. W. Lange,  A. Behn,  Jia Deng,  Xintian Feng,  D. Ghosh,  
 M. Goldey,  P. R. Horn,  L. D. Jacobson,  I. Kaliman,  T. Kus,  A. Landau,  
 Jie Liu,  E. I. Proynov,  R. M. Richard,  R. P. Steele,  E. J. Sundstrom,  
 H. L. Woodcock III,  P. M. Zimmerman,  D. Zuev,  B. Albrecht,  E. Alguire,  
 S. A. Baeppler,  D. Barton,  Z. Benda,  Y. A. Bernard,  E. J. Berquist,  
 K. B. Bravaya,  H. Burton,  D. Casanova,  Chun-Min Chang,  Yunqing Chen,  
 A. Chien,  K. D. Closser,  M. P. Coons,  S. Coriani,  S. Dasgupta,  
 A. L. Dempwolff,  M. Diedenhofen,  Hainam Do,  R. G. Edgar,  Po-Tung Fang,  
 S. Faraji,  S. Fatehi,  Qingguo Feng,  K. D. Fenk,  J. Fosso-Tande,  
 J. Gayvert,  Qinghui Ge,  A. Ghysels,  G. Gidofalvi,  J. Gomes,  
 J. Gonthier,  A. Gunina,  D. Hait,  M. W. D. Hanson-Heine,  
 P. H. P. Harbach,  A. W. Hauser,  M. F. Herbst,  J. E. Herr,  
 E. G. Hohenstein,  Z. C. Holden,  Kerwin Hui,  B. C. Huynh,  T.-C. Jagau,  
 Hyunjun Ji,  B. Kaduk,  K. Khistyaev,  Jaehoon Kim,  P. Klunzinger,  K. Koh,  
 D. Kosenkov,  L. Koulias,  T. Kowalczyk,  C. M. Krauter,  A. Kunitsa,  
 Ka Un Lao,  A. Laurent,  K. V. Lawler,  Joonho Lee,  D. Lefrancois,  
 S. Lehtola,  D. S. Levine,  Yi-Pei Li,  You-Sheng Lin,  Fenglai Liu,  
 E. Livshits,  A. Luenser,  P. Manohar,  E. Mansoor,  S. F. Manzer,  
 Shan-Ping Mao,  Yuezhi Mao,  N. Mardirossian,  A. V. Marenich,  
 T. Markovich,  L. A. Martinez-Martinez,  S. A. Maurer,  N. J. Mayhall,  
 S. C. McKenzie,  J.-M. Mewes,  P. Morgante,  A. F. Morrison,  
 J. W. Mullinax,  K. Nanda,  T. S. Nguyen-Beck,  R. Olivares-Amaya,  
 J. A. Parkhill,  Zheng Pei,  T. M. Perrine,  F. Plasser,  P. Pokhilko,  
 S. Prager,  A. Prociuk,  E. Ramos,  D. R. Rehn,  F. Rob,  M. Scheurer,  
 M. Schneider,  N. Sergueev,  S. M. Sharada,  S. Sharma,  D. W. Small,  
 T. Stauch,  T. Stein,  Yu-Chuan Su,  A. J. W. Thom,  A. Tkatchenko,  
 T. Tsuchimochi,  N. M. Tubman,  L. Vogt,  M. L. Vidal,  O. Vydrov,  
 M. A. Watson,  J. Wenzel,  M. de Wergifosse,  T. A. Wesolowski,  A. White,  
 J. Witte,  A. Yamada,  Jun Yang,  K. Yao,  S. Yeganeh,  S. R. Yost,  
 Zhi-Qiang You,  A. Zech,  Igor Ying Zhang,  Xing Zhang,  Yan Zhao,  
 Ying Zhu,  B. R. Brooks,  G. K. L. Chan,  C. J. Cramer,  M. S. Gordon,  
 W. J. Hehre,  A. Klamt,  M. W. Schmidt,  C. D. Sherrill,  D. G. Truhlar,  
 A. Aspuru-Guzik,  R. Baer,  A. T. Bell,  N. A. Besley,  Jeng-Da Chai,  
 A. E. DePrince, III,  R. A. DiStasio Jr.,  A. Dreuw,  B. D. Dunietz,  
 T. R. Furlani,  Chao-Ping Hsu,  Yousung Jung,  Jing Kong,  D. S. Lambrecht,  
 WanZhen Liang,  C. Ochsenfeld,  V. A. Rassolov,  L. V. Slipchenko,  
 J. E. Subotnik,  T. Van Voorhis,  J. M. Herbert,  A. I. Krylov,  
 P. M. W. Gill,  M. Head-Gordon

 Contributors to earlier versions of Q-Chem not listed above: 
 R. D. Adamson,  B. Austin,  J. Baker,  G. J. O. Beran,  K. Brandhorst,  
 S. T. Brown,  E. F. C. Byrd,  A. K. Chakraborty,  C.-L. Cheng,  
 Siu Hung Chien,  D. M. Chipman,  D. L. Crittenden,  H. Dachsel,  
 R. J. Doerksen,  A. D. Dutoi,  L. Fusti-Molnar,  W. A. Goddard III,  
 A. Golubeva-Zadorozhnaya,  S. R. Gwaltney,  G. Hawkins,  A. Heyden,  
 S. Hirata,  G. Kedziora,  F. J. Keil,  C. Kelley,  Jihan Kim,  R. A. King,  
 R. Z. Khaliullin,  P. P. Korambath,  W. Kurlancheek,  A. M. Lee,  M. S. Lee,  
 S. V. Levchenko,  Ching Yeh Lin,  D. Liotard,  R. C. Lochan,  I. Lotan,  
 P. E. Maslen,  N. Nair,  D. P. O'Neill,  D. Neuhauser,  E. Neuscamman,  
 C. M. Oana,  R. Olson,  B. Peters,  R. Peverati,  P. A. Pieniazek,  
 Y. M. Rhee,  J. Ritchie,  M. A. Rohrdanz,  E. Rosta,  N. J. Russ,  
 H. F. Schaefer III,  N. E. Schultz,  N. Shenvi,  A. C. Simmonett,  A. Sodt,  
 D. Stuck,  K. S. Thanthiriwatte,  V. Vanovschi,  Tao Wang,  A. Warshel,  
 C. F. Williams,  Q. Wu,  X. Xu,  W. Zhang

 Please cite Q-Chem as follows:
 Y. Shao et al., Mol. Phys. 113, 184-215 (2015)
 DOI: 10.1080/00268976.2014.952696

 Q-Chem 5.2.1 for Intel X86 EM64T Linux

 Parts of Q-Chem use Armadillo 8.300.2 (Tropical Shenanigans).
 http://arma.sourceforge.net/

 Q-Chem begins on Fri Nov 29 21:34:16 2019  

Host: 
0

     Scratch files written to /scratch/taweetham/qchem21261//
NAlpha2: 282
NElect   282
Mult     1

Checking the input file for inconsistencies... 	...done.

--------------------------------------------------------------
User input:
--------------------------------------------------------------
$MOLECULE
0 1
C   
C	1	CC
C	2	CC	1	120.0		
C	3	CC	2	120.0	1	0.0
C	4	CC	3	120.0	2	0.0	
C	5 	CC	4	120.0	3	0.0
Br	1	CBr	2	120.0	3	180.0
Br	2	CBr	3	120.0	4	180.0
Br	3	CBr	4	120.0	5	180.0
Br	4	CBr	5	120.0	6	180.0
I	5	CI	6	120.0	1	180.0
I	6	CI	1	120.0	2	180.0

CC=1.39483
CH=1.08673
CF=1.33960
CCl=1.72090
CBr=1.89068
CI=2.07886
$END

$REM
   JOB_TYPE	OPTIMIZATION
   BASIS	6-311++G**
   METHOD	B3LYP
   MEM_TOTAL	64000
   SYM_IGNORE	TRUE
$END

--------------------------------------------------------------
 ----------------------------------------------------------------
             Standard Nuclear Orientation (Angstroms)
    I     Atom           X                Y                Z
 ----------------------------------------------------------------
    1      C       0.0000000000     0.0000000000     0.0000000000
    2      C       0.0000000000     0.0000000000     1.3948300000
    3      C       1.2079582140     0.0000000000     2.0922450000
    4      C       2.4159164279     0.0000000000     1.3948300000
    5      C       2.4159164279     0.0000000000    -0.0000000000
    6      C       1.2079582140     0.0000000000    -0.6974150000
    7      Br     -1.6373769104    -0.0000000000    -0.9453400000
    8      Br     -1.6373769104    -0.0000000000     2.3401700000
    9      Br      1.2079582140    -0.0000000000     3.9829250000
   10      Br      4.0532933383    -0.0000000000     2.3401700000
   11      I       4.2162619988    -0.0000000000    -1.0394300000
   12      I       1.2079582140    -0.0000000000    -2.7762750000
 ----------------------------------------------------------------
 Nuclear Repulsion Energy =        4500.73403472 hartrees
 There are      141 alpha and      141 beta electrons
 Requested basis set is 6-311++G(d,p)
 There are 160 shells and 448 basis functions

 Total QAlloc Memory Limit  64000 MB
 Mega-Array Size       188 MB
 MEM_STATIC part       192 MB
 A cutoff of  1.0D-11 yielded   7550 shell pairs
 There are     66130 function pairs (     73740 Cartesian)
 Smallest overlap matrix eigenvalue = 2.35E-07

 Q-Chem warning in module stvman/mkSTV.C, line 318:

 Overlap eigenvalue is smaller than square root of threshold
 Use THRESH >= 12 to get rid of this warning

 Linear dependence detected in AO basis
 Tighter screening thresholds may be required for diffuse basis sets
 Use S2THRESH > 14 and THRESH = 14 in case of SCF convergence issues
 Number of orthogonalized atomic orbitals = 446
 Maximum deviation from orthogonality = 1.362E-10

 Scale SEOQF with 1.000000e-01/1.000000e-01/1.000000e-01

 Standard Electronic Orientation quadrupole field applied
 Nucleus-field energy     =    -0.0000000908 hartrees
 Guess from superposition of atomic densities
 Warning:  Energy on first SCF cycle will be non-variational
 SAD guess density has 282.000000 electrons

 -----------------------------------------------------------------------
  General SCF calculation program by
  Eric Jon Sundstrom, Paul Horn, Yuezhi Mao, Dmitri Zuev, Alec White,
  David Stuck, Shaama M.S., Shane Yost, Joonho Lee, David Small,
  Daniel Levine, Susi Lehtola, Hugh Burton, Evgeny Epifanovsky,
  Bang C. Huynh
 -----------------------------------------------------------------------
 Exchange:     0.2000 Hartree-Fock + 0.0800 Slater + 0.7200 B88
 Correlation:  0.1900 VWN1RPA + 0.8100 LYP
 Using SG-1 standard quadrature grid
 using 4 threads for integral computing
 -------------------------------------------------------
 OpenMP Integral computing Module                
 Release: version 2.0, May 2017, Q-Chem Inc. Pleasanton 
 -------------------------------------------------------
 A restricted SCF calculation will be
 performed using DIIS
 SCF converges when DIIS error is below 1.0e-08
 ---------------------------------------
  Cycle       Energy         DIIS error
 ---------------------------------------
    1  -24366.6711671331      2.79e-02  
    2  -24364.1932892136      2.01e-03  
    3  -24364.0787715644      2.85e-03  
    4  -24364.2235225416      9.25e-04  
    5  -24364.2480903553      1.25e-04  
    6  -24364.2482745503      7.50e-05  
    7  -24364.2484019480      2.50e-05  
    8  -24364.2484175728      3.74e-06  
    9  -24364.2484178285      1.63e-06  
   10  -24364.2484178860      4.72e-07  
   11  -24364.2484178904      9.66e-08  
   12  -24364.2484178901      3.37e-08  
   13  -24364.2484178896      4.04e-09  Convergence criterion met
 ---------------------------------------
 SCF time:   CPU 327.98s  wall 87.00s 
 SCF   energy in the final basis set =   -24364.2484178896
 Total energy in the final basis set =   -24364.2484178896

 --------------------------------------------------------------

                    Orbital Energies (a.u.)
 --------------------------------------------------------------

 Alpha MOs
 -- Occupied --
*****************-482.8551-482.8551-482.8549-482.8548-176.3177-176.3177
********-165.7214-165.7194-165.7193-165.7191-165.7191 -62.5081 -62.5081
-62.5078 -62.5078 -56.3288 -56.3288 -56.3285 -56.3285 -56.3248 -56.3248
-56.3244 -56.3244 -56.3243 -56.3243 -56.3240 -56.3240 -35.8143 -35.8143
-31.3076 -31.3076 -31.3017 -31.3017 -31.3011 -31.3011 -22.9581 -22.9580
-22.9568 -22.9568 -22.9564 -22.9563 -22.9522 -22.9522 -22.9522 -22.9522
-10.2784 -10.2780 -10.2776 -10.2774 -10.2666 -10.2661  -8.7172  -8.7172
 -8.7168  -8.7168  -6.5493  -6.5493  -6.5491  -6.5491  -6.5358  -6.5358
 -6.5354  -6.5353  -6.5346  -6.5346  -6.5342  -6.5342  -6.3642  -6.3642
 -4.7769  -4.7769  -4.7621  -4.7621  -4.7610  -4.7610  -2.6601  -2.6601
 -2.6599  -2.6597  -2.6566  -2.6566  -2.6563  -2.6561  -2.6557  -2.6557
 -2.6553  -2.6553  -2.6448  -2.6448  -2.6447  -2.6447  -2.6443  -2.6443
 -2.6442  -2.6442  -2.0431  -2.0430  -2.0385  -2.0383  -2.0376  -2.0376
 -2.0248  -2.0247  -2.0246  -2.0246  -0.9489  -0.8794  -0.8657  -0.8195
 -0.8143  -0.7739  -0.7497  -0.6925  -0.6784  -0.6189  -0.6049  -0.5527
 -0.5063  -0.4627  -0.4553  -0.4416  -0.4338  -0.3957  -0.3865  -0.3829
 -0.3794  -0.3457  -0.3390  -0.3293  -0.3263  -0.3237  -0.3003  -0.2935
 -0.2898  -0.2871  -0.2622  -0.2591  -0.2424
 -- Virtual --
 -0.1030  -0.0686  -0.0672  -0.0492  -0.0439  -0.0149  -0.0033   0.0003
  0.0029   0.0257   0.0260   0.0410   0.0446   0.0548   0.0579   0.0584
  0.0661   0.0665   0.0677   0.0689   0.0842   0.0881   0.0895   0.0914
  0.0935   0.0963   0.1078   0.1191   0.1215   0.1337   0.1349   0.1382
  0.1534   0.1550   0.1692   0.1712   0.1810   0.1831   0.1980   0.2021
  0.2095   0.2118   0.2150   0.2162   0.2185   0.2192   0.2422   0.2436
  0.2447   0.2494   0.2642   0.2742   0.2841   0.2876   0.3137   0.3145
  0.3268   0.3402   0.3671   0.3806   0.3841   0.3932   0.3991   0.4024
  0.4135   0.4198   0.4232   0.4259   0.4354   0.4367   0.4415   0.4652
  0.4672   0.4708   0.4711   0.4866   0.4955   0.4959   0.4981   0.5043
  0.5167   0.5168   0.5197   0.5199   0.5392   0.5414   0.5428   0.5459
  0.5598   0.5621   0.5681   0.5695   0.5972   0.6098   0.6187   0.6257
  0.6463   0.6596   0.6812   0.6900   0.6930   0.7083   0.7118   0.7252
  0.7262   0.7396   0.7498   0.7661   0.7662   0.7772   0.7877   0.8142
  0.8154   0.8243   0.8441   0.8577   0.8668   0.9240   0.9249   0.9346
  0.9419   0.9952   1.0148   1.0338   1.0378   1.0466   1.1083   1.1141
  1.1178   1.1505   1.1583   1.2092   1.2168   1.2415   1.2451   1.3412
  1.3459   1.3588   1.3646   1.3836   1.4092   1.4607   1.4732   1.4907
  1.5188   1.5425   1.5610   1.6011   1.7263   1.7264   1.7511   1.7653
  1.8184   1.8206   1.8523   1.8525   1.9025   1.9768   1.9980   2.0105
  2.0177   2.0406   2.0752   2.0831   2.0954   2.1206   2.1468   2.1838
  2.1920   2.2231   2.2537   2.2662   2.2997   2.3038   2.3367   2.3750
  2.4026   2.4788   2.5759   2.7061   2.7194   2.8243   2.8288   2.8293
  2.8816   2.9555   2.9975   3.0522   3.0817   3.1483   3.1636   3.3961
  3.4078   3.6431   3.8104   3.8194   3.9381   3.9454   3.9712   3.9816
  3.9893   3.9930   3.9984   4.0004   4.0326   4.0342   4.0398   4.0407
  4.0683   4.0741   4.0745   4.0785   4.0821   4.0933   4.1456   4.1889
  4.1900   4.2458   4.2566   4.2614   4.3078   4.3142   4.3540   4.3906
  4.4188   4.4660   4.4683   4.6050   4.8307   5.9992   6.0457   6.0697
  6.1187   6.1592   6.2355   6.6460   6.7695   6.8091   6.8590   7.5302
  7.5445   7.5543   7.5883   7.6450   7.6474   7.6734   7.6808   7.6846
  7.7457   7.7881   7.8280  23.1655  23.7835  23.7843  23.9552  23.9567
 24.0464  27.8783  27.9700  28.3405  28.3755  28.3946  28.4135  28.4487
 28.4622  28.5233  28.5340  28.5425  28.5460  28.5697  28.5716  28.6010
 28.6522  28.7011  28.7698  47.9113  48.0201  48.0545  48.0940 127.8831
127.9096 127.9299 127.9549 127.9742 128.0136 151.6722 151.7544 289.7260
289.7408 289.7518 289.7865 289.8384 289.8510 289.8728 289.8790 289.9055
289.9685 290.0094 290.04931020.70411020.84181020.88461020.93311901.8357
********
 --------------------------------------------------------------

          Ground-State Mulliken Net Atomic Charges

     Atom                 Charge (a.u.)
  ----------------------------------------
      1 C                     0.079070
      2 C                     0.135059
      3 C                     0.130904
      4 C                     0.077936
      5 C                     0.099953
      6 C                     0.088891
      7 Br                   -0.216402
      8 Br                   -0.189856
      9 Br                   -0.189313
     10 Br                   -0.216355
     11 I                     0.099762
     12 I                     0.100353
  ----------------------------------------
  Sum of atomic charges =     0.000000

 -----------------------------------------------------------------
                    Cartesian Multipole Moments
 -----------------------------------------------------------------
    Charge (ESU x 10^10)
                -0.0000
    Dipole Moment (Debye)
         X       0.2594      Y       0.0000      Z      -0.4505
       Tot       0.5198
    Quadrupole Moments (Debye-Ang)
        XX    -157.3106     XY       0.0000     YY    -165.3434
        XZ      -1.4049     YZ      -0.0000     ZZ    -157.3649
    Octopole Moments (Debye-Ang^2)
       XXX    -662.3454    XXY       0.0000    XYY    -233.5604
       YYY      -0.0000    XXZ     -60.6069    XYZ       0.0000
       YYZ     -56.7096    XZZ    -221.0180    YZZ      -0.0000
       ZZZ    -171.7791
    Hexadecapole Moments (Debye-Ang^3)
      XXXX   -6129.8118   XXXY       0.0000   XXYY   -1140.3232
      XYYY       0.0000   YYYY    -210.9038   XXXZ    -121.0574
      XXYZ       0.0000   XYYZ     -28.7350   YYYZ      -0.0000
      XXZZ   -1814.9216   XYZZ       0.0000   YYZZ    -889.2053
      XZZZ     -96.4766   YZZZ      -0.0000   ZZZZ   -4711.4882
 -----------------------------------------------------------------
 Calculating analytic gradient of the SCF energy
 Gradient of SCF Energy
            1           2           3           4           5           6
    1   0.0030008   0.0045335  -0.0005331  -0.0020764  -0.0002397   0.0017016
    2  -0.0000000  -0.0000000  -0.0000000   0.0000000   0.0000000  -0.0000000
    3   0.0006521  -0.0019508  -0.0043146  -0.0021289  -0.0026729  -0.0002185
            7           8           9          10          11          12
    1   0.0066421   0.0043378   0.0001620  -0.0034733  -0.0181631   0.0041078
    2  -0.0000000  -0.0000000   0.0000000  -0.0000000   0.0000000   0.0000000
    3   0.0001029  -0.0026430  -0.0055841  -0.0056294   0.0065311   0.0178561
 Max gradient component =       1.816E-02
 RMS gradient           =       5.069E-03
 Gradient time:  CPU 115.09 s  wall 28.90 s
 Geometry Optimization Parameters
   NAtoms,    NIC,     NZ,  NCons,   NDum,   NFix, NCnnct, MaxDiis
       12      78      12       0       0       0       0       0


** GEOMETRY OPTIMIZATION IN DELOCALIZED INTERNAL COORDINATES **
   Searching for a Minimum

   Optimization Cycle:   1

                       Coordinates (Angstroms)
     ATOM                X               Y               Z
      1  C         0.0000000000    0.0000000000    0.0000000000
      2  C         0.0000000000    0.0000000000    1.3948300000
      3  C         1.2079582140    0.0000000000    2.0922450000
      4  C         2.4159164279    0.0000000000    1.3948300000
      5  C         2.4159164279    0.0000000000    0.0000000000
      6  C         1.2079582140    0.0000000000   -0.6974150000
      7  Br       -1.6373769104    0.0000000000   -0.9453400000
      8  Br       -1.6373769104    0.0000000000    2.3401700000
      9  Br        1.2079582140    0.0000000000    3.9829250000
     10  Br        4.0532933383    0.0000000000    2.3401700000
     11  I         4.2162619988    0.0000000000   -1.0394300000
     12  I         1.2079582140    0.0000000000   -2.7762750000
   Point Group: c1    Number of degrees of freedom:    30


   Energy is -24364.248417890


 Attempting to generate delocalized internal coordinates
 Initial Hessian constructed with Jon Baker's OPTIMIZE code

 21 Hessian modes will be used to form the next step
  Hessian Eigenvalues:
     0.124424    0.124424    0.201019    0.201019    0.201019    0.201019
     0.250000    0.250000    0.250000    0.250000    0.250000    0.250000
     0.250000    0.250000    0.250000    0.426727    0.426727    0.464882
     0.464882    0.464882    0.464882

 Minimum search - taking simple RFO step
 Searching for Lamda that Minimizes Along All modes
 Value Taken    Lamda =  -0.00958007
 Step Taken.  Stepsize is  0.227338

                             Maximum     Tolerance    Cnvgd?
         Gradient           0.037974      0.000300      NO
         Displacement       0.135021      0.001200      NO
         Energy change     *********      0.000001      NO


 New Cartesian Coordinates Obtained by Inverse Iteration

 Displacement from previous Coordinates is:  0.372598
 ----------------------------------------------------------------
             Standard Nuclear Orientation (Angstroms)
    I     Atom           X                Y                Z
 ----------------------------------------------------------------
    1      C      -0.0039848271     0.0000000000    -0.0042052985
    2      C      -0.0054961096     0.0000000000     1.3983984443
    3      C       1.2074864482     0.0000000000     2.0989541997
    4      C       2.4226810502     0.0000000000     1.3972083995
    5      C       2.4402033371     0.0000000000    -0.0145532375
    6      C       1.2101516601     0.0000000000    -0.7242360850
    7      Br     -1.6791802526     0.0000000000    -0.9118139375
    8      Br     -1.6541701976     0.0000000000     2.3496923199
    9      Br      1.2044127418     0.0000000000     4.0036623738
   10      Br      4.0451833375     0.0000000000     2.3960526884
   11      I       4.3395375318     0.0000000000    -1.0302737745
   12      I       1.1316425082     0.0000000000    -2.8721760926
 ----------------------------------------------------------------
 Nuclear Repulsion Energy =        4424.61385518 hartrees
 There are      141 alpha and      141 beta electrons
 Applying Cartesian multipole field
    Component          Value
    ---------          -----
     (2,0,0)        1.00000E-11
     (0,2,0)        2.00000E-11
     (0,0,2)       -3.00000E-11
 Nucleus-field energy     =    -0.0000000936 hartrees
 Requested basis set is 6-311++G(d,p)
 There are 160 shells and 448 basis functions
 A cutoff of  1.0D-11 yielded   7504 shell pairs
 There are     65746 function pairs (     73289 Cartesian)
 Smallest overlap matrix eigenvalue = 2.62E-07

 Q-Chem warning in module stvman/mkSTV.C, line 318:

 Overlap eigenvalue is smaller than square root of threshold
 Use THRESH >= 12 to get rid of this warning

 Linear dependence detected in AO basis
 Tighter screening thresholds may be required for diffuse basis sets
 Use S2THRESH > 14 and THRESH = 14 in case of SCF convergence issues
 Number of orthogonalized atomic orbitals = 446
 Maximum deviation from orthogonality = 1.375E-10
 Guess MOs from SCF MO coefficient file

 -----------------------------------------------------------------------
  General SCF calculation program by
  Eric Jon Sundstrom, Paul Horn, Yuezhi Mao, Dmitri Zuev, Alec White,
  David Stuck, Shaama M.S., Shane Yost, Joonho Lee, David Small,
  Daniel Levine, Susi Lehtola, Hugh Burton, Evgeny Epifanovsky,
  Bang C. Huynh
 -----------------------------------------------------------------------
 Exchange:     0.2000 Hartree-Fock + 0.0800 Slater + 0.7200 B88
 Correlation:  0.1900 VWN1RPA + 0.8100 LYP
 Using SG-1 standard quadrature grid
 using 4 threads for integral computing
 -------------------------------------------------------
 OpenMP Integral computing Module                
 Release: version 2.0, May 2017, Q-Chem Inc. Pleasanton 
 -------------------------------------------------------
 A restricted SCF calculation will be
 performed using DIIS
 SCF converges when DIIS error is below 1.0e-08
 ---------------------------------------
  Cycle       Energy         DIIS error
 ---------------------------------------
    1  -24364.2463665494      5.71e-04  
    2  -24364.2479920019      3.26e-04  
    3  -24364.2441684989      4.92e-04  
    4  -24364.2509266237      3.47e-05  
    5  -24364.2509500946      1.38e-05  
    6  -24364.2509542438      4.77e-06  
    7  -24364.2509546418      2.28e-06  
    8  -24364.2509547653      6.74e-07  
    9  -24364.2509547774      7.42e-08  
   10  -24364.2509547771      3.91e-08  
   11  -24364.2509547770      1.06e-08  
   12  -24364.2509547782      7.41e-09  Convergence criterion met
 ---------------------------------------
 SCF time:   CPU 300.03s  wall 80.00s 
 SCF   energy in the final basis set =   -24364.2509547782
 Total energy in the final basis set =   -24364.2509547782

 --------------------------------------------------------------

                    Orbital Energies (a.u.)
 --------------------------------------------------------------

 Alpha MOs
 -- Occupied --
*****************-482.8559-482.8558-482.8556-482.8555-176.3198-176.3198
********-165.7237-165.7215-165.7214-165.7213-165.7212 -62.5087 -62.5087
-62.5085 -62.5085 -56.3295 -56.3295 -56.3292 -56.3292 -56.3254 -56.3253
-56.3251 -56.3251 -56.3249 -56.3249 -56.3247 -56.3247 -35.8162 -35.8162
-31.3098 -31.3097 -31.3034 -31.3033 -31.3029 -31.3028 -22.9602 -22.9601
-22.9588 -22.9587 -22.9584 -22.9584 -22.9539 -22.9539 -22.9539 -22.9539
-10.2829 -10.2827 -10.2819 -10.2814 -10.2765 -10.2760  -8.7176  -8.7176
 -8.7174  -8.7174  -6.5500  -6.5500  -6.5496  -6.5496  -6.5361  -6.5360
 -6.5359  -6.5359  -6.5349  -6.5349  -6.5348  -6.5348  -6.3655  -6.3655
 -4.7786  -4.7785  -4.7631  -4.7631  -4.7622  -4.7621  -2.6607  -2.6606
 -2.6603  -2.6603  -2.6571  -2.6569  -2.6568  -2.6567  -2.6561  -2.6561
 -2.6559  -2.6559  -2.6451  -2.6450  -2.6450  -2.6450  -2.6449  -2.6449
 -2.6449  -2.6448  -2.0441  -2.0441  -2.0397  -2.0395  -2.0390  -2.0389
 -2.0255  -2.0255  -2.0254  -2.0254  -0.9425  -0.8755  -0.8589  -0.8159
 -0.8120  -0.7687  -0.7469  -0.6876  -0.6722  -0.6179  -0.6070  -0.5465
 -0.5044  -0.4576  -0.4540  -0.4402  -0.4309  -0.3927  -0.3840  -0.3800
 -0.3739  -0.3465  -0.3402  -0.3246  -0.3243  -0.3232  -0.2996  -0.2932
 -0.2879  -0.2862  -0.2640  -0.2611  -0.2502
 -- Virtual --
 -0.1129  -0.0725  -0.0697  -0.0576  -0.0551  -0.0278  -0.0048  -0.0044
  0.0013   0.0252   0.0261   0.0414   0.0441   0.0546   0.0565   0.0587
  0.0635   0.0663   0.0665   0.0686   0.0831   0.0876   0.0891   0.0928
  0.0937   0.0948   0.1071   0.1179   0.1207   0.1332   0.1342   0.1378
  0.1549   0.1554   0.1644   0.1693   0.1746   0.1762   0.1988   0.2012
  0.2075   0.2082   0.2111   0.2152   0.2174   0.2184   0.2397   0.2441
  0.2444   0.2489   0.2638   0.2749   0.2794   0.2794   0.3065   0.3216
  0.3227   0.3546   0.3664   0.3773   0.3831   0.3922   0.3984   0.4015
  0.4118   0.4161   0.4182   0.4195   0.4267   0.4369   0.4375   0.4492
  0.4567   0.4642   0.4682   0.4858   0.4912   0.4918   0.4944   0.4991
  0.5134   0.5174   0.5185   0.5188   0.5273   0.5345   0.5368   0.5413
  0.5521   0.5636   0.5672   0.5708   0.5860   0.5922   0.6010   0.6209
  0.6437   0.6544   0.6768   0.6806   0.6851   0.7054   0.7125   0.7144
  0.7211   0.7328   0.7486   0.7529   0.7544   0.7713   0.7783   0.8114
  0.8142   0.8187   0.8404   0.8523   0.8601   0.9110   0.9159   0.9385
  0.9393   0.9826   1.0070   1.0232   1.0354   1.0405   1.1026   1.1078
  1.1150   1.1451   1.1473   1.1991   1.2055   1.2355   1.2397   1.3274
  1.3389   1.3420   1.3548   1.3719   1.4229   1.4492   1.4504   1.4661
  1.5129   1.5152   1.5508   1.5869   1.7167   1.7201   1.7414   1.7521
  1.8065   1.8071   1.8379   1.8454   1.8925   1.9755   1.9952   1.9973
  2.0157   2.0245   2.0700   2.0742   2.0932   2.1110   2.1388   2.1753
  2.1847   2.2101   2.2361   2.2454   2.2874   2.2891   2.3245   2.3572
  2.3891   2.4743   2.5695   2.7029   2.7140   2.8015   2.8229   2.8247
  2.8774   2.9465   2.9872   3.0374   3.0481   3.1299   3.1444   3.3805
  3.3827   3.6119   3.7904   3.8039   3.9449   3.9517   3.9623   3.9804
  3.9860   3.9910   3.9978   3.9982   4.0209   4.0254   4.0359   4.0363
  4.0622   4.0708   4.0727   4.0742   4.0777   4.0893   4.1372   4.1614
  4.1787   4.2370   4.2405   4.2540   4.2985   4.3093   4.3494   4.3905
  4.4075   4.4392   4.4597   4.5648   4.7965   5.9980   6.0355   6.0852
  6.0980   6.1248   6.1884   6.6340   6.7629   6.8051   6.8508   7.5292
  7.5440   7.5533   7.5854   7.6419   7.6461   7.6663   7.6774   7.6815
  7.7371   7.7784   7.8202  23.1648  23.7440  23.7499  23.8954  23.9089
 23.9938  27.8486  27.9450  28.3381  28.3668  28.3983  28.4105  28.4302
 28.4333  28.5249  28.5287  28.5409  28.5455  28.5566  28.5637  28.5951
 28.6299  28.6868  28.7541  47.9021  48.0146  48.0516  48.0877 127.8804
127.9022 127.9370 127.9451 127.9526 127.9885 151.6465 151.7300 289.7247
289.7400 289.7502 289.7832 289.8331 289.8491 289.8700 289.8762 289.8976
289.9612 289.9998 290.04121020.69271020.83501020.88131020.92551901.8089
********
 --------------------------------------------------------------

          Ground-State Mulliken Net Atomic Charges

     Atom                 Charge (a.u.)
  ----------------------------------------
      1 C                     0.074160
      2 C                     0.155870
      3 C                     0.153144
      4 C                     0.064764
      5 C                     0.073075
      6 C                     0.062048
      7 Br                   -0.207667
      8 Br                   -0.190170
      9 Br                   -0.188997
     10 Br                   -0.206526
     11 I                     0.104981
     12 I                     0.105319
  ----------------------------------------
  Sum of atomic charges =     0.000000

 -----------------------------------------------------------------
                    Cartesian Multipole Moments
 -----------------------------------------------------------------
    Charge (ESU x 10^10)
                -0.0000
    Dipole Moment (Debye)
         X       0.1858      Y       0.0000      Z      -0.3429
       Tot       0.3900
    Quadrupole Moments (Debye-Ang)
        XX    -156.9622     XY       0.0000     YY    -165.8783
        XZ      -0.9307     YZ      -0.0000     ZZ    -157.1290
    Octopole Moments (Debye-Ang^2)
       XXX    -659.7665    XXY       0.0000    XYY    -234.7759
       YYY       0.0000    XXZ     -58.7891    XYZ      -0.0000
       YYZ     -55.9971    XZZ    -222.3057    YZZ      -0.0000
       ZZZ    -169.8066
    Hexadecapole Moments (Debye-Ang^3)
      XXXX   -6253.8079   XXXY       0.0000   XXYY   -1171.5511
      XYYY       0.0000   YYYY    -212.2396   XXXZ    -133.6307
      XXYZ      -0.0000   XYYZ     -30.9111   YYYZ      -0.0000
      XXZZ   -1867.9604   XYZZ       0.0000   YYZZ    -913.6244
      XZZZ     -91.1570   YZZZ      -0.0000   ZZZZ   -4824.7887
 -----------------------------------------------------------------
 Calculating analytic gradient of the SCF energy
 Gradient of SCF Energy
            1           2           3           4           5           6
    1  -0.0021833   0.0009175  -0.0000452  -0.0016580   0.0060004  -0.0030812
    2  -0.0000000  -0.0000000  -0.0000000  -0.0000000   0.0000000   0.0000000
    3   0.0030040  -0.0006990  -0.0009240   0.0036205  -0.0000906  -0.0045509
            7           8           9          10          11          12
    1  -0.0006351  -0.0010702   0.0010203  -0.0005363   0.0062748  -0.0050037
    2  -0.0000000   0.0000000   0.0000000  -0.0000000   0.0000000   0.0000000
    3   0.0010035  -0.0007513   0.0006406   0.0014757   0.0016888  -0.0044174
 Max gradient component =       6.275E-03
 RMS gradient           =       2.309E-03
 Gradient time:  CPU 111.44 s  wall 27.99 s
 Geometry Optimization Parameters
   NAtoms,    NIC,     NZ,  NCons,   NDum,   NFix, NCnnct, MaxDiis
       12      78      12       0       0       0       0       0

 Cartesian Hessian Update
 Hessian updated using BFGS update


** GEOMETRY OPTIMIZATION IN DELOCALIZED INTERNAL COORDINATES **
   Searching for a Minimum

   Optimization Cycle:   2

                       Coordinates (Angstroms)
     ATOM                X               Y               Z
      1  C        -0.0039848271    0.0000000000   -0.0042052985
      2  C        -0.0054961096    0.0000000000    1.3983984443
      3  C         1.2074864482    0.0000000000    2.0989541997
      4  C         2.4226810502    0.0000000000    1.3972083995
      5  C         2.4402033371    0.0000000000   -0.0145532375
      6  C         1.2101516601    0.0000000000   -0.7242360850
      7  Br       -1.6791802526    0.0000000000   -0.9118139375
      8  Br       -1.6541701976    0.0000000000    2.3496923199
      9  Br        1.2044127418    0.0000000000    4.0036623738
     10  Br        4.0451833375    0.0000000000    2.3960526884
     11  I         4.3395375318    0.0000000000   -1.0302737745
     12  I         1.1316425082    0.0000000000   -2.8721760926
   Point Group: c1    Number of degrees of freedom:    30


   Energy is -24364.250954778

 Hessian updated using BFGS update

 10 Hessian modes will be used to form the next step
  Hessian Eigenvalues:
     0.124408    0.126339    0.197513    0.201039    0.247361    0.307831
     0.426715    0.437662    0.461501    0.553622

 Minimum search - taking simple RFO step
 Searching for Lamda that Minimizes Along All modes
 Value Taken    Lamda =  -0.00171416
 Step Taken.  Stepsize is  0.063686

                             Maximum     Tolerance    Cnvgd?
         Gradient           0.024849      0.000300      NO
         Displacement       0.059149      0.001200      NO
         Energy change     -0.002537      0.000001      NO


 New Cartesian Coordinates Obtained by Inverse Iteration

 Displacement from previous Coordinates is:  0.181915
 ----------------------------------------------------------------
             Standard Nuclear Orientation (Angstroms)
    I     Atom           X                Y                Z
 ----------------------------------------------------------------
    1      C      -0.0083153917     0.0000000000    -0.0033851861
    2      C      -0.0090116281     0.0000000000     1.4018553428
    3      C       1.2059777095     0.0000000000     2.1032874857
    4      C       2.4232210020     0.0000000000     1.4006210976
    5      C       2.4294940603     0.0000000000    -0.0075916843
    6      C       1.2088347551     0.0000000000    -0.7127542181
    7      Br     -1.6769341108     0.0000000000    -0.9250368712
    8      Br     -1.6515988789     0.0000000000     2.3635203259
    9      Br      1.1924231170     0.0000000000     4.0078324319
   10      Br      4.0560683114     0.0000000000     2.3834938490
   11      I       4.2935181639     0.0000000000    -1.0709052569
   12      I       1.1947901183     0.0000000000    -2.8542273162
 ----------------------------------------------------------------
 Nuclear Repulsion Energy =        4435.41293840 hartrees
 There are      141 alpha and      141 beta electrons
 Applying Cartesian multipole field
    Component          Value
    ---------          -----
     (2,0,0)        1.00000E-11
     (0,2,0)        2.00000E-11
     (0,0,2)       -3.00000E-11
 Nucleus-field energy     =    -0.0000000941 hartrees
 Requested basis set is 6-311++G(d,p)
 There are 160 shells and 448 basis functions
 A cutoff of  1.0D-11 yielded   7504 shell pairs
 There are     65748 function pairs (     73304 Cartesian)
 Smallest overlap matrix eigenvalue = 2.57E-07

 Q-Chem warning in module stvman/mkSTV.C, line 318:

 Overlap eigenvalue is smaller than square root of threshold
 Use THRESH >= 12 to get rid of this warning

 Linear dependence detected in AO basis
 Tighter screening thresholds may be required for diffuse basis sets
 Use S2THRESH > 14 and THRESH = 14 in case of SCF convergence issues
 Number of orthogonalized atomic orbitals = 446
 Maximum deviation from orthogonality = 1.206E-10
 Guess MOs from SCF MO coefficient file

 -----------------------------------------------------------------------
  General SCF calculation program by
  Eric Jon Sundstrom, Paul Horn, Yuezhi Mao, Dmitri Zuev, Alec White,
  David Stuck, Shaama M.S., Shane Yost, Joonho Lee, David Small,
  Daniel Levine, Susi Lehtola, Hugh Burton, Evgeny Epifanovsky,
  Bang C. Huynh
 -----------------------------------------------------------------------
 Exchange:     0.2000 Hartree-Fock + 0.0800 Slater + 0.7200 B88
 Correlation:  0.1900 VWN1RPA + 0.8100 LYP
 Using SG-1 standard quadrature grid
 using 4 threads for integral computing
 -------------------------------------------------------
 OpenMP Integral computing Module                
 Release: version 2.0, May 2017, Q-Chem Inc. Pleasanton 
 -------------------------------------------------------
 A restricted SCF calculation will be
 performed using DIIS
 SCF converges when DIIS error is below 1.0e-08
 ---------------------------------------
  Cycle       Energy         DIIS error
 ---------------------------------------
    1  -24364.2507878530      2.14e-04  
    2  -24364.2514517761      8.40e-05  
    3  -24364.2510950376      1.42e-04  
    4  -24364.2516310270      2.15e-05  
    5  -24364.2516431078      6.01e-06  
    6  -24364.2516438878      2.00e-06  
    7  -24364.2516439721      9.24e-07  
    8  -24364.2516439936      2.37e-07  
    9  -24364.2516439964      7.75e-08  
   10  -24364.2516439968      1.16e-08  
   11  -24364.2516439968      6.24e-09  Convergence criterion met
 ---------------------------------------
 SCF time:   CPU 276.68s  wall 74.00s 
 SCF   energy in the final basis set =   -24364.2516439968
 Total energy in the final basis set =   -24364.2516439968

 --------------------------------------------------------------

                    Orbital Energies (a.u.)
 --------------------------------------------------------------

 Alpha MOs
 -- Occupied --
*****************-482.8560-482.8559-482.8558-482.8558-176.3193-176.3193
********-165.7232-165.7209-165.7209-165.7207-165.7207 -62.5088 -62.5088
-62.5087 -62.5087 -56.3296 -56.3295 -56.3295 -56.3295 -56.3254 -56.3254
-56.3253 -56.3253 -56.3250 -56.3249 -56.3249 -56.3249 -35.8158 -35.8157
-31.3093 -31.3093 -31.3030 -31.3029 -31.3024 -31.3024 -22.9597 -22.9596
-22.9583 -22.9582 -22.9579 -22.9579 -22.9535 -22.9535 -22.9534 -22.9534
-10.2830 -10.2829 -10.2822 -10.2818 -10.2744 -10.2740  -8.7177  -8.7177
 -8.7176  -8.7176  -6.5500  -6.5500  -6.5499  -6.5499  -6.5362  -6.5361
 -6.5361  -6.5361  -6.5350  -6.5350  -6.5350  -6.5350  -6.3651  -6.3651
 -4.7781  -4.7781  -4.7628  -4.7628  -4.7618  -4.7618  -2.6608  -2.6607
 -2.6605  -2.6605  -2.6572  -2.6570  -2.6570  -2.6570  -2.6562  -2.6562
 -2.6562  -2.6561  -2.6452  -2.6451  -2.6451  -2.6451  -2.6450  -2.6450
 -2.6450  -2.6450  -2.0438  -2.0436  -2.0393  -2.0392  -2.0386  -2.0385
 -2.0253  -2.0253  -2.0252  -2.0251  -0.9428  -0.8748  -0.8603  -0.8164
 -0.8121  -0.7697  -0.7472  -0.6867  -0.6743  -0.6184  -0.6064  -0.5473
 -0.5044  -0.4579  -0.4544  -0.4401  -0.4316  -0.3933  -0.3835  -0.3795
 -0.3751  -0.3459  -0.3385  -0.3264  -0.3252  -0.3232  -0.2999  -0.2926
 -0.2903  -0.2867  -0.2636  -0.2615  -0.2478
 -- Virtual --
 -0.1125  -0.0715  -0.0700  -0.0571  -0.0531  -0.0263  -0.0051  -0.0042
  0.0008   0.0252   0.0259   0.0413   0.0441   0.0546   0.0566   0.0584
  0.0638   0.0661   0.0667   0.0680   0.0829   0.0881   0.0890   0.0927
  0.0927   0.0954   0.1071   0.1186   0.1207   0.1334   0.1341   0.1383
  0.1539   0.1557   0.1684   0.1691   0.1767   0.1769   0.1983   0.2014
  0.2059   0.2086   0.2106   0.2143   0.2170   0.2194   0.2396   0.2434
  0.2443   0.2486   0.2648   0.2737   0.2800   0.2805   0.3069   0.3192
  0.3208   0.3494   0.3666   0.3784   0.3909   0.3916   0.3937   0.3984
  0.4129   0.4162   0.4190   0.4191   0.4309   0.4368   0.4377   0.4585
  0.4602   0.4642   0.4694   0.4862   0.4917   0.4918   0.4985   0.5022
  0.5134   0.5158   0.5177   0.5187   0.5293   0.5350   0.5372   0.5409
  0.5520   0.5630   0.5680   0.5688   0.5922   0.5922   0.6017   0.6225
  0.6435   0.6526   0.6760   0.6823   0.6829   0.7041   0.7124   0.7131
  0.7228   0.7325   0.7499   0.7537   0.7554   0.7701   0.7791   0.8120
  0.8146   0.8183   0.8397   0.8527   0.8604   0.9132   0.9152   0.9386
  0.9388   0.9849   1.0067   1.0253   1.0317   1.0419   1.1028   1.1102
  1.1144   1.1434   1.1537   1.2009   1.2071   1.2349   1.2379   1.3350
  1.3377   1.3447   1.3522   1.3744   1.4112   1.4545   1.4613   1.4652
  1.5116   1.5189   1.5520   1.5863   1.7179   1.7208   1.7406   1.7562
  1.8075   1.8080   1.8423   1.8435   1.8937   1.9754   1.9961   1.9966
  2.0162   2.0271   2.0704   2.0754   2.0934   2.1102   2.1404   2.1732
  2.1881   2.2124   2.2367   2.2477   2.2885   2.2887   2.3243   2.3599
  2.3910   2.4755   2.5703   2.7030   2.7148   2.8035   2.8242   2.8244
  2.8771   2.9477   2.9868   3.0391   3.0514   3.1324   3.1451   3.3789
  3.3885   3.6152   3.7949   3.8034   3.9422   3.9486   3.9668   3.9797
  3.9862   3.9917   3.9968   3.9971   4.0273   4.0289   4.0314   4.0363
  4.0624   4.0704   4.0722   4.0746   4.0776   4.0860   4.1376   4.1711
  4.1775   4.2367   4.2435   4.2536   4.2980   4.3076   4.3504   4.3897
  4.4121   4.4439   4.4609   4.5685   4.8029   5.9970   6.0380   6.0683
  6.0997   6.1374   6.2015   6.6324   6.7633   6.8033   6.8503   7.5291
  7.5435   7.5534   7.5857   7.6407   7.6441   7.6702   7.6771   7.6801
  7.7385   7.7783   7.8200  23.1643  23.7513  23.7526  23.9085  23.9101
 23.9943  27.8547  27.9469  28.3378  28.3687  28.3926  28.4043  28.4336
 28.4451  28.5236  28.5307  28.5415  28.5419  28.5623  28.5651  28.5943
 28.6368  28.6900  28.7558  47.9010  48.0152  48.0499  48.0872 127.8804
127.9038 127.9290 127.9447 127.9603 127.9953 151.6519 151.7325 289.7244
289.7392 289.7502 289.7834 289.8328 289.8474 289.8700 289.8747 289.9001
289.9611 289.9999 290.04071020.69141020.83591020.87901020.92481901.8144
********
 --------------------------------------------------------------

          Ground-State Mulliken Net Atomic Charges

     Atom                 Charge (a.u.)
  ----------------------------------------
      1 C                     0.023678
      2 C                     0.152829
      3 C                     0.149614
      4 C                     0.019800
      5 C                     0.124967
      6 C                     0.107673
      7 Br                   -0.206334
      8 Br                   -0.187439
      9 Br                   -0.186507
     10 Br                   -0.205924
     11 I                     0.103390
     12 I                     0.104253
  ----------------------------------------
  Sum of atomic charges =     0.000000

 -----------------------------------------------------------------
                    Cartesian Multipole Moments
 -----------------------------------------------------------------
    Charge (ESU x 10^10)
                -0.0000
    Dipole Moment (Debye)
         X       0.2123      Y       0.0000      Z      -0.3820
       Tot       0.4370
    Quadrupole Moments (Debye-Ang)
        XX    -157.2598     XY       0.0000     YY    -165.8327
        XZ      -1.5178     YZ       0.0000     ZZ    -156.9303
    Octopole Moments (Debye-Ang^2)
       XXX    -663.8581    XXY       0.0000    XYY    -235.0795
       YYY       0.0000    XXZ     -59.9482    XYZ      -0.0000
       YYZ     -55.4718    XZZ    -221.0596    YZZ      -0.0000
       ZZZ    -168.2352
    Hexadecapole Moments (Debye-Ang^3)
      XXXX   -6241.1852   XXXY       0.0000   XXYY   -1164.6739
      XYYY       0.0000   YYYY    -212.1326   XXXZ    -109.6979
      XXYZ      -0.0000   XYYZ     -22.1313   YYYZ       0.0000
      XXZZ   -1854.7367   XYZZ      -0.0000   YYZZ    -914.2323
      XZZZ     -77.8377   YZZZ       0.0000   ZZZZ   -4829.8145
 -----------------------------------------------------------------
 Calculating analytic gradient of the SCF energy
 Gradient of SCF Energy
            1           2           3           4           5           6
    1  -0.0008596   0.0000272  -0.0003785  -0.0002611   0.0010282  -0.0000981
    2   0.0000000   0.0000000  -0.0000000  -0.0000000   0.0000000  -0.0000000
    3   0.0006882   0.0003879   0.0002160   0.0010426  -0.0004333  -0.0005799
            7           8           9          10          11          12
    1  -0.0015065  -0.0002692  -0.0009290   0.0007421   0.0001470   0.0023574
    2   0.0000000  -0.0000000  -0.0000000   0.0000000  -0.0000000  -0.0000000
    3   0.0000217   0.0010445   0.0007952   0.0012119  -0.0025654  -0.0018291
 Max gradient component =       2.565E-03
 RMS gradient           =       8.621E-04
 Gradient time:  CPU 112.17 s  wall 28.17 s
 Geometry Optimization Parameters
   NAtoms,    NIC,     NZ,  NCons,   NDum,   NFix, NCnnct, MaxDiis
       12      78      12       0       0       0       0       0

 Cartesian Hessian Update
 Hessian updated using BFGS update


** GEOMETRY OPTIMIZATION IN DELOCALIZED INTERNAL COORDINATES **
   Searching for a Minimum

   Optimization Cycle:   3

                       Coordinates (Angstroms)
     ATOM                X               Y               Z
      1  C        -0.0083153917    0.0000000000   -0.0033851861
      2  C        -0.0090116281    0.0000000000    1.4018553428
      3  C         1.2059777095    0.0000000000    2.1032874857
      4  C         2.4232210020    0.0000000000    1.4006210976
      5  C         2.4294940603    0.0000000000   -0.0075916843
      6  C         1.2088347551    0.0000000000   -0.7127542181
      7  Br       -1.6769341108    0.0000000000   -0.9250368712
      8  Br       -1.6515988789    0.0000000000    2.3635203259
      9  Br        1.1924231170    0.0000000000    4.0078324319
     10  Br        4.0560683114    0.0000000000    2.3834938490
     11  I         4.2935181639    0.0000000000   -1.0709052569
     12  I         1.1947901183    0.0000000000   -2.8542273162
   Point Group: c1    Number of degrees of freedom:    30


   Energy is -24364.251643997

 Hessian updated using BFGS update

 13 Hessian modes will be used to form the next step
  Hessian Eigenvalues:
     0.120046    0.124408    0.198933    0.201015    0.201050    0.243882
     0.249875    0.381309    0.426696    0.442142    0.450475    0.464666
     0.597961

 Minimum search - taking simple RFO step
 Searching for Lamda that Minimizes Along All modes
 Value Taken    Lamda =  -0.00038582
 Step Taken.  Stepsize is  0.039154

                             Maximum     Tolerance    Cnvgd?
         Gradient           0.008773      0.000300      NO
         Displacement       0.021229      0.001200      NO
         Energy change     -0.000689      0.000001      NO


 New Cartesian Coordinates Obtained by Inverse Iteration

 Displacement from previous Coordinates is:  0.083304
 ----------------------------------------------------------------
             Standard Nuclear Orientation (Angstroms)
    I     Atom           X                Y                Z
 ----------------------------------------------------------------
    1      C      -0.0054425203     0.0000000000    -0.0031394836
    2      C      -0.0085939943     0.0000000000     1.4008184425
    3      C       1.2065769356     0.0000000000     2.1021914506
    4      C       2.4214332870     0.0000000000     1.3982555130
    5      C       2.4265632701     0.0000000000    -0.0057739474
    6      C       1.2085472224     0.0000000000    -0.7095266549
    7      Br     -1.6644332091     0.0000000000    -0.9354838665
    8      Br     -1.6538035483     0.0000000000     2.3537627902
    9      Br      1.2029681107     0.0000000000     4.0045101153
   10      Br      4.0579492033     0.0000000000     2.3688028923
   11      I       4.2928828029     0.0000000000    -1.0470264923
   12      I       1.1738196680     0.0000000000    -2.8406807593
 ----------------------------------------------------------------
 Nuclear Repulsion Energy =        4445.30867260 hartrees
 There are      141 alpha and      141 beta electrons
 Applying Cartesian multipole field
    Component          Value
    ---------          -----
     (2,0,0)        1.00000E-11
     (0,2,0)        2.00000E-11
     (0,0,2)       -3.00000E-11
 Nucleus-field energy     =    -0.0000000930 hartrees
 Requested basis set is 6-311++G(d,p)
 There are 160 shells and 448 basis functions
 A cutoff of  1.0D-11 yielded   7508 shell pairs
 There are     65833 function pairs (     73412 Cartesian)
 Smallest overlap matrix eigenvalue = 2.53E-07

 Q-Chem warning in module stvman/mkSTV.C, line 318:

 Overlap eigenvalue is smaller than square root of threshold
 Use THRESH >= 12 to get rid of this warning

 Linear dependence detected in AO basis
 Tighter screening thresholds may be required for diffuse basis sets
 Use S2THRESH > 14 and THRESH = 14 in case of SCF convergence issues
 Number of orthogonalized atomic orbitals = 446
 Maximum deviation from orthogonality = 1.349E-10
 Guess MOs from SCF MO coefficient file

 -----------------------------------------------------------------------
  General SCF calculation program by
  Eric Jon Sundstrom, Paul Horn, Yuezhi Mao, Dmitri Zuev, Alec White,
  David Stuck, Shaama M.S., Shane Yost, Joonho Lee, David Small,
  Daniel Levine, Susi Lehtola, Hugh Burton, Evgeny Epifanovsky,
  Bang C. Huynh
 -----------------------------------------------------------------------
 Exchange:     0.2000 Hartree-Fock + 0.0800 Slater + 0.7200 B88
 Correlation:  0.1900 VWN1RPA + 0.8100 LYP
 Using SG-1 standard quadrature grid
 using 4 threads for integral computing
 -------------------------------------------------------
 OpenMP Integral computing Module                
 Release: version 2.0, May 2017, Q-Chem Inc. Pleasanton 
 -------------------------------------------------------
 A restricted SCF calculation will be
 performed using DIIS
 SCF converges when DIIS error is below 1.0e-08
 ---------------------------------------
  Cycle       Energy         DIIS error
 ---------------------------------------
    1  -24364.2515261500      1.13e-04  
    2  -24364.2516666371      4.97e-05  
    3  -24364.2515408835      8.31e-05  
    4  -24364.2517332300      9.11e-06  
    5  -24364.2517355461      2.27e-06  
    6  -24364.2517356408      1.22e-06  
    7  -24364.2517356750      4.40e-07  
    8  -24364.2517356812      1.32e-07  
    9  -24364.2517356799      4.38e-08  
   10  -24364.2517356798      6.70e-09  Convergence criterion met
 ---------------------------------------
 SCF time:   CPU 254.37s  wall 67.00s 
 SCF   energy in the final basis set =   -24364.2517356798
 Total energy in the final basis set =   -24364.2517356798

 --------------------------------------------------------------

                    Orbital Energies (a.u.)
 --------------------------------------------------------------

 Alpha MOs
 -- Occupied --
*****************-482.8560-482.8559-482.8557-482.8557-176.3189-176.3189
********-165.7228-165.7206-165.7205-165.7204-165.7203 -62.5088 -62.5088
-62.5086 -62.5086 -56.3296 -56.3295 -56.3294 -56.3294 -56.3254 -56.3254
-56.3252 -56.3252 -56.3250 -56.3249 -56.3248 -56.3248 -35.8154 -35.8154
-31.3089 -31.3089 -31.3026 -31.3026 -31.3021 -31.3021 -22.9593 -22.9593
-22.9579 -22.9579 -22.9575 -22.9575 -22.9531 -22.9531 -22.9531 -22.9531
-10.2821 -10.2819 -10.2816 -10.2813 -10.2730 -10.2725  -8.7177  -8.7176
 -8.7176  -8.7175  -6.5500  -6.5500  -6.5498  -6.5498  -6.5362  -6.5361
 -6.5360  -6.5360  -6.5350  -6.5350  -6.5350  -6.5350  -6.3648  -6.3648
 -4.7778  -4.7778  -4.7626  -4.7625  -4.7616  -4.7615  -2.6607  -2.6607
 -2.6605  -2.6605  -2.6572  -2.6570  -2.6570  -2.6569  -2.6562  -2.6561
 -2.6561  -2.6561  -2.6452  -2.6451  -2.6451  -2.6451  -2.6451  -2.6450
 -2.6450  -2.6450  -2.0435  -2.0434  -2.0390  -2.0390  -2.0383  -2.0382
 -2.0251  -2.0250  -2.0249  -2.0248  -0.9439  -0.8759  -0.8611  -0.8170
 -0.8129  -0.7700  -0.7478  -0.6880  -0.6743  -0.6185  -0.6064  -0.5483
 -0.5048  -0.4588  -0.4546  -0.4406  -0.4319  -0.3936  -0.3843  -0.3799
 -0.3756  -0.3457  -0.3393  -0.3267  -0.3252  -0.3236  -0.2998  -0.2927
 -0.2883  -0.2880  -0.2636  -0.2609  -0.2473
 -- Virtual --
 -0.1109  -0.0712  -0.0693  -0.0557  -0.0518  -0.0244  -0.0045  -0.0039
  0.0012   0.0253   0.0260   0.0413   0.0442   0.0546   0.0567   0.0583
  0.0643   0.0661   0.0668   0.0685   0.0828   0.0879   0.0891   0.0928
  0.0929   0.0955   0.1072   0.1185   0.1208   0.1331   0.1343   0.1382
  0.1540   0.1553   0.1691   0.1694   0.1756   0.1789   0.1981   0.2013
  0.2076   0.2096   0.2115   0.2150   0.2171   0.2192   0.2404   0.2437
  0.2443   0.2485   0.2643   0.2747   0.2805   0.2818   0.3080   0.3191
  0.3214   0.3478   0.3664   0.3786   0.3912   0.3925   0.3927   0.3995
  0.4125   0.4175   0.4197   0.4205   0.4310   0.4369   0.4380   0.4569
  0.4616   0.4649   0.4689   0.4863   0.4919   0.4930   0.4991   0.5010
  0.5144   0.5178   0.5184   0.5188   0.5312   0.5362   0.5377   0.5419
  0.5521   0.5627   0.5672   0.5690   0.5930   0.5952   0.6057   0.6226
  0.6446   0.6538   0.6777   0.6834   0.6850   0.7052   0.7127   0.7156
  0.7227   0.7338   0.7498   0.7553   0.7573   0.7715   0.7801   0.8122
  0.8144   0.8191   0.8407   0.8531   0.8616   0.9151   0.9169   0.9378
  0.9392   0.9865   1.0089   1.0254   1.0335   1.0430   1.1035   1.1101
  1.1154   1.1452   1.1525   1.2025   1.2088   1.2356   1.2394   1.3357
  1.3393   1.3479   1.3560   1.3755   1.4161   1.4566   1.4638   1.4644
  1.5130   1.5219   1.5524   1.5898   1.7196   1.7219   1.7435   1.7575
  1.8096   1.8099   1.8435   1.8461   1.8955   1.9754   1.9969   1.9985
  2.0162   2.0291   2.0712   2.0769   2.0931   2.1122   2.1404   2.1750
  2.1885   2.2140   2.2416   2.2513   2.2902   2.2913   2.3265   2.3625
  2.3934   2.4766   2.5713   2.7036   2.7156   2.8071   2.8247   2.8255
  2.8783   2.9490   2.9887   3.0415   3.0571   3.1353   3.1489   3.3830
  3.3911   3.6205   3.7970   3.8073   3.9425   3.9487   3.9659   3.9810
  3.9867   3.9918   3.9970   3.9978   4.0280   4.0293   4.0340   4.0369
  4.0634   4.0711   4.0720   4.0738   4.0784   4.0885   4.1389   4.1703
  4.1812   4.2379   4.2458   4.2547   4.3000   4.3101   4.3502   4.3897
  4.4122   4.4468   4.4620   4.5747   4.8082   5.9982   6.0388   6.0746
  6.1024   6.1373   6.2030   6.6361   6.7644   6.8048   6.8510   7.5291
  7.5436   7.5534   7.5862   7.6405   7.6452   7.6702   7.6768   7.6810
  7.7404   7.7804   7.8208  23.1644  23.7569  23.7590  23.9176  23.9190
 24.0034  27.8568  27.9510  28.3388  28.3695  28.3970  28.4071  28.4355
 28.4445  28.5243  28.5308  28.5424  28.5434  28.5618  28.5661  28.5963
 28.6368  28.6914  28.7581  47.9037  48.0160  48.0509  48.0876 127.8813
127.9046 127.9327 127.9466 127.9604 127.9963 151.6538 151.7362 289.7245
289.7396 289.7504 289.7839 289.8334 289.8483 289.8696 289.8750 289.9011
289.9631 290.0015 290.04171020.69481020.83681020.88031020.92531901.8164
********
 --------------------------------------------------------------

          Ground-State Mulliken Net Atomic Charges

     Atom                 Charge (a.u.)
  ----------------------------------------
      1 C                     0.053843
      2 C                     0.142311
      3 C                     0.138644
      4 C                     0.049840
      5 C                     0.111229
      6 C                     0.091093
      7 Br                   -0.209533
      8 Br                   -0.187326
      9 Br                   -0.186614
     10 Br                   -0.209014
     11 I                     0.102297
     12 I                     0.103230
  ----------------------------------------
  Sum of atomic charges =     0.000000

 -----------------------------------------------------------------
                    Cartesian Multipole Moments
 -----------------------------------------------------------------
    Charge (ESU x 10^10)
                -0.0000
    Dipole Moment (Debye)
         X       0.2044      Y       0.0000      Z      -0.3712
       Tot       0.4238
    Quadrupole Moments (Debye-Ang)
        XX    -157.1632     XY       0.0000     YY    -165.7536
        XZ      -1.2031     YZ       0.0000     ZZ    -157.1259
    Octopole Moments (Debye-Ang^2)
       XXX    -661.9197    XXY       0.0000    XYY    -234.7504
       YYY       0.0000    XXZ     -59.3430    XYZ       0.0000
       YYZ     -55.8448    XZZ    -221.9652    YZZ       0.0000
       ZZZ    -169.3097
    Hexadecapole Moments (Debye-Ang^3)
      XXXX   -6222.8829   XXXY       0.0000   XXYY   -1162.6054
      XYYY       0.0000   YYYY    -211.9423   XXXZ    -120.6551
      XXYZ      -0.0000   XYYZ     -27.0865   YYYZ       0.0000
      XXZZ   -1851.8997   XYZZ       0.0000   YYZZ    -908.0845
      XZZZ     -87.8156   YZZZ       0.0000   ZZZZ   -4799.7763
 -----------------------------------------------------------------
 Calculating analytic gradient of the SCF energy
 Gradient of SCF Energy
            1           2           3           4           5           6
    1   0.0006268  -0.0001431   0.0003233  -0.0001441  -0.0001592  -0.0000311
    2   0.0000000  -0.0000000   0.0000000  -0.0000000  -0.0000000   0.0000000
    3  -0.0003704  -0.0002553   0.0000068  -0.0006375   0.0002193   0.0006803
            7           8           9          10          11          12
    1   0.0008981  -0.0001124   0.0000725   0.0001897  -0.0007186  -0.0008020
    2  -0.0000000  -0.0000000  -0.0000000   0.0000000   0.0000000  -0.0000000
    3  -0.0008880  -0.0000391   0.0000174  -0.0011122   0.0013277   0.0010510
 Max gradient component =       1.328E-03
 RMS gradient           =       4.887E-04
 Gradient time:  CPU 112.55 s  wall 28.26 s
 Geometry Optimization Parameters
   NAtoms,    NIC,     NZ,  NCons,   NDum,   NFix, NCnnct, MaxDiis
       12      78      12       0       0       0       0       0

 Cartesian Hessian Update
 Hessian updated using BFGS update


** GEOMETRY OPTIMIZATION IN DELOCALIZED INTERNAL COORDINATES **
   Searching for a Minimum

   Optimization Cycle:   4

                       Coordinates (Angstroms)
     ATOM                X               Y               Z
      1  C        -0.0054425203    0.0000000000   -0.0031394836
      2  C        -0.0085939943    0.0000000000    1.4008184425
      3  C         1.2065769356    0.0000000000    2.1021914506
      4  C         2.4214332870    0.0000000000    1.3982555130
      5  C         2.4265632701    0.0000000000   -0.0057739474
      6  C         1.2085472224    0.0000000000   -0.7095266549
      7  Br       -1.6644332091    0.0000000000   -0.9354838665
      8  Br       -1.6538035483    0.0000000000    2.3537627902
      9  Br        1.2029681107    0.0000000000    4.0045101153
     10  Br        4.0579492033    0.0000000000    2.3688028923
     11  I         4.2928828029    0.0000000000   -1.0470264923
     12  I         1.1738196680    0.0000000000   -2.8406807593
   Point Group: c1    Number of degrees of freedom:    30


   Energy is -24364.251735680

 Hessian updated using BFGS update

 16 Hessian modes will be used to form the next step
  Hessian Eigenvalues:
     0.124001    0.130406    0.196691    0.201018    0.201022    0.201241
     0.247379    0.249915    0.274650    0.424977    0.427688    0.440168
     0.463360    0.464876    0.487476    0.640753

 Minimum search - taking simple RFO step
 Searching for Lamda that Minimizes Along All modes
 Value Taken    Lamda =  -0.00009399
 Step Taken.  Stepsize is  0.015865

                             Maximum     Tolerance    Cnvgd?
         Gradient           0.004726      0.000300      NO
         Displacement       0.010135      0.001200      NO
         Energy change     -0.000092      0.000001      NO


 New Cartesian Coordinates Obtained by Inverse Iteration

 Displacement from previous Coordinates is:  0.037101
 ----------------------------------------------------------------
             Standard Nuclear Orientation (Angstroms)
    I     Atom           X                Y                Z
 ----------------------------------------------------------------
    1      C      -0.0058234032     0.0000000000    -0.0036024865
    2      C      -0.0078015226     0.0000000000     1.4000977736
    3      C       1.2067569513     0.0000000000     2.1012031040
    4      C       2.4220286457     0.0000000000     1.3983094438
    5      C       2.4281582722     0.0000000000    -0.0073559710
    6      C       1.2089483291     0.0000000000    -0.7119330051
    7      Br     -1.6710916423     0.0000000000    -0.9256088594
    8      Br     -1.6527383694     0.0000000000     2.3531582157
    9      Br      1.2024052253     0.0000000000     4.0034482937
   10      Br      4.0532564145     0.0000000000     2.3788134018
   11      I       4.2959682069     0.0000000000    -1.0536752692
   12      I       1.1784001206     0.0000000000    -2.8461446413
 ----------------------------------------------------------------
 Nuclear Repulsion Energy =        4442.02775685 hartrees
 There are      141 alpha and      141 beta electrons
 Applying Cartesian multipole field
    Component          Value
    ---------          -----
     (2,0,0)        1.00000E-11
     (0,2,0)        2.00000E-11
     (0,0,2)       -3.00000E-11
 Nucleus-field energy     =    -0.0000000933 hartrees
 Requested basis set is 6-311++G(d,p)
 There are 160 shells and 448 basis functions
 A cutoff of  1.0D-11 yielded   7511 shell pairs
 There are     65827 function pairs (     73391 Cartesian)
 Smallest overlap matrix eigenvalue = 2.54E-07

 Q-Chem warning in module stvman/mkSTV.C, line 318:

 Overlap eigenvalue is smaller than square root of threshold
 Use THRESH >= 12 to get rid of this warning

 Linear dependence detected in AO basis
 Tighter screening thresholds may be required for diffuse basis sets
 Use S2THRESH > 14 and THRESH = 14 in case of SCF convergence issues
 Number of orthogonalized atomic orbitals = 446
 Maximum deviation from orthogonality = 1.936E-10
 Guess MOs from SCF MO coefficient file

 -----------------------------------------------------------------------
  General SCF calculation program by
  Eric Jon Sundstrom, Paul Horn, Yuezhi Mao, Dmitri Zuev, Alec White,
  David Stuck, Shaama M.S., Shane Yost, Joonho Lee, David Small,
  Daniel Levine, Susi Lehtola, Hugh Burton, Evgeny Epifanovsky,
  Bang C. Huynh
 -----------------------------------------------------------------------
 Exchange:     0.2000 Hartree-Fock + 0.0800 Slater + 0.7200 B88
 Correlation:  0.1900 VWN1RPA + 0.8100 LYP
 Using SG-1 standard quadrature grid
 using 4 threads for integral computing
 -------------------------------------------------------
 OpenMP Integral computing Module                
 Release: version 2.0, May 2017, Q-Chem Inc. Pleasanton 
 -------------------------------------------------------
 A restricted SCF calculation will be
 performed using DIIS
 SCF converges when DIIS error is below 1.0e-08
 ---------------------------------------
  Cycle       Energy         DIIS error
 ---------------------------------------
    1  -24364.2517258631      5.70e-05  
    2  -24364.2517640487      2.05e-05  
    3  -24364.2517340595      3.87e-05  
    4  -24364.2517752173      3.52e-06  
    5  -24364.2517755547      6.12e-07  
    6  -24364.2517755597      3.81e-07  
    7  -24364.2517755607      1.43e-07  
    8  -24364.2517755625      3.82e-08  
    9  -24364.2517755628      9.66e-09  Convergence criterion met
 ---------------------------------------
 SCF time:   CPU 229.22s  wall 61.00s 
 SCF   energy in the final basis set =   -24364.2517755628
 Total energy in the final basis set =   -24364.2517755628

 --------------------------------------------------------------

                    Orbital Energies (a.u.)
 --------------------------------------------------------------

 Alpha MOs
 -- Occupied --
*****************-482.8559-482.8558-482.8557-482.8557-176.3191-176.3191
********-165.7229-165.7208-165.7207-165.7205-165.7205 -62.5088 -62.5087
-62.5086 -62.5086 -56.3295 -56.3295 -56.3294 -56.3293 -56.3254 -56.3253
-56.3252 -56.3252 -56.3249 -56.3249 -56.3248 -56.3248 -35.8156 -35.8155
-31.3091 -31.3090 -31.3028 -31.3027 -31.3023 -31.3022 -22.9595 -22.9594
-22.9581 -22.9580 -22.9577 -22.9577 -22.9533 -22.9533 -22.9532 -22.9532
-10.2822 -10.2821 -10.2817 -10.2812 -10.2736 -10.2731  -8.7177  -8.7176
 -8.7175  -8.7175  -6.5500  -6.5499  -6.5498  -6.5498  -6.5362  -6.5361
 -6.5360  -6.5360  -6.5350  -6.5350  -6.5350  -6.5349  -6.3650  -6.3649
 -4.7780  -4.7779  -4.7627  -4.7626  -4.7617  -4.7616  -2.6607  -2.6606
 -2.6605  -2.6604  -2.6571  -2.6570  -2.6569  -2.6569  -2.6562  -2.6561
 -2.6561  -2.6560  -2.6451  -2.6451  -2.6451  -2.6450  -2.6450  -2.6450
 -2.6450  -2.6449  -2.0437  -2.0435  -2.0391  -2.0391  -2.0384  -2.0384
 -2.0252  -2.0251  -2.0251  -2.0249  -0.9437  -0.8758  -0.8608  -0.8169
 -0.8126  -0.7698  -0.7476  -0.6876  -0.6742  -0.6184  -0.6064  -0.5480
 -0.5047  -0.4586  -0.4545  -0.4405  -0.4318  -0.3935  -0.3842  -0.3799
 -0.3754  -0.3459  -0.3393  -0.3261  -0.3252  -0.3234  -0.2998  -0.2928
 -0.2888  -0.2874  -0.2636  -0.2611  -0.2477
 -- Virtual --
 -0.1114  -0.0712  -0.0695  -0.0561  -0.0521  -0.0251  -0.0046  -0.0038
  0.0011   0.0253   0.0260   0.0413   0.0442   0.0546   0.0568   0.0585
  0.0642   0.0661   0.0668   0.0683   0.0830   0.0879   0.0892   0.0929
  0.0929   0.0954   0.1072   0.1185   0.1208   0.1333   0.1342   0.1382
  0.1541   0.1554   0.1690   0.1692   0.1757   0.1780   0.1982   0.2017
  0.2070   0.2090   0.2113   0.2149   0.2171   0.2192   0.2400   0.2436
  0.2443   0.2487   0.2645   0.2743   0.2803   0.2813   0.3076   0.3192
  0.3216   0.3493   0.3666   0.3785   0.3907   0.3925   0.3931   0.3994
  0.4126   0.4175   0.4197   0.4197   0.4306   0.4368   0.4379   0.4573
  0.4611   0.4644   0.4691   0.4862   0.4919   0.4930   0.4986   0.5006
  0.5139   0.5177   0.5181   0.5184   0.5308   0.5359   0.5375   0.5413
  0.5522   0.5629   0.5673   0.5696   0.5929   0.5936   0.6041   0.6225
  0.6441   0.6543   0.6773   0.6830   0.6848   0.7052   0.7131   0.7147
  0.7226   0.7335   0.7498   0.7549   0.7565   0.7715   0.7800   0.8121
  0.8145   0.8192   0.8407   0.8529   0.8614   0.9144   0.9167   0.9383
  0.9391   0.9862   1.0083   1.0257   1.0335   1.0426   1.1033   1.1100
  1.1151   1.1455   1.1522   1.2020   1.2084   1.2357   1.2394   1.3356
  1.3388   1.3458   1.3550   1.3750   1.4151   1.4561   1.4631   1.4636
  1.5126   1.5211   1.5524   1.5886   1.7191   1.7216   1.7430   1.7571
  1.8092   1.8095   1.8431   1.8455   1.8951   1.9755   1.9970   1.9980
  2.0162   2.0287   2.0710   2.0763   2.0936   2.1125   2.1405   2.1756
  2.1878   2.2136   2.2398   2.2504   2.2897   2.2914   2.3264   2.3616
  2.3927   2.4763   2.5711   2.7035   2.7154   2.8063   2.8246   2.8253
  2.8781   2.9487   2.9884   3.0409   3.0557   3.1346   3.1482   3.3821
  3.3905   3.6193   3.7964   3.8063   3.9427   3.9491   3.9661   3.9803
  3.9867   3.9915   3.9973   3.9977   4.0277   4.0297   4.0319   4.0368
  4.0632   4.0717   4.0729   4.0736   4.0783   4.0880   4.1387   4.1702
  4.1799   4.2377   4.2449   4.2548   4.2996   4.3093   4.3505   4.3902
  4.4119   4.4453   4.4615   4.5724   4.8066   5.9978   6.0384   6.0732
  6.1015   6.1367   6.2019   6.6351   6.7639   6.8050   6.8515   7.5292
  7.5437   7.5534   7.5860   7.6413   7.6455   7.6696   7.6774   7.6811
  7.7392   7.7801   7.8211  23.1644  23.7557  23.7570  23.9153  23.9165
 24.0013  27.8557  27.9496  28.3384  28.3691  28.3959  28.4062  28.4347
 28.4441  28.5242  28.5306  28.5421  28.5432  28.5616  28.5657  28.5956
 28.6363  28.6908  28.7573  47.9029  48.0156  48.0514  48.0881 127.8809
127.9042 127.9319 127.9459 127.9599 127.9956 151.6528 151.7349 289.7246
289.7397 289.7504 289.7838 289.8335 289.8486 289.8701 289.8757 289.9002
289.9623 290.0014 290.04201020.69381020.83631020.88091020.92591901.8154
********
 --------------------------------------------------------------

          Ground-State Mulliken Net Atomic Charges

     Atom                 Charge (a.u.)
  ----------------------------------------
      1 C                     0.043931
      2 C                     0.148950
      3 C                     0.144409
      4 C                     0.040360
      5 C                     0.114884
      6 C                     0.092487
      7 Br                   -0.208446
      8 Br                   -0.187960
      9 Br                   -0.187216
     10 Br                   -0.207854
     11 I                     0.102700
     12 I                     0.103755
  ----------------------------------------
  Sum of atomic charges =     0.000000

 -----------------------------------------------------------------
                    Cartesian Multipole Moments
 -----------------------------------------------------------------
    Charge (ESU x 10^10)
                -0.0000
    Dipole Moment (Debye)
         X       0.2029      Y       0.0000      Z      -0.3700
       Tot       0.4220
    Quadrupole Moments (Debye-Ang)
        XX    -157.1837     XY       0.0000     YY    -165.7745
        XZ      -1.2692     YZ       0.0000     ZZ    -157.0698
    Octopole Moments (Debye-Ang^2)
       XXX    -662.7002    XXY       0.0000    XYY    -234.8375
       YYY       0.0000    XXZ     -59.4788    XYZ       0.0000
       YYZ     -55.7789    XZZ    -221.3935    YZZ       0.0000
       ZZZ    -169.1139
    Hexadecapole Moments (Debye-Ang^3)
      XXXX   -6230.5102   XXXY       0.0000   XXYY   -1163.5290
      XYYY       0.0000   YYYY    -211.9937   XXXZ    -118.6966
      XXYZ       0.0000   XYYZ     -25.9573   YYYZ       0.0000
      XXZZ   -1852.4141   XYZZ       0.0000   YYZZ    -909.6902
      XZZZ     -84.4656   YZZZ       0.0000   ZZZZ   -4807.3303
 -----------------------------------------------------------------
 Calculating analytic gradient of the SCF energy
 Gradient of SCF Energy
            1           2           3           4           5           6
    1  -0.0000344   0.0000202   0.0001468  -0.0002973   0.0002257  -0.0000479
    2   0.0000000  -0.0000000   0.0000000   0.0000000  -0.0000000   0.0000000
    3   0.0001975  -0.0002094  -0.0001100   0.0001951  -0.0000800  -0.0000052
            7           8           9          10          11          12
    1  -0.0000251  -0.0000570   0.0002773  -0.0002422  -0.0000456   0.0000795
    2  -0.0000000   0.0000000   0.0000000  -0.0000000   0.0000000  -0.0000000
    3   0.0003051  -0.0003823  -0.0001446   0.0002202   0.0000189  -0.0000054
 Max gradient component =       3.823E-04
 RMS gradient           =       1.454E-04
 Gradient time:  CPU 112.36 s  wall 28.22 s
 Geometry Optimization Parameters
   NAtoms,    NIC,     NZ,  NCons,   NDum,   NFix, NCnnct, MaxDiis
       12      78      12       0       0       0       0       0

 Cartesian Hessian Update
 Hessian updated using BFGS update


** GEOMETRY OPTIMIZATION IN DELOCALIZED INTERNAL COORDINATES **
   Searching for a Minimum

   Optimization Cycle:   5

                       Coordinates (Angstroms)
     ATOM                X               Y               Z
      1  C        -0.0058234032    0.0000000000   -0.0036024865
      2  C        -0.0078015226    0.0000000000    1.4000977736
      3  C         1.2067569513    0.0000000000    2.1012031040
      4  C         2.4220286457    0.0000000000    1.3983094438
      5  C         2.4281582722    0.0000000000   -0.0073559710
      6  C         1.2089483291    0.0000000000   -0.7119330051
      7  Br       -1.6710916423    0.0000000000   -0.9256088594
      8  Br       -1.6527383694    0.0000000000    2.3531582157
      9  Br        1.2024052253    0.0000000000    4.0034482937
     10  Br        4.0532564145    0.0000000000    2.3788134018
     11  I         4.2959682069    0.0000000000   -1.0536752692
     12  I         1.1784001206    0.0000000000   -2.8461446413
   Point Group: c1    Number of degrees of freedom:    30


   Energy is -24364.251775563

 Hessian updated using BFGS update

 17 Hessian modes will be used to form the next step
  Hessian Eigenvalues:
     0.123006    0.124169    0.196963    0.201016    0.201023    0.201137
     0.242425    0.249088    0.249994    0.312770    0.426440    0.432112
     0.444710    0.454579    0.464874    0.530151    0.640345

 Minimum search - taking simple RFO step
 Searching for Lamda that Minimizes Along All modes
 Value Taken    Lamda =  -0.00000922
 Step Taken.  Stepsize is  0.005647

                             Maximum     Tolerance    Cnvgd?
         Gradient           0.001711      0.000300      NO
         Displacement       0.004835      0.001200      NO
         Energy change     -0.000040      0.000001      NO


 New Cartesian Coordinates Obtained by Inverse Iteration

 Displacement from previous Coordinates is:  0.013669
 ----------------------------------------------------------------
             Standard Nuclear Orientation (Angstroms)
    I     Atom           X                Y                Z
 ----------------------------------------------------------------
    1      C      -0.0061852702     0.0000000000    -0.0038135560
    2      C      -0.0080013789     0.0000000000     1.4004680884
    3      C       1.2065649886     0.0000000000     2.1015569044
    4      C       2.4224112107     0.0000000000     1.3985011973
    5      C       2.4280660643     0.0000000000    -0.0072645216
    6      C       1.2088453313     0.0000000000    -0.7119803674
    7      Br     -1.6705173348     0.0000000000    -0.9283462839
    8      Br     -1.6512336110     0.0000000000     2.3572038509
    9      Br      1.1982889317     0.0000000000     4.0041812174
   10      Br      4.0551965626     0.0000000000     2.3770777231
   11      I       4.2965110050     0.0000000000    -1.0541208728
   12      I       1.1785207288     0.0000000000    -2.8467533797
 ----------------------------------------------------------------
 Nuclear Repulsion Energy =        4441.17723458 hartrees
 There are      141 alpha and      141 beta electrons
 Applying Cartesian multipole field
    Component          Value
    ---------          -----
     (2,0,0)        1.00000E-11
     (0,2,0)        2.00000E-11
     (0,0,2)       -3.00000E-11
 Nucleus-field energy     =    -0.0000000934 hartrees
 Requested basis set is 6-311++G(d,p)
 There are 160 shells and 448 basis functions
 A cutoff of  1.0D-11 yielded   7504 shell pairs
 There are     65748 function pairs (     73304 Cartesian)
 Smallest overlap matrix eigenvalue = 2.54E-07

 Q-Chem warning in module stvman/mkSTV.C, line 318:

 Overlap eigenvalue is smaller than square root of threshold
 Use THRESH >= 12 to get rid of this warning

 Linear dependence detected in AO basis
 Tighter screening thresholds may be required for diffuse basis sets
 Use S2THRESH > 14 and THRESH = 14 in case of SCF convergence issues
 Number of orthogonalized atomic orbitals = 446
 Maximum deviation from orthogonality = 1.196E-10
 Guess MOs from SCF MO coefficient file

 -----------------------------------------------------------------------
  General SCF calculation program by
  Eric Jon Sundstrom, Paul Horn, Yuezhi Mao, Dmitri Zuev, Alec White,
  David Stuck, Shaama M.S., Shane Yost, Joonho Lee, David Small,
  Daniel Levine, Susi Lehtola, Hugh Burton, Evgeny Epifanovsky,
  Bang C. Huynh
 -----------------------------------------------------------------------
 Exchange:     0.2000 Hartree-Fock + 0.0800 Slater + 0.7200 B88
 Correlation:  0.1900 VWN1RPA + 0.8100 LYP
 Using SG-1 standard quadrature grid
 using 4 threads for integral computing
 -------------------------------------------------------
 OpenMP Integral computing Module                
 Release: version 2.0, May 2017, Q-Chem Inc. Pleasanton 
 -------------------------------------------------------
 A restricted SCF calculation will be
 performed using DIIS
 SCF converges when DIIS error is below 1.0e-08
 ---------------------------------------
  Cycle       Energy         DIIS error
 ---------------------------------------
    1  -24364.2517705757      1.92e-05  
    2  -24364.2517764017      4.80e-06  
    3  -24364.2517751789      8.16e-06  
    4  -24364.2517769458      1.63e-06  
    5  -24364.2517770194      3.74e-07  
    6  -24364.2517770216      2.29e-07  
    7  -24364.2517770231      6.81e-08  
    8  -24364.2517770247      1.90e-08  
    9  -24364.2517770246      4.43e-09  Convergence criterion met
 ---------------------------------------
 SCF time:   CPU 222.18s  wall 59.00s 
 SCF   energy in the final basis set =   -24364.2517770246
 Total energy in the final basis set =   -24364.2517770246

 --------------------------------------------------------------

                    Orbital Energies (a.u.)
 --------------------------------------------------------------

 Alpha MOs
 -- Occupied --
*****************-482.8559-482.8558-482.8558-482.8557-176.3191-176.3191
********-165.7229-165.7208-165.7207-165.7205-165.7205 -62.5088 -62.5087
-62.5087 -62.5087 -56.3295 -56.3295 -56.3294 -56.3294 -56.3254 -56.3253
-56.3253 -56.3253 -56.3250 -56.3249 -56.3249 -56.3249 -35.8156 -35.8155
-31.3091 -31.3090 -31.3028 -31.3027 -31.3023 -31.3022 -22.9595 -22.9594
-22.9581 -22.9580 -22.9577 -22.9577 -22.9533 -22.9533 -22.9532 -22.9532
-10.2823 -10.2822 -10.2818 -10.2813 -10.2737 -10.2732  -8.7177  -8.7176
 -8.7176  -8.7176  -6.5500  -6.5500  -6.5498  -6.5498  -6.5362  -6.5361
 -6.5361  -6.5361  -6.5350  -6.5350  -6.5350  -6.5349  -6.3650  -6.3649
 -4.7780  -4.7779  -4.7627  -4.7626  -4.7617  -4.7616  -2.6607  -2.6607
 -2.6605  -2.6605  -2.6572  -2.6570  -2.6569  -2.6569  -2.6562  -2.6561
 -2.6561  -2.6561  -2.6451  -2.6451  -2.6451  -2.6450  -2.6450  -2.6450
 -2.6450  -2.6450  -2.0437  -2.0435  -2.0391  -2.0391  -2.0384  -2.0383
 -2.0252  -2.0251  -2.0251  -2.0249  -0.9436  -0.8756  -0.8608  -0.8168
 -0.8126  -0.7698  -0.7476  -0.6875  -0.6742  -0.6185  -0.6064  -0.5479
 -0.5047  -0.4585  -0.4545  -0.4404  -0.4318  -0.3935  -0.3841  -0.3798
 -0.3754  -0.3459  -0.3391  -0.3264  -0.3252  -0.3234  -0.2998  -0.2928
 -0.2889  -0.2874  -0.2636  -0.2611  -0.2477
 -- Virtual --
 -0.1115  -0.0713  -0.0696  -0.0562  -0.0523  -0.0252  -0.0047  -0.0038
  0.0011   0.0252   0.0260   0.0413   0.0442   0.0546   0.0567   0.0585
  0.0641   0.0661   0.0668   0.0683   0.0830   0.0879   0.0891   0.0928
  0.0929   0.0954   0.1072   0.1185   0.1208   0.1333   0.1342   0.1382
  0.1540   0.1555   0.1689   0.1692   0.1757   0.1780   0.1983   0.2015
  0.2069   0.2091   0.2112   0.2148   0.2171   0.2192   0.2400   0.2436
  0.2443   0.2486   0.2645   0.2743   0.2802   0.2812   0.3076   0.3193
  0.3214   0.3491   0.3665   0.3785   0.3907   0.3925   0.3931   0.3993
  0.4126   0.4174   0.4195   0.4197   0.4306   0.4368   0.4378   0.4571
  0.4609   0.4647   0.4690   0.4862   0.4920   0.4927   0.4987   0.5008
  0.5140   0.5170   0.5182   0.5185   0.5305   0.5358   0.5374   0.5414
  0.5523   0.5629   0.5676   0.5691   0.5927   0.5936   0.6040   0.6225
  0.6441   0.6537   0.6772   0.6830   0.6844   0.7049   0.7128   0.7147
  0.7227   0.7333   0.7497   0.7547   0.7565   0.7713   0.7799   0.8121
  0.8145   0.8190   0.8404   0.8529   0.8612   0.9143   0.9164   0.9383
  0.9390   0.9859   1.0082   1.0256   1.0332   1.0424   1.1033   1.1101
  1.1151   1.1448   1.1527   1.2019   1.2082   1.2355   1.2391   1.3352
  1.3388   1.3461   1.3547   1.3750   1.4151   1.4558   1.4630   1.4636
  1.5126   1.5206   1.5523   1.5884   1.7189   1.7215   1.7425   1.7571
  1.8089   1.8092   1.8431   1.8451   1.8949   1.9755   1.9969   1.9978
  2.0162   2.0284   2.0709   2.0762   2.0935   2.1117   2.1407   2.1749
  2.1881   2.2137   2.2395   2.2500   2.2898   2.2907   2.3261   2.3613
  2.3924   2.4762   2.5710   2.7034   2.7153   2.8058   2.8245   2.8252
  2.8780   2.9486   2.9881   3.0406   3.0551   3.1343   3.1476   3.3815
  3.3903   3.6187   3.7963   3.8058   3.9427   3.9490   3.9660   3.9804
  3.9865   3.9917   3.9972   3.9975   4.0276   4.0296   4.0321   4.0367
  4.0631   4.0711   4.0724   4.0741   4.0782   4.0877   4.1385   4.1700
  4.1797   4.2377   4.2447   4.2544   4.2993   4.3092   4.3504   4.3899
  4.4120   4.4453   4.4614   4.5721   4.8061   5.9978   6.0383   6.0731
  6.1012   6.1365   6.2016   6.6348   6.7641   6.8044   6.8512   7.5292
  7.5436   7.5534   7.5860   7.6410   7.6449   7.6701   7.6774   7.6806
  7.7395   7.7796   7.8209  23.1644  23.7553  23.7562  23.9146  23.9154
 24.0002  27.8556  27.9494  28.3384  28.3691  28.3958  28.4062  28.4346
 28.4440  28.5242  28.5306  28.5420  28.5431  28.5616  28.5656  28.5955
 28.6363  28.6907  28.7571  47.9027  48.0157  48.0507  48.0879 127.8809
127.9042 127.9318 127.9458 127.9598 127.9954 151.6527 151.7347 289.7246
289.7395 289.7504 289.7837 289.8333 289.8482 289.8701 289.8753 289.9004
289.9624 290.0010 290.04171020.69351020.83651020.88011020.92561901.8153
********
 --------------------------------------------------------------

          Ground-State Mulliken Net Atomic Charges

     Atom                 Charge (a.u.)
  ----------------------------------------
      1 C                     0.042919
      2 C                     0.148765
      3 C                     0.144039
      4 C                     0.039672
      5 C                     0.116006
      6 C                     0.092853
      7 Br                   -0.208173
      8 Br                   -0.187816
      9 Br                   -0.187121
     10 Br                   -0.207561
     11 I                     0.102646
     12 I                     0.103770
  ----------------------------------------
  Sum of atomic charges =     0.000000

 -----------------------------------------------------------------
                    Cartesian Multipole Moments
 -----------------------------------------------------------------
    Charge (ESU x 10^10)
                -0.0000
    Dipole Moment (Debye)
         X       0.2026      Y      -0.0000      Z      -0.3699
       Tot       0.4217
    Quadrupole Moments (Debye-Ang)
        XX    -157.1981     XY      -0.0000     YY    -165.7825
        XZ      -1.2905     YZ       0.0000     ZZ    -157.0510
    Octopole Moments (Debye-Ang^2)
       XXX    -662.5532    XXY      -0.0000    XYY    -234.8627
       YYY      -0.0000    XXZ     -59.5173    XYZ       0.0000
       YYZ     -55.7628    XZZ    -221.6472    YZZ       0.0000
       ZZZ    -169.0333
    Hexadecapole Moments (Debye-Ang^3)
      XXXX   -6230.6785   XXXY      -0.0000   XXYY   -1163.7027
      XYYY      -0.0000   YYYY    -212.0132   XXXZ    -117.3562
      XXYZ       0.0000   XYYZ     -25.5574   YYYZ       0.0000
      XXZZ   -1853.3806   XYZZ      -0.0000   YYZZ    -910.2521
      XZZZ     -84.4387   YZZZ       0.0000   ZZZZ   -4810.1291
 -----------------------------------------------------------------
 Calculating analytic gradient of the SCF energy
 Gradient of SCF Energy
            1           2           3           4           5           6
    1  -0.0000405   0.0000458  -0.0001094  -0.0000575   0.0001498  -0.0000216
    2  -0.0000000   0.0000000   0.0000000  -0.0000000  -0.0000000   0.0000000
    3  -0.0000089   0.0000864   0.0000062   0.0000853  -0.0000601  -0.0000624
            7           8           9          10          11          12
    1  -0.0000386   0.0001098  -0.0003279   0.0001343   0.0001271   0.0000287
    2   0.0000000  -0.0000000  -0.0000000   0.0000000  -0.0000000  -0.0000000
    3  -0.0001675   0.0002312   0.0000203   0.0000156  -0.0000237  -0.0001223
 Max gradient component =       3.279E-04
 RMS gradient           =       9.400E-05
 Gradient time:  CPU 112.26 s  wall 28.19 s
 Geometry Optimization Parameters
   NAtoms,    NIC,     NZ,  NCons,   NDum,   NFix, NCnnct, MaxDiis
       12      78      12       0       0       0       0       0

 Cartesian Hessian Update
 Hessian updated using BFGS update


** GEOMETRY OPTIMIZATION IN DELOCALIZED INTERNAL COORDINATES **
   Searching for a Minimum

   Optimization Cycle:   6

                       Coordinates (Angstroms)
     ATOM                X               Y               Z
      1  C        -0.0061852702    0.0000000000   -0.0038135560
      2  C        -0.0080013789    0.0000000000    1.4004680884
      3  C         1.2065649886    0.0000000000    2.1015569044
      4  C         2.4224112107    0.0000000000    1.3985011973
      5  C         2.4280660643    0.0000000000   -0.0072645216
      6  C         1.2088453313    0.0000000000   -0.7119803674
      7  Br       -1.6705173348    0.0000000000   -0.9283462839
      8  Br       -1.6512336110    0.0000000000    2.3572038509
      9  Br        1.1982889317    0.0000000000    4.0041812174
     10  Br        4.0551965626    0.0000000000    2.3770777231
     11  I         4.2965110050    0.0000000000   -1.0541208728
     12  I         1.1785207288    0.0000000000   -2.8467533797
   Point Group: c1    Number of degrees of freedom:    30


   Energy is -24364.251777025

 Hessian updated using BFGS update

 18 Hessian modes will be used to form the next step
  Hessian Eigenvalues:
     0.123981    0.130104    0.197254    0.201012    0.201023    0.201594
     0.248501    0.249625    0.249994    0.264904    0.402390    0.426580
     0.433269    0.438546    0.464758    0.479828    0.581394    0.634451

 Minimum search - taking simple RFO step
 Searching for Lamda that Minimizes Along All modes
 Value Taken    Lamda =  -0.00000322
 Step Taken.  Stepsize is  0.002736

                             Maximum     Tolerance    Cnvgd?
         Gradient           0.001027      0.000300      NO
         Displacement       0.001838      0.001200      NO
         Energy change     -0.000001      0.000001      NO


 New Cartesian Coordinates Obtained by Inverse Iteration

 Displacement from previous Coordinates is:  0.006608
 ----------------------------------------------------------------
             Standard Nuclear Orientation (Angstroms)
    I     Atom           X                Y                Z
 ----------------------------------------------------------------
    1      C      -0.0060800413     0.0000000000    -0.0036951439
    2      C      -0.0081152383     0.0000000000     1.4004715516
    3      C       1.2066226660     0.0000000000     2.1016556539
    4      C       2.4222650940     0.0000000000     1.3984646998
    5      C       2.4277982507     0.0000000000    -0.0070864589
    6      C       1.2088098466     0.0000000000    -0.7117349788
    7      Br     -1.6703065312     0.0000000000    -0.9280360281
    8      Br     -1.6524468155     0.0000000000     2.3552616816
    9      Br      1.2006122587     0.0000000000     4.0042579236
   10      Br      4.0548257420     0.0000000000     2.3770166125
   11      I       4.2958273304     0.0000000000    -1.0537972268
   12      I       1.1786546660     0.0000000000    -2.8460682866
 ----------------------------------------------------------------
 Nuclear Repulsion Energy =        4441.67978161 hartrees
 There are      141 alpha and      141 beta electrons
 Applying Cartesian multipole field
    Component          Value
    ---------          -----
     (2,0,0)        1.00000E-11
     (0,2,0)        2.00000E-11
     (0,0,2)       -3.00000E-11
 Nucleus-field energy     =    -0.0000000934 hartrees
 Requested basis set is 6-311++G(d,p)
 There are 160 shells and 448 basis functions
 A cutoff of  1.0D-11 yielded   7506 shell pairs
 There are     65788 function pairs (     73352 Cartesian)
 Smallest overlap matrix eigenvalue = 2.54E-07

 Q-Chem warning in module stvman/mkSTV.C, line 318:

 Overlap eigenvalue is smaller than square root of threshold
 Use THRESH >= 12 to get rid of this warning

 Linear dependence detected in AO basis
 Tighter screening thresholds may be required for diffuse basis sets
 Use S2THRESH > 14 and THRESH = 14 in case of SCF convergence issues
 Number of orthogonalized atomic orbitals = 446
 Maximum deviation from orthogonality = 1.791E-10
 Guess MOs from SCF MO coefficient file

 -----------------------------------------------------------------------
  General SCF calculation program by
  Eric Jon Sundstrom, Paul Horn, Yuezhi Mao, Dmitri Zuev, Alec White,
  David Stuck, Shaama M.S., Shane Yost, Joonho Lee, David Small,
  Daniel Levine, Susi Lehtola, Hugh Burton, Evgeny Epifanovsky,
  Bang C. Huynh
 -----------------------------------------------------------------------
 Exchange:     0.2000 Hartree-Fock + 0.0800 Slater + 0.7200 B88
 Correlation:  0.1900 VWN1RPA + 0.8100 LYP
 Using SG-1 standard quadrature grid
 using 4 threads for integral computing
 -------------------------------------------------------
 OpenMP Integral computing Module                
 Release: version 2.0, May 2017, Q-Chem Inc. Pleasanton 
 -------------------------------------------------------
 A restricted SCF calculation will be
 performed using DIIS
 SCF converges when DIIS error is below 1.0e-08
 ---------------------------------------
  Cycle       Energy         DIIS error
 ---------------------------------------
    1  -24364.2517770185      9.91e-06  
    2  -24364.2517782985      3.03e-06  
    3  -24364.2517775821      5.90e-06  
    4  -24364.2517785397      6.34e-07  
    5  -24364.2517785504      1.63e-07  
    6  -24364.2517785514      7.69e-08  
    7  -24364.2517785520      1.73e-08  
    8  -24364.2517785510      8.83e-09  Convergence criterion met
 ---------------------------------------
 SCF time:   CPU 199.33s  wall 53.00s 
 SCF   energy in the final basis set =   -24364.2517785510
 Total energy in the final basis set =   -24364.2517785510

 --------------------------------------------------------------

                    Orbital Energies (a.u.)
 --------------------------------------------------------------

 Alpha MOs
 -- Occupied --
*****************-482.8559-482.8558-482.8557-482.8557-176.3191-176.3190
********-165.7229-165.7208-165.7207-165.7205-165.7205 -62.5088 -62.5087
-62.5087 -62.5086 -56.3296 -56.3295 -56.3294 -56.3294 -56.3254 -56.3253
-56.3253 -56.3253 -56.3250 -56.3249 -56.3248 -56.3248 -35.8156 -35.8155
-31.3091 -31.3090 -31.3028 -31.3027 -31.3023 -31.3022 -22.9595 -22.9594
-22.9581 -22.9580 -22.9577 -22.9576 -22.9533 -22.9533 -22.9532 -22.9532
-10.2823 -10.2822 -10.2818 -10.2813 -10.2736 -10.2731  -8.7177  -8.7176
 -8.7176  -8.7176  -6.5500  -6.5500  -6.5498  -6.5498  -6.5362  -6.5361
 -6.5361  -6.5361  -6.5350  -6.5350  -6.5350  -6.5349  -6.3650  -6.3649
 -4.7780  -4.7779  -4.7627  -4.7626  -4.7617  -4.7616  -2.6607  -2.6607
 -2.6605  -2.6605  -2.6572  -2.6570  -2.6569  -2.6569  -2.6562  -2.6561
 -2.6561  -2.6561  -2.6451  -2.6451  -2.6451  -2.6451  -2.6450  -2.6450
 -2.6450  -2.6450  -2.0437  -2.0434  -2.0391  -2.0391  -2.0384  -2.0383
 -2.0252  -2.0251  -2.0251  -2.0249  -0.9436  -0.8757  -0.8608  -0.8168
 -0.8126  -0.7698  -0.7476  -0.6876  -0.6742  -0.6185  -0.6064  -0.5480
 -0.5047  -0.4585  -0.4545  -0.4404  -0.4318  -0.3935  -0.3841  -0.3798
 -0.3754  -0.3459  -0.3392  -0.3263  -0.3252  -0.3234  -0.2998  -0.2928
 -0.2888  -0.2875  -0.2636  -0.2611  -0.2476
 -- Virtual --
 -0.1114  -0.0713  -0.0696  -0.0561  -0.0522  -0.0251  -0.0046  -0.0039
  0.0011   0.0252   0.0260   0.0413   0.0442   0.0546   0.0567   0.0585
  0.0642   0.0661   0.0668   0.0683   0.0829   0.0879   0.0891   0.0928
  0.0929   0.0954   0.1072   0.1185   0.1208   0.1333   0.1342   0.1382
  0.1540   0.1554   0.1690   0.1692   0.1757   0.1781   0.1982   0.2016
  0.2070   0.2091   0.2112   0.2148   0.2171   0.2192   0.2401   0.2436
  0.2443   0.2486   0.2645   0.2743   0.2803   0.2813   0.3076   0.3192
  0.3214   0.3490   0.3665   0.3785   0.3908   0.3924   0.3931   0.3993
  0.4126   0.4175   0.4196   0.4197   0.4307   0.4368   0.4379   0.4572
  0.4610   0.4646   0.4690   0.4862   0.4919   0.4929   0.4987   0.5008
  0.5140   0.5173   0.5182   0.5184   0.5306   0.5358   0.5375   0.5414
  0.5521   0.5629   0.5674   0.5693   0.5928   0.5937   0.6041   0.6225
  0.6441   0.6539   0.6772   0.6830   0.6846   0.7050   0.7129   0.7147
  0.7227   0.7334   0.7498   0.7548   0.7565   0.7714   0.7799   0.8121
  0.8145   0.8191   0.8405   0.8529   0.8613   0.9144   0.9166   0.9382
  0.9390   0.9860   1.0082   1.0255   1.0333   1.0425   1.1033   1.1100
  1.1151   1.1451   1.1525   1.2020   1.2083   1.2355   1.2392   1.3354
  1.3388   1.3461   1.3549   1.3750   1.4150   1.4560   1.4631   1.4637
  1.5126   1.5209   1.5523   1.5886   1.7190   1.7215   1.7427   1.7571
  1.8090   1.8093   1.8431   1.8453   1.8950   1.9755   1.9969   1.9979
  2.0162   2.0286   2.0709   2.0763   2.0935   2.1120   2.1405   2.1751
  2.1880   2.2136   2.2397   2.2502   2.2897   2.2910   2.3261   2.3614
  2.3926   2.4762   2.5710   2.7034   2.7154   2.8060   2.8246   2.8252
  2.8781   2.9487   2.9882   3.0407   3.0553   3.1344   3.1479   3.3817
  3.3904   3.6189   3.7964   3.8061   3.9426   3.9490   3.9661   3.9804
  3.9866   3.9916   3.9972   3.9976   4.0277   4.0297   4.0321   4.0367
  4.0631   4.0713   4.0728   4.0736   4.0782   4.0878   4.1386   4.1702
  4.1799   4.2376   4.2449   4.2545   4.2994   4.3092   4.3504   4.3900
  4.4120   4.4454   4.4615   4.5723   4.8064   5.9979   6.0384   6.0731
  6.1014   6.1367   6.2018   6.6349   6.7640   6.8047   6.8512   7.5292
  7.5437   7.5534   7.5860   7.6410   7.6452   7.6699   7.6772   7.6808
  7.7394   7.7799   7.8209  23.1644  23.7555  23.7566  23.9150  23.9159
 24.0006  27.8557  27.9495  28.3384  28.3691  28.3958  28.4062  28.4347
 28.4441  28.5242  28.5306  28.5421  28.5431  28.5617  28.5657  28.5956
 28.6364  28.6908  28.7572  47.9028  48.0156  48.0510  48.0878 127.8809
127.9042 127.9318 127.9459 127.9599 127.9956 151.6529 151.7348 289.7246
289.7396 289.7503 289.7837 289.8334 289.8483 289.8700 289.8754 289.9004
289.9624 290.0012 290.04171020.69371020.83641020.88041020.92561901.8154
********
 --------------------------------------------------------------

          Ground-State Mulliken Net Atomic Charges

     Atom                 Charge (a.u.)
  ----------------------------------------
      1 C                     0.043262
      2 C                     0.148312
      3 C                     0.143464
      4 C                     0.040260
      5 C                     0.116305
      6 C                     0.092961
      7 Br                   -0.208383
      8 Br                   -0.187716
      9 Br                   -0.187041
     10 Br                   -0.207763
     11 I                     0.102592
     12 I                     0.103747
  ----------------------------------------
  Sum of atomic charges =     0.000000

 -----------------------------------------------------------------
                    Cartesian Multipole Moments
 -----------------------------------------------------------------
    Charge (ESU x 10^10)
                -0.0000
    Dipole Moment (Debye)
         X       0.2030      Y      -0.0000      Z      -0.3704
       Tot       0.4224
    Quadrupole Moments (Debye-Ang)
        XX    -157.1915     XY      -0.0000     YY    -165.7789
        XZ      -1.2758     YZ       0.0000     ZZ    -157.0619
    Octopole Moments (Debye-Ang^2)
       XXX    -662.6212    XXY      -0.0000    XYY    -234.8550
       YYY      -0.0000    XXZ     -59.4764    XYZ       0.0000
       YYZ     -55.7674    XZZ    -221.5455    YZZ      -0.0000
       ZZZ    -169.0677
    Hexadecapole Moments (Debye-Ang^3)
      XXXX   -6230.5217   XXXY      -0.0000   XXYY   -1163.6148
      XYYY      -0.0000   YYYY    -212.0044   XXXZ    -117.9432
      XXYZ       0.0000   XYYZ     -25.7720   YYYZ       0.0000
      XXZZ   -1852.9043   XYZZ      -0.0000   YYZZ    -909.9446
      XZZZ     -84.5407   YZZZ      -0.0000   ZZZZ   -4808.6224
 -----------------------------------------------------------------
 Calculating analytic gradient of the SCF energy
 Gradient of SCF Energy
            1           2           3           4           5           6
    1   0.0000119  -0.0000423   0.0000308  -0.0000442   0.0000356   0.0000078
    2  -0.0000000  -0.0000000   0.0000000  -0.0000000   0.0000000   0.0000000
    3  -0.0000235  -0.0000333   0.0000173   0.0000180  -0.0000122   0.0000239
            7           8           9          10          11          12
    1   0.0000169  -0.0000520  -0.0000188   0.0000032  -0.0000002   0.0000513
    2   0.0000000   0.0000000  -0.0000000   0.0000000  -0.0000000   0.0000000
    3  -0.0000516  -0.0000266   0.0000324   0.0000205   0.0000331   0.0000021
 Max gradient component =       5.203E-05
 RMS gradient           =       2.421E-05
 Gradient time:  CPU 112.19 s  wall 28.18 s
 Geometry Optimization Parameters
   NAtoms,    NIC,     NZ,  NCons,   NDum,   NFix, NCnnct, MaxDiis
       12      78      12       0       0       0       0       0

 Cartesian Hessian Update
 Hessian updated using BFGS update


** GEOMETRY OPTIMIZATION IN DELOCALIZED INTERNAL COORDINATES **
   Searching for a Minimum

   Optimization Cycle:   7

                       Coordinates (Angstroms)
     ATOM                X               Y               Z
      1  C        -0.0060800413    0.0000000000   -0.0036951439
      2  C        -0.0081152383    0.0000000000    1.4004715516
      3  C         1.2066226660    0.0000000000    2.1016556539
      4  C         2.4222650940    0.0000000000    1.3984646998
      5  C         2.4277982507    0.0000000000   -0.0070864589
      6  C         1.2088098466    0.0000000000   -0.7117349788
      7  Br       -1.6703065312    0.0000000000   -0.9280360281
      8  Br       -1.6524468155    0.0000000000    2.3552616816
      9  Br        1.2006122587    0.0000000000    4.0042579236
     10  Br        4.0548257420    0.0000000000    2.3770166125
     11  I         4.2958273304    0.0000000000   -1.0537972268
     12  I         1.1786546660    0.0000000000   -2.8460682866
   Point Group: c1    Number of degrees of freedom:    30


   Energy is -24364.251778551

 Hessian updated using BFGS update

 19 Hessian modes will be used to form the next step
  Hessian Eigenvalues:
     0.123865    0.129313    0.196207    0.200991    0.201019    0.201614
     0.247620    0.249653    0.249953    0.249994    0.274485    0.403675
     0.426489    0.434322    0.436666    0.464578    0.488800    0.584176
     0.637442

 Minimum search - taking simple RFO step
 Searching for Lamda that Minimizes Along All modes
 Value Taken    Lamda =   0.00000000
 Step Taken.  Stepsize is  0.000493

                             Maximum     Tolerance    Cnvgd?
         Gradient           0.000125      0.000300     YES
         Displacement       0.000346      0.001200     YES
         Energy change     -0.000002      0.000001      NO


                       Distance Matrix (Angstroms)
             C (  1)   C (  2)   C (  3)   C (  4)   C (  5)   C (  6)
   C (  2)  1.404168
   C (  3)  2.429640  1.402586
   C (  4)  2.804089  2.430381  1.404373
   C (  5)  2.433881  2.813342  2.436814  1.405562
   C (  6)  1.406157  2.437688  2.813391  2.434218  1.407999
   Br(  7)  1.903695  2.860914  4.178008  4.707627  4.200311  2.887230
   Br(  8)  2.876665  1.901434  2.870295  4.185539  4.714773  4.194432
   Br(  9)  4.185665  2.870666  1.902612  2.877950  4.194862  4.716000
   Br( 10)  4.707308  4.178652  2.861483  1.903370  2.886376  4.200023
   I ( 11)  4.428219  4.954529  4.415888  3.086069  2.141293  3.105911
   I ( 12)  3.079396  4.409254  4.947803  4.422966  3.101641  2.134546
             Br(  7)   Br(  8)   Br(  9)   Br( 10)   I ( 11)
   Br(  8)  3.283346
   Br(  9)  5.706987  3.295320
   Br( 10)  6.610636  5.707314  3.285491
   I ( 11)  5.967459  6.855921  5.929948  3.439268
   I ( 12)  3.434447  5.921906  6.850361  5.962632  3.595692

 Final energy is   -24364.251778550981     


 ******************************
 **  OPTIMIZATION CONVERGED  **
 ******************************

                       Coordinates (Angstroms)
     ATOM                X               Y               Z
      1  C        -0.0060800413    0.0000000000   -0.0036951439
      2  C        -0.0081152383    0.0000000000    1.4004715516
      3  C         1.2066226660    0.0000000000    2.1016556539
      4  C         2.4222650940    0.0000000000    1.3984646998
      5  C         2.4277982507    0.0000000000   -0.0070864589
      6  C         1.2088098466    0.0000000000   -0.7117349788
      7  Br       -1.6703065312    0.0000000000   -0.9280360281
      8  Br       -1.6524468155    0.0000000000    2.3552616816
      9  Br        1.2006122587    0.0000000000    4.0042579236
     10  Br        4.0548257420    0.0000000000    2.3770166125
     11  I         4.2958273304    0.0000000000   -1.0537972268
     12  I         1.1786546660    0.0000000000   -2.8460682866

Z-matrix Print:
$molecule
0 1
I 
C  1 2.134546
C  2 1.406157 1 119.424247
C  3 1.404168 2 120.316747 1 -180.000000 0
C  4 1.402586 3 119.911821 2 -0.000000 0
C  5 1.404373 4 119.957809 3 -0.000000 0
C  6 1.405562 5 120.272878 4 -0.000000 0
Br 4 1.901434 3 120.224872 2 -180.000000 0
Br 5 1.902612 4 119.813865 3 -180.000000 0
Br 6 1.903370 5 119.014329 4 -180.000000 0
Br 3 1.903695 2 120.717728 1 -0.000000 0
I  7 2.141293 6 119.488724 5 -180.000000 0
$end


 --------------------------------------------------------------

                    Orbital Energies (a.u.)
 --------------------------------------------------------------

 Alpha MOs
 -- Occupied --
*****************-482.8559-482.8558-482.8557-482.8557-176.3191-176.3190
********-165.7229-165.7208-165.7207-165.7205-165.7205 -62.5088 -62.5087
-62.5087 -62.5086 -56.3296 -56.3295 -56.3294 -56.3294 -56.3254 -56.3253
-56.3253 -56.3253 -56.3250 -56.3249 -56.3248 -56.3248 -35.8156 -35.8155
-31.3091 -31.3090 -31.3028 -31.3027 -31.3023 -31.3022 -22.9595 -22.9594
-22.9581 -22.9580 -22.9577 -22.9576 -22.9533 -22.9533 -22.9532 -22.9532
-10.2823 -10.2822 -10.2818 -10.2813 -10.2736 -10.2731  -8.7177  -8.7176
 -8.7176  -8.7176  -6.5500  -6.5500  -6.5498  -6.5498  -6.5362  -6.5361
 -6.5361  -6.5361  -6.5350  -6.5350  -6.5350  -6.5349  -6.3650  -6.3649
 -4.7780  -4.7779  -4.7627  -4.7626  -4.7617  -4.7616  -2.6607  -2.6607
 -2.6605  -2.6605  -2.6572  -2.6570  -2.6569  -2.6569  -2.6562  -2.6561
 -2.6561  -2.6561  -2.6451  -2.6451  -2.6451  -2.6451  -2.6450  -2.6450
 -2.6450  -2.6450  -2.0437  -2.0434  -2.0391  -2.0391  -2.0384  -2.0383
 -2.0252  -2.0251  -2.0251  -2.0249  -0.9436  -0.8757  -0.8608  -0.8168
 -0.8126  -0.7698  -0.7476  -0.6876  -0.6742  -0.6185  -0.6064  -0.5480
 -0.5047  -0.4585  -0.4545  -0.4404  -0.4318  -0.3935  -0.3841  -0.3798
 -0.3754  -0.3459  -0.3392  -0.3263  -0.3252  -0.3234  -0.2998  -0.2928
 -0.2888  -0.2875  -0.2636  -0.2611  -0.2476
 -- Virtual --
 -0.1114  -0.0713  -0.0696  -0.0561  -0.0522  -0.0251  -0.0046  -0.0039
  0.0011   0.0252   0.0260   0.0413   0.0442   0.0546   0.0567   0.0585
  0.0642   0.0661   0.0668   0.0683   0.0829   0.0879   0.0891   0.0928
  0.0929   0.0954   0.1072   0.1185   0.1208   0.1333   0.1342   0.1382
  0.1540   0.1554   0.1690   0.1692   0.1757   0.1781   0.1982   0.2016
  0.2070   0.2091   0.2112   0.2148   0.2171   0.2192   0.2401   0.2436
  0.2443   0.2486   0.2645   0.2743   0.2803   0.2813   0.3076   0.3192
  0.3214   0.3490   0.3665   0.3785   0.3908   0.3924   0.3931   0.3993
  0.4126   0.4175   0.4196   0.4197   0.4307   0.4368   0.4379   0.4572
  0.4610   0.4646   0.4690   0.4862   0.4919   0.4929   0.4987   0.5008
  0.5140   0.5173   0.5182   0.5184   0.5306   0.5358   0.5375   0.5414
  0.5521   0.5629   0.5674   0.5693   0.5928   0.5937   0.6041   0.6225
  0.6441   0.6539   0.6772   0.6830   0.6846   0.7050   0.7129   0.7147
  0.7227   0.7334   0.7498   0.7548   0.7565   0.7714   0.7799   0.8121
  0.8145   0.8191   0.8405   0.8529   0.8613   0.9144   0.9166   0.9382
  0.9390   0.9860   1.0082   1.0255   1.0333   1.0425   1.1033   1.1100
  1.1151   1.1451   1.1525   1.2020   1.2083   1.2355   1.2392   1.3354
  1.3388   1.3461   1.3549   1.3750   1.4150   1.4560   1.4631   1.4637
  1.5126   1.5209   1.5523   1.5886   1.7190   1.7215   1.7427   1.7571
  1.8090   1.8093   1.8431   1.8453   1.8950   1.9755   1.9969   1.9979
  2.0162   2.0286   2.0709   2.0763   2.0935   2.1120   2.1405   2.1751
  2.1880   2.2136   2.2397   2.2502   2.2897   2.2910   2.3261   2.3614
  2.3926   2.4762   2.5710   2.7034   2.7154   2.8060   2.8246   2.8252
  2.8781   2.9487   2.9882   3.0407   3.0553   3.1344   3.1479   3.3817
  3.3904   3.6189   3.7964   3.8061   3.9426   3.9490   3.9661   3.9804
  3.9866   3.9916   3.9972   3.9976   4.0277   4.0297   4.0321   4.0367
  4.0631   4.0713   4.0728   4.0736   4.0782   4.0878   4.1386   4.1702
  4.1799   4.2376   4.2449   4.2545   4.2994   4.3092   4.3504   4.3900
  4.4120   4.4454   4.4615   4.5723   4.8064   5.9979   6.0384   6.0731
  6.1014   6.1367   6.2018   6.6349   6.7640   6.8047   6.8512   7.5292
  7.5437   7.5534   7.5860   7.6410   7.6452   7.6699   7.6772   7.6808
  7.7394   7.7799   7.8209  23.1644  23.7555  23.7566  23.9150  23.9159
 24.0006  27.8557  27.9495  28.3384  28.3691  28.3958  28.4062  28.4347
 28.4441  28.5242  28.5306  28.5421  28.5431  28.5617  28.5657  28.5956
 28.6364  28.6908  28.7572  47.9028  48.0156  48.0510  48.0878 127.8809
127.9042 127.9318 127.9459 127.9599 127.9956 151.6529 151.7348 289.7246
289.7396 289.7503 289.7837 289.8334 289.8483 289.8700 289.8754 289.9004
289.9624 290.0012 290.04171020.69371020.83641020.88041020.92561901.8154
********
 --------------------------------------------------------------

          Ground-State Mulliken Net Atomic Charges

     Atom                 Charge (a.u.)
  ----------------------------------------
      1 C                     0.043262
      2 C                     0.148312
      3 C                     0.143464
      4 C                     0.040260
      5 C                     0.116305
      6 C                     0.092961
      7 Br                   -0.208383
      8 Br                   -0.187716
      9 Br                   -0.187041
     10 Br                   -0.207763
     11 I                     0.102592
     12 I                     0.103747
  ----------------------------------------
  Sum of atomic charges =     0.000000

 -----------------------------------------------------------------
                    Cartesian Multipole Moments
 -----------------------------------------------------------------
    Charge (ESU x 10^10)
                -0.0000
    Dipole Moment (Debye)
         X       0.2030      Y      -0.0000      Z      -0.3704
       Tot       0.4224
    Quadrupole Moments (Debye-Ang)
        XX    -157.1915     XY      -0.0000     YY    -165.7789
        XZ      -1.2758     YZ       0.0000     ZZ    -157.0619
    Octopole Moments (Debye-Ang^2)
       XXX    -662.6212    XXY      -0.0000    XYY    -234.8550
       YYY      -0.0000    XXZ     -59.4764    XYZ       0.0000
       YYZ     -55.7674    XZZ    -221.5455    YZZ      -0.0000
       ZZZ    -169.0677
    Hexadecapole Moments (Debye-Ang^3)
      XXXX   -6230.5217   XXXY      -0.0000   XXYY   -1163.6148
      XYYY      -0.0000   YYYY    -212.0044   XXXZ    -117.9432
      XXYZ       0.0000   XYYZ     -25.7720   YYYZ       0.0000
      XXZZ   -1852.9043   XYZZ      -0.0000   YYZZ    -909.9446
      XZZZ     -84.5407   YZZZ      -0.0000   ZZZZ   -4808.6224
 -----------------------------------------------------------------
Archival summary:
1\1\garfield\OPT\ProcedureUnspecified\BasisUnspecified\2r46\taweetha\FriNov2921:45:392019FriNov2921:45:392019\0\\#,OPT,ProcedureUnspecified,BasisUnspecified,\\0,1\I\C,1,2.13455\C,2,1.40616,1,119.424\C,3,1.40417,2,120.317,1,-180,0\C,4,1.40259,3,119.912,2,-0,0\C,5,1.40437,4,119.958,3,-0,0\C,6,1.40556,5,120.273,4,-0,0\Br,4,1.90143,3,120.225,2,-180,0\Br,5,1.90261,4,119.814,3,-180,0\Br,6,1.90337,5,119.014,4,-180,0\Br,3,1.9037,2,120.718,1,-0,0\I,7,2.14129,6,119.489,5,-180,0\\\@

 Total job time:  682.96s(wall), 2604.22s(cpu) 
 Fri Nov 29 21:45:39 2019

        *************************************************************
        *                                                           *
        *  Thank you very much for using Q-Chem.  Have a nice day.  *
        *                                                           *
        *************************************************************


 
User input: 2 of 2 
 
                  Welcome to Q-Chem
     A Quantum Leap Into The Future Of Chemistry


 Q-Chem 5.2 (devel), Q-Chem, Inc., Pleasanton, CA (2019)

 Yihan Shao,  Zhengting Gan,  E. Epifanovsky,  A. T. B. Gilbert,  M. Wormit,  
 J. Kussmann,  A. W. Lange,  A. Behn,  Jia Deng,  Xintian Feng,  D. Ghosh,  
 M. Goldey,  P. R. Horn,  L. D. Jacobson,  I. Kaliman,  T. Kus,  A. Landau,  
 Jie Liu,  E. I. Proynov,  R. M. Richard,  R. P. Steele,  E. J. Sundstrom,  
 H. L. Woodcock III,  P. M. Zimmerman,  D. Zuev,  B. Albrecht,  E. Alguire,  
 S. A. Baeppler,  D. Barton,  Z. Benda,  Y. A. Bernard,  E. J. Berquist,  
 K. B. Bravaya,  H. Burton,  D. Casanova,  Chun-Min Chang,  Yunqing Chen,  
 A. Chien,  K. D. Closser,  M. P. Coons,  S. Coriani,  S. Dasgupta,  
 A. L. Dempwolff,  M. Diedenhofen,  Hainam Do,  R. G. Edgar,  Po-Tung Fang,  
 S. Faraji,  S. Fatehi,  Qingguo Feng,  K. D. Fenk,  J. Fosso-Tande,  
 J. Gayvert,  Qinghui Ge,  A. Ghysels,  G. Gidofalvi,  J. Gomes,  
 J. Gonthier,  A. Gunina,  D. Hait,  M. W. D. Hanson-Heine,  
 P. H. P. Harbach,  A. W. Hauser,  M. F. Herbst,  J. E. Herr,  
 E. G. Hohenstein,  Z. C. Holden,  Kerwin Hui,  B. C. Huynh,  T.-C. Jagau,  
 Hyunjun Ji,  B. Kaduk,  K. Khistyaev,  Jaehoon Kim,  P. Klunzinger,  K. Koh,  
 D. Kosenkov,  L. Koulias,  T. Kowalczyk,  C. M. Krauter,  A. Kunitsa,  
 Ka Un Lao,  A. Laurent,  K. V. Lawler,  Joonho Lee,  D. Lefrancois,  
 S. Lehtola,  D. S. Levine,  Yi-Pei Li,  You-Sheng Lin,  Fenglai Liu,  
 E. Livshits,  A. Luenser,  P. Manohar,  E. Mansoor,  S. F. Manzer,  
 Shan-Ping Mao,  Yuezhi Mao,  N. Mardirossian,  A. V. Marenich,  
 T. Markovich,  L. A. Martinez-Martinez,  S. A. Maurer,  N. J. Mayhall,  
 S. C. McKenzie,  J.-M. Mewes,  P. Morgante,  A. F. Morrison,  
 J. W. Mullinax,  K. Nanda,  T. S. Nguyen-Beck,  R. Olivares-Amaya,  
 J. A. Parkhill,  Zheng Pei,  T. M. Perrine,  F. Plasser,  P. Pokhilko,  
 S. Prager,  A. Prociuk,  E. Ramos,  D. R. Rehn,  F. Rob,  M. Scheurer,  
 M. Schneider,  N. Sergueev,  S. M. Sharada,  S. Sharma,  D. W. Small,  
 T. Stauch,  T. Stein,  Yu-Chuan Su,  A. J. W. Thom,  A. Tkatchenko,  
 T. Tsuchimochi,  N. M. Tubman,  L. Vogt,  M. L. Vidal,  O. Vydrov,  
 M. A. Watson,  J. Wenzel,  M. de Wergifosse,  T. A. Wesolowski,  A. White,  
 J. Witte,  A. Yamada,  Jun Yang,  K. Yao,  S. Yeganeh,  S. R. Yost,  
 Zhi-Qiang You,  A. Zech,  Igor Ying Zhang,  Xing Zhang,  Yan Zhao,  
 Ying Zhu,  B. R. Brooks,  G. K. L. Chan,  C. J. Cramer,  M. S. Gordon,  
 W. J. Hehre,  A. Klamt,  M. W. Schmidt,  C. D. Sherrill,  D. G. Truhlar,  
 A. Aspuru-Guzik,  R. Baer,  A. T. Bell,  N. A. Besley,  Jeng-Da Chai,  
 A. E. DePrince, III,  R. A. DiStasio Jr.,  A. Dreuw,  B. D. Dunietz,  
 T. R. Furlani,  Chao-Ping Hsu,  Yousung Jung,  Jing Kong,  D. S. Lambrecht,  
 WanZhen Liang,  C. Ochsenfeld,  V. A. Rassolov,  L. V. Slipchenko,  
 J. E. Subotnik,  T. Van Voorhis,  J. M. Herbert,  A. I. Krylov,  
 P. M. W. Gill,  M. Head-Gordon

 Contributors to earlier versions of Q-Chem not listed above: 
 R. D. Adamson,  B. Austin,  J. Baker,  G. J. O. Beran,  K. Brandhorst,  
 S. T. Brown,  E. F. C. Byrd,  A. K. Chakraborty,  C.-L. Cheng,  
 Siu Hung Chien,  D. M. Chipman,  D. L. Crittenden,  H. Dachsel,  
 R. J. Doerksen,  A. D. Dutoi,  L. Fusti-Molnar,  W. A. Goddard III,  
 A. Golubeva-Zadorozhnaya,  S. R. Gwaltney,  G. Hawkins,  A. Heyden,  
 S. Hirata,  G. Kedziora,  F. J. Keil,  C. Kelley,  Jihan Kim,  R. A. King,  
 R. Z. Khaliullin,  P. P. Korambath,  W. Kurlancheek,  A. M. Lee,  M. S. Lee,  
 S. V. Levchenko,  Ching Yeh Lin,  D. Liotard,  R. C. Lochan,  I. Lotan,  
 P. E. Maslen,  N. Nair,  D. P. O'Neill,  D. Neuhauser,  E. Neuscamman,  
 C. M. Oana,  R. Olson,  B. Peters,  R. Peverati,  P. A. Pieniazek,  
 Y. M. Rhee,  J. Ritchie,  M. A. Rohrdanz,  E. Rosta,  N. J. Russ,  
 H. F. Schaefer III,  N. E. Schultz,  N. Shenvi,  A. C. Simmonett,  A. Sodt,  
 D. Stuck,  K. S. Thanthiriwatte,  V. Vanovschi,  Tao Wang,  A. Warshel,  
 C. F. Williams,  Q. Wu,  X. Xu,  W. Zhang

 Please cite Q-Chem as follows:
 Y. Shao et al., Mol. Phys. 113, 184-215 (2015)
 DOI: 10.1080/00268976.2014.952696

 Q-Chem 5.2.1 for Intel X86 EM64T Linux

 Parts of Q-Chem use Armadillo 8.300.2 (Tropical Shenanigans).
 http://arma.sourceforge.net/

 Q-Chem begins on Fri Nov 29 21:45:39 2019  

Host: 
0

     Scratch files written to /scratch/taweetham/qchem21261//
NAlpha2: 282
NElect   282
Mult     1
The previous job contains 0 fragments, simply inherited here

Checking the input file for inconsistencies... 	...done.

--------------------------------------------------------------
User input:
--------------------------------------------------------------

$MOLECULE
READ
$END

$REM
   JOB_TYPE 	FREQUENCY
   BASIS 	6-311++G**
   METHOD	B3LYP	
$END


--------------------------------------------------------------
 ----------------------------------------------------------------
             Standard Nuclear Orientation (Angstroms)
    I     Atom           X                Y                Z
 ----------------------------------------------------------------
    1      C      -0.4356854440    -1.4002418385    -0.0000000000
    2      C      -1.6498119932    -0.6948448060     0.0000000000
    3      C      -1.6438292341     0.7077283749     0.0000000000
    4      C      -0.4241093373     1.4038227679     0.0000000000
    5      C       0.7929749058     0.7007504952    -0.0000000000
    6      C       0.7878445576    -0.7072395422    -0.0000000000
    7      Br     -0.4752442641    -3.3035260999    -0.0000000000
    8      Br     -3.3027889731    -1.6345881925     0.0000000000
    9      Br     -3.2905711453     1.6607092769     0.0000000000
   10      Br     -0.4473323462     3.3070512900     0.0000000000
   11      I       2.6380216365     1.7874605006    -0.0000000000
   12      I       2.6165724158    -1.8081675255    -0.0000000000
 ----------------------------------------------------------------
 Molecular Point Group                 Cs    NOp =  2
 Largest Abelian Subgroup              Cs    NOp =  2
 Nuclear Repulsion Energy =        4441.67978161 hartrees
 There are      141 alpha and      141 beta electrons
 Requested basis set is 6-311++G(d,p)
 There are 160 shells and 448 basis functions

 Total QAlloc Memory Limit   2000 MB
 Mega-Array Size       188 MB
 MEM_STATIC part       192 MB

                       Distance Matrix (Angstroms)
             C (  1)   C (  2)   C (  3)   C (  4)   C (  5)   C (  6)
   C (  2)  1.404168
   C (  3)  2.429640  1.402586
   C (  4)  2.804089  2.430381  1.404373
   C (  5)  2.433881  2.813342  2.436814  1.405562
   C (  6)  1.406157  2.437688  2.813391  2.434218  1.407999
   Br(  7)  1.903695  2.860914  4.178008  4.707627  4.200311  2.887230
   Br(  8)  2.876665  1.901434  2.870295  4.185539  4.714773  4.194432
   Br(  9)  4.185665  2.870666  1.902612  2.877950  4.194862  4.716000
   Br( 10)  4.707308  4.178652  2.861483  1.903370  2.886376  4.200023
   I ( 11)  4.428219  4.954529  4.415888  3.086069  2.141293  3.105911
   I ( 12)  3.079396  4.409254  4.947803  4.422966  3.101641  2.134546
             Br(  7)   Br(  8)   Br(  9)   Br( 10)   I ( 11)
   Br(  8)  3.283346
   Br(  9)  5.706987  3.295320
   Br( 10)  6.610636  5.707314  3.285491
   I ( 11)  5.967459  6.855921  5.929948  3.439268
   I ( 12)  3.434447  5.921906  6.850361  5.962632  3.595692

 A cutoff of  1.0D-11 yielded   7506 shell pairs
 There are     65788 function pairs (     73352 Cartesian)
 Smallest overlap matrix eigenvalue = 2.54E-07

 Q-Chem warning in module stvman/mkSTV.C, line 318:

 Overlap eigenvalue is smaller than square root of threshold
 Use THRESH >= 12 to get rid of this warning

 Linear dependence detected in AO basis
 Tighter screening thresholds may be required for diffuse basis sets
 Use S2THRESH > 14 and THRESH = 14 in case of SCF convergence issues
 Number of orthogonalized atomic orbitals = 446
 Maximum deviation from orthogonality = 1.460E-10
 Guess from superposition of atomic densities
 Warning:  Energy on first SCF cycle will be non-variational
 SAD guess density has 282.000000 electrons

 -----------------------------------------------------------------------
  General SCF calculation program by
  Eric Jon Sundstrom, Paul Horn, Yuezhi Mao, Dmitri Zuev, Alec White,
  David Stuck, Shaama M.S., Shane Yost, Joonho Lee, David Small,
  Daniel Levine, Susi Lehtola, Hugh Burton, Evgeny Epifanovsky,
  Bang C. Huynh
 -----------------------------------------------------------------------
 Exchange:     0.2000 Hartree-Fock + 0.0800 Slater + 0.7200 B88
 Correlation:  0.1900 VWN1RPA + 0.8100 LYP
 Using SG-1 standard quadrature grid
 using 4 threads for integral computing
 -------------------------------------------------------
 OpenMP Integral computing Module                
 Release: version 2.0, May 2017, Q-Chem Inc. Pleasanton 
 -------------------------------------------------------
 A restricted SCF calculation will be
 performed using DIIS
 SCF converges when DIIS error is below 1.0e-08
 ---------------------------------------
  Cycle       Energy         DIIS error
 ---------------------------------------
    1  -24366.4294342842      2.68e-02  
    2  -24364.2050364010      1.92e-03  
    3  -24364.1161620678      2.60e-03  
    4  -24364.2261538826      9.39e-04  
    5  -24364.2516975665      1.27e-04  
    6  -24364.2518329294      8.97e-05  
    7  -24364.2520324543      2.14e-05  
    8  -24364.2520436471      3.21e-06  
    9  -24364.2520438279      1.47e-06  
   10  -24364.2520438748      4.59e-07  
   11  -24364.2520438780      1.05e-07  
   12  -24364.2520438778      3.52e-08  
   13  -24364.2520438786      1.17e-08  
   14  -24364.2520438831      6.28e-09  Convergence criterion met
 ---------------------------------------
 SCF time:   CPU 355.52s  wall 94.00s 
 SCF   energy in the final basis set =   -24364.2520438831
 Total energy in the final basis set =   -24364.2520438831

 --------------------------------------------------------------
             Orbital Energies (a.u.) and Symmetries
 --------------------------------------------------------------

 Alpha MOs, Restricted
 -- Occupied --                  
*******-1165.89 -482.86 -482.86 -482.86 -482.86 -176.32 -176.32
  1 A'    2 A'    3 A'    4 A'    5 A'    6 A'    7 A'    8 A'                 
-165.72 -165.72 -165.72 -165.72 -165.72 -165.72  -62.51  -62.51
  9 A'   10 A'    1 A"    2 A"   11 A'   12 A'   13 A'   14 A'                 
-62.509 -62.509 -56.330 -56.329 -56.329 -56.329 -56.325 -56.325
 15 A'   16 A'   17 A'   18 A'   19 A'   20 A'    3 A"    4 A"                 
-56.325 -56.325 -56.325 -56.325 -56.325 -56.325 -35.816 -35.815
  5 A"    6 A"   21 A'   22 A'   23 A'   24 A'   25 A'   26 A'                 
-31.309 -31.309 -31.303 -31.303 -31.302 -31.302 -22.959 -22.959
 27 A'   28 A'    7 A"    8 A"   29 A'   30 A'   31 A'   32 A'                 
-22.958 -22.958 -22.958 -22.958 -22.953 -22.953 -22.953 -22.953
  9 A"   10 A"   33 A'   34 A'   35 A'   11 A"   36 A'   12 A"                 
-10.282 -10.282 -10.282 -10.281 -10.274 -10.273  -8.718  -8.718
 37 A'   38 A'   39 A'   40 A'   41 A'   42 A'   43 A'   44 A'                 
 -8.718  -8.718  -6.550  -6.550  -6.550  -6.550  -6.536  -6.536
 45 A'   46 A'   47 A'   48 A'   49 A'   50 A'   13 A"   14 A"                 
 -6.536  -6.536  -6.535  -6.535  -6.535  -6.535  -6.365  -6.365
 15 A"   16 A"   51 A'   52 A'   53 A'   54 A'   55 A'   56 A'                 
 -4.778  -4.778  -4.763  -4.763  -4.762  -4.762  -2.661  -2.661
 57 A'   58 A'   17 A"   18 A"   59 A'   60 A'   61 A'   62 A'                 
 -2.661  -2.661  -2.657  -2.657  -2.657  -2.657  -2.656  -2.656
 63 A'   64 A'   19 A"   20 A"   21 A"   22 A"   65 A'   66 A'                 
 -2.656  -2.656  -2.645  -2.645  -2.645  -2.645  -2.645  -2.645
 67 A'   68 A'   69 A'   23 A"   24 A"   70 A'   25 A"   71 A'                 
 -2.645  -2.645  -2.044  -2.043  -2.039  -2.039  -2.038  -2.038
 72 A'   26 A"   73 A'   74 A'   27 A"   28 A"   75 A'   76 A'                 
 -2.025  -2.025  -2.025  -2.025  -0.944  -0.876  -0.861  -0.817
 77 A'   78 A'   29 A"   30 A"   79 A'   80 A'   81 A'   82 A'                 
 -0.813  -0.770  -0.748  -0.688  -0.674  -0.618  -0.606  -0.548
 83 A'   84 A'   85 A'   86 A'   87 A'   88 A'   89 A'   90 A'                 
 -0.505  -0.459  -0.455  -0.440  -0.432  -0.394  -0.384  -0.380
 91 A'   31 A"   92 A'   93 A'   94 A'   95 A'   32 A"   96 A'                 
 -0.375  -0.346  -0.339  -0.326  -0.325  -0.323  -0.300  -0.293
 33 A"   97 A'   98 A'   99 A'   34 A"   35 A"   36 A"   37 A"                 
 -0.289  -0.287  -0.264  -0.261  -0.248
100 A'  101 A'   38 A"   39 A"  102 A'                                         
 -- Virtual --                   
 -0.111  -0.071  -0.070  -0.056  -0.052  -0.025  -0.005  -0.004
103 A'   40 A"   41 A"  104 A'  105 A'  106 A'  107 A'  108 A'                 
  0.001   0.025   0.026   0.041   0.044   0.055   0.057   0.058
109 A'  110 A'  111 A'   42 A"  112 A'   43 A"  113 A'  114 A'                 
  0.064   0.066   0.067   0.068   0.083   0.088   0.089   0.093
 44 A"   45 A"  115 A'  116 A'  117 A'   46 A"  118 A'  119 A'                 
  0.093   0.095   0.107   0.119   0.121   0.133   0.134   0.138
 47 A"  120 A'  121 A'   48 A"  122 A'  123 A'   49 A"  124 A'                 
  0.154   0.156   0.169   0.169   0.176   0.178   0.198   0.202
 50 A"   51 A"  125 A'  126 A'  127 A'  128 A'  129 A'  130 A'                 
  0.207   0.209   0.211   0.215   0.217   0.219   0.240   0.243
131 A'  132 A'  133 A'  134 A'  135 A'   52 A"   53 A"  136 A'                 
  0.245   0.249   0.264   0.275   0.281   0.281   0.307   0.319
137 A'  138 A'  139 A'  140 A'  141 A'   54 A"  142 A'  143 A'                 
  0.321   0.349   0.367   0.378   0.391   0.393   0.393   0.399
144 A'  145 A'   55 A"  146 A'  147 A'   56 A"   57 A"  148 A'                 
  0.413   0.417   0.420   0.420   0.431   0.437   0.438   0.457
 58 A"  149 A'  150 A'  151 A'   59 A"   60 A"   61 A"  152 A'                 
  0.461   0.465   0.469   0.486   0.492   0.493   0.499   0.501
153 A'  154 A'   62 A"   63 A"  155 A'  156 A'  157 A'  158 A'                 
  0.514   0.517   0.518   0.518   0.531   0.536   0.538   0.541
 64 A"  159 A'  160 A'   65 A"  161 A'  162 A'   66 A"   67 A"                 
  0.552   0.563   0.567   0.569   0.593   0.594   0.604   0.623
163 A'   68 A"   69 A"   70 A"   71 A"  164 A'  165 A'   72 A"                 
  0.644   0.654   0.677   0.683   0.685   0.705   0.713   0.715
 73 A"  166 A'  167 A'  168 A'  169 A'   74 A"  170 A'  171 A'                 
  0.723   0.733   0.750   0.755   0.757   0.771   0.780   0.812
 75 A"  172 A'  173 A'  174 A'  175 A'  176 A'  177 A'  178 A'                 
  0.815   0.819   0.841   0.853   0.861   0.914   0.917   0.938
179 A'  180 A'  181 A'  182 A'  183 A'   76 A"  184 A'  185 A'                 
  0.939   0.986   1.008   1.026   1.033   1.043   1.103   1.110
 77 A"  186 A'  187 A'  188 A'  189 A'  190 A'   78 A"  191 A'                 
  1.115   1.145   1.153   1.202   1.208   1.236   1.239   1.335
192 A'  193 A'  194 A'   79 A"   80 A"   81 A"   82 A"  195 A'                 
  1.339   1.346   1.355   1.375   1.415   1.456   1.463   1.464
 83 A"  196 A'  197 A'   84 A"  198 A'  199 A'  200 A'  201 A'                 
  1.513   1.521   1.552   1.589   1.719   1.722   1.743   1.757
202 A'  203 A'  204 A'  205 A'   85 A"   86 A"  206 A'  207 A'                 
  1.809   1.809   1.843   1.845   1.895   1.975   1.997   1.998
208 A'  209 A'   87 A"   88 A"   89 A"   90 A"   91 A"  210 A'                 
  2.016   2.029   2.071   2.076   2.094   2.112   2.140   2.175
 92 A"  211 A'   93 A"  212 A'  213 A'  214 A'  215 A'  216 A'                 
  2.188   2.214   2.240   2.250   2.290   2.291   2.326   2.361
217 A'  218 A'  219 A'   94 A"  220 A'  221 A'  222 A'  223 A'                 
  2.393   2.476   2.571   2.703   2.715   2.806   2.825   2.825
224 A'  225 A'   95 A"   96 A"   97 A"  226 A'   98 A"   99 A"                 
  2.878   2.949   2.988   3.041   3.055   3.134   3.148   3.382
227 A'  228 A'  229 A'  100 A"  230 A'  231 A'  232 A'  233 A'                 
  3.390   3.619   3.796   3.806   3.943   3.949   3.966   3.980
234 A'  235 A'  236 A'  237 A'  101 A"  238 A'  102 A"  103 A"                 
  3.987   3.992   3.997   3.998   4.028   4.030   4.032   4.037
104 A"  105 A"  106 A"  107 A"  108 A"  239 A'  240 A'  109 A"                 
  4.063   4.071   4.073   4.074   4.078   4.088   4.139   4.170
110 A"  241 A'  242 A'  243 A'  111 A"  244 A'  112 A"  245 A'                 
  4.180   4.238   4.245   4.255   4.299   4.309   4.350   4.390
246 A'  247 A'  248 A'  249 A'  250 A'  251 A'  252 A'  253 A'                 
  4.412   4.445   4.462   4.572   4.806   5.998   6.038   6.073
254 A'  255 A'  256 A'  257 A'  258 A'  113 A"  114 A"  259 A'                 
  6.101   6.136   6.202   6.635   6.764   6.805   6.851   7.529
260 A'  261 A'  262 A'  263 A'  264 A'  265 A'  266 A'  115 A"                 
  7.544   7.554   7.586   7.641   7.645   7.670   7.677   7.681
116 A"  117 A"  118 A"  267 A'  268 A'  269 A'  270 A'  271 A'                 
  7.740   7.780   7.821  23.164  23.755  23.757  23.915  23.916
272 A'  273 A'  274 A'  275 A'  276 A'  277 A'  278 A'  279 A'                 
 24.001  27.856  27.950  28.338  28.369  28.396  28.406  28.435
280 A'  281 A'  282 A'  119 A"  120 A"  283 A'  284 A'  285 A'                 
 28.444  28.524  28.531  28.542  28.543  28.562  28.566  28.596
286 A'  121 A"  122 A"  123 A"  287 A'  288 A'  124 A"  289 A'                 
 28.636  28.691  28.757  47.903  48.016  48.051  48.088 127.881
290 A'  291 A'  292 A'  293 A'  294 A'  295 A'  296 A'  125 A"                 
127.904 127.932 127.946 127.960 127.996 151.653 151.735 289.725
126 A"  297 A'  298 A'  299 A'  300 A'  301 A'  302 A'  127 A"                 
289.740 289.750 289.784 289.833 289.848 289.870 289.875 289.900
128 A"  129 A"  130 A"  303 A'  304 A'  305 A'  306 A'  307 A'                 
289.962 290.001 290.0421020.6941020.8361020.8801020.9261901.815
308 A'  309 A'  310 A'  311 A'  312 A'  313 A'  314 A'  315 A'                 
*******
316 A'                                                                         

 Beta MOs, Restricted
 -- Occupied --                  
*******-1165.89 -482.86 -482.86 -482.86 -482.86 -176.32 -176.32
  1 A'    2 A'    3 A'    4 A'    5 A'    6 A'    7 A'    8 A'                 
-165.72 -165.72 -165.72 -165.72 -165.72 -165.72  -62.51  -62.51
  9 A'   10 A'    1 A"    2 A"   11 A'   12 A'   13 A'   14 A'                 
-62.509 -62.509 -56.330 -56.329 -56.329 -56.329 -56.325 -56.325
 15 A'   16 A'   17 A'   18 A'   19 A'   20 A'    3 A"    4 A"                 
-56.325 -56.325 -56.325 -56.325 -56.325 -56.325 -35.816 -35.815
  5 A"    6 A"   21 A'   22 A'   23 A'   24 A'   25 A'   26 A'                 
-31.309 -31.309 -31.303 -31.303 -31.302 -31.302 -22.959 -22.959
 27 A'   28 A'    7 A"    8 A"   29 A'   30 A'   31 A'   32 A'                 
-22.958 -22.958 -22.958 -22.958 -22.953 -22.953 -22.953 -22.953
  9 A"   10 A"   33 A'   34 A'   35 A'   11 A"   36 A'   12 A"                 
-10.282 -10.282 -10.282 -10.281 -10.274 -10.273  -8.718  -8.718
 37 A'   38 A'   39 A'   40 A'   41 A'   42 A'   43 A'   44 A'                 
 -8.718  -8.718  -6.550  -6.550  -6.550  -6.550  -6.536  -6.536
 45 A'   46 A'   47 A'   48 A'   49 A'   50 A'   13 A"   14 A"                 
 -6.536  -6.536  -6.535  -6.535  -6.535  -6.535  -6.365  -6.365
 15 A"   16 A"   51 A'   52 A'   53 A'   54 A'   55 A'   56 A'                 
 -4.778  -4.778  -4.763  -4.763  -4.762  -4.762  -2.661  -2.661
 57 A'   58 A'   17 A"   18 A"   59 A'   60 A'   61 A'   62 A'                 
 -2.661  -2.661  -2.657  -2.657  -2.657  -2.657  -2.656  -2.656
 63 A'   64 A'   19 A"   20 A"   21 A"   22 A"   65 A'   66 A'                 
 -2.656  -2.656  -2.645  -2.645  -2.645  -2.645  -2.645  -2.645
 67 A'   68 A'   69 A'   23 A"   24 A"   70 A'   25 A"   71 A'                 
 -2.645  -2.645  -2.044  -2.043  -2.039  -2.039  -2.038  -2.038
 72 A'   26 A"   73 A'   74 A'   27 A"   28 A"   75 A'   76 A'                 
 -2.025  -2.025  -2.025  -2.025  -0.944  -0.876  -0.861  -0.817
 77 A'   78 A'   29 A"   30 A"   79 A'   80 A'   81 A'   82 A'                 
 -0.813  -0.770  -0.748  -0.688  -0.674  -0.618  -0.606  -0.548
 83 A'   84 A'   85 A'   86 A'   87 A'   88 A'   89 A'   90 A'                 
 -0.505  -0.459  -0.455  -0.440  -0.432  -0.394  -0.384  -0.380
 91 A'   31 A"   92 A'   93 A'   94 A'   95 A'   32 A"   96 A'                 
 -0.375  -0.346  -0.339  -0.326  -0.325  -0.323  -0.300  -0.293
 33 A"   97 A'   98 A'   99 A'   34 A"   35 A"   36 A"   37 A"                 
 -0.289  -0.287  -0.264  -0.261  -0.248
100 A'  101 A'   38 A"   39 A"  102 A'                                         
 -- Virtual --                   
 -0.111  -0.071  -0.070  -0.056  -0.052  -0.025  -0.005  -0.004
103 A'   40 A"   41 A"  104 A'  105 A'  106 A'  107 A'  108 A'                 
  0.001   0.025   0.026   0.041   0.044   0.055   0.057   0.058
109 A'  110 A'  111 A'   42 A"  112 A'   43 A"  113 A'  114 A'                 
  0.064   0.066   0.067   0.068   0.083   0.088   0.089   0.093
 44 A"   45 A"  115 A'  116 A'  117 A'   46 A"  118 A'  119 A'                 
  0.093   0.095   0.107   0.119   0.121   0.133   0.134   0.138
 47 A"  120 A'  121 A'   48 A"  122 A'  123 A'   49 A"  124 A'                 
  0.154   0.156   0.169   0.169   0.176   0.178   0.198   0.202
 50 A"   51 A"  125 A'  126 A'  127 A'  128 A'  129 A'  130 A'                 
  0.207   0.209   0.211   0.215   0.217   0.219   0.240   0.243
131 A'  132 A'  133 A'  134 A'  135 A'   52 A"   53 A"  136 A'                 
  0.245   0.249   0.264   0.275   0.281   0.281   0.307   0.319
137 A'  138 A'  139 A'  140 A'  141 A'   54 A"  142 A'  143 A'                 
  0.321   0.349   0.367   0.378   0.391   0.393   0.393   0.399
144 A'  145 A'   55 A"  146 A'  147 A'   56 A"   57 A"  148 A'                 
  0.413   0.417   0.420   0.420   0.431   0.437   0.438   0.457
 58 A"  149 A'  150 A'  151 A'   59 A"   60 A"   61 A"  152 A'                 
  0.461   0.465   0.469   0.486   0.492   0.493   0.499   0.501
153 A'  154 A'   62 A"   63 A"  155 A'  156 A'  157 A'  158 A'                 
  0.514   0.517   0.518   0.518   0.531   0.536   0.538   0.541
 64 A"  159 A'  160 A'   65 A"  161 A'  162 A'   66 A"   67 A"                 
  0.552   0.563   0.567   0.569   0.593   0.594   0.604   0.623
163 A'   68 A"   69 A"   70 A"   71 A"  164 A'  165 A'   72 A"                 
  0.644   0.654   0.677   0.683   0.685   0.705   0.713   0.715
 73 A"  166 A'  167 A'  168 A'  169 A'   74 A"  170 A'  171 A'                 
  0.723   0.733   0.750   0.755   0.757   0.771   0.780   0.812
 75 A"  172 A'  173 A'  174 A'  175 A'  176 A'  177 A'  178 A'                 
  0.815   0.819   0.841   0.853   0.861   0.914   0.917   0.938
179 A'  180 A'  181 A'  182 A'  183 A'   76 A"  184 A'  185 A'                 
  0.939   0.986   1.008   1.026   1.033   1.043   1.103   1.110
 77 A"  186 A'  187 A'  188 A'  189 A'  190 A'   78 A"  191 A'                 
  1.115   1.145   1.153   1.202   1.208   1.236   1.239   1.335
192 A'  193 A'  194 A'   79 A"   80 A"   81 A"   82 A"  195 A'                 
  1.339   1.346   1.355   1.375   1.415   1.456   1.463   1.464
 83 A"  196 A'  197 A'   84 A"  198 A'  199 A'  200 A'  201 A'                 
  1.513   1.521   1.552   1.589   1.719   1.722   1.743   1.757
202 A'  203 A'  204 A'  205 A'   85 A"   86 A"  206 A'  207 A'                 
  1.809   1.809   1.843   1.845   1.895   1.975   1.997   1.998
208 A'  209 A'   87 A"   88 A"   89 A"   90 A"   91 A"  210 A'                 
  2.016   2.029   2.071   2.076   2.094   2.112   2.140   2.175
 92 A"  211 A'   93 A"  212 A'  213 A'  214 A'  215 A'  216 A'                 
  2.188   2.214   2.240   2.250   2.290   2.291   2.326   2.361
217 A'  218 A'  219 A'   94 A"  220 A'  221 A'  222 A'  223 A'                 
  2.393   2.476   2.571   2.703   2.715   2.806   2.825   2.825
224 A'  225 A'   95 A"   96 A"   97 A"  226 A'   98 A"   99 A"                 
  2.878   2.949   2.988   3.041   3.055   3.134   3.148   3.382
227 A'  228 A'  229 A'  100 A"  230 A'  231 A'  232 A'  233 A'                 
  3.390   3.619   3.796   3.806   3.943   3.949   3.966   3.980
234 A'  235 A'  236 A'  237 A'  101 A"  238 A'  102 A"  103 A"                 
  3.987   3.992   3.997   3.998   4.028   4.030   4.032   4.037
104 A"  105 A"  106 A"  107 A"  108 A"  239 A'  240 A'  109 A"                 
  4.063   4.071   4.073   4.074   4.078   4.088   4.139   4.170
110 A"  241 A'  242 A'  243 A'  111 A"  244 A'  112 A"  245 A'                 
  4.180   4.238   4.245   4.255   4.299   4.309   4.350   4.390
246 A'  247 A'  248 A'  249 A'  250 A'  251 A'  252 A'  253 A'                 
  4.412   4.445   4.462   4.572   4.806   5.998   6.038   6.073
254 A'  255 A'  256 A'  257 A'  258 A'  113 A"  114 A"  259 A'                 
  6.101   6.136   6.202   6.635   6.764   6.805   6.851   7.529
260 A'  261 A'  262 A'  263 A'  264 A'  265 A'  266 A'  115 A"                 
  7.544   7.554   7.586   7.641   7.645   7.670   7.677   7.681
116 A"  117 A"  118 A"  267 A'  268 A'  269 A'  270 A'  271 A'                 
  7.740   7.780   7.821  23.164  23.755  23.757  23.915  23.916
272 A'  273 A'  274 A'  275 A'  276 A'  277 A'  278 A'  279 A'                 
 24.001  27.856  27.950  28.338  28.369  28.396  28.406  28.435
280 A'  281 A'  282 A'  119 A"  120 A"  283 A'  284 A'  285 A'                 
 28.444  28.524  28.531  28.542  28.543  28.562  28.566  28.596
286 A'  121 A"  122 A"  123 A"  287 A'  288 A'  124 A"  289 A'                 
 28.636  28.691  28.757  47.903  48.016  48.051  48.088 127.881
290 A'  291 A'  292 A'  293 A'  294 A'  295 A'  296 A'  125 A"                 
127.904 127.932 127.946 127.960 127.996 151.653 151.735 289.725
126 A"  297 A'  298 A'  299 A'  300 A'  301 A'  302 A'  127 A"                 
289.740 289.750 289.784 289.833 289.848 289.870 289.875 289.900
128 A"  129 A"  130 A"  303 A'  304 A'  305 A'  306 A'  307 A'                 
289.962 290.001 290.0421020.6941020.8361020.8801020.9261901.815
308 A'  309 A'  310 A'  311 A'  312 A'  313 A'  314 A'  315 A'                 
*******
316 A'                                                                         
 --------------------------------------------------------------

          Ground-State Mulliken Net Atomic Charges

     Atom                 Charge (a.u.)
  ----------------------------------------
      1 C                     0.037664
      2 C                     0.148249
      3 C                     0.147576
      4 C                     0.035574
      5 C                     0.113637
      6 C                     0.102002
      7 Br                   -0.207909
      8 Br                   -0.187693
      9 Br                   -0.187583
     10 Br                   -0.207411
     11 I                     0.102642
     12 I                     0.103252
  ----------------------------------------
  Sum of atomic charges =     0.000000

 -----------------------------------------------------------------
                    Cartesian Multipole Moments
 -----------------------------------------------------------------
    Charge (ESU x 10^10)
                -0.0000
    Dipole Moment (Debye)
         X       0.4212      Y      -0.0106      Z      -0.0000
       Tot       0.4214
    Quadrupole Moments (Debye-Ang)
        XX    -156.3516     XY      -0.0119     YY    -158.2426
        XZ      -0.0000     YZ       0.0000     ZZ    -165.7777
    Octopole Moments (Debye-Ang^2)
       XXX      17.8074    XXY      -0.0598    XYY       6.7016
       YYY      -0.1552    XXZ       0.0000    XYZ      -0.0000
       YYZ      -0.0000    XZZ       2.1543    YZZ      -0.0339
       ZZZ      -0.0000
    Hexadecapole Moments (Debye-Ang^3)
      XXXX   -4875.2501   XXXY       0.4650   XXYY   -1496.5681
      XYYY      -0.3973   YYYY   -4231.6576   XXXZ      -0.0000
      XXYZ       0.0000   XYYZ      -0.0000   YYYZ      -0.0000
      XXZZ    -922.2180   XYZZ      -0.0159   YYZZ    -799.8887
      XZZZ      -0.0000   YZZZ       0.0000   ZZZZ    -211.9935
 -----------------------------------------------------------------
 Calculating MO derivatives via CPSCF
    1     0    39    0.0181653  
    2     0    39    0.0082528  
    3     0    39    0.0017552  
    4     0    39    0.0002025  
    5    19    20    0.0000267  
    6    37     2    0.0000020  
    7    39     0    0.0000001  Converged
 Time for AOints: 421.2 s (CPU) 105.8 s (wall)
 ------------------------------------------------------------------------------
                     AOints        : Timing summary (seconds)
 ------------------------------------------------------------------------------
     job step          cpu (% of tot)      sys (% of tot)     wall (% of tot)
 ------------------------------------------------------------------------------
  AOints            0.4212E+03 ( 8.7)   0.1600E-04 ( 5.6)   0.1058E+03 ( 8.5)
 ------------------------------------------------------------------------------
   Grand Totals     0.4852E+04          0.2860E-03          0.1238E+04
 ------------------------------------------------------------------------------
 Polarizability Matrix (a.u.)
            1           2           3
    1-270.4754411  -0.0321860  -0.0000000
    2  -0.0321860-258.1475559  -0.0000000
    3  -0.0000000  -0.0000000-117.3202653
 Calculating analytic Hessian of the SCF energy

 Direct stationary perturbation theory relativistic correction:

 rels  =     261.129955774364
 relv  =    -883.511933793784
 rel2e =     132.564798699162
 E_rel =    -489.817179320258

 Hessian of the SCF Energy
            1           2           3           4           5           6
    1   0.5646758  -0.0024394   0.0000000  -0.2345654   0.0579200  -0.0000000
    2  -0.0024394   0.4693012  -0.0000000   0.1116059  -0.1376615   0.0000000
    3   0.0000000  -0.0000000   0.1005884  -0.0000000   0.0000000  -0.0505755
    4  -0.2345654   0.1116059  -0.0000000   0.4978741  -0.0423930   0.0000000
    5   0.0579200  -0.1376615   0.0000000  -0.0423930   0.5542989  -0.0000000
    6  -0.0000000   0.0000000  -0.0505755   0.0000000  -0.0000000   0.1005786
    7   0.0295461   0.0211248  -0.0000000  -0.0902104   0.0253785  -0.0000000
    8   0.0761150  -0.0282164  -0.0000000  -0.0270619  -0.2890707   0.0000000
    9  -0.0000000   0.0000000   0.0033612   0.0000000  -0.0000000  -0.0502752
   10  -0.0661380   0.0005190   0.0000000   0.0287576  -0.0765259  -0.0000000
   11   0.0000370  -0.0001152   0.0000000  -0.0215665  -0.0273554  -0.0000000
   12   0.0000000  -0.0000000   0.0023271  -0.0000000  -0.0000000   0.0033156
   13   0.0276898  -0.0210917  -0.0000000  -0.0163436   0.0282679   0.0000000
   14  -0.0743921  -0.0274682   0.0000000   0.0280203  -0.0484604  -0.0000000
   15  -0.0000000   0.0000000   0.0029102   0.0000000   0.0000000   0.0017498
   16  -0.2336165  -0.1044484  -0.0000000  -0.0553383   0.0276479  -0.0000000
   17  -0.0568767  -0.1326691   0.0000000  -0.0273077   0.0553297   0.0000000
   18   0.0000000  -0.0000000  -0.0483353  -0.0000000   0.0000000   0.0044122
   19  -0.0305548  -0.0024526   0.0000000  -0.0005758   0.0184506  -0.0000000
   20  -0.0010219  -0.1401023  -0.0000000   0.0032035  -0.0338765  -0.0000000
   21   0.0000000  -0.0000000  -0.0197055  -0.0000000  -0.0000000   0.0026155
   22  -0.0337881  -0.0152987   0.0000000  -0.1118287  -0.0470398   0.0000000
   23  -0.0007700   0.0010422   0.0000000  -0.0470234  -0.0578236  -0.0000000
   24  -0.0000000   0.0000000   0.0024773   0.0000000   0.0000000  -0.0195460
   25   0.0027964  -0.0003995  -0.0000000  -0.0149979   0.0120534  -0.0000000
   26  -0.0029413  -0.0021491  -0.0000000   0.0267118  -0.0183428  -0.0000000
   27  -0.0000000   0.0000000   0.0032955  -0.0000000  -0.0000000   0.0024652
   28  -0.0001312   0.0000006   0.0000000  -0.0024025   0.0000153   0.0000000
   29   0.0001976  -0.0005584   0.0000000  -0.0026280   0.0028656   0.0000000
   30   0.0000000  -0.0000000  -0.0008724   0.0000000  -0.0000000   0.0032951
   31   0.0025451   0.0000378  -0.0000000  -0.0005174  -0.0000610  -0.0000000
   32   0.0019072  -0.0017721   0.0000000  -0.0000694  -0.0004932   0.0000000
   33   0.0000000  -0.0000000   0.0028100  -0.0000000   0.0000000  -0.0006503
   34  -0.0284593   0.0128418   0.0000000   0.0001482  -0.0037139  -0.0000000
   35   0.0022648   0.0003690   0.0000000  -0.0014921   0.0005898   0.0000000
   36  -0.0000000   0.0000000   0.0017190   0.0000000  -0.0000000   0.0026150
            7           8           9          10          11          12
    1   0.0295461   0.0761150  -0.0000000  -0.0661380   0.0000370   0.0000000
    2   0.0211248  -0.0282164   0.0000000   0.0005190  -0.0001152  -0.0000000
    3  -0.0000000  -0.0000000   0.0033612   0.0000000   0.0000000   0.0023271
    4  -0.0902104  -0.0270619   0.0000000   0.0287576  -0.0215665  -0.0000000
    5   0.0253785  -0.2890707  -0.0000000  -0.0765259  -0.0273554  -0.0000000
    6  -0.0000000   0.0000000  -0.0502752  -0.0000000  -0.0000000   0.0033156
    7   0.4971437   0.0433449   0.0000000  -0.2354572  -0.1106771  -0.0000000
    8   0.0433449   0.5530886   0.0000000  -0.0569845  -0.1363093   0.0000000
    9   0.0000000   0.0000000   0.1006037  -0.0000000  -0.0000000  -0.0505706
   10  -0.2354572  -0.0569845  -0.0000000   0.5646182   0.0009958   0.0000000
   11  -0.1106771  -0.1363093  -0.0000000   0.0009958   0.4698219   0.0000000
   12  -0.0000000   0.0000000  -0.0505706   0.0000000   0.0000000   0.1005112
   13  -0.0554338  -0.0268372  -0.0000000  -0.2330057   0.1058985  -0.0000000
   14   0.0282746   0.0553412   0.0000000   0.0583928  -0.1342335  -0.0000000
   15  -0.0000000  -0.0000000   0.0044314  -0.0000000   0.0000000  -0.0481589
   16  -0.0167493  -0.0284870   0.0000000   0.0284106   0.0206515  -0.0000000
   17  -0.0282982  -0.0480439  -0.0000000   0.0738969  -0.0281949   0.0000000
   18   0.0000000  -0.0000000   0.0017493  -0.0000000   0.0000000   0.0028941
   19  -0.0023764   0.0000403   0.0000000  -0.0001458  -0.0000014   0.0000000
   20   0.0026881   0.0028557  -0.0000000  -0.0002154  -0.0005569   0.0000000
   21   0.0000000   0.0000000   0.0032916   0.0000000  -0.0000000  -0.0008671
   22  -0.0152933  -0.0120951  -0.0000000   0.0028180   0.0003661  -0.0000000
   23  -0.0267612  -0.0180439   0.0000000   0.0028964  -0.0021737   0.0000000
   24  -0.0000000   0.0000000   0.0024700  -0.0000000   0.0000000   0.0033021
   25  -0.1100989   0.0468880   0.0000000  -0.0335803   0.0155054   0.0000000
   26   0.0468280  -0.0580271   0.0000000   0.0010198   0.0008973  -0.0000000
   27   0.0000000  -0.0000000  -0.0196214  -0.0000000   0.0000000   0.0024525
   28  -0.0007308  -0.0186941  -0.0000000  -0.0306098   0.0013688   0.0000000
   29  -0.0034702  -0.0336361   0.0000000  -0.0000589  -0.1404834   0.0000000
   30  -0.0000000   0.0000000   0.0026130   0.0000000  -0.0000000  -0.0196586
   31   0.0001941   0.0037043   0.0000000  -0.0281986  -0.0124938   0.0000000
   32   0.0014841   0.0005561  -0.0000000  -0.0019937   0.0004609  -0.0000000
   33   0.0000000   0.0000000   0.0026036   0.0000000  -0.0000000   0.0016365
   34  -0.0005338   0.0000669  -0.0000000   0.0025312  -0.0000842  -0.0000000
   35   0.0000840  -0.0004940   0.0000000  -0.0019424  -0.0017575  -0.0000000
   36  -0.0000000   0.0000000  -0.0006565   0.0000000   0.0000000   0.0028161
           13          14          15          16          17          18
    1   0.0276898  -0.0743921  -0.0000000  -0.2336165  -0.0568767   0.0000000
    2  -0.0210917  -0.0274682   0.0000000  -0.1044484  -0.1326691  -0.0000000
    3  -0.0000000   0.0000000   0.0029102  -0.0000000   0.0000000  -0.0483353
    4  -0.0163436   0.0280203   0.0000000  -0.0553383  -0.0273077  -0.0000000
    5   0.0282679  -0.0484604   0.0000000   0.0276479   0.0553297   0.0000000
    6   0.0000000  -0.0000000   0.0017498  -0.0000000   0.0000000   0.0044122
    7  -0.0554338   0.0282746  -0.0000000  -0.0167493  -0.0282982   0.0000000
    8  -0.0268372   0.0553412  -0.0000000  -0.0284870  -0.0480439  -0.0000000
    9  -0.0000000   0.0000000   0.0044314   0.0000000  -0.0000000   0.0017493
   10  -0.2330057   0.0583928  -0.0000000   0.0284106   0.0738969  -0.0000000
   11   0.1058985  -0.1342335   0.0000000   0.0206515  -0.0281949   0.0000000
   12  -0.0000000  -0.0000000  -0.0481589  -0.0000000   0.0000000   0.0028941
   13   0.4432735  -0.0618367   0.0000000  -0.0882620  -0.0205123  -0.0000000
   14  -0.0618367   0.5159208  -0.0000000   0.0193585  -0.2752413   0.0000000
   15   0.0000000  -0.0000000   0.1038867   0.0000000   0.0000000  -0.0459259
   16  -0.0882620   0.0193585   0.0000000   0.4437902   0.0610028   0.0000000
   17  -0.0205123  -0.2752413   0.0000000   0.0610028   0.5137314  -0.0000000
   18  -0.0000000   0.0000000  -0.0459259   0.0000000  -0.0000000   0.1043243
   19  -0.0021176  -0.0001755  -0.0000000  -0.0010674  -0.0191639  -0.0000000
   20  -0.0024145   0.0022271   0.0000000  -0.0050877  -0.0313706   0.0000000
   21  -0.0000000   0.0000000   0.0034201  -0.0000000   0.0000000   0.0017510
   22  -0.0007129  -0.0002162   0.0000000   0.0001166   0.0040828  -0.0000000
   23  -0.0003758  -0.0002726  -0.0000000   0.0016205   0.0001382  -0.0000000
   24   0.0000000  -0.0000000  -0.0008015  -0.0000000   0.0000000   0.0031430
   25   0.0000583  -0.0040752  -0.0000000  -0.0007055   0.0002181   0.0000000
   26  -0.0016147   0.0001830  -0.0000000   0.0003774  -0.0002728   0.0000000
   27  -0.0000000   0.0000000   0.0031356   0.0000000  -0.0000000  -0.0008037
   28  -0.0008257   0.0189759  -0.0000000  -0.0020900   0.0002063  -0.0000000
   29   0.0048399  -0.0316828  -0.0000000   0.0024499   0.0022127  -0.0000000
   30  -0.0000000   0.0000000   0.0017617  -0.0000000   0.0000000   0.0034223
   31  -0.0627854  -0.0233860  -0.0000000  -0.0117883  -0.0110198   0.0000000
   32  -0.0246503  -0.0404148  -0.0000000  -0.0201725  -0.0154684   0.0000000
   33   0.0000000   0.0000000  -0.0272621  -0.0000000   0.0000000   0.0008200
   34  -0.0115347   0.0110597   0.0000000  -0.0627003   0.0237718   0.0000000
   35   0.0203262  -0.0158988  -0.0000000   0.0250875  -0.0401510  -0.0000000
   36  -0.0000000   0.0000000   0.0008528   0.0000000  -0.0000000  -0.0274515
           19          20          21          22          23          24
    1  -0.0305548  -0.0010219   0.0000000  -0.0337881  -0.0007700  -0.0000000
    2  -0.0024526  -0.1401023  -0.0000000  -0.0152987   0.0010422   0.0000000
    3   0.0000000  -0.0000000  -0.0197055   0.0000000   0.0000000   0.0024773
    4  -0.0005758   0.0032035  -0.0000000  -0.1118287  -0.0470234   0.0000000
    5   0.0184506  -0.0338765  -0.0000000  -0.0470398  -0.0578236   0.0000000
    6  -0.0000000  -0.0000000   0.0026155   0.0000000  -0.0000000  -0.0195460
    7  -0.0023764   0.0026881   0.0000000  -0.0152933  -0.0267612  -0.0000000
    8   0.0000403   0.0028557   0.0000000  -0.0120951  -0.0180439   0.0000000
    9   0.0000000  -0.0000000   0.0032916  -0.0000000   0.0000000   0.0024700
   10  -0.0001458  -0.0002154   0.0000000   0.0028180   0.0028964  -0.0000000
   11  -0.0000014  -0.0005569  -0.0000000   0.0003661  -0.0021737   0.0000000
   12   0.0000000   0.0000000  -0.0008671  -0.0000000   0.0000000   0.0033021
   13  -0.0021176  -0.0024145  -0.0000000  -0.0007129  -0.0003758   0.0000000
   14  -0.0001755   0.0022271   0.0000000  -0.0002162  -0.0002726  -0.0000000
   15  -0.0000000   0.0000000   0.0034201   0.0000000  -0.0000000  -0.0008015
   16  -0.0010674  -0.0050877  -0.0000000   0.0001166   0.0016205  -0.0000000
   17  -0.0191639  -0.0313706   0.0000000   0.0040828   0.0001382   0.0000000
   18  -0.0000000   0.0000000   0.0017510  -0.0000000  -0.0000000   0.0031430
   19   0.0583655   0.0019894   0.0000000  -0.0095519   0.0110022  -0.0000000
   20   0.0019894   0.2064229   0.0000000   0.0027422  -0.0020462  -0.0000000
   21   0.0000000   0.0000000   0.0085999  -0.0000000   0.0000000   0.0002074
   22  -0.0095519   0.0027422  -0.0000000   0.1676804   0.0644098   0.0000000
   23   0.0110022  -0.0020462   0.0000000   0.0644098   0.0927446  -0.0000000
   24  -0.0000000  -0.0000000   0.0002074   0.0000000  -0.0000000   0.0084298
   25  -0.0000779   0.0002440   0.0000000   0.0019655  -0.0041291  -0.0000000
   26   0.0009643  -0.0008053   0.0000000   0.0040202  -0.0128001  -0.0000000
   27   0.0000000   0.0000000   0.0001127  -0.0000000   0.0000000   0.0001745
   28   0.0001068   0.0000256  -0.0000000  -0.0000878  -0.0009683   0.0000000
   29  -0.0000348  -0.0010658  -0.0000000  -0.0002478  -0.0007930  -0.0000000
   30  -0.0000000  -0.0000000  -0.0001028   0.0000000   0.0000000   0.0001114
   31  -0.0000431   0.0000954   0.0000000  -0.0004883  -0.0002725  -0.0000000
   32  -0.0007875  -0.0004737  -0.0000000  -0.0003009  -0.0001346  -0.0000000
   33   0.0000000   0.0000000   0.0001315  -0.0000000   0.0000000  -0.0000879
   34  -0.0119617  -0.0022488  -0.0000000  -0.0008297   0.0003714   0.0000000
   35  -0.0098312  -0.0012083   0.0000000  -0.0004228   0.0001625  -0.0000000
   36   0.0000000  -0.0000000   0.0005455  -0.0000000  -0.0000000   0.0001200
           25          26          27          28          29          30
    1   0.0027964  -0.0029413  -0.0000000  -0.0001312   0.0001976   0.0000000
    2  -0.0003995  -0.0021491   0.0000000   0.0000006  -0.0005584  -0.0000000
    3  -0.0000000  -0.0000000   0.0032955   0.0000000   0.0000000  -0.0008724
    4  -0.0149979   0.0267118  -0.0000000  -0.0024025  -0.0026280   0.0000000
    5   0.0120534  -0.0183428  -0.0000000   0.0000153   0.0028656  -0.0000000
    6  -0.0000000  -0.0000000   0.0024652   0.0000000   0.0000000   0.0032951
    7  -0.1100989   0.0468280   0.0000000  -0.0007308  -0.0034702  -0.0000000
    8   0.0468880  -0.0580271  -0.0000000  -0.0186941  -0.0336361   0.0000000
    9   0.0000000   0.0000000  -0.0196214  -0.0000000   0.0000000   0.0026130
   10  -0.0335803   0.0010198  -0.0000000  -0.0306098  -0.0000589   0.0000000
   11   0.0155054   0.0008973   0.0000000   0.0013688  -0.1404834  -0.0000000
   12   0.0000000  -0.0000000   0.0024525   0.0000000   0.0000000  -0.0196586
   13   0.0000583  -0.0016147  -0.0000000  -0.0008257   0.0048399  -0.0000000
   14  -0.0040752   0.0001830   0.0000000   0.0189759  -0.0316828   0.0000000
   15  -0.0000000  -0.0000000   0.0031356  -0.0000000  -0.0000000   0.0017617
   16  -0.0007055   0.0003774   0.0000000  -0.0020900   0.0024499  -0.0000000
   17   0.0002181  -0.0002728  -0.0000000   0.0002063   0.0022127   0.0000000
   18   0.0000000   0.0000000  -0.0008037  -0.0000000  -0.0000000   0.0034223
   19  -0.0000779   0.0009643   0.0000000   0.0001068  -0.0000348  -0.0000000
   20   0.0002440  -0.0008053   0.0000000   0.0000256  -0.0010658  -0.0000000
   21   0.0000000   0.0000000   0.0001127  -0.0000000  -0.0000000  -0.0001028
   22   0.0019655   0.0040202  -0.0000000  -0.0000878  -0.0002478   0.0000000
   23  -0.0041291  -0.0128001   0.0000000  -0.0009683  -0.0007930   0.0000000
   24  -0.0000000  -0.0000000   0.0001745   0.0000000  -0.0000000   0.0001114
   25   0.1655330  -0.0644190   0.0000000  -0.0095857  -0.0026196  -0.0000000
   26  -0.0644190   0.0931884   0.0000000  -0.0108626  -0.0018922  -0.0000000
   27   0.0000000   0.0000000   0.0085580  -0.0000000  -0.0000000   0.0001942
   28  -0.0095857  -0.0108626  -0.0000000   0.0581548  -0.0006267   0.0000000
   29  -0.0026196  -0.0018922  -0.0000000  -0.0006267   0.2067925   0.0000000
   30  -0.0000000  -0.0000000   0.0001942   0.0000000   0.0000000   0.0085772
   31  -0.0008212  -0.0003605   0.0000000  -0.0117606   0.0023018  -0.0000000
   32   0.0004272   0.0001613  -0.0000000   0.0097822  -0.0012833  -0.0000000
   33  -0.0000000   0.0000000   0.0001229   0.0000000   0.0000000   0.0005260
   34  -0.0004858   0.0002764   0.0000000  -0.0000375  -0.0001031   0.0000000
   35   0.0003061  -0.0001404  -0.0000000   0.0007771  -0.0004758  -0.0000000
   36   0.0000000  -0.0000000  -0.0000860  -0.0000000   0.0000000   0.0001330
           31          32          33          34          35          36
    1   0.0025451   0.0019072   0.0000000  -0.0284593   0.0022648  -0.0000000
    2   0.0000378  -0.0017721  -0.0000000   0.0128418   0.0003690   0.0000000
    3  -0.0000000   0.0000000   0.0028100   0.0000000   0.0000000   0.0017190
    4  -0.0005174  -0.0000694  -0.0000000   0.0001482  -0.0014921   0.0000000
    5  -0.0000610  -0.0004932   0.0000000  -0.0037139   0.0005898  -0.0000000
    6  -0.0000000   0.0000000  -0.0006503  -0.0000000   0.0000000   0.0026150
    7   0.0001941   0.0014841   0.0000000  -0.0005338   0.0000840  -0.0000000
    8   0.0037043   0.0005561   0.0000000   0.0000669  -0.0004940   0.0000000
    9   0.0000000  -0.0000000   0.0026036  -0.0000000   0.0000000  -0.0006565
   10  -0.0281986  -0.0019937   0.0000000   0.0025312  -0.0019424   0.0000000
   11  -0.0124938   0.0004609  -0.0000000  -0.0000842  -0.0017575   0.0000000
   12   0.0000000  -0.0000000   0.0016365  -0.0000000  -0.0000000   0.0028161
   13  -0.0627854  -0.0246503   0.0000000  -0.0115347   0.0203262  -0.0000000
   14  -0.0233860  -0.0404148   0.0000000   0.0110597  -0.0158988   0.0000000
   15  -0.0000000  -0.0000000  -0.0272621   0.0000000  -0.0000000   0.0008528
   16  -0.0117883  -0.0201725  -0.0000000  -0.0627003   0.0250875   0.0000000
   17  -0.0110198  -0.0154684   0.0000000   0.0237718  -0.0401510  -0.0000000
   18   0.0000000   0.0000000   0.0008200   0.0000000  -0.0000000  -0.0274515
   19  -0.0000431  -0.0007875   0.0000000  -0.0119617  -0.0098312   0.0000000
   20   0.0000954  -0.0004737   0.0000000  -0.0022488  -0.0012083  -0.0000000
   21   0.0000000  -0.0000000   0.0001315  -0.0000000   0.0000000   0.0005455
   22  -0.0004883  -0.0003009  -0.0000000  -0.0008297  -0.0004228  -0.0000000
   23  -0.0002725  -0.0001346   0.0000000   0.0003714   0.0001625  -0.0000000
   24  -0.0000000  -0.0000000  -0.0000879   0.0000000  -0.0000000   0.0001200
   25  -0.0008212   0.0004272  -0.0000000  -0.0004858   0.0003061   0.0000000
   26  -0.0003605   0.0001613   0.0000000   0.0002764  -0.0001404  -0.0000000
   27   0.0000000  -0.0000000   0.0001229   0.0000000  -0.0000000  -0.0000860
   28  -0.0117606   0.0097822   0.0000000  -0.0000375   0.0007771  -0.0000000
   29   0.0023018  -0.0012833   0.0000000  -0.0001031  -0.0004758   0.0000000
   30  -0.0000000  -0.0000000   0.0005260   0.0000000  -0.0000000   0.0001330
   31   0.1123602   0.0380164  -0.0000000   0.0013035   0.0034379   0.0000000
   32   0.0380164   0.0743302  -0.0000000  -0.0036428  -0.0154684   0.0000000
   33  -0.0000000  -0.0000000   0.0184076  -0.0000000   0.0000000   0.0009422
   34   0.0013035  -0.0036428  -0.0000000   0.1125599  -0.0385951   0.0000000
   35   0.0034379  -0.0154684   0.0000000  -0.0385951   0.0744729  -0.0000000
   36   0.0000000   0.0000000   0.0009422   0.0000000  -0.0000000   0.0184503
 **********************************************************************
 **                                                                  **
 **                       VIBRATIONAL ANALYSIS                       **
 **                       --------------------                       **
 **                                                                  **
 **        VIBRATIONAL FREQUENCIES (CM**-1) AND NORMAL MODES         **
 **     FORCE CONSTANTS (mDYN/ANGSTROM) AND REDUCED MASSES (AMU)     **
 **                  INFRARED INTENSITIES (KM/MOL)                   **
 **                                                                  **
 **********************************************************************


 Mode:                 1                      2                      3
 Frequency:        35.58                  39.18                  50.95
 Force Cnst:      0.0595                 0.0761                 0.1470
 Red. Mass:      79.7620                84.1182                96.1031
 IR Active:          YES                    YES                    YES
 IR Intens:        0.000                  0.000                  0.000
 Raman Active:       YES                    YES                    YES
               X      Y      Z        X      Y      Z        X      Y      Z
 C         -0.000  0.000  0.090    0.000  0.000 -0.009   -0.000  0.000  0.063
 C          0.000  0.000 -0.081    0.000  0.000 -0.100   -0.000  0.000  0.001
 C          0.000 -0.000 -0.077   -0.000  0.000  0.106    0.000  0.000  0.002
 C         -0.000 -0.000  0.089   -0.000  0.000  0.006    0.000  0.000 -0.062
 C          0.000 -0.000 -0.046    0.000  0.000 -0.067    0.000 -0.000  0.049
 C          0.000 -0.000 -0.043   -0.000  0.000  0.071   -0.000 -0.000 -0.048
 Br        -0.000  0.000  0.602   -0.000  0.000  0.063   -0.000  0.000  0.494
 Br         0.000  0.000 -0.324    0.000 -0.000 -0.628    0.000 -0.000 -0.240
 Br         0.000 -0.000 -0.292   -0.000 -0.000  0.642   -0.000 -0.000  0.244
 Br        -0.000 -0.000  0.594    0.000  0.000 -0.092    0.000  0.000 -0.500
 I         -0.000  0.000 -0.182    0.000 -0.000 -0.270    0.000  0.000  0.434
 I          0.000 -0.000 -0.172   -0.000 -0.000  0.279    0.000  0.000 -0.433
 TransDip   0.000  0.000  0.001   -0.000  0.000 -0.000   -0.000 -0.000 -0.000

 Mode:                 4                      5                      6
 Frequency:       120.05                 126.19                 140.84
 Force Cnst:      0.9115                 0.6910                 0.9727
 Red. Mass:     107.3533                73.6518                83.2355
 IR Active:          YES                    YES                    YES
 IR Intens:        0.256                  0.677                  0.090
 Raman Active:       YES                    YES                    YES
               X      Y      Z        X      Y      Z        X      Y      Z
 C         -0.138 -0.023 -0.000    0.035  0.234 -0.000   -0.081  0.009 -0.000
 C         -0.149 -0.013 -0.000    0.029  0.147 -0.000   -0.104 -0.021 -0.000
 C         -0.147  0.005 -0.000   -0.031  0.148  0.000   -0.104  0.026 -0.000
 C         -0.135  0.011 -0.000   -0.037  0.234  0.000   -0.082 -0.002 -0.000
 C         -0.172 -0.026  0.000    0.015  0.257  0.000   -0.133 -0.017  0.000
 C         -0.172  0.013  0.000   -0.016  0.257  0.000   -0.133  0.025  0.000
 Br         0.046 -0.016  0.000    0.204  0.269  0.000    0.429 -0.011  0.000
 Br        -0.182 -0.009 -0.000    0.241 -0.178  0.000    0.115 -0.419 -0.000
 Br        -0.170  0.017 -0.000   -0.251 -0.183 -0.000    0.111  0.413 -0.000
 Br         0.056  0.001  0.000   -0.208  0.270  0.000    0.426  0.014  0.000
 I          0.111 -0.613 -0.000    0.370 -0.126  0.000   -0.302 -0.045 -0.000
 I          0.130  0.620 -0.000   -0.361 -0.105 -0.000   -0.309  0.045 -0.000
 TransDip   0.016  0.000 -0.000    0.000 -0.026 -0.000    0.010 -0.000 -0.000

 Mode:                 7                      8                      9
 Frequency:       149.86                 162.76                 164.82
 Force Cnst:      1.1135                 1.2464                 1.2294
 Red. Mass:      84.1587                79.8552                76.8152
 IR Active:          YES                    YES                    YES
 IR Intens:        0.000                  0.001                  0.137
 Raman Active:       YES                    YES                    YES
               X      Y      Z        X      Y      Z        X      Y      Z
 C         -0.045 -0.012  0.000   -0.001 -0.007 -0.000    0.076  0.200 -0.000
 C         -0.009 -0.013 -0.000    0.010  0.011 -0.000    0.094  0.237 -0.000
 C          0.008 -0.013 -0.000   -0.000  0.015 -0.000   -0.090  0.237  0.000
 C          0.045 -0.011 -0.000   -0.010  0.029 -0.000   -0.072  0.199  0.000
 C          0.036 -0.003 -0.000   -0.029 -0.007 -0.000   -0.101  0.058  0.000
 C         -0.036 -0.003  0.000   -0.017  0.014 -0.000    0.105  0.057 -0.000
 Br        -0.556 -0.017 -0.000    0.429 -0.001  0.000   -0.178  0.299 -0.000
 Br         0.134 -0.316  0.000   -0.256  0.477  0.000    0.348 -0.053  0.000
 Br        -0.143 -0.326 -0.000   -0.293 -0.471  0.000   -0.318 -0.006 -0.000
 Br         0.564 -0.021  0.000    0.433  0.029  0.000    0.134  0.296 -0.000
 I          0.118  0.216  0.000   -0.113  0.034  0.000   -0.320 -0.216  0.000
 I         -0.117  0.213 -0.000   -0.077 -0.060  0.000    0.328 -0.210 -0.000
 TransDip  -0.000  0.000  0.000   -0.001 -0.001  0.000    0.000 -0.012 -0.000

 Mode:                10                     11                     12
 Frequency:       174.79                 187.37                 219.97
 Force Cnst:      0.2405                 1.3888                 1.9483
 Red. Mass:      13.3609                67.1406                68.3388
 IR Active:          YES                    YES                    YES
 IR Intens:        0.649                  0.152                  0.030
 Raman Active:       YES                    YES                    YES
               X      Y      Z        X      Y      Z        X      Y      Z
 C         -0.000  0.000  0.410    0.159 -0.112  0.000    0.059  0.252  0.000
 C         -0.000 -0.000  0.453    0.316  0.016  0.000    0.016  0.057  0.000
 C         -0.000 -0.000  0.453    0.317 -0.019  0.000    0.017 -0.059  0.000
 C         -0.000 -0.000  0.410    0.161  0.111  0.000    0.057 -0.251 -0.000
 C          0.000 -0.000  0.343    0.047  0.005  0.000    0.109 -0.050 -0.000
 C          0.000 -0.000  0.342    0.045 -0.005  0.000    0.109  0.050 -0.000
 Br         0.000  0.000 -0.051   -0.113 -0.171 -0.000   -0.014  0.625 -0.000
 Br        -0.000 -0.000 -0.071    0.406  0.276 -0.000    0.106  0.081  0.000
 Br        -0.000  0.000 -0.072    0.409 -0.283 -0.000    0.113 -0.086  0.000
 Br         0.000 -0.000 -0.051   -0.112  0.173 -0.000   -0.019 -0.621  0.000
 I          0.000  0.000 -0.038   -0.232 -0.136 -0.000   -0.075 -0.046  0.000
 I          0.000 -0.000 -0.038   -0.234  0.139 -0.000   -0.075  0.047  0.000
 TransDip   0.000  0.000 -0.026   -0.012  0.000 -0.000   -0.006 -0.000  0.000

 Mode:                13                     14                     15
 Frequency:       230.85                 324.38                 331.42
 Force Cnst:      2.2429                 0.7593                 0.7899
 Red. Mass:      71.4315                12.2486                12.2060
 IR Active:          YES                    YES                    YES
 IR Intens:        0.001                  0.000                  0.294
 Raman Active:       YES                    YES                    YES
               X      Y      Z        X      Y      Z        X      Y      Z
 C          0.068 -0.112 -0.000    0.000 -0.000 -0.579   -0.000 -0.000  0.056
 C          0.159  0.097 -0.000    0.000 -0.000 -0.294    0.000 -0.000 -0.454
 C         -0.153  0.097  0.000   -0.000 -0.000  0.290    0.000  0.000 -0.457
 C         -0.066 -0.114  0.000   -0.000 -0.000  0.579   -0.000  0.000  0.050
 C         -0.031 -0.092  0.000   -0.000  0.000  0.281   -0.000 -0.000  0.537
 C          0.033 -0.092 -0.000    0.000  0.000 -0.276   -0.000  0.000  0.538
 Br         0.006 -0.342  0.000   -0.000  0.000  0.035    0.000  0.000 -0.004
 Br         0.481  0.293  0.000   -0.000 -0.000  0.018   -0.000 -0.000  0.023
 Br        -0.474  0.294 -0.000    0.000 -0.000 -0.018   -0.000  0.000  0.023
 Br        -0.011 -0.349 -0.000    0.000  0.000 -0.035    0.000 -0.000 -0.004
 I          0.065  0.042 -0.000    0.000  0.000 -0.014    0.000  0.000 -0.024
 I         -0.068  0.043 -0.000   -0.000  0.000  0.014    0.000 -0.000 -0.024
 TransDip   0.000  0.001 -0.000    0.000  0.000 -0.000    0.000  0.000 -0.017

 Mode:                16                     17                     18
 Frequency:       504.24                 538.95                 555.39
 Force Cnst:      2.1022                 2.3464                 2.2939
 Red. Mass:      14.0327                13.7103                12.6221
 IR Active:          YES                    YES                    YES
 IR Intens:       17.046                 14.757                  7.146
 Raman Active:       YES                    YES                    YES
               X      Y      Z        X      Y      Z        X      Y      Z
 C          0.408  0.022 -0.000    0.188  0.305  0.000   -0.376  0.170 -0.000
 C          0.333 -0.022 -0.000    0.069  0.148 -0.000   -0.201  0.480  0.000
 C          0.336  0.017 -0.000   -0.067  0.149  0.000    0.203  0.479 -0.000
 C          0.411 -0.028 -0.000   -0.184  0.305 -0.000    0.377  0.166  0.000
 C          0.454 -0.001  0.000   -0.074  0.572 -0.000    0.211 -0.102  0.000
 C          0.451 -0.005  0.000    0.082  0.572  0.000   -0.212 -0.100 -0.000
 Br        -0.021 -0.008  0.000   -0.018 -0.098 -0.000    0.024 -0.049  0.000
 Br        -0.097 -0.043  0.000   -0.037 -0.021  0.000   -0.002 -0.037 -0.000
 Br        -0.097  0.044  0.000    0.036 -0.021 -0.000    0.002 -0.037  0.000
 Br        -0.021  0.009  0.000    0.017 -0.098  0.000   -0.024 -0.049 -0.000
 I         -0.040 -0.019 -0.000   -0.012 -0.023  0.000   -0.014  0.002 -0.000
 I         -0.040  0.019 -0.000    0.012 -0.023 -0.000    0.014  0.002  0.000
 TransDip   0.132 -0.001 -0.000    0.001  0.123 -0.000    0.000  0.086  0.000

 Mode:                19                     20                     21
 Frequency:       571.68                 576.98                 672.10
 Force Cnst:      2.3197                 2.3630                 3.1968
 Red. Mass:      12.0470                12.0473                12.0115
 IR Active:          YES                    YES                    YES
 IR Intens:        0.000                  0.253                  0.000
 Raman Active:       YES                    YES                    YES
               X      Y      Z        X      Y      Z        X      Y      Z
 C          0.000 -0.000 -0.022    0.000  0.000  0.570   -0.000 -0.000 -0.405
 C          0.000 -0.000  0.497    0.000 -0.000 -0.266   -0.000 -0.000  0.423
 C         -0.000 -0.000 -0.472    0.000 -0.000 -0.308    0.000 -0.000 -0.423
 C         -0.000 -0.000 -0.026   -0.000  0.000  0.572    0.000 -0.000  0.402
 C         -0.000  0.000  0.526   -0.000  0.000 -0.280    0.000  0.000 -0.396
 C          0.000  0.000 -0.502    0.000  0.000 -0.321   -0.000  0.000  0.399
 Br        -0.000  0.000 -0.000    0.000 -0.000 -0.015   -0.000  0.000  0.006
 Br         0.000  0.000 -0.014   -0.000 -0.000  0.008    0.000 -0.000 -0.005
 Br        -0.000  0.000  0.013   -0.000  0.000  0.009   -0.000  0.000  0.005
 Br         0.000  0.000  0.001    0.000 -0.000 -0.015    0.000  0.000 -0.006
 I          0.000 -0.000 -0.010    0.000 -0.000  0.005   -0.000 -0.000  0.004
 I         -0.000 -0.000  0.010   -0.000 -0.000  0.006    0.000 -0.000 -0.004
 TransDip  -0.000 -0.000 -0.001    0.000  0.000  0.016    0.000  0.000  0.000

 Mode:                22                     23                     24
 Frequency:       766.65                 793.28                1016.81
 Force Cnst:      4.2631                 4.5994                 7.3599
 Red. Mass:      12.3106                12.4050                12.0821
 IR Active:          YES                    YES                    YES
 IR Intens:        0.193                  0.329                  0.666
 Raman Active:       YES                    YES                    YES
               X      Y      Z        X      Y      Z        X      Y      Z
 C          0.226  0.073  0.000    0.043 -0.498  0.000   -0.035  0.403 -0.000
 C          0.276  0.354  0.000    0.374 -0.048  0.000   -0.394 -0.223 -0.000
 C         -0.275  0.356 -0.000    0.373  0.048  0.000    0.394 -0.228  0.000
 C         -0.223  0.070 -0.000    0.045  0.500 -0.000    0.038  0.398  0.000
 C         -0.378 -0.310 -0.000   -0.323  0.026 -0.000   -0.332 -0.149 -0.000
 C          0.380 -0.312  0.000   -0.319 -0.025 -0.000    0.329 -0.149  0.000
 Br         0.004 -0.008 -0.000   -0.000  0.046 -0.000   -0.001 -0.016  0.000
 Br        -0.037 -0.021 -0.000   -0.024 -0.016 -0.000    0.016  0.009  0.000
 Br         0.037 -0.021  0.000   -0.023  0.016 -0.000   -0.016  0.009  0.000
 Br        -0.004 -0.008  0.000   -0.001 -0.046  0.000    0.000 -0.016 -0.000
 I          0.014  0.007  0.000    0.006  0.005  0.000    0.003  0.002 -0.000
 I         -0.014  0.007 -0.000    0.006 -0.005  0.000   -0.003  0.002 -0.000
 TransDip  -0.001  0.014 -0.000    0.018 -0.000  0.000   -0.001 -0.026 -0.000

 Mode:                25                     26                     27
 Frequency:      1119.07                1218.97                1286.02
 Force Cnst:      8.9293                10.5055                11.7126
 Red. Mass:      12.1019                12.0001                12.0200
 IR Active:          YES                    YES                    YES
 IR Intens:        0.581                  0.044                137.857
 Raman Active:       YES                    YES                    YES
               X      Y      Z        X      Y      Z        X      Y      Z
 C         -0.073 -0.427  0.000    0.416  0.016  0.000    0.389 -0.027  0.000
 C         -0.320 -0.157 -0.000   -0.194  0.330 -0.000   -0.244 -0.366 -0.000
 C         -0.316  0.158 -0.000   -0.204 -0.332 -0.000   -0.299  0.335 -0.000
 C         -0.069  0.430  0.000    0.413 -0.009  0.000    0.385  0.100  0.000
 C          0.337  0.264  0.000   -0.210  0.363 -0.000   -0.115 -0.371 -0.000
 C          0.339 -0.267  0.000   -0.222 -0.365  0.000   -0.172  0.337 -0.000
 Br         0.001  0.020  0.000    0.000 -0.001 -0.000   -0.005  0.001  0.000
 Br         0.015  0.008  0.000   -0.000  0.000  0.000    0.007  0.007  0.000
 Br         0.015 -0.008  0.000   -0.000 -0.000  0.000    0.008 -0.007  0.000
 Br         0.001 -0.020  0.000    0.000  0.000  0.000   -0.005 -0.003  0.000
 I         -0.005 -0.004 -0.000   -0.000 -0.000 -0.000    0.001  0.002 -0.000
 I         -0.005  0.004 -0.000   -0.000 -0.000 -0.000    0.001 -0.002 -0.000
 TransDip  -0.024 -0.000 -0.000   -0.004  0.005  0.000   -0.374  0.036  0.000

 Mode:                28                     29                     30
 Frequency:      1287.91                1485.01                1486.86
 Force Cnst:     11.7477                15.5928                15.6314
 Red. Mass:      12.0208                12.0009                12.0007
 IR Active:          YES                    YES                    YES
 IR Intens:      158.381                  0.011                  0.000
 Raman Active:       YES                    YES                    YES
               X      Y      Z        X      Y      Z        X      Y      Z
 C          0.005  0.441  0.000    0.506  0.050  0.000    0.145 -0.237  0.000
 C          0.356 -0.159  0.000   -0.287 -0.019 -0.000   -0.209  0.506 -0.000
 C         -0.305 -0.207 -0.000    0.356  0.268  0.000   -0.018 -0.429 -0.000
 C         -0.078  0.430 -0.000   -0.501 -0.087 -0.000   -0.162  0.228  0.000
 C          0.361 -0.178  0.000    0.231  0.009 -0.000    0.208 -0.430  0.000
 C         -0.333 -0.230 -0.000   -0.308 -0.230  0.000    0.044  0.360  0.000
 Br         0.000 -0.010 -0.000   -0.002  0.000 -0.000   -0.000  0.000 -0.000
 Br        -0.007  0.001 -0.000    0.001 -0.000 -0.000    0.001 -0.002  0.000
 Br         0.006  0.002  0.000   -0.001 -0.001  0.000    0.000  0.001  0.000
 Br         0.001 -0.010  0.000    0.002  0.000  0.000    0.001  0.000  0.000
 I         -0.002  0.001  0.000    0.001  0.001  0.000   -0.001  0.001 -0.000
 I          0.002  0.001 -0.000   -0.000  0.001 -0.000   -0.001 -0.000 -0.000
 TransDip   0.034  0.402 -0.000   -0.001 -0.003  0.000    0.000 -0.000 -0.000

 STANDARD THERMODYNAMIC QUANTITIES AT   298.15 K  AND     1.00 ATM

   This Molecule has  0 Imaginary Frequencies
   Zero point vibrational energy:       23.358 kcal/mol

   Atom    1 Element C  Has Mass   12.00000
   Atom    2 Element C  Has Mass   12.00000
   Atom    3 Element C  Has Mass   12.00000
   Atom    4 Element C  Has Mass   12.00000
   Atom    5 Element C  Has Mass   12.00000
   Atom    6 Element C  Has Mass   12.00000
   Atom    7 Element Br Has Mass   78.91830
   Atom    8 Element Br Has Mass   78.91830
   Atom    9 Element Br Has Mass   78.91830
   Atom   10 Element Br Has Mass   78.91830
   Atom   11 Element I  Has Mass  126.90440
   Atom   12 Element I  Has Mass  126.90440
   Molecular Mass:   641.482000 amu
   Principal axes and moments of inertia in amu*Bohr^2:
                             1           2           3
    Eigenvalues --    10870.73369 12793.91137 23664.64506
          X               1.00000     0.00019     0.00000
          Y              -0.00019     1.00000     0.00000
          Z               0.00000    -0.00000     1.00000
   Rotational Symmetry Number is   1
   The Molecule is an Asymmetric Top
   Translational Enthalpy:        0.889 kcal/mol
   Rotational Enthalpy:           0.889 kcal/mol
   Vibrational Enthalpy:         30.156 kcal/mol
   gas constant (RT):             0.592 kcal/mol
   Translational Entropy:        45.258  cal/mol.K
   Rotational Entropy:           36.441  cal/mol.K
   Vibrational Entropy:          46.957  cal/mol.K

   Total Enthalpy:               32.526 kcal/mol
   Total Entropy:               128.656  cal/mol.K

 ======================================================================

 STANDARD THERMODYNAMIC QUANTITIES FOR ANHARMONIC VIBRATION -- TOSH

   Zero point vibrational energy: ************ kcal/mol

   Vibrational Enthalpy:       Infinity kcal/mol
   Vibrational Entropy:             NaN  cal/mol.K

   Total Enthalpy:             Infinity kcal/mol
   Total Entropy:                   NaN  cal/mol.K

 ======================================================================

 STANDARD THERMODYNAMIC QUANTITIES FOR ANHARMONIC VIBRATION -- VPT2

   Zero point vibrational energy: ************ kcal/mol

   Vibrational Enthalpy:       Infinity kcal/mol
   Vibrational Entropy:             NaN  cal/mol.K

   Total Enthalpy:             Infinity kcal/mol
   Total Entropy:                   NaN  cal/mol.K

 ======================================================================

Archival summary:
1\1\garfield\FREQ\ProcedureUnspecified\BasisUnspecified\2r46\taweetha\FriNov2922:13:072019FriNov2922:13:072019\0\\#,FREQ,ProcedureUnspecified,BasisUnspecified,\\0,1\I\C,1,2.13455\C,2,1.40616,1,119.424\C,3,1.40417,2,120.317,1,180,0\C,4,1.40259,3,119.912,2,0,0\C,5,1.40437,4,119.958,3,-0,0\C,6,1.40556,5,120.273,4,0,0\Br,4,1.90143,3,120.225,2,180,0\Br,5,1.90261,4,119.814,3,180,0\Br,6,1.90337,5,119.014,4,-180,0\Br,3,1.9037,2,120.718,1,-0,0\I,7,2.14129,6,119.489,5,180,0\\\@

 Total job time:  1648.33s(wall), 6392.01s(cpu) 
 Fri Nov 29 22:13:07 2019

        *************************************************************
        *                                                           *
        *  Thank you very much for using Q-Chem.  Have a nice day.  *
        *                                                           *
        *************************************************************
