# Supplementary material for: Geometric and energetic data from quantum chemical calculations of halobenzenes and xylenes
Source: Data Brief. 2020 Mar 5;30:105386. doi: 10.1016/j.dib.2020.105386 (PMC7114895; doi:10.1016/j.dib.2020.105386)
Supplement: Supplementary file 1 [file mmc1.zip › halobenzene/B3LYP/BrBrBrIBrI.out]

                  Welcome to Q-Chem
     A Quantum Leap Into The Future Of Chemistry


 Q-Chem 5.2 (devel), Q-Chem, Inc., Pleasanton, CA (2019)

 Yihan Shao,  Zhengting Gan,  E. Epifanovsky,  A. T. B. Gilbert,  M. Wormit,  
 J. Kussmann,  A. W. Lange,  A. Behn,  Jia Deng,  Xintian Feng,  D. Ghosh,  
 M. Goldey,  P. R. Horn,  L. D. Jacobson,  I. Kaliman,  T. Kus,  A. Landau,  
 Jie Liu,  E. I. Proynov,  R. M. Richard,  R. P. Steele,  E. J. Sundstrom,  
 H. L. Woodcock III,  P. M. Zimmerman,  D. Zuev,  B. Albrecht,  E. Alguire,  
 S. A. Baeppler,  D. Barton,  Z. Benda,  Y. A. Bernard,  E. J. Berquist,  
 K. B. Bravaya,  H. Burton,  D. Casanova,  Chun-Min Chang,  Yunqing Chen,  
 A. Chien,  K. D. Closser,  M. P. Coons,  S. Coriani,  S. Dasgupta,  
 A. L. Dempwolff,  M. Diedenhofen,  Hainam Do,  R. G. Edgar,  Po-Tung Fang,  
 S. Faraji,  S. Fatehi,  Qingguo Feng,  K. D. Fenk,  J. Fosso-Tande,  
 J. Gayvert,  Qinghui Ge,  A. Ghysels,  G. Gidofalvi,  J. Gomes,  
 J. Gonthier,  A. Gunina,  D. Hait,  M. W. D. Hanson-Heine,  
 P. H. P. Harbach,  A. W. Hauser,  M. F. Herbst,  J. E. Herr,  
 E. G. Hohenstein,  Z. C. Holden,  Kerwin Hui,  B. C. Huynh,  T.-C. Jagau,  
 Hyunjun Ji,  B. Kaduk,  K. Khistyaev,  Jaehoon Kim,  P. Klunzinger,  K. Koh,  
 D. Kosenkov,  L. Koulias,  T. Kowalczyk,  C. M. Krauter,  A. Kunitsa,  
 Ka Un Lao,  A. Laurent,  K. V. Lawler,  Joonho Lee,  D. Lefrancois,  
 S. Lehtola,  D. S. Levine,  Yi-Pei Li,  You-Sheng Lin,  Fenglai Liu,  
 E. Livshits,  A. Luenser,  P. Manohar,  E. Mansoor,  S. F. Manzer,  
 Shan-Ping Mao,  Yuezhi Mao,  N. Mardirossian,  A. V. Marenich,  
 T. Markovich,  L. A. Martinez-Martinez,  S. A. Maurer,  N. J. Mayhall,  
 S. C. McKenzie,  J.-M. Mewes,  P. Morgante,  A. F. Morrison,  
 J. W. Mullinax,  K. Nanda,  T. S. Nguyen-Beck,  R. Olivares-Amaya,  
 J. A. Parkhill,  Zheng Pei,  T. M. Perrine,  F. Plasser,  P. Pokhilko,  
 S. Prager,  A. Prociuk,  E. Ramos,  D. R. Rehn,  F. Rob,  M. Scheurer,  
 M. Schneider,  N. Sergueev,  S. M. Sharada,  S. Sharma,  D. W. Small,  
 T. Stauch,  T. Stein,  Yu-Chuan Su,  A. J. W. Thom,  A. Tkatchenko,  
 T. Tsuchimochi,  N. M. Tubman,  L. Vogt,  M. L. Vidal,  O. Vydrov,  
 M. A. Watson,  J. Wenzel,  M. de Wergifosse,  T. A. Wesolowski,  A. White,  
 J. Witte,  A. Yamada,  Jun Yang,  K. Yao,  S. Yeganeh,  S. R. Yost,  
 Zhi-Qiang You,  A. Zech,  Igor Ying Zhang,  Xing Zhang,  Yan Zhao,  
 Ying Zhu,  B. R. Brooks,  G. K. L. Chan,  C. J. Cramer,  M. S. Gordon,  
 W. J. Hehre,  A. Klamt,  M. W. Schmidt,  C. D. Sherrill,  D. G. Truhlar,  
 A. Aspuru-Guzik,  R. Baer,  A. T. Bell,  N. A. Besley,  Jeng-Da Chai,  
 A. E. DePrince, III,  R. A. DiStasio Jr.,  A. Dreuw,  B. D. Dunietz,  
 T. R. Furlani,  Chao-Ping Hsu,  Yousung Jung,  Jing Kong,  D. S. Lambrecht,  
 WanZhen Liang,  C. Ochsenfeld,  V. A. Rassolov,  L. V. Slipchenko,  
 J. E. Subotnik,  T. Van Voorhis,  J. M. Herbert,  A. I. Krylov,  
 P. M. W. Gill,  M. Head-Gordon

 Contributors to earlier versions of Q-Chem not listed above: 
 R. D. Adamson,  B. Austin,  J. Baker,  G. J. O. Beran,  K. Brandhorst,  
 S. T. Brown,  E. F. C. Byrd,  A. K. Chakraborty,  C.-L. Cheng,  
 Siu Hung Chien,  D. M. Chipman,  D. L. Crittenden,  H. Dachsel,  
 R. J. Doerksen,  A. D. Dutoi,  L. Fusti-Molnar,  W. A. Goddard III,  
 A. Golubeva-Zadorozhnaya,  S. R. Gwaltney,  G. Hawkins,  A. Heyden,  
 S. Hirata,  G. Kedziora,  F. J. Keil,  C. Kelley,  Jihan Kim,  R. A. King,  
 R. Z. Khaliullin,  P. P. Korambath,  W. Kurlancheek,  A. M. Lee,  M. S. Lee,  
 S. V. Levchenko,  Ching Yeh Lin,  D. Liotard,  R. C. Lochan,  I. Lotan,  
 P. E. Maslen,  N. Nair,  D. P. O'Neill,  D. Neuhauser,  E. Neuscamman,  
 C. M. Oana,  R. Olson,  B. Peters,  R. Peverati,  P. A. Pieniazek,  
 Y. M. Rhee,  J. Ritchie,  M. A. Rohrdanz,  E. Rosta,  N. J. Russ,  
 H. F. Schaefer III,  N. E. Schultz,  N. Shenvi,  A. C. Simmonett,  A. Sodt,  
 D. Stuck,  K. S. Thanthiriwatte,  V. Vanovschi,  Tao Wang,  A. Warshel,  
 C. F. Williams,  Q. Wu,  X. Xu,  W. Zhang

 Please cite Q-Chem as follows:
 Y. Shao et al., Mol. Phys. 113, 184-215 (2015)
 DOI: 10.1080/00268976.2014.952696

 Q-Chem 5.2.1 for Intel X86 EM64T Linux

 Parts of Q-Chem use Armadillo 8.300.2 (Tropical Shenanigans).
 http://arma.sourceforge.net/

 Q-Chem begins on Fri Nov 29 22:13:07 2019  

Host: 
0

     Scratch files written to /scratch/taweetham/qchem21470//
NAlpha2: 282
NElect   282
Mult     1

Checking the input file for inconsistencies... 	...done.

--------------------------------------------------------------
User input:
--------------------------------------------------------------
$MOLECULE
0 1
C   
C	1	CC
C	2	CC	1	120.0		
C	3	CC	2	120.0	1	0.0
C	4	CC	3	120.0	2	0.0	
C	5 	CC	4	120.0	3	0.0
Br	1	CBr	2	120.0	3	180.0
Br	2	CBr	3	120.0	4	180.0
Br	3	CBr	4	120.0	5	180.0
I	4	CI	5	120.0	6	180.0
Br	5	CBr	6	120.0	1	180.0
I	6	CI	1	120.0	2	180.0

CC=1.39483
CH=1.08673
CF=1.33960
CCl=1.72090
CBr=1.89068
CI=2.07886
$END

$REM
   JOB_TYPE	OPTIMIZATION
   BASIS	6-311++G**
   METHOD	B3LYP
   MEM_TOTAL	64000
   SYM_IGNORE	TRUE
$END

--------------------------------------------------------------
 ----------------------------------------------------------------
             Standard Nuclear Orientation (Angstroms)
    I     Atom           X                Y                Z
 ----------------------------------------------------------------
    1      C       0.0000000000     0.0000000000     0.0000000000
    2      C       0.0000000000     0.0000000000     1.3948300000
    3      C       1.2079582140     0.0000000000     2.0922450000
    4      C       2.4159164279     0.0000000000     1.3948300000
    5      C       2.4159164279     0.0000000000    -0.0000000000
    6      C       1.2079582140     0.0000000000    -0.6974150000
    7      Br     -1.6373769104    -0.0000000000    -0.9453400000
    8      Br     -1.6373769104    -0.0000000000     2.3401700000
    9      Br      1.2079582140    -0.0000000000     3.9829250000
   10      I       4.2162619988    -0.0000000000     2.4342600000
   11      Br      4.0532933383    -0.0000000000    -0.9453400000
   12      I       1.2079582140    -0.0000000000    -2.7762750000
 ----------------------------------------------------------------
 Nuclear Repulsion Energy =        4481.37493818 hartrees
 There are      141 alpha and      141 beta electrons
 Requested basis set is 6-311++G(d,p)
 There are 160 shells and 448 basis functions

 Total QAlloc Memory Limit  64000 MB
 Mega-Array Size       188 MB
 MEM_STATIC part       192 MB
 A cutoff of  1.0D-11 yielded   7530 shell pairs
 There are     65990 function pairs (     73590 Cartesian)
 Smallest overlap matrix eigenvalue = 3.45E-07

 Q-Chem warning in module stvman/mkSTV.C, line 318:

 Overlap eigenvalue is smaller than square root of threshold
 Use THRESH >= 12 to get rid of this warning

 Linear dependence detected in AO basis
 Tighter screening thresholds may be required for diffuse basis sets
 Use S2THRESH > 14 and THRESH = 14 in case of SCF convergence issues
 Number of orthogonalized atomic orbitals = 447
 Maximum deviation from orthogonality = 1.385E-10

 Scale SEOQF with 1.000000e-01/1.000000e-01/1.000000e-01

 Standard Electronic Orientation quadrupole field applied
 Nucleus-field energy     =    -0.0000001012 hartrees
 Guess from superposition of atomic densities
 Warning:  Energy on first SCF cycle will be non-variational
 SAD guess density has 282.000000 electrons

 -----------------------------------------------------------------------
  General SCF calculation program by
  Eric Jon Sundstrom, Paul Horn, Yuezhi Mao, Dmitri Zuev, Alec White,
  David Stuck, Shaama M.S., Shane Yost, Joonho Lee, David Small,
  Daniel Levine, Susi Lehtola, Hugh Burton, Evgeny Epifanovsky,
  Bang C. Huynh
 -----------------------------------------------------------------------
 Exchange:     0.2000 Hartree-Fock + 0.0800 Slater + 0.7200 B88
 Correlation:  0.1900 VWN1RPA + 0.8100 LYP
 Using SG-1 standard quadrature grid
 using 4 threads for integral computing
 -------------------------------------------------------
 OpenMP Integral computing Module                
 Release: version 2.0, May 2017, Q-Chem Inc. Pleasanton 
 -------------------------------------------------------
 A restricted SCF calculation will be
 performed using DIIS
 SCF converges when DIIS error is below 1.0e-08
 ---------------------------------------
  Cycle       Energy         DIIS error
 ---------------------------------------
    1  -24366.6676498553      2.78e-02  
    2  -24364.1948626351      2.00e-03  
    3  -24364.0848848731      2.82e-03  
    4  -24364.2256737715      9.05e-04  
    5  -24364.2492920618      1.22e-04  
    6  -24364.2495389212      5.22e-05  
    7  -24364.2495879001      2.57e-05  
    8  -24364.2496041275      6.19e-06  
    9  -24364.2496050362      1.76e-06  
   10  -24364.2496051006      4.35e-07  
   11  -24364.2496051042      1.22e-07  
   12  -24364.2496051041      4.18e-08  
   13  -24364.2496051076      1.93e-08  
   14  -24364.2496051126      2.42e-09  Convergence criterion met
 ---------------------------------------
 SCF time:   CPU 345.37s  wall 92.00s 
 SCF   energy in the final basis set =   -24364.2496051126
 Total energy in the final basis set =   -24364.2496051126

 --------------------------------------------------------------

                    Orbital Energies (a.u.)
 --------------------------------------------------------------

 Alpha MOs
 -- Occupied --
*****************-482.8558-482.8556-482.8556-482.8546-176.3173-176.3173
********-165.7211-165.7190-165.7190-165.7188-165.7187 -62.5089 -62.5086
-62.5086 -62.5076 -56.3295 -56.3293 -56.3293 -56.3283 -56.3255 -56.3253
-56.3252 -56.3251 -56.3248 -56.3248 -56.3242 -56.3237 -35.8140 -35.8139
-31.3073 -31.3073 -31.3013 -31.3013 -31.3007 -31.3007 -22.9577 -22.9577
-22.9564 -22.9564 -22.9560 -22.9560 -22.9518 -22.9518 -22.9518 -22.9518
-10.2784 -10.2783 -10.2780 -10.2775 -10.2665 -10.2664  -8.7180  -8.7177
 -8.7177  -8.7166  -6.5501  -6.5499  -6.5498  -6.5488  -6.5366  -6.5362
 -6.5362  -6.5355  -6.5351  -6.5351  -6.5351  -6.5339  -6.3637  -6.3637
 -4.7766  -4.7766  -4.7617  -4.7617  -4.7605  -4.7605  -2.6608  -2.6607
 -2.6606  -2.6595  -2.6573  -2.6571  -2.6569  -2.6565  -2.6562  -2.6562
 -2.6560  -2.6550  -2.6457  -2.6455  -2.6453  -2.6452  -2.6452  -2.6451
 -2.6441  -2.6440  -2.0427  -2.0426  -2.0381  -2.0380  -2.0371  -2.0371
 -2.0242  -2.0242  -2.0241  -2.0240  -0.9487  -0.8788  -0.8700  -0.8225
 -0.8057  -0.7801  -0.7490  -0.6848  -0.6845  -0.6195  -0.6041  -0.5529
 -0.5075  -0.4628  -0.4547  -0.4387  -0.4372  -0.3954  -0.3864  -0.3831
 -0.3810  -0.3452  -0.3384  -0.3346  -0.3284  -0.3129  -0.3120  -0.2941
 -0.2905  -0.2747  -0.2623  -0.2587  -0.2475
 -- Virtual --
 -0.1023  -0.0685  -0.0674  -0.0512  -0.0432  -0.0151  -0.0028  -0.0012
  0.0028   0.0243   0.0245   0.0400   0.0431   0.0546   0.0557   0.0570
  0.0601   0.0623   0.0673   0.0685   0.0719   0.0841   0.0849   0.0933
  0.0973   0.1029   0.1060   0.1165   0.1187   0.1264   0.1367   0.1427
  0.1495   0.1574   0.1657   0.1814   0.1838   0.1885   0.1899   0.1995
  0.2026   0.2054   0.2074   0.2098   0.2167   0.2248   0.2409   0.2411
  0.2434   0.2489   0.2520   0.2659   0.2741   0.2919   0.2950   0.3057
  0.3152   0.3535   0.3656   0.3679   0.3842   0.3902   0.3919   0.3956
  0.4092   0.4125   0.4220   0.4242   0.4245   0.4333   0.4403   0.4472
  0.4566   0.4591   0.4769   0.4807   0.4866   0.4917   0.4965   0.5016
  0.5050   0.5192   0.5217   0.5230   0.5260   0.5373   0.5401   0.5418
  0.5533   0.5535   0.5661   0.5675   0.5940   0.6084   0.6244   0.6250
  0.6294   0.6479   0.6504   0.6695   0.6931   0.6997   0.7124   0.7195
  0.7198   0.7244   0.7451   0.7521   0.7618   0.7619   0.7985   0.8006
  0.8126   0.8290   0.8385   0.8400   0.8665   0.8800   0.8900   0.9154
  0.9382   0.9417   0.9975   1.0115   1.0263   1.0393   1.0542   1.1028
  1.1191   1.1251   1.1515   1.1525   1.1905   1.2282   1.2423   1.2451
  1.3441   1.3627   1.3631   1.3722   1.3883   1.4449   1.4762   1.4796
  1.4804   1.4924   1.5406   1.5750   1.5783   1.7235   1.7274   1.7514
  1.7564   1.8188   1.8223   1.8522   1.8526   1.9007   1.9817   2.0062
  2.0106   2.0168   2.0472   2.0684   2.1016   2.1160   2.1362   2.1747
  2.1769   2.1953   2.2346   2.2607   2.2660   2.3035   2.3053   2.3329
  2.3775   2.3905   2.4801   2.5788   2.7100   2.7188   2.8101   2.8231
  2.8322   2.9140   2.9453   2.9917   3.0496   3.0826   3.1484   3.1636
  3.3950   3.4094   3.6382   3.8113   3.8181   3.9426   3.9476   3.9637
  3.9855   3.9922   3.9934   3.9975   4.0043   4.0181   4.0341   4.0444
  4.0523   4.0608   4.0726   4.0738   4.0769   4.0801   4.1025   4.1440
  4.1682   4.2066   4.2530   4.2539   4.2694   4.2962   4.3209   4.3630
  4.4001   4.4066   4.4516   4.5100   4.5905   4.8305   6.0183   6.0358
  6.1279   6.1296   6.1431   6.1893   6.6644   6.7692   6.7912   6.8502
  7.5336   7.5485   7.5501   7.5847   7.6639   7.6657   7.6797   7.7015
  7.7220   7.7620   7.7709   7.8186  23.1665  23.7829  23.7855  23.9558
 23.9564  24.0459  27.9194  27.9446  28.3547  28.3683  28.4174  28.4374
 28.4442  28.4468  28.5269  28.5312  28.5489  28.5563  28.5624  28.5625
 28.6235  28.6292  28.7297  28.7354  47.9218  48.0188  48.0383  48.0882
127.8939 127.9043 127.9607 127.9614 127.9727 127.9885 151.7079 151.7299
289.7295 289.7453 289.7476 289.7826 289.8621 289.8646 289.8815 289.9224
289.9226 289.9827 289.9922 290.04001020.71711020.84021020.86471020.9261
********1901.8960
 --------------------------------------------------------------

          Ground-State Mulliken Net Atomic Charges

     Atom                 Charge (a.u.)
  ----------------------------------------
      1 C                     0.188092
      2 C                    -0.309081
      3 C                     0.181973
      4 C                     0.092495
      5 C                     0.488883
      6 C                     0.078735
      7 Br                   -0.239409
      8 Br                   -0.168728
      9 Br                   -0.239090
     10 I                     0.102561
     11 Br                   -0.279591
     12 I                     0.103160
  ----------------------------------------
  Sum of atomic charges =     0.000000

 -----------------------------------------------------------------
                    Cartesian Multipole Moments
 -----------------------------------------------------------------
    Charge (ESU x 10^10)
                -0.0000
    Dipole Moment (Debye)
         X       0.2381      Y       0.0000      Z      -0.1379
       Tot       0.2752
    Quadrupole Moments (Debye-Ang)
        XX    -157.3628     XY       0.0000     YY    -165.3736
        XZ       0.8915     YZ      -0.0000     ZZ    -157.1039
    Octopole Moments (Debye-Ang^2)
       XXX    -662.4083    XXY       0.0000    XYY    -233.6729
       YYY       0.0000    XXZ     -83.5674    XYZ       0.0000
       YYZ     -95.7530    XZZ    -218.7819    YZZ      -0.0000
       ZZZ    -282.6125
    Hexadecapole Moments (Debye-Ang^3)
      XXXX   -6128.6888   XXXY       0.0000   XXYY   -1140.7175
      XYYY      -0.0000   YYYY    -211.1446   XXXZ    -527.9336
      XXYZ       0.0000   XYYZ    -202.9803   YYYZ      -0.0000
      XXZZ   -1850.9288   XYZZ       0.0000   YYZZ    -944.1679
      XZZZ    -582.0724   YZZZ      -0.0000   ZZZZ   -5025.4658
 -----------------------------------------------------------------
 Calculating analytic gradient of the SCF energy
 Gradient of SCF Energy
            1           2           3           4           5           6
    1   0.0025495   0.0049805   0.0013981  -0.0016492  -0.0002340  -0.0004405
    2   0.0000000  -0.0000000   0.0000000  -0.0000000   0.0000000   0.0000000
    3  -0.0001311  -0.0028275  -0.0015085   0.0004604   0.0000321   0.0021972
            7           8           9          10          11          12
    1   0.0062526   0.0047015   0.0029726  -0.0152668  -0.0054075   0.0001432
    2  -0.0000000  -0.0000000   0.0000000  -0.0000000  -0.0000000   0.0000000
    3   0.0000782  -0.0026656  -0.0059597  -0.0097497   0.0030637   0.0170105
 Max gradient component =       1.701E-02
 RMS gradient           =       4.774E-03
 Gradient time:  CPU 115.43 s  wall 28.99 s
 Geometry Optimization Parameters
   NAtoms,    NIC,     NZ,  NCons,   NDum,   NFix, NCnnct, MaxDiis
       12      78      12       0       0       0       0       0


** GEOMETRY OPTIMIZATION IN DELOCALIZED INTERNAL COORDINATES **
   Searching for a Minimum

   Optimization Cycle:   1

                       Coordinates (Angstroms)
     ATOM                X               Y               Z
      1  C         0.0000000000    0.0000000000    0.0000000000
      2  C         0.0000000000    0.0000000000    1.3948300000
      3  C         1.2079582140    0.0000000000    2.0922450000
      4  C         2.4159164279    0.0000000000    1.3948300000
      5  C         2.4159164279    0.0000000000    0.0000000000
      6  C         1.2079582140    0.0000000000   -0.6974150000
      7  Br       -1.6373769104    0.0000000000   -0.9453400000
      8  Br       -1.6373769104    0.0000000000    2.3401700000
      9  Br        1.2079582140    0.0000000000    3.9829250000
     10  I         4.2162619988    0.0000000000    2.4342600000
     11  Br        4.0532933383    0.0000000000   -0.9453400000
     12  I         1.2079582140    0.0000000000   -2.7762750000
   Point Group: c1    Number of degrees of freedom:    30


   Energy is -24364.249605113


 Attempting to generate delocalized internal coordinates
 Initial Hessian constructed with Jon Baker's OPTIMIZE code

 21 Hessian modes will be used to form the next step
  Hessian Eigenvalues:
     0.124424    0.124424    0.201019    0.201019    0.201019    0.201019
     0.250000    0.250000    0.250000    0.250000    0.250000    0.250000
     0.250000    0.250000    0.250000    0.426727    0.426727    0.464882
     0.464882    0.464882    0.464882

 Minimum search - taking simple RFO step
 Searching for Lamda that Minimizes Along All modes
 Value Taken    Lamda =  -0.00802309
 Step Taken.  Stepsize is  0.213051

                             Maximum     Tolerance    Cnvgd?
         Gradient           0.037181      0.000300      NO
         Displacement       0.132774      0.001200      NO
         Energy change     *********      0.000001      NO


 New Cartesian Coordinates Obtained by Inverse Iteration

 Displacement from previous Coordinates is:  0.302966
 ----------------------------------------------------------------
             Standard Nuclear Orientation (Angstroms)
    I     Atom           X                Y                Z
 ----------------------------------------------------------------
    1      C      -0.0083219811     0.0000000000    -0.0063342877
    2      C      -0.0043852452     0.0000000000     1.3966035364
    3      C       1.2093350406     0.0000000000     2.1002429613
    4      C       2.4356690616     0.0000000000     1.4056469659
    5      C       2.4241127177     0.0000000000    -0.0059189224
    6      C       1.2066902549     0.0000000000    -0.7211903145
    7      Br     -1.6828539901     0.0000000000    -0.9135328333
    8      Br     -1.6530066807     0.0000000000     2.3498287776
    9      Br      1.1613450043     0.0000000000     4.0054058990
   10      I       4.2924510440     0.0000000000     2.4918613776
   11      Br      4.0747743560     0.0000000000    -0.9597142623
   12      I       1.2026576461     0.0000000000    -2.8680088977
 ----------------------------------------------------------------
 Nuclear Repulsion Energy =        4411.93923581 hartrees
 There are      141 alpha and      141 beta electrons
 Applying Cartesian multipole field
    Component          Value
    ---------          -----
     (2,0,0)        1.00000E-11
     (0,2,0)        2.00000E-11
     (0,0,2)       -3.00000E-11
 Nucleus-field energy     =    -0.0000001049 hartrees
 Requested basis set is 6-311++G(d,p)
 There are 160 shells and 448 basis functions
 A cutoff of  1.0D-11 yielded   7480 shell pairs
 There are     65500 function pairs (     73008 Cartesian)
 Smallest overlap matrix eigenvalue = 3.95E-07

 Q-Chem warning in module stvman/mkSTV.C, line 318:

 Overlap eigenvalue is smaller than square root of threshold
 Use THRESH >= 12 to get rid of this warning

 Linear dependence detected in AO basis
 Tighter screening thresholds may be required for diffuse basis sets
 Use S2THRESH > 14 and THRESH = 14 in case of SCF convergence issues
 Number of orthogonalized atomic orbitals = 447
 Maximum deviation from orthogonality = 1.416E-10
 Guess MOs from SCF MO coefficient file

 -----------------------------------------------------------------------
  General SCF calculation program by
  Eric Jon Sundstrom, Paul Horn, Yuezhi Mao, Dmitri Zuev, Alec White,
  David Stuck, Shaama M.S., Shane Yost, Joonho Lee, David Small,
  Daniel Levine, Susi Lehtola, Hugh Burton, Evgeny Epifanovsky,
  Bang C. Huynh
 -----------------------------------------------------------------------
 Exchange:     0.2000 Hartree-Fock + 0.0800 Slater + 0.7200 B88
 Correlation:  0.1900 VWN1RPA + 0.8100 LYP
 Using SG-1 standard quadrature grid
 using 4 threads for integral computing
 -------------------------------------------------------
 OpenMP Integral computing Module                
 Release: version 2.0, May 2017, Q-Chem Inc. Pleasanton 
 -------------------------------------------------------
 A restricted SCF calculation will be
 performed using DIIS
 SCF converges when DIIS error is below 1.0e-08
 ---------------------------------------
  Cycle       Energy         DIIS error
 ---------------------------------------
    1  -24364.2487580920      5.22e-04  
    2  -24364.2500875357      2.80e-04  
    3  -24364.2472506160      4.23e-04  
    4  -24364.2522210715      3.72e-05  
    5  -24364.2522505351      9.66e-06  
    6  -24364.2522525370      3.51e-06  
    7  -24364.2522527230      1.94e-06  
    8  -24364.2522528148      5.45e-07  
    9  -24364.2522528225      9.19e-08  
   10  -24364.2522528230      5.21e-08  
   11  -24364.2522528235      1.35e-08  
   12  -24364.2522528238      5.95e-09  Convergence criterion met
 ---------------------------------------
 SCF time:   CPU 297.74s  wall 79.00s 
 SCF   energy in the final basis set =   -24364.2522528238
 Total energy in the final basis set =   -24364.2522528238

 --------------------------------------------------------------

                    Orbital Energies (a.u.)
 --------------------------------------------------------------

 Alpha MOs
 -- Occupied --
*****************-482.8562-482.8561-482.8561-482.8553-176.3198-176.3198
********-165.7237-165.7215-165.7214-165.7212-165.7212 -62.5091 -62.5090
-62.5090 -62.5082 -56.3298 -56.3297 -56.3297 -56.3289 -56.3257 -56.3256
-56.3256 -56.3253 -56.3252 -56.3252 -56.3248 -56.3243 -35.8162 -35.8162
-31.3098 -31.3098 -31.3034 -31.3033 -31.3029 -31.3028 -22.9602 -22.9601
-22.9588 -22.9587 -22.9584 -22.9584 -22.9539 -22.9539 -22.9539 -22.9538
-10.2846 -10.2834 -10.2833 -10.2810 -10.2744 -10.2744  -8.7180  -8.7179
 -8.7179  -8.7171  -6.5503  -6.5501  -6.5500  -6.5494  -6.5365  -6.5364
 -6.5363  -6.5356  -6.5354  -6.5354  -6.5352  -6.5344  -6.3655  -6.3655
 -4.7787  -4.7786  -4.7631  -4.7631  -4.7621  -4.7620  -2.6609  -2.6609
 -2.6607  -2.6600  -2.6574  -2.6572  -2.6572  -2.6565  -2.6565  -2.6564
 -2.6564  -2.6556  -2.6455  -2.6455  -2.6454  -2.6454  -2.6453  -2.6453
 -2.6445  -2.6444  -2.0442  -2.0440  -2.0398  -2.0397  -2.0389  -2.0389
 -2.0255  -2.0255  -2.0254  -2.0253  -0.9418  -0.8738  -0.8642  -0.8191
 -0.8031  -0.7745  -0.7463  -0.6804  -0.6786  -0.6179  -0.6070  -0.5469
 -0.5051  -0.4573  -0.4533  -0.4364  -0.4347  -0.3926  -0.3833  -0.3805
 -0.3765  -0.3458  -0.3364  -0.3322  -0.3270  -0.3123  -0.3099  -0.2919
 -0.2905  -0.2778  -0.2640  -0.2612  -0.2526
 -- Virtual --
 -0.1120  -0.0721  -0.0700  -0.0641  -0.0502  -0.0237  -0.0097  -0.0027
  0.0008   0.0241   0.0243   0.0403   0.0428   0.0543   0.0545   0.0575
  0.0604   0.0607   0.0661   0.0667   0.0710   0.0838   0.0839   0.0927
  0.0978   0.1015   0.1055   0.1156   0.1185   0.1252   0.1362   0.1419
  0.1510   0.1579   0.1658   0.1751   0.1759   0.1880   0.1899   0.1963
  0.2011   0.2026   0.2077   0.2080   0.2149   0.2194   0.2395   0.2406
  0.2423   0.2477   0.2494   0.2653   0.2740   0.2848   0.2918   0.2985
  0.3219   0.3607   0.3653   0.3700   0.3820   0.3869   0.3876   0.3935
  0.4059   0.4099   0.4114   0.4202   0.4210   0.4328   0.4372   0.4460
  0.4519   0.4614   0.4677   0.4735   0.4809   0.4904   0.4938   0.5005
  0.5032   0.5118   0.5216   0.5234   0.5249   0.5261   0.5342   0.5397
  0.5451   0.5540   0.5663   0.5690   0.5888   0.5906   0.6040   0.6121
  0.6206   0.6413   0.6487   0.6654   0.6908   0.6930   0.7099   0.7109
  0.7133   0.7187   0.7351   0.7460   0.7478   0.7581   0.7902   0.7949
  0.8083   0.8195   0.8400   0.8404   0.8602   0.8724   0.8833   0.9001
  0.9380   0.9383   0.9907   1.0019   1.0101   1.0339   1.0506   1.0983
  1.1196   1.1229   1.1456   1.1469   1.1729   1.2210   1.2370   1.2400
  1.3207   1.3475   1.3549   1.3648   1.4071   1.4396   1.4512   1.4622
  1.4634   1.4747   1.5280   1.5669   1.5685   1.7177   1.7180   1.7432
  1.7433   1.8075   1.8093   1.8392   1.8445   1.8909   1.9806   2.0032
  2.0053   2.0085   2.0308   2.0628   2.0946   2.1077   2.1280   2.1586
  2.1692   2.1838   2.2234   2.2449   2.2455   2.2876   2.2885   2.3225
  2.3632   2.3787   2.4761   2.5726   2.7071   2.7137   2.7874   2.8193
  2.8258   2.9117   2.9354   2.9804   3.0350   3.0493   3.1291   3.1451
  3.3772   3.3869   3.6070   3.7933   3.8020   3.9448   3.9502   3.9614
  3.9808   3.9919   3.9931   3.9965   4.0002   4.0093   4.0263   4.0378
  4.0409   4.0582   4.0690   4.0749   4.0763   4.0772   4.0947   4.1349
  4.1503   4.1939   4.2422   4.2458   4.2654   4.2788   4.3082   4.3608
  4.3986   4.4063   4.4452   4.4767   4.5523   4.7965   6.0125   6.0301
  6.1130   6.1250   6.1283   6.1577   6.6484   6.7623   6.7854   6.8451
  7.5327   7.5479   7.5491   7.5817   7.6621   7.6631   7.6728   7.6924
  7.7178   7.7481   7.7615   7.8093  23.1654  23.7451  23.7526  23.9026
 23.9063  23.9898  27.8963  27.9161  28.3491  28.3627  28.4053  28.4210
 28.4343  28.4383  28.5247  28.5285  28.5450  28.5494  28.5567  28.5578
 28.6167  28.6171  28.7187  28.7250  47.9106  48.0138  48.0342  48.0848
127.8887 127.8991 127.9503 127.9566 127.9630 127.9722 151.6872 151.7048
289.7283 289.7441 289.7458 289.7790 289.8574 289.8626 289.8758 289.9130
289.9168 289.9693 289.9834 290.03021020.70311020.83401020.85971020.9221
********1901.8696
 --------------------------------------------------------------

          Ground-State Mulliken Net Atomic Charges

     Atom                 Charge (a.u.)
  ----------------------------------------
      1 C                     0.118962
      2 C                    -0.311125
      3 C                     0.110648
      4 C                     0.163622
      5 C                     0.443904
      6 C                     0.142926
      7 Br                   -0.230705
      8 Br                   -0.164546
      9 Br                   -0.230691
     10 I                     0.110676
     11 Br                   -0.264874
     12 I                     0.111203
  ----------------------------------------
  Sum of atomic charges =     0.000000

 -----------------------------------------------------------------
                    Cartesian Multipole Moments
 -----------------------------------------------------------------
    Charge (ESU x 10^10)
                -0.0000
    Dipole Moment (Debye)
         X       0.1983      Y       0.0000      Z      -0.1200
       Tot       0.2318
    Quadrupole Moments (Debye-Ang)
        XX    -157.1433     XY      -0.0000     YY    -165.8895
        XZ       0.8581     YZ      -0.0000     ZZ    -156.7554
    Octopole Moments (Debye-Ang^2)
       XXX    -662.9209    XXY      -0.0000    XYY    -235.1490
       YYY       0.0000    XXZ     -81.0956    XYZ       0.0000
       YYZ     -95.8051    XZZ    -218.5740    YZZ       0.0000
       ZZZ    -283.8289
    Hexadecapole Moments (Debye-Ang^3)
      XXXX   -6246.4495   XXXY      -0.0000   XXYY   -1167.4923
      XYYY      -0.0000   YYYY    -212.4088   XXXZ    -523.6270
      XXYZ      -0.0000   XYYZ    -208.0069   YYYZ      -0.0000
      XXZZ   -1893.1816   XYZZ      -0.0000   YYZZ    -972.9911
      XZZZ    -600.2346   YZZZ       0.0000   ZZZZ   -5165.7524
 -----------------------------------------------------------------
 Calculating analytic gradient of the SCF energy
 Gradient of SCF Energy
            1           2           3           4           5           6
    1  -0.0021503   0.0007473  -0.0032885   0.0023879   0.0016291  -0.0000401
    2  -0.0000000   0.0000000   0.0000000  -0.0000000  -0.0000000   0.0000000
    3   0.0026415  -0.0005375   0.0003378   0.0017273  -0.0012316  -0.0024869
            7           8           9          10          11          12
    1  -0.0020895  -0.0000997  -0.0025908   0.0039400   0.0007130   0.0008416
    2  -0.0000000   0.0000000   0.0000000   0.0000000   0.0000000   0.0000000
    3   0.0021517   0.0001076   0.0008045   0.0017227  -0.0008031  -0.0044341
 Max gradient component =       4.434E-03
 RMS gradient           =       1.657E-03
 Gradient time:  CPU 111.29 s  wall 27.95 s
 Geometry Optimization Parameters
   NAtoms,    NIC,     NZ,  NCons,   NDum,   NFix, NCnnct, MaxDiis
       12      78      12       0       0       0       0       0

 Cartesian Hessian Update
 Hessian updated using BFGS update


** GEOMETRY OPTIMIZATION IN DELOCALIZED INTERNAL COORDINATES **
   Searching for a Minimum

   Optimization Cycle:   2

                       Coordinates (Angstroms)
     ATOM                X               Y               Z
      1  C        -0.0083219811    0.0000000000   -0.0063342877
      2  C        -0.0043852452    0.0000000000    1.3966035364
      3  C         1.2093350406    0.0000000000    2.1002429613
      4  C         2.4356690616    0.0000000000    1.4056469659
      5  C         2.4241127177    0.0000000000   -0.0059189224
      6  C         1.2066902549    0.0000000000   -0.7211903145
      7  Br       -1.6828539901    0.0000000000   -0.9135328333
      8  Br       -1.6530066807    0.0000000000    2.3498287776
      9  Br        1.1613450043    0.0000000000    4.0054058990
     10  I         4.2924510440    0.0000000000    2.4918613776
     11  Br        4.0747743560    0.0000000000   -0.9597142623
     12  I         1.2026576461    0.0000000000   -2.8680088977
   Point Group: c1    Number of degrees of freedom:    30


   Energy is -24364.252252824

 Hessian updated using BFGS update

 10 Hessian modes will be used to form the next step
  Hessian Eigenvalues:
     0.124385    0.135987    0.199029    0.201196    0.248034    0.281972
     0.426718    0.431336    0.461830    0.520430

 Minimum search - taking simple RFO step
 Searching for Lamda that Minimizes Along All modes
 Value Taken    Lamda =  -0.00077966
 Step Taken.  Stepsize is  0.048461

                             Maximum     Tolerance    Cnvgd?
         Gradient           0.013845      0.000300      NO
         Displacement       0.036183      0.001200      NO
         Energy change     -0.002648      0.000001      NO


 New Cartesian Coordinates Obtained by Inverse Iteration

 Displacement from previous Coordinates is:  0.108695
 ----------------------------------------------------------------
             Standard Nuclear Orientation (Angstroms)
    I     Atom           X                Y                Z
 ----------------------------------------------------------------
    1      C      -0.0076405412     0.0000000000    -0.0058658406
    2      C      -0.0085340649     0.0000000000     1.3990893321
    3      C       1.2090952864     0.0000000000     2.0997991388
    4      C       2.4291594825     0.0000000000     1.4027135730
    5      C       2.4210693599     0.0000000000    -0.0039866680
    6      C       1.2058920249     0.0000000000    -0.7144380893
    7      Br     -1.6642467716     0.0000000000    -0.9430882754
    8      Br     -1.6574610540     0.0000000000     2.3522108370
    9      Br      1.1939019547     0.0000000000     4.0042965582
   10      I       4.2739533697     0.0000000000     2.4878705485
   11      Br      4.0721456732     0.0000000000    -0.9540853557
   12      I       1.1911325086     0.0000000000    -2.8496257587
 ----------------------------------------------------------------
 Nuclear Repulsion Energy =        4423.27714642 hartrees
 There are      141 alpha and      141 beta electrons
 Applying Cartesian multipole field
    Component          Value
    ---------          -----
     (2,0,0)        1.00000E-11
     (0,2,0)        2.00000E-11
     (0,0,2)       -3.00000E-11
 Nucleus-field energy     =    -0.0000001047 hartrees
 Requested basis set is 6-311++G(d,p)
 There are 160 shells and 448 basis functions
 A cutoff of  1.0D-11 yielded   7478 shell pairs
 There are     65500 function pairs (     73016 Cartesian)
 Smallest overlap matrix eigenvalue = 3.87E-07

 Q-Chem warning in module stvman/mkSTV.C, line 318:

 Overlap eigenvalue is smaller than square root of threshold
 Use THRESH >= 12 to get rid of this warning

 Linear dependence detected in AO basis
 Tighter screening thresholds may be required for diffuse basis sets
 Use S2THRESH > 14 and THRESH = 14 in case of SCF convergence issues
 Number of orthogonalized atomic orbitals = 447
 Maximum deviation from orthogonality = 4.377E-10
 Guess MOs from SCF MO coefficient file

 -----------------------------------------------------------------------
  General SCF calculation program by
  Eric Jon Sundstrom, Paul Horn, Yuezhi Mao, Dmitri Zuev, Alec White,
  David Stuck, Shaama M.S., Shane Yost, Joonho Lee, David Small,
  Daniel Levine, Susi Lehtola, Hugh Burton, Evgeny Epifanovsky,
  Bang C. Huynh
 -----------------------------------------------------------------------
 Exchange:     0.2000 Hartree-Fock + 0.0800 Slater + 0.7200 B88
 Correlation:  0.1900 VWN1RPA + 0.8100 LYP
 Using SG-1 standard quadrature grid
 using 4 threads for integral computing
 -------------------------------------------------------
 OpenMP Integral computing Module                
 Release: version 2.0, May 2017, Q-Chem Inc. Pleasanton 
 -------------------------------------------------------
 A restricted SCF calculation will be
 performed using DIIS
 SCF converges when DIIS error is below 1.0e-08
 ---------------------------------------
  Cycle       Energy         DIIS error
 ---------------------------------------
    1  -24364.2521213412      1.87e-04  
    2  -24364.2524718983      6.11e-05  
    3  -24364.2522102827      1.15e-04  
    4  -24364.2525686129      1.19e-05  
    5  -24364.2525719153      3.74e-06  
    6  -24364.2525722355      9.67e-07  
    7  -24364.2525722554      1.83e-07  
    8  -24364.2525722573      1.09e-07  
    9  -24364.2525722566      3.67e-08  
   10  -24364.2525722552      1.70e-08  
   11  -24364.2525722560      3.88e-09  Convergence criterion met
 ---------------------------------------
 SCF time:   CPU 270.78s  wall 72.00s 
 SCF   energy in the final basis set =   -24364.2525722560
 Total energy in the final basis set =   -24364.2525722560

 --------------------------------------------------------------

                    Orbital Energies (a.u.)
 --------------------------------------------------------------

 Alpha MOs
 -- Occupied --
*****************-482.8563-482.8561-482.8560-482.8557-176.3193-176.3192
********-165.7231-165.7209-165.7208-165.7207-165.7206 -62.5092 -62.5090
-62.5089 -62.5086 -56.3299 -56.3298 -56.3296 -56.3293 -56.3258 -56.3257
-56.3255 -56.3254 -56.3252 -56.3252 -56.3251 -56.3247 -35.8157 -35.8156
-31.3093 -31.3092 -31.3029 -31.3028 -31.3023 -31.3022 -22.9596 -22.9595
-22.9582 -22.9581 -22.9579 -22.9578 -22.9534 -22.9534 -22.9533 -22.9533
-10.2833 -10.2829 -10.2829 -10.2816 -10.2728 -10.2727  -8.7181  -8.7180
 -8.7178  -8.7174  -6.5503  -6.5502  -6.5500  -6.5497  -6.5366  -6.5364
 -6.5363  -6.5359  -6.5355  -6.5354  -6.5353  -6.5348  -6.3651  -6.3650
 -4.7782  -4.7781  -4.7628  -4.7627  -4.7617  -4.7616  -2.6610  -2.6610
 -2.6607  -2.6604  -2.6575  -2.6572  -2.6572  -2.6569  -2.6566  -2.6565
 -2.6564  -2.6559  -2.6456  -2.6455  -2.6455  -2.6454  -2.6454  -2.6453
 -2.6449  -2.6448  -2.0438  -2.0436  -2.0393  -2.0392  -2.0385  -2.0384
 -2.0251  -2.0250  -2.0250  -2.0248  -0.9427  -0.8740  -0.8653  -0.8200
 -0.8035  -0.7751  -0.7468  -0.6810  -0.6797  -0.6186  -0.6063  -0.5480
 -0.5055  -0.4582  -0.4536  -0.4369  -0.4350  -0.3931  -0.3834  -0.3805
 -0.3775  -0.3449  -0.3364  -0.3336  -0.3277  -0.3124  -0.3099  -0.2942
 -0.2905  -0.2761  -0.2637  -0.2611  -0.2515
 -- Virtual --
 -0.1108  -0.0712  -0.0700  -0.0621  -0.0491  -0.0225  -0.0082  -0.0033
  0.0007   0.0241   0.0243   0.0403   0.0428   0.0543   0.0547   0.0571
  0.0602   0.0608   0.0665   0.0667   0.0712   0.0829   0.0840   0.0928
  0.0975   0.1018   0.1053   0.1157   0.1183   0.1253   0.1362   0.1423
  0.1503   0.1582   0.1657   0.1759   0.1791   0.1883   0.1895   0.1970
  0.2005   0.2039   0.2077   0.2094   0.2140   0.2201   0.2391   0.2406
  0.2431   0.2486   0.2489   0.2665   0.2740   0.2863   0.2923   0.2991
  0.3210   0.3582   0.3656   0.3674   0.3838   0.3856   0.3875   0.3931
  0.4063   0.4117   0.4135   0.4208   0.4211   0.4327   0.4381   0.4461
  0.4534   0.4611   0.4707   0.4746   0.4831   0.4912   0.4929   0.5018
  0.5035   0.5152   0.5220   0.5228   0.5242   0.5280   0.5347   0.5410
  0.5456   0.5542   0.5657   0.5667   0.5888   0.5943   0.6106   0.6140
  0.6218   0.6423   0.6485   0.6648   0.6897   0.6938   0.7091   0.7112
  0.7139   0.7208   0.7374   0.7483   0.7495   0.7585   0.7906   0.7959
  0.8088   0.8204   0.8397   0.8399   0.8612   0.8718   0.8839   0.9029
  0.9367   0.9387   0.9910   1.0037   1.0142   1.0339   1.0486   1.0991
  1.1188   1.1238   1.1456   1.1496   1.1767   1.2206   1.2375   1.2402
  1.3247   1.3534   1.3566   1.3662   1.4017   1.4407   1.4580   1.4654
  1.4659   1.4758   1.5297   1.5658   1.5714   1.7189   1.7194   1.7431
  1.7466   1.8090   1.8113   1.8430   1.8442   1.8926   1.9801   2.0046
  2.0050   2.0091   2.0333   2.0637   2.0944   2.1108   2.1271   2.1613
  2.1718   2.1849   2.2245   2.2490   2.2499   2.2901   2.2905   2.3222
  2.3656   2.3814   2.4772   2.5736   2.7075   2.7147   2.7912   2.8194
  2.8272   2.9109   2.9368   2.9816   3.0374   3.0547   3.1324   3.1473
  3.3782   3.3922   3.6119   3.7977   3.8031   3.9443   3.9489   3.9617
  3.9830   3.9920   3.9928   3.9954   4.0009   4.0106   4.0283   4.0412
  4.0432   4.0592   4.0693   4.0724   4.0727   4.0755   4.0964   4.1359
  4.1530   4.1973   4.2439   4.2457   4.2661   4.2824   4.3093   4.3596
  4.3996   4.4057   4.4470   4.4828   4.5595   4.8036   6.0138   6.0313
  6.1147   6.1258   6.1304   6.1629   6.6512   6.7632   6.7859   6.8425
  7.5324   7.5477   7.5493   7.5820   7.6596   7.6621   7.6758   7.6963
  7.7174   7.7504   7.7639   7.8086  23.1651  23.7544  23.7555  23.9125
 23.9147  23.9971  27.9003  27.9213  28.3503  28.3639  28.4070  28.4241
 28.4364  28.4394  28.5253  28.5291  28.5458  28.5507  28.5578  28.5585
 28.6184  28.6194  28.7218  28.7259  47.9124  48.0146  48.0342  48.0822
127.8898 127.9002 127.9520 127.9577 127.9645 127.9751 151.6908 151.7093
289.7278 289.7440 289.7462 289.7795 289.8575 289.8605 289.8767 289.9167
289.9179 289.9716 289.9847 290.02951020.70541020.83501020.85961020.9187
********1901.8744
 --------------------------------------------------------------

          Ground-State Mulliken Net Atomic Charges

     Atom                 Charge (a.u.)
  ----------------------------------------
      1 C                     0.141636
      2 C                    -0.323074
      3 C                     0.132206
      4 C                     0.161422
      5 C                     0.426966
      6 C                     0.139500
      7 Br                   -0.232448
      8 Br                   -0.163001
      9 Br                   -0.232344
     10 I                     0.108537
     11 Br                   -0.268641
     12 I                     0.109242
  ----------------------------------------
  Sum of atomic charges =     0.000000

 -----------------------------------------------------------------
                    Cartesian Multipole Moments
 -----------------------------------------------------------------
    Charge (ESU x 10^10)
                -0.0000
    Dipole Moment (Debye)
         X       0.1907      Y       0.0000      Z      -0.1200
       Tot       0.2254
    Quadrupole Moments (Debye-Ang)
        XX    -157.3432     XY       0.0000     YY    -165.8165
        XZ       1.0875     YZ       0.0000     ZZ    -156.7155
    Octopole Moments (Debye-Ang^2)
       XXX    -663.2456    XXY       0.0000    XYY    -234.8681
       YYY       0.0000    XXZ     -81.2208    XYZ       0.0000
       YYZ     -95.8403    XZZ    -218.4015    YZZ       0.0000
       ZZZ    -283.2634
    Hexadecapole Moments (Debye-Ang^3)
      XXXX   -6224.2093   XXXY       0.0000   XXYY   -1161.6712
      XYYY       0.0000   YYYY    -212.2353   XXXZ    -535.4285
      XXYZ       0.0000   XYYZ    -210.6613   YYYZ       0.0000
      XXZZ   -1884.7014   XYZZ       0.0000   YYZZ    -969.9298
      XZZZ    -600.7523   YZZZ       0.0000   ZZZZ   -5150.8992
 -----------------------------------------------------------------
 Calculating analytic gradient of the SCF energy
 Gradient of SCF Energy
            1           2           3           4           5           6
    1  -0.0001759   0.0000883   0.0000276   0.0003141   0.0001871  -0.0003334
    2  -0.0000000   0.0000000  -0.0000000   0.0000000   0.0000000  -0.0000000
    3  -0.0001629  -0.0000802   0.0001800   0.0006531  -0.0001957  -0.0002129
            7           8           9          10          11          12
    1   0.0003566  -0.0009377   0.0012361   0.0000581   0.0003900  -0.0012109
    2   0.0000000  -0.0000000   0.0000000  -0.0000000  -0.0000000  -0.0000000
    3  -0.0012585   0.0006356   0.0003494   0.0008200  -0.0000145  -0.0007134
 Max gradient component =       1.259E-03
 RMS gradient           =       4.804E-04
 Gradient time:  CPU 112.39 s  wall 28.22 s
 Geometry Optimization Parameters
   NAtoms,    NIC,     NZ,  NCons,   NDum,   NFix, NCnnct, MaxDiis
       12      78      12       0       0       0       0       0

 Cartesian Hessian Update
 Hessian updated using BFGS update


** GEOMETRY OPTIMIZATION IN DELOCALIZED INTERNAL COORDINATES **
   Searching for a Minimum

   Optimization Cycle:   3

                       Coordinates (Angstroms)
     ATOM                X               Y               Z
      1  C        -0.0076405412    0.0000000000   -0.0058658406
      2  C        -0.0085340649    0.0000000000    1.3990893321
      3  C         1.2090952864    0.0000000000    2.0997991388
      4  C         2.4291594825    0.0000000000    1.4027135730
      5  C         2.4210693599    0.0000000000   -0.0039866680
      6  C         1.2058920249    0.0000000000   -0.7144380893
      7  Br       -1.6642467716    0.0000000000   -0.9430882754
      8  Br       -1.6574610540    0.0000000000    2.3522108370
      9  Br        1.1939019547    0.0000000000    4.0042965582
     10  I         4.2739533697    0.0000000000    2.4878705485
     11  Br        4.0721456732    0.0000000000   -0.9540853557
     12  I         1.1911325086    0.0000000000   -2.8496257587
   Point Group: c1    Number of degrees of freedom:    30


   Energy is -24364.252572256

 Hessian updated using BFGS update

 13 Hessian modes will be used to form the next step
  Hessian Eigenvalues:
     0.120410    0.124437    0.198422    0.201015    0.201279    0.244828
     0.249792    0.361596    0.426675    0.439149    0.447953    0.464876
     0.561593

 Minimum search - taking simple RFO step
 Searching for Lamda that Minimizes Along All modes
 Value Taken    Lamda =  -0.00013509
 Step Taken.  Stepsize is  0.022905

                             Maximum     Tolerance    Cnvgd?
         Gradient           0.005070      0.000300      NO
         Displacement       0.012128      0.001200      NO
         Energy change     -0.000319      0.000001      NO


 New Cartesian Coordinates Obtained by Inverse Iteration

 Displacement from previous Coordinates is:  0.052236
 ----------------------------------------------------------------
             Standard Nuclear Orientation (Angstroms)
    I     Atom           X                Y                Z
 ----------------------------------------------------------------
    1      C      -0.0075862986     0.0000000000    -0.0052864242
    2      C      -0.0073311678     0.0000000000     1.3984317689
    3      C       1.2087793020     0.0000000000     2.0991956297
    4      C       2.4277922769     0.0000000000     1.4014463926
    5      C       2.4192008562     0.0000000000    -0.0032175979
    6      C       1.2060614818     0.0000000000    -0.7128481620
    7      Br     -1.6686544938     0.0000000000    -0.9323753182
    8      Br     -1.6539383654     0.0000000000     2.3501419997
    9      Br      1.1842145372     0.0000000000     4.0024222772
   10      I       4.2745735962     0.0000000000     2.4746505123
   11      Br      4.0679788414     0.0000000000    -0.9548350464
   12      I       1.2073766620     0.0000000000    -2.8428360316
 ----------------------------------------------------------------
 Nuclear Repulsion Energy =        4428.43643132 hartrees
 There are      141 alpha and      141 beta electrons
 Applying Cartesian multipole field
    Component          Value
    ---------          -----
     (2,0,0)        1.00000E-11
     (0,2,0)        2.00000E-11
     (0,0,2)       -3.00000E-11
 Nucleus-field energy     =    -0.0000001040 hartrees
 Requested basis set is 6-311++G(d,p)
 There are 160 shells and 448 basis functions
 A cutoff of  1.0D-11 yielded   7484 shell pairs
 There are     65588 function pairs (     73118 Cartesian)
 Smallest overlap matrix eigenvalue = 3.81E-07

 Q-Chem warning in module stvman/mkSTV.C, line 318:

 Overlap eigenvalue is smaller than square root of threshold
 Use THRESH >= 12 to get rid of this warning

 Linear dependence detected in AO basis
 Tighter screening thresholds may be required for diffuse basis sets
 Use S2THRESH > 14 and THRESH = 14 in case of SCF convergence issues
 Number of orthogonalized atomic orbitals = 447
 Maximum deviation from orthogonality = 3.297E-10
 Guess MOs from SCF MO coefficient file

 -----------------------------------------------------------------------
  General SCF calculation program by
  Eric Jon Sundstrom, Paul Horn, Yuezhi Mao, Dmitri Zuev, Alec White,
  David Stuck, Shaama M.S., Shane Yost, Joonho Lee, David Small,
  Daniel Levine, Susi Lehtola, Hugh Burton, Evgeny Epifanovsky,
  Bang C. Huynh
 -----------------------------------------------------------------------
 Exchange:     0.2000 Hartree-Fock + 0.0800 Slater + 0.7200 B88
 Correlation:  0.1900 VWN1RPA + 0.8100 LYP
 Using SG-1 standard quadrature grid
 using 4 threads for integral computing
 -------------------------------------------------------
 OpenMP Integral computing Module                
 Release: version 2.0, May 2017, Q-Chem Inc. Pleasanton 
 -------------------------------------------------------
 A restricted SCF calculation will be
 performed using DIIS
 SCF converges when DIIS error is below 1.0e-08
 ---------------------------------------
  Cycle       Energy         DIIS error
 ---------------------------------------
    1  -24364.2525291600      6.19e-05  
    2  -24364.2525845257      2.50e-05  
    3  -24364.2525549655      4.09e-05  
    4  -24364.2526009351      5.70e-06  
    5  -24364.2526017816      1.68e-06  
    6  -24364.2526018416      5.50e-07  
    7  -24364.2526018463      2.86e-07  
    8  -24364.2526018494      8.38e-08  
    9  -24364.2526018492      2.73e-08  
   10  -24364.2526018484      4.42e-09  Convergence criterion met
 ---------------------------------------
 SCF time:   CPU 249.73s  wall 66.00s 
 SCF   energy in the final basis set =   -24364.2526018484
 Total energy in the final basis set =   -24364.2526018484

 --------------------------------------------------------------

                    Orbital Energies (a.u.)
 --------------------------------------------------------------

 Alpha MOs
 -- Occupied --
*****************-482.8562-482.8561-482.8559-482.8555-176.3191-176.3190
********-165.7229-165.7208-165.7207-165.7205-165.7204 -62.5091 -62.5090
-62.5089 -62.5084 -56.3298 -56.3297 -56.3296 -56.3292 -56.3257 -56.3256
-56.3255 -56.3253 -56.3252 -56.3251 -56.3250 -56.3246 -35.8156 -35.8155
-31.3091 -31.3090 -31.3028 -31.3027 -31.3022 -31.3021 -22.9595 -22.9594
-22.9581 -22.9580 -22.9577 -22.9576 -22.9533 -22.9533 -22.9532 -22.9532
-10.2826 -10.2825 -10.2825 -10.2810 -10.2723 -10.2722  -8.7180  -8.7179
 -8.7178  -8.7173  -6.5502  -6.5502  -6.5500  -6.5496  -6.5365  -6.5364
 -6.5363  -6.5358  -6.5354  -6.5353  -6.5353  -6.5346  -6.3650  -6.3649
 -4.7780  -4.7780  -4.7627  -4.7626  -4.7616  -4.7615  -2.6609  -2.6609
 -2.6607  -2.6603  -2.6574  -2.6572  -2.6571  -2.6568  -2.6565  -2.6564
 -2.6563  -2.6558  -2.6455  -2.6454  -2.6454  -2.6454  -2.6453  -2.6453
 -2.6448  -2.6447  -2.0437  -2.0435  -2.0392  -2.0391  -2.0384  -2.0383
 -2.0251  -2.0250  -2.0250  -2.0248  -0.9434  -0.8749  -0.8654  -0.8201
 -0.8037  -0.7758  -0.7469  -0.6814  -0.6800  -0.6187  -0.6062  -0.5485
 -0.5057  -0.4587  -0.4537  -0.4370  -0.4353  -0.3933  -0.3839  -0.3808
 -0.3776  -0.3451  -0.3372  -0.3330  -0.3276  -0.3125  -0.3103  -0.2932
 -0.2904  -0.2767  -0.2637  -0.2608  -0.2511
 -- Virtual --
 -0.1100  -0.0711  -0.0696  -0.0611  -0.0486  -0.0217  -0.0080  -0.0027
  0.0010   0.0241   0.0243   0.0402   0.0428   0.0544   0.0548   0.0572
  0.0603   0.0609   0.0667   0.0667   0.0712   0.0834   0.0841   0.0928
  0.0975   0.1019   0.1055   0.1159   0.1183   0.1255   0.1362   0.1422
  0.1505   0.1578   0.1657   0.1769   0.1784   0.1885   0.1896   0.1977
  0.2013   0.2034   0.2079   0.2088   0.2146   0.2207   0.2397   0.2407
  0.2425   0.2487   0.2491   0.2659   0.2741   0.2867   0.2923   0.3002
  0.3201   0.3584   0.3657   0.3685   0.3851   0.3865   0.3879   0.3930
  0.4066   0.4108   0.4146   0.4210   0.4212   0.4327   0.4383   0.4463
  0.4529   0.4608   0.4705   0.4750   0.4832   0.4910   0.4940   0.5022
  0.5027   0.5149   0.5228   0.5229   0.5240   0.5292   0.5348   0.5406
  0.5464   0.5540   0.5659   0.5675   0.5896   0.5955   0.6109   0.6157
  0.6218   0.6429   0.6489   0.6661   0.6906   0.6942   0.7101   0.7126
  0.7146   0.7205   0.7375   0.7488   0.7503   0.7585   0.7919   0.7965
  0.8090   0.8207   0.8397   0.8399   0.8617   0.8731   0.8848   0.9041
  0.9373   0.9391   0.9916   1.0045   1.0146   1.0349   1.0505   1.0994
  1.1187   1.1236   1.1476   1.1484   1.1779   1.2217   1.2376   1.2411
  1.3270   1.3535   1.3570   1.3668   1.4004   1.4412   1.4608   1.4668
  1.4678   1.4756   1.5305   1.5680   1.5711   1.7194   1.7204   1.7450
  1.7473   1.8103   1.8124   1.8434   1.8459   1.8936   1.9805   2.0053
  2.0062   2.0092   2.0347   2.0641   2.0961   2.1105   2.1289   2.1623
  2.1717   2.1864   2.2259   2.2497   2.2511   2.2916   2.2923   2.3240
  2.3672   2.3820   2.4779   2.5741   2.7078   2.7151   2.7932   2.8201
  2.8275   2.9117   2.9378   2.9826   3.0388   3.0578   3.1338   3.1496
  3.3809   3.3933   3.6151   3.7985   3.8056   3.9442   3.9491   3.9621
  3.9825   3.9921   3.9929   3.9961   4.0011   4.0114   4.0286   4.0415
  4.0426   4.0591   4.0698   4.0742   4.0747   4.0760   4.0964   4.1368
  4.1547   4.1969   4.2453   4.2466   4.2664   4.2834   4.3105   4.3606
  4.3991   4.4062   4.4472   4.4846   4.5618   4.8066   6.0141   6.0316
  6.1163   6.1259   6.1313   6.1649   6.6522   6.7639   6.7863   6.8445
  7.5326   7.5479   7.5494   7.5823   7.6610   7.6629   7.6754   7.6959
  7.7182   7.7516   7.7640   7.8104  23.1651  23.7566  23.7599  23.9178
 23.9191  24.0025  27.9017  27.9227  28.3506  28.3642  28.4079  28.4250
 28.4375  28.4396  28.5253  28.5293  28.5459  28.5512  28.5581  28.5590
 28.6185  28.6202  28.7229  28.7262  47.9132  48.0150  48.0347  48.0839
127.8901 127.9005 127.9530 127.9577 127.9651 127.9761 151.6921 151.7106
289.7281 289.7442 289.7463 289.7798 289.8582 289.8618 289.8771 289.9163
289.9182 289.9727 289.9853 290.03131020.70631020.83551020.86021020.9209
********1901.8757
 --------------------------------------------------------------

          Ground-State Mulliken Net Atomic Charges

     Atom                 Charge (a.u.)
  ----------------------------------------
      1 C                     0.139517
      2 C                    -0.319606
      3 C                     0.128721
      4 C                     0.151585
      5 C                     0.454084
      6 C                     0.127480
      7 Br                   -0.232356
      8 Br                   -0.163948
      9 Br                   -0.232317
     10 I                     0.108155
     11 Br                   -0.270201
     12 I                     0.108886
  ----------------------------------------
  Sum of atomic charges =     0.000000

 -----------------------------------------------------------------
                    Cartesian Multipole Moments
 -----------------------------------------------------------------
    Charge (ESU x 10^10)
                -0.0000
    Dipole Moment (Debye)
         X       0.2027      Y      -0.0000      Z      -0.1256
       Tot       0.2384
    Quadrupole Moments (Debye-Ang)
        XX    -157.2368     XY      -0.0000     YY    -165.7738
        XZ       0.8723     YZ      -0.0000     ZZ    -156.8434
    Octopole Moments (Debye-Ang^2)
       XXX    -663.4947    XXY      -0.0000    XYY    -234.9986
       YYY      -0.0000    XXZ     -81.7281    XYZ      -0.0000
       YYZ     -95.7534    XZZ    -218.7883    YZZ      -0.0000
       ZZZ    -283.2848
    Hexadecapole Moments (Debye-Ang^3)
      XXXX   -6221.9279   XXXY      -0.0000   XXYY   -1161.5897
      XYYY       0.0000   YYYY    -212.1322   XXXZ    -526.8959
      XXYZ      -0.0000   XYYZ    -207.2913   YYYZ      -0.0000
      XXZZ   -1883.1058   XYZZ      -0.0000   YYZZ    -966.0021
      XZZZ    -596.2147   YZZZ      -0.0000   ZZZZ   -5131.6840
 -----------------------------------------------------------------
 Calculating analytic gradient of the SCF energy
 Gradient of SCF Energy
            1           2           3           4           5           6
    1  -0.0000678   0.0002490  -0.0000405   0.0000108  -0.0004241   0.0003218
    2  -0.0000000   0.0000000   0.0000000  -0.0000000  -0.0000000   0.0000000
    3   0.0000513  -0.0001236  -0.0000426  -0.0002897   0.0000445   0.0004319
            7           8           9          10          11          12
    1  -0.0001064   0.0002010  -0.0001201  -0.0003195  -0.0005366   0.0008325
    2   0.0000000   0.0000000   0.0000000  -0.0000000   0.0000000  -0.0000000
    3   0.0003469  -0.0000841  -0.0001063  -0.0008898   0.0000449   0.0006167
 Max gradient component =       8.898E-04
 RMS gradient           =       2.937E-04
 Gradient time:  CPU 112.10 s  wall 28.15 s
 Geometry Optimization Parameters
   NAtoms,    NIC,     NZ,  NCons,   NDum,   NFix, NCnnct, MaxDiis
       12      78      12       0       0       0       0       0

 Cartesian Hessian Update
 Hessian updated using BFGS update


** GEOMETRY OPTIMIZATION IN DELOCALIZED INTERNAL COORDINATES **
   Searching for a Minimum

   Optimization Cycle:   4

                       Coordinates (Angstroms)
     ATOM                X               Y               Z
      1  C        -0.0075862986    0.0000000000   -0.0052864242
      2  C        -0.0073311678    0.0000000000    1.3984317689
      3  C         1.2087793020    0.0000000000    2.0991956297
      4  C         2.4277922769    0.0000000000    1.4014463926
      5  C         2.4192008562    0.0000000000   -0.0032175979
      6  C         1.2060614818    0.0000000000   -0.7128481620
      7  Br       -1.6686544938    0.0000000000   -0.9323753182
      8  Br       -1.6539383654    0.0000000000    2.3501419997
      9  Br        1.1842145372    0.0000000000    4.0024222772
     10  I         4.2745735962    0.0000000000    2.4746505123
     11  Br        4.0679788414    0.0000000000   -0.9548350464
     12  I         1.2073766620    0.0000000000   -2.8428360316
   Point Group: c1    Number of degrees of freedom:    30


   Energy is -24364.252601848

 Hessian updated using BFGS update

 16 Hessian modes will be used to form the next step
  Hessian Eigenvalues:
     0.124020    0.133457    0.197590    0.201018    0.201122    0.201862
     0.246753    0.249808    0.263799    0.413870    0.426686    0.431271
     0.464553    0.464882    0.486476    0.613600

 Minimum search - taking simple RFO step
 Searching for Lamda that Minimizes Along All modes
 Value Taken    Lamda =  -0.00003552
 Step Taken.  Stepsize is  0.009842

                             Maximum     Tolerance    Cnvgd?
         Gradient           0.003429      0.000300      NO
         Displacement       0.007199      0.001200      NO
         Energy change     -0.000030      0.000001      NO


 New Cartesian Coordinates Obtained by Inverse Iteration

 Displacement from previous Coordinates is:  0.023869
 ----------------------------------------------------------------
             Standard Nuclear Orientation (Angstroms)
    I     Atom           X                Y                Z
 ----------------------------------------------------------------
    1      C      -0.0067983864     0.0000000000    -0.0055621867
    2      C      -0.0068793185     0.0000000000     1.3981744181
    3      C       1.2092785997     0.0000000000     2.0988574617
    4      C       2.4289454358     0.0000000000     1.4016861792
    5      C       2.4209335295     0.0000000000    -0.0041040204
    6      C       1.2064699364     0.0000000000    -0.7141449372
    7      Br     -1.6678773780     0.0000000000    -0.9329617103
    8      Br     -1.6537162007     0.0000000000     2.3499706492
    9      Br      1.1838885750     0.0000000000     4.0022835820
   10      I       4.2745243561     0.0000000000     2.4816544292
   11      Br      4.0712325377     0.0000000000    -0.9548130983
   12      I       1.1984655413     0.0000000000    -2.8461507666
 ----------------------------------------------------------------
 Nuclear Repulsion Energy =        4426.18666580 hartrees
 There are      141 alpha and      141 beta electrons
 Applying Cartesian multipole field
    Component          Value
    ---------          -----
     (2,0,0)        1.00000E-11
     (0,2,0)        2.00000E-11
     (0,0,2)       -3.00000E-11
 Nucleus-field energy     =    -0.0000001043 hartrees
 Requested basis set is 6-311++G(d,p)
 There are 160 shells and 448 basis functions
 A cutoff of  1.0D-11 yielded   7482 shell pairs
 There are     65558 function pairs (     73082 Cartesian)
 Smallest overlap matrix eigenvalue = 3.84E-07

 Q-Chem warning in module stvman/mkSTV.C, line 318:

 Overlap eigenvalue is smaller than square root of threshold
 Use THRESH >= 12 to get rid of this warning

 Linear dependence detected in AO basis
 Tighter screening thresholds may be required for diffuse basis sets
 Use S2THRESH > 14 and THRESH = 14 in case of SCF convergence issues
 Number of orthogonalized atomic orbitals = 447
 Maximum deviation from orthogonality = 2.417E-10
 Guess MOs from SCF MO coefficient file

 -----------------------------------------------------------------------
  General SCF calculation program by
  Eric Jon Sundstrom, Paul Horn, Yuezhi Mao, Dmitri Zuev, Alec White,
  David Stuck, Shaama M.S., Shane Yost, Joonho Lee, David Small,
  Daniel Levine, Susi Lehtola, Hugh Burton, Evgeny Epifanovsky,
  Bang C. Huynh
 -----------------------------------------------------------------------
 Exchange:     0.2000 Hartree-Fock + 0.0800 Slater + 0.7200 B88
 Correlation:  0.1900 VWN1RPA + 0.8100 LYP
 Using SG-1 standard quadrature grid
 using 4 threads for integral computing
 -------------------------------------------------------
 OpenMP Integral computing Module                
 Release: version 2.0, May 2017, Q-Chem Inc. Pleasanton 
 -------------------------------------------------------
 A restricted SCF calculation will be
 performed using DIIS
 SCF converges when DIIS error is below 1.0e-08
 ---------------------------------------
  Cycle       Energy         DIIS error
 ---------------------------------------
    1  -24364.2526037269      3.03e-05  
    2  -24364.2526136636      1.26e-05  
    3  -24364.2526050064      2.17e-05  
    4  -24364.2526179340      2.07e-06  
    5  -24364.2526180453      5.92e-07  
    6  -24364.2526180523      2.20e-07  
    7  -24364.2526180533      5.46e-08  
    8  -24364.2526180521      2.60e-08  
    9  -24364.2526180528      1.18e-08  
   10  -24364.2526180483      2.53e-09  Convergence criterion met
 ---------------------------------------
 SCF time:   CPU 241.04s  wall 64.00s 
 SCF   energy in the final basis set =   -24364.2526180483
 Total energy in the final basis set =   -24364.2526180483

 --------------------------------------------------------------

                    Orbital Energies (a.u.)
 --------------------------------------------------------------

 Alpha MOs
 -- Occupied --
*****************-482.8562-482.8561-482.8560-482.8555-176.3192-176.3191
********-165.7230-165.7209-165.7207-165.7206-165.7205 -62.5091 -62.5090
-62.5089 -62.5084 -56.3298 -56.3297 -56.3296 -56.3292 -56.3257 -56.3256
-56.3255 -56.3253 -56.3252 -56.3251 -56.3250 -56.3246 -35.8157 -35.8155
-31.3092 -31.3091 -31.3029 -31.3027 -31.3023 -31.3022 -22.9596 -22.9595
-22.9582 -22.9581 -22.9578 -22.9577 -22.9534 -22.9534 -22.9532 -22.9532
-10.2830 -10.2826 -10.2825 -10.2811 -10.2725 -10.2725  -8.7180  -8.7179
 -8.7178  -8.7173  -6.5502  -6.5502  -6.5500  -6.5496  -6.5365  -6.5364
 -6.5363  -6.5358  -6.5354  -6.5353  -6.5353  -6.5347  -6.3650  -6.3649
 -4.7781  -4.7780  -4.7627  -4.7626  -4.7617  -4.7615  -2.6609  -2.6609
 -2.6607  -2.6603  -2.6574  -2.6572  -2.6572  -2.6568  -2.6565  -2.6564
 -2.6564  -2.6558  -2.6455  -2.6454  -2.6454  -2.6454  -2.6453  -2.6453
 -2.6448  -2.6447  -2.0438  -2.0435  -2.0392  -2.0392  -2.0385  -2.0383
 -2.0251  -2.0250  -2.0250  -2.0248  -0.9432  -0.8746  -0.8654  -0.8201
 -0.8036  -0.7755  -0.7469  -0.6812  -0.6799  -0.6186  -0.6063  -0.5483
 -0.5056  -0.4585  -0.4537  -0.4369  -0.4352  -0.3932  -0.3837  -0.3807
 -0.3775  -0.3452  -0.3368  -0.3332  -0.3276  -0.3125  -0.3101  -0.2934
 -0.2904  -0.2765  -0.2637  -0.2609  -0.2514
 -- Virtual --
 -0.1103  -0.0711  -0.0697  -0.0616  -0.0487  -0.0221  -0.0081  -0.0028
  0.0009   0.0241   0.0243   0.0402   0.0428   0.0544   0.0548   0.0572
  0.0603   0.0609   0.0667   0.0667   0.0712   0.0834   0.0841   0.0928
  0.0976   0.1018   0.1054   0.1158   0.1184   0.1254   0.1362   0.1422
  0.1504   0.1580   0.1657   0.1765   0.1786   0.1884   0.1896   0.1972
  0.2011   0.2036   0.2077   0.2089   0.2146   0.2204   0.2395   0.2407
  0.2427   0.2487   0.2490   0.2661   0.2740   0.2865   0.2923   0.2997
  0.3205   0.3587   0.3657   0.3682   0.3846   0.3863   0.3877   0.3931
  0.4065   0.4111   0.4140   0.4209   0.4213   0.4327   0.4382   0.4462
  0.4532   0.4609   0.4704   0.4750   0.4830   0.4910   0.4939   0.5021
  0.5027   0.5147   0.5226   0.5227   0.5241   0.5287   0.5347   0.5406
  0.5461   0.5541   0.5659   0.5675   0.5894   0.5948   0.6103   0.6150
  0.6217   0.6428   0.6487   0.6656   0.6906   0.6944   0.7099   0.7119
  0.7142   0.7205   0.7375   0.7486   0.7498   0.7585   0.7916   0.7963
  0.8089   0.8206   0.8396   0.8400   0.8615   0.8729   0.8844   0.9036
  0.9372   0.9390   0.9916   1.0041   1.0142   1.0346   1.0501   1.0993
  1.1188   1.1236   1.1469   1.1487   1.1773   1.2215   1.2377   1.2407
  1.3261   1.3529   1.3568   1.3665   1.4010   1.4411   1.4596   1.4664
  1.4668   1.4757   1.5302   1.5673   1.5712   1.7192   1.7200   1.7443
  1.7471   1.8099   1.8120   1.8433   1.8452   1.8932   1.9805   2.0053
  2.0056   2.0091   2.0342   2.0639   2.0956   2.1104   2.1286   2.1618
  2.1715   2.1862   2.2254   2.2496   2.2503   2.2913   2.2915   2.3237
  2.3666   2.3815   2.4776   2.5739   2.7077   2.7149   2.7924   2.8198
  2.8274   2.9115   2.9374   2.9823   3.0383   3.0566   3.1333   3.1489
  3.3798   3.3930   3.6139   3.7981   3.8047   3.9444   3.9492   3.9619
  3.9825   3.9920   3.9929   3.9960   4.0010   4.0110   4.0284   4.0415
  4.0424   4.0590   4.0697   4.0740   4.0744   4.0758   4.0964   4.1365
  4.1539   4.1970   4.2445   4.2466   4.2662   4.2828   4.3102   4.3604
  4.3994   4.4061   4.4470   4.4836   4.5606   4.8053   6.0139   6.0314
  6.1155   6.1259   6.1309   6.1639   6.6517   6.7634   6.7863   6.8443
  7.5326   7.5478   7.5494   7.5822   7.6610   7.6628   7.6752   7.6956
  7.7180   7.7510   7.7639   7.8101  23.1652  23.7557  23.7583  23.9161
 23.9170  24.0006  27.9009  27.9220  28.3504  28.3640  28.4075  28.4246
 28.4369  28.4395  28.5253  28.5292  28.5459  28.5509  28.5580  28.5588
 28.6184  28.6198  28.7223  28.7260  47.9128  48.0147  48.0346  48.0838
127.8899 127.9003 127.9525 127.9577 127.9648 127.9756 151.6914 151.7100
289.7281 289.7442 289.7462 289.7797 289.8580 289.8618 289.8769 289.9161
289.9180 289.9721 289.9852 290.03111020.70591020.83511020.86021020.9207
********1901.8751
 --------------------------------------------------------------

          Ground-State Mulliken Net Atomic Charges

     Atom                 Charge (a.u.)
  ----------------------------------------
      1 C                     0.140637
      2 C                    -0.321337
      3 C                     0.129146
      4 C                     0.157749
      5 C                     0.440992
      6 C                     0.133144
      7 Br                   -0.232452
      8 Br                   -0.164086
      9 Br                   -0.232323
     10 I                     0.108320
     11 Br                   -0.268919
     12 I                     0.109128
  ----------------------------------------
  Sum of atomic charges =     0.000000

 -----------------------------------------------------------------
                    Cartesian Multipole Moments
 -----------------------------------------------------------------
    Charge (ESU x 10^10)
                -0.0000
    Dipole Moment (Debye)
         X       0.1914      Y      -0.0000      Z      -0.1215
       Tot       0.2266
    Quadrupole Moments (Debye-Ang)
        XX    -157.2858     XY      -0.0000     YY    -165.7902
        XZ       0.9457     YZ      -0.0000     ZZ    -156.7937
    Octopole Moments (Debye-Ang^2)
       XXX    -663.2412    XXY       0.0000    XYY    -234.8873
       YYY      -0.0000    XXZ     -81.5499    XYZ      -0.0000
       YYZ     -95.8279    XZZ    -218.6610    YZZ      -0.0000
       ZZZ    -283.3984
    Hexadecapole Moments (Debye-Ang^3)
      XXXX   -6222.5239   XXXY       0.0000   XXYY   -1161.6125
      XYYY      -0.0000   YYYY    -212.1720   XXXZ    -530.2734
      XXYZ      -0.0000   XYYZ    -208.6791   YYYZ      -0.0000
      XXZZ   -1883.9510   XYZZ      -0.0000   YYZZ    -967.5479
      XZZZ    -598.4099   YZZZ      -0.0000   ZZZZ   -5139.1946
 -----------------------------------------------------------------
 Calculating analytic gradient of the SCF energy
 Gradient of SCF Energy
            1           2           3           4           5           6
    1  -0.0000797   0.0001890  -0.0001629   0.0000670   0.0000102  -0.0000321
    2   0.0000000   0.0000000  -0.0000000  -0.0000000   0.0000000  -0.0000000
    3   0.0001401  -0.0000832  -0.0000463   0.0000881  -0.0000944   0.0000103
            7           8           9          10          11          12
    1   0.0000406   0.0001208  -0.0000522   0.0000117   0.0000743  -0.0001866
    2   0.0000000  -0.0000000   0.0000000  -0.0000000  -0.0000000   0.0000000
    3   0.0001302  -0.0000005  -0.0000728  -0.0000568  -0.0000187   0.0000041
 Max gradient component =       1.890E-04
 RMS gradient           =       7.546E-05
 Gradient time:  CPU 112.84 s  wall 28.34 s
 Geometry Optimization Parameters
   NAtoms,    NIC,     NZ,  NCons,   NDum,   NFix, NCnnct, MaxDiis
       12      78      12       0       0       0       0       0

 Cartesian Hessian Update
 Hessian updated using BFGS update


** GEOMETRY OPTIMIZATION IN DELOCALIZED INTERNAL COORDINATES **
   Searching for a Minimum

   Optimization Cycle:   5

                       Coordinates (Angstroms)
     ATOM                X               Y               Z
      1  C        -0.0067983864    0.0000000000   -0.0055621867
      2  C        -0.0068793185    0.0000000000    1.3981744181
      3  C         1.2092785997    0.0000000000    2.0988574617
      4  C         2.4289454358    0.0000000000    1.4016861792
      5  C         2.4209335295    0.0000000000   -0.0041040204
      6  C         1.2064699364    0.0000000000   -0.7141449372
      7  Br       -1.6678773780    0.0000000000   -0.9329617103
      8  Br       -1.6537162007    0.0000000000    2.3499706492
      9  Br        1.1838885750    0.0000000000    4.0022835820
     10  I         4.2745243561    0.0000000000    2.4816544292
     11  Br        4.0712325377    0.0000000000   -0.9548130983
     12  I         1.1984655413    0.0000000000   -2.8461507666
   Point Group: c1    Number of degrees of freedom:    30


   Energy is -24364.252618048

 Hessian updated using BFGS update

 17 Hessian modes will be used to form the next step
  Hessian Eigenvalues:
     0.124004    0.128132    0.197171    0.200989    0.201048    0.202150
     0.247421    0.247820    0.249856    0.280729    0.414123    0.426703
     0.440662    0.464274    0.464873    0.511487    0.611508

 Minimum search - taking simple RFO step
 Searching for Lamda that Minimizes Along All modes
 Value Taken    Lamda =  -0.00000160
 Step Taken.  Stepsize is  0.002310

                             Maximum     Tolerance    Cnvgd?
         Gradient           0.000447      0.000300      NO
         Displacement       0.001305      0.001200      NO
         Energy change     -0.000016      0.000001      NO


 New Cartesian Coordinates Obtained by Inverse Iteration

 Displacement from previous Coordinates is:  0.005792
 ----------------------------------------------------------------
             Standard Nuclear Orientation (Angstroms)
    I     Atom           X                Y                Z
 ----------------------------------------------------------------
    1      C      -0.0071428860     0.0000000000    -0.0056340431
    2      C      -0.0073794757     0.0000000000     1.3984717047
    3      C       1.2092359407     0.0000000000     2.0990945267
    4      C       2.4287599576     0.0000000000     1.4017053641
    5      C       2.4205846458     0.0000000000    -0.0039926133
    6      C       1.2062872773     0.0000000000    -0.7141157688
    7      Br     -1.6680448076     0.0000000000    -0.9339044993
    8      Br     -1.6544883870     0.0000000000     2.3504011703
    9      Br      1.1855575962     0.0000000000     4.0027515287
   10      I       4.2745799750     0.0000000000     2.4818173059
   11      Br      4.0703653209     0.0000000000    -0.9553655636
   12      I       1.2001520709     0.0000000000    -2.8463391123
 ----------------------------------------------------------------
 Nuclear Repulsion Energy =        4425.87529070 hartrees
 There are      141 alpha and      141 beta electrons
 Applying Cartesian multipole field
    Component          Value
    ---------          -----
     (2,0,0)        1.00000E-11
     (0,2,0)        2.00000E-11
     (0,0,2)       -3.00000E-11
 Nucleus-field energy     =    -0.0000001043 hartrees
 Requested basis set is 6-311++G(d,p)
 There are 160 shells and 448 basis functions
 A cutoff of  1.0D-11 yielded   7480 shell pairs
 There are     65540 function pairs (     73064 Cartesian)
 Smallest overlap matrix eigenvalue = 3.84E-07

 Q-Chem warning in module stvman/mkSTV.C, line 318:

 Overlap eigenvalue is smaller than square root of threshold
 Use THRESH >= 12 to get rid of this warning

 Linear dependence detected in AO basis
 Tighter screening thresholds may be required for diffuse basis sets
 Use S2THRESH > 14 and THRESH = 14 in case of SCF convergence issues
 Number of orthogonalized atomic orbitals = 447
 Maximum deviation from orthogonality = 1.771E-10
 Guess MOs from SCF MO coefficient file

 -----------------------------------------------------------------------
  General SCF calculation program by
  Eric Jon Sundstrom, Paul Horn, Yuezhi Mao, Dmitri Zuev, Alec White,
  David Stuck, Shaama M.S., Shane Yost, Joonho Lee, David Small,
  Daniel Levine, Susi Lehtola, Hugh Burton, Evgeny Epifanovsky,
  Bang C. Huynh
 -----------------------------------------------------------------------
 Exchange:     0.2000 Hartree-Fock + 0.0800 Slater + 0.7200 B88
 Correlation:  0.1900 VWN1RPA + 0.8100 LYP
 Using SG-1 standard quadrature grid
 using 4 threads for integral computing
 -------------------------------------------------------
 OpenMP Integral computing Module                
 Release: version 2.0, May 2017, Q-Chem Inc. Pleasanton 
 -------------------------------------------------------
 A restricted SCF calculation will be
 performed using DIIS
 SCF converges when DIIS error is below 1.0e-08
 ---------------------------------------
  Cycle       Energy         DIIS error
 ---------------------------------------
    1  -24364.2526172302      1.05e-05  
    2  -24364.2526182051      2.90e-06  
    3  -24364.2526175701      5.65e-06  
    4  -24364.2526184238      4.42e-07  
    5  -24364.2526184279      1.18e-07  
    6  -24364.2526184282      7.55e-08  
    7  -24364.2526184298      2.28e-08  
    8  -24364.2526184297      8.81e-09  Convergence criterion met
 ---------------------------------------
 SCF time:   CPU 199.16s  wall 53.00s 
 SCF   energy in the final basis set =   -24364.2526184297
 Total energy in the final basis set =   -24364.2526184297

 --------------------------------------------------------------

                    Orbital Energies (a.u.)
 --------------------------------------------------------------

 Alpha MOs
 -- Occupied --
*****************-482.8562-482.8561-482.8560-482.8556-176.3192-176.3191
********-165.7230-165.7209-165.7207-165.7206-165.7205 -62.5091 -62.5090
-62.5089 -62.5085 -56.3298 -56.3297 -56.3296 -56.3292 -56.3257 -56.3256
-56.3255 -56.3253 -56.3252 -56.3251 -56.3251 -56.3246 -35.8157 -35.8155
-31.3092 -31.3091 -31.3029 -31.3027 -31.3023 -31.3022 -22.9596 -22.9595
-22.9582 -22.9581 -22.9578 -22.9577 -22.9534 -22.9534 -22.9532 -22.9532
-10.2830 -10.2827 -10.2826 -10.2812 -10.2725 -10.2725  -8.7180  -8.7179
 -8.7178  -8.7174  -6.5502  -6.5502  -6.5500  -6.5497  -6.5365  -6.5364
 -6.5363  -6.5358  -6.5354  -6.5353  -6.5353  -6.5347  -6.3650  -6.3649
 -4.7781  -4.7780  -4.7627  -4.7626  -4.7617  -4.7615  -2.6609  -2.6609
 -2.6607  -2.6603  -2.6574  -2.6572  -2.6572  -2.6568  -2.6565  -2.6564
 -2.6564  -2.6559  -2.6455  -2.6454  -2.6454  -2.6454  -2.6453  -2.6453
 -2.6448  -2.6447  -2.0438  -2.0435  -2.0392  -2.0392  -2.0385  -2.0383
 -2.0251  -2.0250  -2.0250  -2.0248  -0.9431  -0.8745  -0.8654  -0.8201
 -0.8036  -0.7755  -0.7469  -0.6811  -0.6798  -0.6186  -0.6063  -0.5483
 -0.5056  -0.4584  -0.4537  -0.4369  -0.4352  -0.3932  -0.3837  -0.3807
 -0.3775  -0.3451  -0.3368  -0.3332  -0.3276  -0.3125  -0.3101  -0.2935
 -0.2904  -0.2765  -0.2637  -0.2609  -0.2514
 -- Virtual --
 -0.1104  -0.0711  -0.0698  -0.0616  -0.0488  -0.0221  -0.0081  -0.0029
  0.0009   0.0241   0.0243   0.0402   0.0428   0.0544   0.0547   0.0572
  0.0603   0.0609   0.0666   0.0667   0.0712   0.0833   0.0841   0.0928
  0.0976   0.1018   0.1054   0.1158   0.1184   0.1254   0.1362   0.1422
  0.1504   0.1580   0.1657   0.1765   0.1786   0.1884   0.1896   0.1973
  0.2011   0.2036   0.2078   0.2089   0.2145   0.2204   0.2395   0.2407
  0.2427   0.2486   0.2490   0.2661   0.2741   0.2865   0.2923   0.2997
  0.3205   0.3586   0.3657   0.3682   0.3845   0.3862   0.3877   0.3931
  0.4065   0.4111   0.4140   0.4209   0.4212   0.4327   0.4382   0.4462
  0.4531   0.4609   0.4704   0.4749   0.4830   0.4910   0.4937   0.5021
  0.5028   0.5148   0.5225   0.5228   0.5241   0.5286   0.5347   0.5407
  0.5461   0.5541   0.5659   0.5674   0.5893   0.5948   0.6103   0.6149
  0.6217   0.6427   0.6487   0.6656   0.6904   0.6942   0.7098   0.7119
  0.7142   0.7205   0.7374   0.7485   0.7498   0.7585   0.7915   0.7963
  0.8089   0.8205   0.8396   0.8400   0.8614   0.8727   0.8844   0.9035
  0.9372   0.9389   0.9915   1.0041   1.0142   1.0345   1.0500   1.0993
  1.1188   1.1236   1.1468   1.1487   1.1772   1.2214   1.2376   1.2407
  1.3259   1.3530   1.3568   1.3665   1.4011   1.4410   1.4594   1.4663
  1.4667   1.4756   1.5301   1.5672   1.5711   1.7192   1.7200   1.7442
  1.7470   1.8098   1.8119   1.8432   1.8451   1.8931   1.9804   2.0053
  2.0055   2.0091   2.0341   2.0639   2.0955   2.1104   2.1284   2.1617
  2.1715   2.1860   2.2252   2.2496   2.2501   2.2911   2.2914   2.3235
  2.3665   2.3815   2.4775   2.5739   2.7077   2.7149   2.7923   2.8198
  2.8273   2.9115   2.9374   2.9822   3.0382   3.0564   3.1331   3.1487
  3.3796   3.3929   3.6137   3.7981   3.8045   3.9443   3.9492   3.9619
  3.9825   3.9920   3.9929   3.9959   4.0010   4.0110   4.0284   4.0414
  4.0425   4.0590   4.0696   4.0738   4.0742   4.0758   4.0964   4.1364
  4.1539   4.1969   4.2445   4.2464   4.2662   4.2828   4.3100   4.3603
  4.3994   4.4060   4.4470   4.4835   4.5605   4.8051   6.0139   6.0314
  6.1155   6.1259   6.1309   6.1638   6.6517   6.7635   6.7862   6.8441
  7.5325   7.5478   7.5494   7.5821   7.6608   7.6627   7.6753   7.6957
  7.7179   7.7510   7.7638   7.8099  23.1652  23.7556  23.7579  23.9158
 23.9167  24.0001  27.9009  27.9219  28.3504  28.3640  28.4074  28.4245
 28.4369  28.4395  28.5253  28.5292  28.5459  28.5509  28.5579  28.5588
 28.6184  28.6198  28.7223  28.7260  47.9128  48.0147  48.0345  48.0835
127.8899 127.9003 127.9525 127.9577 127.9648 127.9756 151.6914 151.7099
289.7281 289.7441 289.7462 289.7796 289.8580 289.8616 289.8769 289.9162
289.9180 289.9721 289.9851 290.03081020.70581020.83521020.86011020.9204
********1901.8750
 --------------------------------------------------------------

          Ground-State Mulliken Net Atomic Charges

     Atom                 Charge (a.u.)
  ----------------------------------------
      1 C                     0.140468
      2 C                    -0.321406
      3 C                     0.128935
      4 C                     0.157994
      5 C                     0.441262
      6 C                     0.132829
      7 Br                   -0.232334
      8 Br                   -0.163839
      9 Br                   -0.232265
     10 I                     0.108319
     11 Br                   -0.269118
     12 I                     0.109155
  ----------------------------------------
  Sum of atomic charges =     0.000000

 -----------------------------------------------------------------
                    Cartesian Multipole Moments
 -----------------------------------------------------------------
    Charge (ESU x 10^10)
                -0.0000
    Dipole Moment (Debye)
         X       0.1935      Y       0.0000      Z      -0.1218
       Tot       0.2287
    Quadrupole Moments (Debye-Ang)
        XX    -157.2872     XY      -0.0000     YY    -165.7934
        XZ       0.9424     YZ      -0.0000     ZZ    -156.7858
    Octopole Moments (Debye-Ang^2)
       XXX    -663.4010    XXY      -0.0000    XYY    -234.9244
       YYY       0.0000    XXZ     -81.5525    XYZ      -0.0000
       YYZ     -95.8242    XZZ    -218.6005    YZZ       0.0000
       ZZZ    -283.3708
    Hexadecapole Moments (Debye-Ang^3)
      XXXX   -6223.5812   XXXY      -0.0000   XXYY   -1161.7299
      XYYY       0.0000   YYYY    -212.1798   XXXZ    -530.2462
      XXYZ      -0.0000   XYYZ    -208.6566   YYYZ       0.0000
      XXZZ   -1883.9498   XYZZ       0.0000   YYZZ    -967.7798
      XZZZ    -598.2297   YZZZ       0.0000   ZZZZ   -5140.3256
 -----------------------------------------------------------------
 Calculating analytic gradient of the SCF energy
 Gradient of SCF Energy
            1           2           3           4           5           6
    1  -0.0000652   0.0000255   0.0000196   0.0000371  -0.0000405   0.0000274
    2   0.0000000  -0.0000000   0.0000000  -0.0000000   0.0000000  -0.0000000
    3   0.0000028   0.0000092   0.0000130   0.0000300  -0.0000621  -0.0000064
            7           8           9          10          11          12
    1  -0.0000542  -0.0000516   0.0001353   0.0000223  -0.0000603   0.0000046
    2  -0.0000000   0.0000000  -0.0000000   0.0000000  -0.0000000  -0.0000000
    3   0.0000207   0.0000680   0.0000298   0.0000359  -0.0001066  -0.0000344
 Max gradient component =       1.353E-04
 RMS gradient           =       4.148E-05
 Gradient time:  CPU 112.13 s  wall 28.16 s
 Geometry Optimization Parameters
   NAtoms,    NIC,     NZ,  NCons,   NDum,   NFix, NCnnct, MaxDiis
       12      78      12       0       0       0       0       0

 Cartesian Hessian Update
 Hessian updated using BFGS update


** GEOMETRY OPTIMIZATION IN DELOCALIZED INTERNAL COORDINATES **
   Searching for a Minimum

   Optimization Cycle:   6

                       Coordinates (Angstroms)
     ATOM                X               Y               Z
      1  C        -0.0071428860    0.0000000000   -0.0056340431
      2  C        -0.0073794757    0.0000000000    1.3984717047
      3  C         1.2092359407    0.0000000000    2.0990945267
      4  C         2.4287599576    0.0000000000    1.4017053641
      5  C         2.4205846458    0.0000000000   -0.0039926133
      6  C         1.2062872773    0.0000000000   -0.7141157688
      7  Br       -1.6680448076    0.0000000000   -0.9339044993
      8  Br       -1.6544883870    0.0000000000    2.3504011703
      9  Br        1.1855575962    0.0000000000    4.0027515287
     10  I         4.2745799750    0.0000000000    2.4818173059
     11  Br        4.0703653209    0.0000000000   -0.9553655636
     12  I         1.2001520709    0.0000000000   -2.8463391123
   Point Group: c1    Number of degrees of freedom:    30


   Energy is -24364.252618430

 Hessian updated using BFGS update

 18 Hessian modes will be used to form the next step
  Hessian Eigenvalues:
     0.124022    0.132726    0.197631    0.200944    0.201237    0.201785
     0.242647    0.247894    0.249953    0.257162    0.345243    0.414698
     0.426780    0.446422    0.464853    0.481422    0.572538    0.613138

 Minimum search - taking simple RFO step
 Searching for Lamda that Minimizes Along All modes
 Value Taken    Lamda =   0.00000000
 Step Taken.  Stepsize is  0.001033

                             Maximum     Tolerance    Cnvgd?
         Gradient           0.000258      0.000300     YES
         Displacement       0.000563      0.001200     YES
         Energy change     -0.000000      0.000001     YES


                       Distance Matrix (Angstroms)
             C (  1)   C (  2)   C (  3)   C (  4)   C (  5)   C (  6)
   C (  2)  1.404106
   C (  3)  2.430938  1.403932
   C (  4)  2.813224  2.436142  1.404845
   C (  5)  2.427728  2.803911  2.427003  1.405722
   C (  6)  1.405119  2.436393  2.813212  2.443591  1.406696
   Br(  7)  1.902704  2.863178  4.180649  4.715812  4.193045  2.882723
   Br(  8)  2.874830  1.902403  2.874730  4.192009  4.706314  4.192291
   Br(  9)  4.182068  2.864502  1.903804  2.882879  4.192766  4.716913
   I ( 10)  4.951824  4.416878  3.089144  2.138619  3.101056  4.430396
   Br( 11)  4.186653  4.708349  4.185187  2.872395  1.904439  2.874221
   I ( 12)  3.086611  4.413225  4.945442  4.422144  3.093281  2.132232
             Br(  7)   Br(  8)   Br(  9)   I ( 10)   Br( 11)
   Br(  8)  3.284334
   Br(  9)  5.702072  3.285745
   I ( 10)  6.854338  5.930525  3.443153
   Br( 11)  5.738450  6.610752  5.736292  3.443244
   I ( 12)  3.447312  5.929172  6.849106  6.151533  3.437136

 Final energy is   -24364.252618429691     


 ******************************
 **  OPTIMIZATION CONVERGED  **
 ******************************

                       Coordinates (Angstroms)
     ATOM                X               Y               Z
      1  C        -0.0071428860    0.0000000000   -0.0056340431
      2  C        -0.0073794757    0.0000000000    1.3984717047
      3  C         1.2092359407    0.0000000000    2.0990945267
      4  C         2.4287599576    0.0000000000    1.4017053641
      5  C         2.4205846458    0.0000000000   -0.0039926133
      6  C         1.2062872773    0.0000000000   -0.7141157688
      7  Br       -1.6680448076    0.0000000000   -0.9339044993
      8  Br       -1.6544883870    0.0000000000    2.3504011703
      9  Br        1.1855575962    0.0000000000    4.0027515287
     10  I         4.2745799750    0.0000000000    2.4818173059
     11  Br        4.0703653209    0.0000000000   -0.9553655636
     12  I         1.2001520709    0.0000000000   -2.8463391123

Z-matrix Print:
$molecule
0 1
I 
C  1 2.132232
C  2 1.405119 1 120.114381
C  3 1.404106 2 120.288896 1 -180.000000 0
C  4 1.403932 3 119.927067 2 -0.000000 0
C  5 1.404845 4 120.300045 3 -0.000000 0
C  6 1.405722 5 119.430015 4 -0.000000 0
Br 4 1.902403 3 120.034972 2 -180.000000 0
Br 3 1.902704 2 120.520134 1 -0.000000 0
Br 5 1.903804 4 119.224093 3 -180.000000 0
Br 7 1.904439 6 119.637382 5 -180.000000 0
I  6 2.138619 5 119.902027 4 -180.000000 0
$end


 --------------------------------------------------------------

                    Orbital Energies (a.u.)
 --------------------------------------------------------------

 Alpha MOs
 -- Occupied --
*****************-482.8562-482.8561-482.8560-482.8556-176.3192-176.3191
********-165.7230-165.7209-165.7207-165.7206-165.7205 -62.5091 -62.5090
-62.5089 -62.5085 -56.3298 -56.3297 -56.3296 -56.3292 -56.3257 -56.3256
-56.3255 -56.3253 -56.3252 -56.3251 -56.3251 -56.3246 -35.8157 -35.8155
-31.3092 -31.3091 -31.3029 -31.3027 -31.3023 -31.3022 -22.9596 -22.9595
-22.9582 -22.9581 -22.9578 -22.9577 -22.9534 -22.9534 -22.9532 -22.9532
-10.2830 -10.2827 -10.2826 -10.2812 -10.2725 -10.2725  -8.7180  -8.7179
 -8.7178  -8.7174  -6.5502  -6.5502  -6.5500  -6.5497  -6.5365  -6.5364
 -6.5363  -6.5358  -6.5354  -6.5353  -6.5353  -6.5347  -6.3650  -6.3649
 -4.7781  -4.7780  -4.7627  -4.7626  -4.7617  -4.7615  -2.6609  -2.6609
 -2.6607  -2.6603  -2.6574  -2.6572  -2.6572  -2.6568  -2.6565  -2.6564
 -2.6564  -2.6559  -2.6455  -2.6454  -2.6454  -2.6454  -2.6453  -2.6453
 -2.6448  -2.6447  -2.0438  -2.0435  -2.0392  -2.0392  -2.0385  -2.0383
 -2.0251  -2.0250  -2.0250  -2.0248  -0.9431  -0.8745  -0.8654  -0.8201
 -0.8036  -0.7755  -0.7469  -0.6811  -0.6798  -0.6186  -0.6063  -0.5483
 -0.5056  -0.4584  -0.4537  -0.4369  -0.4352  -0.3932  -0.3837  -0.3807
 -0.3775  -0.3451  -0.3368  -0.3332  -0.3276  -0.3125  -0.3101  -0.2935
 -0.2904  -0.2765  -0.2637  -0.2609  -0.2514
 -- Virtual --
 -0.1104  -0.0711  -0.0698  -0.0616  -0.0488  -0.0221  -0.0081  -0.0029
  0.0009   0.0241   0.0243   0.0402   0.0428   0.0544   0.0547   0.0572
  0.0603   0.0609   0.0666   0.0667   0.0712   0.0833   0.0841   0.0928
  0.0976   0.1018   0.1054   0.1158   0.1184   0.1254   0.1362   0.1422
  0.1504   0.1580   0.1657   0.1765   0.1786   0.1884   0.1896   0.1973
  0.2011   0.2036   0.2078   0.2089   0.2145   0.2204   0.2395   0.2407
  0.2427   0.2486   0.2490   0.2661   0.2741   0.2865   0.2923   0.2997
  0.3205   0.3586   0.3657   0.3682   0.3845   0.3862   0.3877   0.3931
  0.4065   0.4111   0.4140   0.4209   0.4212   0.4327   0.4382   0.4462
  0.4531   0.4609   0.4704   0.4749   0.4830   0.4910   0.4937   0.5021
  0.5028   0.5148   0.5225   0.5228   0.5241   0.5286   0.5347   0.5407
  0.5461   0.5541   0.5659   0.5674   0.5893   0.5948   0.6103   0.6149
  0.6217   0.6427   0.6487   0.6656   0.6904   0.6942   0.7098   0.7119
  0.7142   0.7205   0.7374   0.7485   0.7498   0.7585   0.7915   0.7963
  0.8089   0.8205   0.8396   0.8400   0.8614   0.8727   0.8844   0.9035
  0.9372   0.9389   0.9915   1.0041   1.0142   1.0345   1.0500   1.0993
  1.1188   1.1236   1.1468   1.1487   1.1772   1.2214   1.2376   1.2407
  1.3259   1.3530   1.3568   1.3665   1.4011   1.4410   1.4594   1.4663
  1.4667   1.4756   1.5301   1.5672   1.5711   1.7192   1.7200   1.7442
  1.7470   1.8098   1.8119   1.8432   1.8451   1.8931   1.9804   2.0053
  2.0055   2.0091   2.0341   2.0639   2.0955   2.1104   2.1284   2.1617
  2.1715   2.1860   2.2252   2.2496   2.2501   2.2911   2.2914   2.3235
  2.3665   2.3815   2.4775   2.5739   2.7077   2.7149   2.7923   2.8198
  2.8273   2.9115   2.9374   2.9822   3.0382   3.0564   3.1331   3.1487
  3.3796   3.3929   3.6137   3.7981   3.8045   3.9443   3.9492   3.9619
  3.9825   3.9920   3.9929   3.9959   4.0010   4.0110   4.0284   4.0414
  4.0425   4.0590   4.0696   4.0738   4.0742   4.0758   4.0964   4.1364
  4.1539   4.1969   4.2445   4.2464   4.2662   4.2828   4.3100   4.3603
  4.3994   4.4060   4.4470   4.4835   4.5605   4.8051   6.0139   6.0314
  6.1155   6.1259   6.1309   6.1638   6.6517   6.7635   6.7862   6.8441
  7.5325   7.5478   7.5494   7.5821   7.6608   7.6627   7.6753   7.6957
  7.7179   7.7510   7.7638   7.8099  23.1652  23.7556  23.7579  23.9158
 23.9167  24.0001  27.9009  27.9219  28.3504  28.3640  28.4074  28.4245
 28.4369  28.4395  28.5253  28.5292  28.5459  28.5509  28.5579  28.5588
 28.6184  28.6198  28.7223  28.7260  47.9128  48.0147  48.0345  48.0835
127.8899 127.9003 127.9525 127.9577 127.9648 127.9756 151.6914 151.7099
289.7281 289.7441 289.7462 289.7796 289.8580 289.8616 289.8769 289.9162
289.9180 289.9721 289.9851 290.03081020.70581020.83521020.86011020.9204
********1901.8750
 --------------------------------------------------------------

          Ground-State Mulliken Net Atomic Charges

     Atom                 Charge (a.u.)
  ----------------------------------------
      1 C                     0.140468
      2 C                    -0.321406
      3 C                     0.128935
      4 C                     0.157994
      5 C                     0.441262
      6 C                     0.132829
      7 Br                   -0.232334
      8 Br                   -0.163839
      9 Br                   -0.232265
     10 I                     0.108319
     11 Br                   -0.269118
     12 I                     0.109155
  ----------------------------------------
  Sum of atomic charges =     0.000000

 -----------------------------------------------------------------
                    Cartesian Multipole Moments
 -----------------------------------------------------------------
    Charge (ESU x 10^10)
                -0.0000
    Dipole Moment (Debye)
         X       0.1935      Y       0.0000      Z      -0.1218
       Tot       0.2287
    Quadrupole Moments (Debye-Ang)
        XX    -157.2872     XY      -0.0000     YY    -165.7934
        XZ       0.9424     YZ      -0.0000     ZZ    -156.7858
    Octopole Moments (Debye-Ang^2)
       XXX    -663.4010    XXY      -0.0000    XYY    -234.9244
       YYY       0.0000    XXZ     -81.5525    XYZ      -0.0000
       YYZ     -95.8242    XZZ    -218.6005    YZZ       0.0000
       ZZZ    -283.3708
    Hexadecapole Moments (Debye-Ang^3)
      XXXX   -6223.5812   XXXY      -0.0000   XXYY   -1161.7299
      XYYY       0.0000   YYYY    -212.1798   XXXZ    -530.2462
      XXYZ      -0.0000   XYYZ    -208.6566   YYYZ       0.0000
      XXZZ   -1883.9498   XYZZ       0.0000   YYZZ    -967.7798
      XZZZ    -598.2297   YZZZ       0.0000   ZZZZ   -5140.3256
 -----------------------------------------------------------------
Archival summary:
1\1\garfield\OPT\ProcedureUnspecified\BasisUnspecified\2r46\taweetha\FriNov2922:23:072019FriNov2922:23:072019\0\\#,OPT,ProcedureUnspecified,BasisUnspecified,\\0,1\I\C,1,2.13223\C,2,1.40512,1,120.114\C,3,1.40411,2,120.289,1,-180,0\C,4,1.40393,3,119.927,2,-0,0\C,5,1.40485,4,120.3,3,-0,0\C,6,1.40572,5,119.43,4,-0,0\Br,4,1.9024,3,120.035,2,-180,0\Br,3,1.9027,2,120.52,1,-0,0\Br,5,1.9038,4,119.224,3,-180,0\Br,7,1.90444,6,119.637,5,-180,0\I,6,2.13862,5,119.902,4,-180,0\\\@

 Total job time:  599.81s(wall), 2285.50s(cpu) 
 Fri Nov 29 22:23:07 2019

        *************************************************************
        *                                                           *
        *  Thank you very much for using Q-Chem.  Have a nice day.  *
        *                                                           *
        *************************************************************


 
User input: 2 of 2 
 
                  Welcome to Q-Chem
     A Quantum Leap Into The Future Of Chemistry


 Q-Chem 5.2 (devel), Q-Chem, Inc., Pleasanton, CA (2019)

 Yihan Shao,  Zhengting Gan,  E. Epifanovsky,  A. T. B. Gilbert,  M. Wormit,  
 J. Kussmann,  A. W. Lange,  A. Behn,  Jia Deng,  Xintian Feng,  D. Ghosh,  
 M. Goldey,  P. R. Horn,  L. D. Jacobson,  I. Kaliman,  T. Kus,  A. Landau,  
 Jie Liu,  E. I. Proynov,  R. M. Richard,  R. P. Steele,  E. J. Sundstrom,  
 H. L. Woodcock III,  P. M. Zimmerman,  D. Zuev,  B. Albrecht,  E. Alguire,  
 S. A. Baeppler,  D. Barton,  Z. Benda,  Y. A. Bernard,  E. J. Berquist,  
 K. B. Bravaya,  H. Burton,  D. Casanova,  Chun-Min Chang,  Yunqing Chen,  
 A. Chien,  K. D. Closser,  M. P. Coons,  S. Coriani,  S. Dasgupta,  
 A. L. Dempwolff,  M. Diedenhofen,  Hainam Do,  R. G. Edgar,  Po-Tung Fang,  
 S. Faraji,  S. Fatehi,  Qingguo Feng,  K. D. Fenk,  J. Fosso-Tande,  
 J. Gayvert,  Qinghui Ge,  A. Ghysels,  G. Gidofalvi,  J. Gomes,  
 J. Gonthier,  A. Gunina,  D. Hait,  M. W. D. Hanson-Heine,  
 P. H. P. Harbach,  A. W. Hauser,  M. F. Herbst,  J. E. Herr,  
 E. G. Hohenstein,  Z. C. Holden,  Kerwin Hui,  B. C. Huynh,  T.-C. Jagau,  
 Hyunjun Ji,  B. Kaduk,  K. Khistyaev,  Jaehoon Kim,  P. Klunzinger,  K. Koh,  
 D. Kosenkov,  L. Koulias,  T. Kowalczyk,  C. M. Krauter,  A. Kunitsa,  
 Ka Un Lao,  A. Laurent,  K. V. Lawler,  Joonho Lee,  D. Lefrancois,  
 S. Lehtola,  D. S. Levine,  Yi-Pei Li,  You-Sheng Lin,  Fenglai Liu,  
 E. Livshits,  A. Luenser,  P. Manohar,  E. Mansoor,  S. F. Manzer,  
 Shan-Ping Mao,  Yuezhi Mao,  N. Mardirossian,  A. V. Marenich,  
 T. Markovich,  L. A. Martinez-Martinez,  S. A. Maurer,  N. J. Mayhall,  
 S. C. McKenzie,  J.-M. Mewes,  P. Morgante,  A. F. Morrison,  
 J. W. Mullinax,  K. Nanda,  T. S. Nguyen-Beck,  R. Olivares-Amaya,  
 J. A. Parkhill,  Zheng Pei,  T. M. Perrine,  F. Plasser,  P. Pokhilko,  
 S. Prager,  A. Prociuk,  E. Ramos,  D. R. Rehn,  F. Rob,  M. Scheurer,  
 M. Schneider,  N. Sergueev,  S. M. Sharada,  S. Sharma,  D. W. Small,  
 T. Stauch,  T. Stein,  Yu-Chuan Su,  A. J. W. Thom,  A. Tkatchenko,  
 T. Tsuchimochi,  N. M. Tubman,  L. Vogt,  M. L. Vidal,  O. Vydrov,  
 M. A. Watson,  J. Wenzel,  M. de Wergifosse,  T. A. Wesolowski,  A. White,  
 J. Witte,  A. Yamada,  Jun Yang,  K. Yao,  S. Yeganeh,  S. R. Yost,  
 Zhi-Qiang You,  A. Zech,  Igor Ying Zhang,  Xing Zhang,  Yan Zhao,  
 Ying Zhu,  B. R. Brooks,  G. K. L. Chan,  C. J. Cramer,  M. S. Gordon,  
 W. J. Hehre,  A. Klamt,  M. W. Schmidt,  C. D. Sherrill,  D. G. Truhlar,  
 A. Aspuru-Guzik,  R. Baer,  A. T. Bell,  N. A. Besley,  Jeng-Da Chai,  
 A. E. DePrince, III,  R. A. DiStasio Jr.,  A. Dreuw,  B. D. Dunietz,  
 T. R. Furlani,  Chao-Ping Hsu,  Yousung Jung,  Jing Kong,  D. S. Lambrecht,  
 WanZhen Liang,  C. Ochsenfeld,  V. A. Rassolov,  L. V. Slipchenko,  
 J. E. Subotnik,  T. Van Voorhis,  J. M. Herbert,  A. I. Krylov,  
 P. M. W. Gill,  M. Head-Gordon

 Contributors to earlier versions of Q-Chem not listed above: 
 R. D. Adamson,  B. Austin,  J. Baker,  G. J. O. Beran,  K. Brandhorst,  
 S. T. Brown,  E. F. C. Byrd,  A. K. Chakraborty,  C.-L. Cheng,  
 Siu Hung Chien,  D. M. Chipman,  D. L. Crittenden,  H. Dachsel,  
 R. J. Doerksen,  A. D. Dutoi,  L. Fusti-Molnar,  W. A. Goddard III,  
 A. Golubeva-Zadorozhnaya,  S. R. Gwaltney,  G. Hawkins,  A. Heyden,  
 S. Hirata,  G. Kedziora,  F. J. Keil,  C. Kelley,  Jihan Kim,  R. A. King,  
 R. Z. Khaliullin,  P. P. Korambath,  W. Kurlancheek,  A. M. Lee,  M. S. Lee,  
 S. V. Levchenko,  Ching Yeh Lin,  D. Liotard,  R. C. Lochan,  I. Lotan,  
 P. E. Maslen,  N. Nair,  D. P. O'Neill,  D. Neuhauser,  E. Neuscamman,  
 C. M. Oana,  R. Olson,  B. Peters,  R. Peverati,  P. A. Pieniazek,  
 Y. M. Rhee,  J. Ritchie,  M. A. Rohrdanz,  E. Rosta,  N. J. Russ,  
 H. F. Schaefer III,  N. E. Schultz,  N. Shenvi,  A. C. Simmonett,  A. Sodt,  
 D. Stuck,  K. S. Thanthiriwatte,  V. Vanovschi,  Tao Wang,  A. Warshel,  
 C. F. Williams,  Q. Wu,  X. Xu,  W. Zhang

 Please cite Q-Chem as follows:
 Y. Shao et al., Mol. Phys. 113, 184-215 (2015)
 DOI: 10.1080/00268976.2014.952696

 Q-Chem 5.2.1 for Intel X86 EM64T Linux

 Parts of Q-Chem use Armadillo 8.300.2 (Tropical Shenanigans).
 http://arma.sourceforge.net/

 Q-Chem begins on Fri Nov 29 22:23:07 2019  

Host: 
0

     Scratch files written to /scratch/taweetham/qchem21470//
NAlpha2: 282
NElect   282
Mult     1
The previous job contains 0 fragments, simply inherited here

Checking the input file for inconsistencies... 	...done.

--------------------------------------------------------------
User input:
--------------------------------------------------------------

$MOLECULE
READ
$END

$REM
   JOB_TYPE 	FREQUENCY
   BASIS 	6-311++G**
   METHOD	B3LYP	
$END


--------------------------------------------------------------
 ----------------------------------------------------------------
             Standard Nuclear Orientation (Angstroms)
    I     Atom           X                Y                Z
 ----------------------------------------------------------------
    1      C       1.2188095090     0.9469246757     0.0000000000
    2      C       0.0039515132     1.6509367900    -0.0000000000
    3      C      -1.2121272979     0.9493829893    -0.0000000000
    4      C      -1.2199604077    -0.4554405278    -0.0000000000
    5      C       0.0004918108    -1.1529719048     0.0000000000
    6      C       1.2236293662    -0.4581859554     0.0000000000
    7      Br      2.8545708641     1.9188125407     0.0000000000
    8      Br      0.0058569364     3.5533389143    -0.0000000000
    9      Br     -2.8474982060     1.9240791667    -0.0000000000
   10      I      -3.0798007348    -1.5112280541    -0.0000000000
   11      Br     -0.0032343871    -3.0574069607     0.0000000000
   12      I       3.0717233910    -1.5216531636     0.0000000000
 ----------------------------------------------------------------
 Molecular Point Group                 Cs    NOp =  2
 Largest Abelian Subgroup              Cs    NOp =  2
 Nuclear Repulsion Energy =        4425.87529070 hartrees
 There are      141 alpha and      141 beta electrons
 Requested basis set is 6-311++G(d,p)
 There are 160 shells and 448 basis functions

 Total QAlloc Memory Limit   2000 MB
 Mega-Array Size       188 MB
 MEM_STATIC part       192 MB

                       Distance Matrix (Angstroms)
             C (  1)   C (  2)   C (  3)   C (  4)   C (  5)   C (  6)
   C (  2)  1.404106
   C (  3)  2.430938  1.403932
   C (  4)  2.813224  2.436142  1.404845
   C (  5)  2.427728  2.803911  2.427003  1.405722
   C (  6)  1.405119  2.436393  2.813212  2.443591  1.406696
   Br(  7)  1.902704  2.863178  4.180649  4.715812  4.193045  2.882723
   Br(  8)  2.874830  1.902403  2.874730  4.192009  4.706314  4.192291
   Br(  9)  4.182068  2.864502  1.903804  2.882879  4.192766  4.716913
   I ( 10)  4.951824  4.416878  3.089144  2.138619  3.101056  4.430396
   Br( 11)  4.186653  4.708349  4.185187  2.872395  1.904439  2.874221
   I ( 12)  3.086611  4.413225  4.945442  4.422144  3.093281  2.132232
             Br(  7)   Br(  8)   Br(  9)   I ( 10)   Br( 11)
   Br(  8)  3.284334
   Br(  9)  5.702072  3.285745
   I ( 10)  6.854338  5.930525  3.443153
   Br( 11)  5.738450  6.610752  5.736292  3.443244
   I ( 12)  3.447312  5.929172  6.849106  6.151533  3.437136

 A cutoff of  1.0D-11 yielded   7480 shell pairs
 There are     65540 function pairs (     73064 Cartesian)
 Smallest overlap matrix eigenvalue = 3.84E-07

 Q-Chem warning in module stvman/mkSTV.C, line 318:

 Overlap eigenvalue is smaller than square root of threshold
 Use THRESH >= 12 to get rid of this warning

 Linear dependence detected in AO basis
 Tighter screening thresholds may be required for diffuse basis sets
 Use S2THRESH > 14 and THRESH = 14 in case of SCF convergence issues
 Number of orthogonalized atomic orbitals = 447
 Maximum deviation from orthogonality = 2.112E-10
 Guess from superposition of atomic densities
 Warning:  Energy on first SCF cycle will be non-variational
 SAD guess density has 282.000000 electrons

 -----------------------------------------------------------------------
  General SCF calculation program by
  Eric Jon Sundstrom, Paul Horn, Yuezhi Mao, Dmitri Zuev, Alec White,
  David Stuck, Shaama M.S., Shane Yost, Joonho Lee, David Small,
  Daniel Levine, Susi Lehtola, Hugh Burton, Evgeny Epifanovsky,
  Bang C. Huynh
 -----------------------------------------------------------------------
 Exchange:     0.2000 Hartree-Fock + 0.0800 Slater + 0.7200 B88
 Correlation:  0.1900 VWN1RPA + 0.8100 LYP
 Using SG-1 standard quadrature grid
 using 4 threads for integral computing
 -------------------------------------------------------
 OpenMP Integral computing Module                
 Release: version 2.0, May 2017, Q-Chem Inc. Pleasanton 
 -------------------------------------------------------
 A restricted SCF calculation will be
 performed using DIIS
 SCF converges when DIIS error is below 1.0e-08
 ---------------------------------------
  Cycle       Energy         DIIS error
 ---------------------------------------
    1  -24366.4302187413      2.68e-02  
    2  -24364.2057003909      1.91e-03  
    3  -24364.1193768468      2.58e-03  
    4  -24364.2280729350      9.14e-04  
    5  -24364.2524317298      1.18e-04  
    6  -24364.2526466223      5.72e-05  
    7  -24364.2527121248      2.57e-05  
    8  -24364.2527288021      5.10e-06  
    9  -24364.2527293770      1.78e-06  
   10  -24364.2527294445      4.29e-07  
   11  -24364.2527294485      1.25e-07  
   12  -24364.2527294491      5.11e-08  
   13  -24364.2527294504      3.54e-08  
   14  -24364.2527294534      6.95e-09  Convergence criterion met
 ---------------------------------------
 SCF time:   CPU 356.94s  wall 94.00s 
 SCF   energy in the final basis set =   -24364.2527294534
 Total energy in the final basis set =   -24364.2527294534

 --------------------------------------------------------------
             Orbital Energies (a.u.) and Symmetries
 --------------------------------------------------------------

 Alpha MOs, Restricted
 -- Occupied --                  
*******-1165.89 -482.86 -482.86 -482.86 -482.86 -176.32 -176.32
  1 A'    2 A'    3 A'    4 A'    5 A'    6 A'    7 A'    8 A'                 
-165.72 -165.72 -165.72 -165.72 -165.72 -165.72  -62.51  -62.51
  9 A'   10 A'    1 A"    2 A"   11 A'   12 A'   13 A'   14 A'                 
-62.509 -62.508 -56.330 -56.330 -56.330 -56.329 -56.326 -56.326
 15 A'   16 A'   17 A'   18 A'   19 A'   20 A'    3 A"    4 A"                 
-56.325 -56.325 -56.325 -56.325 -56.325 -56.325 -35.816 -35.816
  5 A"   21 A'   22 A'   23 A'    6 A"   24 A'   25 A'   26 A'                 
-31.309 -31.309 -31.303 -31.303 -31.302 -31.302 -22.960 -22.959
 27 A'   28 A'    7 A"    8 A"   29 A'   30 A'   31 A'   32 A'                 
-22.958 -22.958 -22.958 -22.958 -22.953 -22.953 -22.953 -22.953
  9 A"   10 A"   33 A'   34 A'   35 A'   11 A"   36 A'   12 A"                 
-10.283 -10.283 -10.283 -10.281 -10.273 -10.272  -8.718  -8.718
 37 A'   38 A'   39 A'   40 A'   41 A'   42 A'   43 A'   44 A'                 
 -8.718  -8.717  -6.550  -6.550  -6.550  -6.550  -6.537  -6.536
 45 A'   46 A'   47 A'   48 A'   49 A'   50 A'   13 A"   14 A"                 
 -6.536  -6.536  -6.535  -6.535  -6.535  -6.535  -6.365  -6.365
 15 A"   16 A"   51 A'   52 A'   53 A'   54 A'   55 A'   56 A'                 
 -4.778  -4.778  -4.763  -4.763  -4.762  -4.762  -2.661  -2.661
 57 A'   58 A'   17 A"   18 A"   59 A'   60 A'   61 A'   62 A'                 
 -2.661  -2.660  -2.657  -2.657  -2.657  -2.657  -2.657  -2.656
 63 A'   64 A'   19 A"   20 A"   21 A"   22 A"   65 A'   66 A'                 
 -2.656  -2.656  -2.646  -2.645  -2.645  -2.645  -2.645  -2.645
 67 A'   68 A'   69 A'   70 A'   23 A"   24 A"   71 A'   25 A"                 
 -2.645  -2.645  -2.044  -2.044  -2.039  -2.039  -2.038  -2.038
 26 A"   72 A'   73 A'   74 A'   27 A"   28 A"   75 A'   76 A'                 
 -2.025  -2.025  -2.025  -2.025  -0.943  -0.875  -0.865  -0.820
 77 A'   78 A'   29 A"   30 A"   79 A'   80 A'   81 A'   82 A'                 
 -0.804  -0.776  -0.747  -0.681  -0.680  -0.619  -0.606  -0.548
 83 A'   84 A'   85 A'   86 A'   87 A'   88 A'   89 A'   90 A'                 
 -0.506  -0.458  -0.454  -0.437  -0.435  -0.393  -0.384  -0.381
 91 A'   31 A"   92 A'   93 A'   94 A'   95 A'   32 A"   96 A'                 
 -0.378  -0.345  -0.337  -0.333  -0.328  -0.312  -0.310  -0.293
 33 A"   97 A'   98 A'   99 A'   34 A"   35 A"   36 A"  100 A'                 
 -0.290  -0.277  -0.264  -0.261  -0.251
 37 A"  101 A'   38 A"   39 A"  102 A'                                         
 -- Virtual --                   
 -0.110  -0.071  -0.070  -0.062  -0.049  -0.022  -0.008  -0.003
103 A'   40 A"   41 A"  104 A'  105 A'  106 A'  107 A'  108 A'                 
  0.001   0.024   0.024   0.040   0.043   0.054   0.055   0.057
109 A'  110 A'  111 A'   42 A"  112 A'   43 A"  113 A'  114 A'                 
  0.060   0.061   0.067   0.067   0.071   0.083   0.084   0.093
 44 A"  115 A'   45 A"  116 A'  117 A'  118 A'   46 A"  119 A'                 
  0.098   0.102   0.105   0.116   0.118   0.125   0.136   0.142
 47 A"  120 A'  121 A'   48 A"  122 A'  123 A'   49 A"  124 A'                 
  0.150   0.158   0.166   0.176   0.179   0.188   0.189   0.197
 50 A"   51 A"  125 A'  126 A'  127 A'  128 A'  129 A'  130 A'                 
  0.201   0.204   0.208   0.209   0.215   0.221   0.239   0.241
131 A'  132 A'   52 A"  133 A'  134 A'  135 A'  136 A'  137 A'                 
  0.243   0.249   0.249   0.266   0.274   0.287   0.293   0.299
138 A'   53 A"  139 A'  140 A'  141 A'   54 A"  142 A'  143 A'                 
  0.321   0.359   0.366   0.368   0.385   0.386   0.388   0.393
144 A'  145 A'   55 A"  146 A'  147 A'   56 A"  148 A'   57 A"                 
  0.407   0.411   0.414   0.421   0.421   0.433   0.438   0.446
149 A'   58 A"  150 A'  151 A'  152 A'   59 A"   60 A"   61 A"                 
  0.453   0.461   0.471   0.475   0.483   0.491   0.494   0.502
153 A'   62 A"  154 A'  155 A'  156 A'   63 A"  157 A'  158 A'                 
  0.503   0.515   0.522   0.523   0.524   0.529   0.535   0.541
159 A'  160 A'  161 A'   64 A"   65 A"  162 A'   66 A"   67 A"                 
  0.546   0.554   0.566   0.567   0.589   0.595   0.610   0.615
163 A'   68 A"   69 A"   70 A"   71 A"  164 A'  165 A'  166 A'                 
  0.622   0.643   0.649   0.666   0.690   0.694   0.710   0.712
 72 A"  167 A'   73 A"  168 A'  169 A'  170 A'   74 A"  171 A'                 
  0.714   0.721   0.737   0.749   0.750   0.759   0.792   0.796
172 A'   75 A"  173 A'  174 A'  175 A'  176 A'  177 A'  178 A'                 
  0.809   0.821   0.840   0.840   0.861   0.873   0.885   0.903
179 A'  180 A'  181 A'  182 A'  183 A'  184 A'  185 A'   76 A"                 
  0.937   0.939   0.991   1.004   1.014   1.034   1.050   1.099
186 A'   77 A"  187 A'  188 A'  189 A'  190 A'  191 A'  192 A'                 
  1.119   1.124   1.147   1.149   1.177   1.221   1.238   1.241
 78 A"  193 A'  194 A'  195 A'   79 A"   80 A"   81 A"   82 A"                 
  1.326   1.353   1.357   1.366   1.401   1.441   1.459   1.466
196 A'  197 A'   83 A"   84 A"  198 A'  199 A'  200 A'  201 A'                 
  1.467   1.476   1.530   1.567   1.571   1.719   1.720   1.744
202 A'  203 A'  204 A'  205 A'  206 A'   85 A"   86 A"  207 A'                 
  1.747   1.810   1.812   1.843   1.845   1.893   1.980   2.005
208 A'  209 A'  210 A'   87 A"   88 A"   89 A"   90 A"   91 A"                 
  2.006   2.009   2.034   2.064   2.095   2.110   2.128   2.162
211 A'   92 A"  212 A'   93 A"  213 A'  214 A'  215 A'  216 A'                 
  2.171   2.186   2.225   2.250   2.250   2.291   2.291   2.323
217 A'  218 A'  219 A'  220 A'   94 A"  221 A'  222 A'  223 A'                 
  2.367   2.381   2.478   2.574   2.708   2.715   2.792   2.820
224 A'  225 A'  226 A'   95 A"   96 A"   97 A"  227 A'   98 A"                 
  2.827   2.911   2.937   2.982   3.038   3.056   3.133   3.149
 99 A"  228 A'  229 A'  230 A'  100 A"  231 A'  232 A'  233 A'                 
  3.380   3.393   3.614   3.798   3.805   3.944   3.949   3.962
234 A'  235 A'  236 A'  237 A'  238 A'  101 A"  239 A'  102 A"                 
  3.983   3.992   3.993   3.996   4.001   4.011   4.029   4.041
103 A"  104 A"  105 A"  106 A"  107 A"  108 A"  240 A'  109 A"                 
  4.043   4.059   4.070   4.074   4.074   4.076   4.096   4.136
241 A'  242 A'  110 A"  243 A'  244 A'  111 A"  245 A'  112 A"                 
  4.154   4.197   4.245   4.246   4.266   4.283   4.310   4.360
246 A'  247 A'  248 A'  249 A'  250 A'  251 A'  252 A'  253 A'                 
  4.399   4.406   4.447   4.484   4.560   4.805   6.014   6.031
254 A'  255 A'  256 A'  257 A'  258 A'  259 A'  113 A"  114 A"                 
  6.116   6.126   6.130   6.164   6.652   6.764   6.786   6.844
260 A'  261 A'  262 A'  263 A'  264 A'  265 A'  266 A'  267 A'                 
  7.533   7.548   7.550   7.582   7.661   7.663   7.675   7.695
115 A"  116 A"  117 A"  118 A"  268 A'  269 A'  270 A'  271 A'                 
  7.718   7.751   7.764   7.810  23.165  23.756  23.758  23.916
272 A'  273 A'  274 A'  275 A'  276 A'  277 A'  278 A'  279 A'                 
 23.917  24.000  27.901  27.922  28.350  28.364  28.407  28.424
280 A'  281 A'  282 A'  283 A'  119 A"  120 A"  284 A'  285 A'                 
 28.437  28.439  28.525  28.529  28.546  28.551  28.558  28.559
286 A'  287 A'  121 A"  122 A"  288 A'  123 A"  124 A"  289 A'                 
 28.618  28.620  28.722  28.726  47.913  48.015  48.035  48.084
290 A'  291 A'  292 A'  293 A'  294 A'  295 A'  296 A'  297 A'                 
127.890 127.900 127.952 127.958 127.965 127.976 151.691 151.710
125 A"  126 A"  298 A'  299 A'  300 A'  301 A'  302 A'  303 A'                 
289.728 289.744 289.746 289.780 289.858 289.862 289.877 289.916
127 A"  128 A"  129 A"  130 A"  304 A'  305 A'  306 A'  307 A'                 
289.918 289.972 289.985 290.0311020.7061020.8351020.8601020.920
308 A'  309 A'  310 A'  311 A'  312 A'  313 A'  314 A'  315 A'                 
*******1901.875
316 A'  317 A'                                                                 

 Beta MOs, Restricted
 -- Occupied --                  
*******-1165.89 -482.86 -482.86 -482.86 -482.86 -176.32 -176.32
  1 A'    2 A'    3 A'    4 A'    5 A'    6 A'    7 A'    8 A'                 
-165.72 -165.72 -165.72 -165.72 -165.72 -165.72  -62.51  -62.51
  9 A'   10 A'    1 A"    2 A"   11 A'   12 A'   13 A'   14 A'                 
-62.509 -62.508 -56.330 -56.330 -56.330 -56.329 -56.326 -56.326
 15 A'   16 A'   17 A'   18 A'   19 A'   20 A'    3 A"    4 A"                 
-56.325 -56.325 -56.325 -56.325 -56.325 -56.325 -35.816 -35.816
  5 A"   21 A'   22 A'   23 A'    6 A"   24 A'   25 A'   26 A'                 
-31.309 -31.309 -31.303 -31.303 -31.302 -31.302 -22.960 -22.959
 27 A'   28 A'    7 A"    8 A"   29 A'   30 A'   31 A'   32 A'                 
-22.958 -22.958 -22.958 -22.958 -22.953 -22.953 -22.953 -22.953
  9 A"   10 A"   33 A'   34 A'   35 A'   11 A"   36 A'   12 A"                 
-10.283 -10.283 -10.283 -10.281 -10.273 -10.272  -8.718  -8.718
 37 A'   38 A'   39 A'   40 A'   41 A'   42 A'   43 A'   44 A'                 
 -8.718  -8.717  -6.550  -6.550  -6.550  -6.550  -6.537  -6.536
 45 A'   46 A'   47 A'   48 A'   49 A'   50 A'   13 A"   14 A"                 
 -6.536  -6.536  -6.535  -6.535  -6.535  -6.535  -6.365  -6.365
 15 A"   16 A"   51 A'   52 A'   53 A'   54 A'   55 A'   56 A'                 
 -4.778  -4.778  -4.763  -4.763  -4.762  -4.762  -2.661  -2.661
 57 A'   58 A'   17 A"   18 A"   59 A'   60 A'   61 A'   62 A'                 
 -2.661  -2.660  -2.657  -2.657  -2.657  -2.657  -2.657  -2.656
 63 A'   64 A'   19 A"   20 A"   21 A"   22 A"   65 A'   66 A'                 
 -2.656  -2.656  -2.646  -2.645  -2.645  -2.645  -2.645  -2.645
 67 A'   68 A'   69 A'   70 A'   23 A"   24 A"   71 A'   25 A"                 
 -2.645  -2.645  -2.044  -2.044  -2.039  -2.039  -2.038  -2.038
 26 A"   72 A'   73 A'   74 A'   27 A"   28 A"   75 A'   76 A'                 
 -2.025  -2.025  -2.025  -2.025  -0.943  -0.875  -0.865  -0.820
 77 A'   78 A'   29 A"   30 A"   79 A'   80 A'   81 A'   82 A'                 
 -0.804  -0.776  -0.747  -0.681  -0.680  -0.619  -0.606  -0.548
 83 A'   84 A'   85 A'   86 A'   87 A'   88 A'   89 A'   90 A'                 
 -0.506  -0.458  -0.454  -0.437  -0.435  -0.393  -0.384  -0.381
 91 A'   31 A"   92 A'   93 A'   94 A'   95 A'   32 A"   96 A'                 
 -0.378  -0.345  -0.337  -0.333  -0.328  -0.312  -0.310  -0.293
 33 A"   97 A'   98 A'   99 A'   34 A"   35 A"   36 A"  100 A'                 
 -0.290  -0.277  -0.264  -0.261  -0.251
 37 A"  101 A'   38 A"   39 A"  102 A'                                         
 -- Virtual --                   
 -0.110  -0.071  -0.070  -0.062  -0.049  -0.022  -0.008  -0.003
103 A'   40 A"   41 A"  104 A'  105 A'  106 A'  107 A'  108 A'                 
  0.001   0.024   0.024   0.040   0.043   0.054   0.055   0.057
109 A'  110 A'  111 A'   42 A"  112 A'   43 A"  113 A'  114 A'                 
  0.060   0.061   0.067   0.067   0.071   0.083   0.084   0.093
 44 A"  115 A'   45 A"  116 A'  117 A'  118 A'   46 A"  119 A'                 
  0.098   0.102   0.105   0.116   0.118   0.125   0.136   0.142
 47 A"  120 A'  121 A'   48 A"  122 A'  123 A'   49 A"  124 A'                 
  0.150   0.158   0.166   0.176   0.179   0.188   0.189   0.197
 50 A"   51 A"  125 A'  126 A'  127 A'  128 A'  129 A'  130 A'                 
  0.201   0.204   0.208   0.209   0.215   0.221   0.239   0.241
131 A'  132 A'   52 A"  133 A'  134 A'  135 A'  136 A'  137 A'                 
  0.243   0.249   0.249   0.266   0.274   0.287   0.293   0.299
138 A'   53 A"  139 A'  140 A'  141 A'   54 A"  142 A'  143 A'                 
  0.321   0.359   0.366   0.368   0.385   0.386   0.388   0.393
144 A'  145 A'   55 A"  146 A'  147 A'   56 A"  148 A'   57 A"                 
  0.407   0.411   0.414   0.421   0.421   0.433   0.438   0.446
149 A'   58 A"  150 A'  151 A'  152 A'   59 A"   60 A"   61 A"                 
  0.453   0.461   0.471   0.475   0.483   0.491   0.494   0.502
153 A'   62 A"  154 A'  155 A'  156 A'   63 A"  157 A'  158 A'                 
  0.503   0.515   0.522   0.523   0.524   0.529   0.535   0.541
159 A'  160 A'  161 A'   64 A"   65 A"  162 A'   66 A"   67 A"                 
  0.546   0.554   0.566   0.567   0.589   0.595   0.610   0.615
163 A'   68 A"   69 A"   70 A"   71 A"  164 A'  165 A'  166 A'                 
  0.622   0.643   0.649   0.666   0.690   0.694   0.710   0.712
 72 A"  167 A'   73 A"  168 A'  169 A'  170 A'   74 A"  171 A'                 
  0.714   0.721   0.737   0.749   0.750   0.759   0.792   0.796
172 A'   75 A"  173 A'  174 A'  175 A'  176 A'  177 A'  178 A'                 
  0.809   0.821   0.840   0.840   0.861   0.873   0.885   0.903
179 A'  180 A'  181 A'  182 A'  183 A'  184 A'  185 A'   76 A"                 
  0.937   0.939   0.991   1.004   1.014   1.034   1.050   1.099
186 A'   77 A"  187 A'  188 A'  189 A'  190 A'  191 A'  192 A'                 
  1.119   1.124   1.147   1.149   1.177   1.221   1.238   1.241
 78 A"  193 A'  194 A'  195 A'   79 A"   80 A"   81 A"   82 A"                 
  1.326   1.353   1.357   1.366   1.401   1.441   1.459   1.466
196 A'  197 A'   83 A"   84 A"  198 A'  199 A'  200 A'  201 A'                 
  1.467   1.476   1.530   1.567   1.571   1.719   1.720   1.744
202 A'  203 A'  204 A'  205 A'  206 A'   85 A"   86 A"  207 A'                 
  1.747   1.810   1.812   1.843   1.845   1.893   1.980   2.005
208 A'  209 A'  210 A'   87 A"   88 A"   89 A"   90 A"   91 A"                 
  2.006   2.009   2.034   2.064   2.095   2.110   2.128   2.162
211 A'   92 A"  212 A'   93 A"  213 A'  214 A'  215 A'  216 A'                 
  2.171   2.186   2.225   2.250   2.250   2.291   2.291   2.323
217 A'  218 A'  219 A'  220 A'   94 A"  221 A'  222 A'  223 A'                 
  2.367   2.381   2.478   2.574   2.708   2.715   2.792   2.820
224 A'  225 A'  226 A'   95 A"   96 A"   97 A"  227 A'   98 A"                 
  2.827   2.911   2.937   2.982   3.038   3.056   3.133   3.149
 99 A"  228 A'  229 A'  230 A'  100 A"  231 A'  232 A'  233 A'                 
  3.380   3.393   3.614   3.798   3.805   3.944   3.949   3.962
234 A'  235 A'  236 A'  237 A'  238 A'  101 A"  239 A'  102 A"                 
  3.983   3.992   3.993   3.996   4.001   4.011   4.029   4.041
103 A"  104 A"  105 A"  106 A"  107 A"  108 A"  240 A'  109 A"                 
  4.043   4.059   4.070   4.074   4.074   4.076   4.096   4.136
241 A'  242 A'  110 A"  243 A'  244 A'  111 A"  245 A'  112 A"                 
  4.154   4.197   4.245   4.246   4.266   4.283   4.310   4.360
246 A'  247 A'  248 A'  249 A'  250 A'  251 A'  252 A'  253 A'                 
  4.399   4.406   4.447   4.484   4.560   4.805   6.014   6.031
254 A'  255 A'  256 A'  257 A'  258 A'  259 A'  113 A"  114 A"                 
  6.116   6.126   6.130   6.164   6.652   6.764   6.786   6.844
260 A'  261 A'  262 A'  263 A'  264 A'  265 A'  266 A'  267 A'                 
  7.533   7.548   7.550   7.582   7.661   7.663   7.675   7.695
115 A"  116 A"  117 A"  118 A"  268 A'  269 A'  270 A'  271 A'                 
  7.718   7.751   7.764   7.810  23.165  23.756  23.758  23.916
272 A'  273 A'  274 A'  275 A'  276 A'  277 A'  278 A'  279 A'                 
 23.917  24.000  27.901  27.922  28.350  28.364  28.407  28.424
280 A'  281 A'  282 A'  283 A'  119 A"  120 A"  284 A'  285 A'                 
 28.437  28.439  28.525  28.529  28.546  28.551  28.558  28.559
286 A'  287 A'  121 A"  122 A"  288 A'  123 A"  124 A"  289 A'                 
 28.618  28.620  28.722  28.726  47.913  48.015  48.035  48.084
290 A'  291 A'  292 A'  293 A'  294 A'  295 A'  296 A'  297 A'                 
127.890 127.900 127.952 127.958 127.965 127.976 151.691 151.710
125 A"  126 A"  298 A'  299 A'  300 A'  301 A'  302 A'  303 A'                 
289.728 289.744 289.746 289.780 289.858 289.862 289.877 289.916
127 A"  128 A"  129 A"  130 A"  304 A'  305 A'  306 A'  307 A'                 
289.918 289.972 289.985 290.0311020.7061020.8351020.8601020.920
308 A'  309 A'  310 A'  311 A'  312 A'  313 A'  314 A'  315 A'                 
*******1901.875
316 A'  317 A'                                                                 
 --------------------------------------------------------------

          Ground-State Mulliken Net Atomic Charges

     Atom                 Charge (a.u.)
  ----------------------------------------
      1 C                     0.140612
      2 C                    -0.327124
      3 C                     0.135578
      4 C                     0.155707
      5 C                     0.431591
      6 C                     0.143945
      7 Br                   -0.232374
      8 Br                   -0.163170
      9 Br                   -0.232553
     10 I                     0.108319
     11 Br                   -0.269178
     12 I                     0.108647
  ----------------------------------------
  Sum of atomic charges =     0.000000

 -----------------------------------------------------------------
                    Cartesian Multipole Moments
 -----------------------------------------------------------------
    Charge (ESU x 10^10)
                -0.0000
    Dipole Moment (Debye)
         X       0.0078      Y      -0.2284      Z       0.0000
       Tot       0.2285
    Quadrupole Moments (Debye-Ang)
        XX    -156.0718     XY      -0.0184     YY    -158.4156
        XZ       0.0000     YZ      -0.0000     ZZ    -165.7921
    Octopole Moments (Debye-Ang^2)
       XXX      -0.3044    XXY     -11.5844    XYY       0.1534
       YYY      -2.9259    XXZ      -0.0000    XYZ       0.0000
       YYZ       0.0000    XZZ       0.0070    YZZ      -1.1893
       ZZZ      -0.0000
    Hexadecapole Moments (Debye-Ang^3)
      XXXX   -5038.9209   XXXY       0.0957   XXYY   -1516.9291
      XYYY      -0.3154   YYYY   -4156.1998   XXXZ      -0.0000
      XXYZ      -0.0000   XYYZ       0.0000   YYYZ      -0.0000
      XXZZ    -954.5913   XYZZ      -0.0346   YYZZ    -786.6508
      XZZZ       0.0000   YZZZ      -0.0000   ZZZZ    -212.1677
 -----------------------------------------------------------------
 Calculating MO derivatives via CPSCF
    1     0    39    0.0270690  
    2     0    39    0.0083096  
    3     0    39    0.0015966  
    4     0    39    0.0001792  
    5    20    19    0.0000264  
    6    37     2    0.0000016  
    7    39     0    0.0000001  Converged
 Time for AOints: 418.0 s (CPU) 105.0 s (wall)
 ------------------------------------------------------------------------------
                     AOints        : Timing summary (seconds)
 ------------------------------------------------------------------------------
     job step          cpu (% of tot)      sys (% of tot)     wall (% of tot)
 ------------------------------------------------------------------------------
  AOints            0.4180E+03 ( 8.6)   0.1500E-04 ( 5.3)   0.1050E+03 ( 8.5)
 ------------------------------------------------------------------------------
   Grand Totals     0.4864E+04          0.2830E-03          0.1242E+04
 ------------------------------------------------------------------------------
 Polarizability Matrix (a.u.)
            1           2           3
    1-273.3933429  -0.0274575   0.0000000
    2  -0.0274575-256.8744838  -0.0000000
    3   0.0000000  -0.0000000-117.7213328
 Calculating analytic Hessian of the SCF energy

 Direct stationary perturbation theory relativistic correction:

 rels  =     261.130025465654
 relv  =    -883.292551923055
 rel2e =     132.345420622236
 E_rel =    -489.817105835165

 Hessian of the SCF Energy
            1           2           3           4           5           6
    1   0.4929417  -0.0428603  -0.0000000  -0.2347110   0.1116720   0.0000000
    2  -0.0428603   0.5418613  -0.0000000   0.0580298  -0.1377881  -0.0000000
    3  -0.0000000  -0.0000000   0.0960585  -0.0000000  -0.0000000  -0.0462361
    4  -0.2347110   0.0580298  -0.0000000   0.5741470   0.0001282  -0.0000000
    5   0.1116720  -0.1377881  -0.0000000   0.0001282   0.4763312  -0.0000000
    6   0.0000000  -0.0000000  -0.0462361  -0.0000000  -0.0000000   0.0951660
    7  -0.0561210   0.0281910   0.0000000  -0.2352622  -0.1116409   0.0000000
    8  -0.0279838   0.0568296   0.0000000  -0.0579827  -0.1375244   0.0000000
    9   0.0000000  -0.0000000   0.0001768   0.0000000   0.0000000  -0.0462461
   10  -0.0165792   0.0281002  -0.0000000   0.0283699  -0.0208172   0.0000000
   11   0.0283337  -0.0482754   0.0000000  -0.0749013  -0.0277140  -0.0000000
   12  -0.0000000  -0.0000000   0.0051511   0.0000000   0.0000000   0.0005474
   13   0.0287180  -0.0757478   0.0000000  -0.0661171   0.0000495  -0.0000000
   14  -0.0214655  -0.0276168   0.0000000   0.0001211  -0.0001057  -0.0000000
   15   0.0000000   0.0000000  -0.0022770  -0.0000000  -0.0000000   0.0058699
   16  -0.0896439   0.0255106   0.0000000   0.0285569   0.0207511   0.0000000
   17  -0.0206024  -0.2824795  -0.0000000   0.0747247  -0.0279123   0.0000000
   18  -0.0000000   0.0000000  -0.0429933   0.0000000  -0.0000000   0.0005106
   19  -0.1088886  -0.0460081  -0.0000000  -0.0348467  -0.0163088  -0.0000000
   20  -0.0475107  -0.0575018  -0.0000000  -0.0012293   0.0006356   0.0000000
   21  -0.0000000  -0.0000000  -0.0194476   0.0000000   0.0000000   0.0025480
   22  -0.0006557   0.0182175   0.0000000  -0.0309237  -0.0001389  -0.0000000
   23   0.0035970  -0.0323235   0.0000000  -0.0001175  -0.1421780  -0.0000000
   24   0.0000000   0.0000000   0.0021529  -0.0000000  -0.0000000  -0.0192068
   25   0.0003540  -0.0043365  -0.0000000  -0.0347201   0.0163355   0.0000000
   26  -0.0015929   0.0001190  -0.0000000   0.0012802   0.0006020   0.0000000
   27  -0.0000000   0.0000000   0.0032497   0.0000000  -0.0000000   0.0025344
   28  -0.0005584   0.0000563   0.0000000   0.0027824   0.0001261  -0.0000000
   29  -0.0000717  -0.0004713  -0.0000000   0.0022609  -0.0019158   0.0000000
   30   0.0000000  -0.0000000  -0.0006628  -0.0000000   0.0000000   0.0027551
   31  -0.0021795  -0.0000414   0.0000000  -0.0000525   0.0000015  -0.0000000
   32  -0.0024936   0.0024262   0.0000000  -0.0000210  -0.0005214   0.0000000
   33   0.0000000   0.0000000   0.0036077  -0.0000000  -0.0000000  -0.0010106
   34  -0.0126760   0.0108900   0.0000000   0.0027773  -0.0001578   0.0000000
   35   0.0209759  -0.0147831   0.0000000  -0.0022935  -0.0019069  -0.0000000
   36   0.0000000  -0.0000000   0.0012201  -0.0000000   0.0000000   0.0027681
            7           8           9          10          11          12
    1  -0.0561210  -0.0279838   0.0000000  -0.0165792   0.0283337  -0.0000000
    2   0.0281910   0.0568296  -0.0000000   0.0281002  -0.0482754  -0.0000000
    3   0.0000000   0.0000000   0.0001768  -0.0000000   0.0000000   0.0051511
    4  -0.2352622  -0.0579827   0.0000000   0.0283699  -0.0749013   0.0000000
    5  -0.1116409  -0.1375244   0.0000000  -0.0208172  -0.0277140   0.0000000
    6   0.0000000   0.0000000  -0.0462461   0.0000000  -0.0000000   0.0005474
    7   0.4923760   0.0435876  -0.0000000  -0.0894567   0.0202358  -0.0000000
    8   0.0435876   0.5418481  -0.0000000  -0.0258706  -0.2829702  -0.0000000
    9  -0.0000000  -0.0000000   0.0960852   0.0000000  -0.0000000  -0.0430219
   10  -0.0894567  -0.0258706   0.0000000   0.4467783  -0.0632295  -0.0000000
   11   0.0202358  -0.2829702  -0.0000000  -0.0632295   0.5282842  -0.0000000
   12  -0.0000000  -0.0000000  -0.0430219  -0.0000000  -0.0000000   0.0959206
   13   0.0289338   0.0756750   0.0000000  -0.2336757   0.0578912   0.0000000
   14   0.0213024  -0.0279301   0.0000000   0.1054119  -0.1331861  -0.0000000
   15   0.0000000   0.0000000  -0.0021879   0.0000000   0.0000000  -0.0427466
   16  -0.0166774  -0.0281934  -0.0000000  -0.0547233   0.0272616   0.0000000
   17  -0.0283921  -0.0481654   0.0000000  -0.0269473   0.0539484   0.0000000
   18  -0.0000000   0.0000000   0.0051446   0.0000000   0.0000000   0.0008913
   19   0.0003601   0.0043428   0.0000000  -0.0006082  -0.0003821   0.0000000
   20   0.0015966   0.0001114   0.0000000  -0.0003486  -0.0003093  -0.0000000
   21  -0.0000000  -0.0000000   0.0032519  -0.0000000  -0.0000000  -0.0008440
   22  -0.0006877  -0.0182911   0.0000000  -0.0023494  -0.0001849   0.0000000
   23  -0.0036664  -0.0322936  -0.0000000  -0.0025892   0.0025860  -0.0000000
   24   0.0000000  -0.0000000   0.0021546   0.0000000  -0.0000000   0.0032845
   25  -0.1079205   0.0455682  -0.0000000  -0.0136454   0.0123812   0.0000000
   26   0.0470315  -0.0572773  -0.0000000   0.0262744  -0.0191266   0.0000000
   27  -0.0000000   0.0000000  -0.0195009   0.0000000   0.0000000   0.0015949
   28  -0.0128141  -0.0108783   0.0000000  -0.0631467  -0.0231167   0.0000000
   29  -0.0208483  -0.0145907  -0.0000000  -0.0231462  -0.0407907   0.0000000
   30  -0.0000000  -0.0000000   0.0012030  -0.0000000   0.0000000  -0.0252725
   31  -0.0021563   0.0000703   0.0000000  -0.0009092   0.0193139   0.0000000
   32   0.0025231   0.0024387  -0.0000000   0.0046842  -0.0330297   0.0000000
   33   0.0000000  -0.0000000   0.0036095   0.0000000  -0.0000000   0.0018051
   34  -0.0005721  -0.0000436   0.0000000  -0.0000516  -0.0036027   0.0000000
   35   0.0000852  -0.0004768   0.0000000  -0.0015290   0.0005817   0.0000000
   36   0.0000000   0.0000000  -0.0006687  -0.0000000  -0.0000000   0.0026902
           13          14          15          16          17          18
    1   0.0287180  -0.0214655   0.0000000  -0.0896439  -0.0206024  -0.0000000
    2  -0.0757478  -0.0276168   0.0000000   0.0255106  -0.2824795   0.0000000
    3   0.0000000   0.0000000  -0.0022770   0.0000000  -0.0000000  -0.0429933
    4  -0.0661171   0.0001211  -0.0000000   0.0285569   0.0747247   0.0000000
    5   0.0000495  -0.0001057  -0.0000000   0.0207511  -0.0279123  -0.0000000
    6  -0.0000000  -0.0000000   0.0058699   0.0000000   0.0000000   0.0005106
    7   0.0289338   0.0213024   0.0000000  -0.0166774  -0.0283921  -0.0000000
    8   0.0756750  -0.0279301   0.0000000  -0.0281934  -0.0481654   0.0000000
    9   0.0000000   0.0000000  -0.0021879  -0.0000000   0.0000000   0.0051446
   10  -0.2336757   0.1054119   0.0000000  -0.0547233  -0.0269473   0.0000000
   11   0.0578912  -0.1331861   0.0000000   0.0272616   0.0539484   0.0000000
   12   0.0000000  -0.0000000  -0.0427466   0.0000000   0.0000000   0.0008913
   13   0.5554494  -0.0011515  -0.0000000  -0.2326554  -0.0566217   0.0000000
   14  -0.0011515   0.4633143  -0.0000000  -0.1042613  -0.1324115   0.0000000
   15  -0.0000000  -0.0000000   0.0950532   0.0000000   0.0000000  -0.0428886
   16  -0.2326554  -0.1042613   0.0000000   0.4458539   0.0617529  -0.0000000
   17  -0.0566217  -0.1324115   0.0000000   0.0617529   0.5267745  -0.0000000
   18   0.0000000   0.0000000  -0.0428886  -0.0000000  -0.0000000   0.0963101
   19   0.0025089   0.0002269   0.0000000  -0.0136984  -0.0123797  -0.0000000
   20   0.0025866  -0.0020746  -0.0000000  -0.0263082  -0.0190169  -0.0000000
   21   0.0000000   0.0000000   0.0035509  -0.0000000   0.0000000   0.0015969
   22  -0.0002103  -0.0000001  -0.0000000  -0.0023476   0.0001929   0.0000000
   23   0.0000022  -0.0005685  -0.0000000   0.0026025   0.0025789   0.0000000
   24  -0.0000000  -0.0000000  -0.0008156   0.0000000   0.0000000   0.0032795
   25   0.0025059  -0.0002214   0.0000000  -0.0006040   0.0003709  -0.0000000
   26  -0.0025816  -0.0020646   0.0000000   0.0003478  -0.0003037  -0.0000000
   27   0.0000000  -0.0000000   0.0035332  -0.0000000  -0.0000000  -0.0008448
   28  -0.0273463  -0.0118118  -0.0000000  -0.0000078   0.0035910   0.0000000
   29  -0.0017337   0.0006871  -0.0000000   0.0015171   0.0005676  -0.0000000
   30  -0.0000000   0.0000000   0.0011782   0.0000000   0.0000000   0.0026831
   31  -0.0303761  -0.0001926  -0.0000000  -0.0010147  -0.0193125   0.0000000
   32  -0.0002431  -0.1386946   0.0000000  -0.0047446  -0.0327610  -0.0000000
   33  -0.0000000   0.0000000  -0.0195279   0.0000000   0.0000000   0.0017854
   34  -0.0277388   0.0120415  -0.0000000  -0.0630391   0.0236228   0.0000000
   35   0.0018726   0.0006554  -0.0000000   0.0237709  -0.0408202   0.0000000
   36   0.0000000  -0.0000000   0.0012581  -0.0000000   0.0000000  -0.0254750
           19          20          21          22          23          24
    1  -0.1088886  -0.0475107  -0.0000000  -0.0006557   0.0035970   0.0000000
    2  -0.0460081  -0.0575018  -0.0000000   0.0182175  -0.0323235   0.0000000
    3  -0.0000000  -0.0000000  -0.0194476   0.0000000   0.0000000   0.0021529
    4  -0.0348467  -0.0012293   0.0000000  -0.0309237  -0.0001175  -0.0000000
    5  -0.0163088   0.0006356   0.0000000  -0.0001389  -0.1421780  -0.0000000
    6  -0.0000000   0.0000000   0.0025480  -0.0000000  -0.0000000  -0.0192068
    7   0.0003601   0.0015966  -0.0000000  -0.0006877  -0.0036664   0.0000000
    8   0.0043428   0.0001114  -0.0000000  -0.0182911  -0.0322936  -0.0000000
    9   0.0000000   0.0000000   0.0032519   0.0000000  -0.0000000   0.0021546
   10  -0.0006082  -0.0003486  -0.0000000  -0.0023494  -0.0025892   0.0000000
   11  -0.0003821  -0.0003093  -0.0000000  -0.0001849   0.0025860  -0.0000000
   12   0.0000000  -0.0000000  -0.0008440   0.0000000  -0.0000000   0.0032845
   13   0.0025089   0.0025866   0.0000000  -0.0002103   0.0000022  -0.0000000
   14   0.0002269  -0.0020746   0.0000000  -0.0000001  -0.0005685  -0.0000000
   15   0.0000000  -0.0000000   0.0035509  -0.0000000  -0.0000000  -0.0008156
   16  -0.0136984  -0.0263082  -0.0000000  -0.0023476   0.0026025   0.0000000
   17  -0.0123797  -0.0190169   0.0000000   0.0001929   0.0025789   0.0000000
   18  -0.0000000  -0.0000000   0.0015969   0.0000000   0.0000000   0.0032795
   19   0.1652483   0.0636676   0.0000000  -0.0097025   0.0025520  -0.0000000
   20   0.0636676   0.0944051   0.0000000   0.0108306  -0.0017780  -0.0000000
   21   0.0000000   0.0000000   0.0084571   0.0000000  -0.0000000   0.0001954
   22  -0.0097025   0.0108306   0.0000000   0.0565730   0.0001399  -0.0000000
   23   0.0025520  -0.0017780  -0.0000000   0.0001399   0.2079745   0.0000000
   24  -0.0000000  -0.0000000   0.0001954  -0.0000000   0.0000000   0.0086100
   25  -0.0011649   0.0003695  -0.0000000  -0.0096854  -0.0025154   0.0000000
   26  -0.0003670   0.0002822  -0.0000000  -0.0107641  -0.0017351   0.0000000
   27   0.0000000  -0.0000000   0.0001273   0.0000000   0.0000000   0.0001886
   28  -0.0004779  -0.0002970   0.0000000  -0.0000594   0.0000052  -0.0000000
   29  -0.0002770  -0.0001401  -0.0000000  -0.0008055  -0.0005997   0.0000000
   30  -0.0000000   0.0000000  -0.0001001  -0.0000000  -0.0000000   0.0001351
   31  -0.0000366  -0.0009228   0.0000000   0.0001041  -0.0000005  -0.0000000
   32  -0.0001530  -0.0006644  -0.0000000  -0.0000017  -0.0010588   0.0000000
   33   0.0000000   0.0000000   0.0001314  -0.0000000  -0.0000000  -0.0001143
   34   0.0013068  -0.0024345   0.0000000  -0.0000558  -0.0000100  -0.0000000
   35   0.0050866  -0.0139490   0.0000000   0.0008051  -0.0006041  -0.0000000
   36  -0.0000000   0.0000000   0.0005328  -0.0000000   0.0000000   0.0001362
           25          26          27          28          29          30
    1   0.0003540  -0.0015929  -0.0000000  -0.0005584  -0.0000717   0.0000000
    2  -0.0043365   0.0001190   0.0000000   0.0000563  -0.0004713  -0.0000000
    3  -0.0000000  -0.0000000   0.0032497   0.0000000  -0.0000000  -0.0006628
    4  -0.0347201   0.0012802   0.0000000   0.0027824   0.0022609  -0.0000000
    5   0.0163355   0.0006020  -0.0000000   0.0001261  -0.0019158   0.0000000
    6   0.0000000   0.0000000   0.0025344  -0.0000000   0.0000000   0.0027551
    7  -0.1079205   0.0470315  -0.0000000  -0.0128141  -0.0208483  -0.0000000
    8   0.0455682  -0.0572773   0.0000000  -0.0108783  -0.0145907  -0.0000000
    9  -0.0000000  -0.0000000  -0.0195009   0.0000000  -0.0000000   0.0012030
   10  -0.0136454   0.0262744   0.0000000  -0.0631467  -0.0231462  -0.0000000
   11   0.0123812  -0.0191266   0.0000000  -0.0231167  -0.0407907   0.0000000
   12   0.0000000   0.0000000   0.0015949   0.0000000   0.0000000  -0.0252725
   13   0.0025059  -0.0025816   0.0000000  -0.0273463  -0.0017337  -0.0000000
   14  -0.0002214  -0.0020646  -0.0000000  -0.0118118   0.0006871   0.0000000
   15   0.0000000   0.0000000   0.0035332  -0.0000000  -0.0000000   0.0011782
   16  -0.0006040   0.0003478  -0.0000000  -0.0000078   0.0015171   0.0000000
   17   0.0003709  -0.0003037  -0.0000000   0.0035910   0.0005676   0.0000000
   18  -0.0000000  -0.0000000  -0.0008448   0.0000000  -0.0000000   0.0026831
   19  -0.0011649  -0.0003670   0.0000000  -0.0004779  -0.0002770  -0.0000000
   20   0.0003695   0.0002822  -0.0000000  -0.0002970  -0.0001401   0.0000000
   21  -0.0000000  -0.0000000   0.0001273   0.0000000  -0.0000000  -0.0001001
   22  -0.0096854  -0.0107641   0.0000000  -0.0000594  -0.0008055  -0.0000000
   23  -0.0025154  -0.0017351   0.0000000   0.0000052  -0.0005997  -0.0000000
   24   0.0000000   0.0000000   0.0001886  -0.0000000   0.0000000   0.0001351
   25   0.1640888  -0.0631837  -0.0000000   0.0013074  -0.0052011   0.0000000
   26  -0.0631837   0.0945171  -0.0000000   0.0023452  -0.0142108   0.0000000
   27  -0.0000000  -0.0000000   0.0085092   0.0000000  -0.0000000   0.0005726
   28   0.0013074   0.0023452   0.0000000   0.1123372   0.0380626  -0.0000000
   29  -0.0052011  -0.0142108  -0.0000000   0.0380626   0.0728395   0.0000000
   30   0.0000000   0.0000000   0.0005726  -0.0000000   0.0000000   0.0168710
   31  -0.0000361   0.0009115   0.0000000  -0.0114612   0.0098228  -0.0000000
   32   0.0001518  -0.0006595   0.0000000   0.0023336  -0.0014818   0.0000000
   33   0.0000000   0.0000000   0.0001339  -0.0000000   0.0000000   0.0005121
   34  -0.0004794   0.0002986  -0.0000000  -0.0005555   0.0004192  -0.0000000
   35   0.0002809  -0.0001427   0.0000000  -0.0004160   0.0001069  -0.0000000
   36   0.0000000   0.0000000  -0.0000981  -0.0000000   0.0000000   0.0001252
           31          32          33          34          35          36
    1  -0.0021795  -0.0024936   0.0000000  -0.0126760   0.0209759   0.0000000
    2  -0.0000414   0.0024262   0.0000000   0.0108900  -0.0147831  -0.0000000
    3   0.0000000   0.0000000   0.0036077   0.0000000   0.0000000   0.0012201
    4  -0.0000525  -0.0000210  -0.0000000   0.0027773  -0.0022935  -0.0000000
    5   0.0000015  -0.0005214  -0.0000000  -0.0001578  -0.0019069   0.0000000
    6  -0.0000000   0.0000000  -0.0010106   0.0000000  -0.0000000   0.0027681
    7  -0.0021563   0.0025231   0.0000000  -0.0005721   0.0000852   0.0000000
    8   0.0000703   0.0024387  -0.0000000  -0.0000436  -0.0004768   0.0000000
    9   0.0000000  -0.0000000   0.0036095   0.0000000   0.0000000  -0.0006687
   10  -0.0009092   0.0046842   0.0000000  -0.0000516  -0.0015290  -0.0000000
   11   0.0193139  -0.0330297  -0.0000000  -0.0036027   0.0005817  -0.0000000
   12   0.0000000   0.0000000   0.0018051   0.0000000   0.0000000   0.0026902
   13  -0.0303761  -0.0002431  -0.0000000  -0.0277388   0.0018726   0.0000000
   14  -0.0001926  -0.1386946   0.0000000   0.0120415   0.0006554  -0.0000000
   15  -0.0000000   0.0000000  -0.0195279  -0.0000000  -0.0000000   0.0012581
   16  -0.0010147  -0.0047446   0.0000000  -0.0630391   0.0237709  -0.0000000
   17  -0.0193125  -0.0327610   0.0000000   0.0236228  -0.0408202   0.0000000
   18   0.0000000  -0.0000000   0.0017854   0.0000000   0.0000000  -0.0254750
   19  -0.0000366  -0.0001530   0.0000000   0.0013068   0.0050866  -0.0000000
   20  -0.0009228  -0.0006644   0.0000000  -0.0024345  -0.0139490   0.0000000
   21   0.0000000  -0.0000000   0.0001314   0.0000000   0.0000000   0.0005328
   22   0.0001041  -0.0000017  -0.0000000  -0.0000558   0.0008051  -0.0000000
   23  -0.0000005  -0.0010588  -0.0000000  -0.0000100  -0.0006041   0.0000000
   24  -0.0000000   0.0000000  -0.0001143  -0.0000000  -0.0000000   0.0001362
   25  -0.0000361   0.0001518   0.0000000  -0.0004794   0.0002809   0.0000000
   26   0.0009115  -0.0006595   0.0000000   0.0002986  -0.0001427   0.0000000
   27   0.0000000   0.0000000   0.0001339  -0.0000000   0.0000000  -0.0000981
   28  -0.0114612   0.0023336  -0.0000000  -0.0005555  -0.0004160  -0.0000000
   29   0.0098228  -0.0014818   0.0000000   0.0004192   0.0001069   0.0000000
   30  -0.0000000   0.0000000   0.0005121  -0.0000000  -0.0000000   0.0001252
   31   0.0597934   0.0003110  -0.0000000  -0.0116759  -0.0099613  -0.0000000
   32   0.0003110   0.2054741  -0.0000000  -0.0023467  -0.0014675  -0.0000000
   33  -0.0000000  -0.0000000   0.0085304  -0.0000000   0.0000000   0.0005371
   34  -0.0116759  -0.0023467  -0.0000000   0.1127600  -0.0386773   0.0000000
   35  -0.0099613  -0.0014675   0.0000000  -0.0386773   0.0728067  -0.0000000
   36  -0.0000000  -0.0000000   0.0005371   0.0000000  -0.0000000   0.0169741
 **********************************************************************
 **                                                                  **
 **                       VIBRATIONAL ANALYSIS                       **
 **                       --------------------                       **
 **                                                                  **
 **        VIBRATIONAL FREQUENCIES (CM**-1) AND NORMAL MODES         **
 **     FORCE CONSTANTS (mDYN/ANGSTROM) AND REDUCED MASSES (AMU)     **
 **                  INFRARED INTENSITIES (KM/MOL)                   **
 **                                                                  **
 **********************************************************************


 Mode:                 1                      2                      3
 Frequency:        35.61                  38.05                  48.99
 Force Cnst:      0.0596                 0.0752                 0.1231
 Red. Mass:      79.7550                88.1842                87.0666
 IR Active:          YES                    YES                    YES
 IR Intens:        0.000                  0.000                  0.001
 Raman Active:       YES                    YES                    YES
               X      Y      Z        X      Y      Z        X      Y      Z
 C         -0.000 -0.000 -0.062   -0.000 -0.000 -0.119    0.000  0.000  0.008
 C          0.000  0.000  0.091    0.000  0.000  0.000   -0.000 -0.000 -0.071
 C         -0.000  0.000 -0.061    0.000 -0.000  0.122    0.000 -0.000  0.009
 C         -0.000  0.000 -0.051   -0.000 -0.000 -0.057    0.000 -0.000 -0.046
 C          0.000  0.000  0.100   -0.000 -0.000 -0.000    0.000 -0.000  0.051
 C         -0.000 -0.000 -0.050    0.000 -0.000  0.059    0.000  0.000 -0.047
 Br        -0.000 -0.000 -0.318   -0.000 -0.000 -0.599    0.000  0.000  0.415
 Br         0.000  0.000  0.607    0.000  0.000 -0.004   -0.000 -0.000 -0.387
 Br        -0.000  0.000 -0.310    0.000  0.000  0.602    0.000  0.000  0.416
 I         -0.000 -0.000 -0.176   -0.000 -0.000 -0.348    0.000  0.000 -0.305
 Br         0.000  0.000  0.586    0.000 -0.000 -0.004    0.000 -0.000  0.554
 I         -0.000  0.000 -0.172    0.000  0.000  0.349    0.000 -0.000 -0.306
 TransDip  -0.000  0.000  0.001   -0.000 -0.000 -0.000    0.000  0.000  0.001

 Mode:                 4                      5                      6
 Frequency:       115.80                 127.71                 148.09
 Force Cnst:      0.6872                 0.8407                 1.0298
 Red. Mass:      86.9838                87.4862                79.6909
 IR Active:          YES                    YES                    YES
 IR Intens:        0.615                  0.289                  0.035
 Raman Active:       YES                    YES                    YES
               X      Y      Z        X      Y      Z        X      Y      Z
 C          0.015  0.208  0.000    0.128  0.042 -0.000    0.008 -0.084  0.000
 C          0.002  0.224 -0.000    0.066 -0.006 -0.000   -0.001 -0.149  0.000
 C         -0.009  0.207 -0.000    0.128 -0.052 -0.000   -0.009 -0.085 -0.000
 C          0.028  0.201  0.000    0.195 -0.011  0.000   -0.053 -0.100 -0.000
 C          0.004  0.234  0.000    0.190 -0.005  0.000   -0.002 -0.081 -0.000
 C         -0.019  0.201 -0.000    0.198  0.002 -0.000    0.048 -0.097  0.000
 Br         0.075  0.131 -0.000   -0.010  0.300 -0.000   -0.363  0.508  0.000
 Br        -0.007  0.264 -0.000   -0.517 -0.006  0.000    0.009 -0.163  0.000
 Br        -0.076  0.118  0.000   -0.000 -0.293 -0.000    0.364  0.508 -0.000
 I          0.432 -0.292 -0.000    0.087  0.437 -0.000   -0.130 -0.203  0.000
 Br        -0.003  0.255 -0.000    0.084 -0.005  0.000    0.011 -0.118  0.000
 I         -0.428 -0.306  0.000    0.103 -0.431  0.000    0.117 -0.197 -0.000
 TransDip  -0.000 -0.025 -0.000   -0.017  0.001 -0.000    0.000  0.006 -0.000

 Mode:                 7                      8                      9
 Frequency:       149.58                 160.56                 170.04
 Force Cnst:      1.1079                 1.2182                 1.3881
 Red. Mass:      84.0449                80.1982                81.4851
 IR Active:          YES                    YES                    YES
 IR Intens:        0.001                  0.002                  0.216
 Raman Active:       YES                    YES                    YES
               X      Y      Z        X      Y      Z        X      Y      Z
 C         -0.044  0.041  0.000    0.016  0.023 -0.000   -0.093 -0.162 -0.000
 C         -0.053  0.004 -0.000    0.016  0.003 -0.000   -0.005 -0.152 -0.000
 C         -0.044 -0.035 -0.000    0.014 -0.018 -0.000    0.082 -0.159  0.000
 C         -0.083 -0.066 -0.000    0.028 -0.024 -0.000    0.106 -0.145  0.000
 C         -0.025  0.003  0.000    0.028  0.003  0.000   -0.003 -0.277 -0.000
 C         -0.084  0.072  0.000    0.030  0.029 -0.000   -0.111 -0.147 -0.000
 Br         0.050 -0.148  0.000   -0.202  0.451  0.000   -0.287  0.002  0.000
 Br        -0.040  0.005 -0.000    0.674  0.003 -0.000    0.010 -0.238  0.000
 Br         0.038  0.135  0.000   -0.215 -0.459  0.000    0.268 -0.001 -0.000
 I         -0.268  0.059  0.000   -0.113  0.071  0.000    0.356  0.256 -0.000
 Br         0.876  0.002 -0.000    0.075  0.005 -0.000    0.005 -0.420  0.000
 I         -0.275 -0.056  0.000   -0.106 -0.073  0.000   -0.352  0.251  0.000
 TransDip   0.001 -0.000  0.000   -0.001 -0.000  0.000    0.000  0.015  0.000

 Mode:                10                     11                     12
 Frequency:       173.63                 179.16                 216.44
 Force Cnst:      0.2368                 1.2324                 1.8438
 Red. Mass:      13.3323                65.1623                66.8027
 IR Active:          YES                    YES                    YES
 IR Intens:        0.634                  0.194                  0.000
 Raman Active:       YES                    YES                    YES
               X      Y      Z        X      Y      Z        X      Y      Z
 C          0.000  0.000  0.422    0.290  0.126 -0.000   -0.115  0.060 -0.000
 C          0.000  0.000  0.438    0.243 -0.002 -0.000   -0.000  0.315  0.000
 C          0.000 -0.000  0.422    0.292 -0.130 -0.000    0.115  0.060  0.000
 C          0.000 -0.000  0.379    0.077 -0.103 -0.000    0.077 -0.026  0.000
 C          0.000 -0.000  0.386    0.082 -0.003 -0.000   -0.001 -0.207 -0.000
 C          0.000  0.000  0.377    0.074  0.100 -0.000   -0.078 -0.026 -0.000
 Br         0.000  0.000 -0.057    0.432  0.263  0.000   -0.129 -0.074  0.000
 Br        -0.000  0.000 -0.066   -0.153 -0.002  0.000    0.001  0.730 -0.000
 Br         0.000 -0.000 -0.057    0.439 -0.268  0.000    0.129 -0.074 -0.000
 I         -0.000 -0.000 -0.048   -0.220 -0.120  0.000   -0.058 -0.042 -0.000
 Br        -0.000 -0.000 -0.035   -0.157 -0.005  0.000   -0.001 -0.473  0.000
 I         -0.000  0.000 -0.048   -0.229  0.128  0.000    0.059 -0.043  0.000
 TransDip  -0.000 -0.000 -0.026   -0.014  0.000  0.000    0.000 -0.000  0.000

 Mode:                13                     14                     15
 Frequency:       237.39                 323.32                 327.52
 Force Cnst:      2.4748                 0.7544                 0.7716
 Red. Mass:      74.5332                12.2478                12.2086
 IR Active:          YES                    YES                    YES
 IR Intens:        0.002                  0.084                  0.000
 Raman Active:       YES                    YES                    YES
               X      Y      Z        X      Y      Z        X      Y      Z
 C         -0.140 -0.059 -0.000   -0.000  0.000 -0.260    0.000 -0.000  0.496
 C         -0.001  0.031  0.000   -0.000  0.000 -0.564    0.000 -0.000 -0.003
 C          0.136 -0.058  0.000   -0.000 -0.000 -0.254   -0.000 -0.000 -0.499
 C          0.015  0.012  0.000    0.000 -0.000  0.317   -0.000 -0.000 -0.500
 C         -0.000  0.140 -0.000    0.000  0.000  0.592   -0.000  0.000  0.006
 C         -0.016  0.011 -0.000    0.000  0.000  0.309    0.000  0.000  0.503
 Br        -0.494 -0.291  0.000    0.000 -0.000  0.015   -0.000 -0.000 -0.028
 Br         0.000  0.094 -0.000    0.000  0.000  0.034    0.000  0.000  0.000
 Br         0.491 -0.291 -0.000    0.000  0.000  0.015    0.000 -0.000  0.028
 I         -0.018 -0.013 -0.000   -0.000 -0.000 -0.015    0.000  0.000  0.021
 Br         0.002  0.519  0.000   -0.000 -0.000 -0.036   -0.000 -0.000 -0.000
 I          0.019 -0.014  0.000   -0.000  0.000 -0.015   -0.000  0.000 -0.022
 TransDip  -0.000  0.001  0.000    0.000  0.000 -0.009   -0.000  0.000  0.000

 Mode:                16                     17                     18
 Frequency:       497.03                 543.98                 552.58
 Force Cnst:      2.0179                 2.4784                 2.2069
 Red. Mass:      13.8636                14.2152                12.2670
 IR Active:          YES                    YES                    YES
 IR Intens:       16.262                 21.768                  0.540
 Raman Active:       YES                    YES                    YES
               X      Y      Z        X      Y      Z        X      Y      Z
 C          0.297 -0.031  0.000   -0.044  0.416  0.000    0.243 -0.351 -0.000
 C          0.313 -0.000  0.000   -0.005  0.380 -0.000    0.439  0.003 -0.000
 C          0.298  0.031 -0.000    0.038  0.409 -0.000    0.245  0.359  0.000
 C          0.478  0.015  0.000    0.037  0.422 -0.000   -0.157  0.358 -0.000
 C          0.491 -0.000 -0.000    0.004  0.339 -0.000   -0.365  0.003  0.000
 C          0.478 -0.015 -0.000   -0.032  0.429  0.000   -0.159 -0.349  0.000
 Br        -0.087 -0.045 -0.000   -0.037 -0.040 -0.000   -0.022  0.020  0.000
 Br        -0.019 -0.000 -0.000    0.000 -0.117  0.000   -0.029 -0.001  0.000
 Br        -0.086  0.045  0.000    0.037 -0.039  0.000   -0.022 -0.020 -0.000
 I         -0.045 -0.018  0.000   -0.016 -0.019  0.000    0.002 -0.013  0.000
 Br        -0.023 -0.000  0.000   -0.000 -0.107  0.000    0.027 -0.001 -0.000
 I         -0.045  0.018  0.000    0.016 -0.019 -0.000    0.003  0.013 -0.000
 TransDip   0.129  0.000  0.000   -0.000  0.149 -0.000    0.024  0.001 -0.000

 Mode:                19                     20                     21
 Frequency:       563.77                 570.62                 626.39
 Force Cnst:      2.2557                 2.3113                 2.7772
 Red. Mass:      12.0454                12.0478                12.0135
 IR Active:          YES                    YES                    YES
 IR Intens:        0.001                  0.536                  3.220
 Raman Active:       YES                    YES                    YES
               X      Y      Z        X      Y      Z        X      Y      Z
 C          0.000 -0.000  0.507   -0.000  0.000 -0.244   -0.000  0.000 -0.432
 C          0.000 -0.000 -0.013    0.000  0.000  0.521   -0.000  0.000  0.462
 C          0.000  0.000 -0.495   -0.000 -0.000 -0.270   -0.000 -0.000 -0.431
 C         -0.000  0.000  0.507   -0.000 -0.000 -0.313    0.000 -0.000  0.384
 C         -0.000 -0.000 -0.017    0.000  0.000  0.617    0.000 -0.000 -0.341
 C         -0.000 -0.000 -0.489   -0.000  0.000 -0.341    0.000  0.000  0.387
 Br        -0.000  0.000 -0.015    0.000  0.000  0.008    0.000 -0.000  0.006
 Br        -0.000  0.000  0.000   -0.000 -0.000 -0.014    0.000 -0.000 -0.008
 Br         0.000 -0.000  0.015    0.000  0.000  0.008    0.000  0.000  0.006
 I          0.000 -0.000 -0.009   -0.000  0.000  0.006   -0.000  0.000 -0.004
 Br         0.000 -0.000  0.000   -0.000 -0.000 -0.017   -0.000  0.000  0.004
 I          0.000  0.000  0.008   -0.000 -0.000  0.006   -0.000 -0.000 -0.004
 TransDip   0.000  0.000 -0.001   -0.000  0.000  0.023   -0.000 -0.000 -0.057

 Mode:                22                     23                     24
 Frequency:       772.12                 790.33                1011.32
 Force Cnst:      4.3400                 4.5582                 7.2732
 Red. Mass:      12.3558                12.3859                12.0698
 IR Active:          YES                    YES                    YES
 IR Intens:        0.531                  0.030                  0.340
 Raman Active:       YES                    YES                    YES
               X      Y      Z        X      Y      Z        X      Y      Z
 C          0.377  0.317 -0.000    0.317 -0.024 -0.000   -0.338 -0.139  0.000
 C          0.306  0.002 -0.000    0.001 -0.442  0.000   -0.001  0.503 -0.000
 C          0.381 -0.317 -0.000   -0.314 -0.023  0.000    0.336 -0.138 -0.000
 C         -0.279 -0.342  0.000   -0.386  0.044  0.000   -0.388 -0.219  0.000
 C         -0.153 -0.001  0.000   -0.000  0.545 -0.000    0.000  0.285 -0.000
 C         -0.279  0.343 -0.000    0.384  0.046 -0.000    0.389 -0.221 -0.000
 Br        -0.043 -0.022  0.000   -0.019 -0.016  0.000    0.011  0.006 -0.000
 Br         0.002 -0.000  0.000    0.000  0.041 -0.000   -0.000 -0.023  0.000
 Br        -0.043  0.022 -0.000    0.019 -0.016 -0.000   -0.011  0.006  0.000
 I          0.011  0.006 -0.000    0.007  0.006 -0.000    0.005  0.003 -0.000
 Br        -0.006  0.000 -0.000   -0.000 -0.050  0.000   -0.000 -0.010 -0.000
 I          0.011 -0.006  0.000   -0.007  0.006  0.000   -0.005  0.003 -0.000
 TransDip   0.023 -0.000 -0.000   -0.001  0.005 -0.000   -0.001 -0.019 -0.000

 Mode:                25                     26                     27
 Frequency:      1122.88                1219.85                1283.50
 Force Cnst:      8.9947                10.5208                11.6621
 Red. Mass:      12.1079                12.0001                12.0154
 IR Active:          YES                    YES                    YES
 IR Intens:        0.282                  0.162                126.851
 Raman Active:       YES                    YES                    YES
               X      Y      Z        X      Y      Z        X      Y      Z
 C         -0.363 -0.261  0.000   -0.198  0.335  0.000   -0.180 -0.391  0.000
 C          0.001 -0.332  0.000    0.411  0.006 -0.000    0.356  0.025 -0.000
 C          0.360 -0.265 -0.000   -0.211 -0.332  0.000   -0.219  0.375  0.000
 C          0.297  0.150 -0.000   -0.217  0.342  0.000   -0.190 -0.360  0.000
 C          0.004  0.516 -0.000    0.434  0.002 -0.000    0.412  0.021 -0.000
 C         -0.301  0.147  0.000   -0.221 -0.352  0.000   -0.223  0.335  0.000
 Br         0.016  0.010 -0.000   -0.000  0.001  0.000    0.006  0.007  0.000
 Br         0.000  0.017 -0.000    0.000 -0.000  0.000   -0.005 -0.001 -0.000
 Br        -0.016  0.010  0.000    0.000 -0.001  0.000    0.006 -0.006 -0.000
 I         -0.005 -0.003  0.000   -0.000  0.000 -0.000    0.001  0.002 -0.000
 Br        -0.000 -0.022  0.000    0.000 -0.000 -0.000   -0.005 -0.000  0.000
 I          0.005 -0.003 -0.000   -0.000  0.000 -0.000    0.001 -0.002  0.000
 TransDip  -0.001 -0.017 -0.000   -0.012  0.005 -0.000   -0.360  0.023 -0.000

 Mode:                28                     29                     30
 Frequency:      1289.49                1484.74                1486.69
 Force Cnst:     11.7778                15.5869                15.6277
 Red. Mass:      12.0220                12.0008                12.0006
 IR Active:          YES                    YES                    YES
 IR Intens:      161.470                  0.286                  0.189
 Raman Active:       YES                    YES                    YES
               X      Y      Z        X      Y      Z        X      Y      Z
 C          0.382 -0.145 -0.000   -0.274 -0.016 -0.000   -0.218  0.473  0.000
 C         -0.026  0.457  0.000    0.531  0.073 -0.000    0.151 -0.250 -0.000
 C         -0.352 -0.178  0.000   -0.351 -0.240  0.000    0.041  0.410 -0.000
 C          0.326 -0.208 -0.000    0.249 -0.004  0.000    0.197 -0.463 -0.000
 C         -0.025  0.411 -0.000   -0.483 -0.060  0.000   -0.140  0.220  0.000
 C         -0.303 -0.238  0.000    0.312  0.246 -0.000   -0.034 -0.389  0.000
 Br        -0.007  0.000  0.000    0.000 -0.000  0.000    0.001 -0.001 -0.000
 Br         0.000 -0.012 -0.000   -0.002 -0.000  0.000   -0.001  0.000  0.000
 Br         0.007  0.001 -0.000    0.001  0.001 -0.000   -0.001 -0.001  0.000
 I         -0.002  0.001 -0.000    0.001  0.001 -0.000   -0.001  0.001  0.000
 Br         0.000 -0.009  0.000    0.002 -0.000 -0.000    0.000  0.000 -0.000
 I          0.002  0.001  0.000    0.000 -0.001  0.000    0.001  0.000 -0.000
 TransDip   0.020  0.406 -0.000   -0.017 -0.002  0.000   -0.004  0.013 -0.000

 STANDARD THERMODYNAMIC QUANTITIES AT   298.15 K  AND     1.00 ATM

   This Molecule has  0 Imaginary Frequencies
   Zero point vibrational energy:       23.255 kcal/mol

   Atom    1 Element C  Has Mass   12.00000
   Atom    2 Element C  Has Mass   12.00000
   Atom    3 Element C  Has Mass   12.00000
   Atom    4 Element C  Has Mass   12.00000
   Atom    5 Element C  Has Mass   12.00000
   Atom    6 Element C  Has Mass   12.00000
   Atom    7 Element Br Has Mass   78.91830
   Atom    8 Element Br Has Mass   78.91830
   Atom    9 Element Br Has Mass   78.91830
   Atom   10 Element I  Has Mass  126.90440
   Atom   11 Element Br Has Mass   78.91830
   Atom   12 Element I  Has Mass  126.90440
   Molecular Mass:   641.482000 amu
   Principal axes and moments of inertia in amu*Bohr^2:
                             1           2           3
    Eigenvalues --    10623.30836 13410.64440 24033.95276
          X               1.00000     0.00020     0.00000
          Y              -0.00020     1.00000     0.00000
          Z               0.00000    -0.00000     1.00000
   Rotational Symmetry Number is   1
   The Molecule is an Asymmetric Top
   Translational Enthalpy:        0.889 kcal/mol
   Rotational Enthalpy:           0.889 kcal/mol
   Vibrational Enthalpy:         30.082 kcal/mol
   gas constant (RT):             0.592 kcal/mol
   Translational Entropy:        45.258  cal/mol.K
   Rotational Entropy:           36.480  cal/mol.K
   Vibrational Entropy:          47.217  cal/mol.K

   Total Enthalpy:               32.451 kcal/mol
   Total Entropy:               128.955  cal/mol.K

 ======================================================================

 STANDARD THERMODYNAMIC QUANTITIES FOR ANHARMONIC VIBRATION -- TOSH

   Zero point vibrational energy: ************ kcal/mol

   Vibrational Enthalpy:       Infinity kcal/mol
   Vibrational Entropy:             NaN  cal/mol.K

   Total Enthalpy:             Infinity kcal/mol
   Total Entropy:                   NaN  cal/mol.K

 ======================================================================

 STANDARD THERMODYNAMIC QUANTITIES FOR ANHARMONIC VIBRATION -- VPT2

   Zero point vibrational energy: ************ kcal/mol

   Vibrational Enthalpy:       Infinity kcal/mol
   Vibrational Entropy:             NaN  cal/mol.K

   Total Enthalpy:             Infinity kcal/mol
   Total Entropy:                   NaN  cal/mol.K

 ======================================================================

Archival summary:
1\1\garfield\FREQ\ProcedureUnspecified\BasisUnspecified\2r46\taweetha\FriNov2922:50:382019FriNov2922:50:382019\0\\#,FREQ,ProcedureUnspecified,BasisUnspecified,\\0,1\I\C,1,2.13223\C,2,1.40512,1,120.114\C,3,1.40411,2,120.289,1,180,0\C,4,1.40393,3,119.927,2,0,0\C,5,1.40485,4,120.3,3,0,0\C,6,1.40572,5,119.43,4,-0,0\Br,4,1.9024,3,120.035,2,180,0\Br,3,1.9027,2,120.52,1,-0,0\Br,5,1.9038,4,119.224,3,180,0\Br,7,1.90444,6,119.637,5,-180,0\I,6,2.13862,5,119.902,4,-180,0\\\@

 Total job time:  1651.15s(wall), 6401.03s(cpu) 
 Fri Nov 29 22:50:38 2019

        *************************************************************
        *                                                           *
        *  Thank you very much for using Q-Chem.  Have a nice day.  *
        *                                                           *
        *************************************************************
