# Supplementary material for: Geometric and energetic data from quantum chemical calculations of halobenzenes and xylenes
Source: Data Brief. 2020 Mar 5;30:105386. doi: 10.1016/j.dib.2020.105386 (PMC7114895; doi:10.1016/j.dib.2020.105386)
Supplement: Supplementary file 1 [file mmc1.zip › halobenzene/B3LYP/BrBrBrIII.out]

                  Welcome to Q-Chem
     A Quantum Leap Into The Future Of Chemistry


 Q-Chem 5.2 (devel), Q-Chem, Inc., Pleasanton, CA (2019)

 Yihan Shao,  Zhengting Gan,  E. Epifanovsky,  A. T. B. Gilbert,  M. Wormit,  
 J. Kussmann,  A. W. Lange,  A. Behn,  Jia Deng,  Xintian Feng,  D. Ghosh,  
 M. Goldey,  P. R. Horn,  L. D. Jacobson,  I. Kaliman,  T. Kus,  A. Landau,  
 Jie Liu,  E. I. Proynov,  R. M. Richard,  R. P. Steele,  E. J. Sundstrom,  
 H. L. Woodcock III,  P. M. Zimmerman,  D. Zuev,  B. Albrecht,  E. Alguire,  
 S. A. Baeppler,  D. Barton,  Z. Benda,  Y. A. Bernard,  E. J. Berquist,  
 K. B. Bravaya,  H. Burton,  D. Casanova,  Chun-Min Chang,  Yunqing Chen,  
 A. Chien,  K. D. Closser,  M. P. Coons,  S. Coriani,  S. Dasgupta,  
 A. L. Dempwolff,  M. Diedenhofen,  Hainam Do,  R. G. Edgar,  Po-Tung Fang,  
 S. Faraji,  S. Fatehi,  Qingguo Feng,  K. D. Fenk,  J. Fosso-Tande,  
 J. Gayvert,  Qinghui Ge,  A. Ghysels,  G. Gidofalvi,  J. Gomes,  
 J. Gonthier,  A. Gunina,  D. Hait,  M. W. D. Hanson-Heine,  
 P. H. P. Harbach,  A. W. Hauser,  M. F. Herbst,  J. E. Herr,  
 E. G. Hohenstein,  Z. C. Holden,  Kerwin Hui,  B. C. Huynh,  T.-C. Jagau,  
 Hyunjun Ji,  B. Kaduk,  K. Khistyaev,  Jaehoon Kim,  P. Klunzinger,  K. Koh,  
 D. Kosenkov,  L. Koulias,  T. Kowalczyk,  C. M. Krauter,  A. Kunitsa,  
 Ka Un Lao,  A. Laurent,  K. V. Lawler,  Joonho Lee,  D. Lefrancois,  
 S. Lehtola,  D. S. Levine,  Yi-Pei Li,  You-Sheng Lin,  Fenglai Liu,  
 E. Livshits,  A. Luenser,  P. Manohar,  E. Mansoor,  S. F. Manzer,  
 Shan-Ping Mao,  Yuezhi Mao,  N. Mardirossian,  A. V. Marenich,  
 T. Markovich,  L. A. Martinez-Martinez,  S. A. Maurer,  N. J. Mayhall,  
 S. C. McKenzie,  J.-M. Mewes,  P. Morgante,  A. F. Morrison,  
 J. W. Mullinax,  K. Nanda,  T. S. Nguyen-Beck,  R. Olivares-Amaya,  
 J. A. Parkhill,  Zheng Pei,  T. M. Perrine,  F. Plasser,  P. Pokhilko,  
 S. Prager,  A. Prociuk,  E. Ramos,  D. R. Rehn,  F. Rob,  M. Scheurer,  
 M. Schneider,  N. Sergueev,  S. M. Sharada,  S. Sharma,  D. W. Small,  
 T. Stauch,  T. Stein,  Yu-Chuan Su,  A. J. W. Thom,  A. Tkatchenko,  
 T. Tsuchimochi,  N. M. Tubman,  L. Vogt,  M. L. Vidal,  O. Vydrov,  
 M. A. Watson,  J. Wenzel,  M. de Wergifosse,  T. A. Wesolowski,  A. White,  
 J. Witte,  A. Yamada,  Jun Yang,  K. Yao,  S. Yeganeh,  S. R. Yost,  
 Zhi-Qiang You,  A. Zech,  Igor Ying Zhang,  Xing Zhang,  Yan Zhao,  
 Ying Zhu,  B. R. Brooks,  G. K. L. Chan,  C. J. Cramer,  M. S. Gordon,  
 W. J. Hehre,  A. Klamt,  M. W. Schmidt,  C. D. Sherrill,  D. G. Truhlar,  
 A. Aspuru-Guzik,  R. Baer,  A. T. Bell,  N. A. Besley,  Jeng-Da Chai,  
 A. E. DePrince, III,  R. A. DiStasio Jr.,  A. Dreuw,  B. D. Dunietz,  
 T. R. Furlani,  Chao-Ping Hsu,  Yousung Jung,  Jing Kong,  D. S. Lambrecht,  
 WanZhen Liang,  C. Ochsenfeld,  V. A. Rassolov,  L. V. Slipchenko,  
 J. E. Subotnik,  T. Van Voorhis,  J. M. Herbert,  A. I. Krylov,  
 P. M. W. Gill,  M. Head-Gordon

 Contributors to earlier versions of Q-Chem not listed above: 
 R. D. Adamson,  B. Austin,  J. Baker,  G. J. O. Beran,  K. Brandhorst,  
 S. T. Brown,  E. F. C. Byrd,  A. K. Chakraborty,  C.-L. Cheng,  
 Siu Hung Chien,  D. M. Chipman,  D. L. Crittenden,  H. Dachsel,  
 R. J. Doerksen,  A. D. Dutoi,  L. Fusti-Molnar,  W. A. Goddard III,  
 A. Golubeva-Zadorozhnaya,  S. R. Gwaltney,  G. Hawkins,  A. Heyden,  
 S. Hirata,  G. Kedziora,  F. J. Keil,  C. Kelley,  Jihan Kim,  R. A. King,  
 R. Z. Khaliullin,  P. P. Korambath,  W. Kurlancheek,  A. M. Lee,  M. S. Lee,  
 S. V. Levchenko,  Ching Yeh Lin,  D. Liotard,  R. C. Lochan,  I. Lotan,  
 P. E. Maslen,  N. Nair,  D. P. O'Neill,  D. Neuhauser,  E. Neuscamman,  
 C. M. Oana,  R. Olson,  B. Peters,  R. Peverati,  P. A. Pieniazek,  
 Y. M. Rhee,  J. Ritchie,  M. A. Rohrdanz,  E. Rosta,  N. J. Russ,  
 H. F. Schaefer III,  N. E. Schultz,  N. Shenvi,  A. C. Simmonett,  A. Sodt,  
 D. Stuck,  K. S. Thanthiriwatte,  V. Vanovschi,  Tao Wang,  A. Warshel,  
 C. F. Williams,  Q. Wu,  X. Xu,  W. Zhang

 Please cite Q-Chem as follows:
 Y. Shao et al., Mol. Phys. 113, 184-215 (2015)
 DOI: 10.1080/00268976.2014.952696

 Q-Chem 5.2.1 for Intel X86 EM64T Linux

 Parts of Q-Chem use Armadillo 8.300.2 (Tropical Shenanigans).
 http://arma.sourceforge.net/

 Q-Chem begins on Fri Nov 29 22:50:38 2019  

Host: 
0

     Scratch files written to /scratch/taweetham/qchem21682//
NAlpha2: 300
NElect   300
Mult     1

Checking the input file for inconsistencies... 	...done.

--------------------------------------------------------------
User input:
--------------------------------------------------------------
$MOLECULE
0 1
C   
C	1	CC
C	2	CC	1	120.0		
C	3	CC	2	120.0	1	0.0
C	4	CC	3	120.0	2	0.0	
C	5 	CC	4	120.0	3	0.0
Br	1	CBr	2	120.0	3	180.0
Br	2	CBr	3	120.0	4	180.0
Br	3	CBr	4	120.0	5	180.0
I	4	CI	5	120.0	6	180.0
I	5	CI	6	120.0	1	180.0
I	6	CI	1	120.0	2	180.0

CC=1.39483
CH=1.08673
CF=1.33960
CCl=1.72090
CBr=1.89068
CI=2.07886
$END

$REM
   JOB_TYPE	OPTIMIZATION
   BASIS	6-311++G**
   METHOD	B3LYP
   MEM_TOTAL	64000
   SYM_IGNORE	TRUE
$END

--------------------------------------------------------------
 ----------------------------------------------------------------
             Standard Nuclear Orientation (Angstroms)
    I     Atom           X                Y                Z
 ----------------------------------------------------------------
    1      C       0.0000000000     0.0000000000     0.0000000000
    2      C       0.0000000000     0.0000000000     1.3948300000
    3      C       1.2079582140     0.0000000000     2.0922450000
    4      C       2.4159164279     0.0000000000     1.3948300000
    5      C       2.4159164279     0.0000000000    -0.0000000000
    6      C       1.2079582140     0.0000000000    -0.6974150000
    7      Br     -1.6373769104    -0.0000000000    -0.9453400000
    8      Br     -1.6373769104    -0.0000000000     2.3401700000
    9      Br      1.2079582140    -0.0000000000     3.9829250000
   10      I       4.2162619988    -0.0000000000     2.4342600000
   11      I       4.2162619988    -0.0000000000    -1.0394300000
   12      I       1.2079582140    -0.0000000000    -2.7762750000
 ----------------------------------------------------------------
 Nuclear Repulsion Energy =        5001.51039944 hartrees
 There are      150 alpha and      150 beta electrons
 Requested basis set is 6-311++G(d,p)
 There are 165 shells and 462 basis functions

 Total QAlloc Memory Limit  64000 MB
 Mega-Array Size       188 MB
 MEM_STATIC part       192 MB
 A cutoff of  1.0D-11 yielded   7807 shell pairs
 There are     68164 function pairs (     76287 Cartesian)
 Smallest overlap matrix eigenvalue = 3.37E-07

 Q-Chem warning in module stvman/mkSTV.C, line 318:

 Overlap eigenvalue is smaller than square root of threshold
 Use THRESH >= 12 to get rid of this warning

 Linear dependence detected in AO basis
 Tighter screening thresholds may be required for diffuse basis sets
 Use S2THRESH > 14 and THRESH = 14 in case of SCF convergence issues
 Number of orthogonalized atomic orbitals = 460
 Maximum deviation from orthogonality = 8.501E-11

 Scale SEOQF with 1.000000e-01/1.000000e-01/1.000000e-01

 Standard Electronic Orientation quadrupole field applied
 Nucleus-field energy     =    -0.0000000908 hartrees
 Guess from superposition of atomic densities
 Warning:  Energy on first SCF cycle will be non-variational
 SAD guess density has 300.000000 electrons

 -----------------------------------------------------------------------
  General SCF calculation program by
  Eric Jon Sundstrom, Paul Horn, Yuezhi Mao, Dmitri Zuev, Alec White,
  David Stuck, Shaama M.S., Shane Yost, Joonho Lee, David Small,
  Daniel Levine, Susi Lehtola, Hugh Burton, Evgeny Epifanovsky,
  Bang C. Huynh
 -----------------------------------------------------------------------
 Exchange:     0.2000 Hartree-Fock + 0.0800 Slater + 0.7200 B88
 Correlation:  0.1900 VWN1RPA + 0.8100 LYP
 Using SG-1 standard quadrature grid
 using 4 threads for integral computing
 -------------------------------------------------------
 OpenMP Integral computing Module                
 Release: version 2.0, May 2017, Q-Chem Inc. Pleasanton 
 -------------------------------------------------------
 A restricted SCF calculation will be
 performed using DIIS
 SCF converges when DIIS error is below 1.0e-08
 ---------------------------------------
  Cycle       Energy         DIIS error
 ---------------------------------------
    1  -28712.0409126793      2.74e-02  
    2  -28709.5585039121      1.92e-03  
    3  -28709.4142173257      2.92e-03  
    4  -28709.5936801627      8.87e-04  
    5  -28709.6179104644      1.28e-04  
    6  -28709.6181043185      7.97e-05  
    7  -28709.6182621374      2.39e-05  
    8  -28709.6182771702      4.04e-06  
    9  -28709.6182775035      1.53e-06  
   10  -28709.6182775575      4.46e-07  
   11  -28709.6182775614      9.38e-08  
   12  -28709.6182775600      3.97e-08  
   13  -28709.6182775605      1.05e-08  
   14  -28709.6182775631      4.15e-09  Convergence criterion met
 ---------------------------------------
 SCF time:   CPU 343.21s  wall 91.00s 
 SCF   energy in the final basis set =   -28709.6182775631
 Total energy in the final basis set =   -28709.6182775631

 --------------------------------------------------------------

                    Orbital Energies (a.u.)
 --------------------------------------------------------------

 Alpha MOs
 -- Occupied --
**************************-482.8545-482.8545-482.8539-176.3172-176.3168
********-165.7209-165.7206-165.7206-165.7189-165.7186-165.7185-165.7185
********-165.7182 -62.5075 -62.5075 -62.5068 -56.3282 -56.3282 -56.3275
-56.3242 -56.3241 -56.3237 -56.3237 -56.3235 -56.3230 -35.8139 -35.8135
-35.8134 -31.3071 -31.3067 -31.3067 -31.3012 -31.3008 -31.3008 -31.3006
-31.3002 -31.3002 -22.9575 -22.9572 -22.9572 -22.9563 -22.9559 -22.9559
-22.9559 -22.9555 -22.9555 -22.9517 -22.9517 -22.9513 -22.9513 -22.9513
-22.9513 -10.2773 -10.2770 -10.2766 -10.2656 -10.2652 -10.2648  -8.7166
 -8.7166  -8.7158  -6.5488  -6.5487  -6.5481  -6.5352  -6.5351  -6.5344
 -6.5340  -6.5340  -6.5332  -6.3638  -6.3633  -6.3633  -4.7764  -4.7761
 -4.7760  -4.7618  -4.7613  -4.7612  -4.7607  -4.7602  -4.7601  -2.6596
 -2.6595  -2.6588  -2.6560  -2.6558  -2.6553  -2.6551  -2.6551  -2.6543
 -2.6442  -2.6442  -2.6441  -2.6441  -2.6434  -2.6433  -2.0425  -2.0422
 -2.0421  -2.0380  -2.0376  -2.0375  -2.0373  -2.0367  -2.0367  -2.0246
 -2.0243  -2.0239  -2.0239  -2.0238  -2.0237  -0.9450  -0.8688  -0.8626
 -0.8148  -0.7788  -0.7718  -0.6964  -0.6842  -0.6735  -0.6035  -0.6024
 -0.5499  -0.5012  -0.4601  -0.4441  -0.4375  -0.4290  -0.3814  -0.3810
 -0.3801  -0.3781  -0.3443  -0.3337  -0.3257  -0.3237  -0.3115  -0.2992
 -0.2873  -0.2850  -0.2749  -0.2585  -0.2581  -0.2345
 -- Virtual --
 -0.1056  -0.0677  -0.0675  -0.0504  -0.0481  -0.0184  -0.0018  -0.0002
  0.0012   0.0278   0.0284   0.0425   0.0504   0.0575   0.0605   0.0626
  0.0658   0.0697   0.0780   0.0845   0.0869   0.0901   0.0905   0.1012
  0.1073   0.1137   0.1208   0.1210   0.1361   0.1402   0.1481   0.1499
  0.1668   0.1768   0.1802   0.1848   0.1883   0.2018   0.2052   0.2071
  0.2109   0.2155   0.2202   0.2260   0.2344   0.2405   0.2425   0.2521
  0.2653   0.2703   0.2883   0.2933   0.3018   0.3024   0.3194   0.3234
  0.3638   0.3745   0.3746   0.3923   0.3965   0.3978   0.3987   0.4110
  0.4189   0.4306   0.4333   0.4357   0.4419   0.4424   0.4441   0.4486
  0.4791   0.4821   0.4890   0.4947   0.4963   0.5032   0.5034   0.5107
  0.5142   0.5222   0.5278   0.5373   0.5379   0.5419   0.5447   0.5663
  0.5682   0.5896   0.6016   0.6134   0.6147   0.6202   0.6265   0.6644
  0.6845   0.6909   0.7022   0.7025   0.7113   0.7129   0.7358   0.7471
  0.7487   0.7613   0.7683   0.7849   0.7850   0.8149   0.8195   0.8488
  0.8519   0.8703   0.9084   0.9240   0.9430   0.9616   1.0073   1.0111
  1.0226   1.0281   1.0982   1.0982   1.1159   1.1321   1.1441   1.1920
  1.2120   1.2336   1.2438   1.3290   1.3311   1.3320   1.3468   1.3629
  1.3688   1.3906   1.4614   1.4690   1.4748   1.4840   1.4993   1.5151
  1.5574   1.5778   1.5960   1.7250   1.7280   1.7586   1.7734   1.8197
  1.8217   1.8536   1.8543   1.9047   1.9826   2.0072   2.0196   2.0243
  2.0642   2.0950   2.1020   2.1367   2.1631   2.2108   2.2291   2.2665
  2.2674   2.2982   2.3212   2.3559   2.3870   2.4890   2.5739   2.7050
  2.7110   2.8054   2.8240   2.8302   2.8696   2.9103   2.9917   3.0531
  3.0842   3.1476   3.1492   3.3950   3.3983   3.6367   3.8126   3.8144
  3.9321   3.9377   3.9628   3.9737   3.9864   3.9868   3.9972   3.9979
  4.0190   4.0210   4.0335   4.0391   4.0563   4.0625   4.0671   4.0746
  4.0752   4.0842   4.1398   4.1614   4.1859   4.2237   4.2432   4.2534
  4.2937   4.3005   4.3197   4.3624   4.4069   4.4193   4.4664   4.5101
  4.6347   4.8267   5.9898   6.0186   6.0393   6.0559   6.0788   6.1324
  6.1598   6.2009   6.2491   6.6725   6.7842   6.8483   7.5344   7.5496
  7.5818   7.6459   7.6649   7.6707   7.7023   7.7652   7.8166  23.1628
 23.7841  23.7853  23.9566  23.9578  24.0475  27.8549  27.9177  27.9910
 28.3336  28.3551  28.3757  28.3834  28.3841  28.4361  28.4387  28.4569
 28.4638  28.5207  28.5312  28.5356  28.5365  28.5431  28.5570  28.5596
 28.5719  28.5791  28.5945  28.6324  28.6602  28.6902  28.7366  28.7847
 47.9319  48.0326  48.0850 127.8782 127.8944 127.9129 127.9157 127.9334
127.9628 127.9741 127.9926 128.0220 151.6515 151.7076 151.7750 289.7304
289.7465 289.7798 289.8402 289.8661 289.8720 289.9231 289.9875 290.0382
********1020.85731020.92191901.81401901.87291901.9434
 --------------------------------------------------------------

          Ground-State Mulliken Net Atomic Charges

     Atom                 Charge (a.u.)
  ----------------------------------------
      1 C                     0.132706
      2 C                     0.052493
      3 C                     0.127183
      4 C                    -0.015440
      5 C                     0.053153
      6 C                    -0.022168
      7 Br                   -0.215319
      8 Br                   -0.199307
      9 Br                   -0.214826
     10 I                     0.099378
     11 I                     0.102272
     12 I                     0.099877
  ----------------------------------------
  Sum of atomic charges =     0.000000

 -----------------------------------------------------------------
                    Cartesian Multipole Moments
 -----------------------------------------------------------------
    Charge (ESU x 10^10)
                -0.0000
    Dipole Moment (Debye)
         X       0.5312      Y       0.0000      Z      -0.3076
       Tot       0.6138
    Quadrupole Moments (Debye-Ang)
        XX    -165.2743     XY      -0.0000     YY    -175.6184
        XZ      -0.1412     YZ       0.0000     ZZ    -167.1490
    Octopole Moments (Debye-Ang^2)
       XXX    -782.0102    XXY      -0.0000    XYY    -279.7522
       YYY      -0.0000    XXZ     -77.8895    XYZ       0.0000
       YYZ     -83.4395    XZZ    -262.0935    YZZ       0.0000
       ZZZ    -248.3187
    Hexadecapole Moments (Debye-Ang^3)
      XXXX   -7249.3977   XXXY      -0.0000   XXYY   -1352.7513
      XYYY      -0.0000   YYYY    -228.9770   XXXZ    -408.5171
      XXYZ      -0.0000   XYYZ    -148.2850   YYYZ       0.0000
      XXZZ   -2059.8980   XYZZ       0.0000   YYZZ    -964.5428
      XZZZ    -430.1361   YZZZ       0.0000   ZZZZ   -5131.9271
 -----------------------------------------------------------------
 Calculating analytic gradient of the SCF energy
 Gradient of SCF Energy
            1           2           3           4           5           6
    1   0.0028657   0.0048808   0.0009193   0.0006551   0.0019900   0.0013068
    2   0.0000000  -0.0000000  -0.0000000   0.0000000  -0.0000000  -0.0000000
    3   0.0006074  -0.0027708  -0.0021544  -0.0001285  -0.0020953   0.0005140
            7           8           9          10          11          12
    1   0.0066313   0.0046970   0.0031405  -0.0142030  -0.0171326   0.0042491
    2   0.0000000   0.0000000   0.0000000   0.0000000  -0.0000000  -0.0000000
    3   0.0001025  -0.0026631  -0.0062997  -0.0138801   0.0106833   0.0180846
 Max gradient component =       1.808E-02
 RMS gradient           =       6.069E-03
 Gradient time:  CPU 115.19 s  wall 28.94 s
 Geometry Optimization Parameters
   NAtoms,    NIC,     NZ,  NCons,   NDum,   NFix, NCnnct, MaxDiis
       12      78      12       0       0       0       0       0


** GEOMETRY OPTIMIZATION IN DELOCALIZED INTERNAL COORDINATES **
   Searching for a Minimum

   Optimization Cycle:   1

                       Coordinates (Angstroms)
     ATOM                X               Y               Z
      1  C         0.0000000000    0.0000000000    0.0000000000
      2  C         0.0000000000    0.0000000000    1.3948300000
      3  C         1.2079582140    0.0000000000    2.0922450000
      4  C         2.4159164279    0.0000000000    1.3948300000
      5  C         2.4159164279    0.0000000000    0.0000000000
      6  C         1.2079582140    0.0000000000   -0.6974150000
      7  Br       -1.6373769104    0.0000000000   -0.9453400000
      8  Br       -1.6373769104    0.0000000000    2.3401700000
      9  Br        1.2079582140    0.0000000000    3.9829250000
     10  I         4.2162619988    0.0000000000    2.4342600000
     11  I         4.2162619988    0.0000000000   -1.0394300000
     12  I         1.2079582140    0.0000000000   -2.7762750000
   Point Group: c1    Number of degrees of freedom:    30


   Energy is -28709.618277563


 Attempting to generate delocalized internal coordinates
 Initial Hessian constructed with Jon Baker's OPTIMIZE code

 21 Hessian modes will be used to form the next step
  Hessian Eigenvalues:
     0.124424    0.124424    0.124424    0.201019    0.201019    0.201019
     0.250000    0.250000    0.250000    0.250000    0.250000    0.250000
     0.250000    0.250000    0.250000    0.426727    0.426727    0.464882
     0.464882    0.464882    0.464882

 Minimum search - taking simple RFO step
 Searching for Lamda that Minimizes Along All modes
 Value Taken    Lamda =  -0.01347864
 Step Taken.  Stepsize is  0.271954

                             Maximum     Tolerance    Cnvgd?
         Gradient           0.044847      0.000300      NO
         Displacement       0.167104      0.001200      NO
         Energy change     *********      0.000001      NO


 New Cartesian Coordinates Obtained by Inverse Iteration

 Displacement from previous Coordinates is:  0.433923
 ----------------------------------------------------------------
             Standard Nuclear Orientation (Angstroms)
    I     Atom           X                Y                Z
 ----------------------------------------------------------------
    1      C      -0.0025411569     0.0000000000    -0.0044801053
    2      C      -0.0016800570     0.0000000000     1.3954739120
    3      C       1.2109425782     0.0000000000     2.0957034685
    4      C       2.4397078075     0.0000000000     1.4047101323
    5      C       2.4441526127     0.0000000000    -0.0158486251
    6      C       1.2109835308     0.0000000000    -0.7212226017
    7      Br     -1.6774861878     0.0000000000    -0.9119422128
    8      Br     -1.6506593201     0.0000000000     2.3473585576
    9      Br      1.1593904861     0.0000000000     4.0012278295
   10      I       4.2548901662     0.0000000000     2.5619437400
   11      I       4.3056029732     0.0000000000    -1.1042428865
   12      I       1.1281324555     0.0000000000    -2.8678812086
 ----------------------------------------------------------------
 Nuclear Repulsion Energy =        4898.41906497 hartrees
 There are      150 alpha and      150 beta electrons
 Applying Cartesian multipole field
    Component          Value
    ---------          -----
     (2,0,0)        1.00000E-11
     (0,2,0)        2.00000E-11
     (0,0,2)       -3.00000E-11
 Nucleus-field energy     =    -0.0000000968 hartrees
 Requested basis set is 6-311++G(d,p)
 There are 165 shells and 462 basis functions
 A cutoff of  1.0D-11 yielded   7740 shell pairs
 There are     67577 function pairs (     75619 Cartesian)
 Smallest overlap matrix eigenvalue = 3.91E-07

 Q-Chem warning in module stvman/mkSTV.C, line 318:

 Overlap eigenvalue is smaller than square root of threshold
 Use THRESH >= 12 to get rid of this warning

 Linear dependence detected in AO basis
 Tighter screening thresholds may be required for diffuse basis sets
 Use S2THRESH > 14 and THRESH = 14 in case of SCF convergence issues
 Number of orthogonalized atomic orbitals = 460
 Maximum deviation from orthogonality = 1.248E-10
 Guess MOs from SCF MO coefficient file

 -----------------------------------------------------------------------
  General SCF calculation program by
  Eric Jon Sundstrom, Paul Horn, Yuezhi Mao, Dmitri Zuev, Alec White,
  David Stuck, Shaama M.S., Shane Yost, Joonho Lee, David Small,
  Daniel Levine, Susi Lehtola, Hugh Burton, Evgeny Epifanovsky,
  Bang C. Huynh
 -----------------------------------------------------------------------
 Exchange:     0.2000 Hartree-Fock + 0.0800 Slater + 0.7200 B88
 Correlation:  0.1900 VWN1RPA + 0.8100 LYP
 Using SG-1 standard quadrature grid
 using 4 threads for integral computing
 -------------------------------------------------------
 OpenMP Integral computing Module                
 Release: version 2.0, May 2017, Q-Chem Inc. Pleasanton 
 -------------------------------------------------------
 A restricted SCF calculation will be
 performed using DIIS
 SCF converges when DIIS error is below 1.0e-08
 ---------------------------------------
  Cycle       Energy         DIIS error
 ---------------------------------------
    1  -28709.6164868192      6.25e-04  
    2  -28709.6180693959      3.78e-04  
    3  -28709.6127562421      5.64e-04  
    4  -28709.6223502242      2.76e-05  
    5  -28709.6223637852      1.17e-05  
    6  -28709.6223665285      5.15e-06  
    7  -28709.6223671098      2.24e-06  
    8  -28709.6223672295      6.83e-07  
    9  -28709.6223672426      1.09e-07  
   10  -28709.6223672411      4.30e-08  
   11  -28709.6223672422      1.19e-08  
   12  -28709.6223672410      6.55e-09  Convergence criterion met
 ---------------------------------------
 SCF time:   CPU 296.77s  wall 80.00s 
 SCF   energy in the final basis set =   -28709.6223672410
 Total energy in the final basis set =   -28709.6223672410

 --------------------------------------------------------------

                    Orbital Energies (a.u.)
 --------------------------------------------------------------

 Alpha MOs
 -- Occupied --
**************************-482.8552-482.8551-482.8549-176.3192-176.3189
********-165.7231-165.7228-165.7228-165.7209-165.7207-165.7205-165.7205
********-165.7203 -62.5082 -62.5080 -62.5078 -56.3289 -56.3288 -56.3286
-56.3248 -56.3247 -56.3244 -56.3244 -56.3242 -56.3240 -35.8157 -35.8153
-35.8153 -31.3092 -31.3089 -31.3089 -31.3028 -31.3025 -31.3025 -31.3024
-31.3020 -31.3020 -22.9596 -22.9593 -22.9592 -22.9582 -22.9579 -22.9578
-22.9578 -22.9575 -22.9575 -22.9534 -22.9534 -22.9530 -22.9530 -22.9530
-22.9530 -10.2821 -10.2820 -10.2803 -10.2773 -10.2752 -10.2749  -8.7171
 -8.7170  -8.7167  -6.5493  -6.5493  -6.5490  -6.5356  -6.5355  -6.5352
 -6.5345  -6.5344  -6.5340  -6.3650  -6.3647  -6.3646  -4.7780  -4.7777
 -4.7777  -4.7626  -4.7623  -4.7623  -4.7618  -4.7613  -4.7613  -2.6600
 -2.6600  -2.6597  -2.6565  -2.6563  -2.6562  -2.6556  -2.6555  -2.6552
 -2.6446  -2.6446  -2.6445  -2.6444  -2.6442  -2.6441  -2.0434  -2.0433
 -2.0431  -2.0391  -2.0389  -2.0387  -2.0384  -2.0381  -2.0381  -2.0252
 -2.0249  -2.0248  -2.0247  -2.0247  -2.0245  -0.9381  -0.8638  -0.8551
 -0.8116  -0.7718  -0.7669  -0.6897  -0.6789  -0.6678  -0.6045  -0.6044
 -0.5427  -0.4992  -0.4543  -0.4434  -0.4349  -0.4245  -0.3782  -0.3773
 -0.3760  -0.3721  -0.3461  -0.3337  -0.3225  -0.3190  -0.3086  -0.2986
 -0.2859  -0.2857  -0.2750  -0.2607  -0.2607  -0.2434
 -- Virtual --
 -0.1177  -0.0715  -0.0709  -0.0634  -0.0569  -0.0387  -0.0085  -0.0037
  0.0011   0.0274   0.0293   0.0428   0.0499   0.0574   0.0607   0.0617
  0.0626   0.0685   0.0772   0.0844   0.0881   0.0890   0.0901   0.0997
  0.1107   0.1125   0.1201   0.1202   0.1368   0.1399   0.1489   0.1516
  0.1658   0.1669   0.1732   0.1816   0.1845   0.2011   0.2027   0.2037
  0.2063   0.2130   0.2156   0.2270   0.2327   0.2405   0.2432   0.2482
  0.2655   0.2699   0.2827   0.2893   0.2910   0.2989   0.3248   0.3397
  0.3618   0.3637   0.3813   0.3852   0.3937   0.3945   0.4004   0.4065
  0.4173   0.4229   0.4241   0.4245   0.4310   0.4313   0.4376   0.4463
  0.4720   0.4789   0.4833   0.4893   0.4919   0.4980   0.4982   0.5099
  0.5167   0.5190   0.5194   0.5246   0.5316   0.5337   0.5429   0.5676
  0.5698   0.5740   0.5839   0.5909   0.5970   0.6151   0.6227   0.6629
  0.6659   0.6821   0.6929   0.6979   0.7076   0.7079   0.7253   0.7384
  0.7490   0.7494   0.7617   0.7677   0.7758   0.8121   0.8159   0.8445
  0.8478   0.8587   0.8923   0.9283   0.9393   0.9489   0.9934   1.0008
  1.0216   1.0233   1.0925   1.0956   1.1122   1.1235   1.1331   1.1749
  1.2019   1.2245   1.2391   1.3000   1.3108   1.3283   1.3379   1.3559
  1.3775   1.3923   1.4437   1.4469   1.4522   1.4632   1.4654   1.5096
  1.5451   1.5694   1.5705   1.7166   1.7196   1.7476   1.7611   1.8053
  1.8079   1.8406   1.8432   1.8941   1.9814   1.9993   2.0060   2.0064
  2.0586   2.0875   2.0935   2.1320   2.1486   2.1959   2.2189   2.2442
  2.2499   2.2828   2.3065   2.3332   2.3712   2.4852   2.5668   2.7007
  2.7063   2.7806   2.8180   2.8246   2.8617   2.9057   2.9799   3.0358
  3.0455   3.1269   3.1300   3.3694   3.3778   3.6019   3.7906   3.7951
  3.9398   3.9449   3.9615   3.9650   3.9821   3.9834   3.9956   3.9969
  4.0097   4.0190   4.0230   4.0329   4.0455   4.0532   4.0639   4.0696
  4.0748   4.0800   4.1301   4.1402   4.1641   4.2041   4.2289   4.2456
  4.2779   4.2890   4.3192   4.3591   4.3928   4.4051   4.4555   4.4736
  4.5864   4.7868   5.9897   6.0131   6.0445   6.0523   6.0671   6.1134
  6.1284   6.1586   6.2022   6.6598   6.7799   6.8425   7.5335   7.5489
  7.5784   7.6432   7.6641   7.6685   7.6926   7.7550   7.8082  23.1616
 23.7415  23.7433  23.8897  23.9005  23.9911  27.8271  27.8915  27.9632
 28.3319  28.3497  28.3738  28.3792  28.3872  28.4217  28.4242  28.4337
 28.4395  28.5229  28.5294  28.5302  28.5382  28.5400  28.5500  28.5550
 28.5598  28.5707  28.5880  28.6144  28.6373  28.6768  28.7182  28.7683
 47.9216  48.0292  48.0809 127.8760 127.8895 127.9077 127.9197 127.9289
127.9502 127.9541 127.9718 127.9960 151.6277 151.6843 151.7474 289.7293
289.7453 289.7760 289.8348 289.8651 289.8704 289.9134 289.9788 290.0295
********1020.85321020.91711901.78911901.84841901.9142
 --------------------------------------------------------------

          Ground-State Mulliken Net Atomic Charges

     Atom                 Charge (a.u.)
  ----------------------------------------
      1 C                     0.110985
      2 C                     0.096105
      3 C                     0.114057
      4 C                     0.013762
      5 C                    -0.043323
      6 C                     0.013780
      7 Br                   -0.211046
      8 Br                   -0.199049
      9 Br                   -0.210399
     10 I                     0.104274
     11 I                     0.106074
     12 I                     0.104779
  ----------------------------------------
  Sum of atomic charges =     0.000000

 -----------------------------------------------------------------
                    Cartesian Multipole Moments
 -----------------------------------------------------------------
    Charge (ESU x 10^10)
                -0.0000
    Dipole Moment (Debye)
         X       0.3643      Y      -0.0000      Z      -0.2249
       Tot       0.4281
    Quadrupole Moments (Debye-Ang)
        XX    -165.5585     XY      -0.0000     YY    -176.2936
        XZ       0.1605     YZ      -0.0000     ZZ    -166.3371
    Octopole Moments (Debye-Ang^2)
       XXX    -783.4409    XXY      -0.0000    XYY    -281.1734
       YYY      -0.0000    XXZ     -76.3772    XYZ      -0.0000
       YYZ     -83.5806    XZZ    -260.3319    YZZ      -0.0000
       ZZZ    -247.2550
    Hexadecapole Moments (Debye-Ang^3)
      XXXX   -7413.7657   XXXY      -0.0000   XXYY   -1386.6066
      XYYY      -0.0000   YYYY    -230.7170   XXXZ    -426.2089
      XXYZ      -0.0000   XYYZ    -155.3404   YYYZ       0.0000
      XXZZ   -2108.7417   XYZZ      -0.0000   YYZZ   -1005.9739
      XZZZ    -435.8351   YZZZ       0.0000   ZZZZ   -5335.1338
 -----------------------------------------------------------------
 Calculating analytic gradient of the SCF energy
 Gradient of SCF Energy
            1           2           3           4           5           6
    1  -0.0015669   0.0015660  -0.0036377   0.0013050   0.0054086  -0.0034835
    2   0.0000000   0.0000000  -0.0000000   0.0000000  -0.0000000  -0.0000000
    3   0.0033613  -0.0011271  -0.0003620   0.0059368  -0.0036756  -0.0040207
            7           8           9          10          11          12
    1  -0.0004775   0.0000229  -0.0008548   0.0011599   0.0041953  -0.0036371
    2  -0.0000000  -0.0000000  -0.0000000  -0.0000000   0.0000000  -0.0000000
    3   0.0009410  -0.0000112  -0.0000187   0.0055364  -0.0034732  -0.0030870
 Max gradient component =       5.937E-03
 RMS gradient           =       2.501E-03
 Gradient time:  CPU 111.24 s  wall 27.95 s
 Geometry Optimization Parameters
   NAtoms,    NIC,     NZ,  NCons,   NDum,   NFix, NCnnct, MaxDiis
       12      78      12       0       0       0       0       0

 Cartesian Hessian Update
 Hessian updated using BFGS update


** GEOMETRY OPTIMIZATION IN DELOCALIZED INTERNAL COORDINATES **
   Searching for a Minimum

   Optimization Cycle:   2

                       Coordinates (Angstroms)
     ATOM                X               Y               Z
      1  C        -0.0025411569    0.0000000000   -0.0044801053
      2  C        -0.0016800570    0.0000000000    1.3954739120
      3  C         1.2109425782    0.0000000000    2.0957034685
      4  C         2.4397078075    0.0000000000    1.4047101323
      5  C         2.4441526127    0.0000000000   -0.0158486251
      6  C         1.2109835308    0.0000000000   -0.7212226017
      7  Br       -1.6774861878    0.0000000000   -0.9119422128
      8  Br       -1.6506593201    0.0000000000    2.3473585576
      9  Br        1.1593904861    0.0000000000    4.0012278295
     10  I         4.2548901662    0.0000000000    2.5619437400
     11  I         4.3056029732    0.0000000000   -1.1042428865
     12  I         1.1281324555    0.0000000000   -2.8678812086
   Point Group: c1    Number of degrees of freedom:    30


   Energy is -28709.622367241

 Hessian updated using BFGS update

 10 Hessian modes will be used to form the next step
  Hessian Eigenvalues:
     0.123979    0.133100    0.199047    0.201019    0.248528    0.283470
     0.426715    0.439736    0.464393    0.546988

 Minimum search - taking simple RFO step
 Searching for Lamda that Minimizes Along All modes
 Value Taken    Lamda =  -0.00165952
 Step Taken.  Stepsize is  0.063358

                             Maximum     Tolerance    Cnvgd?
         Gradient           0.022763      0.000300      NO
         Displacement       0.054235      0.001200      NO
         Energy change     -0.004090      0.000001      NO


 New Cartesian Coordinates Obtained by Inverse Iteration

 Displacement from previous Coordinates is:  0.174280
 ----------------------------------------------------------------
             Standard Nuclear Orientation (Angstroms)
    I     Atom           X                Y                Z
 ----------------------------------------------------------------
    1      C      -0.0091248503     0.0000000000    -0.0045821155
    2      C      -0.0090188896     0.0000000000     1.3996718699
    3      C       1.2076470022     0.0000000000     2.1008826789
    4      C       2.4300802964     0.0000000000     1.4024572788
    5      C       2.4277157355     0.0000000000    -0.0066730199
    6      C       1.2069167176     0.0000000000    -0.7136982904
    7      Br     -1.6779808325     0.0000000000    -0.9248681026
    8      Br     -1.6583388127     0.0000000000     2.3524668697
    9      Br      1.1704878423     0.0000000000     4.0075506333
   10      I       4.2710713293     0.0000000000     2.5029654060
   11      I       4.2842641181     0.0000000000    -1.0794385923
   12      I       1.1777162322     0.0000000000    -2.8559346157
 ----------------------------------------------------------------
 Nuclear Repulsion Energy =        4914.36343261 hartrees
 There are      150 alpha and      150 beta electrons
 Applying Cartesian multipole field
    Component          Value
    ---------          -----
     (2,0,0)        1.00000E-11
     (0,2,0)        2.00000E-11
     (0,0,2)       -3.00000E-11
 Nucleus-field energy     =    -0.0000000947 hartrees
 Requested basis set is 6-311++G(d,p)
 There are 165 shells and 462 basis functions
 A cutoff of  1.0D-11 yielded   7742 shell pairs
 There are     67597 function pairs (     75639 Cartesian)
 Smallest overlap matrix eigenvalue = 3.79E-07

 Q-Chem warning in module stvman/mkSTV.C, line 318:

 Overlap eigenvalue is smaller than square root of threshold
 Use THRESH >= 12 to get rid of this warning

 Linear dependence detected in AO basis
 Tighter screening thresholds may be required for diffuse basis sets
 Use S2THRESH > 14 and THRESH = 14 in case of SCF convergence issues
 Number of orthogonalized atomic orbitals = 460
 Maximum deviation from orthogonality = 1.069E-10
 Guess MOs from SCF MO coefficient file

 -----------------------------------------------------------------------
  General SCF calculation program by
  Eric Jon Sundstrom, Paul Horn, Yuezhi Mao, Dmitri Zuev, Alec White,
  David Stuck, Shaama M.S., Shane Yost, Joonho Lee, David Small,
  Daniel Levine, Susi Lehtola, Hugh Burton, Evgeny Epifanovsky,
  Bang C. Huynh
 -----------------------------------------------------------------------
 Exchange:     0.2000 Hartree-Fock + 0.0800 Slater + 0.7200 B88
 Correlation:  0.1900 VWN1RPA + 0.8100 LYP
 Using SG-1 standard quadrature grid
 using 4 threads for integral computing
 -------------------------------------------------------
 OpenMP Integral computing Module                
 Release: version 2.0, May 2017, Q-Chem Inc. Pleasanton 
 -------------------------------------------------------
 A restricted SCF calculation will be
 performed using DIIS
 SCF converges when DIIS error is below 1.0e-08
 ---------------------------------------
  Cycle       Energy         DIIS error
 ---------------------------------------
    1  -28709.6223230952      2.29e-04  
    2  -28709.6228455033      9.93e-05  
    3  -28709.6222028279      1.77e-04  
    4  -28709.6231267202      1.41e-05  
    5  -28709.6231315353      5.64e-06  
    6  -28709.6231322461      2.33e-06  
    7  -28709.6231323769      1.04e-06  
    8  -28709.6231324065      1.95e-07  
    9  -28709.6231324084      7.25e-08  
   10  -28709.6231324085      1.51e-08  
   11  -28709.6231324048      1.36e-08  
   12  -28709.6231324052      3.43e-09  Convergence criterion met
 ---------------------------------------
 SCF time:   CPU 289.99s  wall 78.00s 
 SCF   energy in the final basis set =   -28709.6231324052
 Total energy in the final basis set =   -28709.6231324052

 --------------------------------------------------------------

                    Orbital Energies (a.u.)
 --------------------------------------------------------------

 Alpha MOs
 -- Occupied --
**************************-482.8555-482.8553-482.8552-176.3186-176.3186
********-165.7225-165.7225-165.7223-165.7203-165.7202-165.7201-165.7201
********-165.7198 -62.5084 -62.5082 -62.5080 -56.3291 -56.3290 -56.3288
-56.3250 -56.3249 -56.3246 -56.3245 -56.3244 -56.3242 -35.8151 -35.8151
-35.8149 -31.3086 -31.3086 -31.3084 -31.3023 -31.3022 -31.3021 -31.3018
-31.3017 -31.3016 -22.9590 -22.9590 -22.9588 -22.9576 -22.9576 -22.9574
-22.9573 -22.9572 -22.9570 -22.9528 -22.9528 -22.9528 -22.9528 -22.9526
-22.9526 -10.2824 -10.2823 -10.2811 -10.2742 -10.2733 -10.2732  -8.7173
 -8.7171  -8.7169  -6.5495  -6.5494  -6.5492  -6.5357  -6.5356  -6.5354
 -6.5347  -6.5345  -6.5342  -6.3645  -6.3645  -6.3643  -4.7775  -4.7775
 -4.7773  -4.7622  -4.7621  -4.7620  -4.7612  -4.7612  -4.7612  -2.6602
 -2.6602  -2.6599  -2.6566  -2.6564  -2.6564  -2.6558  -2.6556  -2.6554
 -2.6448  -2.6447  -2.6446  -2.6446  -2.6444  -2.6442  -2.0431  -2.0430
 -2.0428  -2.0387  -2.0386  -2.0385  -2.0379  -2.0379  -2.0378  -2.0246
 -2.0246  -2.0246  -2.0245  -2.0244  -2.0244  -0.9386  -0.8635  -0.8567
 -0.8120  -0.7733  -0.7675  -0.6892  -0.6797  -0.6695  -0.6045  -0.6043
 -0.5440  -0.4992  -0.4549  -0.4435  -0.4353  -0.4255  -0.3785  -0.3770
 -0.3761  -0.3734  -0.3450  -0.3326  -0.3228  -0.3219  -0.3093  -0.2987
 -0.2864  -0.2849  -0.2764  -0.2609  -0.2605  -0.2409
 -- Virtual --
 -0.1169  -0.0708  -0.0706  -0.0623  -0.0558  -0.0350  -0.0085  -0.0040
  0.0009   0.0272   0.0289   0.0427   0.0499   0.0572   0.0607   0.0616
  0.0631   0.0687   0.0773   0.0837   0.0876   0.0897   0.0901   0.1002
  0.1092   0.1132   0.1201   0.1205   0.1363   0.1405   0.1489   0.1504
  0.1665   0.1711   0.1746   0.1825   0.1854   0.2011   0.2021   0.2052
  0.2075   0.2125   0.2150   0.2264   0.2328   0.2400   0.2420   0.2484
  0.2660   0.2691   0.2845   0.2874   0.2929   0.2985   0.3223   0.3328
  0.3634   0.3672   0.3832   0.3861   0.3929   0.3940   0.3989   0.4063
  0.4170   0.4266   0.4282   0.4309   0.4312   0.4326   0.4382   0.4464
  0.4720   0.4799   0.4840   0.4940   0.4955   0.4984   0.4988   0.5112
  0.5164   0.5194   0.5199   0.5247   0.5310   0.5331   0.5436   0.5666
  0.5685   0.5830   0.5843   0.5933   0.5982   0.6163   0.6237   0.6594
  0.6706   0.6832   0.6913   0.6974   0.7081   0.7081   0.7243   0.7379
  0.7492   0.7512   0.7611   0.7711   0.7757   0.8125   0.8149   0.8440
  0.8474   0.8598   0.8952   0.9279   0.9395   0.9525   0.9959   0.9984
  1.0215   1.0228   1.0925   1.0952   1.1132   1.1244   1.1379   1.1778
  1.2044   1.2243   1.2374   1.3108   1.3114   1.3276   1.3405   1.3566
  1.3791   1.3801   1.4523   1.4534   1.4621   1.4635   1.4645   1.5078
  1.5467   1.5684   1.5751   1.7183   1.7210   1.7488   1.7658   1.8067
  1.8093   1.8436   1.8446   1.8963   1.9810   2.0020   2.0059   2.0095
  2.0591   2.0887   2.0950   2.1312   2.1501   2.1976   2.2198   2.2482
  2.2516   2.2835   2.3067   2.3378   2.3744   2.4876   2.5681   2.7012
  2.7073   2.7839   2.8192   2.8250   2.8625   2.9066   2.9798   3.0386
  3.0514   3.1292   3.1334   3.3749   3.3789   3.6073   3.7953   3.7972
  3.9374   3.9416   3.9617   3.9684   3.9831   3.9832   3.9948   3.9965
  4.0108   4.0190   4.0276   4.0340   4.0438   4.0540   4.0660   4.0694
  4.0735   4.0774   4.1307   4.1433   4.1699   4.2053   4.2320   4.2445
  4.2791   4.2895   4.3185   4.3595   4.3981   4.4056   4.4580   4.4781
  4.5919   4.7957   5.9891   6.0138   6.0411   6.0468   6.0650   6.1178
  6.1357   6.1677   6.2138   6.6587   6.7786   6.8409   7.5332   7.5486
  7.5789   7.6421   7.6620   7.6679   7.6950   7.7558   7.8074  23.1609
 23.7486  23.7522  23.9061  23.9089  23.9919  27.8325  27.8950  27.9657
 28.3319  28.3504  28.3757  28.3774  28.3783  28.4237  28.4258  28.4409
 28.4463  28.5218  28.5296  28.5320  28.5371  28.5390  28.5509  28.5558
 28.5637  28.5722  28.5883  28.6180  28.6430  28.6800  28.7209  28.7709
 47.9212  48.0282  48.0794 127.8762 127.8901 127.9092 127.9136 127.9276
127.9530 127.9594 127.9752 128.0025 151.6324 151.6874 151.7505 289.7287
289.7449 289.7764 289.8343 289.8630 289.8694 289.9152 289.9788 290.0286
********1020.85201020.91521901.79401901.85171901.9176
 --------------------------------------------------------------

          Ground-State Mulliken Net Atomic Charges

     Atom                 Charge (a.u.)
  ----------------------------------------
      1 C                     0.091492
      2 C                     0.076482
      3 C                     0.090721
      4 C                     0.011994
      5 C                     0.025153
      6 C                     0.003110
      7 Br                   -0.208649
      8 Br                   -0.194440
      9 Br                   -0.208260
     10 I                     0.104044
     11 I                     0.103800
     12 I                     0.104553
  ----------------------------------------
  Sum of atomic charges =     0.000000

 -----------------------------------------------------------------
                    Cartesian Multipole Moments
 -----------------------------------------------------------------
    Charge (ESU x 10^10)
                -0.0000
    Dipole Moment (Debye)
         X       0.4299      Y       0.0000      Z      -0.2561
       Tot       0.5004
    Quadrupole Moments (Debye-Ang)
        XX    -165.2143     XY       0.0000     YY    -176.2177
        XZ      -0.1120     YZ      -0.0000     ZZ    -166.7189
    Octopole Moments (Debye-Ang^2)
       XXX    -783.9243    XXY       0.0000    XYY    -281.9375
       YYY       0.0000    XXZ     -76.2641    XYZ      -0.0000
       YYZ     -83.0969    XZZ    -262.3211    YZZ       0.0000
       ZZZ    -247.2649
    Hexadecapole Moments (Debye-Ang^3)
      XXXX   -7407.5354   XXXY      -0.0000   XXYY   -1387.7543
      XYYY       0.0000   YYYY    -230.5335   XXXZ    -408.3127
      XXYZ      -0.0000   XYYZ    -150.3454   YYYZ      -0.0000
      XXZZ   -2108.7552   XYZZ       0.0000   YYZZ    -995.8653
      XZZZ    -433.6594   YZZZ      -0.0000   ZZZZ   -5284.8715
 -----------------------------------------------------------------
 Calculating analytic gradient of the SCF energy
 Gradient of SCF Energy
            1           2           3           4           5           6
    1  -0.0007705  -0.0001026  -0.0007366   0.0008062   0.0009047  -0.0001822
    2  -0.0000000  -0.0000000   0.0000000   0.0000000   0.0000000  -0.0000000
    3   0.0006876  -0.0000847   0.0002360   0.0006691  -0.0005224  -0.0005549
            7           8           9          10          11          12
    1  -0.0012278  -0.0007356  -0.0008841   0.0017110   0.0001266   0.0010909
    2  -0.0000000   0.0000000  -0.0000000   0.0000000  -0.0000000   0.0000000
    3   0.0001995   0.0004915   0.0010321  -0.0007662   0.0003799  -0.0017675
 Max gradient component =       1.768E-03
 RMS gradient           =       6.745E-04
 Gradient time:  CPU 111.58 s  wall 28.03 s
 Geometry Optimization Parameters
   NAtoms,    NIC,     NZ,  NCons,   NDum,   NFix, NCnnct, MaxDiis
       12      78      12       0       0       0       0       0

 Cartesian Hessian Update
 Hessian updated using BFGS update


** GEOMETRY OPTIMIZATION IN DELOCALIZED INTERNAL COORDINATES **
   Searching for a Minimum

   Optimization Cycle:   3

                       Coordinates (Angstroms)
     ATOM                X               Y               Z
      1  C        -0.0091248503    0.0000000000   -0.0045821155
      2  C        -0.0090188896    0.0000000000    1.3996718699
      3  C         1.2076470022    0.0000000000    2.1008826789
      4  C         2.4300802964    0.0000000000    1.4024572788
      5  C         2.4277157355    0.0000000000   -0.0066730199
      6  C         1.2069167176    0.0000000000   -0.7136982904
      7  Br       -1.6779808325    0.0000000000   -0.9248681026
      8  Br       -1.6583388127    0.0000000000    2.3524668697
      9  Br        1.1704878423    0.0000000000    4.0075506333
     10  I         4.2710713293    0.0000000000    2.5029654060
     11  I         4.2842641181    0.0000000000   -1.0794385923
     12  I         1.1777162322    0.0000000000   -2.8559346157
   Point Group: c1    Number of degrees of freedom:    30


   Energy is -28709.623132405

 Hessian updated using BFGS update

 14 Hessian modes will be used to form the next step
  Hessian Eigenvalues:
     0.122439    0.124421    0.127943    0.199958    0.201018    0.201019
     0.243281    0.249927    0.331955    0.426624    0.447348    0.456310
     0.464819    0.554013

 Minimum search - taking simple RFO step
 Searching for Lamda that Minimizes Along All modes
 Value Taken    Lamda =  -0.00022507
 Step Taken.  Stepsize is  0.031236

                             Maximum     Tolerance    Cnvgd?
         Gradient           0.005415      0.000300      NO
         Displacement       0.017660      0.001200      NO
         Energy change     -0.000765      0.000001      NO


 New Cartesian Coordinates Obtained by Inverse Iteration

 Displacement from previous Coordinates is:  0.067020
 ----------------------------------------------------------------
             Standard Nuclear Orientation (Angstroms)
    I     Atom           X                Y                Z
 ----------------------------------------------------------------
    1      C      -0.0063006750     0.0000000000    -0.0043340764
    2      C      -0.0081853374     0.0000000000     1.3992355620
    3      C       1.2088254629     0.0000000000     2.0983111272
    4      C       2.4280801810     0.0000000000     1.4003708908
    5      C       2.4275225967     0.0000000000    -0.0066129105
    6      C       1.2078541969     0.0000000000    -0.7104419748
    7      Br     -1.6664775306     0.0000000000    -0.9351306046
    8      Br     -1.6558520822     0.0000000000     2.3504159136
    9      Br      1.1860384087     0.0000000000     4.0025402548
   10      I       4.2543913997     0.0000000000     2.5136740587
   11      I       4.2796607822     0.0000000000    -1.0830679034
   12      I       1.1658784857     0.0000000000    -2.8441603375
 ----------------------------------------------------------------
 Nuclear Repulsion Energy =        4923.03801954 hartrees
 There are      150 alpha and      150 beta electrons
 Applying Cartesian multipole field
    Component          Value
    ---------          -----
     (2,0,0)        1.00000E-11
     (0,2,0)        2.00000E-11
     (0,0,2)       -3.00000E-11
 Nucleus-field energy     =    -0.0000000949 hartrees
 Requested basis set is 6-311++G(d,p)
 There are 165 shells and 462 basis functions
 A cutoff of  1.0D-11 yielded   7744 shell pairs
 There are     67657 function pairs (     75729 Cartesian)
 Smallest overlap matrix eigenvalue = 3.73E-07

 Q-Chem warning in module stvman/mkSTV.C, line 318:

 Overlap eigenvalue is smaller than square root of threshold
 Use THRESH >= 12 to get rid of this warning

 Linear dependence detected in AO basis
 Tighter screening thresholds may be required for diffuse basis sets
 Use S2THRESH > 14 and THRESH = 14 in case of SCF convergence issues
 Number of orthogonalized atomic orbitals = 460
 Maximum deviation from orthogonality = 1.189E-10
 Guess MOs from SCF MO coefficient file

 -----------------------------------------------------------------------
  General SCF calculation program by
  Eric Jon Sundstrom, Paul Horn, Yuezhi Mao, Dmitri Zuev, Alec White,
  David Stuck, Shaama M.S., Shane Yost, Joonho Lee, David Small,
  Daniel Levine, Susi Lehtola, Hugh Burton, Evgeny Epifanovsky,
  Bang C. Huynh
 -----------------------------------------------------------------------
 Exchange:     0.2000 Hartree-Fock + 0.0800 Slater + 0.7200 B88
 Correlation:  0.1900 VWN1RPA + 0.8100 LYP
 Using SG-1 standard quadrature grid
 using 4 threads for integral computing
 -------------------------------------------------------
 OpenMP Integral computing Module                
 Release: version 2.0, May 2017, Q-Chem Inc. Pleasanton 
 -------------------------------------------------------
 A restricted SCF calculation will be
 performed using DIIS
 SCF converges when DIIS error is below 1.0e-08
 ---------------------------------------
  Cycle       Energy         DIIS error
 ---------------------------------------
    1  -28709.6230302289      8.64e-05  
    2  -28709.6231265282      3.68e-05  
    3  -28709.6230540262      6.11e-05  
    4  -28709.6231643590      8.53e-06  
    5  -28709.6231663255      2.76e-06  
    6  -28709.6231665059      8.50e-07  
    7  -28709.6231665202      5.08e-07  
    8  -28709.6231665295      9.83e-08  
    9  -28709.6231665296      3.65e-08  
   10  -28709.6231665289      6.21e-09  Convergence criterion met
 ---------------------------------------
 SCF time:   CPU 250.95s  wall 66.00s 
 SCF   energy in the final basis set =   -28709.6231665289
 Total energy in the final basis set =   -28709.6231665289

 --------------------------------------------------------------

                    Orbital Energies (a.u.)
 --------------------------------------------------------------

 Alpha MOs
 -- Occupied --
**************************-482.8554-482.8553-482.8552-176.3183-176.3183
********-165.7222-165.7222-165.7221-165.7200-165.7199-165.7199-165.7198
********-165.7197 -62.5083 -62.5082 -62.5081 -56.3290 -56.3289 -56.3289
-56.3249 -56.3248 -56.3247 -56.3245 -56.3244 -56.3243 -35.8148 -35.8148
-35.8147 -31.3083 -31.3083 -31.3082 -31.3020 -31.3020 -31.3019 -31.3015
-31.3015 -31.3014 -22.9587 -22.9587 -22.9586 -22.9573 -22.9573 -22.9572
-22.9570 -22.9569 -22.9569 -22.9526 -22.9526 -22.9525 -22.9525 -22.9525
-22.9525 -10.2817 -10.2815 -10.2807 -10.2734 -10.2723 -10.2721  -8.7173
 -8.7171  -8.7170  -6.5495  -6.5494  -6.5493  -6.5358  -6.5356  -6.5355
 -6.5347  -6.5345  -6.5343  -6.3643  -6.3642  -6.3642  -4.7772  -4.7772
 -4.7772  -4.7620  -4.7619  -4.7619  -4.7611  -4.7609  -4.7609  -2.6602
 -2.6602  -2.6600  -2.6566  -2.6565  -2.6564  -2.6558  -2.6556  -2.6555
 -2.6448  -2.6447  -2.6447  -2.6446  -2.6445  -2.6443  -2.0429  -2.0427
 -2.0427  -2.0384  -2.0384  -2.0383  -2.0377  -2.0377  -2.0376  -2.0246
 -2.0244  -2.0244  -2.0244  -2.0243  -2.0241  -0.9397  -0.8647  -0.8573
 -0.8128  -0.7737  -0.7678  -0.6902  -0.6800  -0.6696  -0.6046  -0.6042
 -0.5449  -0.4996  -0.4557  -0.4437  -0.4357  -0.4258  -0.3786  -0.3773
 -0.3769  -0.3737  -0.3449  -0.3337  -0.3232  -0.3215  -0.3092  -0.2986
 -0.2872  -0.2850  -0.2751  -0.2606  -0.2604  -0.2405
 -- Virtual --
 -0.1159  -0.0705  -0.0700  -0.0610  -0.0552  -0.0334  -0.0072  -0.0039
  0.0009   0.0273   0.0289   0.0426   0.0499   0.0571   0.0606   0.0618
  0.0636   0.0690   0.0774   0.0836   0.0878   0.0894   0.0901   0.1003
  0.1089   0.1131   0.1202   0.1205   0.1366   0.1402   0.1486   0.1507
  0.1667   0.1715   0.1749   0.1825   0.1863   0.2007   0.2030   0.2055
  0.2071   0.2132   0.2161   0.2262   0.2331   0.2402   0.2425   0.2490
  0.2659   0.2697   0.2854   0.2875   0.2938   0.2990   0.3216   0.3322
  0.3634   0.3667   0.3829   0.3864   0.3929   0.3945   0.3990   0.4071
  0.4170   0.4284   0.4287   0.4312   0.4316   0.4322   0.4385   0.4464
  0.4736   0.4797   0.4857   0.4941   0.4958   0.4994   0.4995   0.5110
  0.5161   0.5208   0.5217   0.5254   0.5301   0.5339   0.5442   0.5664
  0.5677   0.5843   0.5846   0.5973   0.6002   0.6168   0.6237   0.6602
  0.6721   0.6834   0.6933   0.6987   0.7079   0.7093   0.7261   0.7394
  0.7488   0.7518   0.7624   0.7716   0.7762   0.8126   0.8148   0.8453
  0.8480   0.8609   0.8967   0.9271   0.9400   0.9531   0.9976   1.0013
  1.0217   1.0227   1.0926   1.0959   1.1130   1.1261   1.1372   1.1799
  1.2051   1.2250   1.2386   1.3126   1.3141   1.3282   1.3406   1.3577
  1.3808   1.3828   1.4527   1.4561   1.4625   1.4657   1.4668   1.5086
  1.5469   1.5711   1.5762   1.7194   1.7222   1.7516   1.7663   1.8083
  1.8112   1.8451   1.8463   1.8979   1.9810   2.0043   2.0059   2.0110
  2.0598   2.0899   2.0954   2.1311   2.1520   2.1995   2.2219   2.2514
  2.2553   2.2856   2.3084   2.3405   2.3761   2.4887   2.5689   2.7019
  2.7078   2.7870   2.8195   2.8261   2.8637   2.9068   2.9815   3.0407
  3.0563   3.1323   3.1359   3.3768   3.3830   3.6120   3.7971   3.8007
  3.9375   3.9417   3.9619   3.9680   3.9831   3.9844   3.9954   3.9962
  4.0116   4.0201   4.0270   4.0344   4.0480   4.0549   4.0638   4.0701
  4.0722   4.0795   4.1318   4.1448   4.1705   4.2074   4.2330   4.2457
  4.2814   4.2908   4.3194   4.3593   4.3992   4.4054   4.4585   4.4819
  4.5965   4.8004   5.9897   6.0145   6.0443   6.0475   6.0671   6.1186
  6.1366   6.1693   6.2145   6.6618   6.7800   6.8412   7.5332   7.5486
  7.5791   7.6420   7.6618   7.6683   7.6966   7.7578   7.8083  23.1609
 23.7550  23.7562  23.9143  23.9161  24.0001  27.8335  27.8974  27.9686
 28.3324  28.3511  28.3763  28.3788  28.3812  28.4255  28.4269  28.4406
 28.4468  28.5223  28.5299  28.5320  28.5381  28.5394  28.5517  28.5562
 28.5637  28.5728  28.5893  28.6189  28.6432  28.6806  28.7226  28.7721
 47.9234  48.0292  48.0794 127.8766 127.8908 127.9098 127.9156 127.9289
127.9538 127.9597 127.9765 128.0030 151.6333 151.6895 151.7530 289.7287
289.7450 289.7768 289.8352 289.8630 289.8694 289.9170 289.9804 290.0295
********1020.85311020.91511901.79491901.85391901.9202
 --------------------------------------------------------------

          Ground-State Mulliken Net Atomic Charges

     Atom                 Charge (a.u.)
  ----------------------------------------
      1 C                     0.107486
      2 C                     0.064564
      3 C                     0.108901
      4 C                     0.010313
      5 C                     0.011644
      6 C                     0.003506
      7 Br                   -0.210655
      8 Br                   -0.195237
      9 Br                   -0.210310
     10 I                     0.102695
     11 I                     0.103744
     12 I                     0.103349
  ----------------------------------------
  Sum of atomic charges =     0.000000

 -----------------------------------------------------------------
                    Cartesian Multipole Moments
 -----------------------------------------------------------------
    Charge (ESU x 10^10)
                -0.0000
    Dipole Moment (Debye)
         X       0.4040      Y      -0.0000      Z      -0.2460
       Tot       0.4730
    Quadrupole Moments (Debye-Ang)
        XX    -165.4803     XY      -0.0000     YY    -176.1523
        XZ       0.0551     YZ      -0.0000     ZZ    -166.5938
    Octopole Moments (Debye-Ang^2)
       XXX    -784.5251    XXY      -0.0000    XYY    -281.4792
       YYY      -0.0000    XXZ     -76.4406    XYZ      -0.0000
       YYZ     -83.2776    XZZ    -261.4390    YZZ      -0.0000
       ZZZ    -247.0585
    Hexadecapole Moments (Debye-Ang^3)
      XXXX   -7386.2839   XXXY      -0.0000   XXYY   -1381.4019
      XYYY      -0.0000   YYYY    -230.3769   XXXZ    -417.7331
      XXYZ      -0.0000   XYYZ    -152.6721   YYYZ      -0.0000
      XXZZ   -2099.4459   XYZZ      -0.0000   YYZZ    -994.7015
      XZZZ    -434.1038   YZZZ      -0.0000   ZZZZ   -5279.1079
 -----------------------------------------------------------------
 Calculating analytic gradient of the SCF energy
 Gradient of SCF Energy
            1           2           3           4           5           6
    1   0.0004653   0.0001061   0.0006233  -0.0005038  -0.0002054  -0.0001528
    2  -0.0000000  -0.0000000   0.0000000  -0.0000000   0.0000000   0.0000000
    3  -0.0004209  -0.0000997  -0.0002141   0.0002802  -0.0001637   0.0006257
            7           8           9          10          11          12
    1   0.0007337  -0.0002216   0.0013147  -0.0011610  -0.0005119  -0.0004865
    2   0.0000000   0.0000000  -0.0000000   0.0000000  -0.0000000  -0.0000000
    3  -0.0008779   0.0000968  -0.0002631   0.0002346  -0.0000858   0.0008880
 Max gradient component =       1.315E-03
 RMS gradient           =       4.573E-04
 Gradient time:  CPU 111.87 s  wall 28.10 s
 Geometry Optimization Parameters
   NAtoms,    NIC,     NZ,  NCons,   NDum,   NFix, NCnnct, MaxDiis
       12      78      12       0       0       0       0       0

 Cartesian Hessian Update
 Hessian updated using BFGS update


** GEOMETRY OPTIMIZATION IN DELOCALIZED INTERNAL COORDINATES **
   Searching for a Minimum

   Optimization Cycle:   4

                       Coordinates (Angstroms)
     ATOM                X               Y               Z
      1  C        -0.0063006750    0.0000000000   -0.0043340764
      2  C        -0.0081853374    0.0000000000    1.3992355620
      3  C         1.2088254629    0.0000000000    2.0983111272
      4  C         2.4280801810    0.0000000000    1.4003708908
      5  C         2.4275225967    0.0000000000   -0.0066129105
      6  C         1.2078541969    0.0000000000   -0.7104419748
      7  Br       -1.6664775306    0.0000000000   -0.9351306046
      8  Br       -1.6558520822    0.0000000000    2.3504159136
      9  Br        1.1860384087    0.0000000000    4.0025402548
     10  I         4.2543913997    0.0000000000    2.5136740587
     11  I         4.2796607822    0.0000000000   -1.0830679034
     12  I         1.1658784857    0.0000000000   -2.8441603375
   Point Group: c1    Number of degrees of freedom:    30


   Energy is -28709.623166529

 Hessian updated using BFGS update

 16 Hessian modes will be used to form the next step
  Hessian Eigenvalues:
     0.123411    0.124665    0.132781    0.195811    0.201019    0.201206
     0.249715    0.249971    0.273784    0.404430    0.427163    0.445483
     0.464695    0.464854    0.495620    0.621646

 Minimum search - taking simple RFO step
 Searching for Lamda that Minimizes Along All modes
 Value Taken    Lamda =  -0.00008011
 Step Taken.  Stepsize is  0.013520

                             Maximum     Tolerance    Cnvgd?
         Gradient           0.005410      0.000300      NO
         Displacement       0.011500      0.001200      NO
         Energy change     -0.000034      0.000001      NO


 New Cartesian Coordinates Obtained by Inverse Iteration

 Displacement from previous Coordinates is:  0.033822
 ----------------------------------------------------------------
             Standard Nuclear Orientation (Angstroms)
    I     Atom           X                Y                Z
 ----------------------------------------------------------------
    1      C      -0.0063292555     0.0000000000    -0.0044871064
    2      C      -0.0070557990     0.0000000000     1.3985586209
    3      C       1.2088142770     0.0000000000     2.0983897631
    4      C       2.4294187670     0.0000000000     1.4005673496
    5      C       2.4283158761     0.0000000000    -0.0071151444
    6      C       1.2081349265     0.0000000000    -0.7121749979
    7      Br     -1.6717694452     0.0000000000    -0.9261996072
    8      Br     -1.6541489481     0.0000000000     2.3497273365
    9      Br      1.1747177870     0.0000000000     4.0027244781
   10      I       4.2601922552     0.0000000000     2.5108310450
   11      I       4.2830505369     0.0000000000    -1.0820773761
   12      I       1.1680949105     0.0000000000    -2.8479443610
 ----------------------------------------------------------------
 Nuclear Repulsion Energy =        4920.32874748 hartrees
 There are      150 alpha and      150 beta electrons
 Applying Cartesian multipole field
    Component          Value
    ---------          -----
     (2,0,0)        1.00000E-11
     (0,2,0)        2.00000E-11
     (0,0,2)       -3.00000E-11
 Nucleus-field energy     =    -0.0000000947 hartrees
 Requested basis set is 6-311++G(d,p)
 There are 165 shells and 462 basis functions
 A cutoff of  1.0D-11 yielded   7745 shell pairs
 There are     67640 function pairs (     75690 Cartesian)
 Smallest overlap matrix eigenvalue = 3.75E-07

 Q-Chem warning in module stvman/mkSTV.C, line 318:

 Overlap eigenvalue is smaller than square root of threshold
 Use THRESH >= 12 to get rid of this warning

 Linear dependence detected in AO basis
 Tighter screening thresholds may be required for diffuse basis sets
 Use S2THRESH > 14 and THRESH = 14 in case of SCF convergence issues
 Number of orthogonalized atomic orbitals = 460
 Maximum deviation from orthogonality = 2.075E-10
 Guess MOs from SCF MO coefficient file

 -----------------------------------------------------------------------
  General SCF calculation program by
  Eric Jon Sundstrom, Paul Horn, Yuezhi Mao, Dmitri Zuev, Alec White,
  David Stuck, Shaama M.S., Shane Yost, Joonho Lee, David Small,
  Daniel Levine, Susi Lehtola, Hugh Burton, Evgeny Epifanovsky,
  Bang C. Huynh
 -----------------------------------------------------------------------
 Exchange:     0.2000 Hartree-Fock + 0.0800 Slater + 0.7200 B88
 Correlation:  0.1900 VWN1RPA + 0.8100 LYP
 Using SG-1 standard quadrature grid
 using 4 threads for integral computing
 -------------------------------------------------------
 OpenMP Integral computing Module                
 Release: version 2.0, May 2017, Q-Chem Inc. Pleasanton 
 -------------------------------------------------------
 A restricted SCF calculation will be
 performed using DIIS
 SCF converges when DIIS error is below 1.0e-08
 ---------------------------------------
  Cycle       Energy         DIIS error
 ---------------------------------------
    1  -28709.6231647537      4.56e-05  
    2  -28709.6231972885      1.45e-05  
    3  -28709.6231817294      2.71e-05  
    4  -28709.6232029572      3.85e-06  
    5  -28709.6232033596      1.22e-06  
    6  -28709.6232033938      3.39e-07  
    7  -28709.6232033956      1.17e-07  
    8  -28709.6232033973      5.09e-08  
    9  -28709.6232033964      1.90e-08  
   10  -28709.6232033939      2.09e-09  Convergence criterion met
 ---------------------------------------
 SCF time:   CPU 243.44s  wall 65.00s 
 SCF   energy in the final basis set =   -28709.6232033939
 Total energy in the final basis set =   -28709.6232033939

 --------------------------------------------------------------

                    Orbital Energies (a.u.)
 --------------------------------------------------------------

 Alpha MOs
 -- Occupied --
**************************-482.8554-482.8552-482.8551-176.3184-176.3184
********-165.7223-165.7223-165.7222-165.7201-165.7200-165.7200-165.7199
********-165.7198 -62.5083 -62.5082 -62.5080 -56.3290 -56.3289 -56.3288
-56.3249 -56.3248 -56.3246 -56.3245 -56.3244 -56.3242 -35.8149 -35.8148
-35.8148 -31.3084 -31.3084 -31.3083 -31.3021 -31.3021 -31.3021 -31.3016
-31.3016 -31.3015 -22.9588 -22.9587 -22.9587 -22.9574 -22.9574 -22.9573
-22.9570 -22.9570 -22.9570 -22.9526 -22.9526 -22.9526 -22.9526 -22.9526
-22.9526 -10.2817 -10.2816 -10.2806 -10.2737 -10.2726 -10.2725  -8.7172
 -8.7171  -8.7169  -6.5495  -6.5494  -6.5492  -6.5357  -6.5356  -6.5354
 -6.5346  -6.5345  -6.5342  -6.3643  -6.3643  -6.3643  -4.7773  -4.7773
 -4.7772  -4.7620  -4.7620  -4.7620  -4.7611  -4.7611  -4.7610  -2.6601
 -2.6601  -2.6599  -2.6566  -2.6564  -2.6564  -2.6557  -2.6556  -2.6554
 -2.6447  -2.6447  -2.6446  -2.6445  -2.6444  -2.6443  -2.0430  -2.0428
 -2.0427  -2.0385  -2.0385  -2.0384  -2.0378  -2.0377  -2.0377  -2.0246
 -2.0245  -2.0245  -2.0244  -2.0244  -2.0242  -0.9395  -0.8644  -0.8573
 -0.8124  -0.7737  -0.7677  -0.6899  -0.6799  -0.6695  -0.6045  -0.6044
 -0.5447  -0.4995  -0.4556  -0.4436  -0.4356  -0.4257  -0.3787  -0.3771
 -0.3766  -0.3737  -0.3451  -0.3332  -0.3230  -0.3215  -0.3093  -0.2986
 -0.2865  -0.2850  -0.2757  -0.2607  -0.2604  -0.2408
 -- Virtual --
 -0.1162  -0.0705  -0.0702  -0.0613  -0.0553  -0.0340  -0.0076  -0.0035
  0.0009   0.0273   0.0289   0.0427   0.0499   0.0572   0.0607   0.0618
  0.0635   0.0688   0.0774   0.0839   0.0877   0.0896   0.0902   0.1002
  0.1092   0.1131   0.1202   0.1205   0.1365   0.1403   0.1488   0.1507
  0.1667   0.1714   0.1747   0.1823   0.1859   0.2011   0.2027   0.2053
  0.2072   0.2131   0.2158   0.2265   0.2330   0.2402   0.2423   0.2488
  0.2659   0.2694   0.2850   0.2876   0.2934   0.2989   0.3221   0.3333
  0.3635   0.3668   0.3834   0.3861   0.3929   0.3944   0.3990   0.4069
  0.4172   0.4281   0.4281   0.4315   0.4315   0.4320   0.4383   0.4464
  0.4733   0.4797   0.4848   0.4942   0.4945   0.4992   0.4993   0.5110
  0.5162   0.5200   0.5214   0.5251   0.5312   0.5337   0.5436   0.5667
  0.5685   0.5837   0.5848   0.5955   0.5994   0.6165   0.6238   0.6607
  0.6717   0.6835   0.6928   0.6982   0.7082   0.7090   0.7258   0.7390
  0.7490   0.7515   0.7622   0.7714   0.7767   0.8127   0.8152   0.8450
  0.8478   0.8607   0.8962   0.9277   0.9399   0.9529   0.9971   1.0006
  1.0220   1.0233   1.0925   1.0958   1.1131   1.1256   1.1375   1.1792
  1.2050   1.2253   1.2384   1.3112   1.3133   1.3280   1.3405   1.3573
  1.3806   1.3818   1.4526   1.4553   1.4622   1.4651   1.4657   1.5084
  1.5474   1.5701   1.5758   1.7191   1.7220   1.7507   1.7666   1.8081
  1.8108   1.8453   1.8454   1.8976   1.9812   2.0037   2.0060   2.0108
  2.0596   2.0894   2.0958   2.1319   2.1515   2.1995   2.2216   2.2507
  2.2537   2.2856   2.3088   2.3396   2.3755   2.4885   2.5687   2.7017
  2.7077   2.7863   2.8196   2.8258   2.8635   2.9070   2.9813   3.0403
  3.0553   3.1315   3.1356   3.3767   3.3818   3.6111   3.7971   3.7996
  3.9376   3.9420   3.9619   3.9681   3.9832   3.9837   3.9952   3.9966
  4.0113   4.0199   4.0270   4.0343   4.0458   4.0547   4.0651   4.0701
  4.0736   4.0789   4.1316   4.1443   4.1700   4.2067   4.2326   4.2457
  4.2807   4.2906   4.3191   4.3597   4.3987   4.4056   4.4581   4.4805
  4.5949   4.7991   5.9895   6.0142   6.0435   6.0472   6.0664   6.1183
  6.1360   6.1686   6.2140   6.6609   6.7797   6.8421   7.5333   7.5487
  7.5790   7.6428   7.6627   7.6684   7.6955   7.7569   7.8087  23.1609
 23.7531  23.7556  23.9127  23.9141  23.9986  27.8330  27.8965  27.9677
 28.3322  28.3508  28.3761  28.3784  28.3804  28.4249  28.4265  28.4405
 28.4464  28.5222  28.5298  28.5319  28.5379  28.5393  28.5514  28.5560
 28.5636  28.5726  28.5889  28.6185  28.6429  28.6803  28.7220  28.7717
 47.9227  48.0291  48.0803 127.8765 127.8905 127.9096 127.9151 127.9284
127.9535 127.9594 127.9760 128.0027 151.6329 151.6888 151.7522 289.7289
289.7451 289.7766 289.8352 289.8638 289.8698 289.9159 289.9800 290.0300
********1020.85301020.91621901.79451901.85311901.9193
 --------------------------------------------------------------

          Ground-State Mulliken Net Atomic Charges

     Atom                 Charge (a.u.)
  ----------------------------------------
      1 C                     0.101440
      2 C                     0.072866
      3 C                     0.100448
      4 C                     0.011512
      5 C                     0.017455
      6 C                     0.001241
      7 Br                   -0.210115
      8 Br                   -0.195854
      9 Br                   -0.209671
     10 I                     0.103199
     11 I                     0.103605
     12 I                     0.103872
  ----------------------------------------
  Sum of atomic charges =     0.000000

 -----------------------------------------------------------------
                    Cartesian Multipole Moments
 -----------------------------------------------------------------
    Charge (ESU x 10^10)
                -0.0000
    Dipole Moment (Debye)
         X       0.4052      Y      -0.0000      Z      -0.2467
       Tot       0.4744
    Quadrupole Moments (Debye-Ang)
        XX    -165.3895     XY      -0.0000     YY    -176.1682
        XZ      -0.0263     YZ      -0.0000     ZZ    -166.6500
    Octopole Moments (Debye-Ang^2)
       XXX    -784.1805    XXY      -0.0000    XYY    -281.5924
       YYY      -0.0000    XXZ     -76.4406    XYZ      -0.0000
       YYZ     -83.2550    XZZ    -261.8372    YZZ      -0.0000
       ZZZ    -247.2564
    Hexadecapole Moments (Debye-Ang^3)
      XXXX   -7393.4393   XXXY      -0.0000   XXYY   -1383.6682
      XYYY      -0.0000   YYYY    -230.4166   XXXZ    -413.6313
      XXYZ      -0.0000   XYYZ    -151.5983   YYYZ       0.0000
      XXZZ   -2102.7690   XYZZ      -0.0000   YYZZ    -994.5981
      XZZZ    -433.8418   YZZZ      -0.0000   ZZZZ   -5278.5427
 -----------------------------------------------------------------
 Calculating analytic gradient of the SCF energy
 Gradient of SCF Energy
            1           2           3           4           5           6
    1  -0.0000016   0.0001776  -0.0001559  -0.0000564   0.0001156  -0.0000700
    2   0.0000000  -0.0000000  -0.0000000   0.0000000  -0.0000000   0.0000000
    3   0.0001831  -0.0001170  -0.0001401   0.0001846  -0.0001994   0.0001019
            7           8           9          10          11          12
    1   0.0000575   0.0002005  -0.0001575  -0.0000180  -0.0000298  -0.0000621
    2  -0.0000000   0.0000000   0.0000000   0.0000000  -0.0000000  -0.0000000
    3   0.0001783  -0.0000804  -0.0001226  -0.0001003   0.0000325   0.0000794
 Max gradient component =       2.005E-04
 RMS gradient           =       1.017E-04
 Gradient time:  CPU 111.60 s  wall 28.03 s
 Geometry Optimization Parameters
   NAtoms,    NIC,     NZ,  NCons,   NDum,   NFix, NCnnct, MaxDiis
       12      78      12       0       0       0       0       0

 Cartesian Hessian Update
 Hessian updated using BFGS update


** GEOMETRY OPTIMIZATION IN DELOCALIZED INTERNAL COORDINATES **
   Searching for a Minimum

   Optimization Cycle:   5

                       Coordinates (Angstroms)
     ATOM                X               Y               Z
      1  C        -0.0063292555    0.0000000000   -0.0044871064
      2  C        -0.0070557990    0.0000000000    1.3985586209
      3  C         1.2088142770    0.0000000000    2.0983897631
      4  C         2.4294187670    0.0000000000    1.4005673496
      5  C         2.4283158761    0.0000000000   -0.0071151444
      6  C         1.2081349265    0.0000000000   -0.7121749979
      7  Br       -1.6717694452    0.0000000000   -0.9261996072
      8  Br       -1.6541489481    0.0000000000    2.3497273365
      9  Br        1.1747177870    0.0000000000    4.0027244781
     10  I         4.2601922552    0.0000000000    2.5108310450
     11  I         4.2830505369    0.0000000000   -1.0820773761
     12  I         1.1680949105    0.0000000000   -2.8479443610
   Point Group: c1    Number of degrees of freedom:    30


   Energy is -28709.623203394

 Hessian updated using BFGS update

 17 Hessian modes will be used to form the next step
  Hessian Eigenvalues:
     0.122561    0.124511    0.129711    0.196786    0.201017    0.201209
     0.249297    0.249804    0.249980    0.280815    0.420821    0.427363
     0.440242    0.464724    0.464820    0.516957    0.627196

 Minimum search - taking simple RFO step
 Searching for Lamda that Minimizes Along All modes
 Value Taken    Lamda =  -0.00000265
 Step Taken.  Stepsize is  0.003119

                             Maximum     Tolerance    Cnvgd?
         Gradient           0.000735      0.000300      NO
         Displacement       0.001984      0.001200      NO
         Energy change     -0.000037      0.000001      NO


 New Cartesian Coordinates Obtained by Inverse Iteration

 Displacement from previous Coordinates is:  0.006433
 ----------------------------------------------------------------
             Standard Nuclear Orientation (Angstroms)
    I     Atom           X                Y                Z
 ----------------------------------------------------------------
    1      C      -0.0068022558     0.0000000000    -0.0046555161
    2      C      -0.0076855241     0.0000000000     1.3989343476
    3      C       1.2087526804     0.0000000000     2.0988029137
    4      C       2.4292983726     0.0000000000     1.4006158414
    5      C       2.4279738218     0.0000000000    -0.0069863298
    6      C       1.2079273371     0.0000000000    -0.7123510591
    7      Br     -1.6720647540     0.0000000000    -0.9275078214
    8      Br     -1.6553016234     0.0000000000     2.3503091646
    9      Br      1.1767270012     0.0000000000     4.0035369418
   10      I       4.2605024083     0.0000000000     2.5111189672
   11      I       4.2828418069     0.0000000000    -1.0823051286
   12      I       1.1692666175     0.0000000000    -2.8487123214
 ----------------------------------------------------------------
 Nuclear Repulsion Energy =        4919.53597733 hartrees
 There are      150 alpha and      150 beta electrons
 Applying Cartesian multipole field
    Component          Value
    ---------          -----
     (2,0,0)        1.00000E-11
     (0,2,0)        2.00000E-11
     (0,0,2)       -3.00000E-11
 Nucleus-field energy     =    -0.0000000948 hartrees
 Requested basis set is 6-311++G(d,p)
 There are 165 shells and 462 basis functions
 A cutoff of  1.0D-11 yielded   7744 shell pairs
 There are     67637 function pairs (     75687 Cartesian)
 Smallest overlap matrix eigenvalue = 3.76E-07

 Q-Chem warning in module stvman/mkSTV.C, line 318:

 Overlap eigenvalue is smaller than square root of threshold
 Use THRESH >= 12 to get rid of this warning

 Linear dependence detected in AO basis
 Tighter screening thresholds may be required for diffuse basis sets
 Use S2THRESH > 14 and THRESH = 14 in case of SCF convergence issues
 Number of orthogonalized atomic orbitals = 460
 Maximum deviation from orthogonality = 1.442E-10
 Guess MOs from SCF MO coefficient file

 -----------------------------------------------------------------------
  General SCF calculation program by
  Eric Jon Sundstrom, Paul Horn, Yuezhi Mao, Dmitri Zuev, Alec White,
  David Stuck, Shaama M.S., Shane Yost, Joonho Lee, David Small,
  Daniel Levine, Susi Lehtola, Hugh Burton, Evgeny Epifanovsky,
  Bang C. Huynh
 -----------------------------------------------------------------------
 Exchange:     0.2000 Hartree-Fock + 0.0800 Slater + 0.7200 B88
 Correlation:  0.1900 VWN1RPA + 0.8100 LYP
 Using SG-1 standard quadrature grid
 using 4 threads for integral computing
 -------------------------------------------------------
 OpenMP Integral computing Module                
 Release: version 2.0, May 2017, Q-Chem Inc. Pleasanton 
 -------------------------------------------------------
 A restricted SCF calculation will be
 performed using DIIS
 SCF converges when DIIS error is below 1.0e-08
 ---------------------------------------
  Cycle       Energy         DIIS error
 ---------------------------------------
    1  -28709.6232027537      1.09e-05  
    2  -28709.6232037870      4.03e-06  
    3  -28709.6232026810      7.35e-06  
    4  -28709.6232042464      3.87e-07  
    5  -28709.6232042500      1.86e-07  
    6  -28709.6232042540      1.00e-07  
    7  -28709.6232042511      2.84e-08  
    8  -28709.6232042497      8.09e-09  Convergence criterion met
 ---------------------------------------
 SCF time:   CPU 198.37s  wall 53.00s 
 SCF   energy in the final basis set =   -28709.6232042497
 Total energy in the final basis set =   -28709.6232042497

 --------------------------------------------------------------

                    Orbital Energies (a.u.)
 --------------------------------------------------------------

 Alpha MOs
 -- Occupied --
**************************-482.8554-482.8553-482.8552-176.3185-176.3184
********-165.7223-165.7223-165.7222-165.7201-165.7200-165.7200-165.7199
********-165.7198 -62.5083 -62.5082 -62.5080 -56.3290 -56.3289 -56.3288
-56.3249 -56.3248 -56.3247 -56.3245 -56.3244 -56.3242 -35.8149 -35.8148
-35.8148 -31.3084 -31.3084 -31.3083 -31.3022 -31.3021 -31.3020 -31.3016
-31.3015 -31.3015 -22.9588 -22.9588 -22.9587 -22.9574 -22.9574 -22.9573
-22.9571 -22.9570 -22.9570 -22.9527 -22.9527 -22.9526 -22.9526 -22.9526
-22.9526 -10.2819 -10.2818 -10.2807 -10.2738 -10.2727 -10.2725  -8.7172
 -8.7171  -8.7169  -6.5495  -6.5494  -6.5492  -6.5357  -6.5356  -6.5354
 -6.5346  -6.5345  -6.5342  -6.3643  -6.3643  -6.3643  -4.7773  -4.7773
 -4.7772  -4.7620  -4.7620  -4.7620  -4.7611  -4.7611  -4.7610  -2.6602
 -2.6602  -2.6599  -2.6566  -2.6564  -2.6564  -2.6558  -2.6556  -2.6554
 -2.6448  -2.6447  -2.6446  -2.6446  -2.6444  -2.6443  -2.0430  -2.0428
 -2.0427  -2.0385  -2.0385  -2.0384  -2.0378  -2.0377  -2.0377  -2.0246
 -2.0245  -2.0245  -2.0244  -2.0244  -2.0242  -0.9394  -0.8643  -0.8572
 -0.8124  -0.7736  -0.7676  -0.6898  -0.6799  -0.6695  -0.6045  -0.6044
 -0.5446  -0.4995  -0.4555  -0.4436  -0.4356  -0.4257  -0.3787  -0.3771
 -0.3766  -0.3737  -0.3450  -0.3332  -0.3230  -0.3216  -0.3093  -0.2986
 -0.2867  -0.2850  -0.2756  -0.2607  -0.2604  -0.2408
 -- Virtual --
 -0.1163  -0.0705  -0.0703  -0.0614  -0.0554  -0.0341  -0.0077  -0.0037
  0.0009   0.0273   0.0289   0.0427   0.0499   0.0572   0.0606   0.0618
  0.0634   0.0688   0.0774   0.0838   0.0877   0.0896   0.0902   0.1003
  0.1092   0.1131   0.1202   0.1205   0.1365   0.1403   0.1488   0.1507
  0.1667   0.1713   0.1747   0.1824   0.1859   0.2010   0.2027   0.2053
  0.2072   0.2130   0.2157   0.2264   0.2330   0.2402   0.2423   0.2488
  0.2659   0.2694   0.2850   0.2875   0.2933   0.2988   0.3220   0.3331
  0.3634   0.3668   0.3833   0.3861   0.3929   0.3944   0.3990   0.4068
  0.4171   0.4280   0.4282   0.4314   0.4315   0.4319   0.4383   0.4464
  0.4731   0.4797   0.4849   0.4944   0.4947   0.4992   0.4992   0.5111
  0.5162   0.5201   0.5211   0.5251   0.5308   0.5336   0.5437   0.5666
  0.5683   0.5836   0.5846   0.5955   0.5993   0.6165   0.6237   0.6604
  0.6715   0.6834   0.6926   0.6982   0.7081   0.7089   0.7256   0.7389
  0.7490   0.7514   0.7621   0.7714   0.7764   0.8127   0.8150   0.8449
  0.8478   0.8606   0.8960   0.9276   0.9399   0.9528   0.9969   1.0003
  1.0219   1.0231   1.0925   1.0957   1.1131   1.1255   1.1374   1.1791
  1.2049   1.2250   1.2383   1.3114   1.3130   1.3280   1.3405   1.3572
  1.3805   1.3817   1.4525   1.4551   1.4620   1.4649   1.4657   1.5083
  1.5471   1.5700   1.5756   1.7190   1.7218   1.7505   1.7664   1.8078
  1.8106   1.8451   1.8453   1.8974   1.9811   2.0035   2.0060   2.0106
  2.0595   2.0893   2.0956   2.1316   2.1513   2.1992   2.2214   2.2503
  2.2536   2.2851   2.3083   2.3394   2.3754   2.4884   2.5686   2.7016
  2.7076   2.7859   2.8195   2.8257   2.8634   2.9069   2.9810   3.0400
  3.0547   3.1312   3.1353   3.3764   3.3815   3.6105   3.7967   3.7993
  3.9376   3.9419   3.9618   3.9681   3.9831   3.9838   3.9951   3.9964
  4.0113   4.0198   4.0271   4.0342   4.0459   4.0546   4.0650   4.0699
  4.0733   4.0788   4.1314   4.1442   4.1700   4.2066   4.2325   4.2455
  4.2806   4.2904   4.3191   4.3595   4.3986   4.4056   4.4581   4.4803
  4.5946   4.7986   5.9895   6.0142   6.0434   6.0471   6.0663   6.1182
  6.1359   6.1684   6.2139   6.6607   6.7796   6.8417   7.5332   7.5487
  7.5790   7.6425   7.6624   7.6683   7.6956   7.7569   7.8084  23.1609
 23.7526  23.7550  23.9118  23.9134  23.9974  27.8329  27.8964  27.9675
 28.3322  28.3508  28.3760  28.3783  28.3803  28.4248  28.4264  28.4404
 28.4464  28.5221  28.5298  28.5319  28.5379  28.5392  28.5513  28.5560
 28.5636  28.5725  28.5889  28.6184  28.6429  28.6803  28.7219  28.7716
 47.9226  48.0290  48.0799 127.8765 127.8905 127.9096 127.9150 127.9284
127.9534 127.9593 127.9759 128.0026 151.6328 151.6886 151.7520 289.7288
289.7450 289.7766 289.8351 289.8635 289.8696 289.9160 289.9798 290.0296
********1020.85291020.91581901.79441901.85291901.9191
 --------------------------------------------------------------

          Ground-State Mulliken Net Atomic Charges

     Atom                 Charge (a.u.)
  ----------------------------------------
      1 C                     0.100136
      2 C                     0.071604
      3 C                     0.100844
      4 C                     0.011932
      5 C                     0.017889
      6 C                     0.001779
      7 Br                   -0.209925
      8 Br                   -0.195429
      9 Br                   -0.209599
     10 I                     0.103212
     11 I                     0.103597
     12 I                     0.103959
  ----------------------------------------
  Sum of atomic charges =     0.000000

 -----------------------------------------------------------------
                    Cartesian Multipole Moments
 -----------------------------------------------------------------
    Charge (ESU x 10^10)
                -0.0000
    Dipole Moment (Debye)
         X       0.4067      Y       0.0000      Z      -0.2474
       Tot       0.4760
    Quadrupole Moments (Debye-Ang)
        XX    -165.3935     XY      -0.0000     YY    -176.1756
        XZ      -0.0220     YZ       0.0000     ZZ    -166.6376
    Octopole Moments (Debye-Ang^2)
       XXX    -784.3300    XXY      -0.0000    XYY    -281.6336
       YYY       0.0000    XXZ     -76.4124    XYZ      -0.0000
       YYZ     -83.2465    XZZ    -261.7781    YZZ      -0.0000
       ZZZ    -247.2192
    Hexadecapole Moments (Debye-Ang^3)
      XXXX   -7395.2483   XXXY      -0.0000   XXYY   -1383.9589
      XYYY      -0.0000   YYYY    -230.4345   XXXZ    -413.7624
      XXYZ      -0.0000   XYYZ    -151.6580   YYYZ       0.0000
      XXZZ   -2103.1091   XYZZ      -0.0000   YYZZ    -995.0311
      XZZZ    -433.7848   YZZZ       0.0000   ZZZZ   -5280.5895
 -----------------------------------------------------------------
 Calculating analytic gradient of the SCF energy
 Gradient of SCF Energy
            1           2           3           4           5           6
    1  -0.0000539  -0.0000184   0.0000350  -0.0000053   0.0000420   0.0000035
    2   0.0000000   0.0000000   0.0000000   0.0000000  -0.0000000  -0.0000000
    3   0.0000028  -0.0000023  -0.0000057   0.0000860  -0.0000906   0.0000080
            7           8           9          10          11          12
    1  -0.0000734  -0.0000755   0.0000731   0.0000373  -0.0000218   0.0000574
    2   0.0000000  -0.0000000  -0.0000000   0.0000000  -0.0000000   0.0000000
    3   0.0000051   0.0000387   0.0000633   0.0000157  -0.0000446  -0.0000763
 Max gradient component =       9.065E-05
 RMS gradient           =       3.985E-05
 Gradient time:  CPU 111.81 s  wall 28.09 s
 Geometry Optimization Parameters
   NAtoms,    NIC,     NZ,  NCons,   NDum,   NFix, NCnnct, MaxDiis
       12      78      12       0       0       0       0       0

 Cartesian Hessian Update
 Hessian updated using BFGS update


** GEOMETRY OPTIMIZATION IN DELOCALIZED INTERNAL COORDINATES **
   Searching for a Minimum

   Optimization Cycle:   6

                       Coordinates (Angstroms)
     ATOM                X               Y               Z
      1  C        -0.0068022558    0.0000000000   -0.0046555161
      2  C        -0.0076855241    0.0000000000    1.3989343476
      3  C         1.2087526804    0.0000000000    2.0988029137
      4  C         2.4292983726    0.0000000000    1.4006158414
      5  C         2.4279738218    0.0000000000   -0.0069863298
      6  C         1.2079273371    0.0000000000   -0.7123510591
      7  Br       -1.6720647540    0.0000000000   -0.9275078214
      8  Br       -1.6553016234    0.0000000000    2.3503091646
      9  Br        1.1767270012    0.0000000000    4.0035369418
     10  I         4.2605024083    0.0000000000    2.5111189672
     11  I         4.2828418069    0.0000000000   -1.0823051286
     12  I         1.1692666175    0.0000000000   -2.8487123214
   Point Group: c1    Number of degrees of freedom:    30


   Energy is -28709.623204250

 Hessian updated using BFGS update

 18 Hessian modes will be used to form the next step
  Hessian Eigenvalues:
     0.124302    0.125541    0.133857    0.200990    0.201173    0.201446
     0.244503    0.249802    0.249992    0.261076    0.305216    0.415619
     0.426994    0.455089    0.464818    0.486541    0.549710    0.619241

 Minimum search - taking simple RFO step
 Searching for Lamda that Minimizes Along All modes
 Value Taken    Lamda =   0.00000000
 Step Taken.  Stepsize is  0.001096

                             Maximum     Tolerance    Cnvgd?
         Gradient           0.000242      0.000300     YES
         Displacement       0.000578      0.001200     YES
         Energy change     -0.000001      0.000001     YES


                       Distance Matrix (Angstroms)
             C (  1)   C (  2)   C (  3)   C (  4)   C (  5)   C (  6)
   C (  2)  1.403590
   C (  3)  2.429426  1.403402
   C (  4)  2.812361  2.436984  1.406128
   C (  5)  2.434777  2.812303  2.433279  1.407603
   C (  6)  1.405845  2.436235  2.811154  2.440569  1.409274
   Br(  7)  1.903879  2.860505  4.178237  4.716072  4.202104  2.888018
   Br(  8)  2.874615  1.902565  2.875076  4.193552  4.714868  4.192609
   Br(  9)  4.179276  2.861256  1.905003  2.888621  4.201180  4.715991
   I ( 10)  4.953687  4.410712  3.079477  2.141617  3.114324  4.439479
   I ( 11)  4.422937  4.956327  4.423740  3.098471  2.144026  3.097090
   I ( 12)  3.077628  4.407689  4.947673  4.432208  3.108014  2.136711
             Br(  7)   Br(  8)   Br(  9)   I ( 10)   I ( 11)
   Br(  8)  3.277860
   Br(  9)  5.694806  3.279260
   I ( 10)  6.857077  5.917989  3.425928
   I ( 11)  5.956918  6.858891  5.959340  3.593494
   I ( 12)  3.429897  5.916757  6.852253  6.187369  3.579741

 Final energy is   -28709.623204249707     


 ******************************
 **  OPTIMIZATION CONVERGED  **
 ******************************

                       Coordinates (Angstroms)
     ATOM                X               Y               Z
      1  C        -0.0068022558    0.0000000000   -0.0046555161
      2  C        -0.0076855241    0.0000000000    1.3989343476
      3  C         1.2087526804    0.0000000000    2.0988029137
      4  C         2.4292983726    0.0000000000    1.4006158414
      5  C         2.4279738218    0.0000000000   -0.0069863298
      6  C         1.2079273371    0.0000000000   -0.7123510591
      7  Br       -1.6720647540    0.0000000000   -0.9275078214
      8  Br       -1.6553016234    0.0000000000    2.3503091646
      9  Br        1.1767270012    0.0000000000    4.0035369418
     10  I         4.2605024083    0.0000000000    2.5111189672
     11  I         4.2828418069    0.0000000000   -1.0823051286
     12  I         1.1692666175    0.0000000000   -2.8487123214

Z-matrix Print:
$molecule
0 1
I 
C  1 2.144026
C  2 1.407603 1 120.048153
C  3 1.406128 2 119.716877 1 -180.000000 0
C  4 1.403402 3 120.315561 2 -0.000000 0
C  5 1.403590 4 119.877591 3 -0.000000 0
C  6 1.405845 5 120.260925 4 -0.000000 0
Br 5 1.902565 4 120.083140 3 -180.000000 0
Br 6 1.903879 5 118.958212 4 -180.000000 0
Br 4 1.905003 3 120.734057 2 -180.000000 0
I  7 2.136711 6 119.188128 5 -180.000000 0
I  3 2.141617 2 121.287933 1 -0.000000 0
$end


 --------------------------------------------------------------

                    Orbital Energies (a.u.)
 --------------------------------------------------------------

 Alpha MOs
 -- Occupied --
**************************-482.8554-482.8553-482.8552-176.3185-176.3184
********-165.7223-165.7223-165.7222-165.7201-165.7200-165.7200-165.7199
********-165.7198 -62.5083 -62.5082 -62.5080 -56.3290 -56.3289 -56.3288
-56.3249 -56.3248 -56.3247 -56.3245 -56.3244 -56.3242 -35.8149 -35.8148
-35.8148 -31.3084 -31.3084 -31.3083 -31.3022 -31.3021 -31.3020 -31.3016
-31.3015 -31.3015 -22.9588 -22.9588 -22.9587 -22.9574 -22.9574 -22.9573
-22.9571 -22.9570 -22.9570 -22.9527 -22.9527 -22.9526 -22.9526 -22.9526
-22.9526 -10.2819 -10.2818 -10.2807 -10.2738 -10.2727 -10.2725  -8.7172
 -8.7171  -8.7169  -6.5495  -6.5494  -6.5492  -6.5357  -6.5356  -6.5354
 -6.5346  -6.5345  -6.5342  -6.3643  -6.3643  -6.3643  -4.7773  -4.7773
 -4.7772  -4.7620  -4.7620  -4.7620  -4.7611  -4.7611  -4.7610  -2.6602
 -2.6602  -2.6599  -2.6566  -2.6564  -2.6564  -2.6558  -2.6556  -2.6554
 -2.6448  -2.6447  -2.6446  -2.6446  -2.6444  -2.6443  -2.0430  -2.0428
 -2.0427  -2.0385  -2.0385  -2.0384  -2.0378  -2.0377  -2.0377  -2.0246
 -2.0245  -2.0245  -2.0244  -2.0244  -2.0242  -0.9394  -0.8643  -0.8572
 -0.8124  -0.7736  -0.7676  -0.6898  -0.6799  -0.6695  -0.6045  -0.6044
 -0.5446  -0.4995  -0.4555  -0.4436  -0.4356  -0.4257  -0.3787  -0.3771
 -0.3766  -0.3737  -0.3450  -0.3332  -0.3230  -0.3216  -0.3093  -0.2986
 -0.2867  -0.2850  -0.2756  -0.2607  -0.2604  -0.2408
 -- Virtual --
 -0.1163  -0.0705  -0.0703  -0.0614  -0.0554  -0.0341  -0.0077  -0.0037
  0.0009   0.0273   0.0289   0.0427   0.0499   0.0572   0.0606   0.0618
  0.0634   0.0688   0.0774   0.0838   0.0877   0.0896   0.0902   0.1003
  0.1092   0.1131   0.1202   0.1205   0.1365   0.1403   0.1488   0.1507
  0.1667   0.1713   0.1747   0.1824   0.1859   0.2010   0.2027   0.2053
  0.2072   0.2130   0.2157   0.2264   0.2330   0.2402   0.2423   0.2488
  0.2659   0.2694   0.2850   0.2875   0.2933   0.2988   0.3220   0.3331
  0.3634   0.3668   0.3833   0.3861   0.3929   0.3944   0.3990   0.4068
  0.4171   0.4280   0.4282   0.4314   0.4315   0.4319   0.4383   0.4464
  0.4731   0.4797   0.4849   0.4944   0.4947   0.4992   0.4992   0.5111
  0.5162   0.5201   0.5211   0.5251   0.5308   0.5336   0.5437   0.5666
  0.5683   0.5836   0.5846   0.5955   0.5993   0.6165   0.6237   0.6604
  0.6715   0.6834   0.6926   0.6982   0.7081   0.7089   0.7256   0.7389
  0.7490   0.7514   0.7621   0.7714   0.7764   0.8127   0.8150   0.8449
  0.8478   0.8606   0.8960   0.9276   0.9399   0.9528   0.9969   1.0003
  1.0219   1.0231   1.0925   1.0957   1.1131   1.1255   1.1374   1.1791
  1.2049   1.2250   1.2383   1.3114   1.3130   1.3280   1.3405   1.3572
  1.3805   1.3817   1.4525   1.4551   1.4620   1.4649   1.4657   1.5083
  1.5471   1.5700   1.5756   1.7190   1.7218   1.7505   1.7664   1.8078
  1.8106   1.8451   1.8453   1.8974   1.9811   2.0035   2.0060   2.0106
  2.0595   2.0893   2.0956   2.1316   2.1513   2.1992   2.2214   2.2503
  2.2536   2.2851   2.3083   2.3394   2.3754   2.4884   2.5686   2.7016
  2.7076   2.7859   2.8195   2.8257   2.8634   2.9069   2.9810   3.0400
  3.0547   3.1312   3.1353   3.3764   3.3815   3.6105   3.7967   3.7993
  3.9376   3.9419   3.9618   3.9681   3.9831   3.9838   3.9951   3.9964
  4.0113   4.0198   4.0271   4.0342   4.0459   4.0546   4.0650   4.0699
  4.0733   4.0788   4.1314   4.1442   4.1700   4.2066   4.2325   4.2455
  4.2806   4.2904   4.3191   4.3595   4.3986   4.4056   4.4581   4.4803
  4.5946   4.7986   5.9895   6.0142   6.0434   6.0471   6.0663   6.1182
  6.1359   6.1684   6.2139   6.6607   6.7796   6.8417   7.5332   7.5487
  7.5790   7.6425   7.6624   7.6683   7.6956   7.7569   7.8084  23.1609
 23.7526  23.7550  23.9118  23.9134  23.9974  27.8329  27.8964  27.9675
 28.3322  28.3508  28.3760  28.3783  28.3803  28.4248  28.4264  28.4404
 28.4464  28.5221  28.5298  28.5319  28.5379  28.5392  28.5513  28.5560
 28.5636  28.5725  28.5889  28.6184  28.6429  28.6803  28.7219  28.7716
 47.9226  48.0290  48.0799 127.8765 127.8905 127.9096 127.9150 127.9284
127.9534 127.9593 127.9759 128.0026 151.6328 151.6886 151.7520 289.7288
289.7450 289.7766 289.8351 289.8635 289.8696 289.9160 289.9798 290.0296
********1020.85291020.91581901.79441901.85291901.9191
 --------------------------------------------------------------

          Ground-State Mulliken Net Atomic Charges

     Atom                 Charge (a.u.)
  ----------------------------------------
      1 C                     0.100136
      2 C                     0.071604
      3 C                     0.100844
      4 C                     0.011932
      5 C                     0.017889
      6 C                     0.001779
      7 Br                   -0.209925
      8 Br                   -0.195429
      9 Br                   -0.209599
     10 I                     0.103212
     11 I                     0.103597
     12 I                     0.103959
  ----------------------------------------
  Sum of atomic charges =     0.000000

 -----------------------------------------------------------------
                    Cartesian Multipole Moments
 -----------------------------------------------------------------
    Charge (ESU x 10^10)
                -0.0000
    Dipole Moment (Debye)
         X       0.4067      Y       0.0000      Z      -0.2474
       Tot       0.4760
    Quadrupole Moments (Debye-Ang)
        XX    -165.3935     XY      -0.0000     YY    -176.1756
        XZ      -0.0220     YZ       0.0000     ZZ    -166.6376
    Octopole Moments (Debye-Ang^2)
       XXX    -784.3300    XXY      -0.0000    XYY    -281.6336
       YYY       0.0000    XXZ     -76.4124    XYZ      -0.0000
       YYZ     -83.2465    XZZ    -261.7781    YZZ      -0.0000
       ZZZ    -247.2192
    Hexadecapole Moments (Debye-Ang^3)
      XXXX   -7395.2483   XXXY      -0.0000   XXYY   -1383.9589
      XYYY      -0.0000   YYYY    -230.4345   XXXZ    -413.7624
      XXYZ      -0.0000   XYYZ    -151.6580   YYYZ       0.0000
      XXZZ   -2103.1091   XYZZ      -0.0000   YYZZ    -995.0311
      XZZZ    -433.7848   YZZZ       0.0000   ZZZZ   -5280.5895
 -----------------------------------------------------------------
Archival summary:
1\1\garfield\OPT\ProcedureUnspecified\BasisUnspecified\3r36\taweetha\FriNov2923:00:452019FriNov2923:00:452019\0\\#,OPT,ProcedureUnspecified,BasisUnspecified,\\0,1\I\C,1,2.14403\C,2,1.4076,1,120.048\C,3,1.40613,2,119.717,1,-180,0\C,4,1.4034,3,120.316,2,-0,0\C,5,1.40359,4,119.878,3,-0,0\C,6,1.40585,5,120.261,4,-0,0\Br,5,1.90256,4,120.083,3,-180,0\Br,6,1.90388,5,118.958,4,-180,0\Br,4,1.905,3,120.734,2,-180,0\I,7,2.13671,6,119.188,5,-180,0\I,3,2.14162,2,121.288,1,-0,0\\\@

 Total job time:  606.85s(wall), 2301.89s(cpu) 
 Fri Nov 29 23:00:45 2019

        *************************************************************
        *                                                           *
        *  Thank you very much for using Q-Chem.  Have a nice day.  *
        *                                                           *
        *************************************************************


 
User input: 2 of 2 
 
                  Welcome to Q-Chem
     A Quantum Leap Into The Future Of Chemistry


 Q-Chem 5.2 (devel), Q-Chem, Inc., Pleasanton, CA (2019)

 Yihan Shao,  Zhengting Gan,  E. Epifanovsky,  A. T. B. Gilbert,  M. Wormit,  
 J. Kussmann,  A. W. Lange,  A. Behn,  Jia Deng,  Xintian Feng,  D. Ghosh,  
 M. Goldey,  P. R. Horn,  L. D. Jacobson,  I. Kaliman,  T. Kus,  A. Landau,  
 Jie Liu,  E. I. Proynov,  R. M. Richard,  R. P. Steele,  E. J. Sundstrom,  
 H. L. Woodcock III,  P. M. Zimmerman,  D. Zuev,  B. Albrecht,  E. Alguire,  
 S. A. Baeppler,  D. Barton,  Z. Benda,  Y. A. Bernard,  E. J. Berquist,  
 K. B. Bravaya,  H. Burton,  D. Casanova,  Chun-Min Chang,  Yunqing Chen,  
 A. Chien,  K. D. Closser,  M. P. Coons,  S. Coriani,  S. Dasgupta,  
 A. L. Dempwolff,  M. Diedenhofen,  Hainam Do,  R. G. Edgar,  Po-Tung Fang,  
 S. Faraji,  S. Fatehi,  Qingguo Feng,  K. D. Fenk,  J. Fosso-Tande,  
 J. Gayvert,  Qinghui Ge,  A. Ghysels,  G. Gidofalvi,  J. Gomes,  
 J. Gonthier,  A. Gunina,  D. Hait,  M. W. D. Hanson-Heine,  
 P. H. P. Harbach,  A. W. Hauser,  M. F. Herbst,  J. E. Herr,  
 E. G. Hohenstein,  Z. C. Holden,  Kerwin Hui,  B. C. Huynh,  T.-C. Jagau,  
 Hyunjun Ji,  B. Kaduk,  K. Khistyaev,  Jaehoon Kim,  P. Klunzinger,  K. Koh,  
 D. Kosenkov,  L. Koulias,  T. Kowalczyk,  C. M. Krauter,  A. Kunitsa,  
 Ka Un Lao,  A. Laurent,  K. V. Lawler,  Joonho Lee,  D. Lefrancois,  
 S. Lehtola,  D. S. Levine,  Yi-Pei Li,  You-Sheng Lin,  Fenglai Liu,  
 E. Livshits,  A. Luenser,  P. Manohar,  E. Mansoor,  S. F. Manzer,  
 Shan-Ping Mao,  Yuezhi Mao,  N. Mardirossian,  A. V. Marenich,  
 T. Markovich,  L. A. Martinez-Martinez,  S. A. Maurer,  N. J. Mayhall,  
 S. C. McKenzie,  J.-M. Mewes,  P. Morgante,  A. F. Morrison,  
 J. W. Mullinax,  K. Nanda,  T. S. Nguyen-Beck,  R. Olivares-Amaya,  
 J. A. Parkhill,  Zheng Pei,  T. M. Perrine,  F. Plasser,  P. Pokhilko,  
 S. Prager,  A. Prociuk,  E. Ramos,  D. R. Rehn,  F. Rob,  M. Scheurer,  
 M. Schneider,  N. Sergueev,  S. M. Sharada,  S. Sharma,  D. W. Small,  
 T. Stauch,  T. Stein,  Yu-Chuan Su,  A. J. W. Thom,  A. Tkatchenko,  
 T. Tsuchimochi,  N. M. Tubman,  L. Vogt,  M. L. Vidal,  O. Vydrov,  
 M. A. Watson,  J. Wenzel,  M. de Wergifosse,  T. A. Wesolowski,  A. White,  
 J. Witte,  A. Yamada,  Jun Yang,  K. Yao,  S. Yeganeh,  S. R. Yost,  
 Zhi-Qiang You,  A. Zech,  Igor Ying Zhang,  Xing Zhang,  Yan Zhao,  
 Ying Zhu,  B. R. Brooks,  G. K. L. Chan,  C. J. Cramer,  M. S. Gordon,  
 W. J. Hehre,  A. Klamt,  M. W. Schmidt,  C. D. Sherrill,  D. G. Truhlar,  
 A. Aspuru-Guzik,  R. Baer,  A. T. Bell,  N. A. Besley,  Jeng-Da Chai,  
 A. E. DePrince, III,  R. A. DiStasio Jr.,  A. Dreuw,  B. D. Dunietz,  
 T. R. Furlani,  Chao-Ping Hsu,  Yousung Jung,  Jing Kong,  D. S. Lambrecht,  
 WanZhen Liang,  C. Ochsenfeld,  V. A. Rassolov,  L. V. Slipchenko,  
 J. E. Subotnik,  T. Van Voorhis,  J. M. Herbert,  A. I. Krylov,  
 P. M. W. Gill,  M. Head-Gordon

 Contributors to earlier versions of Q-Chem not listed above: 
 R. D. Adamson,  B. Austin,  J. Baker,  G. J. O. Beran,  K. Brandhorst,  
 S. T. Brown,  E. F. C. Byrd,  A. K. Chakraborty,  C.-L. Cheng,  
 Siu Hung Chien,  D. M. Chipman,  D. L. Crittenden,  H. Dachsel,  
 R. J. Doerksen,  A. D. Dutoi,  L. Fusti-Molnar,  W. A. Goddard III,  
 A. Golubeva-Zadorozhnaya,  S. R. Gwaltney,  G. Hawkins,  A. Heyden,  
 S. Hirata,  G. Kedziora,  F. J. Keil,  C. Kelley,  Jihan Kim,  R. A. King,  
 R. Z. Khaliullin,  P. P. Korambath,  W. Kurlancheek,  A. M. Lee,  M. S. Lee,  
 S. V. Levchenko,  Ching Yeh Lin,  D. Liotard,  R. C. Lochan,  I. Lotan,  
 P. E. Maslen,  N. Nair,  D. P. O'Neill,  D. Neuhauser,  E. Neuscamman,  
 C. M. Oana,  R. Olson,  B. Peters,  R. Peverati,  P. A. Pieniazek,  
 Y. M. Rhee,  J. Ritchie,  M. A. Rohrdanz,  E. Rosta,  N. J. Russ,  
 H. F. Schaefer III,  N. E. Schultz,  N. Shenvi,  A. C. Simmonett,  A. Sodt,  
 D. Stuck,  K. S. Thanthiriwatte,  V. Vanovschi,  Tao Wang,  A. Warshel,  
 C. F. Williams,  Q. Wu,  X. Xu,  W. Zhang

 Please cite Q-Chem as follows:
 Y. Shao et al., Mol. Phys. 113, 184-215 (2015)
 DOI: 10.1080/00268976.2014.952696

 Q-Chem 5.2.1 for Intel X86 EM64T Linux

 Parts of Q-Chem use Armadillo 8.300.2 (Tropical Shenanigans).
 http://arma.sourceforge.net/

 Q-Chem begins on Fri Nov 29 23:00:45 2019  

Host: 
0

     Scratch files written to /scratch/taweetham/qchem21682//
NAlpha2: 300
NElect   300
Mult     1
The previous job contains 0 fragments, simply inherited here

Checking the input file for inconsistencies... 	...done.

--------------------------------------------------------------
User input:
--------------------------------------------------------------

$MOLECULE
READ
$END

$REM
   JOB_TYPE 	FREQUENCY
   BASIS 	6-311++G**
   METHOD	B3LYP	
$END


--------------------------------------------------------------
 ----------------------------------------------------------------
             Standard Nuclear Orientation (Angstroms)
    I     Atom           X                Y                Z
 ----------------------------------------------------------------
    1      C       1.2088572843     1.1724024365    -0.0000000000
    2      C      -0.0104203977     1.8676917432    -0.0000000000
    3      C      -1.2205194725     1.1569188228    -0.0000000000
    4      C      -1.2177454903    -0.2492068045    -0.0000000000
    5      C       0.0061113420    -0.9445628865     0.0000000000
    6      C       1.2227720062    -0.2333739845     0.0000000000
    7      Br      2.8348148674     2.1628657136     0.0000000000
    8      Br     -0.0218914630     3.7702219710    -0.0000000000
    9      Br     -2.8598798705     2.1272460086    -0.0000000000
   10      I      -3.0888818735    -1.2910196708    -0.0000000000
   11      I       0.0227373028    -3.0885240192     0.0000000000
   12      I       3.0983925835    -1.2568882953     0.0000000000
 ----------------------------------------------------------------
 Molecular Point Group                 Cs    NOp =  2
 Largest Abelian Subgroup              Cs    NOp =  2
 Nuclear Repulsion Energy =        4919.53597733 hartrees
 There are      150 alpha and      150 beta electrons
 Requested basis set is 6-311++G(d,p)
 There are 165 shells and 462 basis functions

 Total QAlloc Memory Limit   2000 MB
 Mega-Array Size       188 MB
 MEM_STATIC part       192 MB

                       Distance Matrix (Angstroms)
             C (  1)   C (  2)   C (  3)   C (  4)   C (  5)   C (  6)
   C (  2)  1.403590
   C (  3)  2.429426  1.403402
   C (  4)  2.812361  2.436984  1.406128
   C (  5)  2.434777  2.812303  2.433279  1.407603
   C (  6)  1.405845  2.436235  2.811154  2.440569  1.409274
   Br(  7)  1.903879  2.860505  4.178237  4.716072  4.202104  2.888018
   Br(  8)  2.874615  1.902565  2.875076  4.193552  4.714868  4.192609
   Br(  9)  4.179276  2.861256  1.905003  2.888621  4.201180  4.715991
   I ( 10)  4.953687  4.410712  3.079477  2.141617  3.114324  4.439479
   I ( 11)  4.422937  4.956327  4.423740  3.098471  2.144026  3.097090
   I ( 12)  3.077628  4.407689  4.947673  4.432208  3.108014  2.136711
             Br(  7)   Br(  8)   Br(  9)   I ( 10)   I ( 11)
   Br(  8)  3.277860
   Br(  9)  5.694806  3.279260
   I ( 10)  6.857077  5.917989  3.425928
   I ( 11)  5.956918  6.858891  5.959340  3.593494
   I ( 12)  3.429897  5.916757  6.852253  6.187369  3.579741

 A cutoff of  1.0D-11 yielded   7744 shell pairs
 There are     67637 function pairs (     75687 Cartesian)
 Smallest overlap matrix eigenvalue = 3.76E-07

 Q-Chem warning in module stvman/mkSTV.C, line 318:

 Overlap eigenvalue is smaller than square root of threshold
 Use THRESH >= 12 to get rid of this warning

 Linear dependence detected in AO basis
 Tighter screening thresholds may be required for diffuse basis sets
 Use S2THRESH > 14 and THRESH = 14 in case of SCF convergence issues
 Number of orthogonalized atomic orbitals = 460
 Maximum deviation from orthogonality = 1.513E-10
 Guess from superposition of atomic densities
 Warning:  Energy on first SCF cycle will be non-variational
 SAD guess density has 300.000000 electrons

 -----------------------------------------------------------------------
  General SCF calculation program by
  Eric Jon Sundstrom, Paul Horn, Yuezhi Mao, Dmitri Zuev, Alec White,
  David Stuck, Shaama M.S., Shane Yost, Joonho Lee, David Small,
  Daniel Levine, Susi Lehtola, Hugh Burton, Evgeny Epifanovsky,
  Bang C. Huynh
 -----------------------------------------------------------------------
 Exchange:     0.2000 Hartree-Fock + 0.0800 Slater + 0.7200 B88
 Correlation:  0.1900 VWN1RPA + 0.8100 LYP
 Using SG-1 standard quadrature grid
 using 4 threads for integral computing
 -------------------------------------------------------
 OpenMP Integral computing Module                
 Release: version 2.0, May 2017, Q-Chem Inc. Pleasanton 
 -------------------------------------------------------
 A restricted SCF calculation will be
 performed using DIIS
 SCF converges when DIIS error is below 1.0e-08
 ---------------------------------------
  Cycle       Energy         DIIS error
 ---------------------------------------
    1  -28711.7385913643      2.61e-02  
    2  -28709.5737528881      1.81e-03  
    3  -28709.4640270291      2.62e-03  
    4  -28709.5965216118      9.15e-04  
    5  -28709.6226380609      1.28e-04  
    6  -28709.6227599894      9.53e-05  
    7  -28709.6230045763      1.98e-05  
    8  -28709.6230146570      3.65e-06  
    9  -28709.6230149196      1.54e-06  
   10  -28709.6230149747      4.36e-07  
   11  -28709.6230149793      1.08e-07  
   12  -28709.6230149795      5.58e-08  
   13  -28709.6230149807      3.18e-08  
   14  -28709.6230149825      4.88e-09  Convergence criterion met
 ---------------------------------------
 SCF time:   CPU 352.41s  wall 94.00s 
 SCF   energy in the final basis set =   -28709.6230149825
 Total energy in the final basis set =   -28709.6230149825

 --------------------------------------------------------------
             Orbital Energies (a.u.) and Symmetries
 --------------------------------------------------------------

 Alpha MOs, Restricted
 -- Occupied --                  
*******-1165.89-1165.89 -482.86 -482.86 -482.86 -176.32 -176.32
  1 A'    2 A'    3 A'    4 A'    5 A'    6 A'    7 A'    8 A'                 
-176.32 -165.72 -165.72 -165.72 -165.72 -165.72 -165.72 -165.72
  9 A'   10 A'   11 A'   12 A'    1 A"    2 A"    3 A"   13 A'                 
-165.72 -165.72  -62.51  -62.51  -62.51  -56.33  -56.33  -56.33
 14 A'   15 A'   16 A'   17 A'   18 A'   19 A'   20 A'   21 A'                 
-56.325 -56.325 -56.325 -56.325 -56.324 -56.324 -35.815 -35.815
  4 A"    5 A"    6 A"   22 A'   23 A'   24 A'   25 A'   26 A'                 
-35.815 -31.308 -31.308 -31.308 -31.302 -31.302 -31.302 -31.302
 27 A'   28 A'   29 A'   30 A'    7 A"    8 A"    9 A"   31 A'                 
-31.302 -31.302 -22.959 -22.959 -22.959 -22.957 -22.957 -22.957
 32 A'   33 A'   34 A'   35 A'   36 A'   10 A"   11 A"   12 A"                 
-22.957 -22.957 -22.957 -22.953 -22.953 -22.953 -22.953 -22.953
 37 A'   38 A'   39 A'   40 A'   13 A"   41 A'   14 A"   42 A'                 
-22.953 -10.282 -10.282 -10.281 -10.274 -10.273 -10.273  -8.717
 15 A"   43 A'   44 A'   45 A'   46 A'   47 A'   48 A'   49 A'                 
 -8.717  -8.717  -6.549  -6.549  -6.549  -6.536  -6.536  -6.535
 50 A'   51 A'   52 A'   53 A'   54 A'   16 A"   17 A"   18 A"                 
 -6.535  -6.535  -6.534  -6.364  -6.364  -6.364  -4.777  -4.777
 55 A'   56 A'   57 A'   58 A'   59 A'   60 A'   61 A'   62 A'                 
 -4.777  -4.762  -4.762  -4.762  -4.761  -4.761  -4.761  -2.660
 63 A'   19 A"   20 A"   21 A"   64 A'   65 A'   66 A'   67 A'                 
 -2.660  -2.660  -2.657  -2.657  -2.656  -2.656  -2.656  -2.655
 68 A'   69 A'   22 A"   23 A"   24 A"   70 A'   71 A'   72 A'                 
 -2.645  -2.645  -2.645  -2.645  -2.644  -2.644  -2.043  -2.043
 73 A'   74 A'   25 A"   26 A"   27 A"   75 A'   76 A'   77 A'                 
 -2.043  -2.039  -2.038  -2.038  -2.038  -2.038  -2.038  -2.025
 78 A'   28 A"   29 A"   30 A"   79 A'   80 A'   81 A'   31 A"                 
 -2.025  -2.024  -2.024  -2.024  -2.024  -0.939  -0.864  -0.857
 82 A'   83 A'   32 A"   84 A'   33 A"   85 A'   86 A'   87 A'                 
 -0.812  -0.774  -0.768  -0.690  -0.680  -0.670  -0.605  -0.604
 88 A'   89 A'   90 A'   91 A'   92 A'   93 A'   94 A'   95 A'                 
 -0.545  -0.499  -0.455  -0.444  -0.436  -0.426  -0.379  -0.377
 96 A'   97 A'   34 A"   98 A'   99 A'  100 A'  101 A'  102 A'                 
 -0.377  -0.374  -0.345  -0.333  -0.323  -0.322  -0.309  -0.299
 35 A"   36 A"  103 A'  104 A'   37 A"  105 A'   38 A"   39 A"                 
 -0.287  -0.285  -0.276  -0.261  -0.260  -0.241
106 A'   40 A"  107 A'   41 A"   42 A"  108 A'                                 
 -- Virtual --                   
 -0.116  -0.071  -0.070  -0.061  -0.055  -0.034  -0.008  -0.004
109 A'   43 A"   44 A"  110 A'  111 A'  112 A'  113 A'  114 A'                 
  0.001   0.027   0.029   0.043   0.050   0.057   0.061   0.062
115 A'  116 A'  117 A'   45 A"  118 A'  119 A'   46 A"  120 A'                 
  0.063   0.069   0.077   0.084   0.088   0.089   0.090   0.100
 47 A"  121 A'   48 A"  122 A'  123 A'  124 A'   49 A"  125 A'                 
  0.109   0.113   0.120   0.120   0.136   0.140   0.149   0.151
126 A'   50 A"  127 A'   51 A"  128 A'  129 A'   52 A"   53 A"                 
  0.167   0.171   0.174   0.182   0.186   0.201   0.203   0.205
130 A'  131 A'  132 A'  133 A'  134 A'  135 A'  136 A'  137 A'                 
  0.207   0.213   0.216   0.226   0.233   0.240   0.243   0.249
 54 A"  138 A'  139 A'  140 A'   55 A"  141 A'  142 A'   56 A"                 
  0.266   0.269   0.285   0.287   0.293   0.299   0.322   0.333
143 A'  144 A'   57 A"  145 A'  146 A'  147 A'  148 A'  149 A'                 
  0.363   0.367   0.383   0.386   0.393   0.394   0.399   0.407
 58 A"  150 A'   59 A"  151 A'   60 A"  152 A'   61 A"  153 A'                 
  0.417   0.428   0.428   0.431   0.431   0.432   0.438   0.446
154 A'   62 A"  155 A'  156 A'   63 A"  157 A'   64 A"   65 A"                 
  0.473   0.480   0.485   0.494   0.495   0.499   0.499   0.511
158 A'   66 A"  159 A'  160 A'  161 A'  162 A'   67 A"  163 A'                 
  0.516   0.520   0.521   0.525   0.531   0.534   0.544   0.567
 68 A"  164 A'  165 A'   69 A"  166 A'  167 A'   70 A"   71 A"                 
  0.568   0.584   0.585   0.595   0.599   0.617   0.624   0.660
 72 A"  168 A'   73 A"  169 A'  170 A'   74 A"   75 A"  171 A'                 
  0.672   0.683   0.693   0.698   0.708   0.709   0.726   0.739
172 A'  173 A'  174 A'   76 A"   77 A"  175 A'  176 A'  177 A'                 
  0.749   0.751   0.762   0.771   0.776   0.813   0.815   0.845
178 A'  179 A'  180 A'  181 A'  182 A'  183 A'  184 A'  185 A'                 
  0.848   0.861   0.896   0.928   0.940   0.953   0.997   1.000
186 A'  187 A'   78 A"  188 A'   79 A"  189 A'  190 A'  191 A'                 
  1.022   1.023   1.093   1.096   1.113   1.126   1.137   1.179
192 A'  193 A'   80 A"  194 A'  195 A'  196 A'  197 A'   81 A"                 
  1.205   1.225   1.238   1.311   1.313   1.328   1.341   1.357
 82 A"   83 A"   84 A"  198 A'  199 A'   85 A"  200 A'   86 A"                 
  1.381   1.382   1.453   1.455   1.462   1.465   1.466   1.508
 87 A"  201 A'  202 A'  203 A'  204 A'  205 A'  206 A'  207 A'                 
  1.547   1.570   1.576   1.719   1.722   1.751   1.766   1.808
208 A'  209 A'  210 A'   88 A"   89 A"  211 A'  212 A'  213 A'                 
  1.811   1.845   1.845   1.897   1.981   2.003   2.006   2.011
214 A'   90 A"   91 A"   92 A"   93 A"  215 A'   94 A"  216 A'                 
  2.060   2.089   2.096   2.132   2.151   2.199   2.221   2.250
 95 A"  217 A'  218 A'  219 A'  220 A'  221 A'  222 A'   96 A"                 
  2.254   2.285   2.308   2.339   2.375   2.488   2.569   2.702
223 A'  224 A'  225 A'  226 A'  227 A'  228 A'   97 A"   98 A"                 
  2.708   2.786   2.820   2.826   2.863   2.907   2.981   3.040
 99 A"  229 A'  100 A"  101 A"  230 A'  231 A'  232 A'  102 A"                 
  3.055   3.131   3.135   3.376   3.382   3.610   3.797   3.799
233 A'  234 A'  235 A'  236 A'  237 A'  238 A'  239 A'  240 A'                 
  3.938   3.942   3.962   3.968   3.983   3.984   3.995   3.996
103 A"  241 A'  104 A"  105 A"  106 A"  107 A"  108 A"  109 A"                 
  4.011   4.020   4.027   4.034   4.046   4.054   4.065   4.070
110 A"  242 A'  243 A'  111 A"  244 A'  112 A"  245 A'  113 A"                 
  4.073   4.079   4.131   4.144   4.170   4.207   4.233   4.245
246 A'  247 A'  114 A"  248 A'  249 A'  250 A'  251 A'  252 A'                 
  4.281   4.290   4.319   4.360   4.399   4.406   4.458   4.480
253 A'  254 A'  255 A'  256 A'  257 A'  258 A'  259 A'  260 A'                 
  4.595   4.799   5.989   6.014   6.043   6.047   6.066   6.118
261 A'  262 A'  115 A"  116 A"  263 A'  117 A"  264 A'  265 A'                 
  6.136   6.168   6.214   6.661   6.780   6.842   7.533   7.548
266 A'  267 A'  268 A'  269 A'  270 A'  271 A'  118 A"  119 A"                 
  7.579   7.642   7.662   7.668   7.695   7.757   7.808  23.161
120 A"  272 A'  273 A'  274 A'  275 A'  276 A'  277 A'  278 A'                 
 23.753  23.755  23.912  23.913  23.997  27.833  27.896  27.967
279 A'  280 A'  281 A'  282 A'  283 A'  284 A'  285 A'  286 A'                 
 28.332  28.351  28.376  28.378  28.380  28.425  28.426  28.440
121 A"  122 A"  123 A"  287 A'  288 A'  289 A'  290 A'  291 A'                 
 28.446  28.522  28.530  28.532  28.538  28.539  28.551  28.556
292 A'  124 A"  125 A"  126 A"  293 A'  127 A"  128 A"  294 A'                 
 28.564  28.573  28.589  28.618  28.643  28.680  28.722  28.772
295 A'  129 A"  296 A'  297 A'  298 A'  299 A'  300 A'  301 A'                 
 47.923  48.029  48.080 127.876 127.890 127.910 127.915 127.928
302 A'  303 A'  304 A'  130 A"  131 A"  132 A"  305 A'  306 A'                 
127.953 127.959 127.976 128.003 151.633 151.689 151.752 289.729
307 A'  308 A'  309 A'  310 A'  311 A'  312 A'  313 A'  133 A"                 
289.745 289.777 289.835 289.863 289.870 289.916 289.980 290.030
134 A"  135 A"  314 A'  315 A'  316 A'  317 A'  318 A'  319 A'                 
*******1020.8531020.9161901.7941901.8531901.919
320 A'  321 A'  322 A'  323 A'  324 A'  325 A'                                 

 Beta MOs, Restricted
 -- Occupied --                  
*******-1165.89-1165.89 -482.86 -482.86 -482.86 -176.32 -176.32
  1 A'    2 A'    3 A'    4 A'    5 A'    6 A'    7 A'    8 A'                 
-176.32 -165.72 -165.72 -165.72 -165.72 -165.72 -165.72 -165.72
  9 A'   10 A'   11 A'   12 A'    1 A"    2 A"    3 A"   13 A'                 
-165.72 -165.72  -62.51  -62.51  -62.51  -56.33  -56.33  -56.33
 14 A'   15 A'   16 A'   17 A'   18 A'   19 A'   20 A'   21 A'                 
-56.325 -56.325 -56.325 -56.325 -56.324 -56.324 -35.815 -35.815
  4 A"    5 A"    6 A"   22 A'   23 A'   24 A'   25 A'   26 A'                 
-35.815 -31.308 -31.308 -31.308 -31.302 -31.302 -31.302 -31.302
 27 A'   28 A'   29 A'   30 A'    7 A"    8 A"    9 A"   31 A'                 
-31.302 -31.302 -22.959 -22.959 -22.959 -22.957 -22.957 -22.957
 32 A'   33 A'   34 A'   35 A'   36 A'   10 A"   11 A"   12 A"                 
-22.957 -22.957 -22.957 -22.953 -22.953 -22.953 -22.953 -22.953
 37 A'   38 A'   39 A'   40 A'   13 A"   41 A'   14 A"   42 A'                 
-22.953 -10.282 -10.282 -10.281 -10.274 -10.273 -10.273  -8.717
 15 A"   43 A'   44 A'   45 A'   46 A'   47 A'   48 A'   49 A'                 
 -8.717  -8.717  -6.549  -6.549  -6.549  -6.536  -6.536  -6.535
 50 A'   51 A'   52 A'   53 A'   54 A'   16 A"   17 A"   18 A"                 
 -6.535  -6.535  -6.534  -6.364  -6.364  -6.364  -4.777  -4.777
 55 A'   56 A'   57 A'   58 A'   59 A'   60 A'   61 A'   62 A'                 
 -4.777  -4.762  -4.762  -4.762  -4.761  -4.761  -4.761  -2.660
 63 A'   19 A"   20 A"   21 A"   64 A'   65 A'   66 A'   67 A'                 
 -2.660  -2.660  -2.657  -2.657  -2.656  -2.656  -2.656  -2.655
 68 A'   69 A'   22 A"   23 A"   24 A"   70 A'   71 A'   72 A'                 
 -2.645  -2.645  -2.645  -2.645  -2.644  -2.644  -2.043  -2.043
 73 A'   74 A'   25 A"   26 A"   27 A"   75 A'   76 A'   77 A'                 
 -2.043  -2.039  -2.038  -2.038  -2.038  -2.038  -2.038  -2.025
 78 A'   28 A"   29 A"   30 A"   79 A'   80 A'   81 A'   31 A"                 
 -2.025  -2.024  -2.024  -2.024  -2.024  -0.939  -0.864  -0.857
 82 A'   83 A'   32 A"   84 A'   33 A"   85 A'   86 A'   87 A'                 
 -0.812  -0.774  -0.768  -0.690  -0.680  -0.670  -0.605  -0.604
 88 A'   89 A'   90 A'   91 A'   92 A'   93 A'   94 A'   95 A'                 
 -0.545  -0.499  -0.455  -0.444  -0.436  -0.426  -0.379  -0.377
 96 A'   97 A'   34 A"   98 A'   99 A'  100 A'  101 A'  102 A'                 
 -0.377  -0.374  -0.345  -0.333  -0.323  -0.322  -0.309  -0.299
 35 A"   36 A"  103 A'  104 A'   37 A"  105 A'   38 A"   39 A"                 
 -0.287  -0.285  -0.276  -0.261  -0.260  -0.241
106 A'   40 A"  107 A'   41 A"   42 A"  108 A'                                 
 -- Virtual --                   
 -0.116  -0.071  -0.070  -0.061  -0.055  -0.034  -0.008  -0.004
109 A'   43 A"   44 A"  110 A'  111 A'  112 A'  113 A'  114 A'                 
  0.001   0.027   0.029   0.043   0.050   0.057   0.061   0.062
115 A'  116 A'  117 A'   45 A"  118 A'  119 A'   46 A"  120 A'                 
  0.063   0.069   0.077   0.084   0.088   0.089   0.090   0.100
 47 A"  121 A'   48 A"  122 A'  123 A'  124 A'   49 A"  125 A'                 
  0.109   0.113   0.120   0.120   0.136   0.140   0.149   0.151
126 A'   50 A"  127 A'   51 A"  128 A'  129 A'   52 A"   53 A"                 
  0.167   0.171   0.174   0.182   0.186   0.201   0.203   0.205
130 A'  131 A'  132 A'  133 A'  134 A'  135 A'  136 A'  137 A'                 
  0.207   0.213   0.216   0.226   0.233   0.240   0.243   0.249
 54 A"  138 A'  139 A'  140 A'   55 A"  141 A'  142 A'   56 A"                 
  0.266   0.269   0.285   0.287   0.293   0.299   0.322   0.333
143 A'  144 A'   57 A"  145 A'  146 A'  147 A'  148 A'  149 A'                 
  0.363   0.367   0.383   0.386   0.393   0.394   0.399   0.407
 58 A"  150 A'   59 A"  151 A'   60 A"  152 A'   61 A"  153 A'                 
  0.417   0.428   0.428   0.431   0.431   0.432   0.438   0.446
154 A'   62 A"  155 A'  156 A'   63 A"  157 A'   64 A"   65 A"                 
  0.473   0.480   0.485   0.494   0.495   0.499   0.499   0.511
158 A'   66 A"  159 A'  160 A'  161 A'  162 A'   67 A"  163 A'                 
  0.516   0.520   0.521   0.525   0.531   0.534   0.544   0.567
 68 A"  164 A'  165 A'   69 A"  166 A'  167 A'   70 A"   71 A"                 
  0.568   0.584   0.585   0.595   0.599   0.617   0.624   0.660
 72 A"  168 A'   73 A"  169 A'  170 A'   74 A"   75 A"  171 A'                 
  0.672   0.683   0.693   0.698   0.708   0.709   0.726   0.739
172 A'  173 A'  174 A'   76 A"   77 A"  175 A'  176 A'  177 A'                 
  0.749   0.751   0.762   0.771   0.776   0.813   0.815   0.845
178 A'  179 A'  180 A'  181 A'  182 A'  183 A'  184 A'  185 A'                 
  0.848   0.861   0.896   0.928   0.940   0.953   0.997   1.000
186 A'  187 A'   78 A"  188 A'   79 A"  189 A'  190 A'  191 A'                 
  1.022   1.023   1.093   1.096   1.113   1.126   1.137   1.179
192 A'  193 A'   80 A"  194 A'  195 A'  196 A'  197 A'   81 A"                 
  1.205   1.225   1.238   1.311   1.313   1.328   1.341   1.357
 82 A"   83 A"   84 A"  198 A'  199 A'   85 A"  200 A'   86 A"                 
  1.381   1.382   1.453   1.455   1.462   1.465   1.466   1.508
 87 A"  201 A'  202 A'  203 A'  204 A'  205 A'  206 A'  207 A'                 
  1.547   1.570   1.576   1.719   1.722   1.751   1.766   1.808
208 A'  209 A'  210 A'   88 A"   89 A"  211 A'  212 A'  213 A'                 
  1.811   1.845   1.845   1.897   1.981   2.003   2.006   2.011
214 A'   90 A"   91 A"   92 A"   93 A"  215 A'   94 A"  216 A'                 
  2.060   2.089   2.096   2.132   2.151   2.199   2.221   2.250
 95 A"  217 A'  218 A'  219 A'  220 A'  221 A'  222 A'   96 A"                 
  2.254   2.285   2.308   2.339   2.375   2.488   2.569   2.702
223 A'  224 A'  225 A'  226 A'  227 A'  228 A'   97 A"   98 A"                 
  2.708   2.786   2.820   2.826   2.863   2.907   2.981   3.040
 99 A"  229 A'  100 A"  101 A"  230 A'  231 A'  232 A'  102 A"                 
  3.055   3.131   3.135   3.376   3.382   3.610   3.797   3.799
233 A'  234 A'  235 A'  236 A'  237 A'  238 A'  239 A'  240 A'                 
  3.938   3.942   3.962   3.968   3.983   3.984   3.995   3.996
103 A"  241 A'  104 A"  105 A"  106 A"  107 A"  108 A"  109 A"                 
  4.011   4.020   4.027   4.034   4.046   4.054   4.065   4.070
110 A"  242 A'  243 A'  111 A"  244 A'  112 A"  245 A'  113 A"                 
  4.073   4.079   4.131   4.144   4.170   4.207   4.233   4.245
246 A'  247 A'  114 A"  248 A'  249 A'  250 A'  251 A'  252 A'                 
  4.281   4.290   4.319   4.360   4.399   4.406   4.458   4.480
253 A'  254 A'  255 A'  256 A'  257 A'  258 A'  259 A'  260 A'                 
  4.595   4.799   5.989   6.014   6.043   6.047   6.066   6.118
261 A'  262 A'  115 A"  116 A"  263 A'  117 A"  264 A'  265 A'                 
  6.136   6.168   6.214   6.661   6.780   6.842   7.533   7.548
266 A'  267 A'  268 A'  269 A'  270 A'  271 A'  118 A"  119 A"                 
  7.579   7.642   7.662   7.668   7.695   7.757   7.808  23.161
120 A"  272 A'  273 A'  274 A'  275 A'  276 A'  277 A'  278 A'                 
 23.753  23.755  23.912  23.913  23.997  27.833  27.896  27.967
279 A'  280 A'  281 A'  282 A'  283 A'  284 A'  285 A'  286 A'                 
 28.332  28.351  28.376  28.378  28.380  28.425  28.426  28.440
121 A"  122 A"  123 A"  287 A'  288 A'  289 A'  290 A'  291 A'                 
 28.446  28.522  28.530  28.532  28.538  28.539  28.551  28.556
292 A'  124 A"  125 A"  126 A"  293 A'  127 A"  128 A"  294 A'                 
 28.564  28.573  28.589  28.618  28.643  28.680  28.722  28.772
295 A'  129 A"  296 A'  297 A'  298 A'  299 A'  300 A'  301 A'                 
 47.923  48.029  48.080 127.876 127.890 127.910 127.915 127.928
302 A'  303 A'  304 A'  130 A"  131 A"  132 A"  305 A'  306 A'                 
127.953 127.959 127.976 128.003 151.633 151.689 151.752 289.729
307 A'  308 A'  309 A'  310 A'  311 A'  312 A'  313 A'  133 A"                 
289.745 289.777 289.835 289.863 289.870 289.916 289.980 290.030
134 A"  135 A"  314 A'  315 A'  316 A'  317 A'  318 A'  319 A'                 
*******1020.8531020.9161901.7941901.8531901.919
320 A'  321 A'  322 A'  323 A'  324 A'  325 A'                                 
 --------------------------------------------------------------

          Ground-State Mulliken Net Atomic Charges

     Atom                 Charge (a.u.)
  ----------------------------------------
      1 C                     0.099429
      2 C                     0.067421
      3 C                     0.105230
      4 C                     0.013786
      5 C                     0.008045
      6 C                     0.009969
      7 Br                   -0.209805
      8 Br                   -0.194823
      9 Br                   -0.210050
     10 I                     0.103143
     11 I                     0.104178
     12 I                     0.103477
  ----------------------------------------
  Sum of atomic charges =     0.000000

 -----------------------------------------------------------------
                    Cartesian Multipole Moments
 -----------------------------------------------------------------
    Charge (ESU x 10^10)
                -0.0000
    Dipole Moment (Debye)
         X       0.0129      Y      -0.4769      Z      -0.0000
       Tot       0.4770
    Quadrupole Moments (Debye-Ang)
        XX    -166.3189     XY      -0.0318     YY    -166.7912
        XZ       0.0000     YZ      -0.0000     ZZ    -176.1755
    Octopole Moments (Debye-Ang^2)
       XXX      -0.0660    XXY     -11.0719    XYY       0.2297
       YYY     -16.7404    XXZ      -0.0000    XYZ       0.0000
       YYZ      -0.0000    XZZ       0.0354    YZZ      -2.3651
       ZZZ      -0.0000
    Hexadecapole Moments (Debye-Ang^3)
      XXXX   -5085.1846   XXXY       0.2206   XXYY   -1663.6223
      XYYY      -0.7382   YYYY   -4860.8151   XXXZ       0.0000
      XXYZ      -0.0000   XYYZ       0.0000   YYYZ      -0.0000
      XXZZ    -966.2722   XYZZ      -0.0543   YYZZ    -923.1917
      XZZZ       0.0000   YZZZ      -0.0000   ZZZZ    -230.4331
 -----------------------------------------------------------------
 Calculating MO derivatives via CPSCF
    1     0    39    0.0173570  
    2     0    39    0.0067591  
    3     0    39    0.0017189  
    4     0    39    0.0001877  
    5    20    19    0.0000266  
    6    37     2    0.0000017  
    7    39     0    0.0000001  Converged
 Time for AOints: 446.9 s (CPU) 112.3 s (wall)
 ------------------------------------------------------------------------------
                     AOints        : Timing summary (seconds)
 ------------------------------------------------------------------------------
     job step          cpu (% of tot)      sys (% of tot)     wall (% of tot)
 ------------------------------------------------------------------------------
  AOints            0.4469E+03 ( 8.9)   0.1800E-04 ( 6.1)   0.1123E+03 ( 8.7)
 ------------------------------------------------------------------------------
   Grand Totals     0.5030E+04          0.2930E-03          0.1285E+04
 ------------------------------------------------------------------------------
 Polarizability Matrix (a.u.)
            1           2           3
    1-280.4781777  -0.0213224  -0.0000000
    2  -0.0213224-276.1052221  -0.0000000
    3  -0.0000000  -0.0000000-124.4462366
 Calculating analytic Hessian of the SCF energy

 Direct stationary perturbation theory relativistic correction:

 rels  =     341.287599243538
 relv  =   -1151.458716199013
 rel2e =     168.737340947859
 E_rel =    -641.433776007617

 Hessian of the SCF Energy
            1           2           3           4           5           6
    1   0.4931587  -0.0448132  -0.0000000  -0.2369239   0.1116635   0.0000000
    2  -0.0448132   0.5378923  -0.0000000   0.0578348  -0.1366055   0.0000000
    3  -0.0000000  -0.0000000   0.1014400  -0.0000000  -0.0000000  -0.0508702
    4  -0.2369239   0.0578348  -0.0000000   0.5765656   0.0006459   0.0000000
    5   0.1116635  -0.1366055  -0.0000000   0.0006459   0.4763854   0.0000000
    6   0.0000000   0.0000000  -0.0508702   0.0000000   0.0000000   0.1006895
    7  -0.0562197   0.0271735   0.0000000  -0.2348837  -0.1130714  -0.0000000
    8  -0.0285646   0.0568934  -0.0000000  -0.0592215  -0.1388417   0.0000000
    9  -0.0000000  -0.0000000   0.0036034  -0.0000000  -0.0000000  -0.0508428
   10  -0.0166547   0.0280502  -0.0000000   0.0286011  -0.0201109  -0.0000000
   11   0.0284671  -0.0482225  -0.0000000  -0.0747401  -0.0284557  -0.0000000
   12   0.0000000  -0.0000000   0.0015365  -0.0000000  -0.0000000   0.0047476
   13   0.0278433  -0.0744201   0.0000000  -0.0648531  -0.0004376  -0.0000000
   14  -0.0204516  -0.0280028   0.0000000  -0.0003646   0.0001096  -0.0000000
   15   0.0000000   0.0000000   0.0034091  -0.0000000   0.0000000   0.0012614
   16  -0.0882488   0.0272195   0.0000000   0.0273886   0.0209062   0.0000000
   17  -0.0200956  -0.2792935   0.0000000   0.0754567  -0.0273252  -0.0000000
   18  -0.0000000  -0.0000000  -0.0489885   0.0000000   0.0000000   0.0047832
   19  -0.1068036  -0.0456819  -0.0000000  -0.0349214  -0.0167009  -0.0000000
   20  -0.0473849  -0.0576327   0.0000000  -0.0015359   0.0003692   0.0000000
   21  -0.0000000   0.0000000  -0.0197848   0.0000000  -0.0000000   0.0027456
   22  -0.0008116   0.0183869   0.0000000  -0.0310451   0.0007646  -0.0000000
   23   0.0038422  -0.0322904   0.0000000   0.0007891  -0.1417192  -0.0000000
   24  -0.0000000  -0.0000000   0.0024770   0.0000000   0.0000000  -0.0198260
   25   0.0004324  -0.0043546  -0.0000000  -0.0350541   0.0162927   0.0000000
   26  -0.0016394   0.0001624  -0.0000000   0.0011132   0.0005992  -0.0000000
   27   0.0000000   0.0000000   0.0032751  -0.0000000  -0.0000000   0.0027362
   28  -0.0005963   0.0000787  -0.0000000   0.0027637   0.0000321  -0.0000000
   29  -0.0000508  -0.0004681  -0.0000000   0.0022340  -0.0019706   0.0000000
   30   0.0000000  -0.0000000  -0.0006041   0.0000000  -0.0000000   0.0025903
   31  -0.0015279  -0.0004800  -0.0000000  -0.0004444   0.0000035   0.0000000
   32  -0.0024044   0.0021775   0.0000000  -0.0000161  -0.0005461  -0.0000000
   33  -0.0000000  -0.0000000   0.0027573   0.0000000   0.0000000  -0.0006167
   34  -0.0136479   0.0110062   0.0000000   0.0028065   0.0000121  -0.0000000
   35   0.0214320  -0.0146103   0.0000000  -0.0021957  -0.0019996  -0.0000000
   36  -0.0000000   0.0000000   0.0017492  -0.0000000  -0.0000000   0.0026019
            7           8           9          10          11          12
    1  -0.0562197  -0.0285646  -0.0000000  -0.0166547   0.0284671   0.0000000
    2   0.0271735   0.0568934  -0.0000000   0.0280502  -0.0482225  -0.0000000
    3   0.0000000  -0.0000000   0.0036034  -0.0000000  -0.0000000   0.0015365
    4  -0.2348837  -0.0592215  -0.0000000   0.0286011  -0.0747401  -0.0000000
    5  -0.1130714  -0.1388417  -0.0000000  -0.0201109  -0.0284557  -0.0000000
    6  -0.0000000   0.0000000  -0.0508428  -0.0000000  -0.0000000   0.0047476
    7   0.4914595   0.0450492   0.0000000  -0.0880635   0.0222430  -0.0000000
    8   0.0450492   0.5385278   0.0000000  -0.0251102  -0.2787004  -0.0000000
    9   0.0000000   0.0000000   0.1013739   0.0000000   0.0000000  -0.0489915
   10  -0.0880635  -0.0251102   0.0000000   0.4391827  -0.0619412   0.0000000
   11   0.0222430  -0.2787004   0.0000000  -0.0619412   0.5168555   0.0000000
   12  -0.0000000  -0.0000000  -0.0489915   0.0000000   0.0000000   0.1019221
   13   0.0266526   0.0752161  -0.0000000  -0.2283339   0.0599645  -0.0000000
   14   0.0211302  -0.0270010  -0.0000000   0.1016005  -0.1317380  -0.0000000
   15  -0.0000000  -0.0000000   0.0034652  -0.0000000  -0.0000000  -0.0461460
   16  -0.0160289  -0.0276916  -0.0000000  -0.0547239   0.0259419   0.0000000
   17  -0.0280949  -0.0488988  -0.0000000  -0.0271815   0.0535483   0.0000000
   18  -0.0000000  -0.0000000   0.0015520  -0.0000000   0.0000000   0.0038280
   19   0.0003521   0.0043619  -0.0000000  -0.0005820  -0.0004611  -0.0000000
   20   0.0016429   0.0002400  -0.0000000  -0.0002503  -0.0004082   0.0000000
   21  -0.0000000   0.0000000   0.0032695   0.0000000   0.0000000  -0.0008051
   22  -0.0005126  -0.0180054   0.0000000  -0.0022709  -0.0002899   0.0000000
   23  -0.0034455  -0.0325293   0.0000000  -0.0027135   0.0026371  -0.0000000
   24  -0.0000000  -0.0000000   0.0024693  -0.0000000  -0.0000000   0.0031934
   25  -0.1072741   0.0446008  -0.0000000  -0.0136934   0.0122442  -0.0000000
   26   0.0462542  -0.0565325   0.0000000   0.0260029  -0.0187975  -0.0000000
   27   0.0000000   0.0000000  -0.0197907  -0.0000000  -0.0000000   0.0017800
   28  -0.0133246  -0.0109834  -0.0000000  -0.0622709  -0.0227993  -0.0000000
   29  -0.0212995  -0.0149288   0.0000000  -0.0216737  -0.0404076   0.0000000
   30  -0.0000000   0.0000000   0.0017339   0.0000000   0.0000000  -0.0248712
   31  -0.0015517   0.0004320  -0.0000000  -0.0011662   0.0145958  -0.0000000
   32   0.0023611   0.0022453   0.0000000   0.0047222  -0.0269070  -0.0000000
   33   0.0000000  -0.0000000   0.0027652  -0.0000000  -0.0000000   0.0010239
   34  -0.0006055  -0.0000833   0.0000000  -0.0000248  -0.0032250  -0.0000000
   35   0.0000575  -0.0004740  -0.0000000  -0.0013943   0.0005963  -0.0000000
   36   0.0000000  -0.0000000  -0.0006075  -0.0000000   0.0000000   0.0027822
           13          14          15          16          17          18
    1   0.0278433  -0.0204516   0.0000000  -0.0882488  -0.0200956  -0.0000000
    2  -0.0744201  -0.0280028   0.0000000   0.0272195  -0.2792935  -0.0000000
    3   0.0000000   0.0000000   0.0034091   0.0000000   0.0000000  -0.0489885
    4  -0.0648531  -0.0003646  -0.0000000   0.0273886   0.0754567   0.0000000
    5  -0.0004376   0.0001096   0.0000000   0.0209062  -0.0273252   0.0000000
    6  -0.0000000  -0.0000000   0.0012614   0.0000000  -0.0000000   0.0047832
    7   0.0266526   0.0211302  -0.0000000  -0.0160289  -0.0280949  -0.0000000
    8   0.0752161  -0.0270010  -0.0000000  -0.0276916  -0.0488988  -0.0000000
    9  -0.0000000  -0.0000000   0.0034652  -0.0000000  -0.0000000   0.0015520
   10  -0.2283339   0.1016005  -0.0000000  -0.0547239  -0.0271815  -0.0000000
   11   0.0599645  -0.1317380  -0.0000000   0.0259419   0.0535483   0.0000000
   12  -0.0000000  -0.0000000  -0.0461460   0.0000000   0.0000000   0.0038280
   13   0.5432139   0.0002531  -0.0000000  -0.2238077  -0.0594749   0.0000000
   14   0.0002531   0.3886079  -0.0000000  -0.1013537  -0.1329105   0.0000000
   15  -0.0000000  -0.0000000   0.0983029   0.0000000   0.0000000  -0.0464456
   16  -0.2238077  -0.1013537   0.0000000   0.4350412   0.0608216  -0.0000000
   17  -0.0594749  -0.1329105   0.0000000   0.0608216   0.5167375  -0.0000000
   18   0.0000000   0.0000000  -0.0464456  -0.0000000  -0.0000000   0.1008217
   19   0.0023734   0.0000681   0.0000000  -0.0132177  -0.0121808   0.0000000
   20   0.0023859  -0.0021481   0.0000000  -0.0259682  -0.0192713  -0.0000000
   21   0.0000000  -0.0000000   0.0033753   0.0000000  -0.0000000   0.0017922
   22  -0.0001987   0.0000047  -0.0000000  -0.0023133   0.0002298   0.0000000
   23  -0.0000017  -0.0008358   0.0000000   0.0026766   0.0026727   0.0000000
   24   0.0000000   0.0000000  -0.0007520  -0.0000000  -0.0000000   0.0031808
   25   0.0023979   0.0000173   0.0000000  -0.0005850   0.0004460  -0.0000000
   26  -0.0023149  -0.0021928  -0.0000000   0.0002484  -0.0003908   0.0000000
   27  -0.0000000  -0.0000000   0.0033554   0.0000000   0.0000000  -0.0008095
   28  -0.0277391  -0.0108339   0.0000000  -0.0000294   0.0032201   0.0000000
   29  -0.0014115   0.0009849  -0.0000000   0.0013785   0.0006478  -0.0000000
   30  -0.0000000  -0.0000000   0.0008349  -0.0000000  -0.0000000   0.0027880
   31  -0.0293245  -0.0006822   0.0000000  -0.0009648  -0.0142655  -0.0000000
   32  -0.0008338  -0.0659462   0.0000000  -0.0043780  -0.0272209   0.0000000
   33   0.0000000   0.0000000  -0.0215622  -0.0000000  -0.0000000   0.0010537
   34  -0.0282239   0.0106120  -0.0000000  -0.0625102   0.0211194   0.0000000
   35   0.0010748   0.0010729   0.0000000   0.0201990  -0.0382953   0.0000000
   36   0.0000000   0.0000000   0.0009016  -0.0000000   0.0000000  -0.0235562
           19          20          21          22          23          24
    1  -0.1068036  -0.0473849  -0.0000000  -0.0008116   0.0038422  -0.0000000
    2  -0.0456819  -0.0576327   0.0000000   0.0183869  -0.0322904  -0.0000000
    3  -0.0000000   0.0000000  -0.0197848   0.0000000   0.0000000   0.0024770
    4  -0.0349214  -0.0015359   0.0000000  -0.0310451   0.0007891   0.0000000
    5  -0.0167009   0.0003692  -0.0000000   0.0007646  -0.1417192   0.0000000
    6  -0.0000000   0.0000000   0.0027456  -0.0000000  -0.0000000  -0.0198260
    7   0.0003521   0.0016429  -0.0000000  -0.0005126  -0.0034455  -0.0000000
    8   0.0043619   0.0002400   0.0000000  -0.0180054  -0.0325293  -0.0000000
    9  -0.0000000  -0.0000000   0.0032695   0.0000000   0.0000000   0.0024693
   10  -0.0005820  -0.0002503   0.0000000  -0.0022709  -0.0027135  -0.0000000
   11  -0.0004611  -0.0004082   0.0000000  -0.0002899   0.0026371  -0.0000000
   12  -0.0000000   0.0000000  -0.0008051   0.0000000  -0.0000000   0.0031934
   13   0.0023734   0.0023859   0.0000000  -0.0001987  -0.0000017   0.0000000
   14   0.0000681  -0.0021481  -0.0000000   0.0000047  -0.0008358   0.0000000
   15   0.0000000   0.0000000   0.0033753  -0.0000000   0.0000000  -0.0007520
   16  -0.0132177  -0.0259682   0.0000000  -0.0023133   0.0026766  -0.0000000
   17  -0.0121808  -0.0192713  -0.0000000   0.0002298   0.0026727  -0.0000000
   18   0.0000000  -0.0000000   0.0017922   0.0000000   0.0000000   0.0031808
   19   0.1631845   0.0630774  -0.0000000  -0.0100926   0.0025992   0.0000000
   20   0.0630774   0.0956403  -0.0000000   0.0109315  -0.0017028  -0.0000000
   21  -0.0000000  -0.0000000   0.0083957   0.0000000   0.0000000   0.0002475
   22  -0.0100926   0.0109315   0.0000000   0.0572442  -0.0010227   0.0000000
   23   0.0025992  -0.0017028   0.0000000  -0.0010227   0.2075284  -0.0000000
   24   0.0000000  -0.0000000   0.0002475   0.0000000  -0.0000000   0.0086496
   25  -0.0011807   0.0003369   0.0000000  -0.0099227  -0.0027337   0.0000000
   26  -0.0003551   0.0002893   0.0000000  -0.0110106  -0.0018875  -0.0000000
   27   0.0000000   0.0000000   0.0001039  -0.0000000  -0.0000000   0.0002361
   28  -0.0004564  -0.0003326  -0.0000000  -0.0000515  -0.0000358   0.0000000
   29  -0.0002600  -0.0001393  -0.0000000  -0.0008032  -0.0006253  -0.0000000
   30   0.0000000  -0.0000000  -0.0001098  -0.0000000  -0.0000000   0.0001167
   31  -0.0000469  -0.0008056  -0.0000000   0.0000346   0.0000062  -0.0000000
   32   0.0000466  -0.0004651   0.0000000   0.0000036  -0.0006307  -0.0000000
   33   0.0000000  -0.0000000   0.0001244   0.0000000  -0.0000000  -0.0001110
   34   0.0013911  -0.0020970  -0.0000000  -0.0000598   0.0000395  -0.0000000
   35   0.0054865  -0.0147715   0.0000000   0.0008105  -0.0006174   0.0000000
   36  -0.0000000   0.0000000   0.0006455   0.0000000   0.0000000   0.0001185
           25          26          27          28          29          30
    1   0.0004324  -0.0016394   0.0000000  -0.0005963  -0.0000508   0.0000000
    2  -0.0043546   0.0001624   0.0000000   0.0000787  -0.0004681  -0.0000000
    3  -0.0000000  -0.0000000   0.0032751  -0.0000000  -0.0000000  -0.0006041
    4  -0.0350541   0.0011132  -0.0000000   0.0027637   0.0022340   0.0000000
    5   0.0162927   0.0005992  -0.0000000   0.0000321  -0.0019706  -0.0000000
    6   0.0000000  -0.0000000   0.0027362  -0.0000000   0.0000000   0.0025903
    7  -0.1072741   0.0462542   0.0000000  -0.0133246  -0.0212995  -0.0000000
    8   0.0446008  -0.0565325   0.0000000  -0.0109834  -0.0149288   0.0000000
    9  -0.0000000   0.0000000  -0.0197907  -0.0000000   0.0000000   0.0017339
   10  -0.0136934   0.0260029  -0.0000000  -0.0622709  -0.0216737   0.0000000
   11   0.0122442  -0.0187975  -0.0000000  -0.0227993  -0.0404076   0.0000000
   12  -0.0000000  -0.0000000   0.0017800  -0.0000000   0.0000000  -0.0248712
   13   0.0023979  -0.0023149  -0.0000000  -0.0277391  -0.0014115  -0.0000000
   14   0.0000173  -0.0021928  -0.0000000  -0.0108339   0.0009849  -0.0000000
   15   0.0000000  -0.0000000   0.0033554   0.0000000  -0.0000000   0.0008349
   16  -0.0005850   0.0002484   0.0000000  -0.0000294   0.0013785  -0.0000000
   17   0.0004460  -0.0003908   0.0000000   0.0032201   0.0006478  -0.0000000
   18  -0.0000000   0.0000000  -0.0008095   0.0000000  -0.0000000   0.0027880
   19  -0.0011807  -0.0003551   0.0000000  -0.0004564  -0.0002600   0.0000000
   20   0.0003369   0.0002893   0.0000000  -0.0003326  -0.0001393  -0.0000000
   21   0.0000000   0.0000000   0.0001039  -0.0000000  -0.0000000  -0.0001098
   22  -0.0099227  -0.0110106  -0.0000000  -0.0000515  -0.0008032  -0.0000000
   23  -0.0027337  -0.0018875  -0.0000000  -0.0000358  -0.0006253  -0.0000000
   24   0.0000000  -0.0000000   0.0002361   0.0000000  -0.0000000   0.0001167
   25   0.1639674  -0.0616994  -0.0000000   0.0014360  -0.0053655   0.0000000
   26  -0.0616994   0.0943844   0.0000000   0.0022720  -0.0150570   0.0000000
   27  -0.0000000   0.0000000   0.0084074  -0.0000000   0.0000000   0.0006842
   28   0.0014360   0.0022720  -0.0000000   0.1120307   0.0359929   0.0000000
   29  -0.0053655  -0.0150570   0.0000000   0.0359929   0.0746980  -0.0000000
   30   0.0000000   0.0000000   0.0006842   0.0000000  -0.0000000   0.0157655
   31  -0.0000589   0.0007999   0.0000000  -0.0113054   0.0108167  -0.0000000
   32  -0.0000441  -0.0004445   0.0000000   0.0038367  -0.0028471   0.0000000
   33   0.0000000   0.0000000   0.0001284  -0.0000000   0.0000000   0.0009535
   34  -0.0004648   0.0003289   0.0000000  -0.0004569   0.0004420  -0.0000000
   35   0.0002593  -0.0001327  -0.0000000  -0.0004477   0.0001130  -0.0000000
   36  -0.0000000   0.0000000  -0.0001066   0.0000000  -0.0000000   0.0001180
           31          32          33          34          35          36
    1  -0.0015279  -0.0024044  -0.0000000  -0.0136479   0.0214320  -0.0000000
    2  -0.0004800   0.0021775  -0.0000000   0.0110062  -0.0146103   0.0000000
    3  -0.0000000   0.0000000   0.0027573   0.0000000   0.0000000   0.0017492
    4  -0.0004444  -0.0000161   0.0000000   0.0028065  -0.0021957  -0.0000000
    5   0.0000035  -0.0005461   0.0000000   0.0000121  -0.0019996  -0.0000000
    6   0.0000000  -0.0000000  -0.0006167  -0.0000000  -0.0000000   0.0026019
    7  -0.0015517   0.0023611   0.0000000  -0.0006055   0.0000575   0.0000000
    8   0.0004320   0.0022453  -0.0000000  -0.0000833  -0.0004740  -0.0000000
    9  -0.0000000   0.0000000   0.0027652   0.0000000  -0.0000000  -0.0006075
   10  -0.0011662   0.0047222  -0.0000000  -0.0000248  -0.0013943  -0.0000000
   11   0.0145958  -0.0269070  -0.0000000  -0.0032250   0.0005963   0.0000000
   12  -0.0000000  -0.0000000   0.0010239  -0.0000000  -0.0000000   0.0027822
   13  -0.0293245  -0.0008338   0.0000000  -0.0282239   0.0010748   0.0000000
   14  -0.0006822  -0.0659462   0.0000000   0.0106120   0.0010729   0.0000000
   15   0.0000000   0.0000000  -0.0215622  -0.0000000   0.0000000   0.0009016
   16  -0.0009648  -0.0043780  -0.0000000  -0.0625102   0.0201990  -0.0000000
   17  -0.0142655  -0.0272209  -0.0000000   0.0211194  -0.0382953   0.0000000
   18  -0.0000000   0.0000000   0.0010537   0.0000000   0.0000000  -0.0235562
   19  -0.0000469   0.0000466   0.0000000   0.0013911   0.0054865  -0.0000000
   20  -0.0008056  -0.0004651  -0.0000000  -0.0020970  -0.0147715   0.0000000
   21  -0.0000000   0.0000000   0.0001244  -0.0000000   0.0000000   0.0006455
   22   0.0000346   0.0000036   0.0000000  -0.0000598   0.0008105   0.0000000
   23   0.0000062  -0.0006307  -0.0000000   0.0000395  -0.0006174   0.0000000
   24  -0.0000000  -0.0000000  -0.0001110  -0.0000000   0.0000000   0.0001185
   25  -0.0000589  -0.0000441   0.0000000  -0.0004648   0.0002593  -0.0000000
   26   0.0007999  -0.0004445   0.0000000   0.0003289  -0.0001327   0.0000000
   27   0.0000000   0.0000000   0.0001284   0.0000000  -0.0000000  -0.0001066
   28  -0.0113054   0.0038367  -0.0000000  -0.0004569  -0.0004477   0.0000000
   29   0.0108167  -0.0028471   0.0000000   0.0004420   0.0001130  -0.0000000
   30  -0.0000000   0.0000000   0.0009535  -0.0000000  -0.0000000   0.0001180
   31   0.0579119   0.0009228  -0.0000000  -0.0115558  -0.0113437   0.0000000
   32   0.0009228   0.1237631   0.0000000  -0.0042165  -0.0031783  -0.0000000
   33  -0.0000000   0.0000000   0.0124475   0.0000000   0.0000000   0.0010360
   34  -0.0115558  -0.0042165   0.0000000   0.1133519  -0.0339383  -0.0000000
   35  -0.0113437  -0.0031783   0.0000000  -0.0339383   0.0722970  -0.0000000
   36   0.0000000  -0.0000000   0.0010360  -0.0000000  -0.0000000   0.0143172
 **********************************************************************
 **                                                                  **
 **                       VIBRATIONAL ANALYSIS                       **
 **                       --------------------                       **
 **                                                                  **
 **        VIBRATIONAL FREQUENCIES (CM**-1) AND NORMAL MODES         **
 **     FORCE CONSTANTS (mDYN/ANGSTROM) AND REDUCED MASSES (AMU)     **
 **                  INFRARED INTENSITIES (KM/MOL)                   **
 **                                                                  **
 **********************************************************************


 Mode:                 1                      2                      3
 Frequency:        35.41                  36.20                  47.10
 Force Cnst:      0.0660                 0.0690                 0.1295
 Red. Mass:      89.2758                89.3955                99.0869
 IR Active:          YES                    YES                    YES
 IR Intens:        0.000                  0.000                  0.000
 Raman Active:       YES                    YES                    YES
               X      Y      Z        X      Y      Z        X      Y      Z
 C         -0.000  0.000 -0.094   -0.000 -0.000 -0.104    0.000  0.000  0.024
 C         -0.000 -0.000 -0.059   -0.000 -0.000  0.108    0.000  0.000 -0.045
 C         -0.000 -0.000  0.131   -0.000 -0.000  0.013   -0.000  0.000  0.033
 C         -0.000 -0.000 -0.013    0.000  0.000 -0.085   -0.000  0.000 -0.057
 C          0.000  0.000 -0.035    0.000 -0.000  0.054    0.000  0.000  0.012
 C          0.000  0.000  0.070   -0.000 -0.000 -0.038   -0.000  0.000 -0.047
 Br         0.000  0.000 -0.401   -0.000 -0.000 -0.573    0.000 -0.000  0.427
 Br         0.000 -0.000 -0.303    0.000 -0.000  0.609    0.000  0.000 -0.378
 Br        -0.000 -0.000  0.668   -0.000  0.000 -0.007   -0.000 -0.000  0.483
 I         -0.000 -0.000 -0.190    0.000  0.000 -0.355    0.000 -0.000 -0.381
 I         -0.000  0.000 -0.215   -0.000 -0.000  0.372    0.000  0.000  0.407
 I          0.000 -0.000  0.428    0.000  0.000 -0.030   -0.000 -0.000 -0.350
 TransDip  -0.000  0.000 -0.000    0.000 -0.000  0.000   -0.000  0.000  0.000

 Mode:                 4                      5                      6
 Frequency:       117.44                 126.55                 129.10
 Force Cnst:      0.7793                 1.0643                 0.8635
 Red. Mass:      95.9025               112.7957                87.9412
 IR Active:          YES                    YES                    YES
 IR Intens:        0.600                  0.188                  0.321
 Raman Active:       YES                    YES                    YES
               X      Y      Z        X      Y      Z        X      Y      Z
 C          0.022  0.187  0.000   -0.106  0.009 -0.000   -0.127 -0.044  0.000
 C          0.004  0.202  0.000   -0.092  0.021  0.000   -0.064  0.003  0.000
 C         -0.011  0.186  0.000   -0.107  0.028  0.000   -0.126  0.045  0.000
 C          0.030  0.187 -0.000   -0.146  0.003  0.000   -0.192  0.003  0.000
 C          0.007  0.230 -0.000   -0.115  0.020  0.000   -0.185 -0.001  0.000
 C         -0.012  0.184 -0.000   -0.152  0.031 -0.000   -0.196 -0.003 -0.000
 Br         0.105  0.072 -0.000   -0.026 -0.177 -0.000    0.013 -0.297 -0.000
 Br        -0.005  0.237  0.000   -0.012  0.027 -0.000    0.533  0.007 -0.000
 Br        -0.105  0.044 -0.000   -0.043  0.199  0.000    0.001  0.284 -0.000
 I          0.440 -0.338  0.000   -0.280  0.133 -0.000   -0.106 -0.425 -0.000
 I         -0.056  0.336 -0.000    0.757  0.017 -0.000   -0.017 -0.004 -0.000
 I         -0.386 -0.328  0.000   -0.358 -0.191  0.000   -0.133  0.433  0.000
 TransDip  -0.001 -0.025  0.000    0.014 -0.002 -0.000    0.018 -0.000 -0.000

 Mode:                 7                      8                      9
 Frequency:       144.56                 152.47                 162.04
 Force Cnst:      1.1424                 1.3881                 1.2380
 Red. Mass:      92.7808               101.3522                80.0240
 IR Active:          YES                    YES                    YES
 IR Intens:        0.021                  0.001                  0.002
 Raman Active:       YES                    YES                    YES
               X      Y      Z        X      Y      Z        X      Y      Z
 C          0.035  0.006 -0.000   -0.057  0.061  0.000    0.022  0.022 -0.000
 C         -0.002  0.007  0.000    0.001  0.152  0.000    0.022  0.003  0.000
 C         -0.038  0.004  0.000    0.063  0.062 -0.000    0.024 -0.019  0.000
 C         -0.036  0.036 -0.000    0.123  0.059 -0.000    0.038 -0.022  0.000
 C         -0.001  0.120 -0.000    0.004 -0.067  0.000    0.031  0.000  0.000
 C          0.033  0.039 -0.000   -0.114  0.053 -0.000    0.034  0.025  0.000
 Br         0.334 -0.473 -0.000    0.196 -0.351 -0.000   -0.201  0.459  0.000
 Br        -0.005 -0.016  0.000   -0.029  0.175 -0.000    0.660  0.008  0.000
 Br        -0.326 -0.464 -0.000   -0.182 -0.350  0.000   -0.209 -0.479 -0.000
 I         -0.190  0.038  0.000    0.364  0.328  0.000   -0.093  0.084  0.000
 I          0.009  0.499  0.000   -0.005 -0.340 -0.000    0.025 -0.003 -0.000
 I          0.180  0.036 -0.000   -0.351  0.310  0.000   -0.104 -0.075 -0.000
 TransDip   0.000 -0.005  0.000   -0.000  0.001  0.000   -0.001 -0.000 -0.000

 Mode:                10                     11                     12
 Frequency:       175.41                 177.84                 190.70
 Force Cnst:      0.2409                 1.2275                 1.4837
 Red. Mass:      13.2858                65.8715                69.2445
 IR Active:          YES                    YES                    YES
 IR Intens:        0.899                  0.178                  0.184
 Raman Active:       YES                    YES                    YES
               X      Y      Z        X      Y      Z        X      Y      Z
 C         -0.000 -0.000  0.427    0.286  0.135  0.000    0.029  0.228  0.000
 C         -0.000  0.000  0.442    0.236 -0.003  0.000    0.001  0.348 -0.000
 C         -0.000  0.000  0.421    0.289 -0.138  0.000   -0.023  0.223  0.000
 C         -0.000  0.000  0.375    0.076 -0.115  0.000   -0.017  0.142  0.000
 C         -0.000  0.000  0.374    0.092 -0.001  0.000   -0.001  0.091 -0.000
 C         -0.000 -0.000  0.386    0.074  0.111  0.000    0.015  0.148  0.000
 Br        -0.000 -0.000 -0.060    0.434  0.256 -0.000    0.285  0.052 -0.000
 Br         0.000 -0.000 -0.069   -0.167 -0.008 -0.000   -0.006  0.620  0.000
 Br        -0.000  0.000 -0.057    0.447 -0.251 -0.000   -0.270  0.041 -0.000
 I          0.000  0.000 -0.043   -0.244 -0.114 -0.000   -0.182 -0.142 -0.000
 I          0.000  0.000 -0.028   -0.046  0.005 -0.000   -0.004 -0.282  0.000
 I          0.000 -0.000 -0.042   -0.254  0.112 -0.000    0.180 -0.132 -0.000
 TransDip   0.000  0.000 -0.030   -0.014 -0.000 -0.000   -0.000 -0.014 -0.000

 Mode:                13                     14                     15
 Frequency:       227.52                 322.96                 326.79
 Force Cnst:      2.1547                 0.7502                 0.7682
 Red. Mass:      70.6463                12.2075                12.2095
 IR Active:          YES                    YES                    YES
 IR Intens:        0.007                  0.342                  0.034
 Raman Active:       YES                    YES                    YES
               X      Y      Z        X      Y      Z        X      Y      Z
 C         -0.186 -0.050 -0.000   -0.000 -0.000 -0.106   -0.000  0.000 -0.548
 C         -0.003  0.181 -0.000   -0.000  0.000 -0.526    0.000  0.000 -0.154
 C          0.183 -0.048 -0.000    0.000  0.000 -0.389   -0.000 -0.000  0.407
 C          0.072 -0.051  0.000    0.000 -0.000  0.154   -0.000 -0.000  0.571
 C          0.001 -0.095  0.000   -0.000 -0.000  0.580    0.000  0.000  0.178
 C         -0.072 -0.051 -0.000    0.000  0.000  0.444    0.000  0.000 -0.387
 Br        -0.486 -0.273  0.000    0.000  0.000  0.005    0.000  0.000  0.031
 Br        -0.002  0.491 -0.000   -0.000 -0.000  0.031   -0.000 -0.000  0.009
 Br         0.488 -0.266  0.000   -0.000  0.000  0.022   -0.000  0.000 -0.024
 I         -0.032 -0.019 -0.000   -0.000 -0.000 -0.008    0.000  0.000 -0.025
 I          0.000  0.080 -0.000   -0.000  0.000 -0.023   -0.000 -0.000 -0.007
 I          0.032 -0.020  0.000   -0.000  0.000 -0.020   -0.000 -0.000  0.015
 TransDip  -0.000  0.003 -0.000    0.000 -0.000 -0.019   -0.000 -0.000 -0.006

 Mode:                16                     17                     18
 Frequency:       494.95                 501.92                 547.17
 Force Cnst:      1.9989                 2.0881                 2.1621
 Red. Mass:      13.8489                14.0676                12.2570
 IR Active:          YES                    YES                    YES
 IR Intens:       14.551                 15.739                  1.247
 Raman Active:       YES                    YES                    YES
               X      Y      Z        X      Y      Z        X      Y      Z
 C          0.286 -0.074 -0.000    0.034  0.376 -0.000    0.254 -0.356  0.000
 C          0.287 -0.049  0.000    0.048  0.306  0.000    0.448  0.002  0.000
 C          0.282 -0.050  0.000    0.061  0.379  0.000    0.249  0.359 -0.000
 C          0.480 -0.075 -0.000    0.069  0.414 -0.000   -0.133  0.362  0.000
 C          0.500 -0.077 -0.000    0.083  0.469  0.000   -0.343  0.000  0.000
 C          0.476 -0.061  0.000    0.090  0.419  0.000   -0.126 -0.364 -0.000
 Br        -0.076 -0.038  0.000   -0.062 -0.058  0.000   -0.024  0.019 -0.000
 Br        -0.018  0.021 -0.000   -0.002 -0.121 -0.000   -0.030  0.000 -0.000
 Br        -0.093  0.054 -0.000    0.033 -0.041 -0.000   -0.024 -0.020  0.000
 I         -0.041 -0.013  0.000   -0.023 -0.022  0.000    0.001 -0.014 -0.000
 I         -0.014  0.008  0.000   -0.002 -0.048 -0.000    0.014  0.000 -0.000
 I         -0.047  0.019 -0.000    0.008 -0.016 -0.000    0.001  0.014  0.000
 TransDip   0.120 -0.021  0.000    0.020  0.126  0.000    0.036  0.000  0.000

 Mode:                19                     20                     21
 Frequency:       567.02                 572.47                 672.18
 Force Cnst:      2.2812                 2.3253                 3.1973
 Red. Mass:      12.0427                12.0429                12.0107
 IR Active:          YES                    YES                    YES
 IR Intens:        0.001                  0.000                  0.085
 Raman Active:       YES                    YES                    YES
               X      Y      Z        X      Y      Z        X      Y      Z
 C         -0.000  0.000 -0.238   -0.000  0.000  0.513   -0.000 -0.000 -0.425
 C         -0.000  0.000  0.545   -0.000  0.000 -0.027   -0.000  0.000  0.447
 C         -0.000 -0.000 -0.285   -0.000 -0.000 -0.486    0.000  0.000 -0.427
 C          0.000 -0.000 -0.296    0.000 -0.000  0.514    0.000  0.000  0.393
 C          0.000 -0.000  0.601    0.000 -0.000 -0.024   -0.000 -0.000 -0.361
 C         -0.000  0.000 -0.341    0.000  0.000 -0.484    0.000 -0.000  0.390
 Br         0.000  0.000  0.007    0.000 -0.000 -0.015    0.000  0.000  0.005
 Br         0.000 -0.000 -0.016    0.000 -0.000  0.001   -0.000 -0.000 -0.006
 Br         0.000  0.000  0.008    0.000  0.000  0.014    0.000 -0.000  0.006
 I         -0.000  0.000  0.005   -0.000  0.000 -0.009   -0.000 -0.000 -0.004
 I         -0.000  0.000 -0.010   -0.000  0.000  0.000    0.000  0.000  0.003
 I          0.000 -0.000  0.006   -0.000 -0.000  0.008   -0.000  0.000 -0.004
 TransDip  -0.000 -0.000  0.001   -0.000  0.000 -0.000   -0.000 -0.000 -0.009

 Mode:                22                     23                     24
 Frequency:       753.53                 767.59                1000.09
 Force Cnst:      4.1088                 4.2874                 7.1150
 Red. Mass:      12.2819                12.3505                12.0740
 IR Active:          YES                    YES                    YES
 IR Intens:        0.073                  0.442                  0.067
 Raman Active:       YES                    YES                    YES
               X      Y      Z        X      Y      Z        X      Y      Z
 C          0.268 -0.111  0.000    0.387  0.307 -0.000   -0.380 -0.167  0.000
 C         -0.007 -0.465  0.000    0.311 -0.012  0.000   -0.004  0.504 -0.000
 C         -0.288 -0.100 -0.000    0.376 -0.311 -0.000    0.382 -0.165  0.000
 C         -0.365 -0.020  0.000   -0.295 -0.339 -0.000   -0.322 -0.228 -0.000
 C          0.002  0.566  0.000   -0.156  0.013  0.000   -0.002  0.296 -0.000
 C          0.384 -0.032 -0.000   -0.279  0.334  0.000    0.325 -0.225 -0.000
 Br        -0.014 -0.011 -0.000   -0.043 -0.023  0.000    0.014  0.009 -0.000
 Br        -0.000  0.051 -0.000    0.002  0.002 -0.000    0.000 -0.023 -0.000
 Br         0.016 -0.012  0.000   -0.043  0.022  0.000   -0.014  0.008  0.000
 I          0.008  0.007 -0.000    0.011  0.006  0.000    0.004  0.002  0.000
 I         -0.000 -0.016 -0.000   -0.002 -0.000 -0.000   -0.000 -0.002  0.000
 I         -0.009  0.007  0.000    0.011 -0.005 -0.000   -0.004  0.002 -0.000
 TransDip  -0.001 -0.009 -0.000    0.021 -0.000 -0.000   -0.001  0.008  0.000

 Mode:                25                     26                     27
 Frequency:      1097.86                1213.59                1273.19
 Force Cnst:      8.5799                10.4131                11.4751
 Red. Mass:      12.0820                12.0001                12.0148
 IR Active:          YES                    YES                    YES
 IR Intens:        0.312                  0.055                138.062
 Raman Active:       YES                    YES                    YES
               X      Y      Z        X      Y      Z        X      Y      Z
 C         -0.313 -0.267  0.000   -0.186  0.340 -0.000   -0.105 -0.400  0.000
 C          0.005 -0.319 -0.000    0.387  0.011 -0.000    0.339  0.102 -0.000
 C          0.313 -0.266  0.000   -0.198 -0.339 -0.000   -0.274  0.351 -0.000
 C          0.387  0.128  0.000   -0.220  0.351 -0.000   -0.150 -0.383 -0.000
 C          0.004  0.473 -0.000    0.440  0.004 -0.000    0.425  0.075 -0.000
 C         -0.394  0.116  0.000   -0.217 -0.365  0.000   -0.279  0.268  0.000
 Br         0.016  0.011 -0.000   -0.001  0.000 -0.000    0.004  0.007 -0.000
 Br        -0.000  0.017  0.000    0.000 -0.000  0.000   -0.005 -0.003  0.000
 Br        -0.016  0.011 -0.000   -0.000 -0.001  0.000    0.008 -0.006  0.000
 I         -0.006 -0.003  0.000   -0.000 -0.000  0.000    0.001  0.002  0.000
 I         -0.000 -0.006  0.000   -0.000 -0.000 -0.000   -0.003 -0.000  0.000
 I          0.006 -0.003 -0.000   -0.000  0.000 -0.000    0.002 -0.002 -0.000
 TransDip  -0.001 -0.018  0.000   -0.005  0.006 -0.000   -0.368  0.080  0.000

 Mode:                28                     29                     30
 Frequency:      1277.13                1476.92                1478.37
 Force Cnst:     11.5518                15.4234                15.4536
 Red. Mass:      12.0208                12.0009                12.0009
 IR Active:          YES                    YES                    YES
 IR Intens:      149.443                  0.028                  0.051
 Raman Active:       YES                    YES                    YES
               X      Y      Z        X      Y      Z        X      Y      Z
 C          0.430 -0.037 -0.000   -0.044  0.416 -0.000   -0.363  0.244 -0.000
 C         -0.084  0.462  0.000   -0.167 -0.267  0.000    0.548 -0.076  0.000
 C         -0.338 -0.193 -0.000    0.236  0.485  0.000   -0.278  0.024 -0.000
 C          0.348 -0.186  0.000    0.024 -0.376 -0.000    0.303 -0.255 -0.000
 C         -0.097  0.335  0.000    0.136  0.186 -0.000   -0.459  0.056  0.000
 C         -0.250 -0.319  0.000   -0.180 -0.455  0.000    0.233  0.003 -0.000
 Br        -0.009 -0.002  0.000    0.001 -0.001 -0.000    0.001 -0.001  0.000
 Br         0.001 -0.013  0.000    0.001  0.001 -0.000   -0.002  0.000 -0.000
 Br         0.007  0.001 -0.000   -0.001 -0.001 -0.000    0.000  0.000 -0.000
 I         -0.002  0.001 -0.000   -0.001  0.000  0.000    0.000  0.001 -0.000
 I          0.001 -0.001 -0.000   -0.000  0.001  0.000    0.001  0.000  0.000
 I          0.001  0.002 -0.000    0.001  0.001  0.000    0.001 -0.001  0.000
 TransDip   0.077  0.384 -0.000    0.003  0.004  0.000   -0.007  0.003  0.000

 STANDARD THERMODYNAMIC QUANTITIES AT   298.15 K  AND     1.00 ATM

   This Molecule has  0 Imaginary Frequencies
   Zero point vibrational energy:       22.968 kcal/mol

   Atom    1 Element C  Has Mass   12.00000
   Atom    2 Element C  Has Mass   12.00000
   Atom    3 Element C  Has Mass   12.00000
   Atom    4 Element C  Has Mass   12.00000
   Atom    5 Element C  Has Mass   12.00000
   Atom    6 Element C  Has Mass   12.00000
   Atom    7 Element Br Has Mass   78.91830
   Atom    8 Element Br Has Mass   78.91830
   Atom    9 Element Br Has Mass   78.91830
   Atom   10 Element I  Has Mass  126.90440
   Atom   11 Element I  Has Mass  126.90440
   Atom   12 Element I  Has Mass  126.90440
   Molecular Mass:   689.468100 amu
   Principal axes and moments of inertia in amu*Bohr^2:
                             1           2           3
    Eigenvalues --    12691.85248 13498.72299 26190.57547
          X               1.00000    -0.00085     0.00000
          Y               0.00085     1.00000     0.00000
          Z               0.00000    -0.00000     1.00000
   Rotational Symmetry Number is   1
   The Molecule is an Asymmetric Top
   Translational Enthalpy:        0.889 kcal/mol
   Rotational Enthalpy:           0.889 kcal/mol
   Vibrational Enthalpy:         29.895 kcal/mol
   gas constant (RT):             0.592 kcal/mol
   Translational Entropy:        45.473  cal/mol.K
   Rotational Entropy:           36.748  cal/mol.K
   Vibrational Entropy:          48.310  cal/mol.K

   Total Enthalpy:               32.265 kcal/mol
   Total Entropy:               130.531  cal/mol.K

 ======================================================================

 STANDARD THERMODYNAMIC QUANTITIES FOR ANHARMONIC VIBRATION -- TOSH

   Zero point vibrational energy: ************ kcal/mol

   Vibrational Enthalpy:       Infinity kcal/mol
   Vibrational Entropy:             NaN  cal/mol.K

   Total Enthalpy:             Infinity kcal/mol
   Total Entropy:                   NaN  cal/mol.K

 ======================================================================

 STANDARD THERMODYNAMIC QUANTITIES FOR ANHARMONIC VIBRATION -- VPT2

   Zero point vibrational energy: ************ kcal/mol

   Vibrational Enthalpy:       Infinity kcal/mol
   Vibrational Entropy:             NaN  cal/mol.K

   Total Enthalpy:             Infinity kcal/mol
   Total Entropy:                   NaN  cal/mol.K

 ======================================================================

Archival summary:
1\1\garfield\FREQ\ProcedureUnspecified\BasisUnspecified\3r36\taweetha\FriNov2923:29:052019FriNov2923:29:052019\0\\#,FREQ,ProcedureUnspecified,BasisUnspecified,\\0,1\I\C,1,2.14403\C,2,1.4076,1,120.048\C,3,1.40613,2,119.717,1,-180,0\C,4,1.4034,3,120.316,2,-0,0\C,5,1.40359,4,119.878,3,0,0\C,6,1.40585,5,120.261,4,-0,0\Br,5,1.90256,4,120.083,3,180,0\Br,6,1.90388,5,118.958,4,-180,0\Br,4,1.905,3,120.734,2,-180,0\I,7,2.13671,6,119.188,5,180,0\I,3,2.14162,2,121.288,1,-0,0\\\@

 Total job time:  1699.65s(wall), 6578.11s(cpu) 
 Fri Nov 29 23:29:05 2019

        *************************************************************
        *                                                           *
        *  Thank you very much for using Q-Chem.  Have a nice day.  *
        *                                                           *
        *************************************************************
