# Supplementary material for: Geometric and energetic data from quantum chemical calculations of halobenzenes and xylenes
Source: Data Brief. 2020 Mar 5;30:105386. doi: 10.1016/j.dib.2020.105386 (PMC7114895; doi:10.1016/j.dib.2020.105386)
Supplement: Supplementary file 1 [file mmc1.zip › halobenzene/B3LYP/BrBrIBrBrI.out]

                  Welcome to Q-Chem
     A Quantum Leap Into The Future Of Chemistry


 Q-Chem 5.2 (devel), Q-Chem, Inc., Pleasanton, CA (2019)

 Yihan Shao,  Zhengting Gan,  E. Epifanovsky,  A. T. B. Gilbert,  M. Wormit,  
 J. Kussmann,  A. W. Lange,  A. Behn,  Jia Deng,  Xintian Feng,  D. Ghosh,  
 M. Goldey,  P. R. Horn,  L. D. Jacobson,  I. Kaliman,  T. Kus,  A. Landau,  
 Jie Liu,  E. I. Proynov,  R. M. Richard,  R. P. Steele,  E. J. Sundstrom,  
 H. L. Woodcock III,  P. M. Zimmerman,  D. Zuev,  B. Albrecht,  E. Alguire,  
 S. A. Baeppler,  D. Barton,  Z. Benda,  Y. A. Bernard,  E. J. Berquist,  
 K. B. Bravaya,  H. Burton,  D. Casanova,  Chun-Min Chang,  Yunqing Chen,  
 A. Chien,  K. D. Closser,  M. P. Coons,  S. Coriani,  S. Dasgupta,  
 A. L. Dempwolff,  M. Diedenhofen,  Hainam Do,  R. G. Edgar,  Po-Tung Fang,  
 S. Faraji,  S. Fatehi,  Qingguo Feng,  K. D. Fenk,  J. Fosso-Tande,  
 J. Gayvert,  Qinghui Ge,  A. Ghysels,  G. Gidofalvi,  J. Gomes,  
 J. Gonthier,  A. Gunina,  D. Hait,  M. W. D. Hanson-Heine,  
 P. H. P. Harbach,  A. W. Hauser,  M. F. Herbst,  J. E. Herr,  
 E. G. Hohenstein,  Z. C. Holden,  Kerwin Hui,  B. C. Huynh,  T.-C. Jagau,  
 Hyunjun Ji,  B. Kaduk,  K. Khistyaev,  Jaehoon Kim,  P. Klunzinger,  K. Koh,  
 D. Kosenkov,  L. Koulias,  T. Kowalczyk,  C. M. Krauter,  A. Kunitsa,  
 Ka Un Lao,  A. Laurent,  K. V. Lawler,  Joonho Lee,  D. Lefrancois,  
 S. Lehtola,  D. S. Levine,  Yi-Pei Li,  You-Sheng Lin,  Fenglai Liu,  
 E. Livshits,  A. Luenser,  P. Manohar,  E. Mansoor,  S. F. Manzer,  
 Shan-Ping Mao,  Yuezhi Mao,  N. Mardirossian,  A. V. Marenich,  
 T. Markovich,  L. A. Martinez-Martinez,  S. A. Maurer,  N. J. Mayhall,  
 S. C. McKenzie,  J.-M. Mewes,  P. Morgante,  A. F. Morrison,  
 J. W. Mullinax,  K. Nanda,  T. S. Nguyen-Beck,  R. Olivares-Amaya,  
 J. A. Parkhill,  Zheng Pei,  T. M. Perrine,  F. Plasser,  P. Pokhilko,  
 S. Prager,  A. Prociuk,  E. Ramos,  D. R. Rehn,  F. Rob,  M. Scheurer,  
 M. Schneider,  N. Sergueev,  S. M. Sharada,  S. Sharma,  D. W. Small,  
 T. Stauch,  T. Stein,  Yu-Chuan Su,  A. J. W. Thom,  A. Tkatchenko,  
 T. Tsuchimochi,  N. M. Tubman,  L. Vogt,  M. L. Vidal,  O. Vydrov,  
 M. A. Watson,  J. Wenzel,  M. de Wergifosse,  T. A. Wesolowski,  A. White,  
 J. Witte,  A. Yamada,  Jun Yang,  K. Yao,  S. Yeganeh,  S. R. Yost,  
 Zhi-Qiang You,  A. Zech,  Igor Ying Zhang,  Xing Zhang,  Yan Zhao,  
 Ying Zhu,  B. R. Brooks,  G. K. L. Chan,  C. J. Cramer,  M. S. Gordon,  
 W. J. Hehre,  A. Klamt,  M. W. Schmidt,  C. D. Sherrill,  D. G. Truhlar,  
 A. Aspuru-Guzik,  R. Baer,  A. T. Bell,  N. A. Besley,  Jeng-Da Chai,  
 A. E. DePrince, III,  R. A. DiStasio Jr.,  A. Dreuw,  B. D. Dunietz,  
 T. R. Furlani,  Chao-Ping Hsu,  Yousung Jung,  Jing Kong,  D. S. Lambrecht,  
 WanZhen Liang,  C. Ochsenfeld,  V. A. Rassolov,  L. V. Slipchenko,  
 J. E. Subotnik,  T. Van Voorhis,  J. M. Herbert,  A. I. Krylov,  
 P. M. W. Gill,  M. Head-Gordon

 Contributors to earlier versions of Q-Chem not listed above: 
 R. D. Adamson,  B. Austin,  J. Baker,  G. J. O. Beran,  K. Brandhorst,  
 S. T. Brown,  E. F. C. Byrd,  A. K. Chakraborty,  C.-L. Cheng,  
 Siu Hung Chien,  D. M. Chipman,  D. L. Crittenden,  H. Dachsel,  
 R. J. Doerksen,  A. D. Dutoi,  L. Fusti-Molnar,  W. A. Goddard III,  
 A. Golubeva-Zadorozhnaya,  S. R. Gwaltney,  G. Hawkins,  A. Heyden,  
 S. Hirata,  G. Kedziora,  F. J. Keil,  C. Kelley,  Jihan Kim,  R. A. King,  
 R. Z. Khaliullin,  P. P. Korambath,  W. Kurlancheek,  A. M. Lee,  M. S. Lee,  
 S. V. Levchenko,  Ching Yeh Lin,  D. Liotard,  R. C. Lochan,  I. Lotan,  
 P. E. Maslen,  N. Nair,  D. P. O'Neill,  D. Neuhauser,  E. Neuscamman,  
 C. M. Oana,  R. Olson,  B. Peters,  R. Peverati,  P. A. Pieniazek,  
 Y. M. Rhee,  J. Ritchie,  M. A. Rohrdanz,  E. Rosta,  N. J. Russ,  
 H. F. Schaefer III,  N. E. Schultz,  N. Shenvi,  A. C. Simmonett,  A. Sodt,  
 D. Stuck,  K. S. Thanthiriwatte,  V. Vanovschi,  Tao Wang,  A. Warshel,  
 C. F. Williams,  Q. Wu,  X. Xu,  W. Zhang

 Please cite Q-Chem as follows:
 Y. Shao et al., Mol. Phys. 113, 184-215 (2015)
 DOI: 10.1080/00268976.2014.952696

 Q-Chem 5.2.1 for Intel X86 EM64T Linux

 Parts of Q-Chem use Armadillo 8.300.2 (Tropical Shenanigans).
 http://arma.sourceforge.net/

 Q-Chem begins on Fri Dec 13 09:16:32 2019  

Host: 
0

     Scratch files written to /scratch/taweetham/qchem21564//
NAlpha2: 282
NElect   282
Mult     1

Checking the input file for inconsistencies... 	...done.

--------------------------------------------------------------
User input:
--------------------------------------------------------------
BrBrIBrBrI.inp
$molecule
0 1
I 
C  1 2.130871
C  2 1.405106 1 120.327956
C  2 1.405106 1 120.327956 3 -180.000000 0
C  4 1.405309 2 120.327956 1 -180.000000 0
C  5 1.405106 4 120.327956 2 -0.000000 0
C  6 1.405106 5 119.344087 4 -0.000000 0
Br 7 1.903601 6 120.280810 5 -180.000000 0
Br 4 1.903601 2 120.280810 1 -0.000000 0
Br 5 1.903601 4 119.391234 2 -180.000000 0
Br 3 1.903601 2 120.280812 1 -0.000000 0
I  6 2.130871 5 120.327956 4 -180.000000 0
$end
$MOLECULE
0 1
C   
C	1	CC
C	2	CC	1	120.0		
C	3	CC	2	120.0	1	0.0
C	4	CC	3	120.0	2	0.0	
C	5 	CC	4	120.0	3	0.0
a	1	Ca	2	120.0	3	180.0
b	2	Cb	3	120.0	4	180.0
c	3	Cc	4	120.0	5	180.0
d	4	Cd	5	120.0	6	180.0
e	5	Ce	6	120.0	1	180.0
f	6	Cf	1	120.0	2	180.0

CC=1.39483
CH=1.08673
CF=1.33960
CCl=1.72090
CBr=1.89068
CI=2.07886
$END

$REM
   JOB_TYPE	OPTIMIZATION
   BASIS	6-311++G**
   METHOD	B3LYP
   SYM_IGNORE	TRUE
   THRESH	14
$END

--------------------------------------------------------------
 ----------------------------------------------------------------
             Standard Nuclear Orientation (Angstroms)
    I     Atom           X                Y                Z
 ----------------------------------------------------------------
    1      I       0.0000000000     0.0000000000     0.0000000000
    2      C       0.0000000000     0.0000000000     2.1308710000
    3      C       1.2128162274     0.0000000000     2.8403776383
    4      C      -1.2128162274    -0.0000000000     2.8403776383
    5      C      -1.2128162274     0.0000000000     4.2456866383
    6      C      -0.0000000000     0.0000000000     4.9551932765
    7      C       1.2128162150     0.0000000000     4.2456866171
    8      Br      2.8714026660     0.0000000000     5.1799177190
    9      Br     -2.8714026621    -0.0000000000     1.9061465074
   10      Br     -2.8714026621    -0.0000000000     5.1799177691
   11      Br      2.8714026947     0.0000000000     1.9061465653
   12      I      -0.0000000000     0.0000000000     7.0860642765
 ----------------------------------------------------------------
 Nuclear Repulsion Energy =        4424.32830838 hartrees
 There are      141 alpha and      141 beta electrons
 Requested basis set is 6-311++G(d,p)
 There are 160 shells and 448 basis functions

 Total QAlloc Memory Limit   2000 MB
 Mega-Array Size       188 MB
 MEM_STATIC part       192 MB
 A cutoff of  1.0D-14 yielded   8037 shell pairs
 There are     70419 function pairs (     78715 Cartesian)
 Smallest overlap matrix eigenvalue = 3.63E-07
 Linear dependence detected in AO basis
 Tighter screening thresholds may be required for diffuse basis sets
 Use S2THRESH > 14 and THRESH = 14 in case of SCF convergence issues
 Number of orthogonalized atomic orbitals = 447
 Maximum deviation from orthogonality = 1.339E-10

 Scale SEOQF with 1.000000e-01/1.000000e-01/1.000000e-02

 Standard Electronic Orientation quadrupole field applied
 Nucleus-field energy     =    -0.0000000141 hartrees
 Guess from superposition of atomic densities
 Warning:  Energy on first SCF cycle will be non-variational
 SAD guess density has 282.000000 electrons

 -----------------------------------------------------------------------
  General SCF calculation program by
  Eric Jon Sundstrom, Paul Horn, Yuezhi Mao, Dmitri Zuev, Alec White,
  David Stuck, Shaama M.S., Shane Yost, Joonho Lee, David Small,
  Daniel Levine, Susi Lehtola, Hugh Burton, Evgeny Epifanovsky,
  Bang C. Huynh
 -----------------------------------------------------------------------
 Exchange:     0.2000 Hartree-Fock + 0.0800 Slater + 0.7200 B88
 Correlation:  0.1900 VWN1RPA + 0.8100 LYP
 Using SG-1 standard quadrature grid
 using 6 threads for integral computing
 -------------------------------------------------------
 OpenMP Integral computing Module                
 Release: version 2.0, May 2017, Q-Chem Inc. Pleasanton 
 -------------------------------------------------------
 A restricted SCF calculation will be
 performed using DIIS
 SCF converges when DIIS error is below 1.0e-08
 ---------------------------------------
  Cycle       Energy         DIIS error
 ---------------------------------------
    1  -24366.4356398811      2.68e-02  
    2  -24364.2054894084      1.91e-03  
    3  -24364.1200163889      2.58e-03  
    4  -24364.2283284071      9.06e-04  
    5  -24364.2522453104      1.12e-04  
    6  -24364.2524948335      2.89e-05  
    7  -24364.2525077772      1.37e-05  
    8  -24364.2525122141      2.69e-06  
    9  -24364.2525123508      7.88e-07  
   10  -24364.2525123637      2.08e-07  
   11  -24364.2525123638      3.37e-08  
   12  -24364.2525123645      6.06e-09  Convergence criterion met
 ---------------------------------------
 SCF time:   CPU 411.88s  wall 74.00s 
 SCF   energy in the final basis set =   -24364.2525123645
 Total energy in the final basis set =   -24364.2525123645

 Q-Chem warning in module /home/taweetham/qchem52/libsym/oriorb.F, line  198:

 OriOrb: Failure to resolve orbital degeneracies.


 Q-Chem warning in module /home/taweetham/qchem52/libsym/oriorb.F, line  198:

 OriOrb: Failure to resolve orbital degeneracies.


 --------------------------------------------------------------

                    Orbital Energies (a.u.)
 --------------------------------------------------------------

 Alpha MOs
 -- Occupied --
*****************-482.8557-482.8557-482.8557-482.8557-176.3195-176.3195
********-165.7234-165.7211-165.7211-165.7209-165.7209 -62.5086 -62.5086
-62.5086 -62.5086 -56.3293 -56.3293 -56.3293 -56.3293 -56.3252 -56.3252
-56.3252 -56.3252 -56.3248 -56.3248 -56.3248 -56.3248 -35.8159 -35.8159
-31.3095 -31.3095 -31.3031 -31.3031 -31.3026 -31.3026 -22.9599 -22.9599
-22.9585 -22.9585 -22.9581 -22.9581 -22.9536 -22.9536 -22.9536 -22.9536
-10.2823 -10.2822 -10.2818 -10.2818 -10.2728 -10.2727  -8.7175  -8.7175
 -8.7175  -8.7175  -6.5498  -6.5498  -6.5498  -6.5498  -6.5360  -6.5360
 -6.5360  -6.5360  -6.5349  -6.5349  -6.5349  -6.5349  -6.3653  -6.3653
 -4.7784  -4.7784  -4.7630  -4.7630  -4.7619  -4.7619  -2.6604  -2.6604
 -2.6604  -2.6604  -2.6569  -2.6569  -2.6569  -2.6569  -2.6561  -2.6560
 -2.6560  -2.6560  -2.6451  -2.6451  -2.6450  -2.6450  -2.6450  -2.6450
 -2.6450  -2.6449  -2.0441  -2.0441  -2.0395  -2.0395  -2.0387  -2.0387
 -2.0254  -2.0254  -2.0253  -2.0253  -0.9428  -0.8804  -0.8545  -0.8237
 -0.8105  -0.7713  -0.7358  -0.7093  -0.6570  -0.6251  -0.6052  -0.5483
 -0.5027  -0.4583  -0.4571  -0.4479  -0.4150  -0.4027  -0.3871  -0.3799
 -0.3726  -0.3438  -0.3423  -0.3301  -0.3262  -0.3172  -0.3033  -0.2978
 -0.2908  -0.2734  -0.2658  -0.2593  -0.2522
 -- Virtual --
 -0.1092  -0.0719  -0.0689  -0.0666  -0.0424  -0.0182  -0.0147  -0.0012
  0.0016   0.0244   0.0245   0.0416   0.0429   0.0533   0.0549   0.0568
  0.0593   0.0604   0.0657   0.0685   0.0744   0.0790   0.0808   0.0927
  0.0974   0.0982   0.1000   0.1108   0.1263   0.1325   0.1349   0.1404
  0.1456   0.1641   0.1727   0.1766   0.1815   0.1865   0.1920   0.1943
  0.1971   0.2030   0.2077   0.2085   0.2142   0.2251   0.2272   0.2388
  0.2394   0.2524   0.2539   0.2612   0.2817   0.2860   0.2932   0.2953
  0.3221   0.3643   0.3655   0.3714   0.3767   0.3795   0.3947   0.4014
  0.4044   0.4151   0.4201   0.4230   0.4242   0.4305   0.4341   0.4519
  0.4579   0.4643   0.4660   0.4801   0.4842   0.4848   0.4889   0.4945
  0.5081   0.5085   0.5107   0.5123   0.5233   0.5339   0.5377   0.5440
  0.5441   0.5588   0.5618   0.5666   0.5897   0.5951   0.6149   0.6155
  0.6229   0.6586   0.6652   0.6687   0.6747   0.6763   0.6873   0.7223
  0.7298   0.7316   0.7326   0.7443   0.7566   0.7604   0.7748   0.8038
  0.8148   0.8180   0.8415   0.8419   0.8590   0.8817   0.8845   0.9071
  0.9389   0.9417   0.9693   1.0092   1.0207   1.0493   1.0574   1.0800
  1.1080   1.1334   1.1383   1.1492   1.1994   1.2086   1.2347   1.2429
  1.3360   1.3553   1.3558   1.3699   1.3943   1.4341   1.4505   1.4688
  1.4690   1.4930   1.5377   1.5663   1.5759   1.7191   1.7194   1.7430
  1.7458   1.8082   1.8125   1.8417   1.8467   1.8934   1.9855   1.9889
  1.9901   2.0234   2.0545   2.0615   2.0937   2.1112   2.1116   2.1614
  2.1778   2.1851   2.2319   2.2345   2.2500   2.2841   2.3001   2.3400
  2.3634   2.3825   2.4773   2.5729   2.7085   2.7169   2.7775   2.8167
  2.8298   2.9204   2.9580   2.9629   3.0378   3.0563   3.1248   3.1569
  3.3729   3.3997   3.6116   3.7941   3.8076   3.9440   3.9485   3.9630
  3.9830   3.9885   3.9929   3.9972   4.0012   4.0114   4.0312   4.0394
  4.0458   4.0605   4.0634   4.0678   4.0770   4.0822   4.0968   4.1364
  4.1557   4.2096   4.2185   4.2560   4.2650   4.2865   4.3128   4.3703
  4.3780   4.4301   4.4379   4.4745   4.5682   4.8065   6.0145   6.0311
  6.1119   6.1312   6.1457   6.1582   6.6454   6.7482   6.8274   6.8410
  7.5343   7.5392   7.5570   7.5826   7.6576   7.6618   7.6644   7.7117
  7.7215   7.7232   7.7952   7.8028  23.1655  23.7547  23.7592  23.9159
 23.9162  23.9997  27.8824  27.9397  28.3509  28.3637  28.4162  28.4195
 28.4265  28.4548  28.5246  28.5294  28.5446  28.5506  28.5577  28.5605
 28.6122  28.6250  28.7154  28.7326  47.9066  48.0026  48.0678  48.0824
127.8902 127.9000 127.9483 127.9676 127.9699 127.9709 151.6748 151.7251
289.7306 289.7350 289.7544 289.7800 289.8533 289.8599 289.8695 289.9204
289.9377 289.9409 290.0169 290.02111020.69801020.82011020.90071020.9196
********1901.8911
 --------------------------------------------------------------

          Ground-State Mulliken Net Atomic Charges

     Atom                 Charge (a.u.)
  ----------------------------------------
      1 I                     0.111092
      2 C                     0.114895
      3 C                     0.110998
      4 C                     0.110998
      5 C                     0.110998
      6 C                     0.114895
      7 C                     0.110998
      8 Br                   -0.223992
      9 Br                   -0.223992
     10 Br                   -0.223992
     11 Br                   -0.223992
     12 I                     0.111092
  ----------------------------------------
  Sum of atomic charges =     0.000000

 -----------------------------------------------------------------
                    Cartesian Multipole Moments
 -----------------------------------------------------------------
    Charge (ESU x 10^10)
                -0.0000
    Dipole Moment (Debye)
         X      -0.0000      Y      -0.0000      Z       0.0000
       Tot       0.0000
    Quadrupole Moments (Debye-Ang)
        XX    -159.3682     XY       0.0000     YY    -165.7819
        XZ      -0.0000     YZ      -0.0000     ZZ    -154.9711
    Octopole Moments (Debye-Ang^2)
       XXX       0.0000    XXY      -0.0000    XYY      -0.0000
       YYY      -0.0000    XXZ    -564.6468    XYZ       0.0000
       YYZ    -587.3705    XZZ      -0.0000    YZZ      -0.0000
       ZZZ   -1647.2027
    Hexadecapole Moments (Debye-Ang^3)
      XXXX   -3760.4824   XXXY       0.0000   XXYY    -719.2099
      XYYY       0.0000   YYYY    -212.1614   XXXZ      -0.0000
      XXYZ      -0.0000   XYYZ      -0.0000   YYYZ       0.0000
      XXZZ   -3568.4979   XYZZ       0.0000   YYZZ   -3111.1982
      XZZZ      -0.0000   YZZZ      -0.0000   ZZZZ  -17056.8675
 -----------------------------------------------------------------
 Calculating analytic gradient of the SCF energy
 Gradient of SCF Energy
            1           2           3           4           5           6
    1  -0.0000000  -0.0000000   0.0000177  -0.0000177  -0.0000177   0.0000000
    2   0.0000000   0.0000000  -0.0000000  -0.0000000  -0.0000000   0.0000000
    3  -0.0000318  -0.0000548   0.0000563   0.0000563  -0.0000563   0.0000548
            7           8           9          10          11          12
    1   0.0000177   0.0000298  -0.0000298  -0.0000298   0.0000298  -0.0000000
    2  -0.0000000   0.0000000   0.0000000  -0.0000000   0.0000000  -0.0000000
    3  -0.0000563  -0.0000029   0.0000029  -0.0000029   0.0000029   0.0000318
 Max gradient component =       5.629E-05
 RMS gradient           =       2.663E-05
 Gradient time:  CPU 167.30 s  wall 28.09 s
 Geometry Optimization Parameters
   NAtoms,    NIC,     NZ,  NCons,   NDum,   NFix, NCnnct, MaxDiis
       12      78      12       0       0       0       0       0


** GEOMETRY OPTIMIZATION IN DELOCALIZED INTERNAL COORDINATES **
   Searching for a Minimum

   Optimization Cycle:   1

                       Coordinates (Angstroms)
     ATOM                X               Y               Z
      1  I         0.0000000000    0.0000000000    0.0000000000
      2  C         0.0000000000    0.0000000000    2.1308710000
      3  C         1.2128162274    0.0000000000    2.8403776383
      4  C        -1.2128162274    0.0000000000    2.8403776383
      5  C        -1.2128162274    0.0000000000    4.2456866383
      6  C         0.0000000000    0.0000000000    4.9551932765
      7  C         1.2128162150    0.0000000000    4.2456866171
      8  Br        2.8714026660    0.0000000000    5.1799177190
      9  Br       -2.8714026621    0.0000000000    1.9061465074
     10  Br       -2.8714026621    0.0000000000    5.1799177691
     11  Br        2.8714026947    0.0000000000    1.9061465653
     12  I         0.0000000000    0.0000000000    7.0860642765
   Point Group: c1    Number of degrees of freedom:    30


   Energy is -24364.252512365


 Attempting to generate delocalized internal coordinates
 Initial Hessian constructed with Jon Baker's OPTIMIZE code

 21 Hessian modes will be used to form the next step
  Hessian Eigenvalues:
     0.110344    0.110344    0.194006    0.194006    0.194006    0.194006
     0.250000    0.250000    0.250000    0.250000    0.250000    0.250000
     0.250000    0.250000    0.250000    0.412578    0.413522    0.447519
     0.447737    0.447847    0.447847

 Minimum search - taking simple RFO step
 Searching for Lamda that Minimizes Along All modes
 Value Taken    Lamda =   0.00000000
 Step Taken.  Stepsize is  0.000704

                             Maximum     Tolerance    Cnvgd?
         Gradient           0.000121      0.000300     YES
         Displacement       0.000443      0.001200     YES
         Energy change     *********      0.000001      NO


                       Distance Matrix (Angstroms)
             I (  1)   C (  2)   C (  3)   C (  4)   C (  5)   C (  6)
   C (  2)  2.130871
   C (  3)  3.088473  1.405106
   C (  4)  3.088473  1.405106  2.425632
   C (  5)  4.415516  2.437902  2.803317  1.405309
   C (  6)  4.955193  2.824322  2.437902  2.437902  1.405106
   C (  7)  4.415516  2.437902  1.405309  2.803317  2.425632  1.405106
   Br(  8)  5.922542  4.188274  2.867814  4.706835  4.189705  2.880183
   Br(  9)  3.446498  2.880183  4.189705  1.903601  2.867814  4.188274
   Br( 10)  5.922542  4.188274  4.706835  2.867814  1.903601  2.880183
   Br( 11)  3.446498  2.880183  1.903601  4.189705  4.706835  4.188274
   I ( 12)  7.086064  4.955193  4.415516  4.415516  3.088473  2.130871
             C (  7)   Br(  8)   Br(  9)   Br( 10)   Br( 11)
   Br(  8)  1.903601
   Br(  9)  4.706835  6.610400
   Br( 10)  4.189705  5.742805  3.273771
   Br( 11)  2.867814  3.273771  5.742805  6.610400
   I ( 12)  3.088473  3.446498  5.922542  3.446498  5.922542

 Final energy is   -24364.252512364503     


 ******************************
 **  OPTIMIZATION CONVERGED  **
 ******************************

                       Coordinates (Angstroms)
     ATOM                X               Y               Z
      1  I         0.0000000000    0.0000000000    0.0000000000
      2  C         0.0000000000    0.0000000000    2.1308710000
      3  C         1.2128162274    0.0000000000    2.8403776383
      4  C        -1.2128162274    0.0000000000    2.8403776383
      5  C        -1.2128162274    0.0000000000    4.2456866383
      6  C         0.0000000000    0.0000000000    4.9551932765
      7  C         1.2128162150    0.0000000000    4.2456866171
      8  Br        2.8714026660    0.0000000000    5.1799177190
      9  Br       -2.8714026621    0.0000000000    1.9061465074
     10  Br       -2.8714026621    0.0000000000    5.1799177691
     11  Br        2.8714026947    0.0000000000    1.9061465653
     12  I         0.0000000000    0.0000000000    7.0860642765

Z-matrix Print:
$molecule
0 1
I 
C  1 2.130871
C  2 1.405106 1 120.327957
C  2 1.405106 1 120.327956 3 180.000000 0
C  3 1.405309 2 120.327958 1 180.000000 0
C  5 1.405106 3 120.327955 2 0.000000 0
C  6 1.405106 5 119.344088 3 -0.000000 0
Br 5 1.903601 3 119.391233 2 -180.000000 0
Br 4 1.903601 2 120.280810 1 -0.000000 0
Br 7 1.903601 6 120.280810 5 -180.000000 0
Br 3 1.903601 2 120.280810 1 -0.000000 0
I  6 2.130871 5 120.327956 3 180.000000 0
$end


 --------------------------------------------------------------

                    Orbital Energies (a.u.)
 --------------------------------------------------------------

 Alpha MOs
 -- Occupied --
*****************-482.8557-482.8557-482.8557-482.8557-176.3195-176.3195
********-165.7234-165.7211-165.7211-165.7209-165.7209 -62.5086 -62.5086
-62.5086 -62.5086 -56.3293 -56.3293 -56.3293 -56.3293 -56.3252 -56.3252
-56.3252 -56.3252 -56.3248 -56.3248 -56.3248 -56.3248 -35.8159 -35.8159
-31.3095 -31.3095 -31.3031 -31.3031 -31.3026 -31.3026 -22.9599 -22.9599
-22.9585 -22.9585 -22.9581 -22.9581 -22.9536 -22.9536 -22.9536 -22.9536
-10.2823 -10.2822 -10.2818 -10.2818 -10.2728 -10.2727  -8.7175  -8.7175
 -8.7175  -8.7175  -6.5498  -6.5498  -6.5498  -6.5498  -6.5360  -6.5360
 -6.5360  -6.5360  -6.5349  -6.5349  -6.5349  -6.5349  -6.3653  -6.3653
 -4.7784  -4.7784  -4.7630  -4.7630  -4.7619  -4.7619  -2.6604  -2.6604
 -2.6604  -2.6604  -2.6569  -2.6569  -2.6569  -2.6569  -2.6561  -2.6560
 -2.6560  -2.6560  -2.6451  -2.6451  -2.6450  -2.6450  -2.6450  -2.6450
 -2.6450  -2.6449  -2.0441  -2.0441  -2.0395  -2.0395  -2.0387  -2.0387
 -2.0254  -2.0254  -2.0253  -2.0253  -0.9428  -0.8804  -0.8545  -0.8237
 -0.8105  -0.7713  -0.7358  -0.7093  -0.6570  -0.6251  -0.6052  -0.5483
 -0.5027  -0.4583  -0.4571  -0.4479  -0.4150  -0.4027  -0.3871  -0.3799
 -0.3726  -0.3438  -0.3423  -0.3301  -0.3262  -0.3172  -0.3033  -0.2978
 -0.2908  -0.2734  -0.2658  -0.2593  -0.2522
 -- Virtual --
 -0.1092  -0.0719  -0.0689  -0.0666  -0.0424  -0.0182  -0.0147  -0.0012
  0.0016   0.0244   0.0245   0.0416   0.0429   0.0533   0.0549   0.0568
  0.0593   0.0604   0.0657   0.0685   0.0744   0.0790   0.0808   0.0927
  0.0974   0.0982   0.1000   0.1108   0.1263   0.1325   0.1349   0.1404
  0.1456   0.1641   0.1727   0.1766   0.1815   0.1865   0.1920   0.1943
  0.1971   0.2030   0.2077   0.2085   0.2142   0.2251   0.2272   0.2388
  0.2394   0.2524   0.2539   0.2612   0.2817   0.2860   0.2932   0.2953
  0.3221   0.3643   0.3655   0.3714   0.3767   0.3795   0.3947   0.4014
  0.4044   0.4151   0.4201   0.4230   0.4242   0.4305   0.4341   0.4519
  0.4579   0.4643   0.4660   0.4801   0.4842   0.4848   0.4889   0.4945
  0.5081   0.5085   0.5107   0.5123   0.5233   0.5339   0.5377   0.5440
  0.5441   0.5588   0.5618   0.5666   0.5897   0.5951   0.6149   0.6155
  0.6229   0.6586   0.6652   0.6687   0.6747   0.6763   0.6873   0.7223
  0.7298   0.7316   0.7326   0.7443   0.7566   0.7604   0.7748   0.8038
  0.8148   0.8180   0.8415   0.8419   0.8590   0.8817   0.8845   0.9071
  0.9389   0.9417   0.9693   1.0092   1.0207   1.0493   1.0574   1.0800
  1.1080   1.1334   1.1383   1.1492   1.1994   1.2086   1.2347   1.2429
  1.3360   1.3553   1.3558   1.3699   1.3943   1.4341   1.4505   1.4688
  1.4690   1.4930   1.5377   1.5663   1.5759   1.7191   1.7194   1.7430
  1.7458   1.8082   1.8125   1.8417   1.8467   1.8934   1.9855   1.9889
  1.9901   2.0234   2.0545   2.0615   2.0937   2.1112   2.1116   2.1614
  2.1778   2.1851   2.2319   2.2345   2.2500   2.2841   2.3001   2.3400
  2.3634   2.3825   2.4773   2.5729   2.7085   2.7169   2.7775   2.8167
  2.8298   2.9204   2.9580   2.9629   3.0378   3.0563   3.1248   3.1569
  3.3729   3.3997   3.6116   3.7941   3.8076   3.9440   3.9485   3.9630
  3.9830   3.9885   3.9929   3.9972   4.0012   4.0114   4.0312   4.0394
  4.0458   4.0605   4.0634   4.0678   4.0770   4.0822   4.0968   4.1364
  4.1557   4.2096   4.2185   4.2560   4.2650   4.2865   4.3128   4.3703
  4.3780   4.4301   4.4379   4.4745   4.5682   4.8065   6.0145   6.0311
  6.1119   6.1312   6.1457   6.1582   6.6454   6.7482   6.8274   6.8410
  7.5343   7.5392   7.5570   7.5826   7.6576   7.6618   7.6644   7.7117
  7.7215   7.7232   7.7952   7.8028  23.1655  23.7547  23.7592  23.9159
 23.9162  23.9997  27.8824  27.9397  28.3509  28.3637  28.4162  28.4195
 28.4265  28.4548  28.5246  28.5294  28.5446  28.5506  28.5577  28.5605
 28.6122  28.6250  28.7154  28.7326  47.9066  48.0026  48.0678  48.0824
127.8902 127.9000 127.9483 127.9676 127.9699 127.9709 151.6748 151.7251
289.7306 289.7350 289.7544 289.7800 289.8533 289.8599 289.8695 289.9204
289.9377 289.9409 290.0169 290.02111020.69801020.82011020.90071020.9196
********1901.8911
 --------------------------------------------------------------

          Ground-State Mulliken Net Atomic Charges

     Atom                 Charge (a.u.)
  ----------------------------------------
      1 I                     0.111092
      2 C                     0.114895
      3 C                     0.110998
      4 C                     0.110998
      5 C                     0.110998
      6 C                     0.114895
      7 C                     0.110998
      8 Br                   -0.223992
      9 Br                   -0.223992
     10 Br                   -0.223992
     11 Br                   -0.223992
     12 I                     0.111092
  ----------------------------------------
  Sum of atomic charges =     0.000000

 -----------------------------------------------------------------
                    Cartesian Multipole Moments
 -----------------------------------------------------------------
    Charge (ESU x 10^10)
                -0.0000
    Dipole Moment (Debye)
         X      -0.0000      Y      -0.0000      Z       0.0000
       Tot       0.0000
    Quadrupole Moments (Debye-Ang)
        XX    -159.3682     XY       0.0000     YY    -165.7819
        XZ      -0.0000     YZ      -0.0000     ZZ    -154.9711
    Octopole Moments (Debye-Ang^2)
       XXX       0.0000    XXY      -0.0000    XYY      -0.0000
       YYY      -0.0000    XXZ    -564.6468    XYZ       0.0000
       YYZ    -587.3705    XZZ      -0.0000    YZZ      -0.0000
       ZZZ   -1647.2027
    Hexadecapole Moments (Debye-Ang^3)
      XXXX   -3760.4824   XXXY       0.0000   XXYY    -719.2099
      XYYY       0.0000   YYYY    -212.1614   XXXZ      -0.0000
      XXYZ      -0.0000   XYYZ      -0.0000   YYYZ       0.0000
      XXZZ   -3568.4979   XYZZ       0.0000   YYZZ   -3111.1982
      XZZZ      -0.0000   YZZZ      -0.0000   ZZZZ  -17056.8675
 -----------------------------------------------------------------
Archival summary:
1\1\february\OPT\ProcedureUnspecified\BasisUnspecified\2r46\taweetha\FriDec1309:18:242019FriDec1309:18:242019\0\\#,OPT,ProcedureUnspecified,BasisUnspecified,\\0,1\I\C,1,2.13087\C,2,1.40511,1,120.328\C,2,1.40511,1,120.328,3,180,0\C,3,1.40531,2,120.328,1,180,0\C,5,1.40511,3,120.328,2,0,0\C,6,1.40511,5,119.344,3,-0,0\Br,5,1.9036,3,119.391,2,-180,0\Br,4,1.9036,2,120.281,1,-0,0\Br,7,1.9036,6,120.281,5,-180,0\Br,3,1.9036,2,120.281,1,-0,0\I,6,2.13087,5,120.328,3,180,0\\\@

 Total job time:  112.22s(wall), 603.20s(cpu) 
 Fri Dec 13 09:18:24 2019

        *************************************************************
        *                                                           *
        *  Thank you very much for using Q-Chem.  Have a nice day.  *
        *                                                           *
        *************************************************************


 
User input: 2 of 2 
 
                  Welcome to Q-Chem
     A Quantum Leap Into The Future Of Chemistry


 Q-Chem 5.2 (devel), Q-Chem, Inc., Pleasanton, CA (2019)

 Yihan Shao,  Zhengting Gan,  E. Epifanovsky,  A. T. B. Gilbert,  M. Wormit,  
 J. Kussmann,  A. W. Lange,  A. Behn,  Jia Deng,  Xintian Feng,  D. Ghosh,  
 M. Goldey,  P. R. Horn,  L. D. Jacobson,  I. Kaliman,  T. Kus,  A. Landau,  
 Jie Liu,  E. I. Proynov,  R. M. Richard,  R. P. Steele,  E. J. Sundstrom,  
 H. L. Woodcock III,  P. M. Zimmerman,  D. Zuev,  B. Albrecht,  E. Alguire,  
 S. A. Baeppler,  D. Barton,  Z. Benda,  Y. A. Bernard,  E. J. Berquist,  
 K. B. Bravaya,  H. Burton,  D. Casanova,  Chun-Min Chang,  Yunqing Chen,  
 A. Chien,  K. D. Closser,  M. P. Coons,  S. Coriani,  S. Dasgupta,  
 A. L. Dempwolff,  M. Diedenhofen,  Hainam Do,  R. G. Edgar,  Po-Tung Fang,  
 S. Faraji,  S. Fatehi,  Qingguo Feng,  K. D. Fenk,  J. Fosso-Tande,  
 J. Gayvert,  Qinghui Ge,  A. Ghysels,  G. Gidofalvi,  J. Gomes,  
 J. Gonthier,  A. Gunina,  D. Hait,  M. W. D. Hanson-Heine,  
 P. H. P. Harbach,  A. W. Hauser,  M. F. Herbst,  J. E. Herr,  
 E. G. Hohenstein,  Z. C. Holden,  Kerwin Hui,  B. C. Huynh,  T.-C. Jagau,  
 Hyunjun Ji,  B. Kaduk,  K. Khistyaev,  Jaehoon Kim,  P. Klunzinger,  K. Koh,  
 D. Kosenkov,  L. Koulias,  T. Kowalczyk,  C. M. Krauter,  A. Kunitsa,  
 Ka Un Lao,  A. Laurent,  K. V. Lawler,  Joonho Lee,  D. Lefrancois,  
 S. Lehtola,  D. S. Levine,  Yi-Pei Li,  You-Sheng Lin,  Fenglai Liu,  
 E. Livshits,  A. Luenser,  P. Manohar,  E. Mansoor,  S. F. Manzer,  
 Shan-Ping Mao,  Yuezhi Mao,  N. Mardirossian,  A. V. Marenich,  
 T. Markovich,  L. A. Martinez-Martinez,  S. A. Maurer,  N. J. Mayhall,  
 S. C. McKenzie,  J.-M. Mewes,  P. Morgante,  A. F. Morrison,  
 J. W. Mullinax,  K. Nanda,  T. S. Nguyen-Beck,  R. Olivares-Amaya,  
 J. A. Parkhill,  Zheng Pei,  T. M. Perrine,  F. Plasser,  P. Pokhilko,  
 S. Prager,  A. Prociuk,  E. Ramos,  D. R. Rehn,  F. Rob,  M. Scheurer,  
 M. Schneider,  N. Sergueev,  S. M. Sharada,  S. Sharma,  D. W. Small,  
 T. Stauch,  T. Stein,  Yu-Chuan Su,  A. J. W. Thom,  A. Tkatchenko,  
 T. Tsuchimochi,  N. M. Tubman,  L. Vogt,  M. L. Vidal,  O. Vydrov,  
 M. A. Watson,  J. Wenzel,  M. de Wergifosse,  T. A. Wesolowski,  A. White,  
 J. Witte,  A. Yamada,  Jun Yang,  K. Yao,  S. Yeganeh,  S. R. Yost,  
 Zhi-Qiang You,  A. Zech,  Igor Ying Zhang,  Xing Zhang,  Yan Zhao,  
 Ying Zhu,  B. R. Brooks,  G. K. L. Chan,  C. J. Cramer,  M. S. Gordon,  
 W. J. Hehre,  A. Klamt,  M. W. Schmidt,  C. D. Sherrill,  D. G. Truhlar,  
 A. Aspuru-Guzik,  R. Baer,  A. T. Bell,  N. A. Besley,  Jeng-Da Chai,  
 A. E. DePrince, III,  R. A. DiStasio Jr.,  A. Dreuw,  B. D. Dunietz,  
 T. R. Furlani,  Chao-Ping Hsu,  Yousung Jung,  Jing Kong,  D. S. Lambrecht,  
 WanZhen Liang,  C. Ochsenfeld,  V. A. Rassolov,  L. V. Slipchenko,  
 J. E. Subotnik,  T. Van Voorhis,  J. M. Herbert,  A. I. Krylov,  
 P. M. W. Gill,  M. Head-Gordon

 Contributors to earlier versions of Q-Chem not listed above: 
 R. D. Adamson,  B. Austin,  J. Baker,  G. J. O. Beran,  K. Brandhorst,  
 S. T. Brown,  E. F. C. Byrd,  A. K. Chakraborty,  C.-L. Cheng,  
 Siu Hung Chien,  D. M. Chipman,  D. L. Crittenden,  H. Dachsel,  
 R. J. Doerksen,  A. D. Dutoi,  L. Fusti-Molnar,  W. A. Goddard III,  
 A. Golubeva-Zadorozhnaya,  S. R. Gwaltney,  G. Hawkins,  A. Heyden,  
 S. Hirata,  G. Kedziora,  F. J. Keil,  C. Kelley,  Jihan Kim,  R. A. King,  
 R. Z. Khaliullin,  P. P. Korambath,  W. Kurlancheek,  A. M. Lee,  M. S. Lee,  
 S. V. Levchenko,  Ching Yeh Lin,  D. Liotard,  R. C. Lochan,  I. Lotan,  
 P. E. Maslen,  N. Nair,  D. P. O'Neill,  D. Neuhauser,  E. Neuscamman,  
 C. M. Oana,  R. Olson,  B. Peters,  R. Peverati,  P. A. Pieniazek,  
 Y. M. Rhee,  J. Ritchie,  M. A. Rohrdanz,  E. Rosta,  N. J. Russ,  
 H. F. Schaefer III,  N. E. Schultz,  N. Shenvi,  A. C. Simmonett,  A. Sodt,  
 D. Stuck,  K. S. Thanthiriwatte,  V. Vanovschi,  Tao Wang,  A. Warshel,  
 C. F. Williams,  Q. Wu,  X. Xu,  W. Zhang

 Please cite Q-Chem as follows:
 Y. Shao et al., Mol. Phys. 113, 184-215 (2015)
 DOI: 10.1080/00268976.2014.952696

 Q-Chem 5.2.1 for Intel X86 EM64T Linux

 Parts of Q-Chem use Armadillo 8.300.2 (Tropical Shenanigans).
 http://arma.sourceforge.net/

 Q-Chem begins on Fri Dec 13 09:18:24 2019  

Host: 
0

     Scratch files written to /scratch/taweetham/qchem21564//
NAlpha2: 282
NElect   282
Mult     1
The previous job contains 0 fragments, simply inherited here

Checking the input file for inconsistencies... 	...done.

--------------------------------------------------------------
User input:
--------------------------------------------------------------

$MOLECULE
READ
$END

$REM
   JOB_TYPE 	FREQUENCY
   BASIS 	6-311++G**
   METHOD	B3LYP
   SYM_IGNORE	TRUE
   THRESH	14
   MEM_TOTAL	31000
$END


--------------------------------------------------------------
 ----------------------------------------------------------------
             Standard Nuclear Orientation (Angstroms)
    I     Atom           X                Y                Z
 ----------------------------------------------------------------
    1      I       0.0000000000     0.0000000000     0.0000000000
    2      C       0.0000000000     0.0000000000     2.1308710000
    3      C       1.2128162274     0.0000000000     2.8403776383
    4      C      -1.2128162274    -0.0000000000     2.8403776383
    5      C      -1.2128162274     0.0000000000     4.2456866383
    6      C      -0.0000000000     0.0000000000     4.9551932765
    7      C       1.2128162150     0.0000000000     4.2456866171
    8      Br      2.8714026660     0.0000000000     5.1799177190
    9      Br     -2.8714026621    -0.0000000000     1.9061465074
   10      Br     -2.8714026621    -0.0000000000     5.1799177691
   11      Br      2.8714026947     0.0000000000     1.9061465653
   12      I      -0.0000000000     0.0000000000     7.0860642765
 ----------------------------------------------------------------
 Nuclear Repulsion Energy =        4424.32830838 hartrees
 There are      141 alpha and      141 beta electrons
 Requested basis set is 6-311++G(d,p)
 There are 160 shells and 448 basis functions

 Total QAlloc Memory Limit  31000 MB
 Mega-Array Size       188 MB
 MEM_STATIC part       192 MB

                       Distance Matrix (Angstroms)
             I (  1)   C (  2)   C (  3)   C (  4)   C (  5)   C (  6)
   C (  2)  2.130871
   C (  3)  3.088473  1.405106
   C (  4)  3.088473  1.405106  2.425632
   C (  5)  4.415516  2.437902  2.803317  1.405309
   C (  6)  4.955193  2.824322  2.437902  2.437902  1.405106
   C (  7)  4.415516  2.437902  1.405309  2.803317  2.425632  1.405106
   Br(  8)  5.922542  4.188274  2.867814  4.706835  4.189705  2.880183
   Br(  9)  3.446498  2.880183  4.189705  1.903601  2.867814  4.188274
   Br( 10)  5.922542  4.188274  4.706835  2.867814  1.903601  2.880183
   Br( 11)  3.446498  2.880183  1.903601  4.189705  4.706835  4.188274
   I ( 12)  7.086064  4.955193  4.415516  4.415516  3.088473  2.130871
             C (  7)   Br(  8)   Br(  9)   Br( 10)   Br( 11)
   Br(  8)  1.903601
   Br(  9)  4.706835  6.610400
   Br( 10)  4.189705  5.742805  3.273771
   Br( 11)  2.867814  3.273771  5.742805  6.610400
   I ( 12)  3.088473  3.446498  5.922542  3.446498  5.922542

 A cutoff of  1.0D-14 yielded   8037 shell pairs
 There are     70419 function pairs (     78715 Cartesian)
 Smallest overlap matrix eigenvalue = 3.63E-07
 Linear dependence detected in AO basis
 Tighter screening thresholds may be required for diffuse basis sets
 Use S2THRESH > 14 and THRESH = 14 in case of SCF convergence issues
 Number of orthogonalized atomic orbitals = 447
 Maximum deviation from orthogonality = 1.656E-10
 Guess from superposition of atomic densities
 Warning:  Energy on first SCF cycle will be non-variational
 SAD guess density has 282.000000 electrons

 -----------------------------------------------------------------------
  General SCF calculation program by
  Eric Jon Sundstrom, Paul Horn, Yuezhi Mao, Dmitri Zuev, Alec White,
  David Stuck, Shaama M.S., Shane Yost, Joonho Lee, David Small,
  Daniel Levine, Susi Lehtola, Hugh Burton, Evgeny Epifanovsky,
  Bang C. Huynh
 -----------------------------------------------------------------------
 Exchange:     0.2000 Hartree-Fock + 0.0800 Slater + 0.7200 B88
 Correlation:  0.1900 VWN1RPA + 0.8100 LYP
 Using SG-1 standard quadrature grid
 using 6 threads for integral computing
 -------------------------------------------------------
 OpenMP Integral computing Module                
 Release: version 2.0, May 2017, Q-Chem Inc. Pleasanton 
 -------------------------------------------------------
 A restricted SCF calculation will be
 performed using DIIS
 SCF converges when DIIS error is below 1.0e-08
 ---------------------------------------
  Cycle       Energy         DIIS error
 ---------------------------------------
    1  -24366.4356398778      2.68e-02  
    2  -24364.2054894053      1.91e-03  
    3  -24364.1200163845      2.58e-03  
    4  -24364.2283284036      9.06e-04  
    5  -24364.2522453068      1.12e-04  
    6  -24364.2524948302      2.89e-05  
    7  -24364.2525077735      1.37e-05  
    8  -24364.2525122107      2.69e-06  
    9  -24364.2525123471      7.88e-07  
   10  -24364.2525123607      2.08e-07  
   11  -24364.2525123609      3.37e-08  
   12  -24364.2525123607      6.06e-09  Convergence criterion met
 ---------------------------------------
 SCF time:   CPU 411.19s  wall 73.00s 
 SCF   energy in the final basis set =   -24364.2525123607
 Total energy in the final basis set =   -24364.2525123607

 Q-Chem warning in module /home/taweetham/qchem52/libsym/oriorb.F, line  198:

 OriOrb: Failure to resolve orbital degeneracies.


 Q-Chem warning in module /home/taweetham/qchem52/libsym/oriorb.F, line  198:

 OriOrb: Failure to resolve orbital degeneracies.


 --------------------------------------------------------------

                    Orbital Energies (a.u.)
 --------------------------------------------------------------

 Alpha MOs
 -- Occupied --
*****************-482.8557-482.8557-482.8557-482.8557-176.3195-176.3195
********-165.7234-165.7211-165.7211-165.7209-165.7209 -62.5086 -62.5086
-62.5086 -62.5086 -56.3293 -56.3293 -56.3293 -56.3293 -56.3252 -56.3252
-56.3252 -56.3252 -56.3248 -56.3248 -56.3248 -56.3248 -35.8159 -35.8159
-31.3095 -31.3095 -31.3031 -31.3031 -31.3026 -31.3026 -22.9599 -22.9599
-22.9585 -22.9585 -22.9581 -22.9581 -22.9536 -22.9536 -22.9536 -22.9536
-10.2823 -10.2822 -10.2818 -10.2818 -10.2728 -10.2727  -8.7175  -8.7175
 -8.7175  -8.7175  -6.5498  -6.5498  -6.5498  -6.5498  -6.5360  -6.5360
 -6.5360  -6.5360  -6.5349  -6.5349  -6.5349  -6.5349  -6.3653  -6.3653
 -4.7784  -4.7784  -4.7630  -4.7630  -4.7619  -4.7619  -2.6604  -2.6604
 -2.6604  -2.6604  -2.6569  -2.6569  -2.6569  -2.6569  -2.6561  -2.6560
 -2.6560  -2.6560  -2.6451  -2.6451  -2.6450  -2.6450  -2.6450  -2.6450
 -2.6450  -2.6449  -2.0441  -2.0441  -2.0395  -2.0395  -2.0387  -2.0387
 -2.0254  -2.0254  -2.0253  -2.0253  -0.9428  -0.8804  -0.8545  -0.8237
 -0.8105  -0.7713  -0.7358  -0.7093  -0.6570  -0.6251  -0.6052  -0.5483
 -0.5027  -0.4583  -0.4571  -0.4479  -0.4150  -0.4027  -0.3871  -0.3799
 -0.3726  -0.3438  -0.3423  -0.3301  -0.3262  -0.3172  -0.3033  -0.2978
 -0.2908  -0.2734  -0.2658  -0.2593  -0.2522
 -- Virtual --
 -0.1092  -0.0719  -0.0689  -0.0666  -0.0424  -0.0182  -0.0147  -0.0012
  0.0016   0.0244   0.0245   0.0416   0.0429   0.0533   0.0549   0.0568
  0.0593   0.0604   0.0657   0.0685   0.0744   0.0790   0.0808   0.0927
  0.0974   0.0982   0.1000   0.1108   0.1263   0.1325   0.1349   0.1404
  0.1456   0.1641   0.1727   0.1766   0.1815   0.1865   0.1920   0.1943
  0.1971   0.2030   0.2077   0.2085   0.2142   0.2251   0.2272   0.2388
  0.2394   0.2524   0.2539   0.2612   0.2817   0.2860   0.2932   0.2953
  0.3221   0.3643   0.3655   0.3714   0.3767   0.3795   0.3947   0.4014
  0.4044   0.4151   0.4201   0.4230   0.4242   0.4305   0.4341   0.4519
  0.4579   0.4643   0.4660   0.4801   0.4842   0.4848   0.4889   0.4945
  0.5081   0.5085   0.5107   0.5123   0.5233   0.5339   0.5377   0.5440
  0.5441   0.5588   0.5618   0.5666   0.5897   0.5951   0.6149   0.6155
  0.6229   0.6586   0.6652   0.6687   0.6747   0.6763   0.6873   0.7223
  0.7298   0.7316   0.7326   0.7443   0.7566   0.7604   0.7748   0.8038
  0.8148   0.8180   0.8415   0.8419   0.8590   0.8817   0.8845   0.9071
  0.9389   0.9417   0.9693   1.0092   1.0207   1.0493   1.0574   1.0800
  1.1080   1.1334   1.1383   1.1492   1.1994   1.2086   1.2347   1.2429
  1.3360   1.3553   1.3558   1.3699   1.3943   1.4341   1.4505   1.4688
  1.4690   1.4930   1.5377   1.5663   1.5759   1.7191   1.7194   1.7430
  1.7458   1.8082   1.8125   1.8417   1.8467   1.8934   1.9855   1.9889
  1.9901   2.0234   2.0545   2.0615   2.0937   2.1112   2.1116   2.1614
  2.1778   2.1851   2.2319   2.2345   2.2500   2.2841   2.3001   2.3400
  2.3634   2.3825   2.4773   2.5729   2.7085   2.7169   2.7775   2.8167
  2.8298   2.9204   2.9580   2.9629   3.0378   3.0563   3.1248   3.1569
  3.3729   3.3997   3.6116   3.7941   3.8076   3.9440   3.9485   3.9630
  3.9830   3.9885   3.9929   3.9972   4.0012   4.0114   4.0312   4.0394
  4.0458   4.0605   4.0634   4.0678   4.0770   4.0822   4.0968   4.1364
  4.1557   4.2096   4.2185   4.2560   4.2650   4.2865   4.3128   4.3703
  4.3780   4.4301   4.4379   4.4745   4.5682   4.8065   6.0145   6.0311
  6.1119   6.1312   6.1457   6.1582   6.6454   6.7482   6.8274   6.8410
  7.5343   7.5392   7.5570   7.5826   7.6576   7.6618   7.6644   7.7117
  7.7215   7.7232   7.7952   7.8028  23.1655  23.7547  23.7592  23.9159
 23.9162  23.9997  27.8824  27.9397  28.3509  28.3637  28.4162  28.4195
 28.4265  28.4548  28.5246  28.5294  28.5446  28.5506  28.5577  28.5605
 28.6122  28.6250  28.7154  28.7326  47.9066  48.0026  48.0678  48.0824
127.8902 127.9000 127.9483 127.9676 127.9699 127.9709 151.6748 151.7251
289.7306 289.7350 289.7544 289.7800 289.8533 289.8599 289.8695 289.9204
289.9377 289.9409 290.0169 290.02111020.69801020.82011020.90071020.9196
********1901.8911
 --------------------------------------------------------------

          Ground-State Mulliken Net Atomic Charges

     Atom                 Charge (a.u.)
  ----------------------------------------
      1 I                     0.111092
      2 C                     0.114895
      3 C                     0.110998
      4 C                     0.110998
      5 C                     0.110998
      6 C                     0.114895
      7 C                     0.110998
      8 Br                   -0.223992
      9 Br                   -0.223992
     10 Br                   -0.223992
     11 Br                   -0.223992
     12 I                     0.111092
  ----------------------------------------
  Sum of atomic charges =     0.000000

 -----------------------------------------------------------------
                    Cartesian Multipole Moments
 -----------------------------------------------------------------
    Charge (ESU x 10^10)
                -0.0000
    Dipole Moment (Debye)
         X      -0.0000      Y       0.0000      Z       0.0000
       Tot       0.0000
    Quadrupole Moments (Debye-Ang)
        XX    -159.3682     XY       0.0000     YY    -165.7819
        XZ      -0.0000     YZ       0.0000     ZZ    -154.9711
    Octopole Moments (Debye-Ang^2)
       XXX       0.0000    XXY       0.0000    XYY      -0.0000
       YYY       0.0000    XXZ    -564.6468    XYZ       0.0000
       YYZ    -587.3705    XZZ      -0.0000    YZZ       0.0000
       ZZZ   -1647.2027
    Hexadecapole Moments (Debye-Ang^3)
      XXXX   -3760.4824   XXXY       0.0000   XXYY    -719.2099
      XYYY       0.0000   YYYY    -212.1614   XXXZ      -0.0000
      XXYZ       0.0000   XYYZ      -0.0000   YYYZ       0.0000
      XXZZ   -3568.4979   XYZZ       0.0000   YYZZ   -3111.1982
      XZZZ      -0.0000   YZZZ       0.0000   ZZZZ  -17056.8675
 -----------------------------------------------------------------
 Calculating MO derivatives via CPSCF
    1     0    39    0.0255058  
    2     0    39    0.0093884  
    3     0    39    0.0018640  
    4     0    39    0.0002007  
    5    15    24    0.0000324  
    6    38     1    0.0000021  
    7    39     0    0.0000001  Converged
 Time for AOints: 526.9 s (CPU) 88.4 s (wall)
 ------------------------------------------------------------------------------
                     AOints        : Timing summary (seconds)
 ------------------------------------------------------------------------------
     job step          cpu (% of tot)      sys (% of tot)     wall (% of tot)
 ------------------------------------------------------------------------------
  AOints            0.5269E+03 ( 8.6)   0.2200E-04 ( 6.2)   0.8844E+02 ( 8.4)
 ------------------------------------------------------------------------------
   Grand Totals     0.6151E+04          0.3570E-03          0.1055E+04
 ------------------------------------------------------------------------------
 Polarizability Matrix (a.u.)
            1           2           3
    1-249.1792967   0.0000000   0.0000001
    2   0.0000000-117.7103438   0.0000000
    3   0.0000001   0.0000000-281.0156175
 Calculating analytic Hessian of the SCF energy

 Direct stationary perturbation theory relativistic correction:

 rels  =     261.130076464697
 relv  =    -883.256537359752
 rel2e =     132.309367387351
 E_rel =    -489.817093507704

 Hessian of the SCF Energy
            1           2           3           4           5           6
    1   0.0536313  -0.0000000   0.0000000  -0.0308237  -0.0000000  -0.0000000
    2  -0.0000000   0.0132645   0.0000000  -0.0000000  -0.0216428  -0.0000000
    3   0.0000000   0.0000000   0.1302080  -0.0000001  -0.0000000  -0.0719300
    4  -0.0308237  -0.0000000  -0.0000001   0.5679283   0.0000000   0.0000008
    5  -0.0000000  -0.0216428  -0.0000000   0.0000000   0.0918966   0.0000000
    6  -0.0000000  -0.0000000  -0.0719300   0.0000008   0.0000000   0.4072203
    7  -0.0003061   0.0000000  -0.0037344  -0.2317222   0.0000000  -0.1081995
    8   0.0000000   0.0012343  -0.0000000   0.0000000  -0.0420312  -0.0000000
    9  -0.0140681  -0.0000000  -0.0270198  -0.0616775   0.0000000  -0.1394513
   10  -0.0003064   0.0000000   0.0037348  -0.2317200   0.0000000   0.1081982
   11  -0.0000000   0.0012343   0.0000000  -0.0000000  -0.0420313   0.0000000
   12   0.0140680   0.0000000  -0.0270200   0.0616779  -0.0000000  -0.1394497
   13  -0.0017952   0.0000000   0.0025592   0.0272273  -0.0000000   0.0206465
   14   0.0000000   0.0027831  -0.0000000  -0.0000000  -0.0006164   0.0000000
   15   0.0003593  -0.0000000   0.0026989   0.0757185   0.0000000  -0.0271628
   16  -0.0004405   0.0000000  -0.0000002  -0.0634637  -0.0000000  -0.0000011
   17   0.0000000  -0.0007577   0.0000000  -0.0000000   0.0060590   0.0000000
   18  -0.0000002  -0.0000000  -0.0007892  -0.0000004  -0.0000000   0.0002973
   19  -0.0017955   0.0000000  -0.0025595   0.0272269  -0.0000000  -0.0206454
   20  -0.0000000   0.0027831  -0.0000000   0.0000000  -0.0006164  -0.0000000
   21  -0.0003589   0.0000000   0.0026988  -0.0757204  -0.0000000  -0.0271646
   22  -0.0001272  -0.0000000  -0.0000262   0.0025277   0.0000000   0.0000502
   23  -0.0000000   0.0001255  -0.0000000   0.0000000   0.0032906   0.0000000
   24  -0.0008470   0.0000000  -0.0005464   0.0026604   0.0000000  -0.0024129
   25  -0.0089538  -0.0000000   0.0035854  -0.0346328  -0.0000000  -0.0144910
   26  -0.0000000   0.0004623   0.0000000  -0.0000000   0.0015795   0.0000000
   27   0.0109844   0.0000000  -0.0036754  -0.0002732   0.0000000   0.0016275
   28  -0.0001272  -0.0000000   0.0000262   0.0025276   0.0000000  -0.0000505
   29   0.0000000   0.0001255  -0.0000000  -0.0000000   0.0032906  -0.0000000
   30   0.0008470   0.0000000  -0.0005464  -0.0026604   0.0000000  -0.0024131
   31  -0.0089538  -0.0000000  -0.0035854  -0.0346329  -0.0000000   0.0144911
   32   0.0000000   0.0004623  -0.0000000  -0.0000000   0.0015795  -0.0000000
   33  -0.0109843   0.0000000  -0.0036754   0.0002732  -0.0000000   0.0016275
   34  -0.0000022  -0.0000000  -0.0000000  -0.0004404   0.0000000  -0.0000001
   35   0.0000000  -0.0000745  -0.0000000   0.0000000  -0.0007577  -0.0000000
   36  -0.0000000  -0.0000000  -0.0004024  -0.0000000  -0.0000000  -0.0007894
            7           8           9          10          11          12
    1  -0.0003061   0.0000000  -0.0140681  -0.0003064  -0.0000000   0.0140680
    2   0.0000000   0.0012343  -0.0000000   0.0000000   0.0012343   0.0000000
    3  -0.0037344  -0.0000000  -0.0270198   0.0037348   0.0000000  -0.0270200
    4  -0.2317222   0.0000000  -0.0616775  -0.2317200  -0.0000000   0.0616779
    5   0.0000000  -0.0420312   0.0000000   0.0000000  -0.0420313  -0.0000000
    6  -0.1081995  -0.0000000  -0.1394513   0.1081982   0.0000000  -0.1394497
    7   0.4915253  -0.0000000   0.0429726  -0.0556500   0.0000000   0.0266082
    8  -0.0000000   0.0937756   0.0000000   0.0000000  -0.0025827  -0.0000000
    9   0.0429726   0.0000000   0.5394114  -0.0266087  -0.0000000   0.0571574
   10  -0.0556500   0.0000000  -0.0266087   0.4915235  -0.0000000  -0.0429712
   11   0.0000000  -0.0025827  -0.0000000  -0.0000000   0.0937756  -0.0000000
   12   0.0266082  -0.0000000   0.0571574  -0.0429712  -0.0000000   0.5394157
   13  -0.0160660  -0.0000000  -0.0280866  -0.0877475   0.0000000   0.0271397
   14  -0.0000000   0.0062231   0.0000000  -0.0000000  -0.0447374  -0.0000000
   15  -0.0280863   0.0000000  -0.0502642  -0.0271376   0.0000000  -0.2799974
   16   0.0272278  -0.0000000   0.0757176   0.0272276  -0.0000000  -0.0757186
   17   0.0000000  -0.0006164   0.0000000  -0.0000000  -0.0006165   0.0000000
   18   0.0206446  -0.0000000  -0.0271626  -0.0206458   0.0000000  -0.0271632
   19  -0.0877479  -0.0000000  -0.0271403  -0.0160679  -0.0000000   0.0280886
   20  -0.0000000  -0.0447374  -0.0000000  -0.0000000   0.0062231   0.0000000
   21   0.0271385  -0.0000000  -0.2799982   0.0280885   0.0000000  -0.0502666
   22  -0.0155467   0.0000000  -0.0120784  -0.0004610  -0.0000000  -0.0002500
   23   0.0000000   0.0023177   0.0000000  -0.0000000  -0.0008847   0.0000000
   24  -0.0268335  -0.0000000  -0.0184231  -0.0001015   0.0000000  -0.0002341
   25   0.0003379  -0.0000000   0.0038065  -0.1097960  -0.0000000  -0.0465552
   26   0.0000000   0.0036034  -0.0000000  -0.0000000  -0.0190847   0.0000000
   27   0.0015162   0.0000000   0.0000889  -0.0453128  -0.0000000  -0.0568046
   28  -0.0004611   0.0000000   0.0002500  -0.0155467  -0.0000000   0.0120783
   29  -0.0000000  -0.0008847   0.0000000   0.0000000   0.0023177  -0.0000000
   30   0.0001015   0.0000000  -0.0002340   0.0268330  -0.0000000  -0.0184232
   31  -0.1097964   0.0000000   0.0465551   0.0003380  -0.0000000  -0.0038065
   32  -0.0000000  -0.0190847   0.0000000   0.0000000   0.0036034  -0.0000000
   33   0.0453129   0.0000000  -0.0568043  -0.0015162  -0.0000000   0.0000888
   34  -0.0017953   0.0000000   0.0003594  -0.0017954  -0.0000000  -0.0003591
   35  -0.0000000   0.0027831   0.0000000  -0.0000000   0.0027831  -0.0000000
   36   0.0025595   0.0000000   0.0026989  -0.0025592  -0.0000000   0.0026987
           13          14          15          16          17          18
    1  -0.0017952   0.0000000   0.0003593  -0.0004405   0.0000000  -0.0000002
    2   0.0000000   0.0027831  -0.0000000   0.0000000  -0.0007577  -0.0000000
    3   0.0025592  -0.0000000   0.0026989  -0.0000002   0.0000000  -0.0007892
    4   0.0272273  -0.0000000   0.0757185  -0.0634637  -0.0000000  -0.0000004
    5  -0.0000000  -0.0006164   0.0000000  -0.0000000   0.0060590  -0.0000000
    6   0.0206465   0.0000000  -0.0271628  -0.0000011   0.0000000   0.0002973
    7  -0.0160660  -0.0000000  -0.0280863   0.0272278   0.0000000   0.0206446
    8  -0.0000000   0.0062231   0.0000000  -0.0000000  -0.0006164  -0.0000000
    9  -0.0280866   0.0000000  -0.0502642   0.0757176   0.0000000  -0.0271626
   10  -0.0877475  -0.0000000  -0.0271376   0.0272276  -0.0000000  -0.0206458
   11   0.0000000  -0.0447374   0.0000000  -0.0000000  -0.0006165   0.0000000
   12   0.0271397  -0.0000000  -0.2799974  -0.0757186   0.0000000  -0.0271632
   13   0.4915231   0.0000000   0.0429694  -0.2317212  -0.0000000  -0.1081979
   14   0.0000000   0.0937756  -0.0000000   0.0000000  -0.0420312   0.0000000
   15   0.0429694  -0.0000000   0.5394125  -0.0616806  -0.0000000  -0.1394506
   16  -0.2317212   0.0000000  -0.0616806   0.5679248   0.0000000   0.0000011
   17  -0.0000000  -0.0420312  -0.0000000   0.0000000   0.0918966   0.0000000
   18  -0.1081979   0.0000000  -0.1394506   0.0000011   0.0000000   0.4072208
   19  -0.0556493   0.0000000  -0.0266080  -0.2317206   0.0000000   0.1081986
   20   0.0000000  -0.0025827   0.0000000   0.0000000  -0.0420313  -0.0000000
   21   0.0266089  -0.0000000   0.0571580   0.0616797   0.0000000  -0.1394516
   22   0.0003384   0.0000000   0.0038065  -0.0346328  -0.0000000  -0.0144911
   23   0.0000000   0.0036034   0.0000000  -0.0000000   0.0015795  -0.0000000
   24   0.0015161  -0.0000000   0.0000889  -0.0002731   0.0000000   0.0016272
   25  -0.0155469   0.0000000  -0.0120783   0.0025278   0.0000000   0.0000504
   26   0.0000000   0.0023177  -0.0000000   0.0000000   0.0032906  -0.0000000
   27  -0.0268333  -0.0000000  -0.0184234   0.0026605  -0.0000000  -0.0024128
   28  -0.1097962   0.0000000   0.0465555  -0.0346327  -0.0000000   0.0144913
   29  -0.0000000  -0.0190847   0.0000000  -0.0000000   0.0015795   0.0000000
   30   0.0453129  -0.0000000  -0.0568043   0.0002732   0.0000000   0.0016273
   31  -0.0004611   0.0000000   0.0002499   0.0025275   0.0000000  -0.0000506
   32  -0.0000000  -0.0008847   0.0000000   0.0000000   0.0032906   0.0000000
   33   0.0001015   0.0000000  -0.0002341  -0.0026603  -0.0000000  -0.0024132
   34  -0.0003060  -0.0000000  -0.0140679  -0.0308236  -0.0000000   0.0000000
   35   0.0000000   0.0012343   0.0000000  -0.0000000  -0.0216428  -0.0000000
   36  -0.0037347   0.0000000  -0.0270203  -0.0000001  -0.0000000  -0.0719302
           19          20          21          22          23          24
    1  -0.0017955  -0.0000000  -0.0003589  -0.0001272  -0.0000000  -0.0008470
    2   0.0000000   0.0027831   0.0000000  -0.0000000   0.0001255   0.0000000
    3  -0.0025595  -0.0000000   0.0026988  -0.0000262  -0.0000000  -0.0005464
    4   0.0272269   0.0000000  -0.0757204   0.0025277   0.0000000   0.0026604
    5  -0.0000000  -0.0006164  -0.0000000   0.0000000   0.0032906   0.0000000
    6  -0.0206454  -0.0000000  -0.0271646   0.0000502   0.0000000  -0.0024129
    7  -0.0877479  -0.0000000   0.0271385  -0.0155467   0.0000000  -0.0268335
    8  -0.0000000  -0.0447374  -0.0000000   0.0000000   0.0023177  -0.0000000
    9  -0.0271403  -0.0000000  -0.2799982  -0.0120784   0.0000000  -0.0184231
   10  -0.0160679  -0.0000000   0.0280885  -0.0004610  -0.0000000  -0.0001015
   11  -0.0000000   0.0062231   0.0000000  -0.0000000  -0.0008847   0.0000000
   12   0.0280886   0.0000000  -0.0502666  -0.0002500   0.0000000  -0.0002341
   13  -0.0556493   0.0000000   0.0266089   0.0003384   0.0000000   0.0015161
   14   0.0000000  -0.0025827  -0.0000000   0.0000000   0.0036034  -0.0000000
   15  -0.0266080   0.0000000   0.0571580   0.0038065   0.0000000   0.0000889
   16  -0.2317206   0.0000000   0.0616797  -0.0346328  -0.0000000  -0.0002731
   17   0.0000000  -0.0420313   0.0000000  -0.0000000   0.0015795   0.0000000
   18   0.1081986  -0.0000000  -0.1394516  -0.0144911  -0.0000000   0.0016272
   19   0.4915271  -0.0000000  -0.0429721  -0.1097959  -0.0000000  -0.0453132
   20  -0.0000000   0.0937757   0.0000000   0.0000000  -0.0190847   0.0000000
   21  -0.0429721   0.0000000   0.5394168  -0.0465555  -0.0000000  -0.0568041
   22  -0.1097959   0.0000000  -0.0465555   0.1662775  -0.0000000   0.0625893
   23  -0.0000000  -0.0190847  -0.0000000  -0.0000000   0.0082287   0.0000000
   24  -0.0453132   0.0000000  -0.0568041   0.0625893   0.0000000   0.0941142
   25  -0.0004609   0.0000000  -0.0002500  -0.0007580  -0.0000000  -0.0005065
   26  -0.0000000  -0.0008847   0.0000000  -0.0000000  -0.0001196   0.0000000
   27  -0.0001014  -0.0000000  -0.0002340  -0.0005065  -0.0000000  -0.0001942
   28   0.0003382  -0.0000000  -0.0038062  -0.0009677  -0.0000000   0.0003803
   29   0.0000000   0.0036034  -0.0000000   0.0000000   0.0001497  -0.0000000
   30  -0.0015159   0.0000000   0.0000888  -0.0003803   0.0000000   0.0002591
   31  -0.0155466  -0.0000000   0.0120781   0.0021001  -0.0000000  -0.0042560
   32   0.0000000   0.0023177  -0.0000000   0.0000000   0.0003317  -0.0000000
   33   0.0268332   0.0000000  -0.0184230   0.0042560  -0.0000000  -0.0137992
   34  -0.0003061   0.0000000   0.0140682  -0.0089538   0.0000000   0.0109844
   35   0.0000000   0.0012343  -0.0000000   0.0000000   0.0004623  -0.0000000
   36   0.0037347   0.0000000  -0.0270201   0.0035855   0.0000000  -0.0036754
           25          26          27          28          29          30
    1  -0.0089538  -0.0000000   0.0109844  -0.0001272   0.0000000   0.0008470
    2  -0.0000000   0.0004623   0.0000000  -0.0000000   0.0001255   0.0000000
    3   0.0035854   0.0000000  -0.0036754   0.0000262  -0.0000000  -0.0005464
    4  -0.0346328  -0.0000000  -0.0002732   0.0025276  -0.0000000  -0.0026604
    5  -0.0000000   0.0015795   0.0000000   0.0000000   0.0032906   0.0000000
    6  -0.0144910   0.0000000   0.0016275  -0.0000505  -0.0000000  -0.0024131
    7   0.0003379   0.0000000   0.0015162  -0.0004611  -0.0000000   0.0001015
    8  -0.0000000   0.0036034   0.0000000   0.0000000  -0.0008847   0.0000000
    9   0.0038065  -0.0000000   0.0000889   0.0002500   0.0000000  -0.0002340
   10  -0.1097960  -0.0000000  -0.0453128  -0.0155467   0.0000000   0.0268330
   11  -0.0000000  -0.0190847  -0.0000000  -0.0000000   0.0023177  -0.0000000
   12  -0.0465552   0.0000000  -0.0568046   0.0120783  -0.0000000  -0.0184232
   13  -0.0155469   0.0000000  -0.0268333  -0.1097962  -0.0000000   0.0453129
   14   0.0000000   0.0023177  -0.0000000   0.0000000  -0.0190847  -0.0000000
   15  -0.0120783  -0.0000000  -0.0184234   0.0465555   0.0000000  -0.0568043
   16   0.0025278   0.0000000   0.0026605  -0.0346327  -0.0000000   0.0002732
   17   0.0000000   0.0032906  -0.0000000  -0.0000000   0.0015795   0.0000000
   18   0.0000504  -0.0000000  -0.0024128   0.0144913   0.0000000   0.0016273
   19  -0.0004609  -0.0000000  -0.0001014   0.0003382   0.0000000  -0.0015159
   20   0.0000000  -0.0008847  -0.0000000  -0.0000000   0.0036034   0.0000000
   21  -0.0002500   0.0000000  -0.0002340  -0.0038062  -0.0000000   0.0000888
   22  -0.0007580  -0.0000000  -0.0005065  -0.0009677   0.0000000  -0.0003803
   23  -0.0000000  -0.0001196  -0.0000000  -0.0000000   0.0001497   0.0000000
   24  -0.0005065   0.0000000  -0.0001942   0.0003803  -0.0000000   0.0002591
   25   0.1662775   0.0000000   0.0625893   0.0021001  -0.0000000   0.0042560
   26   0.0000000   0.0082287  -0.0000000  -0.0000000   0.0003316  -0.0000000
   27   0.0625893  -0.0000000   0.0941142  -0.0042560   0.0000000  -0.0137992
   28   0.0021001  -0.0000000  -0.0042560   0.1662775   0.0000000  -0.0625893
   29  -0.0000000   0.0003316   0.0000000   0.0000000   0.0082287  -0.0000000
   30   0.0042560  -0.0000000  -0.0137992  -0.0625893  -0.0000000   0.0941143
   31  -0.0009677   0.0000000   0.0003803  -0.0007580  -0.0000000   0.0005065
   32   0.0000000   0.0001497   0.0000000   0.0000000  -0.0001196   0.0000000
   33  -0.0003803  -0.0000000   0.0002591   0.0005065   0.0000000  -0.0001943
   34  -0.0001272  -0.0000000  -0.0008470  -0.0089538   0.0000000  -0.0109844
   35   0.0000000   0.0001255  -0.0000000   0.0000000   0.0004623  -0.0000000
   36  -0.0000262   0.0000000  -0.0005464  -0.0035855   0.0000000  -0.0036754
           31          32          33          34          35          36
    1  -0.0089538   0.0000000  -0.0109843  -0.0000022   0.0000000  -0.0000000
    2  -0.0000000   0.0004623   0.0000000  -0.0000000  -0.0000745  -0.0000000
    3  -0.0035854  -0.0000000  -0.0036754  -0.0000000  -0.0000000  -0.0004024
    4  -0.0346329  -0.0000000   0.0002732  -0.0004404   0.0000000  -0.0000000
    5  -0.0000000   0.0015795  -0.0000000   0.0000000  -0.0007577  -0.0000000
    6   0.0144911  -0.0000000   0.0016275  -0.0000001  -0.0000000  -0.0007894
    7  -0.1097964  -0.0000000   0.0453129  -0.0017953  -0.0000000   0.0025595
    8   0.0000000  -0.0190847   0.0000000   0.0000000   0.0027831   0.0000000
    9   0.0465551   0.0000000  -0.0568043   0.0003594   0.0000000   0.0026989
   10   0.0003380   0.0000000  -0.0015162  -0.0017954  -0.0000000  -0.0025592
   11  -0.0000000   0.0036034  -0.0000000  -0.0000000   0.0027831  -0.0000000
   12  -0.0038065  -0.0000000   0.0000888  -0.0003591  -0.0000000   0.0026987
   13  -0.0004611  -0.0000000   0.0001015  -0.0003060   0.0000000  -0.0037347
   14   0.0000000  -0.0008847   0.0000000  -0.0000000   0.0012343   0.0000000
   15   0.0002499   0.0000000  -0.0002341  -0.0140679   0.0000000  -0.0270203
   16   0.0025275   0.0000000  -0.0026603  -0.0308236  -0.0000000  -0.0000001
   17   0.0000000   0.0032906  -0.0000000  -0.0000000  -0.0216428  -0.0000000
   18  -0.0000506   0.0000000  -0.0024132   0.0000000  -0.0000000  -0.0719302
   19  -0.0155466   0.0000000   0.0268332  -0.0003061   0.0000000   0.0037347
   20  -0.0000000   0.0023177   0.0000000   0.0000000   0.0012343   0.0000000
   21   0.0120781  -0.0000000  -0.0184230   0.0140682  -0.0000000  -0.0270201
   22   0.0021001   0.0000000   0.0042560  -0.0089538   0.0000000   0.0035855
   23  -0.0000000   0.0003317  -0.0000000   0.0000000   0.0004623   0.0000000
   24  -0.0042560  -0.0000000  -0.0137992   0.0109844  -0.0000000  -0.0036754
   25  -0.0009677   0.0000000  -0.0003803  -0.0001272   0.0000000  -0.0000262
   26   0.0000000   0.0001497  -0.0000000  -0.0000000   0.0001255   0.0000000
   27   0.0003803   0.0000000   0.0002591  -0.0008470  -0.0000000  -0.0005464
   28  -0.0007580   0.0000000   0.0005065  -0.0089538   0.0000000  -0.0035855
   29  -0.0000000  -0.0001196   0.0000000   0.0000000   0.0004623   0.0000000
   30   0.0005065   0.0000000  -0.0001943  -0.0109844  -0.0000000  -0.0036754
   31   0.1662775   0.0000000  -0.0625893  -0.0001272   0.0000000   0.0000262
   32   0.0000000   0.0082287   0.0000000  -0.0000000   0.0001255   0.0000000
   33  -0.0625893   0.0000000   0.0941142   0.0008470  -0.0000000  -0.0005464
   34  -0.0001272  -0.0000000   0.0008470   0.0536313   0.0000000  -0.0000000
   35   0.0000000   0.0001255  -0.0000000   0.0000000   0.0132645   0.0000000
   36   0.0000262   0.0000000  -0.0005464  -0.0000000   0.0000000   0.1302080
 **********************************************************************
 **                                                                  **
 **                       VIBRATIONAL ANALYSIS                       **
 **                       --------------------                       **
 **                                                                  **
 **        VIBRATIONAL FREQUENCIES (CM**-1) AND NORMAL MODES         **
 **     FORCE CONSTANTS (mDYN/ANGSTROM) AND REDUCED MASSES (AMU)     **
 **                  INFRARED INTENSITIES (KM/MOL)                   **
 **                                                                  **
 **********************************************************************


 Mode:                 1                      2                      3
 Frequency:        32.03                  37.88                  45.93
 Force Cnst:      0.0465                 0.0822                 0.1053
 Red. Mass:      76.9010                97.2729                84.7280
 IR Active:          YES                    YES                    YES
 IR Intens:        0.000                  0.000                  0.000
 Raman Active:       YES                    YES                    YES
               X      Y      Z        X      Y      Z        X      Y      Z
 I         -0.000 -0.000  0.000    0.000  0.462 -0.000   -0.000  0.266  0.000
 C          0.000 -0.000  0.000   -0.000  0.088 -0.000    0.000 -0.012 -0.000
 C          0.000  0.087 -0.000   -0.000 -0.063 -0.000    0.000 -0.061  0.000
 C         -0.000 -0.087  0.000   -0.000 -0.063 -0.000    0.000 -0.061 -0.000
 C         -0.000  0.087 -0.000    0.000 -0.063  0.000   -0.000  0.061  0.000
 C          0.000 -0.000 -0.000    0.000  0.088  0.000   -0.000  0.012  0.000
 C          0.000 -0.087  0.000   -0.000 -0.063  0.000   -0.000  0.061  0.000
 Br         0.000 -0.492  0.000   -0.000 -0.368 -0.000   -0.000  0.459 -0.000
 Br        -0.000 -0.492 -0.000    0.000 -0.368 -0.000    0.000 -0.459 -0.000
 Br        -0.000  0.492  0.000    0.000 -0.368  0.000   -0.000  0.459 -0.000
 Br         0.000  0.492 -0.000   -0.000 -0.368  0.000    0.000 -0.459  0.000
 I          0.000 -0.000 -0.000    0.000  0.462  0.000    0.000 -0.266  0.000
 TransDip   0.000  0.000 -0.000   -0.000 -0.000 -0.000   -0.000 -0.000 -0.000

 Mode:                 4                      5                      6
 Frequency:       127.55                 131.11                 137.24
 Force Cnst:      0.6461                 0.9795                 0.9143
 Red. Mass:      67.4050                96.7153                82.3874
 IR Active:          YES                    YES                    YES
 IR Intens:        1.063                  0.000                  0.181
 Raman Active:       YES                    YES                    YES
               X      Y      Z        X      Y      Z        X      Y      Z
 I          0.382 -0.000  0.000   -0.448 -0.000  0.000   -0.000 -0.000  0.337
 C         -0.225  0.000  0.000    0.054 -0.000  0.000    0.000  0.000  0.168
 C         -0.264 -0.000  0.019    0.045 -0.000  0.043   -0.021  0.000  0.116
 C         -0.264  0.000 -0.019    0.045 -0.000 -0.043    0.021 -0.000  0.116
 C         -0.264  0.000  0.019   -0.045  0.000 -0.043   -0.021 -0.000  0.116
 C         -0.225  0.000  0.000   -0.054  0.000 -0.000    0.000 -0.000  0.168
 C         -0.264 -0.000 -0.019   -0.045  0.000  0.043    0.021  0.000  0.116
 Br        -0.250 -0.000 -0.139   -0.192  0.000  0.328    0.272 -0.000 -0.302
 Br        -0.250 -0.000 -0.139    0.192  0.000 -0.328    0.272  0.000 -0.302
 Br        -0.250  0.000  0.139   -0.192 -0.000 -0.328   -0.272  0.000 -0.302
 Br        -0.250  0.000  0.139    0.192 -0.000  0.328   -0.272  0.000 -0.302
 I          0.382 -0.000  0.000    0.448  0.000 -0.000   -0.000  0.000  0.337
 TransDip   0.033 -0.000 -0.000    0.000  0.000  0.000   -0.000 -0.000 -0.014

 Mode:                 7                      8                      9
 Frequency:       147.44                 156.73                 162.78
 Force Cnst:      1.4067                 1.1808                 1.2046
 Red. Mass:     109.8332                81.5894                77.1590
 IR Active:          YES                    YES                    YES
 IR Intens:        0.000                  0.000                  0.010
 Raman Active:       YES                    YES                    YES
               X      Y      Z        X      Y      Z        X      Y      Z
 I          0.000 -0.000 -0.607   -0.000 -0.000 -0.203   -0.127 -0.000  0.000
 C         -0.000 -0.000 -0.154    0.000  0.000 -0.086   -0.070  0.000  0.000
 C         -0.061 -0.000 -0.036   -0.034 -0.000 -0.004   -0.099  0.000  0.012
 C          0.061  0.000 -0.036    0.034  0.000 -0.004   -0.099  0.000 -0.012
 C          0.061  0.000  0.036    0.034  0.000  0.004   -0.099  0.000  0.012
 C         -0.000  0.000  0.154   -0.000  0.000  0.086   -0.070  0.000 -0.000
 C         -0.061 -0.000  0.036   -0.034  0.000  0.004   -0.099  0.000 -0.012
 Br        -0.151 -0.000  0.161    0.217 -0.000 -0.421    0.122 -0.000 -0.463
 Br         0.151 -0.000 -0.161   -0.217 -0.000  0.421    0.122 -0.000 -0.463
 Br         0.151  0.000  0.161   -0.217  0.000 -0.421    0.122 -0.000  0.463
 Br        -0.151  0.000 -0.161    0.217  0.000  0.421    0.122 -0.000  0.463
 I          0.000 -0.000  0.607   -0.000 -0.000  0.203   -0.127 -0.000 -0.000
 TransDip   0.000 -0.000 -0.000   -0.000 -0.000  0.000    0.003 -0.000  0.000

 Mode:                10                     11                     12
 Frequency:       164.41                 209.26                 210.37
 Force Cnst:      0.2118                 1.6685                 1.7556
 Red. Mass:      13.3026                64.6719                67.3281
 IR Active:          YES                    YES                    YES
 IR Intens:        0.679                  0.000                  0.078
 Raman Active:       YES                    YES                    YES
               X      Y      Z        X      Y      Z        X      Y      Z
 I          0.000 -0.049  0.000   -0.003 -0.000 -0.000    0.000 -0.000  0.235
 C          0.000  0.399  0.000   -0.105  0.000  0.000   -0.000  0.000 -0.142
 C          0.000  0.408 -0.000   -0.151  0.000  0.158    0.069  0.000 -0.220
 C          0.000  0.408  0.000   -0.151 -0.000 -0.158   -0.069 -0.000 -0.220
 C          0.000  0.408  0.000    0.151 -0.000 -0.158    0.069 -0.000 -0.220
 C          0.000  0.399 -0.000    0.105 -0.000  0.000    0.000 -0.000 -0.142
 C          0.000  0.408 -0.000    0.151  0.000  0.158   -0.069  0.000 -0.220
 Br        -0.000 -0.053  0.000    0.384  0.000  0.222   -0.372 -0.000 -0.145
 Br        -0.000 -0.053  0.000   -0.384  0.000 -0.222   -0.372  0.000 -0.145
 Br        -0.000 -0.053 -0.000    0.384  0.000 -0.222    0.372  0.000 -0.145
 Br        -0.000 -0.053 -0.000   -0.384 -0.000  0.222    0.372 -0.000 -0.145
 I          0.000 -0.049 -0.000    0.003  0.000 -0.000    0.000  0.000  0.235
 TransDip  -0.000 -0.026  0.000   -0.000 -0.000 -0.000    0.000  0.000  0.009

 Mode:                13                     14                     15
 Frequency:       224.56                 319.55                 320.58
 Force Cnst:      2.0999                 0.7338                 0.7433
 Red. Mass:      70.6811                12.1979                12.2749
 IR Active:          YES                    YES                    YES
 IR Intens:        0.000                  0.000                  0.000
 Raman Active:       YES                    YES                    YES
               X      Y      Z        X      Y      Z        X      Y      Z
 I         -0.000  0.000  0.055   -0.000 -0.023 -0.000    0.000  0.000 -0.000
 C         -0.000 -0.000 -0.060   -0.000  0.581  0.000   -0.000 -0.000  0.000
 C         -0.171 -0.000  0.031   -0.000  0.284 -0.000    0.000  0.499  0.000
 C          0.171  0.000  0.031   -0.000  0.284  0.000   -0.000 -0.499  0.000
 C          0.171  0.000 -0.031    0.000 -0.284  0.000    0.000 -0.499  0.000
 C          0.000  0.000  0.060    0.000 -0.581  0.000    0.000  0.000  0.000
 C         -0.171 -0.000 -0.031    0.000 -0.284 -0.000    0.000  0.499 -0.000
 Br        -0.406 -0.000 -0.227   -0.000  0.017 -0.000   -0.000 -0.032 -0.000
 Br         0.406 -0.000  0.227    0.000 -0.017  0.000    0.000  0.032  0.000
 Br         0.406  0.000 -0.227   -0.000  0.017  0.000   -0.000  0.032  0.000
 Br        -0.406  0.000  0.227    0.000 -0.017 -0.000    0.000 -0.032  0.000
 I          0.000 -0.000 -0.055    0.000  0.023 -0.000    0.000 -0.000 -0.000
 TransDip   0.000 -0.000 -0.000    0.000 -0.000  0.000    0.000 -0.000  0.000

 Mode:                16                     17                     18
 Frequency:       485.54                 555.53                 555.76
 Force Cnst:      1.9441                 2.2269                 2.1910
 Red. Mass:      13.9961                12.2473                12.0398
 IR Active:          YES                    YES                    YES
 IR Intens:       15.754                  0.000                  1.139
 Raman Active:       YES                    YES                    YES
               X      Y      Z        X      Y      Z        X      Y      Z
 I         -0.000  0.000 -0.050    0.014 -0.000 -0.000   -0.000 -0.010  0.000
 C          0.000 -0.000  0.431   -0.405  0.000 -0.000    0.000  0.581 -0.000
 C          0.033 -0.000  0.387   -0.197 -0.000 -0.358    0.000 -0.285  0.000
 C         -0.033  0.000  0.387   -0.197 -0.000  0.358    0.000 -0.285 -0.000
 C          0.033  0.000  0.387    0.197 -0.000  0.358   -0.000 -0.285 -0.000
 C         -0.000  0.000  0.431    0.405  0.000  0.000   -0.000  0.581  0.000
 C         -0.033 -0.000  0.387    0.197 -0.000 -0.358   -0.000 -0.285  0.000
 Br        -0.052  0.000 -0.051   -0.012  0.000  0.025    0.000  0.007 -0.000
 Br        -0.052 -0.000 -0.051    0.012  0.000 -0.025   -0.000  0.007  0.000
 Br         0.052 -0.000 -0.051   -0.012  0.000 -0.025    0.000  0.007  0.000
 Br         0.052  0.000 -0.051    0.012  0.000  0.025   -0.000  0.007 -0.000
 I          0.000 -0.000 -0.050   -0.014 -0.000 -0.000    0.000 -0.010 -0.000
 TransDip  -0.000 -0.000  0.127    0.000 -0.000  0.000   -0.000 -0.034 -0.000

 Mode:                19                     20                     21
 Frequency:       558.45                 570.91                 612.76
 Force Cnst:      2.6172                 2.3136                 2.6573
 Red. Mass:      14.2437                12.0481                12.0119
 IR Active:          YES                    YES                    YES
 IR Intens:       24.491                  0.000                  0.000
 Raman Active:       YES                    YES                    YES
               X      Y      Z        X      Y      Z        X      Y      Z
 I         -0.010 -0.000  0.000   -0.000  0.000  0.000   -0.000  0.003 -0.000
 C          0.422  0.000 -0.000    0.000 -0.000 -0.000    0.000 -0.403  0.000
 C          0.390 -0.000  0.024    0.000 -0.500  0.000    0.000  0.411  0.000
 C          0.390 -0.000 -0.024    0.000  0.500 -0.000    0.000  0.411 -0.000
 C          0.390 -0.000  0.024   -0.000 -0.500 -0.000   -0.000 -0.411 -0.000
 C          0.422  0.000  0.000   -0.000 -0.000  0.000   -0.000  0.403  0.000
 C          0.390 -0.000 -0.024   -0.000  0.500  0.000   -0.000 -0.411  0.000
 Br        -0.083  0.000 -0.037   -0.000 -0.013 -0.000   -0.000  0.006 -0.000
 Br        -0.083  0.000 -0.037   -0.000 -0.013 -0.000   -0.000 -0.006  0.000
 Br        -0.083  0.000  0.037   -0.000  0.013  0.000   -0.000  0.006  0.000
 Br        -0.083  0.000  0.037    0.000  0.013 -0.000   -0.000 -0.006 -0.000
 I         -0.010 -0.000  0.000    0.000  0.000 -0.000    0.000 -0.003 -0.000
 TransDip   0.159 -0.000 -0.000    0.000  0.000  0.000    0.000  0.000  0.000

 Mode:                22                     23                     24
 Frequency:       743.69                 803.41                1009.63
 Force Cnst:      3.9841                 4.7219                 7.2504
 Red. Mass:      12.2263                12.4163                12.0722
 IR Active:          YES                    YES                    YES
 IR Intens:        0.000                  0.000                  1.623
 Raman Active:       YES                    YES                    YES
               X      Y      Z        X      Y      Z        X      Y      Z
 I         -0.000 -0.000  0.019    0.001 -0.000 -0.000    0.000  0.000 -0.004
 C          0.000 -0.000 -0.567    0.245  0.000  0.000   -0.000 -0.000  0.411
 C         -0.290  0.000 -0.065    0.337  0.000 -0.323    0.327 -0.000 -0.241
 C          0.290 -0.000 -0.065    0.337 -0.000  0.323   -0.327  0.000 -0.241
 C          0.290  0.000  0.065   -0.337 -0.000  0.323    0.327  0.000 -0.241
 C         -0.000 -0.000  0.567   -0.245 -0.000 -0.000    0.000  0.000  0.411
 C         -0.290 -0.000  0.065   -0.337 -0.000 -0.323   -0.327 -0.000 -0.241
 Br         0.018 -0.000  0.014    0.035 -0.000  0.018    0.014  0.000  0.009
 Br        -0.018  0.000 -0.014   -0.035  0.000 -0.018    0.014 -0.000  0.009
 Br        -0.018  0.000  0.014    0.035  0.000 -0.018   -0.014 -0.000  0.009
 Br         0.018 -0.000 -0.014   -0.035 -0.000  0.018   -0.014  0.000  0.009
 I          0.000  0.000 -0.019   -0.001  0.000  0.000    0.000 -0.000 -0.004
 TransDip   0.000  0.000  0.000    0.000 -0.000  0.000    0.000 -0.000  0.041

 Mode:                25                     26                     27
 Frequency:      1119.34                1221.01                1279.59
 Force Cnst:      8.9374                10.5408                11.5891
 Red. Mass:      12.1071                12.0001                12.0131
 IR Active:          YES                    YES                    YES
 IR Intens:        0.000                  0.295                109.765
 Raman Active:       YES                    YES                    YES
               X      Y      Z        X      Y      Z        X      Y      Z
 I          0.000  0.000  0.005   -0.000  0.000  0.000    0.000 -0.000 -0.002
 C          0.000 -0.000 -0.361    0.393 -0.000 -0.000   -0.000  0.000  0.383
 C          0.387 -0.000 -0.187   -0.191 -0.000 -0.369   -0.376  0.000 -0.187
 C         -0.387  0.000 -0.187   -0.191 -0.000  0.369    0.376 -0.000 -0.187
 C         -0.387  0.000  0.187   -0.191 -0.000 -0.369   -0.376  0.000 -0.187
 C          0.000  0.000  0.361    0.393  0.000 -0.000   -0.000 -0.000  0.383
 C          0.387  0.000  0.187   -0.191  0.000  0.369    0.376 -0.000 -0.187
 Br        -0.017  0.000 -0.010   -0.001 -0.000  0.000   -0.007  0.000  0.001
 Br         0.017 -0.000  0.010   -0.001  0.000  0.000   -0.007 -0.000  0.001
 Br         0.017 -0.000 -0.010   -0.001 -0.000 -0.000    0.007  0.000  0.001
 Br        -0.017  0.000  0.010   -0.001  0.000 -0.000    0.007  0.000  0.001
 I         -0.000 -0.000 -0.005   -0.000 -0.000  0.000    0.000  0.000 -0.002
 TransDip   0.000  0.000 -0.000    0.017  0.000 -0.000    0.000 -0.000  0.336

 Mode:                28                     29                     30
 Frequency:      1291.27                1483.85                1487.41
 Force Cnst:     11.8102                15.5685                15.6428
 Red. Mass:      12.0220                12.0010                12.0006
 IR Active:          YES                    YES                    YES
 IR Intens:      176.816                  0.000                  0.000
 Raman Active:       YES                    YES                    YES
               X      Y      Z        X      Y      Z        X      Y      Z
 I         -0.003 -0.000 -0.000    0.000  0.000 -0.001   -0.001 -0.000 -0.000
 C          0.409  0.000  0.000   -0.000 -0.000 -0.225    0.524 -0.000 -0.000
 C         -0.230  0.000  0.336    0.117 -0.000  0.459   -0.311  0.000 -0.125
 C         -0.230 -0.000 -0.336   -0.117 -0.000  0.459   -0.311 -0.000  0.126
 C         -0.230  0.000  0.336   -0.117  0.000 -0.459    0.311 -0.000  0.125
 C          0.409 -0.000  0.000    0.000  0.000  0.225   -0.524 -0.000  0.000
 C         -0.230 -0.000 -0.336    0.117 -0.000 -0.459    0.311  0.000 -0.126
 Br         0.006  0.000  0.006   -0.001  0.000  0.002   -0.000 -0.000  0.001
 Br         0.006  0.000  0.006    0.001  0.000 -0.002    0.000  0.000 -0.001
 Br         0.006  0.000 -0.006    0.001 -0.000  0.002   -0.000  0.000 -0.001
 Br         0.006 -0.000 -0.006   -0.001  0.000 -0.002    0.000 -0.000  0.001
 I         -0.003  0.000 -0.000   -0.000 -0.000  0.001    0.001  0.000  0.000
 TransDip  -0.426  0.000  0.000   -0.000 -0.000 -0.000   -0.000  0.000  0.000

 STANDARD THERMODYNAMIC QUANTITIES AT   298.15 K  AND     1.00 ATM

   This Molecule has  0 Imaginary Frequencies
   Zero point vibrational energy:       23.167 kcal/mol

   Atom    1 Element I  Has Mass  126.90440
   Atom    2 Element C  Has Mass   12.00000
   Atom    3 Element C  Has Mass   12.00000
   Atom    4 Element C  Has Mass   12.00000
   Atom    5 Element C  Has Mass   12.00000
   Atom    6 Element C  Has Mass   12.00000
   Atom    7 Element C  Has Mass   12.00000
   Atom    8 Element Br Has Mass   78.91830
   Atom    9 Element Br Has Mass   78.91830
   Atom   10 Element Br Has Mass   78.91830
   Atom   11 Element Br Has Mass   78.91830
   Atom   12 Element I  Has Mass  126.90440
   Molecular Mass:   641.482000 amu
   Principal axes and moments of inertia in amu*Bohr^2:
                             1           2           3
    Eigenvalues --     9546.58155 14653.69979 24200.28133
          X              -0.00000     1.00000    -0.00000
          Y               0.00000     0.00000     1.00000
          Z               1.00000     0.00000    -0.00000
   Rotational Symmetry Number is   1
   The Molecule is an Asymmetric Top
   Translational Enthalpy:        0.889 kcal/mol
   Rotational Enthalpy:           0.889 kcal/mol
   Vibrational Enthalpy:         30.026 kcal/mol
   gas constant (RT):             0.592 kcal/mol
   Translational Entropy:        45.258  cal/mol.K
   Rotational Entropy:           36.469  cal/mol.K
   Vibrational Entropy:          47.697  cal/mol.K

   Total Enthalpy:               32.396 kcal/mol
   Total Entropy:               129.424  cal/mol.K

 ======================================================================

 STANDARD THERMODYNAMIC QUANTITIES FOR ANHARMONIC VIBRATION -- TOSH

   Zero point vibrational energy: ************ kcal/mol

   Vibrational Enthalpy:       Infinity kcal/mol
   Vibrational Entropy:             NaN  cal/mol.K

   Total Enthalpy:             Infinity kcal/mol
   Total Entropy:                   NaN  cal/mol.K

 ======================================================================

 STANDARD THERMODYNAMIC QUANTITIES FOR ANHARMONIC VIBRATION -- VPT2

   Zero point vibrational energy: ************ kcal/mol

   Vibrational Enthalpy:       Infinity kcal/mol
   Vibrational Entropy:             NaN  cal/mol.K

   Total Enthalpy:             Infinity kcal/mol
   Total Entropy:                   NaN  cal/mol.K

 ======================================================================

Archival summary:
1\1\february\FREQ\ProcedureUnspecified\BasisUnspecified\2r46\taweetha\FriDec1309:42:072019FriDec1309:42:072019\0\\#,FREQ,ProcedureUnspecified,BasisUnspecified,\\0,1\I\C,1,2.13087\C,2,1.40511,1,120.328\C,2,1.40511,1,120.328,3,180,0\C,3,1.40531,2,120.328,1,180,0\C,5,1.40511,3,120.328,2,0,0\C,6,1.40511,5,119.344,3,-0,0\Br,5,1.9036,3,119.391,2,-180,0\Br,4,1.9036,2,120.281,1,0,0\Br,7,1.9036,6,120.281,5,-180,0\Br,3,1.9036,2,120.281,1,-0,0\I,6,2.13087,5,120.328,3,180,0\\\@

 Total job time:  1423.45s(wall), 8164.87s(cpu) 
 Fri Dec 13 09:42:07 2019

        *************************************************************
        *                                                           *
        *  Thank you very much for using Q-Chem.  Have a nice day.  *
        *                                                           *
        *************************************************************
