# Supplementary material for: Geometric and energetic data from quantum chemical calculations of halobenzenes and xylenes
Source: Data Brief. 2020 Mar 5;30:105386. doi: 10.1016/j.dib.2020.105386 (PMC7114895; doi:10.1016/j.dib.2020.105386)
Supplement: Supplementary file 1 [file mmc1.zip › halobenzene/B3LYP/BrBrIBrII.out]

                  Welcome to Q-Chem
     A Quantum Leap Into The Future Of Chemistry


 Q-Chem 5.2 (devel), Q-Chem, Inc., Pleasanton, CA (2019)

 Yihan Shao,  Zhengting Gan,  E. Epifanovsky,  A. T. B. Gilbert,  M. Wormit,  
 J. Kussmann,  A. W. Lange,  A. Behn,  Jia Deng,  Xintian Feng,  D. Ghosh,  
 M. Goldey,  P. R. Horn,  L. D. Jacobson,  I. Kaliman,  T. Kus,  A. Landau,  
 Jie Liu,  E. I. Proynov,  R. M. Richard,  R. P. Steele,  E. J. Sundstrom,  
 H. L. Woodcock III,  P. M. Zimmerman,  D. Zuev,  B. Albrecht,  E. Alguire,  
 S. A. Baeppler,  D. Barton,  Z. Benda,  Y. A. Bernard,  E. J. Berquist,  
 K. B. Bravaya,  H. Burton,  D. Casanova,  Chun-Min Chang,  Yunqing Chen,  
 A. Chien,  K. D. Closser,  M. P. Coons,  S. Coriani,  S. Dasgupta,  
 A. L. Dempwolff,  M. Diedenhofen,  Hainam Do,  R. G. Edgar,  Po-Tung Fang,  
 S. Faraji,  S. Fatehi,  Qingguo Feng,  K. D. Fenk,  J. Fosso-Tande,  
 J. Gayvert,  Qinghui Ge,  A. Ghysels,  G. Gidofalvi,  J. Gomes,  
 J. Gonthier,  A. Gunina,  D. Hait,  M. W. D. Hanson-Heine,  
 P. H. P. Harbach,  A. W. Hauser,  M. F. Herbst,  J. E. Herr,  
 E. G. Hohenstein,  Z. C. Holden,  Kerwin Hui,  B. C. Huynh,  T.-C. Jagau,  
 Hyunjun Ji,  B. Kaduk,  K. Khistyaev,  Jaehoon Kim,  P. Klunzinger,  K. Koh,  
 D. Kosenkov,  L. Koulias,  T. Kowalczyk,  C. M. Krauter,  A. Kunitsa,  
 Ka Un Lao,  A. Laurent,  K. V. Lawler,  Joonho Lee,  D. Lefrancois,  
 S. Lehtola,  D. S. Levine,  Yi-Pei Li,  You-Sheng Lin,  Fenglai Liu,  
 E. Livshits,  A. Luenser,  P. Manohar,  E. Mansoor,  S. F. Manzer,  
 Shan-Ping Mao,  Yuezhi Mao,  N. Mardirossian,  A. V. Marenich,  
 T. Markovich,  L. A. Martinez-Martinez,  S. A. Maurer,  N. J. Mayhall,  
 S. C. McKenzie,  J.-M. Mewes,  P. Morgante,  A. F. Morrison,  
 J. W. Mullinax,  K. Nanda,  T. S. Nguyen-Beck,  R. Olivares-Amaya,  
 J. A. Parkhill,  Zheng Pei,  T. M. Perrine,  F. Plasser,  P. Pokhilko,  
 S. Prager,  A. Prociuk,  E. Ramos,  D. R. Rehn,  F. Rob,  M. Scheurer,  
 M. Schneider,  N. Sergueev,  S. M. Sharada,  S. Sharma,  D. W. Small,  
 T. Stauch,  T. Stein,  Yu-Chuan Su,  A. J. W. Thom,  A. Tkatchenko,  
 T. Tsuchimochi,  N. M. Tubman,  L. Vogt,  M. L. Vidal,  O. Vydrov,  
 M. A. Watson,  J. Wenzel,  M. de Wergifosse,  T. A. Wesolowski,  A. White,  
 J. Witte,  A. Yamada,  Jun Yang,  K. Yao,  S. Yeganeh,  S. R. Yost,  
 Zhi-Qiang You,  A. Zech,  Igor Ying Zhang,  Xing Zhang,  Yan Zhao,  
 Ying Zhu,  B. R. Brooks,  G. K. L. Chan,  C. J. Cramer,  M. S. Gordon,  
 W. J. Hehre,  A. Klamt,  M. W. Schmidt,  C. D. Sherrill,  D. G. Truhlar,  
 A. Aspuru-Guzik,  R. Baer,  A. T. Bell,  N. A. Besley,  Jeng-Da Chai,  
 A. E. DePrince, III,  R. A. DiStasio Jr.,  A. Dreuw,  B. D. Dunietz,  
 T. R. Furlani,  Chao-Ping Hsu,  Yousung Jung,  Jing Kong,  D. S. Lambrecht,  
 WanZhen Liang,  C. Ochsenfeld,  V. A. Rassolov,  L. V. Slipchenko,  
 J. E. Subotnik,  T. Van Voorhis,  J. M. Herbert,  A. I. Krylov,  
 P. M. W. Gill,  M. Head-Gordon

 Contributors to earlier versions of Q-Chem not listed above: 
 R. D. Adamson,  B. Austin,  J. Baker,  G. J. O. Beran,  K. Brandhorst,  
 S. T. Brown,  E. F. C. Byrd,  A. K. Chakraborty,  C.-L. Cheng,  
 Siu Hung Chien,  D. M. Chipman,  D. L. Crittenden,  H. Dachsel,  
 R. J. Doerksen,  A. D. Dutoi,  L. Fusti-Molnar,  W. A. Goddard III,  
 A. Golubeva-Zadorozhnaya,  S. R. Gwaltney,  G. Hawkins,  A. Heyden,  
 S. Hirata,  G. Kedziora,  F. J. Keil,  C. Kelley,  Jihan Kim,  R. A. King,  
 R. Z. Khaliullin,  P. P. Korambath,  W. Kurlancheek,  A. M. Lee,  M. S. Lee,  
 S. V. Levchenko,  Ching Yeh Lin,  D. Liotard,  R. C. Lochan,  I. Lotan,  
 P. E. Maslen,  N. Nair,  D. P. O'Neill,  D. Neuhauser,  E. Neuscamman,  
 C. M. Oana,  R. Olson,  B. Peters,  R. Peverati,  P. A. Pieniazek,  
 Y. M. Rhee,  J. Ritchie,  M. A. Rohrdanz,  E. Rosta,  N. J. Russ,  
 H. F. Schaefer III,  N. E. Schultz,  N. Shenvi,  A. C. Simmonett,  A. Sodt,  
 D. Stuck,  K. S. Thanthiriwatte,  V. Vanovschi,  Tao Wang,  A. Warshel,  
 C. F. Williams,  Q. Wu,  X. Xu,  W. Zhang

 Please cite Q-Chem as follows:
 Y. Shao et al., Mol. Phys. 113, 184-215 (2015)
 DOI: 10.1080/00268976.2014.952696

 Q-Chem 5.2.1 for Intel X86 EM64T Linux

 Parts of Q-Chem use Armadillo 8.300.2 (Tropical Shenanigans).
 http://arma.sourceforge.net/

 Q-Chem begins on Sat Nov 30 00:04:01 2019  

Host: 
0

     Scratch files written to /scratch/taweetham/qchem22086//
NAlpha2: 300
NElect   300
Mult     1

Checking the input file for inconsistencies... 	...done.

--------------------------------------------------------------
User input:
--------------------------------------------------------------
$MOLECULE
0 1
C   
C	1	CC
C	2	CC	1	120.0		
C	3	CC	2	120.0	1	0.0
C	4	CC	3	120.0	2	0.0	
C	5 	CC	4	120.0	3	0.0
Br	1	CBr	2	120.0	3	180.0
Br	2	CBr	3	120.0	4	180.0
I	3	CI	4	120.0	5	180.0
Br	4	CBr	5	120.0	6	180.0
I	5	CI	6	120.0	1	180.0
I	6	CI	1	120.0	2	180.0

CC=1.39483
CH=1.08673
CF=1.33960
CCl=1.72090
CBr=1.89068
CI=2.07886
$END

$REM
   JOB_TYPE	OPTIMIZATION
   BASIS	6-311++G**
   METHOD	B3LYP
   MEM_TOTAL	64000
   SYM_IGNORE	TRUE
$END

--------------------------------------------------------------
 ----------------------------------------------------------------
             Standard Nuclear Orientation (Angstroms)
    I     Atom           X                Y                Z
 ----------------------------------------------------------------
    1      C       0.0000000000     0.0000000000     0.0000000000
    2      C       0.0000000000     0.0000000000     1.3948300000
    3      C       1.2079582140     0.0000000000     2.0922450000
    4      C       2.4159164279     0.0000000000     1.3948300000
    5      C       2.4159164279     0.0000000000    -0.0000000000
    6      C       1.2079582140     0.0000000000    -0.6974150000
    7      Br     -1.6373769104    -0.0000000000    -0.9453400000
    8      Br     -1.6373769104    -0.0000000000     2.3401700000
    9      I       1.2079582140    -0.0000000000     4.1711050000
   10      Br      4.0532933383    -0.0000000000     2.3401700000
   11      I       4.2162619988    -0.0000000000    -1.0394300000
   12      I       1.2079582140    -0.0000000000    -2.7762750000
 ----------------------------------------------------------------
 Nuclear Repulsion Energy =        4978.68048696 hartrees
 There are      150 alpha and      150 beta electrons
 Requested basis set is 6-311++G(d,p)
 There are 165 shells and 462 basis functions

 Total QAlloc Memory Limit  64000 MB
 Mega-Array Size       188 MB
 MEM_STATIC part       192 MB
 A cutoff of  1.0D-11 yielded   7793 shell pairs
 There are     68050 function pairs (     76170 Cartesian)
 Smallest overlap matrix eigenvalue = 4.02E-07

 Q-Chem warning in module stvman/mkSTV.C, line 318:

 Overlap eigenvalue is smaller than square root of threshold
 Use THRESH >= 12 to get rid of this warning

 Linear dependence detected in AO basis
 Tighter screening thresholds may be required for diffuse basis sets
 Use S2THRESH > 14 and THRESH = 14 in case of SCF convergence issues
 Number of orthogonalized atomic orbitals = 461
 Maximum deviation from orthogonality = 2.616E-10

 Scale SEOQF with 1.000000e-01/1.000000e-01/1.000000e-01

 Standard Electronic Orientation quadrupole field applied
 Nucleus-field energy     =    -0.0000001292 hartrees
 Guess from superposition of atomic densities
 Warning:  Energy on first SCF cycle will be non-variational
 SAD guess density has 300.000000 electrons

 -----------------------------------------------------------------------
  General SCF calculation program by
  Eric Jon Sundstrom, Paul Horn, Yuezhi Mao, Dmitri Zuev, Alec White,
  David Stuck, Shaama M.S., Shane Yost, Joonho Lee, David Small,
  Daniel Levine, Susi Lehtola, Hugh Burton, Evgeny Epifanovsky,
  Bang C. Huynh
 -----------------------------------------------------------------------
 Exchange:     0.2000 Hartree-Fock + 0.0800 Slater + 0.7200 B88
 Correlation:  0.1900 VWN1RPA + 0.8100 LYP
 Using SG-1 standard quadrature grid
 using 4 threads for integral computing
 -------------------------------------------------------
 OpenMP Integral computing Module                
 Release: version 2.0, May 2017, Q-Chem Inc. Pleasanton 
 -------------------------------------------------------
 A restricted SCF calculation will be
 performed using DIIS
 SCF converges when DIIS error is below 1.0e-08
 ---------------------------------------
  Cycle       Energy         DIIS error
 ---------------------------------------
    1  -28712.0374020541      2.73e-02  
    2  -28709.5603572298      1.92e-03  
    3  -28709.4223196236      2.88e-03  
    4  -28709.5958779547      8.67e-04  
    5  -28709.6191962768      1.22e-04  
    6  -28709.6194546554      5.45e-05  
    7  -28709.6195132472      2.65e-05  
    8  -28709.6195317960      6.08e-06  
    9  -28709.6195327058      1.86e-06  
   10  -28709.6195327838      4.98e-07  
   11  -28709.6195327877      2.32e-07  
   12  -28709.6195327880      9.72e-08  
   13  -28709.6195327874      3.05e-08  
   14  -28709.6195327899      6.49e-09  Convergence criterion met
 ---------------------------------------
 SCF time:   CPU 346.98s  wall 92.00s 
 SCF   energy in the final basis set =   -28709.6195327899
 Total energy in the final basis set =   -28709.6195327899

 --------------------------------------------------------------

                    Orbital Energies (a.u.)
 --------------------------------------------------------------

 Alpha MOs
 -- Occupied --
**************************-482.8548-482.8546-482.8543-176.3172-176.3169
********-165.7210-165.7206-165.7205-165.7189-165.7186-165.7185-165.7184
********-165.7181 -62.5079 -62.5076 -62.5073 -56.3286 -56.3283 -56.3279
-56.3245 -56.3242 -56.3241 -56.3239 -56.3238 -56.3235 -35.8138 -35.8135
-35.8133 -31.3071 -31.3068 -31.3067 -31.3012 -31.3009 -31.3007 -31.3006
-31.3003 -31.3000 -22.9576 -22.9572 -22.9571 -22.9563 -22.9559 -22.9559
-22.9558 -22.9555 -22.9554 -22.9517 -22.9517 -22.9514 -22.9514 -22.9512
-22.9512 -10.2772 -10.2768 -10.2766 -10.2659 -10.2657 -10.2652  -8.7170
 -8.7167  -8.7163  -6.5491  -6.5488  -6.5485  -6.5356  -6.5352  -6.5349
 -6.5345  -6.5341  -6.5338  -6.3637  -6.3634  -6.3631  -4.7765  -4.7761
 -4.7760  -4.7616  -4.7613  -4.7610  -4.7605  -4.7602  -4.7598  -2.6598
 -2.6595  -2.6592  -2.6564  -2.6561  -2.6557  -2.6555  -2.6551  -2.6548
 -2.6447  -2.6446  -2.6443  -2.6442  -2.6440  -2.6438  -2.0426  -2.0422
 -2.0421  -2.0379  -2.0377  -2.0373  -2.0371  -2.0368  -2.0365  -2.0243
 -2.0241  -2.0240  -2.0238  -2.0236  -2.0234  -0.9446  -0.8769  -0.8532
 -0.8190  -0.7900  -0.7503  -0.7168  -0.6842  -0.6568  -0.6160  -0.5956
 -0.5502  -0.4994  -0.4601  -0.4537  -0.4368  -0.4165  -0.3926  -0.3851
 -0.3757  -0.3732  -0.3432  -0.3376  -0.3258  -0.3252  -0.3117  -0.2931
 -0.2897  -0.2891  -0.2673  -0.2609  -0.2556  -0.2388
 -- Virtual --
 -0.1048  -0.0687  -0.0666  -0.0560  -0.0441  -0.0151  -0.0083  -0.0012
  0.0049   0.0263   0.0273   0.0428   0.0477   0.0546   0.0555   0.0581
  0.0653   0.0675   0.0706   0.0794   0.0862   0.0881   0.0917   0.0967
  0.1065   0.1125   0.1222   0.1305   0.1308   0.1361   0.1434   0.1512
  0.1722   0.1782   0.1805   0.1886   0.1934   0.1956   0.2000   0.2001
  0.2044   0.2100   0.2142   0.2216   0.2297   0.2403   0.2408   0.2457
  0.2572   0.2627   0.2827   0.2899   0.2946   0.3052   0.3127   0.3290
  0.3621   0.3622   0.3698   0.3842   0.3904   0.3917   0.4029   0.4093
  0.4113   0.4223   0.4224   0.4253   0.4378   0.4408   0.4497   0.4542
  0.4578   0.4723   0.4738   0.4785   0.4896   0.4997   0.5046   0.5074
  0.5097   0.5160   0.5167   0.5367   0.5391   0.5426   0.5501   0.5550
  0.5645   0.5843   0.6040   0.6120   0.6131   0.6167   0.6275   0.6461
  0.6608   0.6764   0.6866   0.6896   0.7050   0.7197   0.7201   0.7362
  0.7446   0.7542   0.7593   0.7779   0.7792   0.8016   0.8194   0.8284
  0.8436   0.8564   0.8809   0.9031   0.9256   0.9376   0.9429   0.9999
  1.0111   1.0382   1.0411   1.0858   1.1019   1.1149   1.1292   1.1404
  1.1898   1.2149   1.2292   1.2453   1.3390   1.3416   1.3451   1.3549
  1.3655   1.3869   1.4043   1.4603   1.4642   1.4778   1.4808   1.5163
  1.5346   1.5468   1.5698   1.5983   1.7233   1.7275   1.7539   1.7698
  1.8195   1.8257   1.8538   1.8538   1.9039   1.9888   2.0025   2.0108
  2.0539   2.0595   2.1150   2.1169   2.1448   2.1817   2.2024   2.2406
  2.2666   2.2672   2.3008   2.3239   2.3561   2.3685   2.4905   2.5766
  2.7012   2.7195   2.7873   2.8198   2.8298   2.8783   2.9465   2.9700
  3.0510   3.0851   3.1345   3.1631   3.3866   3.4084   3.6319   3.8066
  3.8201   3.9349   3.9397   3.9617   3.9715   3.9869   3.9908   3.9966
  3.9978   4.0151   4.0234   4.0350   4.0402   4.0479   4.0615   4.0653
  4.0741   4.0802   4.0862   4.1377   4.1527   4.1864   4.2286   4.2526
  4.2532   4.2902   4.3087   4.3154   4.3755   4.4024   4.4311   4.4686
  4.5163   4.6275   4.8268   5.9997   6.0224   6.0504   6.0665   6.1089
  6.1357   6.1728   6.1823   6.2369   6.6847   6.7706   6.8340   7.5380
  7.5507   7.5771   7.6611   7.6729   7.7168   7.7271   7.7553   7.7996
 23.1635  23.7834  23.7865  23.9565  23.9584  24.0471  27.8772  27.9163
 27.9844  28.3410  28.3580  28.3794  28.3927  28.4118  28.4268  28.4449
 28.4522  28.4822  28.5225  28.5311  28.5346  28.5389  28.5467  28.5584
 28.5603  28.5699  28.5739  28.6003  28.6280  28.6536  28.7002  28.7344
 28.7713  47.9386  48.0201  48.0732 127.8837 127.8966 127.9128 127.9284
127.9517 127.9651 127.9802 127.9885 128.0145 151.6718 151.7056 151.7673
289.7346 289.7482 289.7749 289.8615 289.8721 289.9184 289.9470 289.9766
290.02131020.73831020.84171020.90731901.83521901.87071901.9353
 --------------------------------------------------------------

          Ground-State Mulliken Net Atomic Charges

     Atom                 Charge (a.u.)
  ----------------------------------------
      1 C                     0.056493
      2 C                     0.121151
      3 C                    -0.078910
      4 C                     0.380265
      5 C                    -0.025647
      6 C                    -0.024102
      7 Br                   -0.220722
      8 Br                   -0.244701
      9 I                     0.104919
     10 Br                   -0.273084
     11 I                     0.099675
     12 I                     0.104662
  ----------------------------------------
  Sum of atomic charges =     0.000000

 -----------------------------------------------------------------
                    Cartesian Multipole Moments
 -----------------------------------------------------------------
    Charge (ESU x 10^10)
                 0.0000
    Dipole Moment (Debye)
         X       0.2538      Y      -0.0000      Z      -0.1715
       Tot       0.3063
    Quadrupole Moments (Debye-Ang)
        XX    -167.7310     XY      -0.0000     YY    -175.6444
        XZ      -1.0521     YZ       0.0000     ZZ    -165.3259
    Octopole Moments (Debye-Ang^2)
       XXX    -700.2128    XXY      -0.0000    XYY    -246.0143
       YYY      -0.0000    XXZ    -105.7685    XYZ      -0.0000
       YYZ    -103.0433    XZZ    -230.6419    YZZ       0.0000
       ZZZ    -290.6066
    Hexadecapole Moments (Debye-Ang^3)
      XXXX   -6244.4307   XXXY      -0.0000   XXYY   -1161.5752
      XYYY      -0.0000   YYYY    -229.2102   XXXZ    -285.4858
      XXYZ      -0.0000   XYYZ     -84.6857   YYYZ       0.0000
      XXZZ   -2038.0891   XYZZ       0.0000   YYZZ   -1102.1098
      XZZZ    -239.7138   YZZZ       0.0000   ZZZZ   -5817.8524
 -----------------------------------------------------------------
 Calculating analytic gradient of the SCF energy
 Gradient of SCF Energy
            1           2           3           4           5           6
    1   0.0038705   0.0034332  -0.0004449  -0.0010339  -0.0011459   0.0016967
    2   0.0000000  -0.0000000   0.0000000   0.0000000  -0.0000000  -0.0000000
    3   0.0005766   0.0002190  -0.0020751   0.0000176  -0.0026499  -0.0003458
            7           8           9          10          11          12
    1   0.0068196   0.0064528   0.0001370  -0.0055860  -0.0182996   0.0041007
    2   0.0000000  -0.0000000   0.0000000  -0.0000000  -0.0000000  -0.0000000
    3   0.0003963  -0.0003883  -0.0169894  -0.0033669   0.0067817   0.0178243
 Max gradient component =       1.830E-02
 RMS gradient           =       5.723E-03
 Gradient time:  CPU 115.85 s  wall 29.10 s
 Geometry Optimization Parameters
   NAtoms,    NIC,     NZ,  NCons,   NDum,   NFix, NCnnct, MaxDiis
       12      78      12       0       0       0       0       0


** GEOMETRY OPTIMIZATION IN DELOCALIZED INTERNAL COORDINATES **
   Searching for a Minimum

   Optimization Cycle:   1

                       Coordinates (Angstroms)
     ATOM                X               Y               Z
      1  C         0.0000000000    0.0000000000    0.0000000000
      2  C         0.0000000000    0.0000000000    1.3948300000
      3  C         1.2079582140    0.0000000000    2.0922450000
      4  C         2.4159164279    0.0000000000    1.3948300000
      5  C         2.4159164279    0.0000000000    0.0000000000
      6  C         1.2079582140    0.0000000000   -0.6974150000
      7  Br       -1.6373769104    0.0000000000   -0.9453400000
      8  Br       -1.6373769104    0.0000000000    2.3401700000
      9  I         1.2079582140    0.0000000000    4.1711050000
     10  Br        4.0532933383    0.0000000000    2.3401700000
     11  I         4.2162619988    0.0000000000   -1.0394300000
     12  I         1.2079582140    0.0000000000   -2.7762750000
   Point Group: c1    Number of degrees of freedom:    30


   Energy is -28709.619532790


 Attempting to generate delocalized internal coordinates
 Initial Hessian constructed with Jon Baker's OPTIMIZE code

 21 Hessian modes will be used to form the next step
  Hessian Eigenvalues:
     0.124424    0.124424    0.124424    0.201019    0.201019    0.201019
     0.250000    0.250000    0.250000    0.250000    0.250000    0.250000
     0.250000    0.250000    0.250000    0.426727    0.426727    0.464882
     0.464882    0.464882    0.464882

 Minimum search - taking simple RFO step
 Searching for Lamda that Minimizes Along All modes
 Value Taken    Lamda =  -0.01199447
 Step Taken.  Stepsize is  0.258944

                             Maximum     Tolerance    Cnvgd?
         Gradient           0.043767      0.000300      NO
         Displacement       0.162755      0.001200      NO
         Energy change     *********      0.000001      NO


 New Cartesian Coordinates Obtained by Inverse Iteration

 Displacement from previous Coordinates is:  0.397500
 ----------------------------------------------------------------
             Standard Nuclear Orientation (Angstroms)
    I     Atom           X                Y                Z
 ----------------------------------------------------------------
    1      C      -0.0013789983     0.0000000000    -0.0036693200
    2      C      -0.0044423412     0.0000000000     1.3990638824
    3      C       1.2074337232     0.0000000000     2.1141395995
    4      C       2.4216040548     0.0000000000     1.3979022665
    5      C       2.4373724029     0.0000000000    -0.0139911841
    6      C       1.2100758419     0.0000000000    -0.7243097966
    7      Br     -1.6759902639     0.0000000000    -0.9135711501
    8      Br     -1.6784612612     0.0000000000     2.3083807223
    9      I       1.2039635089     0.0000000000     4.2588988502
   10      Br      4.0709115783     0.0000000000     2.3549670973
   11      I       4.3350391313     0.0000000000    -1.0320155965
   12      I       1.1323398512     0.0000000000    -2.8709053709
 ----------------------------------------------------------------
 Nuclear Repulsion Energy =        4882.68388752 hartrees
 There are      150 alpha and      150 beta electrons
 Applying Cartesian multipole field
    Component          Value
    ---------          -----
     (2,0,0)        1.00000E-11
     (0,2,0)        2.00000E-11
     (0,0,2)       -3.00000E-11
 Nucleus-field energy     =    -0.0000001338 hartrees
 Requested basis set is 6-311++G(d,p)
 There are 165 shells and 462 basis functions
 A cutoff of  1.0D-11 yielded   7724 shell pairs
 There are     67396 function pairs (     75408 Cartesian)
 Smallest overlap matrix eigenvalue = 4.65E-07

 Q-Chem warning in module stvman/mkSTV.C, line 318:

 Overlap eigenvalue is smaller than square root of threshold
 Use THRESH >= 12 to get rid of this warning

 Linear dependence detected in AO basis
 Tighter screening thresholds may be required for diffuse basis sets
 Use S2THRESH > 14 and THRESH = 14 in case of SCF convergence issues
 Number of orthogonalized atomic orbitals = 461
 Maximum deviation from orthogonality = 1.646E-10
 Guess MOs from SCF MO coefficient file

 -----------------------------------------------------------------------
  General SCF calculation program by
  Eric Jon Sundstrom, Paul Horn, Yuezhi Mao, Dmitri Zuev, Alec White,
  David Stuck, Shaama M.S., Shane Yost, Joonho Lee, David Small,
  Daniel Levine, Susi Lehtola, Hugh Burton, Evgeny Epifanovsky,
  Bang C. Huynh
 -----------------------------------------------------------------------
 Exchange:     0.2000 Hartree-Fock + 0.0800 Slater + 0.7200 B88
 Correlation:  0.1900 VWN1RPA + 0.8100 LYP
 Using SG-1 standard quadrature grid
 using 4 threads for integral computing
 -------------------------------------------------------
 OpenMP Integral computing Module                
 Release: version 2.0, May 2017, Q-Chem Inc. Pleasanton 
 -------------------------------------------------------
 A restricted SCF calculation will be
 performed using DIIS
 SCF converges when DIIS error is below 1.0e-08
 ---------------------------------------
  Cycle       Energy         DIIS error
 ---------------------------------------
    1  -28709.6174736919      6.27e-04  
    2  -28709.6195402284      3.34e-04  
    3  -28709.6146923264      5.20e-04  
    4  -28709.6228084185      4.79e-05  
    5  -28709.6228610043      1.50e-05  
    6  -28709.6228661560      5.07e-06  
    7  -28709.6228665797      2.99e-06  
    8  -28709.6228668240      6.45e-07  
    9  -28709.6228668341      1.36e-07  
   10  -28709.6228668327      8.74e-08  
   11  -28709.6228668335      3.36e-08  
   12  -28709.6228668334      8.14e-09  Convergence criterion met
 ---------------------------------------
 SCF time:   CPU 299.62s  wall 80.00s 
 SCF   energy in the final basis set =   -28709.6228668334
 Total energy in the final basis set =   -28709.6228668334

 --------------------------------------------------------------

                    Orbital Energies (a.u.)
 --------------------------------------------------------------

 Alpha MOs
 -- Occupied --
**************************-482.8552-482.8551-482.8546-176.3194-176.3194
********-165.7233-165.7233-165.7228-165.7210-165.7210-165.7208-165.7208
********-165.7203 -62.5081 -62.5081 -62.5075 -56.3289 -56.3288 -56.3283
-56.3247 -56.3247 -56.3243 -56.3243 -56.3241 -56.3237 -35.8158 -35.8158
-35.8153 -31.3094 -31.3094 -31.3089 -31.3030 -31.3030 -31.3025 -31.3025
-31.3025 -31.3020 -22.9598 -22.9597 -22.9593 -22.9584 -22.9583 -22.9580
-22.9580 -22.9579 -22.9575 -22.9535 -22.9535 -22.9535 -22.9535 -22.9530
-22.9530 -10.2833 -10.2821 -10.2813 -10.2755 -10.2750 -10.2735  -8.7170
 -8.7170  -8.7165  -6.5493  -6.5491  -6.5487  -6.5355  -6.5355  -6.5350
 -6.5345  -6.5344  -6.5339  -6.3651  -6.3651  -6.3647  -4.7783  -4.7782
 -4.7777  -4.7628  -4.7627  -4.7623  -4.7618  -4.7617  -4.7613  -2.6600
 -2.6598  -2.6594  -2.6564  -2.6563  -2.6558  -2.6556  -2.6555  -2.6550
 -2.6446  -2.6445  -2.6445  -2.6445  -2.6440  -2.6439  -2.0438  -2.0437
 -2.0432  -2.0393  -2.0392  -2.0388  -2.0385  -2.0385  -2.0381  -2.0251
 -2.0251  -2.0251  -2.0250  -2.0247  -2.0246  -0.9369  -0.8724  -0.8450
 -0.8151  -0.7846  -0.7470  -0.7068  -0.6777  -0.6556  -0.6140  -0.5992
 -0.5433  -0.4968  -0.4539  -0.4516  -0.4340  -0.4134  -0.3890  -0.3822
 -0.3730  -0.3662  -0.3443  -0.3376  -0.3237  -0.3194  -0.3107  -0.2925
 -0.2892  -0.2841  -0.2723  -0.2630  -0.2586  -0.2456
 -- Virtual --
 -0.1160  -0.0733  -0.0706  -0.0690  -0.0550  -0.0268  -0.0170  -0.0041
  0.0030   0.0259   0.0276   0.0433   0.0470   0.0540   0.0542   0.0586
  0.0637   0.0667   0.0705   0.0773   0.0875   0.0877   0.0911   0.0956
  0.1067   0.1115   0.1213   0.1307   0.1318   0.1358   0.1426   0.1521
  0.1645   0.1735   0.1742   0.1847   0.1905   0.1941   0.1990   0.2016
  0.2031   0.2085   0.2122   0.2198   0.2264   0.2383   0.2388   0.2462
  0.2520   0.2618   0.2799   0.2862   0.2875   0.3006   0.3155   0.3435
  0.3578   0.3599   0.3741   0.3785   0.3837   0.3927   0.3944   0.4006
  0.4076   0.4164   0.4195   0.4206   0.4335   0.4376   0.4431   0.4471
  0.4540   0.4640   0.4692   0.4753   0.4835   0.4926   0.5032   0.5035
  0.5058   0.5127   0.5181   0.5218   0.5338   0.5341   0.5488   0.5541
  0.5650   0.5805   0.5821   0.5945   0.6026   0.6065   0.6079   0.6445
  0.6548   0.6720   0.6822   0.6861   0.7001   0.7124   0.7139   0.7248
  0.7310   0.7481   0.7500   0.7635   0.7666   0.7944   0.8135   0.8233
  0.8417   0.8532   0.8761   0.8868   0.9168   0.9391   0.9410   0.9801
  1.0039   1.0321   1.0361   1.0806   1.0967   1.1086   1.1232   1.1301
  1.1734   1.2042   1.2230   1.2409   1.3135   1.3275   1.3395   1.3572
  1.3574   1.3758   1.4179   1.4299   1.4591   1.4649   1.4689   1.4809
  1.5157   1.5298   1.5610   1.5885   1.7159   1.7187   1.7462   1.7558
  1.8068   1.8094   1.8365   1.8478   1.8933   1.9864   1.9882   2.0085
  2.0363   2.0486   2.1038   2.1138   2.1326   2.1709   2.1865   2.2238
  2.2443   2.2511   2.2821   2.3122   2.3359   2.3534   2.4868   2.5695
  2.6987   2.7134   2.7628   2.8164   2.8225   2.8739   2.9357   2.9606
  3.0340   3.0468   3.1160   3.1435   3.3681   3.3795   3.5970   3.7840
  3.8025   3.9400   3.9440   3.9617   3.9627   3.9840   3.9865   3.9948
  3.9980   4.0083   4.0201   4.0261   4.0271   4.0408   4.0548   4.0614
  4.0750   4.0768   4.0814   4.1274   4.1394   4.1593   4.2135   4.2392
  4.2452   4.2756   4.2988   4.3101   4.3728   4.3976   4.4211   4.4421
  4.4801   4.5857   4.7876   5.9987   6.0164   6.0408   6.0818   6.0934
  6.1234   6.1463   6.1522   6.1889   6.6725   6.7638   6.8299   7.5373
  7.5496   7.5745   7.6586   7.6701   7.7056   7.7209   7.7422   7.7909
 23.1624  23.7383  23.7503  23.8930  23.9046  23.9838  27.8464  27.8934
 27.9589  28.3388  28.3522  28.3710  28.3982  28.4049  28.4146  28.4296
 28.4367  28.4570  28.5230  28.5291  28.5293  28.5395  28.5418  28.5519
 28.5566  28.5582  28.5663  28.5952  28.6176  28.6328  28.6877  28.7216
 28.7572  47.9296  48.0148  48.0712 127.8811 127.8912 127.9056 127.9351
127.9441 127.9548 127.9667 127.9707 127.9887 151.6451 151.6847 151.7427
289.7337 289.7466 289.7717 289.8591 289.8688 289.9145 289.9334 289.9640
290.01221020.72681020.83501020.90531901.80741901.84881901.9092
 --------------------------------------------------------------

          Ground-State Mulliken Net Atomic Charges

     Atom                 Charge (a.u.)
  ----------------------------------------
      1 C                     0.039992
      2 C                     0.083191
      3 C                    -0.036727
      4 C                     0.362097
      5 C                    -0.023528
      6 C                    -0.039001
      7 Br                   -0.214750
      8 Br                   -0.238674
      9 I                     0.114726
     10 Br                   -0.262890
     11 I                     0.104698
     12 I                     0.110867
  ----------------------------------------
  Sum of atomic charges =     0.000000

 -----------------------------------------------------------------
                    Cartesian Multipole Moments
 -----------------------------------------------------------------
    Charge (ESU x 10^10)
                -0.0000
    Dipole Moment (Debye)
         X       0.1849      Y       0.0000      Z      -0.0971
       Tot       0.2088
    Quadrupole Moments (Debye-Ang)
        XX    -167.2176     XY      -0.0000     YY    -176.2878
        XZ      -0.5721     YZ       0.0000     ZZ    -165.0589
    Octopole Moments (Debye-Ang^2)
       XXX    -696.8548    XXY       0.0000    XYY    -247.2719
       YYY       0.0000    XXZ    -105.2468    XYZ       0.0000
       YYZ    -103.4106    XZZ    -231.7553    YZZ       0.0000
       ZZZ    -288.9703
    Hexadecapole Moments (Debye-Ang^3)
      XXXX   -6378.9545   XXXY      -0.0000   XXYY   -1196.8228
      XYYY      -0.0000   YYYY    -230.8266   XXXZ    -301.3223
      XXYZ       0.0000   XYYZ     -87.9589   YYYZ       0.0000
      XXZZ   -2112.6676   XYZZ       0.0000   YYZZ   -1139.0630
      XZZZ    -234.4698   YZZZ       0.0000   ZZZZ   -5976.2534
 -----------------------------------------------------------------
 Calculating analytic gradient of the SCF energy
 Gradient of SCF Energy
            1           2           3           4           5           6
    1  -0.0016899  -0.0015355   0.0000009   0.0008090   0.0055776  -0.0030752
    2  -0.0000000  -0.0000000   0.0000000   0.0000000  -0.0000000   0.0000000
    3   0.0031500  -0.0029057   0.0018303   0.0013277   0.0000608  -0.0040640
            7           8           9          10          11          12
    1  -0.0007053  -0.0021506   0.0009260   0.0008697   0.0059386  -0.0049652
    2   0.0000000   0.0000000   0.0000000   0.0000000   0.0000000   0.0000000
    3   0.0022757  -0.0034970   0.0038575  -0.0010870   0.0031243  -0.0040726
 Max gradient component =       5.939E-03
 RMS gradient           =       2.432E-03
 Gradient time:  CPU 110.88 s  wall 27.85 s
 Geometry Optimization Parameters
   NAtoms,    NIC,     NZ,  NCons,   NDum,   NFix, NCnnct, MaxDiis
       12      78      12       0       0       0       0       0

 Cartesian Hessian Update
 Hessian updated using BFGS update


** GEOMETRY OPTIMIZATION IN DELOCALIZED INTERNAL COORDINATES **
   Searching for a Minimum

   Optimization Cycle:   2

                       Coordinates (Angstroms)
     ATOM                X               Y               Z
      1  C        -0.0013789983    0.0000000000   -0.0036693200
      2  C        -0.0044423412    0.0000000000    1.3990638824
      3  C         1.2074337232    0.0000000000    2.1141395995
      4  C         2.4216040548    0.0000000000    1.3979022665
      5  C         2.4373724029    0.0000000000   -0.0139911841
      6  C         1.2100758419    0.0000000000   -0.7243097966
      7  Br       -1.6759902639    0.0000000000   -0.9135711501
      8  Br       -1.6784612612    0.0000000000    2.3083807223
      9  I         1.2039635089    0.0000000000    4.2588988502
     10  Br        4.0709115783    0.0000000000    2.3549670973
     11  I         4.3350391313    0.0000000000   -1.0320155965
     12  I         1.1323398512    0.0000000000   -2.8709053709
   Point Group: c1    Number of degrees of freedom:    30


   Energy is -28709.622866833

 Hessian updated using BFGS update

 10 Hessian modes will be used to form the next step
  Hessian Eigenvalues:
     0.122804    0.124929    0.197930    0.201036    0.248163    0.324764
     0.426727    0.431770    0.458446    0.546626

 Minimum search - taking simple RFO step
 Searching for Lamda that Minimizes Along All modes
 Value Taken    Lamda =  -0.00225352
 Step Taken.  Stepsize is  0.073969

                             Maximum     Tolerance    Cnvgd?
         Gradient           0.023657      0.000300      NO
         Displacement       0.056077      0.001200      NO
         Energy change     -0.003334      0.000001      NO


 New Cartesian Coordinates Obtained by Inverse Iteration

 Displacement from previous Coordinates is:  0.213065
 ----------------------------------------------------------------
             Standard Nuclear Orientation (Angstroms)
    I     Atom           X                Y                Z
 ----------------------------------------------------------------
    1      C      -0.0072384472     0.0000000000    -0.0047180156
    2      C      -0.0070894848     0.0000000000     1.4023697090
    3      C       1.2060129757     0.0000000000     2.1119794239
    4      C       2.4214683030     0.0000000000     1.4010029009
    5      C       2.4292253486     0.0000000000    -0.0092005024
    6      C       1.2091694385     0.0000000000    -0.7140714419
    7      Br     -1.6713658294     0.0000000000    -0.9384672196
    8      Br     -1.6613254810     0.0000000000     2.3491573215
    9      I       1.1901983350     0.0000000000     4.2519476300
   10      Br      4.0655591592     0.0000000000     2.3693200712
   11      I       4.2889654065     0.0000000000    -1.0879923626
   12      I       1.1948875039     0.0000000000    -2.8564375144
 ----------------------------------------------------------------
 Nuclear Repulsion Energy =        4893.02767468 hartrees
 There are      150 alpha and      150 beta electrons
 Applying Cartesian multipole field
    Component          Value
    ---------          -----
     (2,0,0)        1.00000E-11
     (0,2,0)        2.00000E-11
     (0,0,2)       -3.00000E-11
 Nucleus-field energy     =    -0.0000001355 hartrees
 Requested basis set is 6-311++G(d,p)
 There are 165 shells and 462 basis functions
 A cutoff of  1.0D-11 yielded   7723 shell pairs
 There are     67397 function pairs (     75414 Cartesian)
 Smallest overlap matrix eigenvalue = 4.53E-07

 Q-Chem warning in module stvman/mkSTV.C, line 318:

 Overlap eigenvalue is smaller than square root of threshold
 Use THRESH >= 12 to get rid of this warning

 Linear dependence detected in AO basis
 Tighter screening thresholds may be required for diffuse basis sets
 Use S2THRESH > 14 and THRESH = 14 in case of SCF convergence issues
 Number of orthogonalized atomic orbitals = 461
 Maximum deviation from orthogonality = 3.168E-10
 Guess MOs from SCF MO coefficient file

 -----------------------------------------------------------------------
  General SCF calculation program by
  Eric Jon Sundstrom, Paul Horn, Yuezhi Mao, Dmitri Zuev, Alec White,
  David Stuck, Shaama M.S., Shane Yost, Joonho Lee, David Small,
  Daniel Levine, Susi Lehtola, Hugh Burton, Evgeny Epifanovsky,
  Bang C. Huynh
 -----------------------------------------------------------------------
 Exchange:     0.2000 Hartree-Fock + 0.0800 Slater + 0.7200 B88
 Correlation:  0.1900 VWN1RPA + 0.8100 LYP
 Using SG-1 standard quadrature grid
 using 4 threads for integral computing
 -------------------------------------------------------
 OpenMP Integral computing Module                
 Release: version 2.0, May 2017, Q-Chem Inc. Pleasanton 
 -------------------------------------------------------
 A restricted SCF calculation will be
 performed using DIIS
 SCF converges when DIIS error is below 1.0e-08
 ---------------------------------------
  Cycle       Energy         DIIS error
 ---------------------------------------
    1  -28709.6223721709      2.51e-04  
    2  -28709.6234317990      7.33e-05  
    3  -28709.6232113439      1.14e-04  
    4  -28709.6235649342      2.78e-05  
    5  -28709.6235866960      7.92e-06  
    6  -28709.6235882673      2.07e-06  
    7  -28709.6235883798      6.39e-07  
    8  -28709.6235883879      3.12e-07  
    9  -28709.6235883908      1.23e-07  
   10  -28709.6235883903      1.48e-08  
   11  -28709.6235883917      1.10e-08  
   12  -28709.6235883885      4.52e-09  Convergence criterion met
 ---------------------------------------
 SCF time:   CPU 291.19s  wall 78.00s 
 SCF   energy in the final basis set =   -28709.6235883885
 Total energy in the final basis set =   -28709.6235883885

 --------------------------------------------------------------

                    Orbital Energies (a.u.)
 --------------------------------------------------------------

 Alpha MOs
 -- Occupied --
**************************-482.8555-482.8553-482.8552-176.3190-176.3189
********-165.7228-165.7228-165.7226-165.7206-165.7206-165.7204-165.7203
********-165.7201 -62.5084 -62.5082 -62.5081 -56.3292 -56.3289 -56.3288
-56.3250 -56.3248 -56.3247 -56.3246 -56.3244 -56.3243 -35.8154 -35.8154
-35.8151 -31.3089 -31.3089 -31.3087 -31.3026 -31.3026 -31.3023 -31.3021
-31.3020 -31.3018 -22.9593 -22.9593 -22.9590 -22.9579 -22.9579 -22.9576
-22.9576 -22.9575 -22.9573 -22.9531 -22.9531 -22.9531 -22.9531 -22.9528
-22.9528 -10.2832 -10.2826 -10.2821 -10.2740 -10.2735 -10.2727  -8.7173
 -8.7171  -8.7169  -6.5496  -6.5493  -6.5492  -6.5358  -6.5356  -6.5354
 -6.5347  -6.5346  -6.5344  -6.3648  -6.3647  -6.3645  -4.7778  -4.7778
 -4.7775  -4.7625  -4.7624  -4.7622  -4.7615  -4.7613  -4.7612  -2.6602
 -2.6599  -2.6599  -2.6567  -2.6564  -2.6563  -2.6558  -2.6556  -2.6555
 -2.6448  -2.6447  -2.6447  -2.6446  -2.6445  -2.6444  -2.0434  -2.0434
 -2.0430  -2.0389  -2.0389  -2.0387  -2.0382  -2.0381  -2.0379  -2.0250
 -2.0248  -2.0248  -2.0247  -2.0246  -2.0244  -0.9373  -0.8713  -0.8467
 -0.8155  -0.7851  -0.7474  -0.7072  -0.6785  -0.6560  -0.6150  -0.5983
 -0.5440  -0.4972  -0.4544  -0.4520  -0.4343  -0.4134  -0.3896  -0.3814
 -0.3722  -0.3678  -0.3427  -0.3359  -0.3245  -0.3228  -0.3103  -0.2920
 -0.2897  -0.2893  -0.2692  -0.2626  -0.2590  -0.2440
 -- Virtual --
 -0.1159  -0.0720  -0.0698  -0.0697  -0.0539  -0.0262  -0.0155  -0.0052
  0.0024   0.0259   0.0274   0.0432   0.0469   0.0541   0.0542   0.0584
  0.0639   0.0667   0.0696   0.0775   0.0866   0.0881   0.0911   0.0961
  0.1060   0.1119   0.1211   0.1310   0.1313   0.1359   0.1431   0.1524
  0.1700   0.1730   0.1751   0.1856   0.1916   0.1950   0.1976   0.2016
  0.2028   0.2083   0.2112   0.2193   0.2260   0.2383   0.2392   0.2456
  0.2526   0.2635   0.2791   0.2871   0.2872   0.3008   0.3155   0.3350
  0.3572   0.3605   0.3742   0.3774   0.3838   0.3923   0.3966   0.4013
  0.4093   0.4159   0.4190   0.4212   0.4356   0.4375   0.4434   0.4521
  0.4535   0.4668   0.4706   0.4732   0.4855   0.4996   0.5030   0.5041
  0.5073   0.5139   0.5182   0.5233   0.5336   0.5345   0.5488   0.5555
  0.5633   0.5792   0.5873   0.5995   0.6021   0.6086   0.6093   0.6437
  0.6521   0.6671   0.6810   0.6855   0.6973   0.7119   0.7165   0.7264
  0.7326   0.7497   0.7518   0.7634   0.7658   0.7942   0.8142   0.8232
  0.8405   0.8524   0.8748   0.8888   0.9153   0.9393   0.9408   0.9854
  1.0029   1.0310   1.0328   1.0819   1.0965   1.1107   1.1206   1.1379
  1.1758   1.2056   1.2213   1.2391   1.3242   1.3271   1.3376   1.3530
  1.3586   1.3776   1.4051   1.4331   1.4575   1.4630   1.4708   1.4957
  1.5174   1.5309   1.5626   1.5863   1.7171   1.7194   1.7447   1.7598
  1.8075   1.8114   1.8422   1.8449   1.8946   1.9863   1.9872   2.0089
  2.0403   2.0489   2.1066   2.1104   2.1328   2.1701   2.1925   2.2259
  2.2470   2.2528   2.2832   2.3105   2.3404   2.3546   2.4880   2.5703
  2.6987   2.7142   2.7659   2.8159   2.8237   2.8729   2.9361   2.9604
  3.0358   3.0505   3.1184   3.1438   3.3665   3.3863   3.6009   3.7896
  3.8010   3.9381   3.9411   3.9604   3.9674   3.9848   3.9876   3.9937
  3.9957   4.0080   4.0200   4.0278   4.0321   4.0421   4.0549   4.0622
  4.0705   4.0749   4.0782   4.1275   4.1375   4.1695   4.2149   4.2399
  4.2457   4.2772   4.2966   4.3074   4.3728   4.4005   4.4238   4.4457
  4.4840   4.5881   4.7945   5.9972   6.0174   6.0427   6.0630   6.0941
  6.1242   6.1489   6.1618   6.2036   6.6706   6.7631   6.8253   7.5367
  7.5496   7.5743   7.6573   7.6687   7.7112   7.7207   7.7429   7.7884
 23.1616  23.7486  23.7499  23.9040  23.9076  23.9881  27.8523  27.8954
 27.9600  28.3380  28.3531  28.3725  28.3898  28.4018  28.4142  28.4332
 28.4375  28.4685  28.5221  28.5290  28.5313  28.5370  28.5419  28.5525
 28.5564  28.5629  28.5673  28.5937  28.6189  28.6395  28.6902  28.7226
 28.7579  47.9280  48.0147  48.0667 127.8807 127.8920 127.9068 127.9262
127.9429 127.9558 127.9685 127.9764 127.9962 151.6504 151.6866 151.7443
289.7327 289.7464 289.7715 289.8573 289.8675 289.9134 289.9387 289.9645
290.00971020.72511020.83501020.89941901.81281901.85081901.9111
 --------------------------------------------------------------

          Ground-State Mulliken Net Atomic Charges

     Atom                 Charge (a.u.)
  ----------------------------------------
      1 C                     0.013542
      2 C                     0.122575
      3 C                    -0.029790
      4 C                     0.293455
      5 C                     0.012504
      6 C                    -0.028405
      7 Br                   -0.211077
      8 Br                   -0.236914
      9 I                     0.112264
     10 Br                   -0.261742
     11 I                     0.104078
     12 I                     0.109509
  ----------------------------------------
  Sum of atomic charges =     0.000000

 -----------------------------------------------------------------
                    Cartesian Multipole Moments
 -----------------------------------------------------------------
    Charge (ESU x 10^10)
                -0.0000
    Dipole Moment (Debye)
         X       0.1987      Y       0.0000      Z      -0.1450
       Tot       0.2460
    Quadrupole Moments (Debye-Ang)
        XX    -167.7998     XY       0.0000     YY    -176.2484
        XZ      -1.2774     YZ       0.0000     ZZ    -164.6377
    Octopole Moments (Debye-Ang^2)
       XXX    -701.5971    XXY       0.0000    XYY    -247.4336
       YYY       0.0000    XXZ    -106.7948    XYZ       0.0000
       YYZ    -102.7248    XZZ    -230.2416    YZZ       0.0000
       ZZZ    -286.9380
    Hexadecapole Moments (Debye-Ang^3)
      XXXX   -6358.0878   XXXY       0.0000   XXYY   -1186.3301
      XYYY       0.0000   YYYY    -230.7413   XXXZ    -275.0307
      XXYZ       0.0000   XYYZ     -77.4396   YYYZ       0.0000
      XXZZ   -2094.6020   XYZZ       0.0000   YYZZ   -1143.6170
      XZZZ    -217.6446   YZZZ       0.0000   ZZZZ   -6005.1262
 -----------------------------------------------------------------
 Calculating analytic gradient of the SCF energy
 Gradient of SCF Energy
            1           2           3           4           5           6
    1  -0.0005473  -0.0002432  -0.0002415  -0.0000063   0.0007157  -0.0001833
    2  -0.0000000   0.0000000  -0.0000000   0.0000000   0.0000000  -0.0000000
    3   0.0002745   0.0002474   0.0007671   0.0009914  -0.0007949  -0.0005693
            7           8           9          10          11          12
    1  -0.0014657  -0.0000274  -0.0010759   0.0003591   0.0002524   0.0024634
    2   0.0000000  -0.0000000   0.0000000  -0.0000000   0.0000000  -0.0000000
    3  -0.0011139   0.0020746   0.0016932   0.0022005  -0.0039911  -0.0017794
 Max gradient component =       3.991E-03
 RMS gradient           =       1.125E-03
 Gradient time:  CPU 111.47 s  wall 28.00 s
 Geometry Optimization Parameters
   NAtoms,    NIC,     NZ,  NCons,   NDum,   NFix, NCnnct, MaxDiis
       12      78      12       0       0       0       0       0

 Cartesian Hessian Update
 Hessian updated using BFGS update


** GEOMETRY OPTIMIZATION IN DELOCALIZED INTERNAL COORDINATES **
   Searching for a Minimum

   Optimization Cycle:   3

                       Coordinates (Angstroms)
     ATOM                X               Y               Z
      1  C        -0.0072384472    0.0000000000   -0.0047180156
      2  C        -0.0070894848    0.0000000000    1.4023697090
      3  C         1.2060129757    0.0000000000    2.1119794239
      4  C         2.4214683030    0.0000000000    1.4010029009
      5  C         2.4292253486    0.0000000000   -0.0092005024
      6  C         1.2091694385    0.0000000000   -0.7140714419
      7  Br       -1.6713658294    0.0000000000   -0.9384672196
      8  Br       -1.6613254810    0.0000000000    2.3491573215
      9  I         1.1901983350    0.0000000000    4.2519476300
     10  Br        4.0655591592    0.0000000000    2.3693200712
     11  I         4.2889654065    0.0000000000   -1.0879923626
     12  I         1.1948875039    0.0000000000   -2.8564375144
   Point Group: c1    Number of degrees of freedom:    30


   Energy is -28709.623588389

 Hessian updated using BFGS update

 14 Hessian modes will be used to form the next step
  Hessian Eigenvalues:
     0.121197    0.124423    0.124459    0.199794    0.201015    0.201046
     0.246536    0.249886    0.407913    0.426603    0.435701    0.448781
     0.464634    0.624341

 Minimum search - taking simple RFO step
 Searching for Lamda that Minimizes Along All modes
 Value Taken    Lamda =  -0.00061828
 Step Taken.  Stepsize is  0.047431

                             Maximum     Tolerance    Cnvgd?
         Gradient           0.009230      0.000300      NO
         Displacement       0.028001      0.001200      NO
         Energy change     -0.000722      0.000001      NO


 New Cartesian Coordinates Obtained by Inverse Iteration

 Displacement from previous Coordinates is:  0.096783
 ----------------------------------------------------------------
             Standard Nuclear Orientation (Angstroms)
    I     Atom           X                Y                Z
 ----------------------------------------------------------------
    1      C      -0.0050407389     0.0000000000    -0.0041130645
    2      C      -0.0065901188     0.0000000000     1.4007677801
    3      C       1.2061614165     0.0000000000     2.1085546467
    4      C       2.4186579595     0.0000000000     1.3980357590
    5      C       2.4257060789     0.0000000000    -0.0068364048
    6      C       1.2085471033     0.0000000000    -0.7114433853
    7      Br     -1.6635959719     0.0000000000    -0.9397599627
    8      Br     -1.6639413414     0.0000000000     2.3367567164
    9      I       1.2031643643     0.0000000000     4.2391862859
   10      Br      4.0677199321     0.0000000000     2.3510810043
   11      I       4.2907596515     0.0000000000    -1.0535963046
   12      I       1.1769188930     0.0000000000    -2.8437430704
 ----------------------------------------------------------------
 Nuclear Repulsion Energy =        4906.42957221 hartrees
 There are      150 alpha and      150 beta electrons
 Applying Cartesian multipole field
    Component          Value
    ---------          -----
     (2,0,0)        1.00000E-11
     (0,2,0)        2.00000E-11
     (0,0,2)       -3.00000E-11
 Nucleus-field energy     =    -0.0000001335 hartrees
 Requested basis set is 6-311++G(d,p)
 There are 165 shells and 462 basis functions
 A cutoff of  1.0D-11 yielded   7735 shell pairs
 There are     67588 function pairs (     75651 Cartesian)
 Smallest overlap matrix eigenvalue = 4.42E-07

 Q-Chem warning in module stvman/mkSTV.C, line 318:

 Overlap eigenvalue is smaller than square root of threshold
 Use THRESH >= 12 to get rid of this warning

 Linear dependence detected in AO basis
 Tighter screening thresholds may be required for diffuse basis sets
 Use S2THRESH > 14 and THRESH = 14 in case of SCF convergence issues
 Number of orthogonalized atomic orbitals = 461
 Maximum deviation from orthogonality = 2.253E-10
 Guess MOs from SCF MO coefficient file

 -----------------------------------------------------------------------
  General SCF calculation program by
  Eric Jon Sundstrom, Paul Horn, Yuezhi Mao, Dmitri Zuev, Alec White,
  David Stuck, Shaama M.S., Shane Yost, Joonho Lee, David Small,
  Daniel Levine, Susi Lehtola, Hugh Burton, Evgeny Epifanovsky,
  Bang C. Huynh
 -----------------------------------------------------------------------
 Exchange:     0.2000 Hartree-Fock + 0.0800 Slater + 0.7200 B88
 Correlation:  0.1900 VWN1RPA + 0.8100 LYP
 Using SG-1 standard quadrature grid
 using 4 threads for integral computing
 -------------------------------------------------------
 OpenMP Integral computing Module                
 Release: version 2.0, May 2017, Q-Chem Inc. Pleasanton 
 -------------------------------------------------------
 A restricted SCF calculation will be
 performed using DIIS
 SCF converges when DIIS error is below 1.0e-08
 ---------------------------------------
  Cycle       Energy         DIIS error
 ---------------------------------------
    1  -28709.6235676191      1.13e-04  
    2  -28709.6237250236      5.49e-05  
    3  -28709.6235891845      8.62e-05  
    4  -28709.6238131895      9.81e-06  
    5  -28709.6238160889      2.49e-06  
    6  -28709.6238162086      1.26e-06  
    7  -28709.6238162465      5.65e-07  
    8  -28709.6238162543      1.45e-07  
    9  -28709.6238162540      5.65e-08  
   10  -28709.6238162546      1.20e-08  
   11  -28709.6238162546      1.07e-08  
   12  -28709.6238162562      1.60e-09  Convergence criterion met
 ---------------------------------------
 SCF time:   CPU 285.90s  wall 76.00s 
 SCF   energy in the final basis set =   -28709.6238162562
 Total energy in the final basis set =   -28709.6238162562

 --------------------------------------------------------------

                    Orbital Energies (a.u.)
 --------------------------------------------------------------

 Alpha MOs
 -- Occupied --
**************************-482.8554-482.8551-482.8550-176.3187-176.3186
********-165.7226-165.7225-165.7221-165.7203-165.7203-165.7201-165.7201
********-165.7197 -62.5083 -62.5081 -62.5079 -56.3291 -56.3288 -56.3286
-56.3249 -56.3247 -56.3245 -56.3245 -56.3243 -56.3241 -35.8152 -35.8151
-35.8147 -31.3087 -31.3086 -31.3082 -31.3024 -31.3023 -31.3019 -31.3018
-31.3018 -31.3014 -22.9591 -22.9590 -22.9586 -22.9577 -22.9576 -22.9573
-22.9572 -22.9572 -22.9568 -22.9529 -22.9529 -22.9528 -22.9528 -22.9524
-22.9524 -10.2817 -10.2817 -10.2810 -10.2726 -10.2720 -10.2718  -8.7172
 -8.7171  -8.7168  -6.5495  -6.5492  -6.5491  -6.5358  -6.5356  -6.5353
 -6.5347  -6.5346  -6.5343  -6.3646  -6.3645  -6.3641  -4.7776  -4.7775
 -4.7771  -4.7623  -4.7623  -4.7619  -4.7613  -4.7612  -4.7608  -2.6602
 -2.6599  -2.6597  -2.6566  -2.6564  -2.6562  -2.6558  -2.6556  -2.6554
 -2.6448  -2.6447  -2.6447  -2.6446  -2.6444  -2.6443  -2.0433  -2.0432
 -2.0427  -2.0387  -2.0387  -2.0384  -2.0380  -2.0380  -2.0376  -2.0247
 -2.0247  -2.0246  -2.0245  -2.0243  -2.0242  -0.9389  -0.8728  -0.8475
 -0.8161  -0.7860  -0.7479  -0.7087  -0.6792  -0.6560  -0.6152  -0.5982
 -0.5453  -0.4976  -0.4556  -0.4523  -0.4348  -0.4139  -0.3900  -0.3824
 -0.3728  -0.3684  -0.3430  -0.3372  -0.3245  -0.3223  -0.3108  -0.2922
 -0.2895  -0.2873  -0.2701  -0.2626  -0.2583  -0.2435
 -- Virtual --
 -0.1141  -0.0716  -0.0689  -0.0675  -0.0523  -0.0242  -0.0146  -0.0042
  0.0029   0.0260   0.0274   0.0432   0.0470   0.0543   0.0543   0.0583
  0.0642   0.0668   0.0701   0.0780   0.0867   0.0879   0.0911   0.0961
  0.1063   0.1119   0.1215   0.1310   0.1313   0.1358   0.1430   0.1519
  0.1705   0.1731   0.1759   0.1865   0.1917   0.1946   0.1985   0.2014
  0.2032   0.2091   0.2115   0.2203   0.2265   0.2391   0.2391   0.2458
  0.2532   0.2630   0.2802   0.2876   0.2884   0.3021   0.3143   0.3360
  0.3581   0.3603   0.3753   0.3791   0.3845   0.3921   0.3978   0.4020
  0.4089   0.4182   0.4198   0.4215   0.4357   0.4378   0.4468   0.4501
  0.4538   0.4672   0.4700   0.4746   0.4856   0.4975   0.5036   0.5047
  0.5075   0.5146   0.5177   0.5253   0.5342   0.5358   0.5492   0.5551
  0.5638   0.5805   0.5895   0.6015   0.6055   0.6093   0.6116   0.6447
  0.6548   0.6696   0.6826   0.6866   0.7004   0.7137   0.7162   0.7281
  0.7336   0.7505   0.7520   0.7660   0.7686   0.7958   0.8147   0.8235
  0.8414   0.8530   0.8764   0.8913   0.9175   0.9400   0.9404   0.9865
  1.0047   1.0338   1.0352   1.0828   1.0971   1.1111   1.1233   1.1357
  1.1782   1.2070   1.2230   1.2406   1.3248   1.3315   1.3395   1.3555
  1.3595   1.3788   1.4105   1.4375   1.4611   1.4667   1.4717   1.4933
  1.5204   1.5320   1.5631   1.5894   1.7191   1.7206   1.7480   1.7617
  1.8102   1.8137   1.8438   1.8479   1.8968   1.9876   1.9896   2.0092
  2.0432   2.0498   2.1075   2.1121   2.1359   2.1721   2.1937   2.2287
  2.2516   2.2560   2.2869   2.3140   2.3430   2.3577   2.4895   2.5716
  2.6993   2.7153   2.7702   2.8171   2.8246   2.8743   2.9383   2.9623
  3.0390   3.0578   3.1216   3.1483   3.3715   3.3897   3.6077   3.7922
  3.8060   3.9384   3.9417   3.9615   3.9663   3.9851   3.9879   3.9947
  3.9964   4.0093   4.0245   4.0285   4.0293   4.0425   4.0560   4.0629
  4.0724   4.0758   4.0800   4.1293   4.1412   4.1685   4.2169   4.2427
  4.2469   4.2789   4.2994   4.3102   4.3732   4.3999   4.4250   4.4483
  4.4884   4.5950   4.8011   5.9986   6.0180   6.0435   6.0701   6.0963
  6.1263   6.1521   6.1621   6.2042   6.6741   6.7648   6.8277   7.5370
  7.5498   7.5749   7.6584   7.6691   7.7120   7.7214   7.7455   7.7909
 23.1617  23.7550  23.7585  23.9166  23.9171  24.0004  27.8545  27.8984
 27.9643  28.3391  28.3537  28.3733  28.3949  28.4042  28.4160  28.4347
 28.4396  28.4673  28.5228  28.5295  28.5313  28.5384  28.5429  28.5534
 28.5574  28.5622  28.5682  28.5957  28.6201  28.6391  28.6915  28.7244
 28.7602  47.9307  48.0157  48.0686 127.8817 127.8926 127.9076 127.9304
127.9446 127.9574 127.9699 127.9766 127.9967 151.6523 151.6893 151.7481
289.7331 289.7468 289.7722 289.8585 289.8680 289.9147 289.9395 289.9670
290.01231020.72831020.83621020.90181901.81481901.85361901.9151
 --------------------------------------------------------------

          Ground-State Mulliken Net Atomic Charges

     Atom                 Charge (a.u.)
  ----------------------------------------
      1 C                     0.031717
      2 C                     0.106703
      3 C                    -0.039942
      4 C                     0.335909
      5 C                    -0.007010
      6 C                    -0.033489
      7 Br                   -0.214093
      8 Br                   -0.237667
      9 I                     0.111512
     10 Br                   -0.265127
     11 I                     0.102910
     12 I                     0.108577
  ----------------------------------------
  Sum of atomic charges =     0.000000

 -----------------------------------------------------------------
                    Cartesian Multipole Moments
 -----------------------------------------------------------------
    Charge (ESU x 10^10)
                -0.0000
    Dipole Moment (Debye)
         X       0.2024      Y       0.0000      Z      -0.1263
       Tot       0.2386
    Quadrupole Moments (Debye-Ang)
        XX    -167.5728     XY       0.0000     YY    -176.1447
        XZ      -0.9157     YZ      -0.0000     ZZ    -164.9588
    Octopole Moments (Debye-Ang^2)
       XXX    -699.7933    XXY       0.0000    XYY    -247.2869
       YYY       0.0000    XXZ    -105.8566    XYZ      -0.0000
       YYZ    -103.0474    XZZ    -231.2980    YZZ       0.0000
       ZZZ    -288.4299
    Hexadecapole Moments (Debye-Ang^3)
      XXXX   -6343.3295   XXXY       0.0000   XXYY   -1185.6130
      XYYY       0.0000   YYYY    -230.4875   XXXZ    -287.3865
      XXYZ       0.0000   XYYZ     -83.2593   YYYZ      -0.0000
      XXZZ   -2090.3347   XYZZ       0.0000   YYZZ   -1133.3024
      XZZZ    -229.6365   YZZZ      -0.0000   ZZZZ   -5955.4160
 -----------------------------------------------------------------
 Calculating analytic gradient of the SCF energy
 Gradient of SCF Energy
            1           2           3           4           5           6
    1   0.0005402   0.0000582   0.0002256  -0.0004093  -0.0001413   0.0000956
    2   0.0000000   0.0000000  -0.0000000   0.0000000   0.0000000  -0.0000000
    3  -0.0001469  -0.0000116  -0.0003794  -0.0004593   0.0003052   0.0004815
            7           8           9          10          11          12
    1   0.0005925   0.0001390   0.0001397  -0.0001131  -0.0007275  -0.0003995
    2  -0.0000000  -0.0000000  -0.0000000  -0.0000000   0.0000000  -0.0000000
    3  -0.0007830   0.0003201  -0.0005208  -0.0007777   0.0012291   0.0007428
 Max gradient component =       1.229E-03
 RMS gradient           =       4.079E-04
 Gradient time:  CPU 112.02 s  wall 28.14 s
 Geometry Optimization Parameters
   NAtoms,    NIC,     NZ,  NCons,   NDum,   NFix, NCnnct, MaxDiis
       12      78      12       0       0       0       0       0

 Cartesian Hessian Update
 Hessian updated using BFGS update


** GEOMETRY OPTIMIZATION IN DELOCALIZED INTERNAL COORDINATES **
   Searching for a Minimum

   Optimization Cycle:   4

                       Coordinates (Angstroms)
     ATOM                X               Y               Z
      1  C        -0.0050407389    0.0000000000   -0.0041130645
      2  C        -0.0065901188    0.0000000000    1.4007677801
      3  C         1.2061614165    0.0000000000    2.1085546467
      4  C         2.4186579595    0.0000000000    1.3980357590
      5  C         2.4257060789    0.0000000000   -0.0068364048
      6  C         1.2085471033    0.0000000000   -0.7114433853
      7  Br       -1.6635959719    0.0000000000   -0.9397599627
      8  Br       -1.6639413414    0.0000000000    2.3367567164
      9  I         1.2031643643    0.0000000000    4.2391862859
     10  Br        4.0677199321    0.0000000000    2.3510810043
     11  I         4.2907596515    0.0000000000   -1.0535963046
     12  I         1.1769188930    0.0000000000   -2.8437430704
   Point Group: c1    Number of degrees of freedom:    30


   Energy is -28709.623816256

 Hessian updated using BFGS update

 16 Hessian modes will be used to form the next step
  Hessian Eigenvalues:
     0.123822    0.124427    0.131051    0.198842    0.201031    0.201310
     0.246518    0.249947    0.266030    0.423153    0.428195    0.431418
     0.462637    0.464838    0.479353    0.636027

 Minimum search - taking simple RFO step
 Searching for Lamda that Minimizes Along All modes
 Value Taken    Lamda =  -0.00007054
 Step Taken.  Stepsize is  0.015147

                             Maximum     Tolerance    Cnvgd?
         Gradient           0.003635      0.000300      NO
         Displacement       0.011016      0.001200      NO
         Energy change     -0.000228      0.000001      NO


 New Cartesian Coordinates Obtained by Inverse Iteration

 Displacement from previous Coordinates is:  0.034465
 ----------------------------------------------------------------
             Standard Nuclear Orientation (Angstroms)
    I     Atom           X                Y                Z
 ----------------------------------------------------------------
    1      C      -0.0046984535     0.0000000000    -0.0040189917
    2      C      -0.0055618430     0.0000000000     1.4003134863
    3      C       1.2066585274     0.0000000000     2.1092364681
    4      C       2.4200724933     0.0000000000     1.3987053009
    5      C       2.4274387897     0.0000000000    -0.0079726409
    6      C       1.2091483547     0.0000000000    -0.7130459539
    7      Br     -1.6691422475     0.0000000000    -0.9292507756
    8      Br     -1.6658845183     0.0000000000     2.3306473887
    9      I       1.2009287271     0.0000000000     4.2414187469
   10      Br      4.0667170060     0.0000000000     2.3576207050
   11      I       4.2933070923     0.0000000000    -1.0611081886
   12      I       1.1794832998     0.0000000000    -2.8476555452
 ----------------------------------------------------------------
 Nuclear Repulsion Energy =        4902.78618418 hartrees
 There are      150 alpha and      150 beta electrons
 Applying Cartesian multipole field
    Component          Value
    ---------          -----
     (2,0,0)        1.00000E-11
     (0,2,0)        2.00000E-11
     (0,0,2)       -3.00000E-11
 Nucleus-field energy     =    -0.0000001337 hartrees
 Requested basis set is 6-311++G(d,p)
 There are 165 shells and 462 basis functions
 A cutoff of  1.0D-11 yielded   7731 shell pairs
 There are     67491 function pairs (     75522 Cartesian)
 Smallest overlap matrix eigenvalue = 4.45E-07

 Q-Chem warning in module stvman/mkSTV.C, line 318:

 Overlap eigenvalue is smaller than square root of threshold
 Use THRESH >= 12 to get rid of this warning

 Linear dependence detected in AO basis
 Tighter screening thresholds may be required for diffuse basis sets
 Use S2THRESH > 14 and THRESH = 14 in case of SCF convergence issues
 Number of orthogonalized atomic orbitals = 461
 Maximum deviation from orthogonality = 1.767E-10
 Guess MOs from SCF MO coefficient file

 -----------------------------------------------------------------------
  General SCF calculation program by
  Eric Jon Sundstrom, Paul Horn, Yuezhi Mao, Dmitri Zuev, Alec White,
  David Stuck, Shaama M.S., Shane Yost, Joonho Lee, David Small,
  Daniel Levine, Susi Lehtola, Hugh Burton, Evgeny Epifanovsky,
  Bang C. Huynh
 -----------------------------------------------------------------------
 Exchange:     0.2000 Hartree-Fock + 0.0800 Slater + 0.7200 B88
 Correlation:  0.1900 VWN1RPA + 0.8100 LYP
 Using SG-1 standard quadrature grid
 using 4 threads for integral computing
 -------------------------------------------------------
 OpenMP Integral computing Module                
 Release: version 2.0, May 2017, Q-Chem Inc. Pleasanton 
 -------------------------------------------------------
 A restricted SCF calculation will be
 performed using DIIS
 SCF converges when DIIS error is below 1.0e-08
 ---------------------------------------
  Cycle       Energy         DIIS error
 ---------------------------------------
    1  -28709.6237953571      5.16e-05  
    2  -28709.6238285975      1.78e-05  
    3  -28709.6238037952      3.38e-05  
    4  -28709.6238376472      3.30e-06  
    5  -28709.6238379558      7.50e-07  
    6  -28709.6238379618      4.98e-07  
    7  -28709.6238379691      1.62e-07  
    8  -28709.6238379690      5.06e-08  
    9  -28709.6238379671      1.15e-08  
   10  -28709.6238379693      4.63e-09  Convergence criterion met
 ---------------------------------------
 SCF time:   CPU 243.99s  wall 65.00s 
 SCF   energy in the final basis set =   -28709.6238379693
 Total energy in the final basis set =   -28709.6238379693

 --------------------------------------------------------------

                    Orbital Energies (a.u.)
 --------------------------------------------------------------

 Alpha MOs
 -- Occupied --
**************************-482.8553-482.8552-482.8549-176.3188-176.3188
********-165.7226-165.7226-165.7222-165.7204-165.7204-165.7202-165.7202
********-165.7198 -62.5082 -62.5081 -62.5079 -56.3290 -56.3288 -56.3286
-56.3249 -56.3247 -56.3245 -56.3244 -56.3243 -56.3241 -35.8152 -35.8152
-35.8148 -31.3088 -31.3088 -31.3083 -31.3025 -31.3024 -31.3020 -31.3019
-31.3019 -31.3015 -22.9592 -22.9592 -22.9587 -22.9578 -22.9577 -22.9574
-22.9574 -22.9573 -22.9570 -22.9530 -22.9530 -22.9529 -22.9529 -22.9526
-22.9525 -10.2821 -10.2817 -10.2810 -10.2731 -10.2725 -10.2720  -8.7172
 -8.7171  -8.7168  -6.5494  -6.5492  -6.5490  -6.5357  -6.5356  -6.5353
 -6.5346  -6.5346  -6.5342  -6.3647  -6.3646  -6.3642  -4.7777  -4.7777
 -4.7772  -4.7624  -4.7623  -4.7619  -4.7614  -4.7612  -4.7609  -2.6601
 -2.6599  -2.6597  -2.6566  -2.6564  -2.6562  -2.6557  -2.6556  -2.6553
 -2.6447  -2.6447  -2.6446  -2.6446  -2.6443  -2.6442  -2.0433  -2.0433
 -2.0428  -2.0388  -2.0388  -2.0385  -2.0381  -2.0380  -2.0377  -2.0248
 -2.0247  -2.0247  -2.0246  -2.0244  -2.0243  -0.9386  -0.8727  -0.8471
 -0.8160  -0.7858  -0.7478  -0.7084  -0.6789  -0.6560  -0.6151  -0.5983
 -0.5450  -0.4975  -0.4553  -0.4523  -0.4346  -0.4138  -0.3899  -0.3823
 -0.3728  -0.3681  -0.3433  -0.3369  -0.3245  -0.3218  -0.3107  -0.2922
 -0.2895  -0.2875  -0.2701  -0.2626  -0.2584  -0.2438
 -- Virtual --
 -0.1145  -0.0717  -0.0690  -0.0680  -0.0527  -0.0248  -0.0149  -0.0041
  0.0028   0.0260   0.0274   0.0432   0.0470   0.0543   0.0543   0.0584
  0.0642   0.0668   0.0700   0.0779   0.0869   0.0880   0.0912   0.0960
  0.1063   0.1119   0.1214   0.1310   0.1313   0.1359   0.1430   0.1520
  0.1704   0.1731   0.1754   0.1860   0.1918   0.1944   0.1985   0.2015
  0.2031   0.2087   0.2118   0.2201   0.2264   0.2388   0.2390   0.2457
  0.2531   0.2629   0.2800   0.2875   0.2880   0.3017   0.3144   0.3371
  0.3581   0.3605   0.3754   0.3786   0.3842   0.3922   0.3974   0.4017
  0.4090   0.4178   0.4195   0.4214   0.4354   0.4376   0.4460   0.4502
  0.4538   0.4671   0.4701   0.4752   0.4855   0.4970   0.5035   0.5042
  0.5073   0.5142   0.5177   0.5249   0.5341   0.5355   0.5489   0.5549
  0.5641   0.5810   0.5886   0.6001   0.6044   0.6093   0.6108   0.6444
  0.6545   0.6706   0.6826   0.6862   0.6997   0.7135   0.7160   0.7277
  0.7333   0.7502   0.7518   0.7652   0.7680   0.7956   0.8145   0.8236
  0.8413   0.8530   0.8764   0.8906   0.9173   0.9398   0.9406   0.9861
  1.0045   1.0338   1.0344   1.0825   1.0970   1.1109   1.1235   1.1354
  1.1775   1.2066   1.2229   1.2406   1.3236   1.3302   1.3391   1.3551
  1.3593   1.3784   1.4097   1.4363   1.4605   1.4659   1.4714   1.4933
  1.5200   1.5315   1.5629   1.5887   1.7187   1.7203   1.7474   1.7611
  1.8097   1.8132   1.8431   1.8475   1.8963   1.9878   1.9891   2.0091
  2.0424   2.0495   2.1072   2.1133   2.1349   2.1723   2.1925   2.2282
  2.2505   2.2546   2.2862   2.3138   2.3420   2.3570   2.4891   2.5713
  2.6991   2.7150   2.7691   2.8169   2.8244   2.8741   2.9378   2.9620
  3.0382   3.0561   3.1207   3.1475   3.3705   3.3886   3.6061   3.7913
  3.8051   3.9385   3.9419   3.9613   3.9664   3.9847   3.9875   3.9944
  3.9968   4.0091   4.0236   4.0283   4.0296   4.0417   4.0558   4.0623
  4.0742   4.0756   4.0794   4.1290   4.1405   4.1683   4.2162   4.2420
  4.2466   4.2785   4.2992   4.3095   4.3736   4.4000   4.4244   4.4470
  4.4872   4.5931   4.7992   5.9982   6.0178   6.0432   6.0689   6.0956
  6.1259   6.1514   6.1616   6.2032   6.6732   6.7643   6.8285   7.5371
  7.5497   7.5748   7.6586   7.6697   7.7110   7.7208   7.7448   7.7913
 23.1617  23.7530  23.7567  23.9136  23.9145  23.9975  27.8535  27.8976
 27.9632  28.3388  28.3535  28.3730  28.3939  28.4036  28.4156  28.4343
 28.4391  28.4671  28.5226  28.5294  28.5312  28.5381  28.5426  28.5532
 28.5572  28.5621  28.5679  28.5951  28.6198  28.6387  28.6910  28.7241
 28.7595  47.9300  48.0153  48.0695 127.8814 127.8924 127.9073 127.9297
127.9441 127.9570 127.9695 127.9763 127.9962 151.6514 151.6886 151.7471
289.7333 289.7467 289.7720 289.8587 289.8686 289.9146 289.9381 289.9663
290.01261020.72741020.83571020.90311901.81391901.85291901.9140
 --------------------------------------------------------------

          Ground-State Mulliken Net Atomic Charges

     Atom                 Charge (a.u.)
  ----------------------------------------
      1 C                     0.024447
      2 C                     0.109628
      3 C                    -0.037669
      4 C                     0.327986
      5 C                    -0.000388
      6 C                    -0.032319
      7 Br                   -0.213644
      8 Br                   -0.238147
      9 I                     0.111879
     10 Br                   -0.263994
     11 I                     0.103154
     12 I                     0.109066
  ----------------------------------------
  Sum of atomic charges =     0.000000

 -----------------------------------------------------------------
                    Cartesian Multipole Moments
 -----------------------------------------------------------------
    Charge (ESU x 10^10)
                -0.0000
    Dipole Moment (Debye)
         X       0.1973      Y       0.0000      Z      -0.1286
       Tot       0.2355
    Quadrupole Moments (Debye-Ang)
        XX    -167.5691     XY       0.0000     YY    -176.1686
        XZ      -0.9772     YZ      -0.0000     ZZ    -164.9364
    Octopole Moments (Debye-Ang^2)
       XXX    -700.2831    XXY      -0.0000    XYY    -247.3047
       YYY      -0.0000    XXZ    -105.9785    XYZ      -0.0000
       YYZ    -102.9785    XZZ    -230.7405    YZZ      -0.0000
       ZZZ    -288.2275
    Hexadecapole Moments (Debye-Ang^3)
      XXXX   -6351.3840   XXXY       0.0000   XXYY   -1186.8462
      XYYY       0.0000   YYYY    -230.5459   XXXZ    -285.1989
      XXYZ      -0.0000   XYYZ     -82.0954   YYYZ      -0.0000
      XXZZ   -2091.6102   XYZZ      -0.0000   YYZZ   -1134.7089
      XZZZ    -226.2786   YZZZ      -0.0000   ZZZZ   -5961.6637
 -----------------------------------------------------------------
 Calculating analytic gradient of the SCF energy
 Gradient of SCF Energy
            1           2           3           4           5           6
    1  -0.0000280  -0.0000869   0.0000624  -0.0001509   0.0001899  -0.0000256
    2  -0.0000000   0.0000000  -0.0000000  -0.0000000  -0.0000000   0.0000000
    3   0.0003651  -0.0003391  -0.0000647   0.0001414  -0.0000882  -0.0000211
            7           8           9          10          11          12
    1  -0.0001602  -0.0001163   0.0001949  -0.0000974  -0.0000575   0.0002757
    2  -0.0000000   0.0000000  -0.0000000   0.0000000   0.0000000   0.0000000
    3   0.0006380  -0.0006647  -0.0000670   0.0002098  -0.0000457  -0.0000640
 Max gradient component =       6.647E-04
 RMS gradient           =       1.987E-04
 Gradient time:  CPU 112.29 s  wall 28.20 s
 Geometry Optimization Parameters
   NAtoms,    NIC,     NZ,  NCons,   NDum,   NFix, NCnnct, MaxDiis
       12      78      12       0       0       0       0       0

 Cartesian Hessian Update
 Hessian updated using BFGS update


** GEOMETRY OPTIMIZATION IN DELOCALIZED INTERNAL COORDINATES **
   Searching for a Minimum

   Optimization Cycle:   5

                       Coordinates (Angstroms)
     ATOM                X               Y               Z
      1  C        -0.0046984535    0.0000000000   -0.0040189917
      2  C        -0.0055618430    0.0000000000    1.4003134863
      3  C         1.2066585274    0.0000000000    2.1092364681
      4  C         2.4200724933    0.0000000000    1.3987053009
      5  C         2.4274387897    0.0000000000   -0.0079726409
      6  C         1.2091483547    0.0000000000   -0.7130459539
      7  Br       -1.6691422475    0.0000000000   -0.9292507756
      8  Br       -1.6658845183    0.0000000000    2.3306473887
      9  I         1.2009287271    0.0000000000    4.2414187469
     10  Br        4.0667170060    0.0000000000    2.3576207050
     11  I         4.2933070923    0.0000000000   -1.0611081886
     12  I         1.1794832998    0.0000000000   -2.8476555452
   Point Group: c1    Number of degrees of freedom:    30


   Energy is -28709.623837969

 Hessian updated using BFGS update

 17 Hessian modes will be used to form the next step
  Hessian Eigenvalues:
     0.118151    0.123978    0.124579    0.199007    0.201011    0.201214
     0.242423    0.248839    0.249952    0.355090    0.424226    0.429871
     0.442096    0.447345    0.464773    0.560191    0.639736

 Minimum search - taking simple RFO step
 Searching for Lamda that Minimizes Along All modes
 Value Taken    Lamda =  -0.00001728
 Step Taken.  Stepsize is  0.006890

                             Maximum     Tolerance    Cnvgd?
         Gradient           0.002729      0.000300      NO
         Displacement       0.005712      0.001200      NO
         Energy change     -0.000022      0.000001      NO


 New Cartesian Coordinates Obtained by Inverse Iteration

 Displacement from previous Coordinates is:  0.017130
 ----------------------------------------------------------------
             Standard Nuclear Orientation (Angstroms)
    I     Atom           X                Y                Z
 ----------------------------------------------------------------
    1      C      -0.0049859064     0.0000000000    -0.0043754954
    2      C      -0.0057553746     0.0000000000     1.4007582333
    3      C       1.2065803677     0.0000000000     2.1095081843
    4      C       2.4203392762     0.0000000000     1.3988226971
    5      C       2.4275734463     0.0000000000    -0.0080518361
    6      C       1.2090564063     0.0000000000    -0.7131055432
    7      Br     -1.6672624146     0.0000000000    -0.9343695753
    8      Br     -1.6638905749     0.0000000000     2.3359520958
    9      I       1.1976446808     0.0000000000     4.2424238387
   10      Br      4.0675870480     0.0000000000     2.3570437889
   11      I       4.2943759214     0.0000000000    -1.0615610419
   12      I       1.1772043520     0.0000000000    -2.8481553463
 ----------------------------------------------------------------
 Nuclear Repulsion Energy =        4901.71861551 hartrees
 There are      150 alpha and      150 beta electrons
 Applying Cartesian multipole field
    Component          Value
    ---------          -----
     (2,0,0)        1.00000E-11
     (0,2,0)        2.00000E-11
     (0,0,2)       -3.00000E-11
 Nucleus-field energy     =    -0.0000001339 hartrees
 Requested basis set is 6-311++G(d,p)
 There are 165 shells and 462 basis functions
 A cutoff of  1.0D-11 yielded   7730 shell pairs
 There are     67488 function pairs (     75519 Cartesian)
 Smallest overlap matrix eigenvalue = 4.46E-07

 Q-Chem warning in module stvman/mkSTV.C, line 318:

 Overlap eigenvalue is smaller than square root of threshold
 Use THRESH >= 12 to get rid of this warning

 Linear dependence detected in AO basis
 Tighter screening thresholds may be required for diffuse basis sets
 Use S2THRESH > 14 and THRESH = 14 in case of SCF convergence issues
 Number of orthogonalized atomic orbitals = 461
 Maximum deviation from orthogonality = 7.217E-11
 Guess MOs from SCF MO coefficient file

 -----------------------------------------------------------------------
  General SCF calculation program by
  Eric Jon Sundstrom, Paul Horn, Yuezhi Mao, Dmitri Zuev, Alec White,
  David Stuck, Shaama M.S., Shane Yost, Joonho Lee, David Small,
  Daniel Levine, Susi Lehtola, Hugh Burton, Evgeny Epifanovsky,
  Bang C. Huynh
 -----------------------------------------------------------------------
 Exchange:     0.2000 Hartree-Fock + 0.0800 Slater + 0.7200 B88
 Correlation:  0.1900 VWN1RPA + 0.8100 LYP
 Using SG-1 standard quadrature grid
 using 4 threads for integral computing
 -------------------------------------------------------
 OpenMP Integral computing Module                
 Release: version 2.0, May 2017, Q-Chem Inc. Pleasanton 
 -------------------------------------------------------
 A restricted SCF calculation will be
 performed using DIIS
 SCF converges when DIIS error is below 1.0e-08
 ---------------------------------------
  Cycle       Energy         DIIS error
 ---------------------------------------
    1  -28709.6238333151      2.11e-05  
    2  -28709.6238417013      5.94e-06  
    3  -28709.6238400939      9.37e-06  
    4  -28709.6238425571      2.35e-06  
    5  -28709.6238427260      4.18e-07  
    6  -28709.6238427299      2.36e-07  
    7  -28709.6238427300      7.79e-08  
    8  -28709.6238427310      2.90e-08  
    9  -28709.6238427293      6.06e-09  Convergence criterion met
 ---------------------------------------
 SCF time:   CPU 221.77s  wall 60.00s 
 SCF   energy in the final basis set =   -28709.6238427293
 Total energy in the final basis set =   -28709.6238427293

 --------------------------------------------------------------

                    Orbital Energies (a.u.)
 --------------------------------------------------------------

 Alpha MOs
 -- Occupied --
**************************-482.8554-482.8552-482.8550-176.3188-176.3188
********-165.7227-165.7226-165.7223-165.7204-165.7204-165.7202-165.7202
********-165.7198 -62.5083 -62.5082 -62.5079 -56.3290 -56.3289 -56.3287
-56.3249 -56.3248 -56.3245 -56.3245 -56.3244 -56.3241 -35.8152 -35.8152
-35.8148 -31.3088 -31.3087 -31.3083 -31.3025 -31.3025 -31.3020 -31.3019
-31.3019 -31.3015 -22.9592 -22.9591 -22.9587 -22.9578 -22.9577 -22.9574
-22.9574 -22.9573 -22.9570 -22.9530 -22.9530 -22.9529 -22.9529 -22.9526
-22.9526 -10.2822 -10.2818 -10.2812 -10.2731 -10.2726 -10.2721  -8.7172
 -8.7171  -8.7169  -6.5494  -6.5492  -6.5491  -6.5357  -6.5356  -6.5353
 -6.5346  -6.5346  -6.5343  -6.3646  -6.3646  -6.3642  -4.7777  -4.7776
 -4.7773  -4.7624  -4.7623  -4.7619  -4.7614  -4.7612  -4.7609  -2.6601
 -2.6599  -2.6598  -2.6566  -2.6564  -2.6562  -2.6557  -2.6556  -2.6554
 -2.6447  -2.6447  -2.6447  -2.6446  -2.6444  -2.6443  -2.0434  -2.0433
 -2.0428  -2.0388  -2.0388  -2.0385  -2.0381  -2.0380  -2.0377  -2.0248
 -2.0247  -2.0247  -2.0246  -2.0244  -2.0242  -0.9384  -0.8725  -0.8472
 -0.8160  -0.7857  -0.7477  -0.7083  -0.6789  -0.6560  -0.6151  -0.5982
 -0.5449  -0.4975  -0.4552  -0.4523  -0.4346  -0.4138  -0.3898  -0.3822
 -0.3727  -0.3681  -0.3431  -0.3368  -0.3245  -0.3221  -0.3107  -0.2922
 -0.2895  -0.2875  -0.2700  -0.2626  -0.2585  -0.2438
 -- Virtual --
 -0.1146  -0.0718  -0.0691  -0.0681  -0.0529  -0.0249  -0.0149  -0.0043
  0.0028   0.0260   0.0274   0.0432   0.0470   0.0543   0.0543   0.0584
  0.0641   0.0668   0.0700   0.0778   0.0868   0.0880   0.0911   0.0960
  0.1063   0.1119   0.1214   0.1311   0.1313   0.1358   0.1430   0.1521
  0.1703   0.1731   0.1753   0.1861   0.1917   0.1945   0.1984   0.2015
  0.2032   0.2087   0.2116   0.2200   0.2264   0.2389   0.2391   0.2457
  0.2530   0.2630   0.2799   0.2875   0.2879   0.3017   0.3146   0.3366
  0.3579   0.3604   0.3754   0.3785   0.3841   0.3922   0.3972   0.4017
  0.4090   0.4177   0.4193   0.4214   0.4354   0.4376   0.4461   0.4502
  0.4537   0.4670   0.4701   0.4743   0.4855   0.4975   0.5034   0.5044
  0.5073   0.5143   0.5178   0.5246   0.5340   0.5354   0.5490   0.5550
  0.5639   0.5805   0.5883   0.6004   0.6043   0.6092   0.6105   0.6444
  0.6542   0.6698   0.6823   0.6863   0.6995   0.7132   0.7161   0.7276
  0.7332   0.7501   0.7518   0.7652   0.7679   0.7954   0.8145   0.8235
  0.8412   0.8529   0.8761   0.8904   0.9170   0.9398   0.9405   0.9860
  1.0043   1.0335   1.0342   1.0825   1.0970   1.1109   1.1229   1.1357
  1.1773   1.2065   1.2227   1.2403   1.3236   1.3302   1.3391   1.3551
  1.3592   1.3783   1.4099   1.4360   1.4604   1.4656   1.4714   1.4928
  1.5194   1.5314   1.5629   1.5885   1.7185   1.7202   1.7470   1.7610
  1.8094   1.8129   1.8431   1.8471   1.8961   1.9876   1.9887   2.0091
  2.0421   2.0495   2.1071   2.1123   2.1348   2.1718   2.1928   2.2279
  2.2500   2.2548   2.2858   2.3133   2.3418   2.3567   2.4889   2.5712
  2.6991   2.7149   2.7687   2.8168   2.8243   2.8740   2.9377   2.9618
  3.0379   3.0554   3.1204   3.1470   3.3700   3.3884   3.6054   3.7912
  3.8045   3.9385   3.9418   3.9613   3.9662   3.9849   3.9877   3.9944
  3.9965   4.0090   4.0237   4.0281   4.0294   4.0421   4.0557   4.0625
  4.0728   4.0755   4.0795   4.1288   4.1403   4.1679   4.2163   4.2417
  4.2464   4.2784   4.2988   4.3095   4.3732   4.4000   4.4243   4.4470
  4.4870   4.5927   4.7987   5.9983   6.0178   6.0431   6.0692   6.0954
  6.1257   6.1512   6.1613   6.2027   6.6732   6.7642   6.8277   7.5370
  7.5497   7.5747   7.6584   7.6693   7.7114   7.7209   7.7446   7.7906
 23.1617  23.7527  23.7557  23.9127  23.9135  23.9963  27.8533  27.8974
 27.9630  28.3389  28.3535  28.3730  28.3941  28.4036  28.4155  28.4341
 28.4389  28.4668  28.5227  28.5294  28.5311  28.5382  28.5426  28.5531
 28.5572  28.5620  28.5679  28.5951  28.6197  28.6386  28.6909  28.7239
 28.7594  47.9299  48.0153  48.0687 127.8814 127.8924 127.9073 127.9298
127.9440 127.9569 127.9694 127.9761 127.9959 151.6513 151.6884 151.7469
289.7331 289.7467 289.7720 289.8584 289.8682 289.9144 289.9387 289.9662
290.01201020.72741020.83571020.90201901.81371901.85271901.9138
 --------------------------------------------------------------

          Ground-State Mulliken Net Atomic Charges

     Atom                 Charge (a.u.)
  ----------------------------------------
      1 C                     0.025850
      2 C                     0.111146
      3 C                    -0.037652
      4 C                     0.325490
      5 C                    -0.000175
      6 C                    -0.033535
      7 Br                   -0.213502
      8 Br                   -0.237901
      9 I                     0.111875
     10 Br                   -0.263790
     11 I                     0.103198
     12 I                     0.108995
  ----------------------------------------
  Sum of atomic charges =     0.000000

 -----------------------------------------------------------------
                    Cartesian Multipole Moments
 -----------------------------------------------------------------
    Charge (ESU x 10^10)
                -0.0000
    Dipole Moment (Debye)
         X       0.1934      Y      -0.0000      Z      -0.1280
       Tot       0.2319
    Quadrupole Moments (Debye-Ang)
        XX    -167.6060     XY      -0.0000     YY    -176.1776
        XZ      -0.9862     YZ      -0.0000     ZZ    -164.9012
    Octopole Moments (Debye-Ang^2)
       XXX    -699.9746    XXY      -0.0000    XYY    -247.2763
       YYY      -0.0000    XXZ    -106.0327    XYZ      -0.0000
       YYZ    -102.9800    XZZ    -231.0443    YZZ      -0.0000
       ZZZ    -288.1190
    Hexadecapole Moments (Debye-Ang^3)
      XXXX   -6350.0170   XXXY      -0.0000   XXYY   -1186.6923
      XYYY      -0.0000   YYYY    -230.5682   XXXZ    -284.5063
      XXYZ      -0.0000   XYYZ     -81.8619   YYYZ       0.0000
      XXZZ   -2092.6565   XYZZ      -0.0000   YYZZ   -1135.6776
      XZZZ    -226.4726   YZZZ      -0.0000   ZZZZ   -5966.5119
 -----------------------------------------------------------------
 Calculating analytic gradient of the SCF energy
 Gradient of SCF Energy
            1           2           3           4           5           6
    1   0.0000040  -0.0000099  -0.0000489  -0.0000278   0.0001787  -0.0000923
    2  -0.0000000   0.0000000  -0.0000000   0.0000000  -0.0000000   0.0000000
    3  -0.0000101   0.0000112   0.0000660   0.0001519  -0.0000937  -0.0000934
            7           8           9          10          11          12
    1   0.0000120   0.0000727  -0.0003121   0.0001008   0.0002363  -0.0001136
    2   0.0000000  -0.0000000  -0.0000000  -0.0000000   0.0000000  -0.0000000
    3  -0.0002048   0.0001962   0.0000795   0.0001046  -0.0000994  -0.0001080
 Max gradient component =       3.121E-04
 RMS gradient           =       1.041E-04
 Gradient time:  CPU 111.85 s  wall 28.10 s
 Geometry Optimization Parameters
   NAtoms,    NIC,     NZ,  NCons,   NDum,   NFix, NCnnct, MaxDiis
       12      78      12       0       0       0       0       0

 Cartesian Hessian Update
 Hessian updated using BFGS update


** GEOMETRY OPTIMIZATION IN DELOCALIZED INTERNAL COORDINATES **
   Searching for a Minimum

   Optimization Cycle:   6

                       Coordinates (Angstroms)
     ATOM                X               Y               Z
      1  C        -0.0049859064    0.0000000000   -0.0043754954
      2  C        -0.0057553746    0.0000000000    1.4007582333
      3  C         1.2065803677    0.0000000000    2.1095081843
      4  C         2.4203392762    0.0000000000    1.3988226971
      5  C         2.4275734463    0.0000000000   -0.0080518361
      6  C         1.2090564063    0.0000000000   -0.7131055432
      7  Br       -1.6672624146    0.0000000000   -0.9343695753
      8  Br       -1.6638905749    0.0000000000    2.3359520958
      9  I         1.1976446808    0.0000000000    4.2424238387
     10  Br        4.0675870480    0.0000000000    2.3570437889
     11  I         4.2943759214    0.0000000000   -1.0615610419
     12  I         1.1772043520    0.0000000000   -2.8481553463
   Point Group: c1    Number of degrees of freedom:    30


   Energy is -28709.623842729

 Hessian updated using BFGS update

 18 Hessian modes will be used to form the next step
  Hessian Eigenvalues:
     0.123656    0.124399    0.127818    0.199616    0.201013    0.201329
     0.247931    0.249365    0.249946    0.252896    0.413641    0.424267
     0.428125    0.436839    0.462086    0.464767    0.597762    0.653424

 Minimum search - taking simple RFO step
 Searching for Lamda that Minimizes Along All modes
 Value Taken    Lamda =  -0.00000432
 Step Taken.  Stepsize is  0.003535

                             Maximum     Tolerance    Cnvgd?
         Gradient           0.000732      0.000300      NO
         Displacement       0.001806      0.001200      NO
         Energy change     -0.000005      0.000001      NO


 New Cartesian Coordinates Obtained by Inverse Iteration

 Displacement from previous Coordinates is:  0.008567
 ----------------------------------------------------------------
             Standard Nuclear Orientation (Angstroms)
    I     Atom           X                Y                Z
 ----------------------------------------------------------------
    1      C      -0.0052006868     0.0000000000    -0.0043509284
    2      C      -0.0060962324     0.0000000000     1.4007876807
    3      C       1.2064245016     0.0000000000     2.1094549644
    4      C       2.4198477741     0.0000000000     1.3986761605
    5      C       2.4268887929     0.0000000000    -0.0077186427
    6      C       1.2088672527     0.0000000000    -0.7128240852
    7      Br     -1.6673291760     0.0000000000    -0.9343240263
    8      Br     -1.6648942310     0.0000000000     2.3347692793
    9      I       1.2006830789     0.0000000000     4.2420644464
   10      Br      4.0671737887     0.0000000000     2.3561656896
   11      I       4.2931147267     0.0000000000    -1.0603811933
   12      I       1.1789876387     0.0000000000    -2.8474293450
 ----------------------------------------------------------------
 Nuclear Repulsion Energy =        4902.61116810 hartrees
 There are      150 alpha and      150 beta electrons
 Applying Cartesian multipole field
    Component          Value
    ---------          -----
     (2,0,0)        1.00000E-11
     (0,2,0)        2.00000E-11
     (0,0,2)       -3.00000E-11
 Nucleus-field energy     =    -0.0000001338 hartrees
 Requested basis set is 6-311++G(d,p)
 There are 165 shells and 462 basis functions
 A cutoff of  1.0D-11 yielded   7730 shell pairs
 There are     67488 function pairs (     75519 Cartesian)
 Smallest overlap matrix eigenvalue = 4.45E-07

 Q-Chem warning in module stvman/mkSTV.C, line 318:

 Overlap eigenvalue is smaller than square root of threshold
 Use THRESH >= 12 to get rid of this warning

 Linear dependence detected in AO basis
 Tighter screening thresholds may be required for diffuse basis sets
 Use S2THRESH > 14 and THRESH = 14 in case of SCF convergence issues
 Number of orthogonalized atomic orbitals = 461
 Maximum deviation from orthogonality = 2.336E-10
 Guess MOs from SCF MO coefficient file

 -----------------------------------------------------------------------
  General SCF calculation program by
  Eric Jon Sundstrom, Paul Horn, Yuezhi Mao, Dmitri Zuev, Alec White,
  David Stuck, Shaama M.S., Shane Yost, Joonho Lee, David Small,
  Daniel Levine, Susi Lehtola, Hugh Burton, Evgeny Epifanovsky,
  Bang C. Huynh
 -----------------------------------------------------------------------
 Exchange:     0.2000 Hartree-Fock + 0.0800 Slater + 0.7200 B88
 Correlation:  0.1900 VWN1RPA + 0.8100 LYP
 Using SG-1 standard quadrature grid
 using 4 threads for integral computing
 -------------------------------------------------------
 OpenMP Integral computing Module                
 Release: version 2.0, May 2017, Q-Chem Inc. Pleasanton 
 -------------------------------------------------------
 A restricted SCF calculation will be
 performed using DIIS
 SCF converges when DIIS error is below 1.0e-08
 ---------------------------------------
  Cycle       Energy         DIIS error
 ---------------------------------------
    1  -28709.6238424203      1.12e-05  
    2  -28709.6238437571      4.71e-06  
    3  -28709.6238423473      8.32e-06  
    4  -28709.6238443961      7.15e-07  
    5  -28709.6238444112      1.78e-07  
    6  -28709.6238444122      1.24e-07  
    7  -28709.6238444130      3.78e-08  
    8  -28709.6238444157      1.12e-08  
    9  -28709.6238444161      3.34e-09  Convergence criterion met
 ---------------------------------------
 SCF time:   CPU 216.20s  wall 58.00s 
 SCF   energy in the final basis set =   -28709.6238444161
 Total energy in the final basis set =   -28709.6238444161

 --------------------------------------------------------------

                    Orbital Energies (a.u.)
 --------------------------------------------------------------

 Alpha MOs
 -- Occupied --
**************************-482.8554-482.8552-482.8550-176.3188-176.3188
********-165.7227-165.7226-165.7222-165.7204-165.7204-165.7202-165.7202
********-165.7198 -62.5083 -62.5081 -62.5079 -56.3290 -56.3288 -56.3287
-56.3249 -56.3248 -56.3245 -56.3245 -56.3244 -56.3241 -35.8152 -35.8152
-35.8148 -31.3088 -31.3087 -31.3083 -31.3024 -31.3024 -31.3020 -31.3019
-31.3019 -31.3015 -22.9592 -22.9591 -22.9587 -22.9578 -22.9577 -22.9574
-22.9574 -22.9573 -22.9569 -22.9530 -22.9530 -22.9529 -22.9529 -22.9525
-22.9525 -10.2821 -10.2818 -10.2811 -10.2730 -10.2725 -10.2720  -8.7172
 -8.7171  -8.7168  -6.5494  -6.5492  -6.5491  -6.5357  -6.5356  -6.5353
 -6.5346  -6.5346  -6.5343  -6.3646  -6.3646  -6.3642  -4.7777  -4.7776
 -4.7772  -4.7624  -4.7623  -4.7619  -4.7614  -4.7612  -4.7609  -2.6601
 -2.6599  -2.6598  -2.6566  -2.6564  -2.6562  -2.6557  -2.6556  -2.6554
 -2.6447  -2.6447  -2.6446  -2.6446  -2.6444  -2.6443  -2.0433  -2.0433
 -2.0427  -2.0388  -2.0388  -2.0384  -2.0381  -2.0380  -2.0376  -2.0248
 -2.0247  -2.0247  -2.0246  -2.0244  -2.0242  -0.9385  -0.8726  -0.8472
 -0.8160  -0.7858  -0.7478  -0.7084  -0.6789  -0.6560  -0.6151  -0.5982
 -0.5449  -0.4975  -0.4552  -0.4523  -0.4346  -0.4138  -0.3899  -0.3822
 -0.3727  -0.3681  -0.3431  -0.3369  -0.3245  -0.3220  -0.3107  -0.2922
 -0.2895  -0.2875  -0.2701  -0.2626  -0.2585  -0.2438
 -- Virtual --
 -0.1145  -0.0717  -0.0690  -0.0680  -0.0528  -0.0247  -0.0149  -0.0043
  0.0028   0.0260   0.0274   0.0432   0.0470   0.0543   0.0543   0.0584
  0.0642   0.0668   0.0700   0.0778   0.0868   0.0880   0.0911   0.0960
  0.1063   0.1119   0.1214   0.1311   0.1313   0.1358   0.1430   0.1520
  0.1704   0.1730   0.1754   0.1862   0.1917   0.1945   0.1984   0.2015
  0.2031   0.2088   0.2116   0.2201   0.2264   0.2389   0.2390   0.2457
  0.2531   0.2630   0.2800   0.2875   0.2880   0.3017   0.3145   0.3366
  0.3579   0.3604   0.3753   0.3786   0.3842   0.3922   0.3974   0.4018
  0.4090   0.4179   0.4194   0.4214   0.4355   0.4377   0.4461   0.4502
  0.4537   0.4670   0.4701   0.4747   0.4855   0.4974   0.5034   0.5044
  0.5073   0.5143   0.5178   0.5247   0.5341   0.5355   0.5490   0.5550
  0.5639   0.5806   0.5886   0.6005   0.6045   0.6093   0.6107   0.6445
  0.6544   0.6699   0.6824   0.6863   0.6997   0.7134   0.7161   0.7276
  0.7333   0.7502   0.7518   0.7653   0.7680   0.7955   0.8145   0.8235
  0.8413   0.8529   0.8762   0.8906   0.9171   0.9398   0.9405   0.9861
  1.0044   1.0336   1.0344   1.0825   1.0970   1.1109   1.1231   1.1357
  1.1775   1.2066   1.2228   1.2404   1.3239   1.3303   1.3391   1.3550
  1.3592   1.3784   1.4098   1.4363   1.4605   1.4658   1.4714   1.4932
  1.5197   1.5315   1.5629   1.5887   1.7186   1.7203   1.7472   1.7611
  1.8096   1.8131   1.8432   1.8473   1.8962   1.9877   1.9889   2.0091
  2.0423   2.0496   2.1072   2.1125   2.1350   2.1719   2.1929   2.2280
  2.2503   2.2549   2.2860   2.3134   2.3420   2.3569   2.4890   2.5713
  2.6991   2.7150   2.7689   2.8169   2.8243   2.8740   2.9378   2.9619
  3.0381   3.0559   3.1206   3.1473   3.3703   3.3886   3.6059   3.7914
  3.8048   3.9385   3.9417   3.9613   3.9663   3.9849   3.9877   3.9945
  3.9965   4.0090   4.0237   4.0283   4.0296   4.0420   4.0557   4.0625
  4.0731   4.0756   4.0795   4.1289   4.1404   4.1682   4.2163   4.2420
  4.2465   4.2784   4.2989   4.3096   4.3733   4.4000   4.4245   4.4472
  4.4872   4.5931   4.7991   5.9983   6.0178   6.0432   6.0690   6.0956
  6.1258   6.1513   6.1616   6.2032   6.6732   6.7643   6.8279   7.5370
  7.5497   7.5747   7.6584   7.6693   7.7114   7.7209   7.7448   7.7907
 23.1617  23.7531  23.7563  23.9134  23.9142  23.9970  27.8536  27.8976
 27.9632  28.3389  28.3535  28.3730  28.3940  28.4036  28.4155  28.4342
 28.4390  28.4671  28.5226  28.5294  28.5312  28.5382  28.5426  28.5532
 28.5572  28.5621  28.5679  28.5952  28.6197  28.6388  28.6910  28.7240
 28.7595  47.9300  48.0154  48.0689 127.8814 127.8924 127.9073 127.9298
127.9441 127.9570 127.9695 127.9763 127.9962 151.6515 151.6885 151.7471
289.7332 289.7467 289.7720 289.8584 289.8682 289.9145 289.9387 289.9664
290.01211020.72751020.83581020.90221901.81401901.85291901.9140
 --------------------------------------------------------------

          Ground-State Mulliken Net Atomic Charges

     Atom                 Charge (a.u.)
  ----------------------------------------
      1 C                     0.026010
      2 C                     0.110319
      3 C                    -0.037889
      4 C                     0.327203
      5 C                    -0.000945
      6 C                    -0.033229
      7 Br                   -0.213527
      8 Br                   -0.237737
      9 I                     0.111843
     10 Br                   -0.264118
     11 I                     0.103102
     12 I                     0.108968
  ----------------------------------------
  Sum of atomic charges =     0.000000

 -----------------------------------------------------------------
                    Cartesian Multipole Moments
 -----------------------------------------------------------------
    Charge (ESU x 10^10)
                -0.0000
    Dipole Moment (Debye)
         X       0.1977      Y       0.0000      Z      -0.1282
       Tot       0.2356
    Quadrupole Moments (Debye-Ang)
        XX    -167.5913     XY       0.0000     YY    -176.1715
        XZ      -0.9680     YZ       0.0000     ZZ    -164.9141
    Octopole Moments (Debye-Ang^2)
       XXX    -700.1801    XXY       0.0000    XYY    -247.3222
       YYY       0.0000    XXZ    -105.9775    XYZ       0.0000
       YYZ    -102.9896    XZZ    -230.9450    YZZ       0.0000
       ZZZ    -288.1814
    Hexadecapole Moments (Debye-Ang^3)
      XXXX   -6349.9971   XXXY       0.0000   XXYY   -1186.6252
      XYYY       0.0000   YYYY    -230.5534   XXXZ    -285.1981
      XXYZ       0.0000   XYYZ     -82.1745   YYYZ       0.0000
      XXZZ   -2091.9741   XYZZ       0.0000   YYZZ   -1135.2031
      XZZZ    -226.8119   YZZZ      -0.0000   ZZZZ   -5964.1783
 -----------------------------------------------------------------
 Calculating analytic gradient of the SCF energy
 Gradient of SCF Energy
            1           2           3           4           5           6
    1   0.0000258  -0.0000567   0.0000521  -0.0000622   0.0000046   0.0000328
    2  -0.0000000   0.0000000  -0.0000000   0.0000000   0.0000000   0.0000000
    3  -0.0000477  -0.0000073   0.0000078  -0.0000064   0.0000187   0.0000265
            7           8           9          10          11          12
    1   0.0000165  -0.0000626   0.0000405  -0.0000406  -0.0000344   0.0000841
    2   0.0000000  -0.0000000   0.0000000  -0.0000000  -0.0000000  -0.0000000
    3  -0.0001053  -0.0000030   0.0000216   0.0000106   0.0000699   0.0000144
 Max gradient component =       1.053E-04
 RMS gradient           =       3.633E-05
 Gradient time:  CPU 111.84 s  wall 28.09 s
 Geometry Optimization Parameters
   NAtoms,    NIC,     NZ,  NCons,   NDum,   NFix, NCnnct, MaxDiis
       12      78      12       0       0       0       0       0

 Cartesian Hessian Update
 Hessian updated using BFGS update


** GEOMETRY OPTIMIZATION IN DELOCALIZED INTERNAL COORDINATES **
   Searching for a Minimum

   Optimization Cycle:   7

                       Coordinates (Angstroms)
     ATOM                X               Y               Z
      1  C        -0.0052006868    0.0000000000   -0.0043509284
      2  C        -0.0060962324    0.0000000000    1.4007876807
      3  C         1.2064245016    0.0000000000    2.1094549644
      4  C         2.4198477741    0.0000000000    1.3986761605
      5  C         2.4268887929    0.0000000000   -0.0077186427
      6  C         1.2088672527    0.0000000000   -0.7128240852
      7  Br       -1.6673291760    0.0000000000   -0.9343240263
      8  Br       -1.6648942310    0.0000000000    2.3347692793
      9  I         1.2006830789    0.0000000000    4.2420644464
     10  Br        4.0671737887    0.0000000000    2.3561656896
     11  I         4.2931147267    0.0000000000   -1.0603811933
     12  I         1.1789876387    0.0000000000   -2.8474293450
   Point Group: c1    Number of degrees of freedom:    30


   Energy is -28709.623844416

 Hessian updated using BFGS update

 19 Hessian modes will be used to form the next step
  Hessian Eigenvalues:
     0.122033    0.124413    0.127692    0.198631    0.201005    0.201887
     0.247354    0.249329    0.249763    0.249957    0.287629    0.409722
     0.427500    0.433629    0.440213    0.462182    0.503764    0.596115
     0.650474

 Minimum search - taking simple RFO step
 Searching for Lamda that Minimizes Along All modes
 Value Taken    Lamda =   0.00000000
 Step Taken.  Stepsize is  0.001130

                             Maximum     Tolerance    Cnvgd?
         Gradient           0.000266      0.000300     YES
         Displacement       0.000619      0.001200     YES
         Energy change     -0.000002      0.000001      NO


                       Distance Matrix (Angstroms)
             C (  1)   C (  2)   C (  3)   C (  4)   C (  5)   C (  6)
   C (  2)  1.405139
   C (  3)  2.436434  1.404427
   C (  4)  2.801668  2.425945  1.406273
   C (  5)  2.432092  2.811282  2.443759  1.406412
   C (  6)  1.405665  2.437928  2.822280  2.434113  1.407391
   Br(  7)  1.904605  2.865736  4.186054  4.706156  4.197763  2.884713
   Br(  8)  2.868112  1.903663  2.880145  4.190631  4.714864  4.188834
   I (  9)  4.414318  3.086935  2.132617  3.093739  4.423148  4.954895
   Br( 10)  4.707045  4.183811  2.871368  1.905379  2.877235  4.193878
   I ( 11)  4.426140  4.953844  4.424423  3.091293  2.142638  3.103768
   I ( 12)  3.079837  4.410416  4.956960  4.423703  3.101808  2.134814
             Br(  7)   Br(  8)   I (  9)   Br( 10)   I ( 11)
   Br(  8)  3.269094
   I (  9)  5.917811  3.442282
   Br( 10)  6.611494  5.732108  3.431236
   I ( 11)  5.961777  6.857472  6.138327  3.424010
   I ( 12)  3.429503  5.911247  7.089527  5.951388  3.590450

 Final energy is   -28709.623844416143     


 ******************************
 **  OPTIMIZATION CONVERGED  **
 ******************************

                       Coordinates (Angstroms)
     ATOM                X               Y               Z
      1  C        -0.0052006868    0.0000000000   -0.0043509284
      2  C        -0.0060962324    0.0000000000    1.4007876807
      3  C         1.2064245016    0.0000000000    2.1094549644
      4  C         2.4198477741    0.0000000000    1.3986761605
      5  C         2.4268887929    0.0000000000   -0.0077186427
      6  C         1.2088672527    0.0000000000   -0.7128240852
      7  Br       -1.6673291760    0.0000000000   -0.9343240263
      8  Br       -1.6648942310    0.0000000000    2.3347692793
      9  I         1.2006830789    0.0000000000    4.2420644464
     10  Br        4.0671737887    0.0000000000    2.3561656896
     11  I         4.2931147267    0.0000000000   -1.0603811933
     12  I         1.1789876387    0.0000000000   -2.8474293450

Z-matrix Print:
$molecule
0 1
I 
C  1 2.142638
C  2 1.406412 1 119.712432
C  3 1.406273 2 120.647051 1 -180.000000 0
C  4 1.404427 3 119.335308 2 -0.000000 0
C  5 1.405139 4 120.267970 3 -0.000000 0
C  6 1.405665 5 120.302349 4 -0.000000 0
Br 5 1.903663 4 120.313948 3 -180.000000 0
Br 6 1.904605 5 119.190817 4 -180.000000 0
Br 3 1.905379 2 119.879964 1 -0.000000 0
I  4 2.132617 3 120.514457 2 -180.000000 0
I  7 2.134814 6 119.463875 5 -180.000000 0
$end


 --------------------------------------------------------------

                    Orbital Energies (a.u.)
 --------------------------------------------------------------

 Alpha MOs
 -- Occupied --
**************************-482.8554-482.8552-482.8550-176.3188-176.3188
********-165.7227-165.7226-165.7222-165.7204-165.7204-165.7202-165.7202
********-165.7198 -62.5083 -62.5081 -62.5079 -56.3290 -56.3288 -56.3287
-56.3249 -56.3248 -56.3245 -56.3245 -56.3244 -56.3241 -35.8152 -35.8152
-35.8148 -31.3088 -31.3087 -31.3083 -31.3024 -31.3024 -31.3020 -31.3019
-31.3019 -31.3015 -22.9592 -22.9591 -22.9587 -22.9578 -22.9577 -22.9574
-22.9574 -22.9573 -22.9569 -22.9530 -22.9530 -22.9529 -22.9529 -22.9525
-22.9525 -10.2821 -10.2818 -10.2811 -10.2730 -10.2725 -10.2720  -8.7172
 -8.7171  -8.7168  -6.5494  -6.5492  -6.5491  -6.5357  -6.5356  -6.5353
 -6.5346  -6.5346  -6.5343  -6.3646  -6.3646  -6.3642  -4.7777  -4.7776
 -4.7772  -4.7624  -4.7623  -4.7619  -4.7614  -4.7612  -4.7609  -2.6601
 -2.6599  -2.6598  -2.6566  -2.6564  -2.6562  -2.6557  -2.6556  -2.6554
 -2.6447  -2.6447  -2.6446  -2.6446  -2.6444  -2.6443  -2.0433  -2.0433
 -2.0427  -2.0388  -2.0388  -2.0384  -2.0381  -2.0380  -2.0376  -2.0248
 -2.0247  -2.0247  -2.0246  -2.0244  -2.0242  -0.9385  -0.8726  -0.8472
 -0.8160  -0.7858  -0.7478  -0.7084  -0.6789  -0.6560  -0.6151  -0.5982
 -0.5449  -0.4975  -0.4552  -0.4523  -0.4346  -0.4138  -0.3899  -0.3822
 -0.3727  -0.3681  -0.3431  -0.3369  -0.3245  -0.3220  -0.3107  -0.2922
 -0.2895  -0.2875  -0.2701  -0.2626  -0.2585  -0.2438
 -- Virtual --
 -0.1145  -0.0717  -0.0690  -0.0680  -0.0528  -0.0247  -0.0149  -0.0043
  0.0028   0.0260   0.0274   0.0432   0.0470   0.0543   0.0543   0.0584
  0.0642   0.0668   0.0700   0.0778   0.0868   0.0880   0.0911   0.0960
  0.1063   0.1119   0.1214   0.1311   0.1313   0.1358   0.1430   0.1520
  0.1704   0.1730   0.1754   0.1862   0.1917   0.1945   0.1984   0.2015
  0.2031   0.2088   0.2116   0.2201   0.2264   0.2389   0.2390   0.2457
  0.2531   0.2630   0.2800   0.2875   0.2880   0.3017   0.3145   0.3366
  0.3579   0.3604   0.3753   0.3786   0.3842   0.3922   0.3974   0.4018
  0.4090   0.4179   0.4194   0.4214   0.4355   0.4377   0.4461   0.4502
  0.4537   0.4670   0.4701   0.4747   0.4855   0.4974   0.5034   0.5044
  0.5073   0.5143   0.5178   0.5247   0.5341   0.5355   0.5490   0.5550
  0.5639   0.5806   0.5886   0.6005   0.6045   0.6093   0.6107   0.6445
  0.6544   0.6699   0.6824   0.6863   0.6997   0.7134   0.7161   0.7276
  0.7333   0.7502   0.7518   0.7653   0.7680   0.7955   0.8145   0.8235
  0.8413   0.8529   0.8762   0.8906   0.9171   0.9398   0.9405   0.9861
  1.0044   1.0336   1.0344   1.0825   1.0970   1.1109   1.1231   1.1357
  1.1775   1.2066   1.2228   1.2404   1.3239   1.3303   1.3391   1.3550
  1.3592   1.3784   1.4098   1.4363   1.4605   1.4658   1.4714   1.4932
  1.5197   1.5315   1.5629   1.5887   1.7186   1.7203   1.7472   1.7611
  1.8096   1.8131   1.8432   1.8473   1.8962   1.9877   1.9889   2.0091
  2.0423   2.0496   2.1072   2.1125   2.1350   2.1719   2.1929   2.2280
  2.2503   2.2549   2.2860   2.3134   2.3420   2.3569   2.4890   2.5713
  2.6991   2.7150   2.7689   2.8169   2.8243   2.8740   2.9378   2.9619
  3.0381   3.0559   3.1206   3.1473   3.3703   3.3886   3.6059   3.7914
  3.8048   3.9385   3.9417   3.9613   3.9663   3.9849   3.9877   3.9945
  3.9965   4.0090   4.0237   4.0283   4.0296   4.0420   4.0557   4.0625
  4.0731   4.0756   4.0795   4.1289   4.1404   4.1682   4.2163   4.2420
  4.2465   4.2784   4.2989   4.3096   4.3733   4.4000   4.4245   4.4472
  4.4872   4.5931   4.7991   5.9983   6.0178   6.0432   6.0690   6.0956
  6.1258   6.1513   6.1616   6.2032   6.6732   6.7643   6.8279   7.5370
  7.5497   7.5747   7.6584   7.6693   7.7114   7.7209   7.7448   7.7907
 23.1617  23.7531  23.7563  23.9134  23.9142  23.9970  27.8536  27.8976
 27.9632  28.3389  28.3535  28.3730  28.3940  28.4036  28.4155  28.4342
 28.4390  28.4671  28.5226  28.5294  28.5312  28.5382  28.5426  28.5532
 28.5572  28.5621  28.5679  28.5952  28.6197  28.6388  28.6910  28.7240
 28.7595  47.9300  48.0154  48.0689 127.8814 127.8924 127.9073 127.9298
127.9441 127.9570 127.9695 127.9763 127.9962 151.6515 151.6885 151.7471
289.7332 289.7467 289.7720 289.8584 289.8682 289.9145 289.9387 289.9664
290.01211020.72751020.83581020.90221901.81401901.85291901.9140
 --------------------------------------------------------------

          Ground-State Mulliken Net Atomic Charges

     Atom                 Charge (a.u.)
  ----------------------------------------
      1 C                     0.026010
      2 C                     0.110319
      3 C                    -0.037889
      4 C                     0.327203
      5 C                    -0.000945
      6 C                    -0.033229
      7 Br                   -0.213527
      8 Br                   -0.237737
      9 I                     0.111843
     10 Br                   -0.264118
     11 I                     0.103102
     12 I                     0.108968
  ----------------------------------------
  Sum of atomic charges =     0.000000

 -----------------------------------------------------------------
                    Cartesian Multipole Moments
 -----------------------------------------------------------------
    Charge (ESU x 10^10)
                -0.0000
    Dipole Moment (Debye)
         X       0.1977      Y       0.0000      Z      -0.1282
       Tot       0.2356
    Quadrupole Moments (Debye-Ang)
        XX    -167.5913     XY       0.0000     YY    -176.1715
        XZ      -0.9680     YZ       0.0000     ZZ    -164.9141
    Octopole Moments (Debye-Ang^2)
       XXX    -700.1801    XXY       0.0000    XYY    -247.3222
       YYY       0.0000    XXZ    -105.9775    XYZ       0.0000
       YYZ    -102.9896    XZZ    -230.9450    YZZ       0.0000
       ZZZ    -288.1814
    Hexadecapole Moments (Debye-Ang^3)
      XXXX   -6349.9971   XXXY       0.0000   XXYY   -1186.6252
      XYYY       0.0000   YYYY    -230.5534   XXXZ    -285.1981
      XXYZ       0.0000   XYYZ     -82.1745   YYYZ       0.0000
      XXZZ   -2091.9741   XYZZ       0.0000   YYZZ   -1135.2031
      XZZZ    -226.8119   YZZZ      -0.0000   ZZZZ   -5964.1783
 -----------------------------------------------------------------
Archival summary:
1\1\garfield\OPT\ProcedureUnspecified\BasisUnspecified\3r36\taweetha\SatNov3000:15:532019SatNov3000:15:532019\0\\#,OPT,ProcedureUnspecified,BasisUnspecified,\\0,1\I\C,1,2.14264\C,2,1.40641,1,119.712\C,3,1.40627,2,120.647,1,-180,0\C,4,1.40443,3,119.335,2,-0,0\C,5,1.40514,4,120.268,3,-0,0\C,6,1.40567,5,120.302,4,-0,0\Br,5,1.90366,4,120.314,3,-180,0\Br,6,1.90461,5,119.191,4,-180,0\Br,3,1.90538,2,119.88,1,-0,0\I,4,2.13262,3,120.514,2,-180,0\I,7,2.13481,6,119.464,5,-180,0\\\@

 Total job time:  711.73s(wall), 2698.65s(cpu) 
 Sat Nov 30 00:15:53 2019

        *************************************************************
        *                                                           *
        *  Thank you very much for using Q-Chem.  Have a nice day.  *
        *                                                           *
        *************************************************************


 
User input: 2 of 2 
 
                  Welcome to Q-Chem
     A Quantum Leap Into The Future Of Chemistry


 Q-Chem 5.2 (devel), Q-Chem, Inc., Pleasanton, CA (2019)

 Yihan Shao,  Zhengting Gan,  E. Epifanovsky,  A. T. B. Gilbert,  M. Wormit,  
 J. Kussmann,  A. W. Lange,  A. Behn,  Jia Deng,  Xintian Feng,  D. Ghosh,  
 M. Goldey,  P. R. Horn,  L. D. Jacobson,  I. Kaliman,  T. Kus,  A. Landau,  
 Jie Liu,  E. I. Proynov,  R. M. Richard,  R. P. Steele,  E. J. Sundstrom,  
 H. L. Woodcock III,  P. M. Zimmerman,  D. Zuev,  B. Albrecht,  E. Alguire,  
 S. A. Baeppler,  D. Barton,  Z. Benda,  Y. A. Bernard,  E. J. Berquist,  
 K. B. Bravaya,  H. Burton,  D. Casanova,  Chun-Min Chang,  Yunqing Chen,  
 A. Chien,  K. D. Closser,  M. P. Coons,  S. Coriani,  S. Dasgupta,  
 A. L. Dempwolff,  M. Diedenhofen,  Hainam Do,  R. G. Edgar,  Po-Tung Fang,  
 S. Faraji,  S. Fatehi,  Qingguo Feng,  K. D. Fenk,  J. Fosso-Tande,  
 J. Gayvert,  Qinghui Ge,  A. Ghysels,  G. Gidofalvi,  J. Gomes,  
 J. Gonthier,  A. Gunina,  D. Hait,  M. W. D. Hanson-Heine,  
 P. H. P. Harbach,  A. W. Hauser,  M. F. Herbst,  J. E. Herr,  
 E. G. Hohenstein,  Z. C. Holden,  Kerwin Hui,  B. C. Huynh,  T.-C. Jagau,  
 Hyunjun Ji,  B. Kaduk,  K. Khistyaev,  Jaehoon Kim,  P. Klunzinger,  K. Koh,  
 D. Kosenkov,  L. Koulias,  T. Kowalczyk,  C. M. Krauter,  A. Kunitsa,  
 Ka Un Lao,  A. Laurent,  K. V. Lawler,  Joonho Lee,  D. Lefrancois,  
 S. Lehtola,  D. S. Levine,  Yi-Pei Li,  You-Sheng Lin,  Fenglai Liu,  
 E. Livshits,  A. Luenser,  P. Manohar,  E. Mansoor,  S. F. Manzer,  
 Shan-Ping Mao,  Yuezhi Mao,  N. Mardirossian,  A. V. Marenich,  
 T. Markovich,  L. A. Martinez-Martinez,  S. A. Maurer,  N. J. Mayhall,  
 S. C. McKenzie,  J.-M. Mewes,  P. Morgante,  A. F. Morrison,  
 J. W. Mullinax,  K. Nanda,  T. S. Nguyen-Beck,  R. Olivares-Amaya,  
 J. A. Parkhill,  Zheng Pei,  T. M. Perrine,  F. Plasser,  P. Pokhilko,  
 S. Prager,  A. Prociuk,  E. Ramos,  D. R. Rehn,  F. Rob,  M. Scheurer,  
 M. Schneider,  N. Sergueev,  S. M. Sharada,  S. Sharma,  D. W. Small,  
 T. Stauch,  T. Stein,  Yu-Chuan Su,  A. J. W. Thom,  A. Tkatchenko,  
 T. Tsuchimochi,  N. M. Tubman,  L. Vogt,  M. L. Vidal,  O. Vydrov,  
 M. A. Watson,  J. Wenzel,  M. de Wergifosse,  T. A. Wesolowski,  A. White,  
 J. Witte,  A. Yamada,  Jun Yang,  K. Yao,  S. Yeganeh,  S. R. Yost,  
 Zhi-Qiang You,  A. Zech,  Igor Ying Zhang,  Xing Zhang,  Yan Zhao,  
 Ying Zhu,  B. R. Brooks,  G. K. L. Chan,  C. J. Cramer,  M. S. Gordon,  
 W. J. Hehre,  A. Klamt,  M. W. Schmidt,  C. D. Sherrill,  D. G. Truhlar,  
 A. Aspuru-Guzik,  R. Baer,  A. T. Bell,  N. A. Besley,  Jeng-Da Chai,  
 A. E. DePrince, III,  R. A. DiStasio Jr.,  A. Dreuw,  B. D. Dunietz,  
 T. R. Furlani,  Chao-Ping Hsu,  Yousung Jung,  Jing Kong,  D. S. Lambrecht,  
 WanZhen Liang,  C. Ochsenfeld,  V. A. Rassolov,  L. V. Slipchenko,  
 J. E. Subotnik,  T. Van Voorhis,  J. M. Herbert,  A. I. Krylov,  
 P. M. W. Gill,  M. Head-Gordon

 Contributors to earlier versions of Q-Chem not listed above: 
 R. D. Adamson,  B. Austin,  J. Baker,  G. J. O. Beran,  K. Brandhorst,  
 S. T. Brown,  E. F. C. Byrd,  A. K. Chakraborty,  C.-L. Cheng,  
 Siu Hung Chien,  D. M. Chipman,  D. L. Crittenden,  H. Dachsel,  
 R. J. Doerksen,  A. D. Dutoi,  L. Fusti-Molnar,  W. A. Goddard III,  
 A. Golubeva-Zadorozhnaya,  S. R. Gwaltney,  G. Hawkins,  A. Heyden,  
 S. Hirata,  G. Kedziora,  F. J. Keil,  C. Kelley,  Jihan Kim,  R. A. King,  
 R. Z. Khaliullin,  P. P. Korambath,  W. Kurlancheek,  A. M. Lee,  M. S. Lee,  
 S. V. Levchenko,  Ching Yeh Lin,  D. Liotard,  R. C. Lochan,  I. Lotan,  
 P. E. Maslen,  N. Nair,  D. P. O'Neill,  D. Neuhauser,  E. Neuscamman,  
 C. M. Oana,  R. Olson,  B. Peters,  R. Peverati,  P. A. Pieniazek,  
 Y. M. Rhee,  J. Ritchie,  M. A. Rohrdanz,  E. Rosta,  N. J. Russ,  
 H. F. Schaefer III,  N. E. Schultz,  N. Shenvi,  A. C. Simmonett,  A. Sodt,  
 D. Stuck,  K. S. Thanthiriwatte,  V. Vanovschi,  Tao Wang,  A. Warshel,  
 C. F. Williams,  Q. Wu,  X. Xu,  W. Zhang

 Please cite Q-Chem as follows:
 Y. Shao et al., Mol. Phys. 113, 184-215 (2015)
 DOI: 10.1080/00268976.2014.952696

 Q-Chem 5.2.1 for Intel X86 EM64T Linux

 Parts of Q-Chem use Armadillo 8.300.2 (Tropical Shenanigans).
 http://arma.sourceforge.net/

 Q-Chem begins on Sat Nov 30 00:15:53 2019  

Host: 
0

     Scratch files written to /scratch/taweetham/qchem22086//
NAlpha2: 300
NElect   300
Mult     1
The previous job contains 0 fragments, simply inherited here

Checking the input file for inconsistencies... 	...done.

--------------------------------------------------------------
User input:
--------------------------------------------------------------

$MOLECULE
READ
$END

$REM
   JOB_TYPE 	FREQUENCY
   BASIS 	6-311++G**
   METHOD	B3LYP	
$END


--------------------------------------------------------------
 ----------------------------------------------------------------
             Standard Nuclear Orientation (Angstroms)
    I     Atom           X                Y                Z
 ----------------------------------------------------------------
    1      C       0.2270044792    -1.5142058416    -0.0000000000
    2      C      -1.1369057039    -1.1763237242    -0.0000000000
    3      C      -1.5323560941     0.1712796440    -0.0000000000
    4      C      -0.5500091336     1.1775584303    -0.0000000000
    5      C       0.8166017449     0.8453376827     0.0000000000
    6      C       1.2072692138    -0.5067455567     0.0000000000
    7      Br      0.7288417301    -3.3515083347     0.0000000000
    8      Br     -2.4432432068    -2.5610311861    -0.0000000000
    9      I      -3.6034487659     0.6798377150    -0.0000000000
   10      Br     -1.0821198084     3.0071287150    -0.0000000000
   11      I       2.2881265160     2.4027433876     0.0000000000
   12      I       3.2717112677    -1.0503551706     0.0000000000
 ----------------------------------------------------------------
 Molecular Point Group                 Cs    NOp =  2
 Largest Abelian Subgroup              Cs    NOp =  2
 Nuclear Repulsion Energy =        4902.61116810 hartrees
 There are      150 alpha and      150 beta electrons
 Requested basis set is 6-311++G(d,p)
 There are 165 shells and 462 basis functions

 Total QAlloc Memory Limit   2000 MB
 Mega-Array Size       188 MB
 MEM_STATIC part       192 MB

                       Distance Matrix (Angstroms)
             C (  1)   C (  2)   C (  3)   C (  4)   C (  5)   C (  6)
   C (  2)  1.405139
   C (  3)  2.436434  1.404427
   C (  4)  2.801668  2.425945  1.406273
   C (  5)  2.432092  2.811282  2.443759  1.406412
   C (  6)  1.405665  2.437928  2.822280  2.434113  1.407391
   Br(  7)  1.904605  2.865736  4.186054  4.706156  4.197763  2.884713
   Br(  8)  2.868112  1.903663  2.880145  4.190631  4.714864  4.188834
   I (  9)  4.414318  3.086935  2.132617  3.093739  4.423148  4.954895
   Br( 10)  4.707045  4.183811  2.871368  1.905379  2.877235  4.193878
   I ( 11)  4.426140  4.953844  4.424423  3.091293  2.142638  3.103768
   I ( 12)  3.079837  4.410416  4.956960  4.423703  3.101808  2.134814
             Br(  7)   Br(  8)   I (  9)   Br( 10)   I ( 11)
   Br(  8)  3.269094
   I (  9)  5.917811  3.442282
   Br( 10)  6.611494  5.732108  3.431236
   I ( 11)  5.961777  6.857472  6.138327  3.424010
   I ( 12)  3.429503  5.911247  7.089527  5.951388  3.590450

 A cutoff of  1.0D-11 yielded   7730 shell pairs
 There are     67488 function pairs (     75519 Cartesian)
 Smallest overlap matrix eigenvalue = 4.45E-07

 Q-Chem warning in module stvman/mkSTV.C, line 318:

 Overlap eigenvalue is smaller than square root of threshold
 Use THRESH >= 12 to get rid of this warning

 Linear dependence detected in AO basis
 Tighter screening thresholds may be required for diffuse basis sets
 Use S2THRESH > 14 and THRESH = 14 in case of SCF convergence issues
 Number of orthogonalized atomic orbitals = 461
 Maximum deviation from orthogonality = 1.522E-10
 Guess from superposition of atomic densities
 Warning:  Energy on first SCF cycle will be non-variational
 SAD guess density has 300.000000 electrons

 -----------------------------------------------------------------------
  General SCF calculation program by
  Eric Jon Sundstrom, Paul Horn, Yuezhi Mao, Dmitri Zuev, Alec White,
  David Stuck, Shaama M.S., Shane Yost, Joonho Lee, David Small,
  Daniel Levine, Susi Lehtola, Hugh Burton, Evgeny Epifanovsky,
  Bang C. Huynh
 -----------------------------------------------------------------------
 Exchange:     0.2000 Hartree-Fock + 0.0800 Slater + 0.7200 B88
 Correlation:  0.1900 VWN1RPA + 0.8100 LYP
 Using SG-1 standard quadrature grid
 using 4 threads for integral computing
 -------------------------------------------------------
 OpenMP Integral computing Module                
 Release: version 2.0, May 2017, Q-Chem Inc. Pleasanton 
 -------------------------------------------------------
 A restricted SCF calculation will be
 performed using DIIS
 SCF converges when DIIS error is below 1.0e-08
 ---------------------------------------
  Cycle       Energy         DIIS error
 ---------------------------------------
    1  -28711.7443642739      2.61e-02  
    2  -28709.5733304490      1.81e-03  
    3  -28709.4668812504      2.60e-03  
    4  -28709.5975527579      8.88e-04  
    5  -28709.6223510327      1.17e-04  
    6  -28709.6225552221      6.27e-05  
    7  -28709.6226456384      2.53e-05  
    8  -28709.6226628823      5.11e-06  
    9  -28709.6226634792      1.96e-06  
   10  -28709.6226635634      6.37e-07  
   11  -28709.6226635726      3.13e-07  
   12  -28709.6226635742      8.43e-08  
   13  -28709.6226635734      2.77e-08  
   14  -28709.6226635761      5.84e-09  Convergence criterion met
 ---------------------------------------
 SCF time:   CPU 355.58s  wall 94.00s 
 SCF   energy in the final basis set =   -28709.6226635761
 Total energy in the final basis set =   -28709.6226635761

 --------------------------------------------------------------
             Orbital Energies (a.u.) and Symmetries
 --------------------------------------------------------------

 Alpha MOs, Restricted
 -- Occupied --                  
*******-1165.89-1165.89 -482.86 -482.86 -482.86 -176.32 -176.32
  1 A'    2 A'    3 A'    4 A'    5 A'    6 A'    7 A'    8 A'                 
-176.32 -165.72 -165.72 -165.72 -165.72 -165.72 -165.72 -165.72
  9 A'   10 A'   11 A'   12 A'    1 A"    2 A"   13 A'   14 A'                 
-165.72 -165.72  -62.51  -62.51  -62.51  -56.33  -56.33  -56.33
  3 A"   15 A'   16 A'   17 A'   18 A'   19 A'   20 A'   21 A'                 
-56.325 -56.325 -56.325 -56.324 -56.324 -56.324 -35.815 -35.815
  4 A"    5 A"    6 A"   22 A'   23 A'   24 A'   25 A'   26 A'                 
-35.815 -31.309 -31.309 -31.308 -31.303 -31.302 -31.302 -31.302
 27 A'   28 A'   29 A'   30 A'    7 A"    8 A"    9 A"   31 A'                 
-31.302 -31.302 -22.959 -22.959 -22.959 -22.958 -22.958 -22.957
 32 A'   33 A'   34 A'   35 A'   36 A'   10 A"   11 A"   37 A'                 
-22.957 -22.957 -22.957 -22.953 -22.953 -22.953 -22.953 -22.953
 38 A'   12 A"   39 A'   40 A'   13 A"   41 A'   14 A"   42 A'                 
-22.953 -10.282 -10.282 -10.281 -10.273 -10.272 -10.272  -8.717
 15 A"   43 A'   44 A'   45 A'   46 A'   47 A'   48 A'   49 A'                 
 -8.717  -8.717  -6.550  -6.549  -6.549  -6.536  -6.536  -6.535
 50 A'   51 A'   52 A'   53 A'   54 A'   16 A"   17 A"   18 A"                 
 -6.535  -6.535  -6.534  -6.365  -6.365  -6.364  -4.778  -4.778
 55 A'   56 A'   57 A'   58 A'   59 A'   60 A'   61 A'   62 A'                 
 -4.777  -4.762  -4.762  -4.762  -4.761  -4.761  -4.761  -2.661
 63 A'   19 A"   20 A"   21 A"   64 A'   65 A'   66 A'   67 A'                 
 -2.660  -2.660  -2.656  -2.656  -2.656  -2.656  -2.656  -2.655
 68 A'   69 A'   22 A"   23 A"   24 A"   70 A'   71 A'   72 A'                 
 -2.645  -2.645  -2.645  -2.645  -2.644  -2.644  -2.043  -2.043
 25 A"   73 A'   26 A"   74 A'   27 A"   75 A'   76 A'   77 A'                 
 -2.043  -2.039  -2.039  -2.038  -2.038  -2.038  -2.037  -2.025
 78 A'   28 A"   29 A"   79 A'   80 A'   30 A"   81 A'   82 A'                 
 -2.025  -2.025  -2.025  -2.024  -2.024  -0.939  -0.873  -0.847
 31 A"   83 A'   32 A"   33 A"   84 A'   85 A'   86 A'   87 A'                 
 -0.816  -0.786  -0.748  -0.708  -0.679  -0.656  -0.615  -0.598
 88 A'   89 A'   90 A'   91 A'   92 A'   93 A'   94 A'   95 A'                 
 -0.545  -0.498  -0.455  -0.452  -0.435  -0.414  -0.390  -0.382
 96 A'   97 A'   34 A"   98 A'   99 A'  100 A'  101 A'   35 A"                 
 -0.373  -0.368  -0.343  -0.337  -0.325  -0.322  -0.311  -0.292
102 A'   36 A"  103 A'  104 A'   37 A"  105 A'   38 A"   39 A"                 
 -0.290  -0.288  -0.270  -0.263  -0.258  -0.244
 40 A"  106 A'  107 A'   41 A"   42 A"  108 A'                                 
 -- Virtual --                   
 -0.115  -0.072  -0.069  -0.068  -0.053  -0.025  -0.015  -0.004
109 A'   43 A"   44 A"  110 A'  111 A'  112 A'  113 A'  114 A'                 
  0.003   0.026   0.028   0.043   0.047   0.054   0.054   0.058
115 A'  116 A'  117 A'   45 A"  118 A'  119 A'   46 A"  120 A'                 
  0.064   0.067   0.070   0.078   0.087   0.088   0.091   0.096
 47 A"  121 A'  122 A'   48 A"  123 A'   49 A"  124 A'  125 A'                 
  0.106   0.112   0.121   0.131   0.131   0.136   0.143   0.152
126 A'   50 A"  127 A'  128 A'   51 A"   52 A"  129 A'   53 A"                 
  0.171   0.173   0.175   0.186   0.192   0.194   0.198   0.201
130 A'  131 A'  132 A'  133 A'  134 A'  135 A'  136 A'   54 A"                 
  0.203   0.209   0.212   0.220   0.226   0.239   0.239   0.246
137 A'  138 A'  139 A'  140 A'  141 A'   55 A"  142 A'  143 A'                 
  0.253   0.263   0.280   0.288   0.288   0.301   0.315   0.336
 56 A"  144 A'  145 A'  146 A'   57 A"  147 A'  148 A'  149 A'                 
  0.358   0.360   0.375   0.379   0.384   0.392   0.397   0.402
150 A'   58 A"   59 A"  151 A'  152 A'   60 A"  153 A'  154 A'                 
  0.409   0.418   0.420   0.422   0.435   0.438   0.446   0.450
 61 A"  155 A'  156 A'   62 A"   63 A"   64 A"  157 A'  158 A'                 
  0.454   0.467   0.470   0.475   0.486   0.497   0.503   0.504
 65 A"  159 A'   66 A"  160 A'  161 A'  162 A'  163 A'   67 A"                 
  0.507   0.514   0.518   0.525   0.534   0.536   0.549   0.555
164 A'  165 A'   68 A"  166 A'   69 A"  167 A'   70 A"   71 A"                 
  0.564   0.581   0.589   0.600   0.604   0.609   0.611   0.644
 72 A"   73 A"  168 A'  169 A'  170 A'   74 A"  171 A'   75 A"                 
  0.654   0.670   0.682   0.686   0.700   0.713   0.716   0.727
172 A'  173 A'   76 A"  174 A'  175 A'  176 A'   77 A"  177 A'                 
  0.733   0.750   0.752   0.765   0.768   0.795   0.814   0.824
178 A'  179 A'  180 A'  181 A'  182 A'  183 A'  184 A'  185 A'                 
  0.841   0.853   0.876   0.891   0.917   0.940   0.940   0.986
186 A'  187 A'  188 A'   78 A"  189 A'   79 A"  190 A'  191 A'                 
  1.004   1.034   1.034   1.083   1.097   1.111   1.123   1.136
192 A'  193 A'  194 A'  195 A'   80 A"  196 A'  197 A'  198 A'                 
  1.178   1.207   1.223   1.240   1.324   1.330   1.340   1.355
 81 A"   82 A"   83 A"   84 A"  199 A'  200 A'   85 A"  201 A'                 
  1.359   1.379   1.410   1.436   1.461   1.466   1.471   1.493
 86 A"   87 A"  202 A'  203 A'  204 A'  205 A'  206 A'  207 A'                 
  1.520   1.532   1.563   1.589   1.719   1.720   1.747   1.761
208 A'  209 A'  210 A'  211 A'   88 A"   89 A"  212 A'  213 A'                 
  1.810   1.813   1.843   1.847   1.896   1.988   1.989   2.010
214 A'  215 A'   90 A"   91 A"   92 A"   93 A"  216 A'   94 A"                 
  2.042   2.050   2.107   2.112   2.135   2.172   2.193   2.228
217 A'   95 A"  218 A'  219 A'  220 A'  221 A'  222 A'  223 A'                 
  2.250   2.255   2.286   2.313   2.342   2.357   2.489   2.571
 96 A"  224 A'  225 A'  226 A'  227 A'  228 A'  229 A'   97 A"                 
  2.699   2.715   2.769   2.817   2.824   2.874   2.938   2.962
 98 A"   99 A"  230 A'  100 A"  101 A"  231 A'  232 A'  233 A'                 
  3.038   3.056   3.121   3.147   3.370   3.389   3.606   3.791
102 A"  234 A'  235 A'  236 A'  237 A'  238 A'  239 A'  240 A'                 
  3.805   3.939   3.942   3.961   3.966   3.985   3.988   3.994
241 A'  103 A"  242 A'  104 A"  105 A"  106 A"  107 A"  108 A"                 
  3.996   4.009   4.024   4.028   4.030   4.042   4.055   4.062
109 A"  110 A"  243 A'  111 A"  244 A'  245 A'  112 A"  246 A'                 
  4.073   4.075   4.079   4.128   4.140   4.168   4.216   4.242
247 A'  113 A"  248 A'  114 A"  249 A'  250 A'  251 A'  252 A'                 
  4.247   4.279   4.299   4.310   4.373   4.400   4.424   4.447
253 A'  254 A'  255 A'  256 A'  257 A'  258 A'  259 A'  260 A'                 
  4.487   4.593   4.799   5.998   6.017   6.043   6.069   6.095
261 A'  262 A'  263 A'  115 A"  116 A"  117 A"  264 A'  265 A'                 
  6.126   6.151   6.161   6.203   6.673   6.764   6.828   7.537
266 A'  267 A'  268 A'  269 A'  270 A'  271 A'  272 A'  118 A"                 
  7.550   7.575   7.659   7.670   7.712   7.721   7.745   7.791
119 A"  120 A"  273 A'  274 A'  275 A'  276 A'  277 A'  278 A'                 
 23.162  23.753  23.756  23.913  23.914  23.997  27.854  27.898
279 A'  280 A'  281 A'  282 A'  283 A'  284 A'  285 A'  286 A'                 
 27.963  28.339  28.353  28.373  28.394  28.404  28.416  28.434
287 A'  121 A"  122 A"  123 A"  288 A'  289 A'  290 A'  291 A'                 
 28.439  28.467  28.523  28.529  28.531  28.538  28.543  28.553
292 A'  293 A'  124 A"  125 A"  126 A"  294 A'  127 A"  128 A"                 
 28.557  28.562  28.568  28.595  28.620  28.639  28.691  28.724
295 A'  296 A'  129 A"  297 A'  298 A'  299 A'  300 A'  301 A'                 
 28.759  47.930  48.015  48.069 127.881 127.892 127.907 127.930
302 A'  303 A'  304 A'  305 A'  130 A"  131 A"  132 A"  306 A'                 
127.944 127.957 127.969 127.976 127.996 151.651 151.689 151.747
307 A'  308 A'  309 A'  310 A'  311 A'  312 A'  313 A'  314 A'                 
289.733 289.747 289.772 289.858 289.868 289.914 289.939 289.966
133 A"  134 A"  135 A"  315 A'  316 A'  317 A'  318 A'  319 A'                 
290.0121020.7281020.8361020.9021901.8141901.8531901.914
320 A'  321 A'  322 A'  323 A'  324 A'  325 A'  326 A'                         

 Beta MOs, Restricted
 -- Occupied --                  
*******-1165.89-1165.89 -482.86 -482.86 -482.86 -176.32 -176.32
  1 A'    2 A'    3 A'    4 A'    5 A'    6 A'    7 A'    8 A'                 
-176.32 -165.72 -165.72 -165.72 -165.72 -165.72 -165.72 -165.72
  9 A'   10 A'   11 A'   12 A'    1 A"    2 A"   13 A'   14 A'                 
-165.72 -165.72  -62.51  -62.51  -62.51  -56.33  -56.33  -56.33
  3 A"   15 A'   16 A'   17 A'   18 A'   19 A'   20 A'   21 A'                 
-56.325 -56.325 -56.325 -56.324 -56.324 -56.324 -35.815 -35.815
  4 A"    5 A"    6 A"   22 A'   23 A'   24 A'   25 A'   26 A'                 
-35.815 -31.309 -31.309 -31.308 -31.303 -31.302 -31.302 -31.302
 27 A'   28 A'   29 A'   30 A'    7 A"    8 A"    9 A"   31 A'                 
-31.302 -31.302 -22.959 -22.959 -22.959 -22.958 -22.958 -22.957
 32 A'   33 A'   34 A'   35 A'   36 A'   10 A"   11 A"   37 A'                 
-22.957 -22.957 -22.957 -22.953 -22.953 -22.953 -22.953 -22.953
 38 A'   12 A"   39 A'   40 A'   13 A"   41 A'   14 A"   42 A'                 
-22.953 -10.282 -10.282 -10.281 -10.273 -10.272 -10.272  -8.717
 15 A"   43 A'   44 A'   45 A'   46 A'   47 A'   48 A'   49 A'                 
 -8.717  -8.717  -6.550  -6.549  -6.549  -6.536  -6.536  -6.535
 50 A'   51 A'   52 A'   53 A'   54 A'   16 A"   17 A"   18 A"                 
 -6.535  -6.535  -6.534  -6.365  -6.365  -6.364  -4.778  -4.778
 55 A'   56 A'   57 A'   58 A'   59 A'   60 A'   61 A'   62 A'                 
 -4.777  -4.762  -4.762  -4.762  -4.761  -4.761  -4.761  -2.661
 63 A'   19 A"   20 A"   21 A"   64 A'   65 A'   66 A'   67 A'                 
 -2.660  -2.660  -2.656  -2.656  -2.656  -2.656  -2.656  -2.655
 68 A'   69 A'   22 A"   23 A"   24 A"   70 A'   71 A'   72 A'                 
 -2.645  -2.645  -2.645  -2.645  -2.644  -2.644  -2.043  -2.043
 25 A"   73 A'   26 A"   74 A'   27 A"   75 A'   76 A'   77 A'                 
 -2.043  -2.039  -2.039  -2.038  -2.038  -2.038  -2.037  -2.025
 78 A'   28 A"   29 A"   79 A'   80 A'   30 A"   81 A'   82 A'                 
 -2.025  -2.025  -2.025  -2.024  -2.024  -0.939  -0.873  -0.847
 31 A"   83 A'   32 A"   33 A"   84 A'   85 A'   86 A'   87 A'                 
 -0.816  -0.786  -0.748  -0.708  -0.679  -0.656  -0.615  -0.598
 88 A'   89 A'   90 A'   91 A'   92 A'   93 A'   94 A'   95 A'                 
 -0.545  -0.498  -0.455  -0.452  -0.435  -0.414  -0.390  -0.382
 96 A'   97 A'   34 A"   98 A'   99 A'  100 A'  101 A'   35 A"                 
 -0.373  -0.368  -0.343  -0.337  -0.325  -0.322  -0.311  -0.292
102 A'   36 A"  103 A'  104 A'   37 A"  105 A'   38 A"   39 A"                 
 -0.290  -0.288  -0.270  -0.263  -0.258  -0.244
 40 A"  106 A'  107 A'   41 A"   42 A"  108 A'                                 
 -- Virtual --                   
 -0.115  -0.072  -0.069  -0.068  -0.053  -0.025  -0.015  -0.004
109 A'   43 A"   44 A"  110 A'  111 A'  112 A'  113 A'  114 A'                 
  0.003   0.026   0.028   0.043   0.047   0.054   0.054   0.058
115 A'  116 A'  117 A'   45 A"  118 A'  119 A'   46 A"  120 A'                 
  0.064   0.067   0.070   0.078   0.087   0.088   0.091   0.096
 47 A"  121 A'  122 A'   48 A"  123 A'   49 A"  124 A'  125 A'                 
  0.106   0.112   0.121   0.131   0.131   0.136   0.143   0.152
126 A'   50 A"  127 A'  128 A'   51 A"   52 A"  129 A'   53 A"                 
  0.171   0.173   0.175   0.186   0.192   0.194   0.198   0.201
130 A'  131 A'  132 A'  133 A'  134 A'  135 A'  136 A'   54 A"                 
  0.203   0.209   0.212   0.220   0.226   0.239   0.239   0.246
137 A'  138 A'  139 A'  140 A'  141 A'   55 A"  142 A'  143 A'                 
  0.253   0.263   0.280   0.288   0.288   0.301   0.315   0.336
 56 A"  144 A'  145 A'  146 A'   57 A"  147 A'  148 A'  149 A'                 
  0.358   0.360   0.375   0.379   0.384   0.392   0.397   0.402
150 A'   58 A"   59 A"  151 A'  152 A'   60 A"  153 A'  154 A'                 
  0.409   0.418   0.420   0.422   0.435   0.438   0.446   0.450
 61 A"  155 A'  156 A'   62 A"   63 A"   64 A"  157 A'  158 A'                 
  0.454   0.467   0.470   0.475   0.486   0.497   0.503   0.504
 65 A"  159 A'   66 A"  160 A'  161 A'  162 A'  163 A'   67 A"                 
  0.507   0.514   0.518   0.525   0.534   0.536   0.549   0.555
164 A'  165 A'   68 A"  166 A'   69 A"  167 A'   70 A"   71 A"                 
  0.564   0.581   0.589   0.600   0.604   0.609   0.611   0.644
 72 A"   73 A"  168 A'  169 A'  170 A'   74 A"  171 A'   75 A"                 
  0.654   0.670   0.682   0.686   0.700   0.713   0.716   0.727
172 A'  173 A'   76 A"  174 A'  175 A'  176 A'   77 A"  177 A'                 
  0.733   0.750   0.752   0.765   0.768   0.795   0.814   0.824
178 A'  179 A'  180 A'  181 A'  182 A'  183 A'  184 A'  185 A'                 
  0.841   0.853   0.876   0.891   0.917   0.940   0.940   0.986
186 A'  187 A'  188 A'   78 A"  189 A'   79 A"  190 A'  191 A'                 
  1.004   1.034   1.034   1.083   1.097   1.111   1.123   1.136
192 A'  193 A'  194 A'  195 A'   80 A"  196 A'  197 A'  198 A'                 
  1.178   1.207   1.223   1.240   1.324   1.330   1.340   1.355
 81 A"   82 A"   83 A"   84 A"  199 A'  200 A'   85 A"  201 A'                 
  1.359   1.379   1.410   1.436   1.461   1.466   1.471   1.493
 86 A"   87 A"  202 A'  203 A'  204 A'  205 A'  206 A'  207 A'                 
  1.520   1.532   1.563   1.589   1.719   1.720   1.747   1.761
208 A'  209 A'  210 A'  211 A'   88 A"   89 A"  212 A'  213 A'                 
  1.810   1.813   1.843   1.847   1.896   1.988   1.989   2.010
214 A'  215 A'   90 A"   91 A"   92 A"   93 A"  216 A'   94 A"                 
  2.042   2.050   2.107   2.112   2.135   2.172   2.193   2.228
217 A'   95 A"  218 A'  219 A'  220 A'  221 A'  222 A'  223 A'                 
  2.250   2.255   2.286   2.313   2.342   2.357   2.489   2.571
 96 A"  224 A'  225 A'  226 A'  227 A'  228 A'  229 A'   97 A"                 
  2.699   2.715   2.769   2.817   2.824   2.874   2.938   2.962
 98 A"   99 A"  230 A'  100 A"  101 A"  231 A'  232 A'  233 A'                 
  3.038   3.056   3.121   3.147   3.370   3.389   3.606   3.791
102 A"  234 A'  235 A'  236 A'  237 A'  238 A'  239 A'  240 A'                 
  3.805   3.939   3.942   3.961   3.966   3.985   3.988   3.994
241 A'  103 A"  242 A'  104 A"  105 A"  106 A"  107 A"  108 A"                 
  3.996   4.009   4.024   4.028   4.030   4.042   4.055   4.062
109 A"  110 A"  243 A'  111 A"  244 A'  245 A'  112 A"  246 A'                 
  4.073   4.075   4.079   4.128   4.140   4.168   4.216   4.242
247 A'  113 A"  248 A'  114 A"  249 A'  250 A'  251 A'  252 A'                 
  4.247   4.279   4.299   4.310   4.373   4.400   4.424   4.447
253 A'  254 A'  255 A'  256 A'  257 A'  258 A'  259 A'  260 A'                 
  4.487   4.593   4.799   5.998   6.017   6.043   6.069   6.095
261 A'  262 A'  263 A'  115 A"  116 A"  117 A"  264 A'  265 A'                 
  6.126   6.151   6.161   6.203   6.673   6.764   6.828   7.537
266 A'  267 A'  268 A'  269 A'  270 A'  271 A'  272 A'  118 A"                 
  7.550   7.575   7.659   7.670   7.712   7.721   7.745   7.791
119 A"  120 A"  273 A'  274 A'  275 A'  276 A'  277 A'  278 A'                 
 23.162  23.753  23.756  23.913  23.914  23.997  27.854  27.898
279 A'  280 A'  281 A'  282 A'  283 A'  284 A'  285 A'  286 A'                 
 27.963  28.339  28.353  28.373  28.394  28.404  28.416  28.434
287 A'  121 A"  122 A"  123 A"  288 A'  289 A'  290 A'  291 A'                 
 28.439  28.467  28.523  28.529  28.531  28.538  28.543  28.553
292 A'  293 A'  124 A"  125 A"  126 A"  294 A'  127 A"  128 A"                 
 28.557  28.562  28.568  28.595  28.620  28.639  28.691  28.724
295 A'  296 A'  129 A"  297 A'  298 A'  299 A'  300 A'  301 A'                 
 28.759  47.930  48.015  48.069 127.881 127.892 127.907 127.930
302 A'  303 A'  304 A'  305 A'  130 A"  131 A"  132 A"  306 A'                 
127.944 127.957 127.969 127.976 127.996 151.651 151.689 151.747
307 A'  308 A'  309 A'  310 A'  311 A'  312 A'  313 A'  314 A'                 
289.733 289.747 289.772 289.858 289.868 289.914 289.939 289.966
133 A"  134 A"  135 A"  315 A'  316 A'  317 A'  318 A'  319 A'                 
290.0121020.7281020.8361020.9021901.8141901.8531901.914
320 A'  321 A'  322 A'  323 A'  324 A'  325 A'  326 A'                         
 --------------------------------------------------------------

          Ground-State Mulliken Net Atomic Charges

     Atom                 Charge (a.u.)
  ----------------------------------------
      1 C                     0.028053
      2 C                     0.105243
      3 C                    -0.028745
      4 C                     0.328025
      5 C                    -0.014447
      6 C                    -0.020669
      7 Br                   -0.214475
      8 Br                   -0.238836
      9 I                     0.110659
     10 Br                   -0.265922
     11 I                     0.103557
     12 I                     0.107559
  ----------------------------------------
  Sum of atomic charges =     0.000000

 -----------------------------------------------------------------
                    Cartesian Multipole Moments
 -----------------------------------------------------------------
    Charge (ESU x 10^10)
                -0.0000
    Dipole Moment (Debye)
         X       0.1723      Y       0.1613      Z       0.0000
       Tot       0.2360
    Quadrupole Moments (Debye-Ang)
        XX    -164.5578     XY       0.0191     YY    -168.3776
        XZ       0.0000     YZ      -0.0000     ZZ    -176.1739
    Octopole Moments (Debye-Ang^2)
       XXX       3.6269    XXY       4.9152    XYY       5.8039
       YYY       5.3461    XXZ      -0.0000    XYZ      -0.0000
       YYZ      -0.0000    XZZ       0.8610    YZZ       0.8299
       ZZZ       0.0000
    Hexadecapole Moments (Debye-Ang^3)
      XXXX   -5731.9448   XXXY     -28.6226   XXYY   -1684.2881
      XYYY      26.1052   YYYY   -4341.0661   XXXZ       0.0000
      XXYZ      -0.0000   XYYZ       0.0000   YYYZ      -0.0000
      XXZZ   -1090.5560   XYZZ      -0.0242   YYZZ    -823.9308
      XZZZ       0.0000   YZZZ      -0.0000   ZZZZ    -230.5610
 -----------------------------------------------------------------
 Calculating MO derivatives via CPSCF
    1     0    39    0.0234339  
    2     0    39    0.0075506  
    3     0    39    0.0013944  
    4     0    39    0.0002055  
    5    23    16    0.0000318  
    6    37     2    0.0000020  
    7    39     0    0.0000001  Converged
 Time for AOints: 446.7 s (CPU) 112.2 s (wall)
 ------------------------------------------------------------------------------
                     AOints        : Timing summary (seconds)
 ------------------------------------------------------------------------------
     job step          cpu (% of tot)      sys (% of tot)     wall (% of tot)
 ------------------------------------------------------------------------------
  AOints            0.4467E+03 ( 8.8)   0.1700E-04 ( 5.9)   0.1122E+03 ( 8.7)
 ------------------------------------------------------------------------------
   Grand Totals     0.5072E+04          0.2880E-03          0.1296E+04
 ------------------------------------------------------------------------------
 Polarizability Matrix (a.u.)
            1           2           3
    1-291.8010948   0.2254382  -0.0000000
    2   0.2254382-266.1927278  -0.0000000
    3  -0.0000000  -0.0000000-124.7695063
 Calculating analytic Hessian of the SCF energy

 Direct stationary perturbation theory relativistic correction:

 rels  =     341.287740901765
 relv  =   -1151.207713794887
 rel2e =     168.486252842583
 E_rel =    -641.433720050540

 Hessian of the SCF Energy
            1           2           3           4           5           6
    1   0.5551978   0.0256353   0.0000000  -0.2690351   0.0182031  -0.0000000
    2   0.0256353   0.4789769  -0.0000000   0.0730179  -0.0988556   0.0000000
    3   0.0000000  -0.0000000   0.0939633   0.0000000   0.0000000  -0.0454904
    4  -0.2690351   0.0730179   0.0000000   0.5197797  -0.0434367   0.0000000
    5   0.0182031  -0.0988556   0.0000000  -0.0434367   0.5252689  -0.0000000
    6  -0.0000000   0.0000000  -0.0454904   0.0000000  -0.0000000   0.0946346
    7  -0.0013490   0.0280118  -0.0000000  -0.1056209   0.0777897  -0.0000000
    8   0.0827390   0.0015747   0.0000000   0.0310601  -0.2673045   0.0000000
    9  -0.0000000   0.0000000  -0.0003991  -0.0000000  -0.0000000  -0.0430446
   10  -0.0612985  -0.0170788   0.0000000   0.0504691  -0.0530740   0.0000000
   11  -0.0172856  -0.0050921   0.0000000   0.0009114  -0.0493966   0.0000000
   12  -0.0000000   0.0000000   0.0067841  -0.0000000   0.0000000  -0.0027921
   13   0.0492606   0.0011675   0.0000000  -0.0343819   0.0321313   0.0000000
   14  -0.0519446  -0.0489842  -0.0000000   0.0321159  -0.0306960  -0.0000000
   15   0.0000000  -0.0000000  -0.0029861  -0.0000000   0.0000000   0.0065616
   16  -0.1827362  -0.1195855  -0.0000000  -0.0470301  -0.0017541  -0.0000000
   17  -0.0720515  -0.1848552   0.0000000  -0.0575805   0.0464928   0.0000000
   18   0.0000000  -0.0000000  -0.0418129  -0.0000000   0.0000000  -0.0008607
   19  -0.0369892   0.0264893   0.0000000  -0.0088994   0.0253034   0.0000000
   20   0.0280047  -0.1345826  -0.0000000   0.0103708  -0.0250255   0.0000000
   21  -0.0000000   0.0000000  -0.0187047  -0.0000000  -0.0000000   0.0023501
   22  -0.0274825  -0.0240034   0.0000000  -0.0838483  -0.0595089   0.0000000
   23  -0.0091470  -0.0066877   0.0000000  -0.0607288  -0.0947850  -0.0000000
   24   0.0000000  -0.0000000   0.0024576   0.0000000   0.0000000  -0.0183759
   25   0.0031899   0.0013368   0.0000000  -0.0214275   0.0088972   0.0000000
   26  -0.0008459  -0.0021847   0.0000000   0.0191354  -0.0058149  -0.0000000
   27  -0.0000000  -0.0000000   0.0027529  -0.0000000   0.0000000   0.0013388
   28  -0.0001981   0.0000496   0.0000000  -0.0010989  -0.0010953  -0.0000000
   29   0.0002375  -0.0004755  -0.0000000  -0.0035661   0.0014392  -0.0000000
   30   0.0000000  -0.0000000  -0.0009099  -0.0000000   0.0000000   0.0035870
   31   0.0017308   0.0010669  -0.0000000  -0.0005429   0.0000611  -0.0000000
   32   0.0029608  -0.0008909   0.0000000  -0.0000844  -0.0005118  -0.0000000
   33  -0.0000000  -0.0000000   0.0030504  -0.0000000  -0.0000000  -0.0007314
   34  -0.0302888   0.0038947  -0.0000000   0.0016366  -0.0035150   0.0000000
   35  -0.0065046   0.0020579  -0.0000000  -0.0012146  -0.0008116  -0.0000000
   36   0.0000000  -0.0000000   0.0012946  -0.0000000   0.0000000   0.0028230
            7           8           9          10          11          12
    1  -0.0013490   0.0827390  -0.0000000  -0.0612985  -0.0172856  -0.0000000
    2   0.0280118   0.0015747   0.0000000  -0.0170788  -0.0050921   0.0000000
    3  -0.0000000   0.0000000  -0.0003991   0.0000000   0.0000000   0.0067841
    4  -0.1056209   0.0310601  -0.0000000   0.0504691   0.0009114  -0.0000000
    5   0.0777897  -0.2673045  -0.0000000  -0.0530740  -0.0493966   0.0000000
    6  -0.0000000   0.0000000  -0.0430446   0.0000000   0.0000000  -0.0027921
    7   0.4030870   0.0283929   0.0000000  -0.1825144  -0.1191138   0.0000000
    8   0.0283929   0.5581352   0.0000000  -0.0715241  -0.1838340  -0.0000000
    9   0.0000000   0.0000000   0.0854458   0.0000000   0.0000000  -0.0428820
   10  -0.1825144  -0.0715241   0.0000000   0.5454131   0.0254111   0.0000000
   11  -0.1191138  -0.1838340   0.0000000   0.0254111   0.4754275  -0.0000000
   12   0.0000000  -0.0000000  -0.0428820   0.0000000  -0.0000000   0.0939836
   13  -0.0467530  -0.0563357  -0.0000000  -0.2664185   0.0670736  -0.0000000
   14  -0.0013570   0.0454069  -0.0000000   0.0182408  -0.0965505  -0.0000000
   15  -0.0000000  -0.0000000  -0.0002991  -0.0000000  -0.0000000  -0.0414908
   16  -0.0035710  -0.0153372  -0.0000000  -0.0015579   0.0279631   0.0000000
   17  -0.0151820  -0.0596959  -0.0000000   0.0821204   0.0014302   0.0000000
   18   0.0000000  -0.0000000   0.0062234  -0.0000000  -0.0000000  -0.0032273
   19  -0.0027531  -0.0013360  -0.0000000  -0.0002240   0.0000577   0.0000000
   20   0.0012593   0.0029432  -0.0000000   0.0000221  -0.0005590  -0.0000000
   21   0.0000000  -0.0000000   0.0032673   0.0000000   0.0000000  -0.0008159
   22  -0.0040287  -0.0078683  -0.0000000   0.0014823   0.0012499  -0.0000000
   23  -0.0221884  -0.0293594   0.0000000   0.0036185  -0.0009352   0.0000000
   24  -0.0000000   0.0000000   0.0016756  -0.0000000  -0.0000000   0.0035739
   25  -0.0569188   0.0160914   0.0000000  -0.0292238   0.0034005   0.0000000
   26   0.0159265  -0.0322493  -0.0000000  -0.0065383   0.0021228   0.0000000
   27   0.0000000  -0.0000000  -0.0136806  -0.0000000   0.0000000   0.0012093
   28   0.0025906  -0.0090069  -0.0000000  -0.0368082   0.0279050   0.0000000
   29   0.0055183  -0.0370519   0.0000000   0.0278411  -0.1349007   0.0000000
   30  -0.0000000  -0.0000000   0.0016980   0.0000000  -0.0000000  -0.0186470
   31  -0.0014319   0.0030409   0.0000000  -0.0221648  -0.0188753   0.0000000
   32   0.0008528   0.0019121  -0.0000000  -0.0083869  -0.0057351  -0.0000000
   33  -0.0000000  -0.0000000   0.0027776   0.0000000   0.0000000   0.0012558
   34  -0.0007398   0.0000815   0.0000000   0.0028466   0.0012994  -0.0000000
   35   0.0000885  -0.0004781   0.0000000  -0.0006528  -0.0019790   0.0000000
   36  -0.0000000  -0.0000000  -0.0007824   0.0000000   0.0000000   0.0030484
           13          14          15          16          17          18
    1   0.0492606  -0.0519446   0.0000000  -0.1827362  -0.0720515   0.0000000
    2   0.0011675  -0.0489842  -0.0000000  -0.1195855  -0.1848552  -0.0000000
    3   0.0000000  -0.0000000  -0.0029861  -0.0000000   0.0000000  -0.0418129
    4  -0.0343819   0.0321159  -0.0000000  -0.0470301  -0.0575805  -0.0000000
    5   0.0321313  -0.0306960   0.0000000  -0.0017541   0.0464928   0.0000000
    6   0.0000000  -0.0000000   0.0065616  -0.0000000   0.0000000  -0.0008607
    7  -0.0467530  -0.0013570  -0.0000000  -0.0035710  -0.0151820   0.0000000
    8  -0.0563357   0.0454069  -0.0000000  -0.0153372  -0.0596959  -0.0000000
    9  -0.0000000  -0.0000000  -0.0002991  -0.0000000  -0.0000000   0.0062234
   10  -0.2664185   0.0182408  -0.0000000  -0.0015579   0.0821204  -0.0000000
   11   0.0670736  -0.0965505  -0.0000000   0.0279631   0.0014302  -0.0000000
   12  -0.0000000  -0.0000000  -0.0414908   0.0000000   0.0000000  -0.0032273
   13   0.4603423  -0.0922463   0.0000000  -0.1021322   0.0304066   0.0000000
   14  -0.0922463   0.4375096   0.0000000   0.0711658  -0.2615980   0.0000000
   15   0.0000000   0.0000000   0.0775269   0.0000000  -0.0000000  -0.0382298
   16  -0.1021322   0.0711658   0.0000000   0.3927215   0.0292519   0.0000000
   17   0.0304066  -0.2615980  -0.0000000   0.0292519   0.5454831   0.0000000
   18   0.0000000   0.0000000  -0.0382298   0.0000000   0.0000000   0.0820817
   19  -0.0010530  -0.0011409  -0.0000000   0.0027768  -0.0090334  -0.0000000
   20  -0.0034314   0.0012511   0.0000000   0.0049848  -0.0357667   0.0000000
   21  -0.0000000  -0.0000000   0.0036051   0.0000000   0.0000000   0.0013582
   22  -0.0004656  -0.0002731   0.0000000  -0.0015122   0.0037084   0.0000000
   23  -0.0004195  -0.0005068  -0.0000000   0.0010405   0.0017217  -0.0000000
   24   0.0000000   0.0000000  -0.0008392  -0.0000000  -0.0000000   0.0032482
   25   0.0014169  -0.0034615  -0.0000000  -0.0007479  -0.0000300  -0.0000000
   26  -0.0013366  -0.0007878   0.0000000   0.0001089  -0.0004915   0.0000000
   27   0.0000000  -0.0000000   0.0026981   0.0000000   0.0000000  -0.0006673
   28  -0.0093479   0.0257145  -0.0000000  -0.0025122  -0.0011880  -0.0000000
   29   0.0112812  -0.0237484  -0.0000000   0.0012695   0.0025765  -0.0000000
   30  -0.0000000   0.0000000   0.0016631  -0.0000000  -0.0000000   0.0035842
   31  -0.0299822  -0.0064514   0.0000000  -0.0038087  -0.0074437  -0.0000000
   32  -0.0074052  -0.0147814  -0.0000000  -0.0170980  -0.0241128   0.0000000
   33   0.0000000  -0.0000000  -0.0086721  -0.0000000   0.0000000   0.0004634
   34  -0.0204832   0.0096376   0.0000000  -0.0498910   0.0170225  -0.0000000
   35   0.0191156  -0.0065154   0.0000000   0.0179896  -0.0311816  -0.0000000
   36  -0.0000000   0.0000000   0.0004623   0.0000000  -0.0000000  -0.0121612
           19          20          21          22          23          24
    1  -0.0369892   0.0280047  -0.0000000  -0.0274825  -0.0091470   0.0000000
    2   0.0264893  -0.1345826   0.0000000  -0.0240034  -0.0066877  -0.0000000
    3   0.0000000  -0.0000000  -0.0187047   0.0000000   0.0000000   0.0024576
    4  -0.0088994   0.0103708  -0.0000000  -0.0838483  -0.0607288   0.0000000
    5   0.0253034  -0.0250255  -0.0000000  -0.0595089  -0.0947850   0.0000000
    6   0.0000000   0.0000000   0.0023501   0.0000000  -0.0000000  -0.0183759
    7  -0.0027531   0.0012593   0.0000000  -0.0040287  -0.0221884  -0.0000000
    8  -0.0013360   0.0029432  -0.0000000  -0.0078683  -0.0293594   0.0000000
    9  -0.0000000  -0.0000000   0.0032673  -0.0000000   0.0000000   0.0016756
   10  -0.0002240   0.0000221   0.0000000   0.0014823   0.0036185  -0.0000000
   11   0.0000577  -0.0005590   0.0000000   0.0012499  -0.0009352  -0.0000000
   12   0.0000000  -0.0000000  -0.0008159  -0.0000000   0.0000000   0.0035739
   13  -0.0010530  -0.0034314  -0.0000000  -0.0004656  -0.0004195   0.0000000
   14  -0.0011409   0.0012511  -0.0000000  -0.0002731  -0.0005068   0.0000000
   15  -0.0000000   0.0000000   0.0036051   0.0000000  -0.0000000  -0.0008392
   16   0.0027768   0.0049848   0.0000000  -0.0015122   0.0010405  -0.0000000
   17  -0.0090334  -0.0357667   0.0000000   0.0037084   0.0017217  -0.0000000
   18  -0.0000000   0.0000000   0.0013582   0.0000000  -0.0000000   0.0032482
   19   0.0684501  -0.0370631   0.0000000  -0.0131060   0.0080706  -0.0000000
   20  -0.0370631   0.1979349  -0.0000000  -0.0004240   0.0011583   0.0000000
   21   0.0000000  -0.0000000   0.0077854  -0.0000000   0.0000000   0.0003787
   22  -0.0131060  -0.0004240  -0.0000000   0.1304283   0.0790259   0.0000000
   23   0.0080706   0.0011583   0.0000000   0.0790259   0.1428289  -0.0000000
   24  -0.0000000   0.0000000   0.0003787   0.0000000  -0.0000000   0.0072143
   25  -0.0003193   0.0000954   0.0000000  -0.0006194   0.0016284  -0.0000000
   26   0.0008937  -0.0003671   0.0000000   0.0090505  -0.0123107   0.0000000
   27   0.0000000   0.0000000   0.0001291  -0.0000000  -0.0000000   0.0005412
   28   0.0000399   0.0003340  -0.0000000   0.0002105  -0.0006655  -0.0000000
   29   0.0002948  -0.0009451   0.0000000   0.0000839  -0.0009088  -0.0000000
   30  -0.0000000  -0.0000000  -0.0001538  -0.0000000   0.0000000   0.0001368
   31   0.0001201   0.0002658  -0.0000000  -0.0002948  -0.0003242  -0.0000000
   32  -0.0006165  -0.0006399   0.0000000  -0.0003388  -0.0002964  -0.0000000
   33   0.0000000  -0.0000000   0.0001359  -0.0000000   0.0000000  -0.0001232
   34  -0.0080427  -0.0044184  -0.0000000  -0.0007637   0.0000895   0.0000000
   35  -0.0119202  -0.0054017  -0.0000000  -0.0007020   0.0000811   0.0000000
   36  -0.0000000  -0.0000000   0.0006645  -0.0000000   0.0000000   0.0001119
           25          26          27          28          29          30
    1   0.0031899  -0.0008459  -0.0000000  -0.0001981   0.0002375   0.0000000
    2   0.0013368  -0.0021847  -0.0000000   0.0000496  -0.0004755  -0.0000000
    3   0.0000000   0.0000000   0.0027529   0.0000000  -0.0000000  -0.0009099
    4  -0.0214275   0.0191354  -0.0000000  -0.0010989  -0.0035661  -0.0000000
    5   0.0088972  -0.0058149   0.0000000  -0.0010953   0.0014392   0.0000000
    6   0.0000000  -0.0000000   0.0013388  -0.0000000  -0.0000000   0.0035870
    7  -0.0569188   0.0159265   0.0000000   0.0025906   0.0055183  -0.0000000
    8   0.0160914  -0.0322493  -0.0000000  -0.0090069  -0.0370519  -0.0000000
    9   0.0000000  -0.0000000  -0.0136806  -0.0000000   0.0000000   0.0016980
   10  -0.0292238  -0.0065383  -0.0000000  -0.0368082   0.0278411   0.0000000
   11   0.0034005   0.0021228   0.0000000   0.0279050  -0.1349007  -0.0000000
   12   0.0000000   0.0000000   0.0012093   0.0000000   0.0000000  -0.0186470
   13   0.0014169  -0.0013366   0.0000000  -0.0093479   0.0112812  -0.0000000
   14  -0.0034615  -0.0007878  -0.0000000   0.0257145  -0.0237484   0.0000000
   15  -0.0000000   0.0000000   0.0026981  -0.0000000  -0.0000000   0.0016631
   16  -0.0007479   0.0001089   0.0000000  -0.0025122   0.0012695  -0.0000000
   17  -0.0000300  -0.0004915   0.0000000  -0.0011880   0.0025765  -0.0000000
   18  -0.0000000   0.0000000  -0.0006673  -0.0000000  -0.0000000   0.0035842
   19  -0.0003193   0.0008937   0.0000000   0.0000399   0.0002948  -0.0000000
   20   0.0000954  -0.0003671   0.0000000   0.0003340  -0.0009451  -0.0000000
   21   0.0000000   0.0000000   0.0001291  -0.0000000   0.0000000  -0.0001538
   22  -0.0006194   0.0090505  -0.0000000   0.0002105   0.0000839  -0.0000000
   23   0.0016284  -0.0123107  -0.0000000  -0.0006655  -0.0009088   0.0000000
   24  -0.0000000   0.0000000   0.0005412  -0.0000000  -0.0000000   0.0001368
   25   0.1133076  -0.0239535  -0.0000000  -0.0077557  -0.0043298   0.0000000
   26  -0.0239535   0.0576858  -0.0000000  -0.0119157  -0.0056422   0.0000000
   27  -0.0000000  -0.0000000   0.0050013   0.0000000  -0.0000000   0.0006561
   28  -0.0077557  -0.0119157   0.0000000   0.0701209  -0.0373314   0.0000000
   29  -0.0043298  -0.0056422  -0.0000000  -0.0373314   0.1987604   0.0000000
   30   0.0000000   0.0000000   0.0006561   0.0000000   0.0000000   0.0075900
   31  -0.0005312  -0.0006042   0.0000000  -0.0149823  -0.0012704   0.0000000
   32   0.0002245   0.0000685   0.0000000   0.0063475   0.0011651  -0.0000000
   33   0.0000000   0.0000000   0.0001142   0.0000000  -0.0000000   0.0006675
   34  -0.0003712   0.0000791   0.0000000  -0.0002589  -0.0000283  -0.0000000
   35   0.0001007  -0.0000289  -0.0000000   0.0008519  -0.0002683   0.0000000
   36  -0.0000000   0.0000000  -0.0000931  -0.0000000  -0.0000000   0.0001282
           31          32          33          34          35          36
    1   0.0017308   0.0029608  -0.0000000  -0.0302888  -0.0065046   0.0000000
    2   0.0010669  -0.0008909  -0.0000000   0.0038947   0.0020579  -0.0000000
    3  -0.0000000   0.0000000   0.0030504  -0.0000000  -0.0000000   0.0012946
    4  -0.0005429  -0.0000844  -0.0000000   0.0016366  -0.0012146  -0.0000000
    5   0.0000611  -0.0005118  -0.0000000  -0.0035150  -0.0008116   0.0000000
    6  -0.0000000  -0.0000000  -0.0007314   0.0000000  -0.0000000   0.0028230
    7  -0.0014319   0.0008528  -0.0000000  -0.0007398   0.0000885  -0.0000000
    8   0.0030409   0.0019121  -0.0000000   0.0000815  -0.0004781  -0.0000000
    9   0.0000000  -0.0000000   0.0027776   0.0000000   0.0000000  -0.0007824
   10  -0.0221648  -0.0083869   0.0000000   0.0028466  -0.0006528   0.0000000
   11  -0.0188753  -0.0057351   0.0000000   0.0012994  -0.0019790   0.0000000
   12   0.0000000  -0.0000000   0.0012558  -0.0000000   0.0000000   0.0030484
   13  -0.0299822  -0.0074052   0.0000000  -0.0204832   0.0191156  -0.0000000
   14  -0.0064514  -0.0147814  -0.0000000   0.0096376  -0.0065154   0.0000000
   15   0.0000000  -0.0000000  -0.0086721   0.0000000   0.0000000   0.0004623
   16  -0.0038087  -0.0170980  -0.0000000  -0.0498910   0.0179896   0.0000000
   17  -0.0074437  -0.0241128   0.0000000   0.0170225  -0.0311816  -0.0000000
   18  -0.0000000   0.0000000   0.0004634  -0.0000000  -0.0000000  -0.0121612
   19   0.0001201  -0.0006165   0.0000000  -0.0080427  -0.0119202  -0.0000000
   20   0.0002658  -0.0006399  -0.0000000  -0.0044184  -0.0054017  -0.0000000
   21  -0.0000000   0.0000000   0.0001359  -0.0000000  -0.0000000   0.0006645
   22  -0.0002948  -0.0003388  -0.0000000  -0.0007637  -0.0007020  -0.0000000
   23  -0.0003242  -0.0002964   0.0000000   0.0000895   0.0000811   0.0000000
   24  -0.0000000  -0.0000000  -0.0001232   0.0000000   0.0000000   0.0001119
   25  -0.0005312   0.0002245   0.0000000  -0.0003712   0.0001007  -0.0000000
   26  -0.0006042   0.0000685   0.0000000   0.0000791  -0.0000289   0.0000000
   27   0.0000000   0.0000000   0.0001142   0.0000000  -0.0000000  -0.0000931
   28  -0.0149823   0.0063475   0.0000000  -0.0002589   0.0008519  -0.0000000
   29  -0.0012704   0.0011651  -0.0000000  -0.0000283  -0.0002683  -0.0000000
   30   0.0000000  -0.0000000   0.0006675  -0.0000000   0.0000000   0.0001282
   31   0.0717848   0.0226031   0.0000000   0.0001032   0.0079313   0.0000000
   32   0.0226031   0.0585382   0.0000000   0.0009415  -0.0147153  -0.0000000
   33   0.0000000   0.0000000   0.0001250   0.0000000  -0.0000000   0.0009370
   34   0.0001032   0.0009415   0.0000000   0.1062527  -0.0250835  -0.0000000
   35   0.0079313  -0.0147153  -0.0000000  -0.0250835   0.0592410  -0.0000000
   36   0.0000000  -0.0000000   0.0009370  -0.0000000  -0.0000000   0.0035668
 **********************************************************************
 **                                                                  **
 **                       VIBRATIONAL ANALYSIS                       **
 **                       --------------------                       **
 **                                                                  **
 **        VIBRATIONAL FREQUENCIES (CM**-1) AND NORMAL MODES         **
 **     FORCE CONSTANTS (mDYN/ANGSTROM) AND REDUCED MASSES (AMU)     **
 **                  INFRARED INTENSITIES (KM/MOL)                   **
 **                                                                  **
 **********************************************************************


 Mode:                 1                      2                      3
 Frequency:        21.98                  34.91                 109.41
 Force Cnst:      0.0232                 0.0597                 0.6686
 Red. Mass:      81.5188                83.0837                94.7911
 IR Active:          YES                    YES                    YES
 IR Intens:        0.016                  0.001                  0.415
 Raman Active:       YES                    YES                    YES
               X      Y      Z        X      Y      Z        X      Y      Z
 C          0.000  0.000  0.192    0.000 -0.000 -0.075   -0.062  0.179 -0.000
 C          0.000 -0.000  0.098    0.000  0.000  0.123   -0.060  0.158 -0.000
 C          0.000  0.000  0.069   -0.000 -0.000  0.061   -0.100  0.149  0.000
 C         -0.000  0.000  0.230    0.000 -0.000  0.073   -0.105  0.194  0.000
 C         -0.000  0.000  0.132    0.000 -0.000  0.044   -0.088  0.177  0.000
 C         -0.000  0.000  0.085    0.000 -0.000 -0.021   -0.104  0.179  0.000
 Br        -0.000  0.000  0.472    0.000 -0.000 -0.583    0.067  0.246 -0.000
 Br         0.000 -0.000 -0.006   -0.000  0.000  0.662    0.061  0.058  0.000
 I          0.000  0.000 -0.381   -0.000 -0.000 -0.302   -0.346 -0.252 -0.000
 Br        -0.000  0.000  0.644   -0.000 -0.000  0.239   -0.048  0.222 -0.000
 I          0.000 -0.000 -0.108   -0.000  0.000 -0.094    0.450 -0.431  0.000
 I         -0.000 -0.000 -0.278    0.000  0.000  0.178   -0.105  0.258 -0.000
 TransDip   0.000  0.000 -0.004   -0.000  0.000 -0.001    0.015 -0.014 -0.000

 Mode:                 4                      5                      6
 Frequency:       114.30                 127.34                 129.54
 Force Cnst:      0.7566                 0.1282                 0.8828
 Red. Mass:      98.2960                13.4215                89.2947
 IR Active:          YES                    YES                    YES
 IR Intens:        0.746                  1.000                  0.122
 Raman Active:       YES                    YES                    YES
               X      Y      Z        X      Y      Z        X      Y      Z
 C          0.048  0.178 -0.000   -0.000  0.000  0.377    0.004  0.119 -0.000
 C          0.081  0.157 -0.000   -0.000 -0.000  0.365   -0.004  0.018 -0.000
 C          0.087  0.135  0.000   -0.000 -0.000  0.389   -0.067  0.027 -0.000
 C          0.082  0.170 -0.000   -0.000  0.000  0.395   -0.097  0.071 -0.000
 C          0.114  0.186 -0.000   -0.000  0.000  0.458   -0.090  0.121 -0.000
 C          0.082  0.156 -0.000   -0.000  0.000  0.435   -0.072  0.136 -0.000
 Br        -0.150  0.138 -0.000    0.000  0.000 -0.069    0.487  0.250  0.000
 Br         0.167  0.104  0.000    0.000 -0.000 -0.056    0.400 -0.326  0.000
 I         -0.073 -0.367  0.000    0.000  0.000 -0.028    0.016  0.320  0.000
 Br        -0.062  0.145 -0.000    0.000  0.000 -0.089   -0.126  0.095  0.000
 I          0.271  0.480  0.000   -0.000 -0.000 -0.026   -0.084 -0.134  0.000
 I         -0.217 -0.446  0.000   -0.000 -0.000 -0.041   -0.375 -0.245  0.000
 TransDip  -0.008 -0.027  0.000    0.000 -0.000 -0.032    0.011 -0.004  0.000

 Mode:                 7                      8                      9
 Frequency:       143.19                 149.33                 151.94
 Force Cnst:      1.2385                 1.1292                 1.1483
 Red. Mass:     102.5208                85.9463                84.4188
 IR Active:          YES                    YES                    YES
 IR Intens:        0.021                  0.001                  0.037
 Raman Active:       YES                    YES                    YES
               X      Y      Z        X      Y      Z        X      Y      Z
 C          0.104  0.138  0.000   -0.041 -0.003 -0.000   -0.079 -0.146 -0.000
 C          0.064  0.165  0.000   -0.049  0.027  0.000   -0.141 -0.206  0.000
 C         -0.062  0.123  0.000   -0.104  0.046  0.000   -0.149 -0.178  0.000
 C         -0.020  0.062  0.000   -0.009 -0.020 -0.000   -0.047 -0.221  0.000
 C          0.042  0.033 -0.000   -0.026 -0.091 -0.000   -0.012 -0.135 -0.000
 C          0.181  0.042  0.000   -0.002 -0.055 -0.000   -0.037 -0.128 -0.000
 Br         0.179  0.193 -0.000   -0.025 -0.005  0.000   -0.050 -0.198  0.000
 Br         0.036  0.260 -0.000    0.169 -0.187 -0.000   -0.008 -0.436  0.000
 I         -0.413  0.113 -0.000   -0.350 -0.061 -0.000   -0.325  0.314 -0.000
 Br        -0.280  0.019 -0.000    0.823  0.198  0.000   -0.075 -0.307  0.000
 I         -0.135 -0.085 -0.000   -0.242  0.064 -0.000    0.379  0.274  0.000
 I          0.559 -0.375 -0.000    0.012  0.002  0.000    0.073  0.092 -0.000
 TransDip  -0.003 -0.004 -0.000    0.001  0.001  0.000   -0.000  0.006 -0.000

 Mode:                10                     11                     12
 Frequency:       161.42                 210.30                 219.98
 Force Cnst:      1.1394                 1.6532                 1.8891
 Red. Mass:      74.2128                63.4431                66.2604
 IR Active:          YES                    YES                    YES
 IR Intens:        0.021                  0.012                  0.004
 Raman Active:       YES                    YES                    YES
               X      Y      Z        X      Y      Z        X      Y      Z
 C         -0.037 -0.142 -0.000   -0.234  0.217  0.000   -0.065 -0.197 -0.000
 C         -0.071 -0.155 -0.000   -0.311 -0.088 -0.000   -0.088 -0.096 -0.000
 C         -0.005 -0.114 -0.000   -0.147 -0.050 -0.000   -0.021  0.037 -0.000
 C          0.010 -0.132 -0.000   -0.092 -0.036 -0.000   -0.145  0.260  0.000
 C          0.003 -0.097  0.000   -0.066  0.073  0.000   -0.156  0.043  0.000
 C         -0.058 -0.084  0.000   -0.108  0.102  0.000   -0.154 -0.045  0.000
 Br         0.653 -0.006  0.000   -0.103  0.574 -0.000    0.142 -0.395  0.000
 Br        -0.565  0.233  0.000   -0.360 -0.442  0.000   -0.195 -0.261  0.000
 I         -0.075 -0.057  0.000    0.157 -0.056  0.000    0.043 -0.013  0.000
 Br         0.181 -0.151  0.000    0.070  0.021  0.000   -0.148  0.690 -0.000
 I          0.056  0.111 -0.000    0.020  0.005 -0.000    0.032  0.034 -0.000
 I         -0.133 -0.032 -0.000    0.158 -0.064 -0.000    0.109 -0.042 -0.000
 TransDip   0.000  0.005  0.000    0.003 -0.002 -0.000    0.001 -0.001  0.000

 Mode:                13                     14                     15
 Frequency:       292.97                 312.75                 439.09
 Force Cnst:      0.6171                 0.7069                 1.5817
 Red. Mass:      12.2037                12.2654                13.9246
 IR Active:          YES                    YES                    YES
 IR Intens:        0.031                  0.024                 12.815
 Raman Active:       YES                    YES                    YES
               X      Y      Z        X      Y      Z        X      Y      Z
 C          0.000 -0.000 -0.020   -0.000  0.000  0.580    0.342  0.083  0.000
 C         -0.000  0.000  0.462   -0.000  0.000  0.340    0.296 -0.022  0.000
 C         -0.000 -0.000  0.566    0.000  0.000 -0.234    0.428  0.036  0.000
 C         -0.000 -0.000  0.087    0.000  0.000 -0.532    0.425  0.069  0.000
 C         -0.000  0.000 -0.465   -0.000 -0.000 -0.361    0.461  0.146  0.000
 C          0.000 -0.000 -0.490    0.000 -0.000  0.277    0.387  0.099 -0.000
 Br         0.000  0.000  0.003    0.000 -0.000 -0.041   -0.029  0.002  0.000
 Br        -0.000 -0.000 -0.036    0.000 -0.000 -0.022   -0.096 -0.084 -0.000
 I          0.000 -0.000 -0.021   -0.000  0.000  0.007   -0.051  0.011 -0.000
 Br         0.000  0.000 -0.006   -0.000  0.000  0.038   -0.029  0.017 -0.000
 I          0.000  0.000  0.014    0.000  0.000  0.009   -0.032 -0.021  0.000
 I         -0.000  0.000  0.018   -0.000  0.000 -0.007   -0.042  0.012  0.000
 TransDip   0.000  0.000  0.006    0.000 -0.000  0.005    0.112  0.025  0.000

 Mode:                16                     17                     18
 Frequency:       520.48                 536.97                 542.55
 Force Cnst:      2.2292                 2.0421                 2.1609
 Red. Mass:      13.9666                12.0207                12.4593
 IR Active:          YES                    YES                    YES
 IR Intens:       15.886                  0.112                  3.615
 Raman Active:       YES                    YES                    YES
               X      Y      Z        X      Y      Z        X      Y      Z
 C          0.065  0.353  0.000    0.000 -0.000 -0.177   -0.413  0.021 -0.000
 C         -0.015  0.192 -0.000    0.000 -0.000 -0.386   -0.336  0.364 -0.000
 C         -0.114  0.172  0.000   -0.000 -0.000  0.412    0.083  0.487  0.000
 C         -0.185  0.243  0.000   -0.000 -0.000  0.048    0.359  0.221 -0.000
 C         -0.121  0.580 -0.000   -0.000 -0.000 -0.519    0.278 -0.071 -0.000
 C         -0.072  0.559  0.000    0.000  0.000  0.616   -0.178 -0.204  0.000
 Br         0.014 -0.115 -0.000   -0.000  0.000  0.003    0.035 -0.032  0.000
 Br        -0.033 -0.038  0.000   -0.000  0.000  0.011    0.014 -0.033  0.000
 I          0.014 -0.006 -0.000   -0.000  0.000 -0.006    0.003 -0.017 -0.000
 Br         0.042 -0.098  0.000    0.000  0.000  0.000   -0.016 -0.045  0.000
 I         -0.003 -0.016  0.000    0.000  0.000  0.005   -0.012  0.001  0.000
 I          0.017 -0.020 -0.000   -0.000 -0.000 -0.007    0.008  0.008 -0.000
 TransDip  -0.017  0.127 -0.000    0.000 -0.000 -0.011   -0.017  0.059 -0.000

 Mode:                19                     20                     21
 Frequency:       564.18                 602.71                 721.76
 Force Cnst:      2.2575                 2.5708                 3.7565
 Red. Mass:      12.0375                12.0116                12.2389
 IR Active:          YES                    YES                    YES
 IR Intens:        0.906                  0.699                  0.152
 Raman Active:       YES                    YES                    YES
               X      Y      Z        X      Y      Z        X      Y      Z
 C         -0.000 -0.000  0.484    0.000 -0.000 -0.496    0.179  0.252  0.000
 C         -0.000  0.000 -0.254    0.000  0.000  0.561    0.076  0.383 -0.000
 C          0.000  0.000 -0.318   -0.000  0.000 -0.448   -0.443  0.256 -0.000
 C          0.000  0.000  0.664   -0.000  0.000  0.317   -0.124 -0.086  0.000
 C          0.000 -0.000 -0.363   -0.000  0.000 -0.220   -0.103 -0.343  0.000
 C         -0.000 -0.000 -0.165    0.000 -0.000  0.300    0.566 -0.124 -0.000
 Br         0.000 -0.000 -0.014   -0.000  0.000  0.008    0.009 -0.023  0.000
 Br         0.000 -0.000  0.008   -0.000 -0.000 -0.009   -0.031 -0.031  0.000
 I         -0.000 -0.000  0.003    0.000  0.000  0.003    0.015 -0.006  0.000
 Br        -0.000 -0.000 -0.016    0.000 -0.000 -0.003   -0.007  0.003 -0.000
 I         -0.000  0.000  0.003    0.000 -0.000 -0.000    0.005  0.000 -0.000
 I          0.000  0.000  0.003   -0.000 -0.000 -0.001   -0.016  0.005 -0.000
 TransDip  -0.000  0.000  0.030    0.000  0.000  0.027    0.005  0.012 -0.000

 Mode:                22                     23                     24
 Frequency:       777.61                 987.99                1099.84
 Force Cnst:      4.4184                 6.9431                 8.6244
 Red. Mass:      12.4021                12.0725                12.1010
 IR Active:          YES                    YES                    YES
 IR Intens:        0.174                  1.966                  0.270
 Raman Active:       YES                    YES                    YES
               X      Y      Z        X      Y      Z        X      Y      Z
 C          0.213 -0.328  0.000   -0.195  0.467 -0.000    0.019 -0.379  0.000
 C          0.378  0.187 -0.000   -0.325 -0.258  0.000   -0.285 -0.313 -0.000
 C          0.294  0.238  0.000    0.475 -0.119  0.000   -0.253  0.032 -0.000
 C         -0.150  0.504 -0.000   -0.066  0.255  0.000   -0.187  0.490 -0.000
 C         -0.417 -0.182  0.000   -0.304 -0.260 -0.000    0.196  0.290  0.000
 C         -0.152 -0.115 -0.000    0.317  0.020 -0.000    0.417 -0.195  0.000
 Br        -0.009  0.034 -0.000    0.006 -0.023  0.000   -0.004  0.019 -0.000
 Br        -0.027 -0.034  0.000    0.013  0.013 -0.000    0.015  0.016  0.000
 I         -0.005  0.002 -0.000   -0.005  0.001 -0.000    0.004 -0.001  0.000
 Br         0.011 -0.051  0.000    0.003 -0.009 -0.000    0.008 -0.023 -0.000
 I          0.003  0.004  0.000    0.001 -0.000  0.000   -0.002 -0.002 -0.000
 I          0.002 -0.003  0.000   -0.001  0.001  0.000   -0.005  0.002 -0.000
 TransDip   0.011  0.008 -0.000    0.025 -0.037 -0.000    0.013 -0.010 -0.000

 Mode:                25                     26                     27
 Frequency:      1211.92                1266.24                1278.34
 Force Cnst:     10.3845                11.3494                11.5752
 Red. Mass:      12.0002                12.0141                12.0222
 IR Active:          YES                    YES                    YES
 IR Intens:        0.245                112.441                164.317
 Raman Active:       YES                    YES                    YES
               X      Y      Z        X      Y      Z        X      Y      Z
 C          0.404  0.133  0.000   -0.307 -0.197 -0.000   -0.201  0.416 -0.000
 C         -0.291  0.248 -0.000    0.013  0.454 -0.000    0.403  0.068  0.000
 C         -0.102 -0.375  0.000    0.378 -0.159 -0.000   -0.119 -0.351 -0.000
 C          0.420  0.113  0.000   -0.311 -0.302 -0.000   -0.251  0.340 -0.000
 C         -0.319  0.260  0.000   -0.080  0.396  0.000    0.361 -0.003  0.000
 C         -0.103 -0.391 -0.000    0.302 -0.224  0.000   -0.184 -0.373 -0.000
 Br         0.000 -0.001  0.000    0.004  0.004  0.000    0.004 -0.011 -0.000
 Br        -0.000  0.001  0.000   -0.004 -0.010  0.000   -0.009 -0.005 -0.000
 I         -0.001  0.000  0.000   -0.002  0.001  0.000    0.000  0.002  0.000
 Br         0.000  0.000 -0.000    0.003  0.007 -0.000    0.004 -0.008  0.000
 I         -0.000  0.001 -0.000    0.002 -0.000 -0.000   -0.001  0.001  0.000
 I         -0.001 -0.000  0.000   -0.001  0.001 -0.000    0.000  0.002 -0.000
 TransDip  -0.015 -0.005 -0.000    0.339 -0.015 -0.000    0.017  0.410  0.000

 Mode:                28                     29
 Frequency:      1472.72                1477.58
 Force Cnst:     15.3364                15.4368
 Red. Mass:      12.0014                12.0007
 IR Active:          YES                    YES
 IR Intens:        0.232                  0.126
 Raman Active:       YES                    YES
               X      Y      Z        X      Y      Z        X      Y      Z
 C          0.528  0.142  0.000   -0.071  0.244 -0.000
 C         -0.355  0.011 -0.000    0.260 -0.430  0.000
 C          0.251  0.229  0.000   -0.018  0.484  0.000
 C         -0.493 -0.154 -0.000    0.083 -0.224 -0.000
 C          0.300 -0.041  0.000   -0.255  0.358  0.000
 C         -0.244 -0.202  0.000   -0.005 -0.445 -0.000
 Br        -0.002 -0.000  0.000   -0.000 -0.000  0.000
 Br         0.001  0.000  0.000   -0.001  0.002 -0.000
 I          0.001 -0.001  0.000   -0.000 -0.001 -0.000
 Br         0.001  0.001 -0.000   -0.000  0.000 -0.000
 I          0.001  0.001 -0.000    0.001  0.001  0.000
 I         -0.002  0.001 -0.000    0.001  0.001  0.000
 TransDip  -0.012 -0.010 -0.000   -0.002 -0.011 -0.000

 STANDARD THERMODYNAMIC QUANTITIES AT   298.15 K  AND     1.00 ATM

   This Molecule has  0 Imaginary Frequencies
   Zero point vibrational energy:       22.415 kcal/mol

   Atom    1 Element C  Has Mass   12.00000
   Atom    2 Element C  Has Mass   12.00000
   Atom    3 Element C  Has Mass   12.00000
   Atom    4 Element C  Has Mass   12.00000
   Atom    5 Element C  Has Mass   12.00000
   Atom    6 Element C  Has Mass   12.00000
   Atom    7 Element Br Has Mass   78.91830
   Atom    8 Element Br Has Mass   78.91830
   Atom    9 Element I  Has Mass  126.90440
   Atom   10 Element Br Has Mass   78.91830
   Atom   11 Element I  Has Mass  126.90440
   Atom   12 Element I  Has Mass  126.90440
   Molecular Mass:   689.468100 amu
   Principal axes and moments of inertia in amu*Bohr^2:
                             1           2           3
    Eigenvalues --    11146.64265 15531.07041 26677.71307
          X               1.00000     0.00286     0.00000
          Y              -0.00286     1.00000     0.00000
          Z               0.00000    -0.00000     1.00000
   Rotational Symmetry Number is   1
   The Molecule is an Asymmetric Top
   Translational Enthalpy:        0.889 kcal/mol
   Rotational Enthalpy:           0.889 kcal/mol
   Vibrational Enthalpy:         29.029 kcal/mol
   gas constant (RT):             0.592 kcal/mol
   Translational Entropy:        45.473  cal/mol.K
   Rotational Entropy:           36.777  cal/mol.K
   Vibrational Entropy:          46.140  cal/mol.K

   Total Enthalpy:               31.399 kcal/mol
   Total Entropy:               128.390  cal/mol.K

 ======================================================================

 STANDARD THERMODYNAMIC QUANTITIES FOR ANHARMONIC VIBRATION -- TOSH

   Zero point vibrational energy: ************ kcal/mol

   Vibrational Enthalpy:       Infinity kcal/mol
   Vibrational Entropy:             NaN  cal/mol.K

   Total Enthalpy:             Infinity kcal/mol
   Total Entropy:                   NaN  cal/mol.K

 ======================================================================

 STANDARD THERMODYNAMIC QUANTITIES FOR ANHARMONIC VIBRATION -- VPT2

   Zero point vibrational energy: ************ kcal/mol

   Vibrational Enthalpy:       Infinity kcal/mol
   Vibrational Entropy:             NaN  cal/mol.K

   Total Enthalpy:             Infinity kcal/mol
   Total Entropy:                   NaN  cal/mol.K

 ======================================================================

Archival summary:
1\1\garfield\FREQ\ProcedureUnspecified\BasisUnspecified\3r36\taweetha\SatNov3000:44:242019SatNov3000:44:242019\0\\#,FREQ,ProcedureUnspecified,BasisUnspecified,\\0,1\I\C,1,2.14264\C,2,1.40641,1,119.712\C,3,1.40627,2,120.647,1,-180,0\C,4,1.40443,3,119.335,2,-0,0\C,5,1.40514,4,120.268,3,0,0\C,6,1.40567,5,120.302,4,-0,0\Br,5,1.90366,4,120.314,3,-180,0\Br,6,1.90461,5,119.191,4,180,0\Br,3,1.90538,2,119.88,1,0,0\I,4,2.13262,3,120.514,2,-180,0\I,7,2.13481,6,119.464,5,180,0\\\@

 Total job time:  1711.00s(wall), 6622.30s(cpu) 
 Sat Nov 30 00:44:24 2019

        *************************************************************
        *                                                           *
        *  Thank you very much for using Q-Chem.  Have a nice day.  *
        *                                                           *
        *************************************************************
