# Supplementary material for: Geometric and energetic data from quantum chemical calculations of halobenzenes and xylenes
Source: Data Brief. 2020 Mar 5;30:105386. doi: 10.1016/j.dib.2020.105386 (PMC7114895; doi:10.1016/j.dib.2020.105386)
Supplement: Supplementary file 1 [file mmc1.zip › halobenzene/B3LYP/BrBrIIII.out]

                  Welcome to Q-Chem
     A Quantum Leap Into The Future Of Chemistry


 Q-Chem 5.2 (devel), Q-Chem, Inc., Pleasanton, CA (2019)

 Yihan Shao,  Zhengting Gan,  E. Epifanovsky,  A. T. B. Gilbert,  M. Wormit,  
 J. Kussmann,  A. W. Lange,  A. Behn,  Jia Deng,  Xintian Feng,  D. Ghosh,  
 M. Goldey,  P. R. Horn,  L. D. Jacobson,  I. Kaliman,  T. Kus,  A. Landau,  
 Jie Liu,  E. I. Proynov,  R. M. Richard,  R. P. Steele,  E. J. Sundstrom,  
 H. L. Woodcock III,  P. M. Zimmerman,  D. Zuev,  B. Albrecht,  E. Alguire,  
 S. A. Baeppler,  D. Barton,  Z. Benda,  Y. A. Bernard,  E. J. Berquist,  
 K. B. Bravaya,  H. Burton,  D. Casanova,  Chun-Min Chang,  Yunqing Chen,  
 A. Chien,  K. D. Closser,  M. P. Coons,  S. Coriani,  S. Dasgupta,  
 A. L. Dempwolff,  M. Diedenhofen,  Hainam Do,  R. G. Edgar,  Po-Tung Fang,  
 S. Faraji,  S. Fatehi,  Qingguo Feng,  K. D. Fenk,  J. Fosso-Tande,  
 J. Gayvert,  Qinghui Ge,  A. Ghysels,  G. Gidofalvi,  J. Gomes,  
 J. Gonthier,  A. Gunina,  D. Hait,  M. W. D. Hanson-Heine,  
 P. H. P. Harbach,  A. W. Hauser,  M. F. Herbst,  J. E. Herr,  
 E. G. Hohenstein,  Z. C. Holden,  Kerwin Hui,  B. C. Huynh,  T.-C. Jagau,  
 Hyunjun Ji,  B. Kaduk,  K. Khistyaev,  Jaehoon Kim,  P. Klunzinger,  K. Koh,  
 D. Kosenkov,  L. Koulias,  T. Kowalczyk,  C. M. Krauter,  A. Kunitsa,  
 Ka Un Lao,  A. Laurent,  K. V. Lawler,  Joonho Lee,  D. Lefrancois,  
 S. Lehtola,  D. S. Levine,  Yi-Pei Li,  You-Sheng Lin,  Fenglai Liu,  
 E. Livshits,  A. Luenser,  P. Manohar,  E. Mansoor,  S. F. Manzer,  
 Shan-Ping Mao,  Yuezhi Mao,  N. Mardirossian,  A. V. Marenich,  
 T. Markovich,  L. A. Martinez-Martinez,  S. A. Maurer,  N. J. Mayhall,  
 S. C. McKenzie,  J.-M. Mewes,  P. Morgante,  A. F. Morrison,  
 J. W. Mullinax,  K. Nanda,  T. S. Nguyen-Beck,  R. Olivares-Amaya,  
 J. A. Parkhill,  Zheng Pei,  T. M. Perrine,  F. Plasser,  P. Pokhilko,  
 S. Prager,  A. Prociuk,  E. Ramos,  D. R. Rehn,  F. Rob,  M. Scheurer,  
 M. Schneider,  N. Sergueev,  S. M. Sharada,  S. Sharma,  D. W. Small,  
 T. Stauch,  T. Stein,  Yu-Chuan Su,  A. J. W. Thom,  A. Tkatchenko,  
 T. Tsuchimochi,  N. M. Tubman,  L. Vogt,  M. L. Vidal,  O. Vydrov,  
 M. A. Watson,  J. Wenzel,  M. de Wergifosse,  T. A. Wesolowski,  A. White,  
 J. Witte,  A. Yamada,  Jun Yang,  K. Yao,  S. Yeganeh,  S. R. Yost,  
 Zhi-Qiang You,  A. Zech,  Igor Ying Zhang,  Xing Zhang,  Yan Zhao,  
 Ying Zhu,  B. R. Brooks,  G. K. L. Chan,  C. J. Cramer,  M. S. Gordon,  
 W. J. Hehre,  A. Klamt,  M. W. Schmidt,  C. D. Sherrill,  D. G. Truhlar,  
 A. Aspuru-Guzik,  R. Baer,  A. T. Bell,  N. A. Besley,  Jeng-Da Chai,  
 A. E. DePrince, III,  R. A. DiStasio Jr.,  A. Dreuw,  B. D. Dunietz,  
 T. R. Furlani,  Chao-Ping Hsu,  Yousung Jung,  Jing Kong,  D. S. Lambrecht,  
 WanZhen Liang,  C. Ochsenfeld,  V. A. Rassolov,  L. V. Slipchenko,  
 J. E. Subotnik,  T. Van Voorhis,  J. M. Herbert,  A. I. Krylov,  
 P. M. W. Gill,  M. Head-Gordon

 Contributors to earlier versions of Q-Chem not listed above: 
 R. D. Adamson,  B. Austin,  J. Baker,  G. J. O. Beran,  K. Brandhorst,  
 S. T. Brown,  E. F. C. Byrd,  A. K. Chakraborty,  C.-L. Cheng,  
 Siu Hung Chien,  D. M. Chipman,  D. L. Crittenden,  H. Dachsel,  
 R. J. Doerksen,  A. D. Dutoi,  L. Fusti-Molnar,  W. A. Goddard III,  
 A. Golubeva-Zadorozhnaya,  S. R. Gwaltney,  G. Hawkins,  A. Heyden,  
 S. Hirata,  G. Kedziora,  F. J. Keil,  C. Kelley,  Jihan Kim,  R. A. King,  
 R. Z. Khaliullin,  P. P. Korambath,  W. Kurlancheek,  A. M. Lee,  M. S. Lee,  
 S. V. Levchenko,  Ching Yeh Lin,  D. Liotard,  R. C. Lochan,  I. Lotan,  
 P. E. Maslen,  N. Nair,  D. P. O'Neill,  D. Neuhauser,  E. Neuscamman,  
 C. M. Oana,  R. Olson,  B. Peters,  R. Peverati,  P. A. Pieniazek,  
 Y. M. Rhee,  J. Ritchie,  M. A. Rohrdanz,  E. Rosta,  N. J. Russ,  
 H. F. Schaefer III,  N. E. Schultz,  N. Shenvi,  A. C. Simmonett,  A. Sodt,  
 D. Stuck,  K. S. Thanthiriwatte,  V. Vanovschi,  Tao Wang,  A. Warshel,  
 C. F. Williams,  Q. Wu,  X. Xu,  W. Zhang

 Please cite Q-Chem as follows:
 Y. Shao et al., Mol. Phys. 113, 184-215 (2015)
 DOI: 10.1080/00268976.2014.952696

 Q-Chem 5.2.1 for Intel X86 EM64T Linux

 Parts of Q-Chem use Armadillo 8.300.2 (Tropical Shenanigans).
 http://arma.sourceforge.net/

 Q-Chem begins on Sat Nov 30 00:44:24 2019  

Host: 
0

     Scratch files written to /scratch/taweetham/qchem22297//
NAlpha2: 318
NElect   318
Mult     1

Checking the input file for inconsistencies... 	...done.

--------------------------------------------------------------
User input:
--------------------------------------------------------------
$MOLECULE
0 1
C   
C	1	CC
C	2	CC	1	120.0		
C	3	CC	2	120.0	1	0.0
C	4	CC	3	120.0	2	0.0	
C	5 	CC	4	120.0	3	0.0
Br	1	CBr	2	120.0	3	180.0
Br	2	CBr	3	120.0	4	180.0
I	3	CI	4	120.0	5	180.0
I	4	CI	5	120.0	6	180.0
I	5	CI	6	120.0	1	180.0
I	6	CI	1	120.0	2	180.0

CC=1.39483
CH=1.08673
CF=1.33960
CCl=1.72090
CBr=1.89068
CI=2.07886
$END

$REM
   JOB_TYPE	OPTIMIZATION
   BASIS	6-311++G**
   METHOD	B3LYP
   MEM_TOTAL	64000
   SYM_IGNORE	TRUE
$END

--------------------------------------------------------------
 ----------------------------------------------------------------
             Standard Nuclear Orientation (Angstroms)
    I     Atom           X                Y                Z
 ----------------------------------------------------------------
    1      C       0.0000000000     0.0000000000     0.0000000000
    2      C       0.0000000000     0.0000000000     1.3948300000
    3      C       1.2079582140     0.0000000000     2.0922450000
    4      C       2.4159164279     0.0000000000     1.3948300000
    5      C       2.4159164279     0.0000000000    -0.0000000000
    6      C       1.2079582140     0.0000000000    -0.6974150000
    7      Br     -1.6373769104    -0.0000000000    -0.9453400000
    8      Br     -1.6373769104    -0.0000000000     2.3401700000
    9      I       1.2079582140    -0.0000000000     4.1711050000
   10      I       4.2162619988    -0.0000000000     2.4342600000
   11      I       4.2162619988    -0.0000000000    -1.0394300000
   12      I       1.2079582140    -0.0000000000    -2.7762750000
 ----------------------------------------------------------------
 Nuclear Repulsion Energy =        5524.44245800 hartrees
 There are      159 alpha and      159 beta electrons
 Requested basis set is 6-311++G(d,p)
 There are 170 shells and 476 basis functions

 Total QAlloc Memory Limit  64000 MB
 Mega-Array Size       188 MB
 MEM_STATIC part       192 MB
 A cutoff of  1.0D-11 yielded   8056 shell pairs
 There are     70097 function pairs (     78723 Cartesian)
 Smallest overlap matrix eigenvalue = 4.00E-07

 Q-Chem warning in module stvman/mkSTV.C, line 318:

 Overlap eigenvalue is smaller than square root of threshold
 Use THRESH >= 12 to get rid of this warning

 Linear dependence detected in AO basis
 Tighter screening thresholds may be required for diffuse basis sets
 Use S2THRESH > 14 and THRESH = 14 in case of SCF convergence issues
 Number of orthogonalized atomic orbitals = 474
 Maximum deviation from orthogonality = 1.921E-10

 Scale SEOQF with 1.000000e-01/1.000000e-01/1.000000e-01

 Standard Electronic Orientation quadrupole field applied
 Nucleus-field energy     =    -0.0000001292 hartrees
 Guess from superposition of atomic densities
 Warning:  Energy on first SCF cycle will be non-variational
 SAD guess density has 318.000000 electrons

 -----------------------------------------------------------------------
  General SCF calculation program by
  Eric Jon Sundstrom, Paul Horn, Yuezhi Mao, Dmitri Zuev, Alec White,
  David Stuck, Shaama M.S., Shane Yost, Joonho Lee, David Small,
  Daniel Levine, Susi Lehtola, Hugh Burton, Evgeny Epifanovsky,
  Bang C. Huynh
 -----------------------------------------------------------------------
 Exchange:     0.2000 Hartree-Fock + 0.0800 Slater + 0.7200 B88
 Correlation:  0.1900 VWN1RPA + 0.8100 LYP
 Using SG-1 standard quadrature grid
 using 4 threads for integral computing
 -------------------------------------------------------
 OpenMP Integral computing Module                
 Release: version 2.0, May 2017, Q-Chem Inc. Pleasanton 
 -------------------------------------------------------
 A restricted SCF calculation will be
 performed using DIIS
 SCF converges when DIIS error is below 1.0e-08
 ---------------------------------------
  Cycle       Energy         DIIS error
 ---------------------------------------
    1  -33057.4106668666      2.69e-02  
    2  -33054.9237795384      1.85e-03  
    3  -33054.7496284851      2.98e-03  
    4  -33054.9652435770      8.25e-04  
    5  -33054.9877304088      1.27e-04  
    6  -33054.9879843762      7.09e-05  
    7  -33054.9881120925      2.46e-05  
    8  -33054.9881292741      4.30e-06  
    9  -33054.9881296696      1.70e-06  
   10  -33054.9881297406      4.92e-07  
   11  -33054.9881297473      9.80e-08  
   12  -33054.9881297468      4.07e-08  
   13  -33054.9881297476      4.22e-09  Convergence criterion met
 ---------------------------------------
 SCF time:   CPU 327.37s  wall 87.00s 
 SCF   energy in the final basis set =   -33054.9881297476
 Total energy in the final basis set =   -33054.9881297476

 --------------------------------------------------------------

                    Orbital Energies (a.u.)
 --------------------------------------------------------------

 Alpha MOs
 -- Occupied --
***********************************-482.8535-482.8535-176.3163-176.3163
********-176.3162-165.7200-165.7200-165.7200-165.7200-165.7180-165.7180
********-165.7179-165.7177-165.7177-165.7176-165.7176 -62.5066 -62.5066
-56.3272 -56.3272 -56.3232 -56.3232 -56.3228 -56.3228 -35.8130 -35.8130
-35.8129 -35.8129 -31.3062 -31.3062 -31.3062 -31.3062 -31.3004 -31.3004
-31.3002 -31.3002 -31.2998 -31.2998 -31.2996 -31.2996 -22.9567 -22.9567
-22.9566 -22.9566 -22.9554 -22.9554 -22.9553 -22.9553 -22.9550 -22.9550
-22.9549 -22.9549 -22.9509 -22.9509 -22.9509 -22.9509 -22.9507 -22.9507
-22.9507 -22.9507 -10.2761 -10.2756 -10.2647 -10.2646 -10.2642 -10.2638
 -8.7156  -8.7156  -6.5477  -6.5477  -6.5342  -6.5342  -6.5331  -6.5331
 -6.3629  -6.3629  -6.3627  -6.3627  -4.7755  -4.7755  -4.7755  -4.7755
 -4.7609  -4.7609  -4.7607  -4.7607  -4.7599  -4.7599  -4.7596  -4.7596
 -2.6585  -2.6585  -2.6550  -2.6550  -2.6541  -2.6541  -2.6433  -2.6433
 -2.6431  -2.6431  -2.0417  -2.0417  -2.0416  -2.0416  -2.0372  -2.0372
 -2.0369  -2.0369  -2.0364  -2.0364  -2.0361  -2.0361  -2.0237  -2.0237
 -2.0235  -2.0235  -2.0233  -2.0233  -2.0232  -2.0232  -0.9406  -0.8629
 -0.8507  -0.7964  -0.7729  -0.7160  -0.6934  -0.6747  -0.6561  -0.6015
 -0.5923  -0.5473  -0.4936  -0.4574  -0.4416  -0.4299  -0.4156  -0.3793
 -0.3778  -0.3727  -0.3714  -0.3421  -0.3258  -0.3246  -0.3187  -0.3039
 -0.2899  -0.2832  -0.2820  -0.2641  -0.2578  -0.2547  -0.2290
 -- Virtual --
 -0.1078  -0.0679  -0.0667  -0.0562  -0.0481  -0.0191  -0.0067  -0.0000
  0.0033   0.0300   0.0312   0.0454   0.0560   0.0572   0.0638   0.0676
  0.0765   0.0791   0.0828   0.0845   0.0927   0.0936   0.1073   0.1167
  0.1179   0.1283   0.1298   0.1330   0.1415   0.1453   0.1719   0.1790
  0.1806   0.1830   0.1870   0.1995   0.2001   0.2012   0.2102   0.2121
  0.2194   0.2249   0.2275   0.2352   0.2452   0.2575   0.2643   0.2748
  0.2858   0.2879   0.2964   0.2979   0.3001   0.3168   0.3593   0.3627
  0.3782   0.3834   0.3914   0.3951   0.4032   0.4040   0.4068   0.4194
  0.4251   0.4313   0.4362   0.4397   0.4436   0.4517   0.4612   0.4658
  0.4751   0.4854   0.4938   0.5000   0.5064   0.5078   0.5099   0.5101
  0.5108   0.5184   0.5349   0.5377   0.5524   0.5648   0.5797   0.5997
  0.6032   0.6046   0.6109   0.6175   0.6235   0.6758   0.6838   0.6850
  0.6910   0.7011   0.7103   0.7312   0.7318   0.7453   0.7469   0.7612
  0.7755   0.7778   0.7902   0.8254   0.8266   0.8541   0.8927   0.8935
  0.9351   0.9441   0.9706   0.9956   1.0134   1.0175   1.0832   1.0868
  1.1075   1.1168   1.1220   1.1872   1.1979   1.2286   1.2356   1.3058
  1.3064   1.3212   1.3425   1.3470   1.3530   1.3710   1.3972   1.4371
  1.4579   1.4634   1.4680   1.4858   1.4895   1.5110   1.5373   1.5631
  1.5769   1.6081   1.7243   1.7282   1.7698   1.7748   1.8211   1.8248
  1.8552   1.8556   1.9081   1.9896   2.0061   2.0320   2.0485   2.0993
  2.1110   2.1800   2.1987   2.2382   2.2685   2.2789   2.3067   2.3427
  2.3573   2.4999   2.5716   2.7011   2.7068   2.7825   2.8204   2.8287
  2.8659   2.8820   2.9686   3.0543   3.0865   3.1279   3.1498   3.3846
  3.3991   3.6294   3.8086   3.8155   3.9278   3.9311   3.9592   3.9663
  3.9771   3.9849   3.9911   3.9967   4.0123   4.0161   4.0237   4.0284
  4.0478   4.0487   4.0621   4.0632   4.0728   4.0740   4.1325   4.1447
  4.1713   4.2148   4.2272   4.2358   4.2829   4.2894   4.3033   4.3257
  4.3750   4.4105   4.4305   4.4900   4.5252   4.6603   4.8232   5.9835
  6.0090   6.0204   6.0276   6.0612   6.0639   6.0950   6.1485   6.1539
  6.1821   6.2244   6.2542   6.6974   6.8305   7.5391   7.5734   7.6585
  7.6616   7.7238   7.7971  23.1594  23.7843  23.7868  23.9585  23.9586
 24.0486  27.8407  27.8987  27.9253  28.0100  28.3290  28.3482  28.3617
 28.3620  28.3736  28.3898  28.4109  28.4245  28.4468  28.4481  28.4624
 28.4629  28.5187  28.5302  28.5313  28.5329  28.5370  28.5419  28.5525
 28.5572  28.5610  28.5630  28.5762  28.5848  28.5883  28.6244  28.6421
 28.6659  28.6828  28.7237  28.7514  28.7963  47.9525  48.0700 127.8750
127.8894 127.8997 127.9027 127.9207 127.9241 127.9437 127.9665 127.9744
127.9805 128.0076 128.0244 151.6391 151.6909 151.7153 151.7931 289.7356
289.7713 289.8532 289.8640 289.9464 290.01911020.75601020.90321901.8010
********1901.88101901.9624
 --------------------------------------------------------------

          Ground-State Mulliken Net Atomic Charges

     Atom                 Charge (a.u.)
  ----------------------------------------
      1 C                     0.025351
      2 C                     0.025351
      3 C                     0.038721
      4 C                    -0.043039
      5 C                    -0.043039
      6 C                     0.038721
      7 Br                   -0.223578
      8 Br                   -0.223578
      9 I                     0.100252
     10 I                     0.102292
     11 I                     0.102292
     12 I                     0.100252
  ----------------------------------------
  Sum of atomic charges =     0.000000

 -----------------------------------------------------------------
                    Cartesian Multipole Moments
 -----------------------------------------------------------------
    Charge (ESU x 10^10)
                 0.0000
    Dipole Moment (Debye)
         X       0.5425      Y      -0.0000      Z       0.0000
       Tot       0.5425
    Quadrupole Moments (Debye-Ang)
        XX    -175.6735     XY      -0.0000     YY    -185.8956
        XZ       0.3783     YZ       0.0000     ZZ    -174.9200
    Octopole Moments (Debye-Ang^2)
       XXX    -820.0097    XXY       0.0000    XYY    -292.1134
       YYY       0.0000    XXZ    -122.5173    XYZ       0.0000
       YYZ    -129.6464    XZZ    -270.5989    YZZ       0.0000
       ZZZ    -365.9755
    Hexadecapole Moments (Debye-Ang^3)
      XXXX   -7366.2011   XXXY       0.0000   XXYY   -1373.6994
      XYYY       0.0000   YYYY    -247.0704   XXXZ    -571.8870
      XXYZ       0.0000   XYYZ    -203.7243   YYYZ       0.0000
      XXZZ   -2278.8415   XYZZ       0.0000   YYZZ   -1176.8537
      XZZZ    -566.5273   YZZZ       0.0000   ZZZZ   -6231.8334
 -----------------------------------------------------------------
 Calculating analytic gradient of the SCF energy
 Gradient of SCF Energy
            1           2           3           4           5           6
    1   0.0037535   0.0037535   0.0012760   0.0011670   0.0011670   0.0012760
    2   0.0000000   0.0000000  -0.0000000   0.0000000   0.0000000  -0.0000000
    3   0.0005209  -0.0005209  -0.0003851   0.0020528  -0.0020528   0.0003851
            7           8           9          10          11          12
    1   0.0068180   0.0068180   0.0042393  -0.0172538  -0.0172538   0.0042393
    2  -0.0000000  -0.0000000   0.0000000  -0.0000000  -0.0000000   0.0000000
    3   0.0004016  -0.0004016  -0.0180792  -0.0109168   0.0109168   0.0180792
 Max gradient component =       1.808E-02
 RMS gradient           =       6.791E-03
 Gradient time:  CPU 115.70 s  wall 29.07 s
 Geometry Optimization Parameters
   NAtoms,    NIC,     NZ,  NCons,   NDum,   NFix, NCnnct, MaxDiis
       12      78      12       0       0       0       0       0


** GEOMETRY OPTIMIZATION IN DELOCALIZED INTERNAL COORDINATES **
   Searching for a Minimum

   Optimization Cycle:   1

                       Coordinates (Angstroms)
     ATOM                X               Y               Z
      1  C         0.0000000000    0.0000000000    0.0000000000
      2  C         0.0000000000    0.0000000000    1.3948300000
      3  C         1.2079582140    0.0000000000    2.0922450000
      4  C         2.4159164279    0.0000000000    1.3948300000
      5  C         2.4159164279    0.0000000000    0.0000000000
      6  C         1.2079582140    0.0000000000   -0.6974150000
      7  Br       -1.6373769104    0.0000000000   -0.9453400000
      8  Br       -1.6373769104    0.0000000000    2.3401700000
      9  I         1.2079582140    0.0000000000    4.1711050000
     10  I         4.2162619988    0.0000000000    2.4342600000
     11  I         4.2162619988    0.0000000000   -1.0394300000
     12  I         1.2079582140    0.0000000000   -2.7762750000
   Point Group: c1    Number of degrees of freedom:    30


   Energy is -33054.988129748


 Attempting to generate delocalized internal coordinates
 Initial Hessian constructed with Jon Baker's OPTIMIZE code

 19 Hessian modes will be used to form the next step
  Hessian Eigenvalues:
     0.124424    0.124424    0.124424    0.124424    0.201019    0.250000
     0.250000    0.250000    0.250000    0.250000    0.250000    0.250000
     0.250000    0.250000    0.426727    0.464882    0.464882    0.464882
     0.464882

 Minimum search - taking simple RFO step
 Searching for Lamda that Minimizes Along All modes
 Value Taken    Lamda =  -0.01621852
 Calculated Step too Large.  Step scaled by  0.996689
 Step Taken.  Stepsize is  0.300000

                             Maximum     Tolerance    Cnvgd?
         Gradient           0.051397      0.000300      NO
         Displacement       0.195909      0.001200      NO
         Energy change     *********      0.000001      NO


 New Cartesian Coordinates Obtained by Inverse Iteration

 Displacement from previous Coordinates is:  0.453314
 ----------------------------------------------------------------
             Standard Nuclear Orientation (Angstroms)
    I     Atom           X                Y                Z
 ----------------------------------------------------------------
    1      C       0.0010656228     0.0000000000    -0.0024806947
    2      C       0.0010656297     0.0000000000     1.3973106992
    3      C       1.2114821591     0.0000000000     2.1143153163
    4      C       2.4412447091     0.0000000000     1.4078348498
    5      C       2.4412447057     0.0000000000    -0.0130048743
    6      C       1.2114821493     0.0000000000    -0.7194853231
    7      Br     -1.6734201273     0.0000000000    -0.9118975568
    8      Br     -1.6734201122     0.0000000000     2.3067275762
    9      I       1.1302640097     0.0000000000     4.2594372252
   10      I       4.3000815474     0.0000000000     2.4988540548
   11      I       4.3000815685     0.0000000000    -1.1040240415
   12      I       1.1302640267     0.0000000000    -2.8646072312
 ----------------------------------------------------------------
 Nuclear Repulsion Energy =        5397.90005720 hartrees
 There are      159 alpha and      159 beta electrons
 Applying Cartesian multipole field
    Component          Value
    ---------          -----
     (2,0,0)        1.00000E-11
     (0,2,0)        2.00000E-11
     (0,0,2)       -3.00000E-11
 Nucleus-field energy     =    -0.0000001358 hartrees
 Requested basis set is 6-311++G(d,p)
 There are 170 shells and 476 basis functions
 A cutoff of  1.0D-11 yielded   7968 shell pairs
 There are     69357 function pairs (     77897 Cartesian)
 Smallest overlap matrix eigenvalue = 4.70E-07

 Q-Chem warning in module stvman/mkSTV.C, line 318:

 Overlap eigenvalue is smaller than square root of threshold
 Use THRESH >= 12 to get rid of this warning

 Linear dependence detected in AO basis
 Tighter screening thresholds may be required for diffuse basis sets
 Use S2THRESH > 14 and THRESH = 14 in case of SCF convergence issues
 Number of orthogonalized atomic orbitals = 475
 Maximum deviation from orthogonality = 1.005E-10
 Guess MOs from SCF MO coefficient file

 -----------------------------------------------------------------------
  General SCF calculation program by
  Eric Jon Sundstrom, Paul Horn, Yuezhi Mao, Dmitri Zuev, Alec White,
  David Stuck, Shaama M.S., Shane Yost, Joonho Lee, David Small,
  Daniel Levine, Susi Lehtola, Hugh Burton, Evgeny Epifanovsky,
  Bang C. Huynh
 -----------------------------------------------------------------------
 Exchange:     0.2000 Hartree-Fock + 0.0800 Slater + 0.7200 B88
 Correlation:  0.1900 VWN1RPA + 0.8100 LYP
 Using SG-1 standard quadrature grid
 Size of previous SCF MO coefficient file: 453150 (expected); 452196 (actual). 

 Q-Chem warning in module libgscf/gen_scfman/rhf.C, line 618:

 Inconsistent size for SCF MO coefficient file.  Please check basis and PURECART setting.

 using 4 threads for integral computing
 -------------------------------------------------------
 OpenMP Integral computing Module                
 Release: version 2.0, May 2017, Q-Chem Inc. Pleasanton 
 -------------------------------------------------------
 A restricted SCF calculation will be
 performed using DIIS
 SCF converges when DIIS error is below 1.0e-08
 ---------------------------------------
  Cycle       Energy         DIIS error
 ---------------------------------------
    1  -33054.9870213292      6.37e-04  
    2  -33054.9884227864      3.94e-04  
    3  -33054.9824045240      5.82e-04  
    4  -33054.9934364483      3.08e-05  
    5  -33054.9934535316      1.45e-05  
    6  -33054.9934585627      4.64e-06  
    7  -33054.9934589883      2.42e-06  
    8  -33054.9934591315      8.66e-07  
    9  -33054.9934591530      9.52e-08  
   10  -33054.9934591524      4.28e-08  
   11  -33054.9934591534      7.15e-09  Convergence criterion met
 ---------------------------------------
 SCF time:   CPU 280.64s  wall 75.00s 
 SCF   energy in the final basis set =   -33054.9934591534
 Total energy in the final basis set =   -33054.9934591534

 --------------------------------------------------------------

                    Orbital Energies (a.u.)
 --------------------------------------------------------------

 Alpha MOs
 -- Occupied --
***********************************-482.8542-482.8542-176.3185-176.3185
********-176.3183-165.7224-165.7224-165.7222-165.7222-165.7201-165.7201
********-165.7200-165.7199-165.7199-165.7198-165.7198 -62.5072 -62.5072
-56.3279 -56.3279 -56.3238 -56.3238 -56.3234 -56.3234 -35.8149 -35.8149
-35.8147 -35.8147 -31.3084 -31.3084 -31.3083 -31.3083 -31.3021 -31.3021
-31.3019 -31.3019 -31.3016 -31.3016 -31.3015 -31.3015 -22.9588 -22.9588
-22.9587 -22.9586 -22.9574 -22.9574 -22.9573 -22.9572 -22.9571 -22.9571
-22.9569 -22.9569 -22.9526 -22.9526 -22.9526 -22.9526 -22.9525 -22.9525
-22.9525 -22.9525 -10.2809 -10.2803 -10.2761 -10.2757 -10.2740 -10.2740
 -8.7162  -8.7161  -6.5484  -6.5484  -6.5347  -6.5347  -6.5336  -6.5336
 -6.3642  -6.3642  -6.3641  -6.3641  -4.7773  -4.7773  -4.7771  -4.7771
 -4.7619  -4.7619  -4.7618  -4.7618  -4.7609  -4.7609  -4.7609  -4.7609
 -2.6591  -2.6591  -2.6555  -2.6555  -2.6547  -2.6547  -2.6437  -2.6437
 -2.6436  -2.6436  -2.0429  -2.0429  -2.0425  -2.0425  -2.0384  -2.0384
 -2.0383  -2.0383  -2.0377  -2.0377  -2.0376  -2.0376  -2.0243  -2.0243
 -2.0243  -2.0243  -2.0243  -2.0243  -2.0241  -2.0241  -0.9326  -0.8559
 -0.8433  -0.7889  -0.7674  -0.7056  -0.6856  -0.6691  -0.6546  -0.6017
 -0.5955  -0.5391  -0.4912  -0.4506  -0.4401  -0.4253  -0.4120  -0.3749
 -0.3724  -0.3697  -0.3649  -0.3445  -0.3214  -0.3200  -0.3159  -0.3025
 -0.2895  -0.2836  -0.2790  -0.2678  -0.2603  -0.2579  -0.2378
 -- Virtual --
 -0.1209  -0.0723  -0.0712  -0.0702  -0.0590  -0.0410  -0.0183  -0.0045
  0.0028   0.0297   0.0322   0.0457   0.0554   0.0570   0.0612   0.0648
  0.0764   0.0771   0.0841   0.0846   0.0911   0.0916   0.1062   0.1165
  0.1167   0.1286   0.1331   0.1337   0.1412   0.1468   0.1665   0.1720
  0.1749   0.1778   0.1841   0.1883   0.1958   0.2008   0.2011   0.2075
  0.2129   0.2182   0.2234   0.2272   0.2425   0.2425   0.2523   0.2637
  0.2812   0.2860   0.2909   0.2918   0.3008   0.3261   0.3525   0.3594
  0.3681   0.3686   0.3747   0.3877   0.3943   0.3958   0.3997   0.4051
  0.4087   0.4168   0.4221   0.4247   0.4306   0.4407   0.4476   0.4577
  0.4613   0.4673   0.4761   0.4923   0.4924   0.5023   0.5046   0.5086
  0.5112   0.5120   0.5149   0.5280   0.5505   0.5642   0.5727   0.5757
  0.5781   0.5835   0.5910   0.6002   0.6023   0.6198   0.6739   0.6741
  0.6788   0.6836   0.6961   0.7068   0.7165   0.7211   0.7465   0.7476
  0.7575   0.7579   0.7690   0.7827   0.8204   0.8279   0.8477   0.8762
  0.8946   0.9400   0.9402   0.9565   0.9782   1.0091   1.0165   1.0792
  1.0803   1.1035   1.1059   1.1151   1.1716   1.1800   1.2213   1.2288
  1.2788   1.2930   1.3206   1.3304   1.3486   1.3616   1.3626   1.3833
  1.4108   1.4453   1.4514   1.4627   1.4712   1.4881   1.5107   1.5201
  1.5542   1.5616   1.5895   1.7173   1.7178   1.7565   1.7649   1.8067
  1.8117   1.8398   1.8447   1.8967   1.9867   1.9890   2.0083   2.0433
  2.1092   2.1111   2.1682   2.1811   2.2267   2.2430   2.2629   2.2926
  2.3125   2.3423   2.4966   2.5640   2.6972   2.7013   2.7566   2.8152
  2.8215   2.8564   2.8766   2.9582   3.0347   3.0427   3.1083   3.1294
  3.3597   3.3714   3.5914   3.7848   3.7925   3.9350   3.9374   3.9611
  3.9617   3.9684   3.9803   3.9864   3.9945   4.0060   4.0165   4.0182
  4.0199   4.0318   4.0437   4.0523   4.0555   4.0634   4.0774   4.1216
  4.1286   4.1453   4.1958   4.2143   4.2225   4.2639   4.2923   4.2933
  4.3293   4.3672   4.3881   4.4264   4.4602   4.4842   4.6090   4.7800
  5.9837   6.0056   6.0203   6.0281   6.0485   6.0518   6.0952   6.1290
  6.1362   6.1815   6.1943   6.2143   6.6857   6.8297   7.5384   7.5706
  7.6597   7.7026   7.7060   7.7898  23.1577  23.7346  23.7429  23.8884
 23.8911  23.9836  27.8152  27.8734  27.8988  27.9831  28.3276  28.3442
 28.3554  28.3669  28.3717  28.3795  28.4075  28.4146  28.4299  28.4416
 28.4416  28.4868  28.5206  28.5296  28.5296  28.5318  28.5337  28.5371
 28.5461  28.5541  28.5553  28.5556  28.5647  28.5760  28.5817  28.6098
 28.6223  28.6470  28.6711  28.7059  28.7328  28.7800  47.9426  48.0701
127.8730 127.8855 127.8939 127.9069 127.9122 127.9193 127.9438 127.9582
127.9590 127.9846 127.9907 128.0028 151.6175 151.6685 151.6911 151.7660
289.7348 289.7680 289.8637 289.8932 289.9330 290.01121020.74341020.9039
********1901.83191901.85551901.9337
 --------------------------------------------------------------

          Ground-State Mulliken Net Atomic Charges

     Atom                 Charge (a.u.)
  ----------------------------------------
      1 C                     0.028725
      2 C                     0.028725
      3 C                    -0.124153
      4 C                     0.102906
      5 C                     0.102906
      6 C                    -0.124153
      7 Br                   -0.220706
      8 Br                   -0.220706
      9 I                     0.110529
     10 I                     0.102698
     11 I                     0.102698
     12 I                     0.110529
  ----------------------------------------
  Sum of atomic charges =     0.000000

 -----------------------------------------------------------------
                    Cartesian Multipole Moments
 -----------------------------------------------------------------
    Charge (ESU x 10^10)
                -0.0000
    Dipole Moment (Debye)
         X       0.3618      Y       0.0000      Z       0.0000
       Tot       0.3618
    Quadrupole Moments (Debye-Ang)
        XX    -175.5729     XY      -0.0000     YY    -186.6917
        XZ       0.2523     YZ       0.0000     ZZ    -174.4365
    Octopole Moments (Debye-Ang^2)
       XXX    -817.0106    XXY      -0.0000    XYY    -293.2547
       YYY       0.0000    XXZ    -122.4472    XYZ      -0.0000
       YYZ    -130.2016    XZZ    -271.4117    YZZ       0.0000
       ZZZ    -364.9640
    Hexadecapole Moments (Debye-Ang^3)
      XXXX   -7543.6221   XXXY      -0.0000   XXYY   -1415.5929
      XYYY      -0.0000   YYYY    -249.1501   XXXZ    -569.7954
      XXYZ      -0.0000   XYYZ    -204.5202   YYYZ       0.0000
      XXZZ   -2357.6778   XYZZ      -0.0000   YYZZ   -1225.8708
      XZZZ    -568.1053   YZZZ       0.0000   ZZZZ   -6458.8994
 -----------------------------------------------------------------
 Calculating analytic gradient of the SCF energy
 Gradient of SCF Energy
            1           2           3           4           5           6
    1  -0.0009651  -0.0009651  -0.0034147   0.0045822   0.0045822  -0.0034147
    2  -0.0000000   0.0000000   0.0000000   0.0000000  -0.0000000   0.0000000
    3   0.0036272  -0.0036272   0.0034038   0.0037313  -0.0037313  -0.0034038
            7           8           9          10          11          12
    1  -0.0005382  -0.0005382  -0.0034724   0.0038082   0.0038082  -0.0034724
    2   0.0000000  -0.0000000   0.0000000  -0.0000000   0.0000000  -0.0000000
    3   0.0022991  -0.0022991   0.0026448   0.0015060  -0.0015060  -0.0026448
 Max gradient component =       4.582E-03
 RMS gradient           =       2.513E-03
 Gradient time:  CPU 111.10 s  wall 27.91 s
 Geometry Optimization Parameters
   NAtoms,    NIC,     NZ,  NCons,   NDum,   NFix, NCnnct, MaxDiis
       12      78      12       0       0       0       0       0

 Cartesian Hessian Update
 Hessian updated using BFGS update


** GEOMETRY OPTIMIZATION IN DELOCALIZED INTERNAL COORDINATES **
   Searching for a Minimum

   Optimization Cycle:   2

                       Coordinates (Angstroms)
     ATOM                X               Y               Z
      1  C         0.0010656228    0.0000000000   -0.0024806947
      2  C         0.0010656297    0.0000000000    1.3973106992
      3  C         1.2114821591    0.0000000000    2.1143153163
      4  C         2.4412447091    0.0000000000    1.4078348498
      5  C         2.4412447057    0.0000000000   -0.0130048743
      6  C         1.2114821493    0.0000000000   -0.7194853231
      7  Br       -1.6734201273    0.0000000000   -0.9118975568
      8  Br       -1.6734201122    0.0000000000    2.3067275762
      9  I         1.1302640097    0.0000000000    4.2594372252
     10  I         4.3000815474    0.0000000000    2.4988540548
     11  I         4.3000815685    0.0000000000   -1.1040240415
     12  I         1.1302640267    0.0000000000   -2.8646072312
   Point Group: c1    Number of degrees of freedom:    30


   Energy is -33054.993459153

 Hessian updated using BFGS update

  8 Hessian modes will be used to form the next step
  Hessian Eigenvalues:
     0.124223    0.133436    0.199496    0.249204    0.280779    0.436888
     0.464145    0.543951

 Minimum search - taking simple RFO step
 Searching for Lamda that Minimizes Along All modes
 Value Taken    Lamda =  -0.00169283
 Step Taken.  Stepsize is  0.063872

                             Maximum     Tolerance    Cnvgd?
         Gradient           0.015921      0.000300      NO
         Displacement       0.041758      0.001200      NO
         Energy change     -0.005329      0.000001      NO


 New Cartesian Coordinates Obtained by Inverse Iteration

 Displacement from previous Coordinates is:  0.175320
 ----------------------------------------------------------------
             Standard Nuclear Orientation (Angstroms)
    I     Atom           X                Y                Z
 ----------------------------------------------------------------
    1      C      -0.0082499449     0.0000000000    -0.0057995145
    2      C      -0.0082499495     0.0000000000     1.4006295240
    3      C       1.2072155850     0.0000000000     2.1090276123
    4      C       2.4271793980     0.0000000000     1.4028354350
    5      C       2.4271794073     0.0000000000    -0.0080054431
    6      C       1.2072155863     0.0000000000    -0.7141976095
    7      Br     -1.6705533696     0.0000000000    -0.9415116874
    8      Br     -1.6705533774     0.0000000000     2.3363416988
    9      I       1.1790679104     0.0000000000     4.2508402002
   10      I       4.2760583456     0.0000000000     2.4945191877
   11      I       4.2760584100     0.0000000000    -1.0996891884
   12      I       1.1790678873     0.0000000000    -2.8560102150
 ----------------------------------------------------------------
 Nuclear Repulsion Energy =        5415.39590463 hartrees
 There are      159 alpha and      159 beta electrons
 Applying Cartesian multipole field
    Component          Value
    ---------          -----
     (2,0,0)        1.00000E-11
     (0,2,0)        2.00000E-11
     (0,0,2)       -3.00000E-11
 Nucleus-field energy     =    -0.0000001360 hartrees
 Requested basis set is 6-311++G(d,p)
 There are 170 shells and 476 basis functions
 A cutoff of  1.0D-11 yielded   7966 shell pairs
 There are     69301 function pairs (     77821 Cartesian)
 Smallest overlap matrix eigenvalue = 4.50E-07

 Q-Chem warning in module stvman/mkSTV.C, line 318:

 Overlap eigenvalue is smaller than square root of threshold
 Use THRESH >= 12 to get rid of this warning

 Linear dependence detected in AO basis
 Tighter screening thresholds may be required for diffuse basis sets
 Use S2THRESH > 14 and THRESH = 14 in case of SCF convergence issues
 Number of orthogonalized atomic orbitals = 474
 Maximum deviation from orthogonality = 8.033E-11
 Guess MOs from SCF MO coefficient file

 -----------------------------------------------------------------------
  General SCF calculation program by
  Eric Jon Sundstrom, Paul Horn, Yuezhi Mao, Dmitri Zuev, Alec White,
  David Stuck, Shaama M.S., Shane Yost, Joonho Lee, David Small,
  Daniel Levine, Susi Lehtola, Hugh Burton, Evgeny Epifanovsky,
  Bang C. Huynh
 -----------------------------------------------------------------------
 Exchange:     0.2000 Hartree-Fock + 0.0800 Slater + 0.7200 B88
 Correlation:  0.1900 VWN1RPA + 0.8100 LYP
 Using SG-1 standard quadrature grid
 Size of previous SCF MO coefficient file: 452196 (expected); 453150 (actual). 

 Q-Chem warning in module libgscf/gen_scfman/rhf.C, line 618:

 Inconsistent size for SCF MO coefficient file.  Please check basis and PURECART setting.

 using 4 threads for integral computing
 -------------------------------------------------------
 OpenMP Integral computing Module                
 Release: version 2.0, May 2017, Q-Chem Inc. Pleasanton 
 -------------------------------------------------------
 A restricted SCF calculation will be
 performed using DIIS
 SCF converges when DIIS error is below 1.0e-08
 ---------------------------------------
  Cycle       Energy         DIIS error
 ---------------------------------------
    1  -33054.9932225904      2.87e-04  
    2  -33054.9938732317      9.18e-05  
    3  -33054.9930181408      1.88e-04  
    4  -33054.9941287518      1.37e-05  
    5  -33054.9941336959      5.32e-06  
    6  -33054.9941343215      2.68e-06  
    7  -33054.9941345227      9.20e-07  
    8  -33054.9941345473      1.90e-07  
    9  -33054.9941345508      4.02e-08  
   10  -33054.9941345482      1.68e-08  
   11  -33054.9941345478      3.03e-09  Convergence criterion met
 ---------------------------------------
 SCF time:   CPU 272.87s  wall 73.00s 
 SCF   energy in the final basis set =   -33054.9941345478
 Total energy in the final basis set =   -33054.9941345478

 --------------------------------------------------------------

                    Orbital Energies (a.u.)
 --------------------------------------------------------------

 Alpha MOs
 -- Occupied --
***********************************-482.8547-482.8547-176.3182-176.3182
********-176.3178-165.7221-165.7221-165.7216-165.7216-165.7198-165.7198
********-165.7196-165.7194-165.7194-165.7192-165.7192 -62.5076 -62.5076
-56.3284 -56.3284 -56.3242 -56.3242 -56.3238 -56.3238 -35.8146 -35.8146
-35.8142 -35.8142 -31.3082 -31.3082 -31.3077 -31.3077 -31.3019 -31.3019
-31.3015 -31.3014 -31.3013 -31.3013 -31.3010 -31.3010 -22.9586 -22.9586
-22.9581 -22.9581 -22.9572 -22.9572 -22.9568 -22.9568 -22.9567 -22.9567
-22.9564 -22.9564 -22.9524 -22.9524 -22.9524 -22.9524 -22.9520 -22.9520
-22.9520 -22.9520 -10.2819 -10.2814 -10.2736 -10.2732 -10.2727 -10.2726
 -8.7165  -8.7165  -6.5488  -6.5488  -6.5350  -6.5350  -6.5339  -6.5339
 -6.3640  -6.3640  -6.3637  -6.3637  -4.7770  -4.7770  -4.7766  -4.7766
 -4.7617  -4.7617  -4.7614  -4.7614  -4.7607  -4.7607  -4.7605  -4.7605
 -2.6595  -2.6594  -2.6559  -2.6559  -2.6551  -2.6550  -2.6441  -2.6440
 -2.6440  -2.6440  -2.0427  -2.0427  -2.0421  -2.0421  -2.0381  -2.0381
 -2.0379  -2.0379  -2.0375  -2.0375  -2.0371  -2.0371  -2.0242  -2.0242
 -2.0241  -2.0241  -2.0240  -2.0240  -2.0238  -2.0238  -0.9334  -0.8565
 -0.8442  -0.7908  -0.7677  -0.7062  -0.6862  -0.6702  -0.6551  -0.6024
 -0.5951  -0.5406  -0.4914  -0.4514  -0.4404  -0.4262  -0.4123  -0.3750
 -0.3729  -0.3693  -0.3659  -0.3424  -0.3227  -0.3219  -0.3170  -0.3021
 -0.2897  -0.2831  -0.2821  -0.2660  -0.2602  -0.2581  -0.2357
 -- Virtual --
 -0.1204  -0.0714  -0.0704  -0.0700  -0.0579  -0.0374  -0.0167  -0.0056
  0.0027   0.0302   0.0317   0.0457   0.0556   0.0569   0.0615   0.0661
  0.0764   0.0775   0.0840   0.0847   0.0921   0.0931   0.1070   0.1165
  0.1172   0.1285   0.1324   0.1336   0.1413   0.1462   0.1706   0.1742
  0.1753   0.1793   0.1862   0.1959   0.1960   0.2017   0.2067   0.2083
  0.2162   0.2233   0.2235   0.2351   0.2426   0.2528   0.2640   0.2707
  0.2823   0.2878   0.2911   0.2919   0.2986   0.3203   0.3595   0.3703
  0.3712   0.3715   0.3912   0.3948   0.3952   0.4005   0.4012   0.4100
  0.4196   0.4224   0.4275   0.4341   0.4412   0.4473   0.4578   0.4627
  0.4697   0.4776   0.4936   0.4937   0.5034   0.5056   0.5085   0.5097
  0.5120   0.5121   0.5161   0.5293   0.5517   0.5631   0.5754   0.5794
  0.5835   0.5925   0.6016   0.6025   0.6202   0.6676   0.6728   0.6745
  0.6785   0.6970   0.7035   0.7163   0.7188   0.7358   0.7468   0.7562
  0.7589   0.7692   0.7747   0.8203   0.8215   0.8479   0.8791   0.8850
  0.9403   0.9403   0.9589   0.9800   1.0073   1.0124   1.0796   1.0804
  1.1045   1.1073   1.1170   1.1746   1.1839   1.2206   1.2269   1.2854
  1.2914   1.3200   1.3328   1.3483   1.3532   1.3635   1.3855   1.4136
  1.4369   1.4519   1.4543   1.4658   1.4765   1.4905   1.5213   1.5552
  1.5618   1.5916   1.7192   1.7196   1.7608   1.7670   1.8077   1.8098
  1.8439   1.8458   1.8996   1.9880   1.9888   2.0115   2.0439   2.0882
  2.1064   2.1637   2.1876   2.2236   2.2480   2.2661   2.2858   2.3208
  2.3445   2.4990   2.5654   2.6979   2.7022   2.7603   2.8158   2.8227
  2.8577   2.8763   2.9583   3.0380   3.0500   3.1117   3.1324   3.3627
  3.3768   3.5977   3.7899   3.7955   3.9330   3.9340   3.9589   3.9644
  3.9709   3.9809   3.9874   3.9939   4.0049   4.0140   4.0200   4.0223
  4.0368   4.0442   4.0537   4.0553   4.0645   4.0708   4.1219   4.1274
  4.1534   4.1915   4.2140   4.2245   4.2655   4.2781   4.2937   4.3272
  4.3694   4.3893   4.4247   4.4652   4.4886   4.6135   4.7896   5.9834
  6.0054   6.0218   6.0219   6.0476   6.0537   6.0861   6.1259   6.1366
  6.1500   6.1917   6.2184   6.6845   6.8227   7.5377   7.5706   7.6539
  7.6585   7.7148   7.7866  23.1567  23.7472  23.7490  23.9041  23.9048
 23.9874  27.8189  27.8766  27.9018  27.9835  28.3277  28.3443  28.3566
 28.3645  28.3678  28.3812  28.4039  28.4119  28.4328  28.4337  28.4441
 28.4491  28.5198  28.5290  28.5309  28.5315  28.5331  28.5378  28.5469
 28.5537  28.5566  28.5571  28.5676  28.5773  28.5824  28.6109  28.6274
 28.6482  28.6732  28.7086  28.7352  28.7820  47.9422  48.0642 127.8732
127.8857 127.8949 127.9035 127.9136 127.9186 127.9379 127.9540 127.9628
127.9632 127.9898 128.0046 151.6208 151.6713 151.6940 151.7669 289.7336
289.7680 289.8463 289.8612 289.9377 290.00821020.74321020.89621901.7817
********1901.85861901.9347
 --------------------------------------------------------------

          Ground-State Mulliken Net Atomic Charges

     Atom                 Charge (a.u.)
  ----------------------------------------
      1 C                    -0.000901
      2 C                    -0.000901
      3 C                     0.064028
      4 C                    -0.057763
      5 C                    -0.057763
      6 C                     0.064028
      7 Br                   -0.215625
      8 Br                   -0.215625
      9 I                     0.105630
     10 I                     0.104631
     11 I                     0.104631
     12 I                     0.105630
  ----------------------------------------
  Sum of atomic charges =     0.000000

 -----------------------------------------------------------------
                    Cartesian Multipole Moments
 -----------------------------------------------------------------
    Charge (ESU x 10^10)
                -0.0000
    Dipole Moment (Debye)
         X       0.4284      Y       0.0000      Z       0.0000
       Tot       0.4284
    Quadrupole Moments (Debye-Ang)
        XX    -175.8098     XY       0.0000     YY    -186.6102
        XZ       0.2988     YZ      -0.0000     ZZ    -174.2239
    Octopole Moments (Debye-Ang^2)
       XXX    -822.3771    XXY       0.0000    XYY    -294.1675
       YYY       0.0000    XXZ    -122.6124    XYZ      -0.0000
       YYZ    -130.1448    XZZ    -269.9677    YZZ      -0.0000
       ZZZ    -364.5190
    Hexadecapole Moments (Debye-Ang^3)
      XXXX   -7526.8985   XXXY       0.0000   XXYY   -1408.4156
      XYYY      -0.0000   YYYY    -248.9591   XXXZ    -573.5381
      XXYZ      -0.0000   XYYZ    -205.1568   YYYZ      -0.0000
      XXZZ   -2342.1833   XYZZ      -0.0000   YYZZ   -1224.3625
      XZZZ    -565.1292   YZZZ      -0.0000   ZZZZ   -6451.9576
 -----------------------------------------------------------------
 Calculating analytic gradient of the SCF energy
 Gradient of SCF Energy
            1           2           3           4           5           6
    1  -0.0004106  -0.0004106  -0.0001224   0.0004370   0.0004370  -0.0001224
    2   0.0000000   0.0000000  -0.0000000  -0.0000000   0.0000000  -0.0000000
    3   0.0000664  -0.0000664   0.0004901   0.0009725  -0.0009725  -0.0004901
            7           8           9          10          11          12
    1  -0.0009512  -0.0009512   0.0013628  -0.0003156  -0.0003156   0.0013628
    2  -0.0000000   0.0000000   0.0000000  -0.0000000  -0.0000000   0.0000000
    3  -0.0011911   0.0011911   0.0012271   0.0016238  -0.0016238  -0.0012271
 Max gradient component =       1.624E-03
 RMS gradient           =       7.449E-04
 Gradient time:  CPU 111.40 s  wall 27.99 s
 Geometry Optimization Parameters
   NAtoms,    NIC,     NZ,  NCons,   NDum,   NFix, NCnnct, MaxDiis
       12      78      12       0       0       0       0       0

 Cartesian Hessian Update
 Hessian updated using BFGS update


** GEOMETRY OPTIMIZATION IN DELOCALIZED INTERNAL COORDINATES **
   Searching for a Minimum

   Optimization Cycle:   3

                       Coordinates (Angstroms)
     ATOM                X               Y               Z
      1  C        -0.0082499449    0.0000000000   -0.0057995145
      2  C        -0.0082499495    0.0000000000    1.4006295240
      3  C         1.2072155850    0.0000000000    2.1090276123
      4  C         2.4271793980    0.0000000000    1.4028354350
      5  C         2.4271794073    0.0000000000   -0.0080054431
      6  C         1.2072155863    0.0000000000   -0.7141976095
      7  Br       -1.6705533696    0.0000000000   -0.9415116874
      8  Br       -1.6705533774    0.0000000000    2.3363416988
      9  I         1.1790679104    0.0000000000    4.2508402002
     10  I         4.2760583456    0.0000000000    2.4945191877
     11  I         4.2760584100    0.0000000000   -1.0996891884
     12  I         1.1790678873    0.0000000000   -2.8560102150
   Point Group: c1    Number of degrees of freedom:    30


   Energy is -33054.994134548

 Hessian updated using BFGS update

 11 Hessian modes will be used to form the next step
  Hessian Eigenvalues:
     0.124080    0.126801    0.200811    0.240063    0.249974    0.336254
     0.426727    0.443153    0.455964    0.464682    0.584447

 Minimum search - taking simple RFO step
 Searching for Lamda that Minimizes Along All modes
 Value Taken    Lamda =  -0.00031206
 Step Taken.  Stepsize is  0.034669

                             Maximum     Tolerance    Cnvgd?
         Gradient           0.009188      0.000300      NO
         Displacement       0.023293      0.001200      NO
         Energy change     -0.000675      0.000001      NO


 New Cartesian Coordinates Obtained by Inverse Iteration

 Displacement from previous Coordinates is:  0.080048
 ----------------------------------------------------------------
             Standard Nuclear Orientation (Angstroms)
    I     Atom           X                Y                Z
 ----------------------------------------------------------------
    1      C      -0.0055691572     0.0000000000    -0.0047580067
    2      C      -0.0055691577     0.0000000000     1.3995879980
    3      C       1.2077918754     0.0000000000     2.1070854089
    4      C       2.4257700096     0.0000000000     1.4007307427
    5      C       2.4257700013     0.0000000000    -0.0059007273
    6      C       1.2077918764     0.0000000000    -0.7122553967
    7      Br     -1.6666795129     0.0000000000    -0.9361938943
    8      Br     -1.6666795216     0.0000000000     2.3310238733
    9      I       1.1669895550     0.0000000000     4.2425885863
   10      I       4.2824151926     0.0000000000     2.4704214295
   11      I       4.2824151289     0.0000000000    -1.0755914748
   12      I       1.1669895988     0.0000000000    -2.8477585388
 ----------------------------------------------------------------
 Nuclear Repulsion Energy =        5425.60366614 hartrees
 There are      159 alpha and      159 beta electrons
 Applying Cartesian multipole field
    Component          Value
    ---------          -----
     (2,0,0)        1.00000E-11
     (0,2,0)        2.00000E-11
     (0,0,2)       -3.00000E-11
 Nucleus-field energy     =    -0.0000001342 hartrees
 Requested basis set is 6-311++G(d,p)
 There are 170 shells and 476 basis functions
 A cutoff of  1.0D-11 yielded   7970 shell pairs
 There are     69357 function pairs (     77899 Cartesian)
 Smallest overlap matrix eigenvalue = 4.43E-07

 Q-Chem warning in module stvman/mkSTV.C, line 318:

 Overlap eigenvalue is smaller than square root of threshold
 Use THRESH >= 12 to get rid of this warning

 Linear dependence detected in AO basis
 Tighter screening thresholds may be required for diffuse basis sets
 Use S2THRESH > 14 and THRESH = 14 in case of SCF convergence issues
 Number of orthogonalized atomic orbitals = 474
 Maximum deviation from orthogonality = 1.431E-10
 Guess MOs from SCF MO coefficient file

 -----------------------------------------------------------------------
  General SCF calculation program by
  Eric Jon Sundstrom, Paul Horn, Yuezhi Mao, Dmitri Zuev, Alec White,
  David Stuck, Shaama M.S., Shane Yost, Joonho Lee, David Small,
  Daniel Levine, Susi Lehtola, Hugh Burton, Evgeny Epifanovsky,
  Bang C. Huynh
 -----------------------------------------------------------------------
 Exchange:     0.2000 Hartree-Fock + 0.0800 Slater + 0.7200 B88
 Correlation:  0.1900 VWN1RPA + 0.8100 LYP
 Using SG-1 standard quadrature grid
 Size of previous SCF MO coefficient file: 452196 (expected); 453150 (actual). 

 Q-Chem warning in module libgscf/gen_scfman/rhf.C, line 618:

 Inconsistent size for SCF MO coefficient file.  Please check basis and PURECART setting.

 using 4 threads for integral computing
 -------------------------------------------------------
 OpenMP Integral computing Module                
 Release: version 2.0, May 2017, Q-Chem Inc. Pleasanton 
 -------------------------------------------------------
 A restricted SCF calculation will be
 performed using DIIS
 SCF converges when DIIS error is below 1.0e-08
 ---------------------------------------
  Cycle       Energy         DIIS error
 ---------------------------------------
    1  -33054.9940034747      8.15e-05  
    2  -33054.9941144713      3.98e-05  
    3  -33054.9940516314      5.90e-05  
    4  -33054.9941623291      1.07e-05  
    5  -33054.9941660754      2.20e-06  
    6  -33054.9941661742      1.19e-06  
    7  -33054.9941662116      4.13e-07  
    8  -33054.9941662174      1.27e-07  
    9  -33054.9941662170      4.15e-08  
   10  -33054.9941662154      5.87e-09  Convergence criterion met
 ---------------------------------------
 SCF time:   CPU 250.48s  wall 67.00s 
 SCF   energy in the final basis set =   -33054.9941662154
 Total energy in the final basis set =   -33054.9941662154

 --------------------------------------------------------------

                    Orbital Energies (a.u.)
 --------------------------------------------------------------

 Alpha MOs
 -- Occupied --
***********************************-482.8546-482.8546-176.3180-176.3180
********-176.3176-165.7219-165.7219-165.7214-165.7214-165.7197-165.7197
********-165.7194-165.7192-165.7192-165.7190-165.7190 -62.5075 -62.5075
-56.3283 -56.3283 -56.3241 -56.3241 -56.3237 -56.3237 -35.8145 -35.8145
-35.8141 -35.8140 -31.3080 -31.3080 -31.3075 -31.3075 -31.3017 -31.3017
-31.3013 -31.3013 -31.3011 -31.3011 -31.3008 -31.3008 -22.9584 -22.9584
-22.9579 -22.9579 -22.9570 -22.9570 -22.9566 -22.9566 -22.9565 -22.9565
-22.9562 -22.9562 -22.9522 -22.9522 -22.9522 -22.9522 -22.9518 -22.9518
-22.9518 -22.9518 -10.2810 -10.2805 -10.2726 -10.2723 -10.2719 -10.2718
 -8.7165  -8.7165  -6.5487  -6.5487  -6.5350  -6.5350  -6.5339  -6.5339
 -6.3639  -6.3639  -6.3635  -6.3635  -4.7769  -4.7769  -4.7764  -4.7764
 -4.7616  -4.7616  -4.7613  -4.7613  -4.7606  -4.7606  -4.7604  -4.7604
 -2.6594  -2.6594  -2.6559  -2.6558  -2.6550  -2.6550  -2.6440  -2.6440
 -2.6439  -2.6439  -2.0426  -2.0426  -2.0420  -2.0420  -2.0380  -2.0380
 -2.0377  -2.0377  -2.0373  -2.0373  -2.0370  -2.0370  -2.0241  -2.0241
 -2.0240  -2.0240  -2.0239  -2.0239  -2.0237  -2.0237  -0.9347  -0.8577
 -0.8451  -0.7910  -0.7687  -0.7073  -0.6862  -0.6709  -0.6551  -0.6024
 -0.5952  -0.5416  -0.4918  -0.4524  -0.4406  -0.4266  -0.4127  -0.3751
 -0.3737  -0.3697  -0.3664  -0.3429  -0.3225  -0.3224  -0.3169  -0.3027
 -0.2896  -0.2830  -0.2804  -0.2670  -0.2602  -0.2577  -0.2352
 -- Virtual --
 -0.1194  -0.0710  -0.0694  -0.0689  -0.0572  -0.0357  -0.0159  -0.0045
  0.0027   0.0303   0.0317   0.0456   0.0556   0.0569   0.0620   0.0666
  0.0764   0.0778   0.0839   0.0849   0.0921   0.0932   0.1066   0.1169
  0.1174   0.1284   0.1321   0.1334   0.1415   0.1461   0.1710   0.1745
  0.1747   0.1803   0.1856   0.1965   0.1967   0.2015   0.2080   0.2085
  0.2166   0.2236   0.2238   0.2356   0.2429   0.2532   0.2637   0.2711
  0.2829   0.2887   0.2912   0.2918   0.2998   0.3198   0.3590   0.3712
  0.3714   0.3740   0.3917   0.3928   0.3958   0.4003   0.4022   0.4155
  0.4202   0.4210   0.4286   0.4332   0.4414   0.4485   0.4577   0.4625
  0.4692   0.4788   0.4930   0.4940   0.5038   0.5059   0.5086   0.5091
  0.5117   0.5125   0.5190   0.5304   0.5515   0.5637   0.5762   0.5827
  0.5831   0.5944   0.6013   0.6041   0.6210   0.6701   0.6745   0.6757
  0.6794   0.6971   0.7058   0.7168   0.7202   0.7382   0.7458   0.7566
  0.7608   0.7701   0.7766   0.8209   0.8217   0.8487   0.8805   0.8864
  0.9399   0.9409   0.9609   0.9804   1.0100   1.0133   1.0797   1.0810
  1.1039   1.1090   1.1174   1.1759   1.1854   1.2216   1.2286   1.2855
  1.2928   1.3202   1.3351   1.3496   1.3527   1.3636   1.3864   1.4189
  1.4377   1.4536   1.4630   1.4640   1.4749   1.4921   1.5215   1.5559
  1.5645   1.5931   1.7202   1.7212   1.7622   1.7697   1.8098   1.8116
  1.8452   1.8484   1.9014   1.9883   1.9913   2.0135   2.0444   2.0892
  2.1077   2.1664   2.1890   2.2269   2.2517   2.2683   2.2902   2.3234
  2.3461   2.5006   2.5664   2.6985   2.7029   2.7636   2.8168   2.8233
  2.8586   2.8774   2.9599   3.0405   3.0557   3.1143   3.1357   3.3668
  3.3794   3.6031   3.7921   3.7994   3.9329   3.9343   3.9608   3.9626
  3.9713   3.9813   3.9877   3.9944   4.0061   4.0174   4.0196   4.0204
  4.0367   4.0452   4.0545   4.0562   4.0654   4.0721   4.1232   4.1311
  4.1516   4.1932   4.2160   4.2254   4.2669   4.2796   4.2959   4.3274
  4.3697   4.3913   4.4248   4.4665   4.4920   4.6179   4.7946   5.9834
  6.0065   6.0215   6.0219   6.0487   6.0545   6.0913   6.1276   6.1347
  6.1543   6.1911   6.2216   6.6867   6.8247   7.5379   7.5709   7.6556
  7.6592   7.7144   7.7887  23.1567  23.7517  23.7561  23.9120  23.9143
 23.9971  27.8205  27.8776  27.9042  27.9860  28.3278  28.3452  28.3568
 28.3630  28.3694  28.3818  28.4076  28.4135  28.4332  28.4341  28.4473
 28.4480  28.5200  28.5298  28.5303  28.5320  28.5335  28.5381  28.5475
 28.5556  28.5559  28.5571  28.5678  28.5779  28.5829  28.6136  28.6266
 28.6490  28.6740  28.7097  28.7369  28.7833  47.9438  48.0658 127.8734
127.8865 127.8951 127.9032 127.9142 127.9192 127.9404 127.9556 127.9621
127.9653 127.9897 128.0064 151.6221 151.6723 151.6960 151.7693 289.7341
289.7683 289.8477 289.8620 289.9382 290.01041020.74511020.89831901.7831
********1901.86061901.9373
 --------------------------------------------------------------

          Ground-State Mulliken Net Atomic Charges

     Atom                 Charge (a.u.)
  ----------------------------------------
      1 C                     0.008476
      2 C                     0.008476
      3 C                     0.050884
      4 C                    -0.050721
      5 C                    -0.050721
      6 C                     0.050884
      7 Br                   -0.217784
      8 Br                   -0.217784
      9 I                     0.105124
     10 I                     0.104021
     11 I                     0.104021
     12 I                     0.105124
  ----------------------------------------
  Sum of atomic charges =     0.000000

 -----------------------------------------------------------------
                    Cartesian Multipole Moments
 -----------------------------------------------------------------
    Charge (ESU x 10^10)
                -0.0000
    Dipole Moment (Debye)
         X       0.4147      Y      -0.0000      Z      -0.0000
       Tot       0.4147
    Quadrupole Moments (Debye-Ang)
        XX    -175.5902     XY      -0.0000     YY    -186.5351
        XZ       0.2892     YZ       0.0000     ZZ    -174.5751
    Octopole Moments (Debye-Ang^2)
       XXX    -819.5894    XXY      -0.0000    XYY    -293.9089
       YYY      -0.0000    XXZ    -122.4592    XYZ       0.0000
       YYZ    -130.0924    XZZ    -272.1450    YZZ      -0.0000
       ZZZ    -365.2538
    Hexadecapole Moments (Debye-Ang^3)
      XXXX   -7513.9642   XXXY      -0.0000   XXYY   -1408.8800
      XYYY      -0.0000   YYYY    -248.7768   XXXZ    -571.5939
      XXYZ       0.0000   XYYZ    -204.9765   YYYZ       0.0000
      XXZZ   -2343.7634   XYZZ      -0.0000   YYZZ   -1215.2376
      XZZZ    -569.6754   YZZZ       0.0000   ZZZZ   -6407.8652
 -----------------------------------------------------------------
 Calculating analytic gradient of the SCF energy
 Gradient of SCF Energy
            1           2           3           4           5           6
    1   0.0002606   0.0002606   0.0001097  -0.0001681  -0.0001681   0.0001097
    2  -0.0000000  -0.0000000   0.0000000  -0.0000000  -0.0000000   0.0000000
    3   0.0000517  -0.0000517  -0.0004053  -0.0004959   0.0004958   0.0004053
            7           8           9          10          11          12
    1   0.0003420   0.0003420  -0.0006040   0.0000597   0.0000597  -0.0006040
    2   0.0000000   0.0000000  -0.0000000  -0.0000000  -0.0000000  -0.0000000
    3  -0.0003973   0.0003973  -0.0002439  -0.0022794   0.0022794   0.0002439
 Max gradient component =       2.279E-03
 RMS gradient           =       5.972E-04
 Gradient time:  CPU 112.24 s  wall 28.20 s
 Geometry Optimization Parameters
   NAtoms,    NIC,     NZ,  NCons,   NDum,   NFix, NCnnct, MaxDiis
       12      78      12       0       0       0       0       0

 Cartesian Hessian Update
 Hessian updated using BFGS update


** GEOMETRY OPTIMIZATION IN DELOCALIZED INTERNAL COORDINATES **
   Searching for a Minimum

   Optimization Cycle:   4

                       Coordinates (Angstroms)
     ATOM                X               Y               Z
      1  C        -0.0055691572    0.0000000000   -0.0047580067
      2  C        -0.0055691577    0.0000000000    1.3995879980
      3  C         1.2077918754    0.0000000000    2.1070854089
      4  C         2.4257700096    0.0000000000    1.4007307427
      5  C         2.4257700013    0.0000000000   -0.0059007273
      6  C         1.2077918764    0.0000000000   -0.7122553967
      7  Br       -1.6666795129    0.0000000000   -0.9361938943
      8  Br       -1.6666795216    0.0000000000    2.3310238733
      9  I         1.1669895550    0.0000000000    4.2425885863
     10  I         4.2824151926    0.0000000000    2.4704214295
     11  I         4.2824151289    0.0000000000   -1.0755914748
     12  I         1.1669895988    0.0000000000   -2.8477585388
   Point Group: c1    Number of degrees of freedom:    30


   Energy is -33054.994166215

 Hessian updated using BFGS update

 12 Hessian modes will be used to form the next step
  Hessian Eigenvalues:
     0.118756    0.132253    0.196650    0.248384    0.249991    0.272772
     0.418884    0.426727    0.447715    0.464015    0.495236    0.702785

 Minimum search - taking simple RFO step
 Searching for Lamda that Minimizes Along All modes
 Value Taken    Lamda =  -0.00015891
 Step Taken.  Stepsize is  0.017875

                             Maximum     Tolerance    Cnvgd?
         Gradient           0.007162      0.000300      NO
         Displacement       0.010736      0.001200      NO
         Energy change     -0.000032      0.000001      NO


 New Cartesian Coordinates Obtained by Inverse Iteration

 Displacement from previous Coordinates is:  0.049465
 ----------------------------------------------------------------
             Standard Nuclear Orientation (Angstroms)
    I     Atom           X                Y                Z
 ----------------------------------------------------------------
    1      C      -0.0043317009     0.0000000000    -0.0043129680
    2      C      -0.0043317082     0.0000000000     1.3991429650
    3      C       1.2088410522     0.0000000000     2.1070506483
    4      C       2.4281835526     0.0000000000     1.4018272119
    5      C       2.4281835537     0.0000000000    -0.0069972049
    6      C       1.2088410626     0.0000000000    -0.7122206476
    7      Br     -1.6680635972     0.0000000000    -0.9302113020
    8      Br     -1.6680636112     0.0000000000     2.3250412932
    9      I       1.1674571787     0.0000000000     4.2425505871
   10      I       4.2786314751     0.0000000000     2.4871690226
   11      I       4.2786314266     0.0000000000    -1.0923390503
   12      I       1.1674572045     0.0000000000    -2.8477205554
 ----------------------------------------------------------------
 Nuclear Repulsion Energy =        5422.99910117 hartrees
 There are      159 alpha and      159 beta electrons
 Applying Cartesian multipole field
    Component          Value
    ---------          -----
     (2,0,0)        1.00000E-11
     (0,2,0)        2.00000E-11
     (0,0,2)       -3.00000E-11
 Nucleus-field energy     =    -0.0000001348 hartrees
 Requested basis set is 6-311++G(d,p)
 There are 170 shells and 476 basis functions
 A cutoff of  1.0D-11 yielded   7968 shell pairs
 There are     69307 function pairs (     77827 Cartesian)
 Smallest overlap matrix eigenvalue = 4.45E-07

 Q-Chem warning in module stvman/mkSTV.C, line 318:

 Overlap eigenvalue is smaller than square root of threshold
 Use THRESH >= 12 to get rid of this warning

 Linear dependence detected in AO basis
 Tighter screening thresholds may be required for diffuse basis sets
 Use S2THRESH > 14 and THRESH = 14 in case of SCF convergence issues
 Number of orthogonalized atomic orbitals = 474
 Maximum deviation from orthogonality = 1.159E-10
 Guess MOs from SCF MO coefficient file

 -----------------------------------------------------------------------
  General SCF calculation program by
  Eric Jon Sundstrom, Paul Horn, Yuezhi Mao, Dmitri Zuev, Alec White,
  David Stuck, Shaama M.S., Shane Yost, Joonho Lee, David Small,
  Daniel Levine, Susi Lehtola, Hugh Burton, Evgeny Epifanovsky,
  Bang C. Huynh
 -----------------------------------------------------------------------
 Exchange:     0.2000 Hartree-Fock + 0.0800 Slater + 0.7200 B88
 Correlation:  0.1900 VWN1RPA + 0.8100 LYP
 Using SG-1 standard quadrature grid
 Size of previous SCF MO coefficient file: 452196 (expected); 453150 (actual). 

 Q-Chem warning in module libgscf/gen_scfman/rhf.C, line 618:

 Inconsistent size for SCF MO coefficient file.  Please check basis and PURECART setting.

 using 4 threads for integral computing
 -------------------------------------------------------
 OpenMP Integral computing Module                
 Release: version 2.0, May 2017, Q-Chem Inc. Pleasanton 
 -------------------------------------------------------
 A restricted SCF calculation will be
 performed using DIIS
 SCF converges when DIIS error is below 1.0e-08
 ---------------------------------------
  Cycle       Energy         DIIS error
 ---------------------------------------
    1  -33054.9941664036      4.91e-05  
    2  -33054.9942161357      2.05e-05  
    3  -33054.9941987119      3.13e-05  
    4  -33054.9942279897      6.73e-06  
    5  -33054.9942294124      1.45e-06  
    6  -33054.9942294583      6.83e-07  
    7  -33054.9942294715      3.03e-07  
    8  -33054.9942294734      6.51e-08  
    9  -33054.9942294731      2.00e-08  
   10  -33054.9942294726      3.06e-09  Convergence criterion met
 ---------------------------------------
 SCF time:   CPU 246.39s  wall 67.00s 
 SCF   energy in the final basis set =   -33054.9942294726
 Total energy in the final basis set =   -33054.9942294726

 --------------------------------------------------------------

                    Orbital Energies (a.u.)
 --------------------------------------------------------------

 Alpha MOs
 -- Occupied --
***********************************-482.8545-482.8545-176.3180-176.3180
********-176.3177-165.7219-165.7219-165.7215-165.7215-165.7197-165.7197
********-165.7194-165.7193-165.7193-165.7191-165.7191 -62.5075 -62.5075
-56.3282 -56.3282 -56.3241 -56.3241 -56.3237 -56.3237 -35.8145 -35.8145
-35.8142 -35.8141 -31.3080 -31.3080 -31.3076 -31.3076 -31.3017 -31.3017
-31.3014 -31.3014 -31.3012 -31.3012 -31.3009 -31.3009 -22.9584 -22.9584
-22.9580 -22.9580 -22.9570 -22.9570 -22.9566 -22.9566 -22.9566 -22.9566
-22.9563 -22.9563 -22.9522 -22.9522 -22.9522 -22.9522 -22.9519 -22.9519
-22.9519 -22.9519 -10.2808 -10.2804 -10.2731 -10.2727 -10.2720 -10.2719
 -8.7164  -8.7164  -6.5486  -6.5486  -6.5349  -6.5349  -6.5338  -6.5338
 -6.3639  -6.3639  -6.3636  -6.3636  -4.7769  -4.7769  -4.7765  -4.7765
 -4.7616  -4.7616  -4.7613  -4.7613  -4.7606  -4.7606  -4.7604  -4.7604
 -2.6593  -2.6593  -2.6558  -2.6558  -2.6549  -2.6549  -2.6440  -2.6439
 -2.6439  -2.6439  -2.0426  -2.0426  -2.0420  -2.0420  -2.0380  -2.0380
 -2.0378  -2.0378  -2.0373  -2.0373  -2.0371  -2.0371  -2.0241  -2.0241
 -2.0240  -2.0240  -2.0239  -2.0239  -2.0237  -2.0237  -0.9346  -0.8576
 -0.8449  -0.7910  -0.7683  -0.7072  -0.6864  -0.6704  -0.6551  -0.6024
 -0.5951  -0.5414  -0.4918  -0.4523  -0.4406  -0.4264  -0.4126  -0.3751
 -0.3735  -0.3697  -0.3663  -0.3431  -0.3224  -0.3218  -0.3169  -0.3025
 -0.2897  -0.2831  -0.2809  -0.2664  -0.2602  -0.2578  -0.2355
 -- Virtual --
 -0.1196  -0.0711  -0.0695  -0.0691  -0.0573  -0.0365  -0.0159  -0.0044
  0.0027   0.0303   0.0318   0.0456   0.0556   0.0570   0.0620   0.0665
  0.0764   0.0778   0.0839   0.0849   0.0920   0.0934   0.1068   0.1166
  0.1173   0.1285   0.1325   0.1336   0.1413   0.1463   0.1710   0.1747
  0.1749   0.1794   0.1855   0.1963   0.1966   0.2014   0.2073   0.2082
  0.2172   0.2236   0.2239   0.2354   0.2428   0.2532   0.2638   0.2714
  0.2827   0.2884   0.2914   0.2915   0.2997   0.3212   0.3594   0.3711
  0.3713   0.3723   0.3914   0.3943   0.3953   0.4007   0.4020   0.4124
  0.4206   0.4217   0.4277   0.4336   0.4410   0.4486   0.4579   0.4625
  0.4695   0.4786   0.4930   0.4939   0.5041   0.5056   0.5089   0.5093
  0.5117   0.5121   0.5177   0.5302   0.5511   0.5638   0.5768   0.5809
  0.5830   0.5939   0.6015   0.6038   0.6205   0.6710   0.6737   0.6754
  0.6795   0.6972   0.7056   0.7171   0.7198   0.7381   0.7463   0.7568
  0.7602   0.7700   0.7760   0.8211   0.8221   0.8484   0.8801   0.8866
  0.9401   0.9408   0.9600   0.9810   1.0094   1.0137   1.0798   1.0810
  1.1043   1.1087   1.1171   1.1754   1.1849   1.2218   1.2287   1.2839
  1.2928   1.3203   1.3346   1.3490   1.3546   1.3638   1.3861   1.4176
  1.4378   1.4528   1.4569   1.4658   1.4760   1.4921   1.5218   1.5558
  1.5638   1.5925   1.7199   1.7210   1.7620   1.7689   1.8097   1.8114
  1.8452   1.8477   1.9010   1.9885   1.9909   2.0131   2.0442   2.0892
  2.1089   2.1666   2.1881   2.2268   2.2510   2.2674   2.2903   2.3225
  2.3458   2.5003   2.5662   2.6984   2.7029   2.7631   2.8165   2.8234
  2.8585   2.8773   2.9598   3.0401   3.0548   3.1137   3.1355   3.3659
  3.3793   3.6023   3.7919   3.7986   3.9332   3.9347   3.9599   3.9637
  3.9709   3.9811   3.9873   3.9945   4.0060   4.0167   4.0204   4.0204
  4.0366   4.0441   4.0542   4.0562   4.0651   4.0734   4.1232   4.1298
  4.1525   4.1921   4.2158   4.2251   4.2669   4.2798   4.2949   4.3275
  4.3699   4.3906   4.4247   4.4658   4.4913   4.6169   4.7934   5.9836
  6.0060   6.0220   6.0230   6.0486   6.0542   6.0889   6.1269   6.1360
  6.1518   6.1918   6.2196   6.6865   6.8255   7.5380   7.5708   7.6571
  7.6596   7.7129   7.7893  23.1568  23.7509  23.7547  23.9109  23.9118
 23.9959  27.8197  27.8774  27.9035  27.9855  28.3278  28.3448  28.3569
 28.3652  28.3686  28.3816  28.4061  28.4131  28.4334  28.4337  28.4455
 28.4484  28.5201  28.5295  28.5307  28.5322  28.5332  28.5380  28.5473
 28.5548  28.5565  28.5570  28.5676  28.5777  28.5828  28.6121  28.6271
 28.6482  28.6736  28.7094  28.7364  28.7829  47.9435  48.0666 127.8734
127.8862 127.8952 127.9042 127.9139 127.9191 127.9394 127.9546 127.9629
127.9639 127.9900 128.0052 151.6215 151.6720 151.6955 151.7688 289.7342
289.7683 289.8483 289.8627 289.9373 290.01091020.74481020.89931901.7825
********1901.86011901.9367
 --------------------------------------------------------------

          Ground-State Mulliken Net Atomic Charges

     Atom                 Charge (a.u.)
  ----------------------------------------
      1 C                     0.008223
      2 C                     0.008223
      3 C                     0.056829
      4 C                    -0.056338
      5 C                    -0.056339
      6 C                     0.056829
      7 Br                   -0.218130
      8 Br                   -0.218130
      9 I                     0.105236
     10 I                     0.104181
     11 I                     0.104181
     12 I                     0.105236
  ----------------------------------------
  Sum of atomic charges =     0.000000

 -----------------------------------------------------------------
                    Cartesian Multipole Moments
 -----------------------------------------------------------------
    Charge (ESU x 10^10)
                -0.0000
    Dipole Moment (Debye)
         X       0.4003      Y      -0.0000      Z      -0.0000
       Tot       0.4003
    Quadrupole Moments (Debye-Ang)
        XX    -175.7381     XY      -0.0000     YY    -186.5486
        XZ       0.2792     YZ      -0.0000     ZZ    -174.4353
    Octopole Moments (Debye-Ang^2)
       XXX    -820.8521    XXY      -0.0000    XYY    -293.7862
       YYY      -0.0000    XXZ    -122.5624    XYZ       0.0000
       YYZ    -130.1018    XZZ    -270.7654    YZZ       0.0000
       ZZZ    -364.9615
    Hexadecapole Moments (Debye-Ang^3)
      XXXX   -7517.7123   XXXY      -0.0000   XXYY   -1407.7017
      XYYY      -0.0000   YYYY    -248.8115   XXXZ    -572.4746
      XXYZ       0.0000   XYYZ    -204.8909   YYYZ       0.0000
      XXZZ   -2340.1140   XYZZ      -0.0000   YYZZ   -1217.8750
      XZZZ    -566.7792   YZZZ       0.0000   ZZZZ   -6421.2062
 -----------------------------------------------------------------
 Calculating analytic gradient of the SCF energy
 Gradient of SCF Energy
            1           2           3           4           5           6
    1   0.0001466   0.0001466  -0.0000730  -0.0000429  -0.0000429  -0.0000730
    2  -0.0000000   0.0000000   0.0000000  -0.0000000  -0.0000000   0.0000000
    3   0.0003593  -0.0003593  -0.0002065   0.0002913  -0.0002913   0.0002065
            7           8           9          10          11          12
    1   0.0001538   0.0001537  -0.0000219  -0.0001626  -0.0001626  -0.0000219
    2  -0.0000000  -0.0000000  -0.0000000  -0.0000000   0.0000000  -0.0000000
    3   0.0005030  -0.0005030  -0.0003179   0.0002544  -0.0002544   0.0003179
 Max gradient component =       5.030E-04
 RMS gradient           =       2.048E-04
 Gradient time:  CPU 111.76 s  wall 28.08 s
 Geometry Optimization Parameters
   NAtoms,    NIC,     NZ,  NCons,   NDum,   NFix, NCnnct, MaxDiis
       12      78      12       0       0       0       0       0

 Cartesian Hessian Update
 Hessian updated using BFGS update


** GEOMETRY OPTIMIZATION IN DELOCALIZED INTERNAL COORDINATES **
   Searching for a Minimum

   Optimization Cycle:   5

                       Coordinates (Angstroms)
     ATOM                X               Y               Z
      1  C        -0.0043317009    0.0000000000   -0.0043129680
      2  C        -0.0043317082    0.0000000000    1.3991429650
      3  C         1.2088410522    0.0000000000    2.1070506483
      4  C         2.4281835526    0.0000000000    1.4018272119
      5  C         2.4281835537    0.0000000000   -0.0069972049
      6  C         1.2088410626    0.0000000000   -0.7122206476
      7  Br       -1.6680635972    0.0000000000   -0.9302113020
      8  Br       -1.6680636112    0.0000000000    2.3250412932
      9  I         1.1674571787    0.0000000000    4.2425505871
     10  I         4.2786314751    0.0000000000    2.4871690226
     11  I         4.2786314266    0.0000000000   -1.0923390503
     12  I         1.1674572045    0.0000000000   -2.8477205554
   Point Group: c1    Number of degrees of freedom:    30


   Energy is -33054.994229473

 Hessian updated using BFGS update

 13 Hessian modes will be used to form the next step
  Hessian Eigenvalues:
     0.119772    0.124424    0.129158    0.198528    0.248686    0.249804
     0.291158    0.426727    0.433285    0.439787    0.462914    0.530552
     0.728180

 Minimum search - taking simple RFO step
 Searching for Lamda that Minimizes Along All modes
 Value Taken    Lamda =  -0.00001664
 Step Taken.  Stepsize is  0.007916

                             Maximum     Tolerance    Cnvgd?
         Gradient           0.001655      0.000300      NO
         Displacement       0.004902      0.001200      NO
         Energy change     -0.000063      0.000001      NO


 New Cartesian Coordinates Obtained by Inverse Iteration

 Displacement from previous Coordinates is:  0.016602
 ----------------------------------------------------------------
             Standard Nuclear Orientation (Angstroms)
    I     Atom           X                Y                Z
 ----------------------------------------------------------------
    1      C      -0.0056203368     0.0000000000    -0.0050108469
    2      C      -0.0056203385     0.0000000000     1.3998408570
    3      C       1.2082923238     0.0000000000     2.1077904388
    4      C       2.4276008181     0.0000000000     1.4018021361
    5      C       2.4276008268     0.0000000000    -0.0069721470
    6      C       1.2082923242     0.0000000000    -0.7129604607
    7      Br     -1.6682486782     0.0000000000    -0.9350075441
    8      Br     -1.6682486741     0.0000000000     2.3298375694
    9      I       1.1689045135     0.0000000000     4.2449636362
   10      I       4.2797893092     0.0000000000     2.4854495004
   11      I       4.2797893424     0.0000000000    -1.0906194252
   12      I       1.1689044580     0.0000000000    -2.8501337142
 ----------------------------------------------------------------
 Nuclear Repulsion Energy =        5420.79422282 hartrees
 There are      159 alpha and      159 beta electrons
 Applying Cartesian multipole field
    Component          Value
    ---------          -----
     (2,0,0)        1.00000E-11
     (0,2,0)        2.00000E-11
     (0,0,2)       -3.00000E-11
 Nucleus-field energy     =    -0.0000001350 hartrees
 Requested basis set is 6-311++G(d,p)
 There are 170 shells and 476 basis functions
 A cutoff of  1.0D-11 yielded   7968 shell pairs
 There are     69307 function pairs (     77827 Cartesian)
 Smallest overlap matrix eigenvalue = 4.47E-07

 Q-Chem warning in module stvman/mkSTV.C, line 318:

 Overlap eigenvalue is smaller than square root of threshold
 Use THRESH >= 12 to get rid of this warning

 Linear dependence detected in AO basis
 Tighter screening thresholds may be required for diffuse basis sets
 Use S2THRESH > 14 and THRESH = 14 in case of SCF convergence issues
 Number of orthogonalized atomic orbitals = 474
 Maximum deviation from orthogonality = 9.209E-11
 Guess MOs from SCF MO coefficient file

 -----------------------------------------------------------------------
  General SCF calculation program by
  Eric Jon Sundstrom, Paul Horn, Yuezhi Mao, Dmitri Zuev, Alec White,
  David Stuck, Shaama M.S., Shane Yost, Joonho Lee, David Small,
  Daniel Levine, Susi Lehtola, Hugh Burton, Evgeny Epifanovsky,
  Bang C. Huynh
 -----------------------------------------------------------------------
 Exchange:     0.2000 Hartree-Fock + 0.0800 Slater + 0.7200 B88
 Correlation:  0.1900 VWN1RPA + 0.8100 LYP
 Using SG-1 standard quadrature grid
 Size of previous SCF MO coefficient file: 452196 (expected); 453150 (actual). 

 Q-Chem warning in module libgscf/gen_scfman/rhf.C, line 618:

 Inconsistent size for SCF MO coefficient file.  Please check basis and PURECART setting.

 using 4 threads for integral computing
 -------------------------------------------------------
 OpenMP Integral computing Module                
 Release: version 2.0, May 2017, Q-Chem Inc. Pleasanton 
 -------------------------------------------------------
 A restricted SCF calculation will be
 performed using DIIS
 SCF converges when DIIS error is below 1.0e-08
 ---------------------------------------
  Cycle       Energy         DIIS error
 ---------------------------------------
    1  -33054.9942258496      2.42e-05  
    2  -33054.9942319011      9.71e-06  
    3  -33054.9942252188      1.74e-05  
    4  -33054.9942348010      1.13e-06  
    5  -33054.9942348325      5.92e-07  
    6  -33054.9942348419      2.44e-07  
    7  -33054.9942348453      6.40e-08  
    8  -33054.9942348470      2.31e-08  
    9  -33054.9942348476      5.40e-09  Convergence criterion met
 ---------------------------------------
 SCF time:   CPU 220.60s  wall 59.00s 
 SCF   energy in the final basis set =   -33054.9942348476
 Total energy in the final basis set =   -33054.9942348476

 --------------------------------------------------------------

                    Orbital Energies (a.u.)
 --------------------------------------------------------------

 Alpha MOs
 -- Occupied --
***********************************-482.8546-482.8546-176.3181-176.3181
********-176.3177-165.7219-165.7219-165.7215-165.7215-165.7197-165.7197
********-165.7195-165.7193-165.7193-165.7191-165.7191 -62.5076 -62.5076
-56.3283 -56.3283 -56.3242 -56.3242 -56.3237 -56.3237 -35.8145 -35.8145
-35.8142 -35.8142 -31.3080 -31.3080 -31.3076 -31.3076 -31.3018 -31.3018
-31.3014 -31.3014 -31.3012 -31.3012 -31.3009 -31.3009 -22.9584 -22.9584
-22.9580 -22.9580 -22.9570 -22.9570 -22.9567 -22.9567 -22.9566 -22.9566
-22.9563 -22.9563 -22.9523 -22.9523 -22.9523 -22.9523 -22.9519 -22.9519
-22.9519 -22.9519 -10.2812 -10.2807 -10.2732 -10.2728 -10.2722 -10.2721
 -8.7165  -8.7165  -6.5487  -6.5487  -6.5350  -6.5350  -6.5339  -6.5339
 -6.3639  -6.3639  -6.3636  -6.3636  -4.7769  -4.7769  -4.7765  -4.7765
 -4.7617  -4.7617  -4.7613  -4.7613  -4.7607  -4.7607  -4.7604  -4.7604
 -2.6594  -2.6594  -2.6559  -2.6559  -2.6550  -2.6550  -2.6440  -2.6440
 -2.6439  -2.6439  -2.0426  -2.0426  -2.0420  -2.0420  -2.0381  -2.0381
 -2.0378  -2.0378  -2.0374  -2.0374  -2.0371  -2.0371  -2.0241  -2.0241
 -2.0240  -2.0240  -2.0239  -2.0239  -2.0237  -2.0237  -0.9342  -0.8573
 -0.8448  -0.7909  -0.7682  -0.7069  -0.6862  -0.6704  -0.6551  -0.6024
 -0.5951  -0.5412  -0.4917  -0.4520  -0.4405  -0.4264  -0.4126  -0.3750
 -0.3733  -0.3696  -0.3662  -0.3429  -0.3226  -0.3219  -0.3169  -0.3024
 -0.2897  -0.2831  -0.2811  -0.2665  -0.2602  -0.2578  -0.2356
 -- Virtual --
 -0.1198  -0.0712  -0.0696  -0.0694  -0.0575  -0.0367  -0.0161  -0.0048
  0.0027   0.0303   0.0318   0.0456   0.0556   0.0569   0.0618   0.0664
  0.0764   0.0777   0.0839   0.0849   0.0920   0.0932   0.1068   0.1166
  0.1173   0.1285   0.1324   0.1335   0.1413   0.1462   0.1709   0.1746
  0.1748   0.1796   0.1856   0.1962   0.1965   0.2015   0.2073   0.2082
  0.2168   0.2235   0.2237   0.2354   0.2428   0.2531   0.2638   0.2711
  0.2826   0.2882   0.2912   0.2918   0.2995   0.3207   0.3593   0.3711
  0.3711   0.3724   0.3913   0.3942   0.3953   0.4005   0.4019   0.4125
  0.4205   0.4214   0.4278   0.4335   0.4411   0.4482   0.4578   0.4626
  0.4692   0.4784   0.4931   0.4938   0.5038   0.5057   0.5086   0.5094
  0.5118   0.5121   0.5175   0.5299   0.5514   0.5636   0.5761   0.5808
  0.5828   0.5936   0.6014   0.6035   0.6205   0.6698   0.6734   0.6751
  0.6791   0.6971   0.7052   0.7167   0.7195   0.7375   0.7463   0.7566
  0.7600   0.7698   0.7757   0.8208   0.8217   0.8483   0.8798   0.8861
  0.9401   0.9406   0.9598   0.9805   1.0089   1.0133   1.0797   1.0808
  1.1043   1.1082   1.1171   1.1752   1.1847   1.2214   1.2281   1.2844
  1.2924   1.3202   1.3341   1.3490   1.3541   1.3636   1.3859   1.4167
  1.4375   1.4525   1.4574   1.4654   1.4756   1.4915   1.5215   1.5556
  1.5634   1.5922   1.7197   1.7206   1.7616   1.7684   1.8091   1.8109
  1.8447   1.8473   1.9006   1.9883   1.9904   2.0126   2.0441   2.0889
  2.1078   2.1657   2.1881   2.2258   2.2501   2.2672   2.2889   2.3220
  2.3453   2.4999   2.5660   2.6982   2.7027   2.7622   2.8163   2.8231
  2.8583   2.8770   2.9593   3.0395   3.0533   3.1132   3.1346   3.3650
  3.3784   3.6009   3.7912   3.7978   3.9332   3.9345   3.9599   3.9636
  3.9709   3.9811   3.9874   3.9943   4.0057   4.0169   4.0200   4.0202
  4.0365   4.0445   4.0540   4.0560   4.0651   4.0722   4.1228   4.1294
  4.1522   4.1919   4.2154   4.2249   4.2665   4.2792   4.2948   4.3274
  4.3696   4.3903   4.4246   4.4656   4.4906   4.6160   4.7923   5.9835
  6.0059   6.0219   6.0226   6.0482   6.0541   6.0889   6.1266   6.1356
  6.1517   6.1912   6.2193   6.6861   6.8245   7.5379   7.5708   7.6558
  7.6592   7.7138   7.7883  23.1568  23.7497  23.7532  23.9090  23.9098
 23.9932  27.8195  27.8771  27.9031  27.9850  28.3278  28.3448  28.3567
 28.3648  28.3685  28.3815  28.4060  28.4129  28.4331  28.4336  28.4455
 28.4481  28.5200  28.5294  28.5306  28.5321  28.5332  28.5379  28.5472
 28.5548  28.5563  28.5569  28.5675  28.5776  28.5827  28.6121  28.6269
 28.6481  28.6735  28.7092  28.7361  28.7826  47.9432  48.0657 127.8734
127.8861 127.8950 127.9039 127.9138 127.9189 127.9394 127.9545 127.9626
127.9638 127.9897 128.0051 151.6213 151.6717 151.6951 151.7683 289.7340
289.7682 289.8476 289.8621 289.9377 290.01001020.74441020.89821901.7823
********1901.85971901.9362
 --------------------------------------------------------------

          Ground-State Mulliken Net Atomic Charges

     Atom                 Charge (a.u.)
  ----------------------------------------
      1 C                     0.006399
      2 C                     0.006399
      3 C                     0.056439
      4 C                    -0.055068
      5 C                    -0.055068
      6 C                     0.056439
      7 Br                   -0.217383
      8 Br                   -0.217383
      9 I                     0.105364
     10 I                     0.104249
     11 I                     0.104249
     12 I                     0.105364
  ----------------------------------------
  Sum of atomic charges =     0.000000

 -----------------------------------------------------------------
                    Cartesian Multipole Moments
 -----------------------------------------------------------------
    Charge (ESU x 10^10)
                -0.0000
    Dipole Moment (Debye)
         X       0.4064      Y       0.0000      Z       0.0000
       Tot       0.4064
    Quadrupole Moments (Debye-Ang)
        XX    -175.7316     XY       0.0000     YY    -186.5668
        XZ       0.2834     YZ       0.0000     ZZ    -174.4077
    Octopole Moments (Debye-Ang^2)
       XXX    -820.8683    XXY       0.0000    XYY    -293.9105
       YYY      -0.0000    XXZ    -122.5578    XYZ       0.0000
       YYZ    -130.1145    XZZ    -270.9797    YZZ       0.0000
       ZZZ    -364.9037
    Hexadecapole Moments (Debye-Ang^3)
      XXXX   -7520.4356   XXXY       0.0000   XXYY   -1408.4831
      XYYY       0.0000   YYYY    -248.8557   XXXZ    -572.4859
      XXYZ       0.0000   XYYZ    -204.9776   YYYZ       0.0000
      XXZZ   -2342.1735   XYZZ       0.0000   YYZZ   -1219.1762
      XZZZ    -567.2316   YZZZ       0.0000   ZZZZ   -6427.2054
 -----------------------------------------------------------------
 Calculating analytic gradient of the SCF energy
 Gradient of SCF Energy
            1           2           3           4           5           6
    1  -0.0000535  -0.0000535   0.0000027   0.0000531   0.0000531   0.0000027
    2  -0.0000000  -0.0000000   0.0000000   0.0000000  -0.0000000   0.0000000
    3  -0.0000457   0.0000457   0.0000688   0.0001363  -0.0001363  -0.0000688
            7           8           9          10          11          12
    1  -0.0000671  -0.0000671   0.0000007   0.0000640   0.0000640   0.0000007
    2   0.0000000  -0.0000000   0.0000000  -0.0000000   0.0000000  -0.0000000
    3  -0.0002494   0.0002494   0.0001270   0.0000943  -0.0000943  -0.0001270
 Max gradient component =       2.494E-04
 RMS gradient           =       8.397E-05
 Gradient time:  CPU 112.01 s  wall 28.14 s
 Geometry Optimization Parameters
   NAtoms,    NIC,     NZ,  NCons,   NDum,   NFix, NCnnct, MaxDiis
       12      78      12       0       0       0       0       0

 Cartesian Hessian Update
 Hessian updated using BFGS update


** GEOMETRY OPTIMIZATION IN DELOCALIZED INTERNAL COORDINATES **
   Searching for a Minimum

   Optimization Cycle:   6

                       Coordinates (Angstroms)
     ATOM                X               Y               Z
      1  C        -0.0056203368    0.0000000000   -0.0050108469
      2  C        -0.0056203385    0.0000000000    1.3998408570
      3  C         1.2082923238    0.0000000000    2.1077904388
      4  C         2.4276008181    0.0000000000    1.4018021361
      5  C         2.4276008268    0.0000000000   -0.0069721470
      6  C         1.2082923242    0.0000000000   -0.7129604607
      7  Br       -1.6682486782    0.0000000000   -0.9350075441
      8  Br       -1.6682486741    0.0000000000    2.3298375694
      9  I         1.1689045135    0.0000000000    4.2449636362
     10  I         4.2797893092    0.0000000000    2.4854495004
     11  I         4.2797893424    0.0000000000   -1.0906194252
     12  I         1.1689044580    0.0000000000   -2.8501337142
   Point Group: c1    Number of degrees of freedom:    30


   Energy is -33054.994234848

 Hessian updated using BFGS update

 12 Hessian modes will be used to form the next step
  Hessian Eigenvalues:
     0.123077    0.124424    0.135679    0.202522    0.247783    0.257301
     0.321221    0.439198    0.459109    0.479614    0.558608    0.683407

 Minimum search - taking simple RFO step
 Searching for Lamda that Minimizes Along All modes
 Value Taken    Lamda =  -0.00000247
 Step Taken.  Stepsize is  0.002740

                             Maximum     Tolerance    Cnvgd?
         Gradient           0.000660      0.000300      NO
         Displacement       0.001703      0.001200      NO
         Energy change     -0.000005      0.000001      NO


 New Cartesian Coordinates Obtained by Inverse Iteration

 Displacement from previous Coordinates is:  0.005861
 ----------------------------------------------------------------
             Standard Nuclear Orientation (Angstroms)
    I     Atom           X                Y                Z
 ----------------------------------------------------------------
    1      C      -0.0053817597     0.0000000000    -0.0048609765
    2      C      -0.0053817516     0.0000000000     1.3996909701
    3      C       1.2083486961     0.0000000000     2.1076700168
    4      C       2.4274576801     0.0000000000     1.4016481300
    5      C       2.4274576757     0.0000000000    -0.0068181287
    6      C       1.2083486957     0.0000000000    -0.7128400148
    7      Br     -1.6685670267     0.0000000000    -0.9331847894
    8      Br     -1.6685670267     0.0000000000     2.3280147819
    9      I       1.1691902060     0.0000000000     4.2444200262
   10      I       4.2796701574     0.0000000000     2.4845257089
   11      I       4.2796700778     0.0000000000    -1.0896957367
   12      I       1.1691902643     0.0000000000    -2.8495899878
 ----------------------------------------------------------------
 Nuclear Repulsion Energy =        5421.64393025 hartrees
 There are      159 alpha and      159 beta electrons
 Applying Cartesian multipole field
    Component          Value
    ---------          -----
     (2,0,0)        1.00000E-11
     (0,2,0)        2.00000E-11
     (0,0,2)       -3.00000E-11
 Nucleus-field energy     =    -0.0000001349 hartrees
 Requested basis set is 6-311++G(d,p)
 There are 170 shells and 476 basis functions
 A cutoff of  1.0D-11 yielded   7968 shell pairs
 There are     69307 function pairs (     77827 Cartesian)
 Smallest overlap matrix eigenvalue = 4.46E-07

 Q-Chem warning in module stvman/mkSTV.C, line 318:

 Overlap eigenvalue is smaller than square root of threshold
 Use THRESH >= 12 to get rid of this warning

 Linear dependence detected in AO basis
 Tighter screening thresholds may be required for diffuse basis sets
 Use S2THRESH > 14 and THRESH = 14 in case of SCF convergence issues
 Number of orthogonalized atomic orbitals = 474
 Maximum deviation from orthogonality = 1.082E-10
 Guess MOs from SCF MO coefficient file

 -----------------------------------------------------------------------
  General SCF calculation program by
  Eric Jon Sundstrom, Paul Horn, Yuezhi Mao, Dmitri Zuev, Alec White,
  David Stuck, Shaama M.S., Shane Yost, Joonho Lee, David Small,
  Daniel Levine, Susi Lehtola, Hugh Burton, Evgeny Epifanovsky,
  Bang C. Huynh
 -----------------------------------------------------------------------
 Exchange:     0.2000 Hartree-Fock + 0.0800 Slater + 0.7200 B88
 Correlation:  0.1900 VWN1RPA + 0.8100 LYP
 Using SG-1 standard quadrature grid
 Size of previous SCF MO coefficient file: 452196 (expected); 453150 (actual). 

 Q-Chem warning in module libgscf/gen_scfman/rhf.C, line 618:

 Inconsistent size for SCF MO coefficient file.  Please check basis and PURECART setting.

 using 4 threads for integral computing
 -------------------------------------------------------
 OpenMP Integral computing Module                
 Release: version 2.0, May 2017, Q-Chem Inc. Pleasanton 
 -------------------------------------------------------
 A restricted SCF calculation will be
 performed using DIIS
 SCF converges when DIIS error is below 1.0e-08
 ---------------------------------------
  Cycle       Energy         DIIS error
 ---------------------------------------
    1  -33054.9942346778      7.69e-06  
    2  -33054.9942354975      3.09e-06  
    3  -33054.9942347890      5.57e-06  
    4  -33054.9942357908      5.68e-07  
    5  -33054.9942358006      2.26e-07  
    6  -33054.9942358012      8.04e-08  
    7  -33054.9942358025      3.91e-08  
    8  -33054.9942358030      8.29e-09  Convergence criterion met
 ---------------------------------------
 SCF time:   CPU 197.65s  wall 53.00s 
 SCF   energy in the final basis set =   -33054.9942358030
 Total energy in the final basis set =   -33054.9942358030

 --------------------------------------------------------------

                    Orbital Energies (a.u.)
 --------------------------------------------------------------

 Alpha MOs
 -- Occupied --
***********************************-482.8546-482.8546-176.3181-176.3181
********-176.3177-165.7219-165.7219-165.7215-165.7215-165.7197-165.7197
********-165.7195-165.7193-165.7193-165.7191-165.7191 -62.5075 -62.5075
-56.3283 -56.3283 -56.3241 -56.3241 -56.3237 -56.3237 -35.8145 -35.8145
-35.8141 -35.8141 -31.3080 -31.3080 -31.3076 -31.3076 -31.3018 -31.3018
-31.3014 -31.3014 -31.3012 -31.3012 -31.3009 -31.3009 -22.9584 -22.9584
-22.9580 -22.9580 -22.9570 -22.9570 -22.9567 -22.9567 -22.9566 -22.9566
-22.9563 -22.9563 -22.9523 -22.9523 -22.9523 -22.9523 -22.9519 -22.9519
-22.9519 -22.9519 -10.2811 -10.2806 -10.2731 -10.2727 -10.2721 -10.2721
 -8.7165  -8.7165  -6.5487  -6.5487  -6.5350  -6.5350  -6.5339  -6.5339
 -6.3639  -6.3639  -6.3636  -6.3636  -4.7769  -4.7769  -4.7765  -4.7765
 -4.7617  -4.7617  -4.7613  -4.7613  -4.7607  -4.7607  -4.7604  -4.7604
 -2.6594  -2.6594  -2.6559  -2.6558  -2.6550  -2.6550  -2.6440  -2.6440
 -2.6439  -2.6439  -2.0426  -2.0426  -2.0420  -2.0420  -2.0381  -2.0381
 -2.0378  -2.0378  -2.0374  -2.0374  -2.0371  -2.0370  -2.0241  -2.0241
 -2.0240  -2.0240  -2.0239  -2.0239  -2.0237  -2.0237  -0.9343  -0.8574
 -0.8448  -0.7910  -0.7682  -0.7070  -0.6862  -0.6704  -0.6551  -0.6024
 -0.5951  -0.5413  -0.4917  -0.4521  -0.4406  -0.4264  -0.4126  -0.3750
 -0.3734  -0.3697  -0.3663  -0.3429  -0.3225  -0.3219  -0.3169  -0.3025
 -0.2897  -0.2830  -0.2810  -0.2665  -0.2602  -0.2578  -0.2355
 -- Virtual --
 -0.1197  -0.0711  -0.0696  -0.0693  -0.0574  -0.0365  -0.0161  -0.0047
  0.0027   0.0303   0.0318   0.0456   0.0556   0.0569   0.0619   0.0664
  0.0764   0.0777   0.0839   0.0849   0.0920   0.0933   0.1068   0.1166
  0.1173   0.1284   0.1324   0.1335   0.1413   0.1462   0.1710   0.1746
  0.1748   0.1796   0.1856   0.1962   0.1965   0.2015   0.2073   0.2082
  0.2169   0.2236   0.2238   0.2354   0.2428   0.2531   0.2638   0.2711
  0.2827   0.2883   0.2913   0.2917   0.2995   0.3208   0.3594   0.3711
  0.3712   0.3725   0.3914   0.3941   0.3954   0.4005   0.4019   0.4128
  0.4205   0.4214   0.4278   0.4335   0.4411   0.4483   0.4578   0.4625
  0.4695   0.4784   0.4930   0.4938   0.5039   0.5057   0.5087   0.5093
  0.5117   0.5122   0.5175   0.5300   0.5513   0.5636   0.5764   0.5810
  0.5828   0.5936   0.6014   0.6036   0.6206   0.6702   0.6736   0.6753
  0.6793   0.6971   0.7052   0.7168   0.7196   0.7377   0.7463   0.7566
  0.7601   0.7699   0.7758   0.8209   0.8218   0.8484   0.8799   0.8862
  0.9401   0.9407   0.9599   0.9806   1.0091   1.0134   1.0797   1.0808
  1.1042   1.1085   1.1171   1.1753   1.1848   1.2215   1.2283   1.2843
  1.2925   1.3202   1.3343   1.3490   1.3540   1.3637   1.3860   1.4170
  1.4376   1.4527   1.4577   1.4654   1.4756   1.4918   1.5215   1.5556
  1.5635   1.5924   1.7198   1.7207   1.7617   1.7687   1.8093   1.8110
  1.8448   1.8475   1.9008   1.9884   1.9906   2.0128   2.0441   2.0889
  2.1082   2.1660   2.1881   2.2261   2.2504   2.2672   2.2894   2.3222
  2.3455   2.5001   2.5660   2.6983   2.7027   2.7625   2.8164   2.8232
  2.8584   2.8771   2.9594   3.0397   3.0538   3.1134   3.1349   3.3654
  3.3786   3.6014   3.7914   3.7981   3.9332   3.9345   3.9600   3.9635
  3.9709   3.9811   3.9873   3.9944   4.0058   4.0170   4.0200   4.0203
  4.0366   4.0443   4.0541   4.0560   4.0650   4.0727   4.1229   4.1296
  4.1523   4.1921   4.2154   4.2250   4.2666   4.2794   4.2949   4.3274
  4.3697   4.3905   4.4246   4.4657   4.4908   4.6163   4.7927   5.9835
  6.0060   6.0219   6.0225   6.0483   6.0542   6.0890   6.1267   6.1357
  6.1520   6.1914   6.2196   6.6861   6.8248   7.5379   7.5708   7.6563
  7.6593   7.7134   7.7886  23.1568  23.7501  23.7538  23.9095  23.9107
 23.9940  27.8196  27.8772  27.9032  27.9852  28.3278  28.3448  28.3568
 28.3647  28.3685  28.3815  28.4061  28.4130  28.4332  28.4337  28.4457
 28.4482  28.5200  28.5295  28.5306  28.5321  28.5332  28.5380  28.5472
 28.5549  28.5563  28.5569  28.5676  28.5776  28.5827  28.6122  28.6269
 28.6483  28.6736  28.7093  28.7362  28.7827  47.9433  48.0660 127.8734
127.8861 127.8951 127.9039 127.9139 127.9189 127.9394 127.9546 127.9627
127.9640 127.9898 128.0053 151.6214 151.6719 151.6952 151.7684 289.7341
289.7682 289.8478 289.8623 289.9375 290.01031020.74451020.89861901.7824
********1901.85981901.9363
 --------------------------------------------------------------

          Ground-State Mulliken Net Atomic Charges

     Atom                 Charge (a.u.)
  ----------------------------------------
      1 C                     0.006273
      2 C                     0.006273
      3 C                     0.056095
      4 C                    -0.054377
      5 C                    -0.054376
      6 C                     0.056095
      7 Br                   -0.217543
      8 Br                   -0.217543
      9 I                     0.105372
     10 I                     0.104180
     11 I                     0.104180
     12 I                     0.105372
  ----------------------------------------
  Sum of atomic charges =     0.000000

 -----------------------------------------------------------------
                    Cartesian Multipole Moments
 -----------------------------------------------------------------
    Charge (ESU x 10^10)
                -0.0000
    Dipole Moment (Debye)
         X       0.4061      Y       0.0000      Z      -0.0000
       Tot       0.4061
    Quadrupole Moments (Debye-Ang)
        XX    -175.7175     XY       0.0000     YY    -186.5604
        XZ       0.2832     YZ       0.0000     ZZ    -174.4294
    Octopole Moments (Debye-Ang^2)
       XXX    -820.8666    XXY       0.0000    XYY    -293.9022
       YYY       0.0000    XXZ    -122.5480    XYZ       0.0000
       YYZ    -130.1101    XZZ    -270.9701    YZZ       0.0000
       ZZZ    -364.9490
    Hexadecapole Moments (Debye-Ang^3)
      XXXX   -7520.0503   XXXY       0.0000   XXYY   -1408.4597
      XYYY       0.0000   YYYY    -248.8402   XXXZ    -572.4846
      XXYZ       0.0000   XYYZ    -204.9718   YYYZ       0.0000
      XXZZ   -2341.8653   XYZZ       0.0000   YYZZ   -1218.5249
      XZZZ    -567.2114   YZZZ       0.0000   ZZZZ   -6423.9462
 -----------------------------------------------------------------
 Calculating analytic gradient of the SCF energy
 Gradient of SCF Energy
            1           2           3           4           5           6
    1  -0.0000338  -0.0000338   0.0000356  -0.0000056  -0.0000056   0.0000356
    2  -0.0000000  -0.0000000   0.0000000  -0.0000000   0.0000000   0.0000000
    3   0.0000373  -0.0000374  -0.0000065   0.0000216  -0.0000216   0.0000065
            7           8           9          10          11          12
    1  -0.0000442  -0.0000442   0.0000535  -0.0000055  -0.0000055   0.0000535
    2   0.0000000   0.0000000  -0.0000000   0.0000000   0.0000000  -0.0000000
    3   0.0000538  -0.0000538   0.0000438  -0.0000504   0.0000504  -0.0000438
 Max gradient component =       5.376E-05
 RMS gradient           =       3.031E-05
 Gradient time:  CPU 111.74 s  wall 28.08 s
 Geometry Optimization Parameters
   NAtoms,    NIC,     NZ,  NCons,   NDum,   NFix, NCnnct, MaxDiis
       12      78      12       0       0       0       0       0

 Cartesian Hessian Update
 Hessian updated using BFGS update


** GEOMETRY OPTIMIZATION IN DELOCALIZED INTERNAL COORDINATES **
   Searching for a Minimum

   Optimization Cycle:   7

                       Coordinates (Angstroms)
     ATOM                X               Y               Z
      1  C        -0.0053817597    0.0000000000   -0.0048609765
      2  C        -0.0053817516    0.0000000000    1.3996909701
      3  C         1.2083486961    0.0000000000    2.1076700168
      4  C         2.4274576801    0.0000000000    1.4016481300
      5  C         2.4274576757    0.0000000000   -0.0068181287
      6  C         1.2083486957    0.0000000000   -0.7128400148
      7  Br       -1.6685670267    0.0000000000   -0.9331847894
      8  Br       -1.6685670267    0.0000000000    2.3280147819
      9  I         1.1691902060    0.0000000000    4.2444200262
     10  I         4.2796701574    0.0000000000    2.4845257089
     11  I         4.2796700778    0.0000000000   -1.0896957367
     12  I         1.1691902643    0.0000000000   -2.8495899878
   Point Group: c1    Number of degrees of freedom:    30


   Energy is -33054.994235803

 Hessian updated using BFGS update

 12 Hessian modes will be used to form the next step
  Hessian Eigenvalues:
     0.114465    0.131624    0.196665    0.248852    0.277897    0.381293
     0.426727    0.438552    0.439455    0.507709    0.600476    0.683676

 Minimum search - taking simple RFO step
 Searching for Lamda that Minimizes Along All modes
 Value Taken    Lamda =   0.00000000
 Step Taken.  Stepsize is  0.001320

                             Maximum     Tolerance    Cnvgd?
         Gradient           0.000312      0.000300      NO
         Displacement       0.000884      0.001200     YES
         Energy change     -0.000001      0.000001     YES


 New Cartesian Coordinates Obtained by Inverse Iteration

 Displacement from previous Coordinates is:  0.003257
 ----------------------------------------------------------------
             Standard Nuclear Orientation (Angstroms)
    I     Atom           X                Y                Z
 ----------------------------------------------------------------
    1      C      -0.0051961631     0.0000000000    -0.0048292415
    2      C      -0.0051961662     0.0000000000     1.3996592369
    3      C       1.2084289195     0.0000000000     2.1075448217
    4      C       2.4276031294     0.0000000000     1.4016513733
    5      C       2.4276031348     0.0000000000    -0.0068213859
    6      C       1.2084289214     0.0000000000    -0.7127148312
    7      Br     -1.6680648146     0.0000000000    -0.9335074761
    8      Br     -1.6680648270     0.0000000000     2.3283374700
    9      I       1.1684053336     0.0000000000     4.2440148538
   10      I       4.2795415562     0.0000000000     2.4850293448
   11      I       4.2795415526     0.0000000000    -1.0901993295
   12      I       1.1684053118     0.0000000000    -2.8491848363
 ----------------------------------------------------------------
 Nuclear Repulsion Energy =        5421.86645111 hartrees
 There are      159 alpha and      159 beta electrons
 Applying Cartesian multipole field
    Component          Value
    ---------          -----
     (2,0,0)        1.00000E-11
     (0,2,0)        2.00000E-11
     (0,0,2)       -3.00000E-11
 Nucleus-field energy     =    -0.0000001349 hartrees
 Requested basis set is 6-311++G(d,p)
 There are 170 shells and 476 basis functions
 A cutoff of  1.0D-11 yielded   7968 shell pairs
 There are     69307 function pairs (     77827 Cartesian)
 Smallest overlap matrix eigenvalue = 4.46E-07

 Q-Chem warning in module stvman/mkSTV.C, line 318:

 Overlap eigenvalue is smaller than square root of threshold
 Use THRESH >= 12 to get rid of this warning

 Linear dependence detected in AO basis
 Tighter screening thresholds may be required for diffuse basis sets
 Use S2THRESH > 14 and THRESH = 14 in case of SCF convergence issues
 Number of orthogonalized atomic orbitals = 474
 Maximum deviation from orthogonality = 1.563E-10
 Guess MOs from SCF MO coefficient file

 -----------------------------------------------------------------------
  General SCF calculation program by
  Eric Jon Sundstrom, Paul Horn, Yuezhi Mao, Dmitri Zuev, Alec White,
  David Stuck, Shaama M.S., Shane Yost, Joonho Lee, David Small,
  Daniel Levine, Susi Lehtola, Hugh Burton, Evgeny Epifanovsky,
  Bang C. Huynh
 -----------------------------------------------------------------------
 Exchange:     0.2000 Hartree-Fock + 0.0800 Slater + 0.7200 B88
 Correlation:  0.1900 VWN1RPA + 0.8100 LYP
 Using SG-1 standard quadrature grid
 Size of previous SCF MO coefficient file: 452196 (expected); 453150 (actual). 

 Q-Chem warning in module libgscf/gen_scfman/rhf.C, line 618:

 Inconsistent size for SCF MO coefficient file.  Please check basis and PURECART setting.

 using 4 threads for integral computing
 -------------------------------------------------------
 OpenMP Integral computing Module                
 Release: version 2.0, May 2017, Q-Chem Inc. Pleasanton 
 -------------------------------------------------------
 A restricted SCF calculation will be
 performed using DIIS
 SCF converges when DIIS error is below 1.0e-08
 ---------------------------------------
  Cycle       Energy         DIIS error
 ---------------------------------------
    1  -33054.9942356063      3.37e-06  
    2  -33054.9942358157      1.43e-06  
    3  -33054.9942357244      2.23e-06  
    4  -33054.9942358779      3.26e-07  
    5  -33054.9942358812      1.09e-07  
    6  -33054.9942358775      3.15e-08  
    7  -33054.9942358797      1.96e-08  
    8  -33054.9942358800      4.47e-09  Convergence criterion met
 ---------------------------------------
 SCF time:   CPU 192.69s  wall 52.00s 
 SCF   energy in the final basis set =   -33054.9942358800
 Total energy in the final basis set =   -33054.9942358800

 --------------------------------------------------------------

                    Orbital Energies (a.u.)
 --------------------------------------------------------------

 Alpha MOs
 -- Occupied --
***********************************-482.8546-482.8546-176.3180-176.3180
********-176.3177-165.7219-165.7219-165.7215-165.7215-165.7197-165.7197
********-165.7195-165.7193-165.7193-165.7191-165.7191 -62.5075 -62.5075
-56.3283 -56.3283 -56.3241 -56.3241 -56.3237 -56.3237 -35.8145 -35.8145
-35.8141 -35.8141 -31.3080 -31.3080 -31.3076 -31.3076 -31.3017 -31.3017
-31.3014 -31.3014 -31.3012 -31.3012 -31.3009 -31.3009 -22.9584 -22.9584
-22.9580 -22.9580 -22.9570 -22.9570 -22.9567 -22.9567 -22.9566 -22.9566
-22.9563 -22.9563 -22.9523 -22.9523 -22.9522 -22.9522 -22.9519 -22.9519
-22.9519 -22.9519 -10.2811 -10.2806 -10.2731 -10.2727 -10.2721 -10.2720
 -8.7165  -8.7165  -6.5487  -6.5487  -6.5350  -6.5350  -6.5339  -6.5339
 -6.3639  -6.3639  -6.3636  -6.3636  -4.7769  -4.7769  -4.7765  -4.7765
 -4.7617  -4.7617  -4.7613  -4.7613  -4.7607  -4.7607  -4.7604  -4.7604
 -2.6594  -2.6594  -2.6559  -2.6558  -2.6550  -2.6550  -2.6440  -2.6440
 -2.6439  -2.6439  -2.0426  -2.0426  -2.0420  -2.0420  -2.0381  -2.0381
 -2.0378  -2.0378  -2.0374  -2.0374  -2.0371  -2.0370  -2.0241  -2.0241
 -2.0240  -2.0240  -2.0239  -2.0239  -2.0237  -2.0237  -0.9344  -0.8574
 -0.8448  -0.7910  -0.7683  -0.7070  -0.6862  -0.6704  -0.6551  -0.6024
 -0.5951  -0.5413  -0.4917  -0.4521  -0.4406  -0.4264  -0.4126  -0.3750
 -0.3734  -0.3697  -0.3663  -0.3429  -0.3225  -0.3219  -0.3169  -0.3025
 -0.2897  -0.2831  -0.2810  -0.2665  -0.2602  -0.2578  -0.2355
 -- Virtual --
 -0.1197  -0.0711  -0.0696  -0.0693  -0.0574  -0.0365  -0.0160  -0.0046
  0.0027   0.0303   0.0318   0.0456   0.0556   0.0569   0.0619   0.0664
  0.0764   0.0777   0.0839   0.0849   0.0920   0.0933   0.1068   0.1166
  0.1173   0.1285   0.1324   0.1335   0.1413   0.1462   0.1710   0.1746
  0.1748   0.1796   0.1855   0.1963   0.1965   0.2014   0.2073   0.2082
  0.2169   0.2236   0.2238   0.2354   0.2428   0.2531   0.2638   0.2712
  0.2827   0.2883   0.2913   0.2917   0.2996   0.3208   0.3593   0.3711
  0.3712   0.3725   0.3914   0.3942   0.3954   0.4005   0.4020   0.4127
  0.4205   0.4214   0.4278   0.4335   0.4411   0.4484   0.4578   0.4626
  0.4693   0.4785   0.4931   0.4938   0.5039   0.5057   0.5087   0.5093
  0.5117   0.5121   0.5176   0.5301   0.5513   0.5637   0.5763   0.5810
  0.5828   0.5938   0.6014   0.6036   0.6206   0.6703   0.6736   0.6753
  0.6793   0.6971   0.7054   0.7168   0.7197   0.7377   0.7462   0.7567
  0.7601   0.7699   0.7758   0.8209   0.8218   0.8484   0.8799   0.8863
  0.9401   0.9407   0.9599   0.9807   1.0092   1.0134   1.0797   1.0808
  1.1043   1.1084   1.1171   1.1753   1.1848   1.2215   1.2284   1.2843
  1.2925   1.3202   1.3344   1.3490   1.3542   1.3637   1.3860   1.4172
  1.4376   1.4527   1.4576   1.4655   1.4757   1.4918   1.5216   1.5557
  1.5636   1.5924   1.7198   1.7207   1.7617   1.7687   1.8093   1.8111
  1.8449   1.8475   1.9008   1.9884   1.9906   2.0128   2.0442   2.0890
  2.1082   2.1661   2.1882   2.2262   2.2505   2.2673   2.2895   2.3223
  2.3455   2.5001   2.5661   2.6983   2.7027   2.7626   2.8164   2.8232
  2.8584   2.8771   2.9595   3.0397   3.0540   3.1134   3.1350   3.3655
  3.3788   3.6016   3.7915   3.7982   3.9332   3.9346   3.9600   3.9636
  3.9709   3.9811   3.9874   3.9944   4.0058   4.0170   4.0200   4.0203
  4.0365   4.0444   4.0541   4.0561   4.0651   4.0726   4.1229   4.1296
  4.1523   4.1921   4.2156   4.2250   4.2666   4.2794   4.2949   4.3275
  4.3697   4.3905   4.4246   4.4658   4.4910   4.6164   4.7928   5.9835
  6.0060   6.0219   6.0226   6.0484   6.0542   6.0891   6.1267   6.1357
  6.1519   6.1914   6.2196   6.6863   6.8248   7.5379   7.5708   7.6562
  7.6593   7.7135   7.7887  23.1568  23.7503  23.7539  23.9098  23.9108
 23.9943  27.8196  27.8772  27.9033  27.9852  28.3278  28.3448  28.3568
 28.3648  28.3686  28.3815  28.4061  28.4130  28.4332  28.4337  28.4456
 28.4482  28.5200  28.5295  28.5307  28.5321  28.5332  28.5380  28.5472
 28.5549  28.5563  28.5569  28.5676  28.5776  28.5827  28.6122  28.6270
 28.6482  28.6736  28.7093  28.7362  28.7828  47.9434  48.0661 127.8734
127.8862 127.8951 127.9040 127.9139 127.9190 127.9395 127.9546 127.9627
127.9640 127.9898 128.0052 151.6214 151.6719 151.6953 151.7685 289.7341
289.7682 289.8478 289.8623 289.9376 290.01031020.74461020.89861901.7824
********1901.85991901.9364
 --------------------------------------------------------------

          Ground-State Mulliken Net Atomic Charges

     Atom                 Charge (a.u.)
  ----------------------------------------
      1 C                     0.006882
      2 C                     0.006882
      3 C                     0.056044
      4 C                    -0.054784
      5 C                    -0.054784
      6 C                     0.056044
      7 Br                   -0.217647
      8 Br                   -0.217647
      9 I                     0.105325
     10 I                     0.104180
     11 I                     0.104180
     12 I                     0.105325
  ----------------------------------------
  Sum of atomic charges =     0.000000

 -----------------------------------------------------------------
                    Cartesian Multipole Moments
 -----------------------------------------------------------------
    Charge (ESU x 10^10)
                -0.0000
    Dipole Moment (Debye)
         X       0.4041      Y       0.0000      Z       0.0000
       Tot       0.4041
    Quadrupole Moments (Debye-Ang)
        XX    -175.7290     XY       0.0000     YY    -186.5586
        XZ       0.2818     YZ       0.0000     ZZ    -174.4254
    Octopole Moments (Debye-Ang^2)
       XXX    -820.8192    XXY       0.0000    XYY    -293.8741
       YYY       0.0000    XXZ    -122.5560    XYZ       0.0000
       YYZ    -130.1088    XZZ    -270.9826    YZZ      -0.0000
       ZZZ    -364.9408
    Hexadecapole Moments (Debye-Ang^3)
      XXXX   -7519.2134   XXXY       0.0000   XXYY   -1408.2461
      XYYY       0.0000   YYYY    -248.8358   XXXZ    -572.4516
      XXYZ       0.0000   XYYZ    -204.9522   YYYZ       0.0000
      XXZZ   -2341.5845   XYZZ       0.0000   YYZZ   -1218.4865
      XZZZ    -567.2362   YZZZ       0.0000   ZZZZ   -6423.9080
 -----------------------------------------------------------------
 Calculating analytic gradient of the SCF energy
 Gradient of SCF Energy
            1           2           3           4           5           6
    1   0.0000210   0.0000210   0.0000018  -0.0000184  -0.0000184   0.0000018
    2  -0.0000000   0.0000000  -0.0000000  -0.0000000  -0.0000000  -0.0000000
    3   0.0000141  -0.0000141  -0.0000300   0.0000288  -0.0000288   0.0000300
            7           8           9          10          11          12
    1   0.0000444   0.0000444  -0.0000385  -0.0000103  -0.0000103  -0.0000385
    2   0.0000000  -0.0000000   0.0000000   0.0000000   0.0000000   0.0000000
    3  -0.0000040   0.0000040  -0.0000486   0.0000049  -0.0000049   0.0000486
 Max gradient component =       4.860E-05
 RMS gradient           =       2.194E-05
 Gradient time:  CPU 111.84 s  wall 28.10 s
 Geometry Optimization Parameters
   NAtoms,    NIC,     NZ,  NCons,   NDum,   NFix, NCnnct, MaxDiis
       12      78      12       0       0       0       0       0

 Cartesian Hessian Update
 Hessian updated using BFGS update


** GEOMETRY OPTIMIZATION IN DELOCALIZED INTERNAL COORDINATES **
   Searching for a Minimum

   Optimization Cycle:   8

                       Coordinates (Angstroms)
     ATOM                X               Y               Z
      1  C        -0.0051961631    0.0000000000   -0.0048292415
      2  C        -0.0051961662    0.0000000000    1.3996592369
      3  C         1.2084289195    0.0000000000    2.1075448217
      4  C         2.4276031294    0.0000000000    1.4016513733
      5  C         2.4276031348    0.0000000000   -0.0068213859
      6  C         1.2084289214    0.0000000000   -0.7127148312
      7  Br       -1.6680648146    0.0000000000   -0.9335074761
      8  Br       -1.6680648270    0.0000000000    2.3283374700
      9  I         1.1684053336    0.0000000000    4.2440148538
     10  I         4.2795415562    0.0000000000    2.4850293448
     11  I         4.2795415526    0.0000000000   -1.0901993295
     12  I         1.1684053118    0.0000000000   -2.8491848363
   Point Group: c1    Number of degrees of freedom:    30


   Energy is -33054.994235880

 Hessian updated using BFGS update

 14 Hessian modes will be used to form the next step
  Hessian Eigenvalues:
     0.124424    0.126127    0.135829    0.203977    0.249715    0.250000
     0.295785    0.416698    0.426727    0.438006    0.471154    0.542007
     0.629840    0.686634

 Minimum search - taking simple RFO step
 Searching for Lamda that Minimizes Along All modes
 Value Taken    Lamda =   0.00000000
 Step Taken.  Stepsize is  0.000662

                             Maximum     Tolerance    Cnvgd?
         Gradient           0.000186      0.000300     YES
         Displacement       0.000430      0.001200     YES
         Energy change     -0.000000      0.000001     YES


                       Distance Matrix (Angstroms)
             C (  1)   C (  2)   C (  3)   C (  4)   C (  5)   C (  6)
   C (  2)  1.404488
   C (  3)  2.436188  1.404987
   C (  4)  2.810107  2.432800  1.408784
   C (  5)  2.432800  2.810107  2.440682  1.408473
   C (  6)  1.404987  2.436188  2.820260  2.440682  1.408784
   Br(  7)  1.904619  2.865100  4.185955  4.714601  4.199196  2.884955
   Br(  8)  2.865100  1.904620  2.884955  4.199196  4.714601  4.185955
   I (  9)  4.407949  3.076963  2.136845  3.108795  4.433417  4.956891
   I ( 10)  4.955641  4.420069  3.094225  2.145550  3.104673  4.433655
   I ( 11)  4.420068  4.955641  4.433655  3.104673  2.145550  3.094225
   I ( 12)  3.076963  4.407949  4.956891  4.433417  3.108795  2.136845
             Br(  7)   Br(  8)   I (  9)   I ( 10)   I ( 11)
   Br(  8)  3.261845
   I (  9)  5.903584  3.422774
   I ( 10)  6.860059  5.949670  3.573961
   I ( 11)  5.949670  6.860059  6.175193  3.575229
   I ( 12)  3.422774  5.903584  7.093200  6.175193  3.573961

 Final energy is   -33054.994235879974     


 ******************************
 **  OPTIMIZATION CONVERGED  **
 ******************************

                       Coordinates (Angstroms)
     ATOM                X               Y               Z
      1  C        -0.0051961631    0.0000000000   -0.0048292415
      2  C        -0.0051961662    0.0000000000    1.3996592369
      3  C         1.2084289195    0.0000000000    2.1075448217
      4  C         2.4276031294    0.0000000000    1.4016513733
      5  C         2.4276031348    0.0000000000   -0.0068213859
      6  C         1.2084289214    0.0000000000   -0.7127148312
      7  Br       -1.6680648146    0.0000000000   -0.9335074761
      8  Br       -1.6680648270    0.0000000000    2.3283374700
      9  I         1.1684053336    0.0000000000    4.2440148538
     10  I         4.2795415562    0.0000000000    2.4850293448
     11  I         4.2795415526    0.0000000000   -1.0901993295
     12  I         1.1684053118    0.0000000000   -2.8491848363

Z-matrix Print:
$molecule
0 1
I 
C  1 2.145550
C  2 1.408473 1 120.327495
C  3 1.408784 2 120.070545 1 -180.000000 0
C  4 1.404987 3 119.675215 2 -0.000000 0
C  5 1.404488 4 120.254240 3 -0.000000 0
C  6 1.404987 5 120.254240 4 -0.000000 0
Br 6 1.904619 5 119.182468 4 -180.000000 0
Br 5 1.904620 4 120.563293 3 -180.000000 0
I  7 2.136845 6 119.181014 5 -180.000000 0
I  4 2.136845 3 121.143771 2 -180.000000 0
I  3 2.145550 2 120.327495 1 -0.000000 0
$end


 --------------------------------------------------------------

                    Orbital Energies (a.u.)
 --------------------------------------------------------------

 Alpha MOs
 -- Occupied --
***********************************-482.8546-482.8546-176.3180-176.3180
********-176.3177-165.7219-165.7219-165.7215-165.7215-165.7197-165.7197
********-165.7195-165.7193-165.7193-165.7191-165.7191 -62.5075 -62.5075
-56.3283 -56.3283 -56.3241 -56.3241 -56.3237 -56.3237 -35.8145 -35.8145
-35.8141 -35.8141 -31.3080 -31.3080 -31.3076 -31.3076 -31.3017 -31.3017
-31.3014 -31.3014 -31.3012 -31.3012 -31.3009 -31.3009 -22.9584 -22.9584
-22.9580 -22.9580 -22.9570 -22.9570 -22.9567 -22.9567 -22.9566 -22.9566
-22.9563 -22.9563 -22.9523 -22.9523 -22.9522 -22.9522 -22.9519 -22.9519
-22.9519 -22.9519 -10.2811 -10.2806 -10.2731 -10.2727 -10.2721 -10.2720
 -8.7165  -8.7165  -6.5487  -6.5487  -6.5350  -6.5350  -6.5339  -6.5339
 -6.3639  -6.3639  -6.3636  -6.3636  -4.7769  -4.7769  -4.7765  -4.7765
 -4.7617  -4.7617  -4.7613  -4.7613  -4.7607  -4.7607  -4.7604  -4.7604
 -2.6594  -2.6594  -2.6559  -2.6558  -2.6550  -2.6550  -2.6440  -2.6440
 -2.6439  -2.6439  -2.0426  -2.0426  -2.0420  -2.0420  -2.0381  -2.0381
 -2.0378  -2.0378  -2.0374  -2.0374  -2.0371  -2.0370  -2.0241  -2.0241
 -2.0240  -2.0240  -2.0239  -2.0239  -2.0237  -2.0237  -0.9344  -0.8574
 -0.8448  -0.7910  -0.7683  -0.7070  -0.6862  -0.6704  -0.6551  -0.6024
 -0.5951  -0.5413  -0.4917  -0.4521  -0.4406  -0.4264  -0.4126  -0.3750
 -0.3734  -0.3697  -0.3663  -0.3429  -0.3225  -0.3219  -0.3169  -0.3025
 -0.2897  -0.2831  -0.2810  -0.2665  -0.2602  -0.2578  -0.2355
 -- Virtual --
 -0.1197  -0.0711  -0.0696  -0.0693  -0.0574  -0.0365  -0.0160  -0.0046
  0.0027   0.0303   0.0318   0.0456   0.0556   0.0569   0.0619   0.0664
  0.0764   0.0777   0.0839   0.0849   0.0920   0.0933   0.1068   0.1166
  0.1173   0.1285   0.1324   0.1335   0.1413   0.1462   0.1710   0.1746
  0.1748   0.1796   0.1855   0.1963   0.1965   0.2014   0.2073   0.2082
  0.2169   0.2236   0.2238   0.2354   0.2428   0.2531   0.2638   0.2712
  0.2827   0.2883   0.2913   0.2917   0.2996   0.3208   0.3593   0.3711
  0.3712   0.3725   0.3914   0.3942   0.3954   0.4005   0.4020   0.4127
  0.4205   0.4214   0.4278   0.4335   0.4411   0.4484   0.4578   0.4626
  0.4693   0.4785   0.4931   0.4938   0.5039   0.5057   0.5087   0.5093
  0.5117   0.5121   0.5176   0.5301   0.5513   0.5637   0.5763   0.5810
  0.5828   0.5938   0.6014   0.6036   0.6206   0.6703   0.6736   0.6753
  0.6793   0.6971   0.7054   0.7168   0.7197   0.7377   0.7462   0.7567
  0.7601   0.7699   0.7758   0.8209   0.8218   0.8484   0.8799   0.8863
  0.9401   0.9407   0.9599   0.9807   1.0092   1.0134   1.0797   1.0808
  1.1043   1.1084   1.1171   1.1753   1.1848   1.2215   1.2284   1.2843
  1.2925   1.3202   1.3344   1.3490   1.3542   1.3637   1.3860   1.4172
  1.4376   1.4527   1.4576   1.4655   1.4757   1.4918   1.5216   1.5557
  1.5636   1.5924   1.7198   1.7207   1.7617   1.7687   1.8093   1.8111
  1.8449   1.8475   1.9008   1.9884   1.9906   2.0128   2.0442   2.0890
  2.1082   2.1661   2.1882   2.2262   2.2505   2.2673   2.2895   2.3223
  2.3455   2.5001   2.5661   2.6983   2.7027   2.7626   2.8164   2.8232
  2.8584   2.8771   2.9595   3.0397   3.0540   3.1134   3.1350   3.3655
  3.3788   3.6016   3.7915   3.7982   3.9332   3.9346   3.9600   3.9636
  3.9709   3.9811   3.9874   3.9944   4.0058   4.0170   4.0200   4.0203
  4.0365   4.0444   4.0541   4.0561   4.0651   4.0726   4.1229   4.1296
  4.1523   4.1921   4.2156   4.2250   4.2666   4.2794   4.2949   4.3275
  4.3697   4.3905   4.4246   4.4658   4.4910   4.6164   4.7928   5.9835
  6.0060   6.0219   6.0226   6.0484   6.0542   6.0891   6.1267   6.1357
  6.1519   6.1914   6.2196   6.6863   6.8248   7.5379   7.5708   7.6562
  7.6593   7.7135   7.7887  23.1568  23.7503  23.7539  23.9098  23.9108
 23.9943  27.8196  27.8772  27.9033  27.9852  28.3278  28.3448  28.3568
 28.3648  28.3686  28.3815  28.4061  28.4130  28.4332  28.4337  28.4456
 28.4482  28.5200  28.5295  28.5307  28.5321  28.5332  28.5380  28.5472
 28.5549  28.5563  28.5569  28.5676  28.5776  28.5827  28.6122  28.6270
 28.6482  28.6736  28.7093  28.7362  28.7828  47.9434  48.0661 127.8734
127.8862 127.8951 127.9040 127.9139 127.9190 127.9395 127.9546 127.9627
127.9640 127.9898 128.0052 151.6214 151.6719 151.6953 151.7685 289.7341
289.7682 289.8478 289.8623 289.9376 290.01031020.74461020.89861901.7824
********1901.85991901.9364
 --------------------------------------------------------------

          Ground-State Mulliken Net Atomic Charges

     Atom                 Charge (a.u.)
  ----------------------------------------
      1 C                     0.006882
      2 C                     0.006882
      3 C                     0.056044
      4 C                    -0.054784
      5 C                    -0.054784
      6 C                     0.056044
      7 Br                   -0.217647
      8 Br                   -0.217647
      9 I                     0.105325
     10 I                     0.104180
     11 I                     0.104180
     12 I                     0.105325
  ----------------------------------------
  Sum of atomic charges =     0.000000

 -----------------------------------------------------------------
                    Cartesian Multipole Moments
 -----------------------------------------------------------------
    Charge (ESU x 10^10)
                -0.0000
    Dipole Moment (Debye)
         X       0.4041      Y       0.0000      Z       0.0000
       Tot       0.4041
    Quadrupole Moments (Debye-Ang)
        XX    -175.7290     XY       0.0000     YY    -186.5586
        XZ       0.2818     YZ       0.0000     ZZ    -174.4254
    Octopole Moments (Debye-Ang^2)
       XXX    -820.8192    XXY       0.0000    XYY    -293.8741
       YYY       0.0000    XXZ    -122.5560    XYZ       0.0000
       YYZ    -130.1088    XZZ    -270.9826    YZZ      -0.0000
       ZZZ    -364.9408
    Hexadecapole Moments (Debye-Ang^3)
      XXXX   -7519.2134   XXXY       0.0000   XXYY   -1408.2461
      XYYY       0.0000   YYYY    -248.8358   XXXZ    -572.4516
      XXYZ       0.0000   XYYZ    -204.9522   YYYZ       0.0000
      XXZZ   -2341.5845   XYZZ       0.0000   YYZZ   -1218.4865
      XZZZ    -567.2362   YZZZ       0.0000   ZZZZ   -6423.9080
 -----------------------------------------------------------------
Archival summary:
1\1\garfield\OPT\ProcedureUnspecified\BasisUnspecified\4r26\taweetha\SatNov3000:57:112019SatNov3000:57:112019\0\\#,OPT,ProcedureUnspecified,BasisUnspecified,\\0,1\I\C,1,2.14555\C,2,1.40847,1,120.327\C,3,1.40878,2,120.071,1,-180,0\C,4,1.40499,3,119.675,2,-0,0\C,5,1.40449,4,120.254,3,-0,0\C,6,1.40499,5,120.254,4,-0,0\Br,6,1.90462,5,119.182,4,-180,0\Br,5,1.90462,4,120.563,3,-180,0\I,7,2.13684,6,119.181,5,-180,0\I,4,2.13684,3,121.144,2,-180,0\I,3,2.14555,2,120.327,1,-0,0\\\@

 Total job time:  766.59s(wall), 2894.79s(cpu) 
 Sat Nov 30 00:57:11 2019

        *************************************************************
        *                                                           *
        *  Thank you very much for using Q-Chem.  Have a nice day.  *
        *                                                           *
        *************************************************************


 
User input: 2 of 2 
 
                  Welcome to Q-Chem
     A Quantum Leap Into The Future Of Chemistry


 Q-Chem 5.2 (devel), Q-Chem, Inc., Pleasanton, CA (2019)

 Yihan Shao,  Zhengting Gan,  E. Epifanovsky,  A. T. B. Gilbert,  M. Wormit,  
 J. Kussmann,  A. W. Lange,  A. Behn,  Jia Deng,  Xintian Feng,  D. Ghosh,  
 M. Goldey,  P. R. Horn,  L. D. Jacobson,  I. Kaliman,  T. Kus,  A. Landau,  
 Jie Liu,  E. I. Proynov,  R. M. Richard,  R. P. Steele,  E. J. Sundstrom,  
 H. L. Woodcock III,  P. M. Zimmerman,  D. Zuev,  B. Albrecht,  E. Alguire,  
 S. A. Baeppler,  D. Barton,  Z. Benda,  Y. A. Bernard,  E. J. Berquist,  
 K. B. Bravaya,  H. Burton,  D. Casanova,  Chun-Min Chang,  Yunqing Chen,  
 A. Chien,  K. D. Closser,  M. P. Coons,  S. Coriani,  S. Dasgupta,  
 A. L. Dempwolff,  M. Diedenhofen,  Hainam Do,  R. G. Edgar,  Po-Tung Fang,  
 S. Faraji,  S. Fatehi,  Qingguo Feng,  K. D. Fenk,  J. Fosso-Tande,  
 J. Gayvert,  Qinghui Ge,  A. Ghysels,  G. Gidofalvi,  J. Gomes,  
 J. Gonthier,  A. Gunina,  D. Hait,  M. W. D. Hanson-Heine,  
 P. H. P. Harbach,  A. W. Hauser,  M. F. Herbst,  J. E. Herr,  
 E. G. Hohenstein,  Z. C. Holden,  Kerwin Hui,  B. C. Huynh,  T.-C. Jagau,  
 Hyunjun Ji,  B. Kaduk,  K. Khistyaev,  Jaehoon Kim,  P. Klunzinger,  K. Koh,  
 D. Kosenkov,  L. Koulias,  T. Kowalczyk,  C. M. Krauter,  A. Kunitsa,  
 Ka Un Lao,  A. Laurent,  K. V. Lawler,  Joonho Lee,  D. Lefrancois,  
 S. Lehtola,  D. S. Levine,  Yi-Pei Li,  You-Sheng Lin,  Fenglai Liu,  
 E. Livshits,  A. Luenser,  P. Manohar,  E. Mansoor,  S. F. Manzer,  
 Shan-Ping Mao,  Yuezhi Mao,  N. Mardirossian,  A. V. Marenich,  
 T. Markovich,  L. A. Martinez-Martinez,  S. A. Maurer,  N. J. Mayhall,  
 S. C. McKenzie,  J.-M. Mewes,  P. Morgante,  A. F. Morrison,  
 J. W. Mullinax,  K. Nanda,  T. S. Nguyen-Beck,  R. Olivares-Amaya,  
 J. A. Parkhill,  Zheng Pei,  T. M. Perrine,  F. Plasser,  P. Pokhilko,  
 S. Prager,  A. Prociuk,  E. Ramos,  D. R. Rehn,  F. Rob,  M. Scheurer,  
 M. Schneider,  N. Sergueev,  S. M. Sharada,  S. Sharma,  D. W. Small,  
 T. Stauch,  T. Stein,  Yu-Chuan Su,  A. J. W. Thom,  A. Tkatchenko,  
 T. Tsuchimochi,  N. M. Tubman,  L. Vogt,  M. L. Vidal,  O. Vydrov,  
 M. A. Watson,  J. Wenzel,  M. de Wergifosse,  T. A. Wesolowski,  A. White,  
 J. Witte,  A. Yamada,  Jun Yang,  K. Yao,  S. Yeganeh,  S. R. Yost,  
 Zhi-Qiang You,  A. Zech,  Igor Ying Zhang,  Xing Zhang,  Yan Zhao,  
 Ying Zhu,  B. R. Brooks,  G. K. L. Chan,  C. J. Cramer,  M. S. Gordon,  
 W. J. Hehre,  A. Klamt,  M. W. Schmidt,  C. D. Sherrill,  D. G. Truhlar,  
 A. Aspuru-Guzik,  R. Baer,  A. T. Bell,  N. A. Besley,  Jeng-Da Chai,  
 A. E. DePrince, III,  R. A. DiStasio Jr.,  A. Dreuw,  B. D. Dunietz,  
 T. R. Furlani,  Chao-Ping Hsu,  Yousung Jung,  Jing Kong,  D. S. Lambrecht,  
 WanZhen Liang,  C. Ochsenfeld,  V. A. Rassolov,  L. V. Slipchenko,  
 J. E. Subotnik,  T. Van Voorhis,  J. M. Herbert,  A. I. Krylov,  
 P. M. W. Gill,  M. Head-Gordon

 Contributors to earlier versions of Q-Chem not listed above: 
 R. D. Adamson,  B. Austin,  J. Baker,  G. J. O. Beran,  K. Brandhorst,  
 S. T. Brown,  E. F. C. Byrd,  A. K. Chakraborty,  C.-L. Cheng,  
 Siu Hung Chien,  D. M. Chipman,  D. L. Crittenden,  H. Dachsel,  
 R. J. Doerksen,  A. D. Dutoi,  L. Fusti-Molnar,  W. A. Goddard III,  
 A. Golubeva-Zadorozhnaya,  S. R. Gwaltney,  G. Hawkins,  A. Heyden,  
 S. Hirata,  G. Kedziora,  F. J. Keil,  C. Kelley,  Jihan Kim,  R. A. King,  
 R. Z. Khaliullin,  P. P. Korambath,  W. Kurlancheek,  A. M. Lee,  M. S. Lee,  
 S. V. Levchenko,  Ching Yeh Lin,  D. Liotard,  R. C. Lochan,  I. Lotan,  
 P. E. Maslen,  N. Nair,  D. P. O'Neill,  D. Neuhauser,  E. Neuscamman,  
 C. M. Oana,  R. Olson,  B. Peters,  R. Peverati,  P. A. Pieniazek,  
 Y. M. Rhee,  J. Ritchie,  M. A. Rohrdanz,  E. Rosta,  N. J. Russ,  
 H. F. Schaefer III,  N. E. Schultz,  N. Shenvi,  A. C. Simmonett,  A. Sodt,  
 D. Stuck,  K. S. Thanthiriwatte,  V. Vanovschi,  Tao Wang,  A. Warshel,  
 C. F. Williams,  Q. Wu,  X. Xu,  W. Zhang

 Please cite Q-Chem as follows:
 Y. Shao et al., Mol. Phys. 113, 184-215 (2015)
 DOI: 10.1080/00268976.2014.952696

 Q-Chem 5.2.1 for Intel X86 EM64T Linux

 Parts of Q-Chem use Armadillo 8.300.2 (Tropical Shenanigans).
 http://arma.sourceforge.net/

 Q-Chem begins on Sat Nov 30 00:57:11 2019  

Host: 
0

     Scratch files written to /scratch/taweetham/qchem22297//
NAlpha2: 318
NElect   318
Mult     1
The previous job contains 0 fragments, simply inherited here

Checking the input file for inconsistencies... 	...done.

--------------------------------------------------------------
User input:
--------------------------------------------------------------

$MOLECULE
READ
$END

$REM
   JOB_TYPE 	FREQUENCY
   BASIS 	6-311++G**
   METHOD	B3LYP	
$END


--------------------------------------------------------------
 Atom   2: ( -0.7022442023,  0.0000000000,  1.5910070669)
         ->( -0.7022442760, -0.0000000000,  1.5910070371)
 Atom   6: (  1.4101298427, -0.0000000000,  0.3773819392)
         ->(  1.4101298103, -0.0000000000,  0.3773819947)
 Atom   5: (  0.7042363742, -0.0000000000, -0.8417922609)
         ->(  0.7042363850, -0.0000000000, -0.8417922286)
 Atom   8: ( -1.6309224038,  0.0000000000,  3.2538757454)
         ->( -1.6309225423, -0.0000000000,  3.2538756709)
 Atom  12: (  3.5465998485, -0.0000000000,  0.4174055081)
         ->(  3.5465998415, -0.0000000000,  0.4174056212)
 Atom  11: (  1.7876142825, -0.0000000000, -2.6937306993)
         ->(  1.7876143917, -0.0000000000, -2.6937306349)
 ----------------------------------------------------------------
             Standard Nuclear Orientation (Angstroms)
    I     Atom           X                Y                Z
 ----------------------------------------------------------------
    1      C       0.7022442760     0.0000000000     1.5910070371
    2      C      -0.7022442760    -0.0000000000     1.5910070371
    3      C      -1.4101298103     0.0000000000     0.3773819947
    4      C      -0.7042363850     0.0000000000    -0.8417922286
    5      C       0.7042363850    -0.0000000000    -0.8417922286
    6      C       1.4101298103    -0.0000000000     0.3773819947
    7      Br      1.6309225423     0.0000000000     3.2538756709
    8      Br     -1.6309225423    -0.0000000000     3.2538756709
    9      I      -3.5465998415     0.0000000000     0.4174056212
   10      I      -1.7876143917     0.0000000000    -2.6937306349
   11      I       1.7876143917    -0.0000000000    -2.6937306349
   12      I       3.5465998415    -0.0000000000     0.4174056212
 ----------------------------------------------------------------
 Molecular Point Group                 C2v   NOp =  4
 Largest Abelian Subgroup              C2v   NOp =  4
 Nuclear Repulsion Energy =        5421.86645111 hartrees
 There are      159 alpha and      159 beta electrons
 Requested basis set is 6-311++G(d,p)
 There are 170 shells and 476 basis functions

 Total QAlloc Memory Limit   2000 MB
 Mega-Array Size       188 MB
 MEM_STATIC part       192 MB

                       Distance Matrix (Angstroms)
             C (  1)   C (  2)   C (  3)   C (  4)   C (  5)   C (  6)
   C (  2)  1.404489
   C (  3)  2.436188  1.404987
   C (  4)  2.810107  2.432800  1.408784
   C (  5)  2.432800  2.810107  2.440682  1.408473
   C (  6)  1.404987  2.436188  2.820260  2.440682  1.408784
   Br(  7)  1.904619  2.865100  4.185955  4.714601  4.199195  2.884955
   Br(  8)  2.865100  1.904619  2.884955  4.199195  4.714601  4.185955
   I (  9)  4.407949  3.076963  2.136845  3.108795  4.433417  4.956891
   I ( 10)  4.955641  4.420068  3.094225  2.145550  3.104673  4.433655
   I ( 11)  4.420068  4.955641  4.433655  3.104673  2.145550  3.094225
   I ( 12)  3.076963  4.407949  4.956891  4.433417  3.108795  2.136845
             Br(  7)   Br(  8)   I (  9)   I ( 10)   I ( 11)
   Br(  8)  3.261845
   I (  9)  5.903584  3.422774
   I ( 10)  6.860059  5.949670  3.573961
   I ( 11)  5.949670  6.860059  6.175193  3.575229
   I ( 12)  3.422774  5.903584  7.093200  6.175193  3.573961

 A cutoff of  1.0D-11 yielded   7968 shell pairs
 There are     69307 function pairs (     77827 Cartesian)
 Smallest overlap matrix eigenvalue = 4.46E-07

 Q-Chem warning in module stvman/mkSTV.C, line 318:

 Overlap eigenvalue is smaller than square root of threshold
 Use THRESH >= 12 to get rid of this warning

 Linear dependence detected in AO basis
 Tighter screening thresholds may be required for diffuse basis sets
 Use S2THRESH > 14 and THRESH = 14 in case of SCF convergence issues
 Number of orthogonalized atomic orbitals = 474
 Maximum deviation from orthogonality = 1.395E-10
 Guess from superposition of atomic densities
 Warning:  Energy on first SCF cycle will be non-variational
 SAD guess density has 318.000000 electrons

 -----------------------------------------------------------------------
  General SCF calculation program by
  Eric Jon Sundstrom, Paul Horn, Yuezhi Mao, Dmitri Zuev, Alec White,
  David Stuck, Shaama M.S., Shane Yost, Joonho Lee, David Small,
  Daniel Levine, Susi Lehtola, Hugh Burton, Evgeny Epifanovsky,
  Bang C. Huynh
 -----------------------------------------------------------------------
 Exchange:     0.2000 Hartree-Fock + 0.0800 Slater + 0.7200 B88
 Correlation:  0.1900 VWN1RPA + 0.8100 LYP
 Using SG-1 standard quadrature grid
 using 4 threads for integral computing
 -------------------------------------------------------
 OpenMP Integral computing Module                
 Release: version 2.0, May 2017, Q-Chem Inc. Pleasanton 
 -------------------------------------------------------
 A restricted SCF calculation will be
 performed using DIIS
 SCF converges when DIIS error is below 1.0e-08
 ---------------------------------------
  Cycle       Energy         DIIS error
 ---------------------------------------
    1  -33057.0551134421      2.55e-02  
    2  -33054.9425884615      1.71e-03  
    3  -33054.8115991611      2.64e-03  
    4  -33054.9690150084      8.60e-04  
    5  -33054.9938535068      1.24e-04  
    6  -33054.9940138241      8.61e-05  
    7  -33054.9942235291      2.01e-05  
    8  -33054.9942348165      3.76e-06  
    9  -33054.9942350942      1.67e-06  
   10  -33054.9942351663      4.79e-07  
   11  -33054.9942352023      1.07e-07  
   12  -33054.9942351820      4.20e-08  
   13  -33054.9942351961      3.96e-09  Convergence criterion met
 ---------------------------------------
 SCF time:   CPU 202.51s  wall 57.00s 
 SCF   energy in the final basis set =   -33054.9942351961
 Total energy in the final basis set =   -33054.9942351961

 Q-Chem warning in module /home/taweetham/qchem52/libsym/oriorb.F, line  198:

 OriOrb: Failure to resolve orbital degeneracies.


 Q-Chem warning in module /home/taweetham/qchem52/libsym/oriorb.F, line  198:

 OriOrb: Failure to resolve orbital degeneracies.


 --------------------------------------------------------------
             Orbital Energies (a.u.) and Symmetries
 --------------------------------------------------------------

 Alpha MOs, Restricted
 -- Occupied --                  
*******-1165.89-1165.88-1165.88 -482.85 -482.85 -176.32 -176.32
  1 B1    1 A1    2 B1    2 A1    3 B1    3 A1    4 B1    4 A1                 
-176.32 -176.32 -165.72 -165.72 -165.72 -165.72 -165.72 -165.72
  5 B1    5 A1    6 B1    6 A1    7 B1    7 A1    1 A2    1 B2                 
-165.72 -165.72 -165.72 -165.72 -165.72 -165.72  -62.51  -62.51
  8 A1    8 B1    2 A2    2 B2    9 B1    9 A1   10 B1   10 A1                 
-56.328 -56.328 -56.324 -56.324 -56.324 -56.324 -35.815 -35.815
 11 B1   11 A1    3 A2    3 B2   12 A1   12 B1   13 B1   13 A1                 
-35.814 -35.814 -31.308 -31.308 -31.308 -31.308 -31.302 -31.302
 14 B1   14 A1   15 B1   15 A1   16 B1   16 A1    4 A2    4 B2                 
-31.301 -31.301 -31.301 -31.301 -31.301 -31.301 -22.958 -22.958
  5 A2    5 B2   17 A1   17 B1   18 B1   18 A1   19 B1   19 A1                 
-22.958 -22.958 -22.957 -22.957 -22.957 -22.957 -22.957 -22.957
 20 B1   20 A1    6 A2    6 B2   21 B1   21 A1    7 A2    7 B2                 
-22.956 -22.956 -22.952 -22.952 -22.952 -22.952 -22.952 -22.952
 22 B1   22 A1   23 B1    8 A2    8 B2   23 A1   24 B1    9 A2                 
-22.952 -22.952 -10.281 -10.281 -10.273 -10.273 -10.272 -10.272
 24 A1    9 B2   25 A1   25 B1   26 A1   26 B1   27 A1   27 B1                 
 -8.716  -8.716  -6.549  -6.549  -6.535  -6.535  -6.534  -6.534
 28 B1   28 A1   29 B1   29 A1   10 A2   10 B2   30 B1   30 A1                 
 -6.364  -6.364  -6.364  -6.364  -4.777  -4.777  -4.777  -4.777
 31 B1   31 A1   32 B1   32 A1   33 B1   33 A1   34 B1   34 A1                 
 -4.762  -4.762  -4.761  -4.761  -4.761  -4.761  -4.760  -4.760
 11 A2   11 B2   12 A2   12 B2   35 A1   35 B1   36 A1   36 B1                 
 -2.659  -2.659  -2.656  -2.656  -2.655  -2.655  -2.644  -2.644
 37 B1   37 A1   13 A2   13 B2   38 B1   38 A1   39 B1   39 A1                 
 -2.644  -2.644  -2.043  -2.043  -2.042  -2.042  -2.038  -2.038
 14 A2   14 B2   40 B1   40 A1   41 B1   41 A1   15 A2   15 B2                 
 -2.038  -2.038  -2.037  -2.037  -2.037  -2.037  -2.024  -2.024
 16 A2   16 B2   42 B1   42 A1   43 A1   43 B1   17 A2   17 B2                 
 -2.024  -2.024  -2.024  -2.024  -2.024  -2.024  -0.934  -0.857
 44 B1   44 A1   45 A1   45 B1   18 B2   18 A2   46 A1   47 A1                 
 -0.845  -0.791  -0.768  -0.707  -0.686  -0.670  -0.655  -0.602
 46 B1   47 B1   48 A1   49 A1   48 B1   50 A1   49 B1   50 B1                 
 -0.595  -0.541  -0.492  -0.452  -0.441  -0.426  -0.413  -0.375
 51 A1   52 A1   53 A1   19 B2   51 B1   54 A1   52 B1   53 B1                 
 -0.373  -0.370  -0.366  -0.343  -0.323  -0.322  -0.317  -0.302
 20 B2   55 A1   19 A2   56 A1   54 B1   57 A1   20 A2   21 B2                 
 -0.290  -0.283  -0.281  -0.267  -0.260  -0.258  -0.236
 22 B2   21 A2   55 B1   58 A1   23 B2   22 A2   56 B1                         
 -- Virtual --                   
 -0.120  -0.071  -0.070  -0.069  -0.057  -0.037  -0.016  -0.005
 59 A1   24 B2   23 A2   57 B1   60 A1   58 B1   61 A1   59 B1                 
  0.003   0.030   0.032   0.046   0.056   0.057   0.062   0.066
 62 A1   60 B1   63 A1   25 B2   64 A1   65 A1   24 A2   61 B1                 
  0.076   0.078   0.084   0.085   0.092   0.093   0.107   0.117
 26 B2   25 A2   66 A1   62 B1   67 A1   63 B1   26 A2   27 B2                 
  0.117   0.128   0.132   0.134   0.141   0.146   0.171   0.175
 64 B1   65 B1   68 A1   28 B2   69 A1   27 A2   66 B1   70 A1                 
  0.175   0.180   0.186   0.196   0.197   0.201   0.207   0.208
 67 B1   71 A1   72 A1   68 B1   73 A1   28 A2   69 B1   74 A1                 
  0.217   0.224   0.224   0.235   0.243   0.253   0.264   0.271
 75 A1   29 B2   70 B1   71 B1   29 A2   30 B2   76 A1   72 B1                 
  0.283   0.288   0.291   0.292   0.300   0.321   0.359   0.371
 73 B1   30 A2   74 B1   77 A1   78 A1   79 A1   31 B2   32 B2                 
  0.371   0.372   0.391   0.394   0.395   0.401   0.402   0.413
 75 B1   80 A1   81 A1   33 B2   31 A2   82 A1   76 B1   77 B1                 
  0.421   0.421   0.428   0.434   0.441   0.448   0.458   0.463
 32 A2   83 A1   33 A2   34 B2   34 A2   78 B1   35 B2   84 A1                 
  0.469   0.479   0.493   0.494   0.504   0.506   0.509   0.509
 79 B1   85 A1   86 A1   35 A2   80 B1   36 B2   81 B1   87 A1                 
  0.512   0.512   0.518   0.530   0.551   0.564   0.576   0.581
 37 B2   82 B1   83 B1   88 A1   38 B2   36 A2   37 A2   84 B1                 
  0.583   0.594   0.601   0.604   0.621   0.670   0.674   0.675
 89 A1   85 B1   38 A2   90 A1   39 B2   86 B1   87 B1   91 A1                 
  0.679   0.697   0.705   0.717   0.720   0.738   0.746   0.757
 40 B2   39 A2   92 A1   88 B1   93 A1   89 B1   94 A1   90 B1                 
  0.760   0.770   0.776   0.821   0.822   0.848   0.880   0.886
 95 A1   96 A1   91 B1   97 A1   92 B1   98 A1   40 A2   93 B1                 
  0.940   0.941   0.960   0.981   1.009   1.013   1.080   1.081
 94 B1   41 B2   99 A1   95 B1  100 A1   96 B1   42 B2  101 A1                 
  1.104   1.108   1.117   1.175   1.185   1.222   1.228   1.284
 97 B1  102 A1   98 B1   41 A2   43 B2   44 B2   42 A2   99 B1                 
  1.293   1.320   1.334   1.349   1.354   1.364   1.386   1.417
103 A1   45 B2  100 B1   43 A2  104 A1   46 B2   44 A2  101 B1                 
  1.438   1.453   1.458   1.465   1.476   1.492   1.522   1.556
102 B1  105 A1  103 B1  106 A1  107 A1  108 A1  109 A1  104 B1                 
  1.564   1.592   1.720   1.721   1.762   1.769   1.809   1.811
110 A1  105 B1   47 B2   45 A2  111 A1  106 B1  107 B1  112 A1                 
  1.845   1.848   1.901   1.988   1.991   2.013   2.044   2.089
 48 B2   46 A2   47 A2   49 B2  113 A1  108 B1   48 A2  109 B1                 
  2.108   2.166   2.188   2.226   2.251   2.267   2.289   2.322
114 A1  110 B1  115 A1  111 B1   49 A2  116 A1  112 B1  117 A1                 
  2.346   2.500   2.566   2.698   2.703   2.763   2.816   2.823
113 B1  114 B1   50 B2   50 A2   51 B2  115 B1   52 B2   51 A2                 
  2.858   2.877   2.959   3.040   3.054   3.113   3.135   3.365
118 A1  116 B1  119 A1   52 A2  120 A1  121 A1  117 B1  122 A1                 
  3.379   3.602   3.791   3.798   3.933   3.935   3.960   3.964
118 B1  119 B1  120 B1  123 A1   53 B2  124 A1   53 A2   54 B2                 
  3.971   3.981   3.987   3.994   4.006   4.017   4.020   4.020
 54 A2   55 B2   56 B2   55 A2   56 A2  121 B1  125 A1   57 B2                 
  4.037   4.044   4.054   4.056   4.065   4.073   4.123   4.130
122 B1  126 A1   57 A2   58 B2  127 A1  123 B1   58 A2  124 B1                 
  4.152   4.192   4.216   4.225   4.267   4.279   4.295   4.327
128 A1  125 B1  129 A1  130 A1  126 B1  127 B1  131 A1  128 B1                 
  4.370   4.390   4.425   4.466   4.491   4.616   4.793   5.984
132 A1  133 A1  129 B1  130 B1  134 A1  131 B1  132 B1   59 B2                 
  6.006   6.022   6.023   6.048   6.054   6.089   6.127   6.136
 59 A2   60 B2  135 A1  136 A1   60 A2  133 B1  134 B1  137 A1                 
  6.152   6.191   6.220   6.686   6.825   7.538   7.571   7.656
135 B1  138 A1  136 B1  139 A1  137 B1   61 B2   61 A2  138 B1                 
  7.659   7.714   7.789  23.157  23.750  23.754  23.910  23.911
140 A1  141 A1  139 B1  142 A1  143 A1  140 B1  144 A1  141 B1                 
 23.994  27.820  27.877  27.903  27.985  28.328  28.345  28.357
142 B1  145 A1  143 B1  146 A1  144 B1   62 B2   62 A2   63 B2                 
 28.365  28.369  28.382  28.406  28.413  28.433  28.434  28.446
147 A1  148 A1   63 A2  145 B1  146 B1  149 A1  147 B1  148 B1                 
 28.448  28.520  28.529  28.531  28.532  28.533  28.538  28.547
150 A1   64 B2   64 A2   65 B2  151 A1   65 A2   66 B2   66 A2                 
 28.555  28.556  28.557  28.568  28.578  28.583  28.612  28.627
149 B1  152 A1   67 B2  150 B1   67 A2  153 A1  151 B1  154 A1                 
 28.648  28.674  28.709  28.736  28.783  47.943  48.066 127.873
152 B1  155 A1  153 B1  156 A1  154 B1  157 A1  155 B1   68 B2                 
127.886 127.895 127.904 127.914 127.919 127.939 127.955 127.963
 68 A2   69 B2  158 A1   69 A2  159 A1  156 B1  157 B1  160 A1                 
127.964 127.990 128.005 151.621 151.672 151.695 151.769 289.734
158 B1  161 A1  159 B1  162 A1  160 B1  163 A1  161 B1   70 B2                 
289.768 289.848 289.862 289.938 290.0101020.7451020.8991901.782
 70 A2  162 B1  164 A1  165 A1  163 B1  166 A1  164 B1  167 A1                 
*******1901.8601901.936
165 B1  168 A1  166 B1                                                         

 Beta MOs, Restricted
 -- Occupied --                  
*******-1165.89-1165.88-1165.88 -482.85 -482.85 -176.32 -176.32
  1 B1    1 A1    2 B1    2 A1    3 B1    3 A1    4 B1    4 A1                 
-176.32 -176.32 -165.72 -165.72 -165.72 -165.72 -165.72 -165.72
  5 B1    5 A1    6 B1    6 A1    7 B1    7 A1    1 A2    1 B2                 
-165.72 -165.72 -165.72 -165.72 -165.72 -165.72  -62.51  -62.51
  8 A1    8 B1    2 A2    2 B2    9 B1    9 A1   10 B1   10 A1                 
-56.328 -56.328 -56.324 -56.324 -56.324 -56.324 -35.815 -35.815
 11 B1   11 A1    3 A2    3 B2   12 A1   12 B1   13 B1   13 A1                 
-35.814 -35.814 -31.308 -31.308 -31.308 -31.308 -31.302 -31.302
 14 B1   14 A1   15 B1   15 A1   16 B1   16 A1    4 A2    4 B2                 
-31.301 -31.301 -31.301 -31.301 -31.301 -31.301 -22.958 -22.958
  5 A2    5 B2   17 A1   17 B1   18 B1   18 A1   19 B1   19 A1                 
-22.958 -22.958 -22.957 -22.957 -22.957 -22.957 -22.957 -22.957
 20 B1   20 A1    6 A2    6 B2   21 B1   21 A1    7 A2    7 B2                 
-22.956 -22.956 -22.952 -22.952 -22.952 -22.952 -22.952 -22.952
 22 B1   22 A1   23 B1    8 A2    8 B2   23 A1   24 B1    9 A2                 
-22.952 -22.952 -10.281 -10.281 -10.273 -10.273 -10.272 -10.272
 24 A1    9 B2   25 A1   25 B1   26 A1   26 B1   27 A1   27 B1                 
 -8.716  -8.716  -6.549  -6.549  -6.535  -6.535  -6.534  -6.534
 28 B1   28 A1   29 B1   29 A1   10 A2   10 B2   30 B1   30 A1                 
 -6.364  -6.364  -6.364  -6.364  -4.777  -4.777  -4.777  -4.777
 31 B1   31 A1   32 B1   32 A1   33 B1   33 A1   34 B1   34 A1                 
 -4.762  -4.762  -4.761  -4.761  -4.761  -4.761  -4.760  -4.760
 11 A2   11 B2   12 A2   12 B2   35 A1   35 B1   36 A1   36 B1                 
 -2.659  -2.659  -2.656  -2.656  -2.655  -2.655  -2.644  -2.644
 37 B1   37 A1   13 A2   13 B2   38 B1   38 A1   39 B1   39 A1                 
 -2.644  -2.644  -2.043  -2.043  -2.042  -2.042  -2.038  -2.038
 14 A2   14 B2   40 B1   40 A1   41 B1   41 A1   15 A2   15 B2                 
 -2.038  -2.038  -2.037  -2.037  -2.037  -2.037  -2.024  -2.024
 16 A2   16 B2   42 B1   42 A1   43 A1   43 B1   17 A2   17 B2                 
 -2.024  -2.024  -2.024  -2.024  -2.024  -2.024  -0.934  -0.857
 44 B1   44 A1   45 A1   45 B1   18 B2   18 A2   46 A1   47 A1                 
 -0.845  -0.791  -0.768  -0.707  -0.686  -0.670  -0.655  -0.602
 46 B1   47 B1   48 A1   49 A1   48 B1   50 A1   49 B1   50 B1                 
 -0.595  -0.541  -0.492  -0.452  -0.441  -0.426  -0.413  -0.375
 51 A1   52 A1   53 A1   19 B2   51 B1   54 A1   52 B1   53 B1                 
 -0.373  -0.370  -0.366  -0.343  -0.323  -0.322  -0.317  -0.302
 20 B2   55 A1   19 A2   56 A1   54 B1   57 A1   20 A2   21 B2                 
 -0.290  -0.283  -0.281  -0.267  -0.260  -0.258  -0.236
 22 B2   21 A2   55 B1   58 A1   23 B2   22 A2   56 B1                         
 -- Virtual --                   
 -0.120  -0.071  -0.070  -0.069  -0.057  -0.037  -0.016  -0.005
 59 A1   24 B2   23 A2   57 B1   60 A1   58 B1   61 A1   59 B1                 
  0.003   0.030   0.032   0.046   0.056   0.057   0.062   0.066
 62 A1   60 B1   63 A1   25 B2   64 A1   65 A1   24 A2   61 B1                 
  0.076   0.078   0.084   0.085   0.092   0.093   0.107   0.117
 26 B2   25 A2   66 A1   62 B1   67 A1   63 B1   26 A2   27 B2                 
  0.117   0.128   0.132   0.134   0.141   0.146   0.171   0.175
 64 B1   65 B1   68 A1   28 B2   69 A1   27 A2   66 B1   70 A1                 
  0.175   0.180   0.186   0.196   0.197   0.201   0.207   0.208
 67 B1   71 A1   72 A1   68 B1   73 A1   28 A2   69 B1   74 A1                 
  0.217   0.224   0.224   0.235   0.243   0.253   0.264   0.271
 75 A1   29 B2   70 B1   71 B1   29 A2   30 B2   76 A1   72 B1                 
  0.283   0.288   0.291   0.292   0.300   0.321   0.359   0.371
 73 B1   30 A2   74 B1   77 A1   78 A1   79 A1   31 B2   32 B2                 
  0.371   0.372   0.391   0.394   0.395   0.401   0.402   0.413
 75 B1   80 A1   81 A1   33 B2   31 A2   82 A1   76 B1   77 B1                 
  0.421   0.421   0.428   0.434   0.441   0.448   0.458   0.463
 32 A2   83 A1   33 A2   34 B2   34 A2   78 B1   35 B2   84 A1                 
  0.469   0.479   0.493   0.494   0.504   0.506   0.509   0.509
 79 B1   85 A1   86 A1   35 A2   80 B1   36 B2   81 B1   87 A1                 
  0.512   0.512   0.518   0.530   0.551   0.564   0.576   0.581
 37 B2   82 B1   83 B1   88 A1   38 B2   36 A2   37 A2   84 B1                 
  0.583   0.594   0.601   0.604   0.621   0.670   0.674   0.675
 89 A1   85 B1   38 A2   90 A1   39 B2   86 B1   87 B1   91 A1                 
  0.679   0.697   0.705   0.717   0.720   0.738   0.746   0.757
 40 B2   39 A2   92 A1   88 B1   93 A1   89 B1   94 A1   90 B1                 
  0.760   0.770   0.776   0.821   0.822   0.848   0.880   0.886
 95 A1   96 A1   91 B1   97 A1   92 B1   98 A1   40 A2   93 B1                 
  0.940   0.941   0.960   0.981   1.009   1.013   1.080   1.081
 94 B1   41 B2   99 A1   95 B1  100 A1   96 B1   42 B2  101 A1                 
  1.104   1.108   1.117   1.175   1.185   1.222   1.228   1.284
 97 B1  102 A1   98 B1   41 A2   43 B2   44 B2   42 A2   99 B1                 
  1.293   1.320   1.334   1.349   1.354   1.364   1.386   1.417
103 A1   45 B2  100 B1   43 A2  104 A1   46 B2   44 A2  101 B1                 
  1.438   1.453   1.458   1.465   1.476   1.492   1.522   1.556
102 B1  105 A1  103 B1  106 A1  107 A1  108 A1  109 A1  104 B1                 
  1.564   1.592   1.720   1.721   1.762   1.769   1.809   1.811
110 A1  105 B1   47 B2   45 A2  111 A1  106 B1  107 B1  112 A1                 
  1.845   1.848   1.901   1.988   1.991   2.013   2.044   2.089
 48 B2   46 A2   47 A2   49 B2  113 A1  108 B1   48 A2  109 B1                 
  2.108   2.166   2.188   2.226   2.251   2.267   2.289   2.322
114 A1  110 B1  115 A1  111 B1   49 A2  116 A1  112 B1  117 A1                 
  2.346   2.500   2.566   2.698   2.703   2.763   2.816   2.823
113 B1  114 B1   50 B2   50 A2   51 B2  115 B1   52 B2   51 A2                 
  2.858   2.877   2.959   3.040   3.054   3.113   3.135   3.365
118 A1  116 B1  119 A1   52 A2  120 A1  121 A1  117 B1  122 A1                 
  3.379   3.602   3.791   3.798   3.933   3.935   3.960   3.964
118 B1  119 B1  120 B1  123 A1   53 B2  124 A1   53 A2   54 B2                 
  3.971   3.981   3.987   3.994   4.006   4.017   4.020   4.020
 54 A2   55 B2   56 B2   55 A2   56 A2  121 B1  125 A1   57 B2                 
  4.037   4.044   4.054   4.056   4.065   4.073   4.123   4.130
122 B1  126 A1   57 A2   58 B2  127 A1  123 B1   58 A2  124 B1                 
  4.152   4.192   4.216   4.225   4.267   4.279   4.295   4.327
128 A1  125 B1  129 A1  130 A1  126 B1  127 B1  131 A1  128 B1                 
  4.370   4.390   4.425   4.466   4.491   4.616   4.793   5.984
132 A1  133 A1  129 B1  130 B1  134 A1  131 B1  132 B1   59 B2                 
  6.006   6.022   6.023   6.048   6.054   6.089   6.127   6.136
 59 A2   60 B2  135 A1  136 A1   60 A2  133 B1  134 B1  137 A1                 
  6.152   6.191   6.220   6.686   6.825   7.538   7.571   7.656
135 B1  138 A1  136 B1  139 A1  137 B1   61 B2   61 A2  138 B1                 
  7.659   7.714   7.789  23.157  23.750  23.754  23.910  23.911
140 A1  141 A1  139 B1  142 A1  143 A1  140 B1  144 A1  141 B1                 
 23.994  27.820  27.877  27.903  27.985  28.328  28.345  28.357
142 B1  145 A1  143 B1  146 A1  144 B1   62 B2   62 A2   63 B2                 
 28.365  28.369  28.382  28.406  28.413  28.433  28.434  28.446
147 A1  148 A1   63 A2  145 B1  146 B1  149 A1  147 B1  148 B1                 
 28.448  28.520  28.529  28.531  28.532  28.533  28.538  28.547
150 A1   64 B2   64 A2   65 B2  151 A1   65 A2   66 B2   66 A2                 
 28.555  28.556  28.557  28.568  28.578  28.583  28.612  28.627
149 B1  152 A1   67 B2  150 B1   67 A2  153 A1  151 B1  154 A1                 
 28.648  28.674  28.709  28.736  28.783  47.943  48.066 127.873
152 B1  155 A1  153 B1  156 A1  154 B1  157 A1  155 B1   68 B2                 
127.886 127.895 127.904 127.914 127.919 127.939 127.955 127.963
 68 A2   69 B2  158 A1   69 A2  159 A1  156 B1  157 B1  160 A1                 
127.964 127.990 128.005 151.621 151.672 151.695 151.769 289.734
158 B1  161 A1  159 B1  162 A1  160 B1  163 A1  161 B1   70 B2                 
289.768 289.848 289.862 289.938 290.0101020.7451020.8991901.782
 70 A2  162 B1  164 A1  165 A1  163 B1  166 A1  164 B1  167 A1                 
*******1901.8601901.936
165 B1  168 A1  166 B1                                                         
 --------------------------------------------------------------

          Ground-State Mulliken Net Atomic Charges

     Atom                 Charge (a.u.)
  ----------------------------------------
      1 C                     0.006883
      2 C                     0.006883
      3 C                     0.056041
      4 C                    -0.054781
      5 C                    -0.054781
      6 C                     0.056041
      7 Br                   -0.217648
      8 Br                   -0.217648
      9 I                     0.105325
     10 I                     0.104180
     11 I                     0.104180
     12 I                     0.105325
  ----------------------------------------
  Sum of atomic charges =     0.000000

 -----------------------------------------------------------------
                    Cartesian Multipole Moments
 -----------------------------------------------------------------
    Charge (ESU x 10^10)
                -0.0000
    Dipole Moment (Debye)
         X      -0.0000      Y       0.0000      Z      -0.4041
       Tot       0.4041
    Quadrupole Moments (Debye-Ang)
        XX    -174.4254     XY      -0.0000     YY    -186.5586
        XZ      -0.0000     YZ       0.0000     ZZ    -177.0107
    Octopole Moments (Debye-Ang^2)
       XXX      -0.0000    XXY       0.0000    XYY       0.0000
       YYY       0.0000    XXZ      -5.4266    XYZ      -0.0000
       YYZ      -1.9726    XZZ       0.0000    YZZ      -0.0000
       ZZZ     -18.2485
    Hexadecapole Moments (Debye-Ang^3)
      XXXX   -5914.8775   XXXY      -0.0000   XXYY   -1127.7467
      XYYY      -0.0000   YYYY    -248.8358   XXXZ      -0.0000
      XXYZ       0.0000   XYYZ       0.0000   YYYZ      -0.0000
      XXZZ   -1834.6787   XYZZ       0.0000   YYZZ    -945.3455
      XZZZ       0.0000   YZZZ       0.0000   ZZZZ   -4970.5394
 -----------------------------------------------------------------
 Calculating MO derivatives via CPSCF
    1     0    39    0.0150580  
    2     0    39    0.0061724  
    3     0    39    0.0014833  
    4     0    39    0.0002182  
    5    20    19    0.0000307  
    6    37     2    0.0000019  
    7    39     0    0.0000001  Converged
 Time for AOints: 474.0 s (CPU) 119.1 s (wall)
 ------------------------------------------------------------------------------
                     AOints        : Timing summary (seconds)
 ------------------------------------------------------------------------------
     job step          cpu (% of tot)      sys (% of tot)     wall (% of tot)
 ------------------------------------------------------------------------------
  AOints            0.4740E+03 ( 9.1)   0.1800E-04 ( 5.6)   0.1191E+03 ( 8.9)
 ------------------------------------------------------------------------------
   Grand Totals     0.5226E+04          0.3210E-03          0.1337E+04
 ------------------------------------------------------------------------------
 Polarizability Matrix (a.u.)
            1           2           3
    1-301.0443071  -0.0000000  -0.0000000
    2  -0.0000000-131.4479966  -0.0000000
    3  -0.0000000  -0.0000000-283.7302473
 Calculating analytic Hessian of the SCF energy

 Direct stationary perturbation theory relativistic correction:

 rels  =     421.445134682851
 relv  =   -1419.714657259105
 rel2e =     205.219149036770
 E_rel =    -793.050373539484

 Hessian of the SCF Energy
            1           2           3           4           5           6
    1   0.5414015  -0.0000000  -0.0436968  -0.2820408  -0.0000000   0.0273877
    2  -0.0000000   0.1013469   0.0000000   0.0000000  -0.0514389  -0.0000000
    3  -0.0436968   0.0000000   0.4891897  -0.0273880  -0.0000000  -0.0872017
    4  -0.2820408   0.0000000  -0.0273880   0.5414014  -0.0000000   0.0436966
    5  -0.0000000  -0.0514389  -0.0000000  -0.0000000   0.1013469   0.0000000
    6   0.0273877  -0.0000000  -0.0872017   0.0436966   0.0000000   0.4891902
    7  -0.0276299   0.0000000  -0.0205066  -0.1377939  -0.0000000  -0.1090113
    8   0.0000000   0.0049488  -0.0000000  -0.0000000  -0.0493455   0.0000000
    9  -0.0758173   0.0000000   0.0271124  -0.0610608  -0.0000000  -0.2304847
   10  -0.0489513   0.0000000   0.0277282   0.0550794  -0.0000000   0.0270571
   11  -0.0000000   0.0009700   0.0000000   0.0000000   0.0039262  -0.0000000
   12   0.0279205  -0.0000000  -0.0160222  -0.0265612   0.0000000  -0.0552930
   13   0.0550793   0.0000000  -0.0270575  -0.0489511   0.0000000  -0.0277279
   14   0.0000000   0.0039262  -0.0000000  -0.0000000   0.0009700   0.0000000
   15   0.0265613   0.0000000  -0.0552929  -0.0279203   0.0000000  -0.0160221
   16  -0.1377937  -0.0000000   0.1090114  -0.0276300   0.0000000   0.0205070
   17   0.0000000  -0.0493455  -0.0000000   0.0000000   0.0049488  -0.0000000
   18   0.0610605  -0.0000000  -0.2304844   0.0758177  -0.0000000   0.0271124
   19  -0.0563441  -0.0000000  -0.0443948  -0.0184602   0.0000000  -0.0269818
   20  -0.0000000  -0.0197201  -0.0000000   0.0000000   0.0026979   0.0000000
   21  -0.0458561   0.0000000  -0.1089187  -0.0121853  -0.0000000  -0.0158691
   22  -0.0184601  -0.0000000   0.0269818  -0.0563442  -0.0000000   0.0443947
   23   0.0000000   0.0026979   0.0000000  -0.0000000  -0.0197201  -0.0000000
   24   0.0121853  -0.0000000  -0.0158692   0.0458561   0.0000000  -0.1089187
   25   0.0026737  -0.0000000  -0.0026902  -0.0280524  -0.0000000  -0.0033491
   26  -0.0000000   0.0025883  -0.0000000  -0.0000000   0.0018637   0.0000000
   27  -0.0004378  -0.0000000  -0.0017376  -0.0141183   0.0000000  -0.0003279
   28  -0.0005655   0.0000000   0.0000530   0.0006835   0.0000000   0.0013898
   29   0.0000000  -0.0005576  -0.0000000  -0.0000000   0.0027201   0.0000000
   30  -0.0001011   0.0000000  -0.0004887   0.0033246  -0.0000000   0.0000410
   31   0.0006835  -0.0000000  -0.0013898  -0.0005655   0.0000000  -0.0000530
   32  -0.0000000   0.0027201   0.0000000   0.0000000  -0.0005576  -0.0000000
   33  -0.0033245  -0.0000000   0.0000410   0.0001011   0.0000000  -0.0004887
   34  -0.0280524  -0.0000000   0.0033491   0.0026737   0.0000000   0.0026902
   35  -0.0000000   0.0018637  -0.0000000   0.0000000   0.0025883   0.0000000
   36   0.0141183   0.0000000  -0.0003279   0.0004378  -0.0000000  -0.0017376
            7           8           9          10          11          12
    1  -0.0276299   0.0000000  -0.0758173  -0.0489513  -0.0000000   0.0279205
    2   0.0000000   0.0049488   0.0000000   0.0000000   0.0009700  -0.0000000
    3  -0.0205066  -0.0000000   0.0271124   0.0277282   0.0000000  -0.0160222
    4  -0.1377939  -0.0000000  -0.0610608   0.0550794   0.0000000  -0.0265612
    5  -0.0000000  -0.0493455  -0.0000000  -0.0000000   0.0039262   0.0000000
    6  -0.1090113   0.0000000  -0.2304847   0.0270571  -0.0000000  -0.0552930
    7   0.3960239  -0.0000000   0.0069194  -0.1323302  -0.0000000   0.1015169
    8  -0.0000000   0.0996492  -0.0000000  -0.0000000  -0.0471063  -0.0000000
    9   0.0069194  -0.0000000   0.5537223   0.0594603   0.0000000  -0.2254684
   10  -0.1323302  -0.0000000   0.0594603   0.5055070  -0.0000000  -0.0586996
   11  -0.0000000  -0.0471063   0.0000000  -0.0000000   0.1045423  -0.0000000
   12   0.1015169  -0.0000000  -0.2254684  -0.0586996  -0.0000000   0.4331058
   13  -0.0277721   0.0000000   0.0738292  -0.2712583   0.0000000  -0.0212094
   14   0.0000000   0.0042909   0.0000000   0.0000000  -0.0466224   0.0000000
   15   0.0199472   0.0000000   0.0261429   0.0212093   0.0000000  -0.0854089
   16   0.0001698   0.0000000   0.0001585  -0.0277724   0.0000000  -0.0199472
   17  -0.0000000   0.0010395   0.0000000   0.0000000   0.0042909   0.0000000
   18  -0.0001586   0.0000000  -0.0635763  -0.0738293   0.0000000   0.0261431
   19  -0.0024217  -0.0000000   0.0026524  -0.0003250  -0.0000000  -0.0002584
   20   0.0000000   0.0031730  -0.0000000  -0.0000000  -0.0007505  -0.0000000
   21   0.0000135   0.0000000   0.0027470  -0.0002176   0.0000000  -0.0007199
   22   0.0015728  -0.0000000   0.0003032   0.0002762   0.0000000  -0.0014376
   23   0.0000000   0.0019336   0.0000000   0.0000000   0.0033937   0.0000000
   24   0.0143612  -0.0000000  -0.0344448  -0.0037527   0.0000000   0.0000547
   25  -0.0677880   0.0000000  -0.0028148  -0.0262403  -0.0000000   0.0047859
   26   0.0000000  -0.0219000  -0.0000000   0.0000000   0.0009445   0.0000000
   27  -0.0017640   0.0000000  -0.0288661   0.0143628  -0.0000000  -0.0010843
   28   0.0006267   0.0000000  -0.0017529  -0.0405701   0.0000000  -0.0240925
   29   0.0000000   0.0011516  -0.0000000   0.0000000  -0.0273012   0.0000000
   30  -0.0115167  -0.0000000  -0.0287980  -0.0237059  -0.0000000  -0.0617347
   31  -0.0019161  -0.0000000  -0.0017552  -0.0156233  -0.0000000   0.0204285
   32  -0.0000000   0.0027566  -0.0000000  -0.0000000   0.0009664   0.0000000
   33   0.0001846  -0.0000000   0.0024412   0.0109353   0.0000000  -0.0120685
   34  -0.0007411   0.0000000  -0.0001222   0.0022079   0.0000000  -0.0024456
   35   0.0000000  -0.0005913   0.0000000  -0.0000000   0.0027464  -0.0000000
   36   0.0000146  -0.0000000  -0.0005276  -0.0005480   0.0000000  -0.0015039
           13          14          15          16          17          18
    1   0.0550793   0.0000000   0.0265613  -0.1377937   0.0000000   0.0610605
    2   0.0000000   0.0039262   0.0000000  -0.0000000  -0.0493455  -0.0000000
    3  -0.0270575  -0.0000000  -0.0552929   0.1090114  -0.0000000  -0.2304844
    4  -0.0489511  -0.0000000  -0.0279203  -0.0276300   0.0000000   0.0758177
    5   0.0000000   0.0009700   0.0000000   0.0000000   0.0049488  -0.0000000
    6  -0.0277279   0.0000000  -0.0160221   0.0205070  -0.0000000   0.0271124
    7  -0.0277721   0.0000000   0.0199472   0.0001698  -0.0000000  -0.0001586
    8   0.0000000   0.0042909   0.0000000   0.0000000   0.0010395   0.0000000
    9   0.0738292   0.0000000   0.0261429   0.0001585   0.0000000  -0.0635763
   10  -0.2712583   0.0000000   0.0212093  -0.0277724   0.0000000  -0.0738293
   11   0.0000000  -0.0466224   0.0000000   0.0000000   0.0042909   0.0000000
   12  -0.0212094   0.0000000  -0.0854089  -0.0199472   0.0000000   0.0261431
   13   0.5055067  -0.0000000   0.0586995  -0.1323300   0.0000000  -0.0594600
   14  -0.0000000   0.1045423  -0.0000000   0.0000000  -0.0471062   0.0000000
   15   0.0586995  -0.0000000   0.4331063  -0.1015169  -0.0000000  -0.2254684
   16  -0.1323300   0.0000000  -0.1015169   0.3960240  -0.0000000  -0.0069197
   17   0.0000000  -0.0471062  -0.0000000  -0.0000000   0.0996491   0.0000000
   18  -0.0594600   0.0000000  -0.2254684  -0.0069197   0.0000000   0.5537219
   19   0.0002762   0.0000000   0.0014377   0.0015728   0.0000000  -0.0003032
   20   0.0000000   0.0033937   0.0000000   0.0000000   0.0019336  -0.0000000
   21   0.0037527  -0.0000000   0.0000547  -0.0143612   0.0000000  -0.0344448
   22  -0.0003250  -0.0000000   0.0002584  -0.0024217  -0.0000000  -0.0026524
   23  -0.0000000  -0.0007505  -0.0000000  -0.0000000   0.0031730  -0.0000000
   24   0.0002177  -0.0000000  -0.0007199  -0.0000135  -0.0000000   0.0027470
   25   0.0022080   0.0000000   0.0024456  -0.0007411  -0.0000000   0.0001222
   26  -0.0000000   0.0027464  -0.0000000   0.0000000  -0.0005913   0.0000000
   27   0.0005480   0.0000000  -0.0015039  -0.0000146   0.0000000  -0.0005276
   28  -0.0156233  -0.0000000  -0.0204285  -0.0019161   0.0000000   0.0017553
   29   0.0000000   0.0009664   0.0000000  -0.0000000   0.0027566  -0.0000000
   30  -0.0109354   0.0000000  -0.0120685  -0.0001846   0.0000000   0.0024413
   31  -0.0405701   0.0000000   0.0240925   0.0006267   0.0000000   0.0017529
   32   0.0000000  -0.0273012  -0.0000000   0.0000000   0.0011516  -0.0000000
   33   0.0237059   0.0000000  -0.0617347   0.0115167  -0.0000000  -0.0287981
   34  -0.0262403  -0.0000000  -0.0047859  -0.0677880  -0.0000000   0.0028148
   35   0.0000000   0.0009445   0.0000000  -0.0000000  -0.0219000  -0.0000000
   36  -0.0143628  -0.0000000  -0.0010843   0.0017640   0.0000000  -0.0288660
           19          20          21          22          23          24
    1  -0.0563441  -0.0000000  -0.0458561  -0.0184601   0.0000000   0.0121853
    2  -0.0000000  -0.0197201   0.0000000  -0.0000000   0.0026979  -0.0000000
    3  -0.0443948  -0.0000000  -0.1089187   0.0269818   0.0000000  -0.0158692
    4  -0.0184602   0.0000000  -0.0121853  -0.0563442  -0.0000000   0.0458561
    5   0.0000000   0.0026979  -0.0000000  -0.0000000  -0.0197201   0.0000000
    6  -0.0269818   0.0000000  -0.0158691   0.0443947  -0.0000000  -0.1089187
    7  -0.0024217   0.0000000   0.0000135   0.0015728   0.0000000   0.0143612
    8  -0.0000000   0.0031730   0.0000000  -0.0000000   0.0019336  -0.0000000
    9   0.0026524  -0.0000000   0.0027470   0.0003032   0.0000000  -0.0344448
   10  -0.0003250  -0.0000000  -0.0002176   0.0002762   0.0000000  -0.0037527
   11  -0.0000000  -0.0007505   0.0000000   0.0000000   0.0033937   0.0000000
   12  -0.0002584  -0.0000000  -0.0007199  -0.0014376   0.0000000   0.0000547
   13   0.0002762   0.0000000   0.0037527  -0.0003250  -0.0000000   0.0002177
   14   0.0000000   0.0033937  -0.0000000  -0.0000000  -0.0007505  -0.0000000
   15   0.0014377   0.0000000   0.0000547   0.0002584  -0.0000000  -0.0007199
   16   0.0015728   0.0000000  -0.0143612  -0.0024217  -0.0000000  -0.0000135
   17   0.0000000   0.0019336   0.0000000  -0.0000000   0.0031730  -0.0000000
   18  -0.0003032  -0.0000000  -0.0344448  -0.0026524  -0.0000000   0.0027470
   19   0.0949390  -0.0000000   0.0611105  -0.0145580   0.0000000  -0.0042977
   20  -0.0000000   0.0080975   0.0000000  -0.0000000   0.0004443  -0.0000000
   21   0.0611105   0.0000000   0.1657959   0.0042977  -0.0000000   0.0021563
   22  -0.0145580  -0.0000000   0.0042977   0.0949390   0.0000000  -0.0611105
   23   0.0000000   0.0004443  -0.0000000   0.0000000   0.0080975   0.0000000
   24  -0.0042977  -0.0000000   0.0021563  -0.0611105   0.0000000   0.1657959
   25  -0.0005778   0.0000000  -0.0001087  -0.0041675   0.0000000  -0.0042959
   26   0.0000000   0.0001074  -0.0000000  -0.0000000   0.0006262   0.0000000
   27  -0.0008559   0.0000000  -0.0001210  -0.0117580  -0.0000000  -0.0095403
   28  -0.0001152   0.0000000  -0.0003046   0.0001816  -0.0000000   0.0004368
   29  -0.0000000  -0.0001325   0.0000000  -0.0000000   0.0001296  -0.0000000
   30  -0.0002637  -0.0000000  -0.0004424  -0.0003969   0.0000000  -0.0006976
   31   0.0001816  -0.0000000  -0.0004368  -0.0001152   0.0000000   0.0003046
   32   0.0000000   0.0001296  -0.0000000   0.0000000  -0.0001325   0.0000000
   33   0.0003969   0.0000000  -0.0006976   0.0002637  -0.0000000  -0.0004424
   34  -0.0041675   0.0000000   0.0042960  -0.0005778  -0.0000000   0.0001087
   35  -0.0000000   0.0006262   0.0000000   0.0000000   0.0001074  -0.0000000
   36   0.0117580   0.0000000  -0.0095403   0.0008559   0.0000000  -0.0001210
           25          26          27          28          29          30
    1   0.0026737  -0.0000000  -0.0004378  -0.0005655   0.0000000  -0.0001011
    2  -0.0000000   0.0025883  -0.0000000   0.0000000  -0.0005576   0.0000000
    3  -0.0026902  -0.0000000  -0.0017376   0.0000530  -0.0000000  -0.0004887
    4  -0.0280524  -0.0000000  -0.0141183   0.0006835  -0.0000000   0.0033246
    5  -0.0000000   0.0018637   0.0000000   0.0000000   0.0027201  -0.0000000
    6  -0.0033491   0.0000000  -0.0003279   0.0013898   0.0000000   0.0000410
    7  -0.0677880   0.0000000  -0.0017640   0.0006267   0.0000000  -0.0115167
    8   0.0000000  -0.0219000   0.0000000   0.0000000   0.0011516  -0.0000000
    9  -0.0028148  -0.0000000  -0.0288661  -0.0017529  -0.0000000  -0.0287980
   10  -0.0262403   0.0000000   0.0143628  -0.0405701   0.0000000  -0.0237059
   11  -0.0000000   0.0009445  -0.0000000   0.0000000  -0.0273012  -0.0000000
   12   0.0047859   0.0000000  -0.0010843  -0.0240925   0.0000000  -0.0617347
   13   0.0022080  -0.0000000   0.0005480  -0.0156233   0.0000000  -0.0109354
   14   0.0000000   0.0027464   0.0000000  -0.0000000   0.0009664   0.0000000
   15   0.0024456  -0.0000000  -0.0015039  -0.0204285   0.0000000  -0.0120685
   16  -0.0007411   0.0000000  -0.0000146  -0.0019161  -0.0000000  -0.0001846
   17  -0.0000000  -0.0005913   0.0000000   0.0000000   0.0027566   0.0000000
   18   0.0001222   0.0000000  -0.0005276   0.0017553  -0.0000000   0.0024413
   19  -0.0005778   0.0000000  -0.0008559  -0.0001152  -0.0000000  -0.0002637
   20   0.0000000   0.0001074   0.0000000   0.0000000  -0.0001325  -0.0000000
   21  -0.0001087  -0.0000000  -0.0001210  -0.0003046   0.0000000  -0.0004424
   22  -0.0041675  -0.0000000  -0.0117580   0.0001816  -0.0000000  -0.0003969
   23   0.0000000   0.0006262  -0.0000000  -0.0000000   0.0001296   0.0000000
   24  -0.0042959   0.0000000  -0.0095403   0.0004368  -0.0000000  -0.0006976
   25   0.1261895  -0.0000000   0.0020162  -0.0027868  -0.0000000   0.0041037
   26  -0.0000000   0.0125258  -0.0000000  -0.0000000   0.0010830   0.0000000
   27   0.0020162  -0.0000000   0.0561253   0.0112852  -0.0000000  -0.0123884
   28  -0.0027868  -0.0000000   0.0112852   0.0770473  -0.0000000   0.0359280
   29  -0.0000000   0.0010830  -0.0000000  -0.0000000   0.0179711  -0.0000000
   30   0.0041037   0.0000000  -0.0123884   0.0359280  -0.0000000   0.1127417
   31  -0.0003296  -0.0000000   0.0007015  -0.0166325   0.0000000   0.0035682
   32   0.0000000   0.0001105   0.0000000  -0.0000000   0.0011024   0.0000000
   33  -0.0001799  -0.0000000  -0.0000284  -0.0035682   0.0000000   0.0014229
   34  -0.0003877  -0.0000000   0.0000350  -0.0003296   0.0000000   0.0001799
   35   0.0000000  -0.0001046   0.0000000   0.0000000   0.0001105  -0.0000000
   36  -0.0000350   0.0000000   0.0000003  -0.0007015   0.0000000  -0.0000284
           31          32          33          34          35          36
    1   0.0006835  -0.0000000  -0.0033245  -0.0280524  -0.0000000   0.0141183
    2  -0.0000000   0.0027201  -0.0000000  -0.0000000   0.0018637   0.0000000
    3  -0.0013898   0.0000000   0.0000410   0.0033491  -0.0000000  -0.0003279
    4  -0.0005655   0.0000000   0.0001011   0.0026737   0.0000000   0.0004378
    5   0.0000000  -0.0005576   0.0000000   0.0000000   0.0025883  -0.0000000
    6  -0.0000530  -0.0000000  -0.0004887   0.0026902   0.0000000  -0.0017376
    7  -0.0019161  -0.0000000   0.0001846  -0.0007411   0.0000000   0.0000146
    8  -0.0000000   0.0027566  -0.0000000   0.0000000  -0.0005913  -0.0000000
    9  -0.0017552  -0.0000000   0.0024412  -0.0001222   0.0000000  -0.0005276
   10  -0.0156233  -0.0000000   0.0109353   0.0022079  -0.0000000  -0.0005480
   11  -0.0000000   0.0009664   0.0000000   0.0000000   0.0027464   0.0000000
   12   0.0204285   0.0000000  -0.0120685  -0.0024456  -0.0000000  -0.0015039
   13  -0.0405701   0.0000000   0.0237059  -0.0262403   0.0000000  -0.0143628
   14   0.0000000  -0.0273012   0.0000000  -0.0000000   0.0009445  -0.0000000
   15   0.0240925  -0.0000000  -0.0617347  -0.0047859   0.0000000  -0.0010843
   16   0.0006267   0.0000000   0.0115167  -0.0677880  -0.0000000   0.0017640
   17   0.0000000   0.0011516  -0.0000000  -0.0000000  -0.0219000   0.0000000
   18   0.0017529  -0.0000000  -0.0287981   0.0028148  -0.0000000  -0.0288660
   19   0.0001816   0.0000000   0.0003969  -0.0041675  -0.0000000   0.0117580
   20  -0.0000000   0.0001296   0.0000000   0.0000000   0.0006262   0.0000000
   21  -0.0004368  -0.0000000  -0.0006976   0.0042960   0.0000000  -0.0095403
   22  -0.0001152   0.0000000   0.0002637  -0.0005778   0.0000000   0.0008559
   23   0.0000000  -0.0001325  -0.0000000  -0.0000000   0.0001074   0.0000000
   24   0.0003046   0.0000000  -0.0004424   0.0001087  -0.0000000  -0.0001210
   25  -0.0003296   0.0000000  -0.0001799  -0.0003877   0.0000000  -0.0000350
   26  -0.0000000   0.0001105  -0.0000000  -0.0000000  -0.0001046   0.0000000
   27   0.0007015   0.0000000  -0.0000284   0.0000350   0.0000000   0.0000003
   28  -0.0166325  -0.0000000  -0.0035682  -0.0003296   0.0000000  -0.0007015
   29   0.0000000   0.0011024   0.0000000   0.0000000   0.0001105   0.0000000
   30   0.0035682   0.0000000   0.0014229   0.0001799  -0.0000000  -0.0000284
   31   0.0770473  -0.0000000  -0.0359280  -0.0027868   0.0000000  -0.0112852
   32  -0.0000000   0.0179711  -0.0000000   0.0000000   0.0010830  -0.0000000
   33  -0.0359280  -0.0000000   0.1127417  -0.0041037   0.0000000  -0.0123884
   34  -0.0027868   0.0000000  -0.0041037   0.1261895   0.0000000  -0.0020162
   35   0.0000000   0.0010830   0.0000000   0.0000000   0.0125258   0.0000000
   36  -0.0112852  -0.0000000  -0.0123884  -0.0020162   0.0000000   0.0561253
 **********************************************************************
 **                                                                  **
 **                       VIBRATIONAL ANALYSIS                       **
 **                       --------------------                       **
 **                                                                  **
 **        VIBRATIONAL FREQUENCIES (CM**-1) AND NORMAL MODES         **
 **     FORCE CONSTANTS (mDYN/ANGSTROM) AND REDUCED MASSES (AMU)     **
 **                  INFRARED INTENSITIES (KM/MOL)                   **
 **                                                                  **
 **********************************************************************


 Mode:                 1                      2                      3
 Frequency:        35.36                  36.82                  49.14
 Force Cnst:      0.0605                 0.0845                 0.1701
 Red. Mass:      82.1345               105.8092               119.5300
 IR Active:          NO                     YES                    NO 
 IR Intens:        0.000                  0.000                  0.000
 Raman Active:       YES                    YES                    YES
               X      Y      Z        X      Y      Z        X      Y      Z
 C          0.000  0.108 -0.000   -0.000 -0.109 -0.000    0.000 -0.017 -0.000
 C         -0.000 -0.108  0.000   -0.000 -0.109 -0.000    0.000  0.017  0.000
 C         -0.000 -0.018  0.000   -0.000  0.069 -0.000    0.000 -0.006  0.000
 C         -0.000  0.057  0.000    0.000 -0.061  0.000    0.000  0.092  0.000
 C         -0.000 -0.057 -0.000    0.000 -0.061  0.000   -0.000 -0.092 -0.000
 C          0.000  0.018 -0.000    0.000  0.069  0.000    0.000  0.006 -0.000
 Br         0.000  0.656 -0.000   -0.000 -0.414 -0.000   -0.000 -0.236  0.000
 Br         0.000 -0.656  0.000   -0.000 -0.414 -0.000   -0.000  0.236 -0.000
 I         -0.000  0.078 -0.000   -0.000  0.503  0.000    0.000 -0.351 -0.000
 I          0.000  0.221 -0.000   -0.000 -0.236  0.000    0.000  0.559  0.000
 I         -0.000 -0.221  0.000   -0.000 -0.236 -0.000   -0.000 -0.559 -0.000
 I         -0.000 -0.078  0.000    0.000  0.503  0.000    0.000  0.351 -0.000
 TransDip   0.000 -0.000  0.000    0.000  0.001  0.000    0.000 -0.000  0.000

 Mode:                 4                      5                      6
 Frequency:       118.92                 119.90                 127.52
 Force Cnst:      0.8991                 0.7432                 1.1755
 Red. Mass:     107.9024                87.7525               122.6809
 IR Active:          YES                    YES                    YES
 IR Intens:        0.437                  0.747                  0.046
 Raman Active:       YES                    YES                    YES
               X      Y      Z        X      Y      Z        X      Y      Z
 C          0.128 -0.000  0.014   -0.015 -0.000 -0.222    0.014  0.000  0.035
 C          0.128 -0.000 -0.014    0.015  0.000 -0.222   -0.014 -0.000  0.035
 C          0.177 -0.000 -0.018    0.004  0.000 -0.196   -0.007 -0.000  0.031
 C          0.161  0.000  0.014   -0.025 -0.000 -0.243   -0.002 -0.000  0.053
 C          0.161  0.000 -0.014    0.025  0.000 -0.243    0.002 -0.000  0.053
 C          0.177  0.000  0.018   -0.004 -0.000 -0.196    0.007  0.000  0.031
 Br        -0.047  0.000  0.135   -0.116  0.000 -0.202    0.167 -0.000 -0.058
 Br        -0.047 -0.000 -0.135    0.116 -0.000 -0.202   -0.167  0.000 -0.058
 I          0.290  0.000 -0.361   -0.029 -0.000  0.323   -0.076  0.000 -0.363
 I         -0.305  0.000  0.313   -0.417  0.000 -0.135   -0.419 -0.000  0.387
 I         -0.305 -0.000 -0.313    0.417 -0.000 -0.135    0.419  0.000  0.387
 I          0.290 -0.000  0.361    0.029 -0.000  0.323    0.076  0.000 -0.363
 TransDip  -0.021 -0.000  0.000    0.000 -0.000  0.028    0.000  0.000 -0.007

 Mode:                 7                      8                      9
 Frequency:       134.64                 146.00                 152.60
 Force Cnst:      0.9681                 1.4264                 1.5766
 Red. Mass:      90.6340               113.5757               114.9151
 IR Active:          YES                    YES                    YES
 IR Intens:        0.079                  0.001                  0.003
 Raman Active:       YES                    YES                    YES
               X      Y      Z        X      Y      Z        X      Y      Z
 C         -0.026  0.000 -0.038   -0.034 -0.000  0.096    0.087  0.000  0.066
 C         -0.026  0.000  0.038    0.034  0.000  0.096    0.087  0.000 -0.066
 C         -0.104  0.000  0.032    0.169  0.000  0.024    0.054 -0.000 -0.070
 C         -0.133 -0.000 -0.001    0.030  0.000 -0.055   -0.089 -0.000 -0.116
 C         -0.133 -0.000  0.001   -0.030 -0.000 -0.055   -0.089 -0.000  0.116
 C         -0.104 -0.000 -0.032   -0.169 -0.000  0.024    0.054  0.000  0.070
 Br         0.457 -0.000 -0.305   -0.095  0.000  0.160   -0.035 -0.000  0.159
 Br         0.457  0.000  0.305    0.095 -0.000  0.160   -0.035 -0.000 -0.159
 I         -0.165 -0.000 -0.318    0.633  0.000 -0.071    0.297 -0.000  0.075
 I         -0.095 -0.000 -0.170   -0.123 -0.000 -0.035   -0.280  0.000 -0.510
 I         -0.095  0.000  0.170    0.123 -0.000 -0.035   -0.280 -0.000  0.510
 I         -0.165  0.000  0.318   -0.633  0.000 -0.071    0.297 -0.000 -0.075
 TransDip   0.009  0.000  0.000    0.000  0.000  0.001   -0.002 -0.000 -0.000

 Mode:                10                     11                     12
 Frequency:       161.90                 185.69                 189.20
 Force Cnst:      1.2838                 0.2680                 1.4920
 Red. Mass:      83.1253                13.1919                70.7379
 IR Active:          YES                    YES                    YES
 IR Intens:        0.010                  1.103                  0.229
 Raman Active:       YES                    YES                    YES
               X      Y      Z        X      Y      Z        X      Y      Z
 C          0.001 -0.000  0.022    0.000  0.457  0.000    0.033 -0.000  0.307
 C         -0.001 -0.000  0.022    0.000  0.457  0.000   -0.033 -0.000  0.307
 C          0.053  0.000 -0.001    0.000  0.407  0.000    0.031 -0.000  0.170
 C          0.011  0.000  0.004   -0.000  0.345  0.000   -0.016 -0.000  0.073
 C         -0.011 -0.000  0.004   -0.000  0.345 -0.000    0.016 -0.000  0.073
 C         -0.053 -0.000 -0.001    0.000  0.407  0.000   -0.031 -0.000  0.170
 Br         0.585 -0.000 -0.325    0.000 -0.064  0.000    0.336  0.000  0.398
 Br        -0.585  0.000 -0.325   -0.000 -0.064 -0.000   -0.336  0.000  0.398
 I          0.138  0.000  0.142   -0.000 -0.041  0.000   -0.082  0.000 -0.037
 I          0.077 -0.000  0.057    0.000 -0.034  0.000   -0.142  0.000 -0.263
 I         -0.077  0.000  0.057    0.000 -0.034 -0.000    0.142  0.000 -0.263
 I         -0.138  0.000  0.142   -0.000 -0.041  0.000    0.082  0.000 -0.037
 TransDip   0.000  0.000  0.003   -0.000 -0.034 -0.000    0.000  0.000 -0.015

 Mode:                13                     14                     15
 Frequency:       208.29                 325.23                 334.47
 Force Cnst:      1.6813                 0.7591                 0.8044
 Red. Mass:      65.7753                12.1802                12.2038
 IR Active:          YES                    NO                     YES
 IR Intens:        0.038                  0.000                  0.411
 Raman Active:       YES                    YES                    YES
               X      Y      Z        X      Y      Z        X      Y      Z
 C         -0.264  0.000 -0.155    0.000  0.290 -0.000   -0.000 -0.455  0.000
 C         -0.264 -0.000  0.155   -0.000 -0.290  0.000   -0.000 -0.455 -0.000
 C         -0.113 -0.000  0.083   -0.000 -0.581 -0.000    0.000  0.055 -0.000
 C         -0.072  0.000  0.059   -0.000 -0.278 -0.000    0.000  0.537  0.000
 C         -0.072  0.000 -0.059    0.000  0.278  0.000    0.000  0.537  0.000
 C         -0.113  0.000 -0.083    0.000  0.581  0.000    0.000  0.055  0.000
 Br        -0.258 -0.000 -0.528    0.000 -0.017  0.000    0.000  0.023  0.000
 Br        -0.258  0.000  0.528    0.000  0.017 -0.000    0.000  0.023 -0.000
 I          0.180 -0.000 -0.001    0.000  0.021  0.000   -0.000 -0.003  0.000
 I          0.023 -0.000 -0.007   -0.000  0.013  0.000   -0.000 -0.024 -0.000
 I          0.023 -0.000  0.007    0.000 -0.013 -0.000   -0.000 -0.024  0.000
 I          0.180 -0.000  0.001   -0.000 -0.021  0.000   -0.000 -0.003 -0.000
 TransDip   0.006 -0.000  0.000    0.000 -0.000  0.000    0.000 -0.021 -0.000

 Mode:                16                     17                     18
 Frequency:       458.16                 500.28                 540.28
 Force Cnst:      1.6921                 2.0641                 2.1031
 Red. Mass:      13.6818                13.9976                12.2285
 IR Active:          YES                    YES                    YES
 IR Intens:        9.977                 14.181                  0.731
 Raman Active:       YES                    YES                    YES
               X      Y      Z        X      Y      Z        X      Y      Z
 C          0.312  0.000 -0.022   -0.019  0.000  0.327   -0.394 -0.000  0.201
 C          0.312  0.000  0.022    0.019 -0.000  0.327   -0.394  0.000 -0.201
 C          0.416  0.000 -0.037   -0.048  0.000  0.408   -0.056  0.000 -0.407
 C          0.467 -0.000 -0.016   -0.005 -0.000  0.459    0.300 -0.000 -0.209
 C          0.467 -0.000  0.016    0.005 -0.000  0.459    0.300  0.000  0.209
 C          0.416 -0.000  0.037    0.048  0.000  0.408   -0.056  0.000  0.407
 Br        -0.049  0.000 -0.054   -0.042 -0.000 -0.097    0.030  0.000 -0.009
 Br        -0.049 -0.000  0.054    0.042  0.000 -0.097    0.030 -0.000  0.009
 I         -0.054 -0.000  0.003    0.003 -0.000 -0.012    0.006 -0.000  0.015
 I         -0.028  0.000 -0.022   -0.019  0.000 -0.041   -0.010  0.000  0.008
 I         -0.028  0.000  0.022    0.019  0.000 -0.041   -0.010 -0.000 -0.008
 I         -0.054  0.000 -0.003   -0.003 -0.000 -0.012    0.006 -0.000 -0.015
 TransDip   0.101  0.000  0.000   -0.000 -0.000  0.121   -0.027  0.000  0.000

 Mode:                19                     20                     21
 Frequency:       565.88                 574.06                 674.99
 Force Cnst:      2.2713                 2.3392                 3.2242
 Red. Mass:      12.0385                12.0476                12.0109
 IR Active:          YES                    NO                     NO 
 IR Intens:        0.154                  0.000                  0.000
 Raman Active:       YES                    YES                    YES
               X      Y      Z        X      Y      Z        X      Y      Z
 C          0.000 -0.283 -0.000   -0.000  0.483  0.000    0.000 -0.427  0.000
 C          0.000 -0.283 -0.000   -0.000 -0.483 -0.000    0.000  0.427 -0.000
 C         -0.000  0.574  0.000   -0.000 -0.006 -0.000    0.000 -0.402  0.000
 C         -0.000 -0.299  0.000    0.000  0.516 -0.000   -0.000  0.395 -0.000
 C         -0.000 -0.299 -0.000    0.000 -0.516  0.000   -0.000 -0.395  0.000
 C          0.000  0.574 -0.000    0.000  0.006  0.000   -0.000  0.402 -0.000
 Br         0.000  0.008  0.000    0.000 -0.014  0.000   -0.000  0.006 -0.000
 Br        -0.000  0.008  0.000    0.000  0.014  0.000   -0.000 -0.006  0.000
 I          0.000 -0.010 -0.000    0.000  0.001  0.000   -0.000  0.003 -0.000
 I          0.000  0.005  0.000   -0.000 -0.010  0.000    0.000 -0.004  0.000
 I          0.000  0.005  0.000   -0.000  0.010 -0.000    0.000  0.004 -0.000
 I         -0.000 -0.010  0.000   -0.000 -0.001 -0.000    0.000 -0.003  0.000
 TransDip   0.000 -0.013 -0.000   -0.000  0.000  0.000    0.000  0.000  0.000

 Mode:                22                     23                     24
 Frequency:       727.84                 760.35                 983.89
 Force Cnst:      3.8107                 4.1843                 6.8780
 Red. Mass:      12.2091                12.2841                12.0591
 IR Active:          YES                    YES                    YES
 IR Intens:        0.141                  0.136                  0.384
 Raman Active:       YES                    YES                    YES
               X      Y      Z        X      Y      Z        X      Y      Z
 C         -0.063  0.000  0.338    0.322  0.000  0.279   -0.270 -0.000 -0.374
 C          0.063 -0.000  0.338    0.322 -0.000 -0.279   -0.270  0.000  0.374
 C          0.554  0.000  0.046    0.070  0.000 -0.228    0.405  0.000  0.037
 C          0.043 -0.000 -0.263   -0.327  0.000 -0.391   -0.186  0.000 -0.295
 C         -0.043 -0.000 -0.263   -0.327  0.000  0.391   -0.186  0.000  0.295
 C         -0.554  0.000  0.046    0.070 -0.000  0.228    0.405 -0.000 -0.037
 Br        -0.017 -0.000 -0.024   -0.019  0.000 -0.036    0.010  0.000  0.017
 Br         0.017  0.000 -0.024   -0.019  0.000  0.036    0.010 -0.000 -0.017
 I         -0.018  0.000 -0.001   -0.002 -0.000 -0.001   -0.004 -0.000  0.000
 I          0.005  0.000  0.005    0.008 -0.000  0.014    0.002 -0.000  0.003
 I         -0.005 -0.000  0.005    0.008 -0.000 -0.014    0.002  0.000 -0.003
 I          0.018 -0.000 -0.001   -0.002  0.000  0.001   -0.004  0.000 -0.000
 TransDip  -0.000 -0.000  0.012    0.012 -0.000 -0.000    0.020  0.000 -0.000

 Mode:                25                     26                     27
 Frequency:      1083.89                1208.12                1256.50
 Force Cnst:      8.3539                10.3193                11.1704
 Red. Mass:      12.0691                12.0001                12.0087
 IR Active:          YES                    YES                    YES
 IR Intens:        0.293                  0.032                119.324
 Raman Active:       YES                    YES                    YES
               X      Y      Z        X      Y      Z        X      Y      Z
 C         -0.154  0.000 -0.354    0.332 -0.000 -0.200   -0.181  0.000  0.352
 C          0.154 -0.000 -0.354   -0.332 -0.000 -0.200   -0.181  0.000 -0.352
 C          0.377 -0.000 -0.086    0.003  0.000  0.401    0.391 -0.000 -0.052
 C          0.229 -0.000  0.386    0.388 -0.000 -0.196   -0.209  0.000  0.379
 C         -0.229  0.000  0.386   -0.388  0.000 -0.196   -0.209  0.000 -0.379
 C         -0.377  0.000 -0.086   -0.003  0.000  0.401    0.391 -0.000  0.052
 Br         0.009 -0.000  0.017    0.001  0.000 -0.000    0.001 -0.000 -0.007
 Br        -0.009  0.000  0.017   -0.001  0.000 -0.000    0.001 -0.000  0.007
 I         -0.006  0.000  0.000   -0.000  0.000 -0.000   -0.002 -0.000  0.000
 I         -0.004  0.000 -0.006   -0.000 -0.000 -0.000    0.001 -0.000 -0.002
 I          0.004 -0.000 -0.006    0.000 -0.000 -0.000    0.001  0.000  0.002
 I          0.006 -0.000  0.000    0.000 -0.000 -0.000   -0.002  0.000 -0.000
 TransDip   0.000 -0.000 -0.017   -0.000 -0.000  0.006    0.350  0.000 -0.000

 Mode:                28                     29                     30
 Frequency:      1270.69                1468.62                1469.38
 Force Cnst:     11.4329                15.2507                15.2661
 Red. Mass:      12.0178                12.0010                12.0008
 IR Active:          YES                    YES                    YES
 IR Intens:      156.436                  0.003                  0.000
 Raman Active:       YES                    YES                    YES
               X      Y      Z        X      Y      Z        X      Y      Z
 C         -0.343  0.000 -0.278   -0.494  0.000  0.118   -0.139  0.000  0.339
 C          0.343 -0.000 -0.278    0.494 -0.000  0.118   -0.139 -0.000 -0.339
 C          0.053 -0.000  0.401   -0.221 -0.000  0.001    0.027 -0.000  0.526
 C         -0.342  0.000 -0.155    0.422 -0.000 -0.124    0.117  0.000 -0.273
 C          0.342 -0.000 -0.155   -0.422  0.000 -0.124    0.117 -0.000  0.273
 C         -0.053  0.000  0.401    0.221 -0.000  0.001    0.027 -0.000 -0.526
 Br         0.007 -0.000  0.008    0.002 -0.000 -0.000    0.001 -0.000 -0.001
 Br        -0.007 -0.000  0.008   -0.002  0.000 -0.000    0.001 -0.000  0.001
 I         -0.001  0.000 -0.003   -0.001  0.000 -0.000   -0.000  0.000 -0.001
 I          0.002  0.000  0.001   -0.000  0.000  0.001   -0.001  0.000 -0.001
 I         -0.002  0.000  0.001    0.000 -0.000  0.001   -0.001  0.000  0.001
 I          0.001 -0.000 -0.003    0.001 -0.000 -0.000   -0.000 -0.000  0.001
 TransDip  -0.000  0.000 -0.401   -0.000  0.000  0.002    0.001  0.000  0.000

 STANDARD THERMODYNAMIC QUANTITIES AT   298.15 K  AND     1.00 ATM

   This Molecule has  0 Imaginary Frequencies
   Zero point vibrational energy:       22.685 kcal/mol

   Atom    1 Element C  Has Mass   12.00000
   Atom    2 Element C  Has Mass   12.00000
   Atom    3 Element C  Has Mass   12.00000
   Atom    4 Element C  Has Mass   12.00000
   Atom    5 Element C  Has Mass   12.00000
   Atom    6 Element C  Has Mass   12.00000
   Atom    7 Element Br Has Mass   78.91830
   Atom    8 Element Br Has Mass   78.91830
   Atom    9 Element I  Has Mass  126.90440
   Atom   10 Element I  Has Mass  126.90440
   Atom   11 Element I  Has Mass  126.90440
   Atom   12 Element I  Has Mass  126.90440
   Molecular Mass:   737.454200 amu
   Principal axes and moments of inertia in amu*Bohr^2:
                             1           2           3
    Eigenvalues --    12985.59874 16051.42236 29037.02110
          X               1.00000     0.00000     0.00000
          Y               0.00000     0.00000     1.00000
          Z               0.00000     1.00000     0.00000
   Rotational Symmetry Number is   2
   The Molecule is an Asymmetric Top
   Translational Enthalpy:        0.889 kcal/mol
   Rotational Enthalpy:           0.889 kcal/mol
   Vibrational Enthalpy:         29.695 kcal/mol
   gas constant (RT):             0.592 kcal/mol
   Translational Entropy:        45.674  cal/mol.K
   Rotational Entropy:           35.668  cal/mol.K
   Vibrational Entropy:          48.989  cal/mol.K

   Total Enthalpy:               32.065 kcal/mol
   Total Entropy:               130.331  cal/mol.K

 ======================================================================

 STANDARD THERMODYNAMIC QUANTITIES FOR ANHARMONIC VIBRATION -- TOSH

   Zero point vibrational energy: ************ kcal/mol

   Vibrational Enthalpy:       Infinity kcal/mol
   Vibrational Entropy:             NaN  cal/mol.K

   Total Enthalpy:             Infinity kcal/mol
   Total Entropy:                   NaN  cal/mol.K

 ======================================================================

 STANDARD THERMODYNAMIC QUANTITIES FOR ANHARMONIC VIBRATION -- VPT2

   Zero point vibrational energy: ************ kcal/mol

   Vibrational Enthalpy:       Infinity kcal/mol
   Vibrational Entropy:             NaN  cal/mol.K

   Total Enthalpy:             Infinity kcal/mol
   Total Entropy:                   NaN  cal/mol.K

 ======================================================================

Archival summary:
1\1\garfield\FREQ\ProcedureUnspecified\BasisUnspecified\4r26\taweetha\SatNov3001:26:012019SatNov3001:26:012019\0\\#,FREQ,ProcedureUnspecified,BasisUnspecified,\\0,1\I\C,1,2.14555\C,2,1.40847,1,120.327\C,3,1.40878,2,120.071,1,-180,0\C,4,1.40499,3,119.675,2,-0,0\C,5,1.40449,4,120.254,3,0,0\C,6,1.40499,5,120.254,4,-0,0\Br,6,1.90462,5,119.182,4,180,0\Br,5,1.90462,4,120.563,3,-180,0\I,4,2.13684,3,121.144,2,180,0\I,7,2.13684,6,119.181,5,-180,0\I,3,2.14555,2,120.327,1,0,0\\\@

 Total job time:  1730.15s(wall), 6656.39s(cpu) 
 Sat Nov 30 01:26:01 2019

        *************************************************************
        *                                                           *
        *  Thank you very much for using Q-Chem.  Have a nice day.  *
        *                                                           *
        *************************************************************
