# Supplementary material for: Geometric and energetic data from quantum chemical calculations of halobenzenes and xylenes
Source: Data Brief. 2020 Mar 5;30:105386. doi: 10.1016/j.dib.2020.105386 (PMC7114895; doi:10.1016/j.dib.2020.105386)
Supplement: Supplementary file 1 [file mmc1.zip › halobenzene/B3LYP/BrIBrIBrI.out]

                  Welcome to Q-Chem
     A Quantum Leap Into The Future Of Chemistry


 Q-Chem 5.2 (devel), Q-Chem, Inc., Pleasanton, CA (2019)

 Yihan Shao,  Zhengting Gan,  E. Epifanovsky,  A. T. B. Gilbert,  M. Wormit,  
 J. Kussmann,  A. W. Lange,  A. Behn,  Jia Deng,  Xintian Feng,  D. Ghosh,  
 M. Goldey,  P. R. Horn,  L. D. Jacobson,  I. Kaliman,  T. Kus,  A. Landau,  
 Jie Liu,  E. I. Proynov,  R. M. Richard,  R. P. Steele,  E. J. Sundstrom,  
 H. L. Woodcock III,  P. M. Zimmerman,  D. Zuev,  B. Albrecht,  E. Alguire,  
 S. A. Baeppler,  D. Barton,  Z. Benda,  Y. A. Bernard,  E. J. Berquist,  
 K. B. Bravaya,  H. Burton,  D. Casanova,  Chun-Min Chang,  Yunqing Chen,  
 A. Chien,  K. D. Closser,  M. P. Coons,  S. Coriani,  S. Dasgupta,  
 A. L. Dempwolff,  M. Diedenhofen,  Hainam Do,  R. G. Edgar,  Po-Tung Fang,  
 S. Faraji,  S. Fatehi,  Qingguo Feng,  K. D. Fenk,  J. Fosso-Tande,  
 J. Gayvert,  Qinghui Ge,  A. Ghysels,  G. Gidofalvi,  J. Gomes,  
 J. Gonthier,  A. Gunina,  D. Hait,  M. W. D. Hanson-Heine,  
 P. H. P. Harbach,  A. W. Hauser,  M. F. Herbst,  J. E. Herr,  
 E. G. Hohenstein,  Z. C. Holden,  Kerwin Hui,  B. C. Huynh,  T.-C. Jagau,  
 Hyunjun Ji,  B. Kaduk,  K. Khistyaev,  Jaehoon Kim,  P. Klunzinger,  K. Koh,  
 D. Kosenkov,  L. Koulias,  T. Kowalczyk,  C. M. Krauter,  A. Kunitsa,  
 Ka Un Lao,  A. Laurent,  K. V. Lawler,  Joonho Lee,  D. Lefrancois,  
 S. Lehtola,  D. S. Levine,  Yi-Pei Li,  You-Sheng Lin,  Fenglai Liu,  
 E. Livshits,  A. Luenser,  P. Manohar,  E. Mansoor,  S. F. Manzer,  
 Shan-Ping Mao,  Yuezhi Mao,  N. Mardirossian,  A. V. Marenich,  
 T. Markovich,  L. A. Martinez-Martinez,  S. A. Maurer,  N. J. Mayhall,  
 S. C. McKenzie,  J.-M. Mewes,  P. Morgante,  A. F. Morrison,  
 J. W. Mullinax,  K. Nanda,  T. S. Nguyen-Beck,  R. Olivares-Amaya,  
 J. A. Parkhill,  Zheng Pei,  T. M. Perrine,  F. Plasser,  P. Pokhilko,  
 S. Prager,  A. Prociuk,  E. Ramos,  D. R. Rehn,  F. Rob,  M. Scheurer,  
 M. Schneider,  N. Sergueev,  S. M. Sharada,  S. Sharma,  D. W. Small,  
 T. Stauch,  T. Stein,  Yu-Chuan Su,  A. J. W. Thom,  A. Tkatchenko,  
 T. Tsuchimochi,  N. M. Tubman,  L. Vogt,  M. L. Vidal,  O. Vydrov,  
 M. A. Watson,  J. Wenzel,  M. de Wergifosse,  T. A. Wesolowski,  A. White,  
 J. Witte,  A. Yamada,  Jun Yang,  K. Yao,  S. Yeganeh,  S. R. Yost,  
 Zhi-Qiang You,  A. Zech,  Igor Ying Zhang,  Xing Zhang,  Yan Zhao,  
 Ying Zhu,  B. R. Brooks,  G. K. L. Chan,  C. J. Cramer,  M. S. Gordon,  
 W. J. Hehre,  A. Klamt,  M. W. Schmidt,  C. D. Sherrill,  D. G. Truhlar,  
 A. Aspuru-Guzik,  R. Baer,  A. T. Bell,  N. A. Besley,  Jeng-Da Chai,  
 A. E. DePrince, III,  R. A. DiStasio Jr.,  A. Dreuw,  B. D. Dunietz,  
 T. R. Furlani,  Chao-Ping Hsu,  Yousung Jung,  Jing Kong,  D. S. Lambrecht,  
 WanZhen Liang,  C. Ochsenfeld,  V. A. Rassolov,  L. V. Slipchenko,  
 J. E. Subotnik,  T. Van Voorhis,  J. M. Herbert,  A. I. Krylov,  
 P. M. W. Gill,  M. Head-Gordon

 Contributors to earlier versions of Q-Chem not listed above: 
 R. D. Adamson,  B. Austin,  J. Baker,  G. J. O. Beran,  K. Brandhorst,  
 S. T. Brown,  E. F. C. Byrd,  A. K. Chakraborty,  C.-L. Cheng,  
 Siu Hung Chien,  D. M. Chipman,  D. L. Crittenden,  H. Dachsel,  
 R. J. Doerksen,  A. D. Dutoi,  L. Fusti-Molnar,  W. A. Goddard III,  
 A. Golubeva-Zadorozhnaya,  S. R. Gwaltney,  G. Hawkins,  A. Heyden,  
 S. Hirata,  G. Kedziora,  F. J. Keil,  C. Kelley,  Jihan Kim,  R. A. King,  
 R. Z. Khaliullin,  P. P. Korambath,  W. Kurlancheek,  A. M. Lee,  M. S. Lee,  
 S. V. Levchenko,  Ching Yeh Lin,  D. Liotard,  R. C. Lochan,  I. Lotan,  
 P. E. Maslen,  N. Nair,  D. P. O'Neill,  D. Neuhauser,  E. Neuscamman,  
 C. M. Oana,  R. Olson,  B. Peters,  R. Peverati,  P. A. Pieniazek,  
 Y. M. Rhee,  J. Ritchie,  M. A. Rohrdanz,  E. Rosta,  N. J. Russ,  
 H. F. Schaefer III,  N. E. Schultz,  N. Shenvi,  A. C. Simmonett,  A. Sodt,  
 D. Stuck,  K. S. Thanthiriwatte,  V. Vanovschi,  Tao Wang,  A. Warshel,  
 C. F. Williams,  Q. Wu,  X. Xu,  W. Zhang

 Please cite Q-Chem as follows:
 Y. Shao et al., Mol. Phys. 113, 184-215 (2015)
 DOI: 10.1080/00268976.2014.952696

 Q-Chem 5.2.1 for Intel X86 EM64T Linux

 Parts of Q-Chem use Armadillo 8.300.2 (Tropical Shenanigans).
 http://arma.sourceforge.net/

 Q-Chem begins on Sat Nov 30 01:26:01 2019  

Host: 
0

     Scratch files written to /scratch/taweetham/qchem22570//
NAlpha2: 300
NElect   300
Mult     1

Checking the input file for inconsistencies... 	...done.

--------------------------------------------------------------
User input:
--------------------------------------------------------------
$MOLECULE
0 1
C   
C	1	CC
C	2	CC	1	120.0		
C	3	CC	2	120.0	1	0.0
C	4	CC	3	120.0	2	0.0	
C	5 	CC	4	120.0	3	0.0
Br	1	CBr	2	120.0	3	180.0
I	2	CI	3	120.0	4	180.0
Br	3	CBr	4	120.0	5	180.0
I	4	CI	5	120.0	6	180.0
Br	5	CBr	6	120.0	1	180.0
I	6	CI	1	120.0	2	180.0

CC=1.39483
CH=1.08673
CF=1.33960
CCl=1.72090
CBr=1.89068
CI=2.07886
$END

$REM
   JOB_TYPE	OPTIMIZATION
   BASIS	6-311++G**
   METHOD	B3LYP
   MEM_TOTAL	64000
   SYM_IGNORE	TRUE
$END

--------------------------------------------------------------
 ----------------------------------------------------------------
             Standard Nuclear Orientation (Angstroms)
    I     Atom           X                Y                Z
 ----------------------------------------------------------------
    1      C       0.0000000000     0.0000000000     0.0000000000
    2      C       0.0000000000     0.0000000000     1.3948300000
    3      C       1.2079582140     0.0000000000     2.0922450000
    4      C       2.4159164279     0.0000000000     1.3948300000
    5      C       2.4159164279     0.0000000000    -0.0000000000
    6      C       1.2079582140     0.0000000000    -0.6974150000
    7      Br     -1.6373769104    -0.0000000000    -0.9453400000
    8      I      -1.8003455709    -0.0000000000     2.4342600000
    9      Br      1.2079582140    -0.0000000000     3.9829250000
   10      I       4.2162619988    -0.0000000000     2.4342600000
   11      Br      4.0532933383    -0.0000000000    -0.9453400000
   12      I       1.2079582140    -0.0000000000    -2.7762750000
 ----------------------------------------------------------------
 Nuclear Repulsion Energy =        4962.79220635 hartrees
 There are      150 alpha and      150 beta electrons
 Requested basis set is 6-311++G(d,p)
 There are 165 shells and 462 basis functions

 Total QAlloc Memory Limit  64000 MB
 Mega-Array Size       188 MB
 MEM_STATIC part       192 MB
 A cutoff of  1.0D-11 yielded   7767 shell pairs
 There are     67884 function pairs (     75987 Cartesian)
 Smallest overlap matrix eigenvalue = 5.67E-07

 Q-Chem warning in module stvman/mkSTV.C, line 318:

 Overlap eigenvalue is smaller than square root of threshold
 Use THRESH >= 12 to get rid of this warning

 Linear dependence detected in AO basis
 Tighter screening thresholds may be required for diffuse basis sets
 Use S2THRESH > 14 and THRESH = 14 in case of SCF convergence issues
 Number of orthogonalized atomic orbitals = 461
 Maximum deviation from orthogonality = 2.008E-10

 Scale SEOQF with 1.000000e-01/1.000000e-01/1.000000e-01

 Standard Electronic Orientation quadrupole field applied
 Nucleus-field energy     =    -0.0000001115 hartrees
 Guess from superposition of atomic densities
 Warning:  Energy on first SCF cycle will be non-variational
 SAD guess density has 300.000000 electrons

 -----------------------------------------------------------------------
  General SCF calculation program by
  Eric Jon Sundstrom, Paul Horn, Yuezhi Mao, Dmitri Zuev, Alec White,
  David Stuck, Shaama M.S., Shane Yost, Joonho Lee, David Small,
  Daniel Levine, Susi Lehtola, Hugh Burton, Evgeny Epifanovsky,
  Bang C. Huynh
 -----------------------------------------------------------------------
 Exchange:     0.2000 Hartree-Fock + 0.0800 Slater + 0.7200 B88
 Correlation:  0.1900 VWN1RPA + 0.8100 LYP
 Using SG-1 standard quadrature grid
 using 4 threads for integral computing
 -------------------------------------------------------
 OpenMP Integral computing Module                
 Release: version 2.0, May 2017, Q-Chem Inc. Pleasanton 
 -------------------------------------------------------
 A restricted SCF calculation will be
 performed using DIIS
 SCF converges when DIIS error is below 1.0e-08
 ---------------------------------------
  Cycle       Energy         DIIS error
 ---------------------------------------
    1  -28712.0338540601      2.72e-02  
    2  -28709.5616400324      1.92e-03  
    3  -28709.4268986123      2.86e-03  
    4  -28709.5973793927      8.58e-04  
    5  -28709.6202514888      1.23e-04  
    6  -28709.6205563234      4.14e-05  
    7  -28709.6205926096      1.46e-05  
    8  -28709.6205977371      2.46e-06  
    9  -28709.6205978526      7.85e-07  
   10  -28709.6205978642      1.98e-07  
   11  -28709.6205978644      3.53e-08  
   12  -28709.6205978653      1.52e-08  
   13  -28709.6205978714      9.59e-09  Convergence criterion met
 ---------------------------------------
 SCF time:   CPU 319.99s  wall 85.00s 
 SCF   energy in the final basis set =   -28709.6205978714
 Total energy in the final basis set =   -28709.6205978714

 --------------------------------------------------------------

                    Orbital Energies (a.u.)
 --------------------------------------------------------------

 Alpha MOs
 -- Occupied --
**************************-482.8553-482.8553-482.8553-176.3165-176.3165
********-165.7203-165.7203-165.7203-165.7182-165.7182-165.7182-165.7180
********-165.7179 -62.5084 -62.5084 -62.5084 -56.3291 -56.3291 -56.3290
-56.3250 -56.3250 -56.3250 -56.3246 -56.3246 -56.3246 -35.8132 -35.8131
-35.8131 -31.3065 -31.3065 -31.3065 -31.3005 -31.3005 -31.3005 -31.2999
-31.2999 -31.2999 -22.9569 -22.9569 -22.9569 -22.9556 -22.9556 -22.9556
-22.9552 -22.9552 -22.9552 -22.9510 -22.9510 -22.9510 -22.9510 -22.9510
-22.9510 -10.2774 -10.2774 -10.2774 -10.2655 -10.2655 -10.2655  -8.7175
 -8.7175  -8.7175  -6.5496  -6.5496  -6.5496  -6.5361  -6.5361  -6.5360
 -6.5350  -6.5350  -6.5350  -6.3629  -6.3629  -6.3629  -4.7758  -4.7758
 -4.7758  -4.7609  -4.7609  -4.7609  -4.7597  -4.7597  -4.7597  -2.6604
 -2.6603  -2.6603  -2.6568  -2.6568  -2.6567  -2.6560  -2.6560  -2.6560
 -2.6452  -2.6452  -2.6452  -2.6451  -2.6451  -2.6451  -2.0419  -2.0418
 -2.0418  -2.0373  -2.0373  -2.0372  -2.0363  -2.0363  -2.0363  -2.0234
 -2.0234  -2.0234  -2.0233  -2.0232  -2.0232  -0.9444  -0.8695  -0.8695
 -0.8054  -0.7798  -0.7797  -0.6842  -0.6834  -0.6834  -0.6026  -0.6026
 -0.5505  -0.5035  -0.4602  -0.4381  -0.4381  -0.4340  -0.3811  -0.3811
 -0.3806  -0.3806  -0.3423  -0.3352  -0.3352  -0.3128  -0.3118  -0.3118
 -0.2829  -0.2741  -0.2741  -0.2581  -0.2580  -0.2418
 -- Virtual --
 -0.1044  -0.0678  -0.0678  -0.0505  -0.0505  -0.0179  -0.0030  -0.0029
  0.0023   0.0250   0.0251   0.0404   0.0471   0.0543   0.0589   0.0590
  0.0593   0.0593   0.0720   0.0721   0.0741   0.0963   0.1013   0.1033
  0.1034   0.1159   0.1163   0.1309   0.1310   0.1328   0.1469   0.1469
  0.1791   0.1795   0.1814   0.1815   0.1906   0.1939   0.1947   0.2031
  0.2031   0.2098   0.2179   0.2183   0.2323   0.2417   0.2421   0.2515
  0.2516   0.2658   0.2659   0.2979   0.3027   0.3059   0.3063   0.3347
  0.3604   0.3649   0.3800   0.3889   0.3889   0.3904   0.3915   0.3917
  0.4169   0.4172   0.4276   0.4382   0.4382   0.4469   0.4469   0.4484
  0.4485   0.4612   0.4784   0.4784   0.4933   0.4933   0.5120   0.5157
  0.5158   0.5219   0.5272   0.5273   0.5367   0.5475   0.5515   0.5550
  0.5550   0.5802   0.6002   0.6119   0.6241   0.6242   0.6248   0.6249
  0.6624   0.6626   0.6787   0.7101   0.7101   0.7127   0.7128   0.7276
  0.7504   0.7505   0.7602   0.7851   0.8004   0.8007   0.8392   0.8393
  0.8471   0.8536   0.8536   0.8739   0.8927   0.9427   0.9642   1.0076
  1.0077   1.0254   1.0255   1.1006   1.1007   1.1156   1.1347   1.1350
  1.1915   1.1916   1.2438   1.2438   1.3379   1.3405   1.3634   1.3636
  1.3703   1.3752   1.4387   1.4736   1.4756   1.4756   1.4782   1.4964
  1.4964   1.5411   1.5787   1.5788   1.7246   1.7246   1.7582   1.7582
  1.8223   1.8224   1.8539   1.8539   1.9016   2.0059   2.0061   2.0364
  2.0364   2.0407   2.1225   2.1225   2.1636   2.1832   2.2109   2.2109
  2.2670   2.3026   2.3027   2.3054   2.3557   2.3558   2.4891   2.5799
  2.7108   2.7108   2.7848   2.8237   2.8237   2.9123   2.9123   2.9713
  3.0492   3.0860   3.1497   3.1497   3.3975   3.3975   3.6272   3.8134
  3.8134   3.9381   3.9418   3.9636   3.9638   3.9925   3.9926   3.9947
  4.0010   4.0184   4.0186   4.0321   4.0323   4.0589   4.0604   4.0606
  4.0739   4.0741   4.0894   4.1358   4.1638   4.1638   4.2482   4.2482
  4.2590   4.2965   4.2966   4.3011   4.3893   4.4064   4.4064   4.5108
  4.5109   4.6164   4.8258   6.0191   6.0193   6.0429   6.1103   6.1222
  6.1333   6.1333   6.1900   6.1900   6.7195   6.7704   6.7705   7.5483
  7.5486   7.5681   7.6783   7.6786   7.7193   7.7565   7.7581   7.7583
 23.1644  23.7847  23.7847  23.9578  23.9578  24.0466  27.9201  27.9202
 27.9579  28.3555  28.3556  28.3740  28.4047  28.4335  28.4335  28.4381
 28.4488  28.4489  28.5257  28.5317  28.5318  28.5444  28.5574  28.5574
 28.5613  28.5613  28.5663  28.6215  28.6305  28.6305  28.7285  28.7363
 28.7363  47.9629  48.0201  48.0201 127.8947 127.8948 127.9089 127.9571
127.9576 127.9626 127.9626 127.9896 127.9897 151.7090 151.7090 151.7421
289.7456 289.7456 289.7653 289.8775 289.8775 289.9202 289.9793 289.9794
289.97961020.76811020.84191020.84191901.87431901.87431901.9086
 --------------------------------------------------------------

          Ground-State Mulliken Net Atomic Charges

     Atom                 Charge (a.u.)
  ----------------------------------------
      1 C                     0.360103
      2 C                    -0.171112
      3 C                     0.351173
      4 C                    -0.171112
      5 C                     0.360103
      6 C                    -0.184584
      7 Br                   -0.282638
      8 I                     0.100900
      9 Br                   -0.282599
     10 I                     0.100900
     11 Br                   -0.282638
     12 I                     0.101504
  ----------------------------------------
  Sum of atomic charges =     0.000000

 -----------------------------------------------------------------
                    Cartesian Multipole Moments
 -----------------------------------------------------------------
    Charge (ESU x 10^10)
                 0.0000
    Dipole Moment (Debye)
         X      -0.0000      Y      -0.0000      Z      -0.0003
       Tot       0.0003
    Quadrupole Moments (Debye-Ang)
        XX    -166.8119     XY       0.0000     YY    -175.6720
        XZ      -0.0004     YZ      -0.0000     ZZ    -166.8148
    Octopole Moments (Debye-Ang^2)
       XXX    -604.5055    XXY      -0.0000    XYY    -212.2044
       YYY      -0.0000    XXZ    -106.3734    XYZ       0.0000
       YYZ    -122.5125    XZZ    -201.5054    YZZ      -0.0000
       ZZZ    -358.9970
    Hexadecapole Moments (Debye-Ang^3)
      XXXX   -6390.8486   XXXY       0.0000   XXYY   -1190.3061
      XYYY       0.0000   YYYY    -229.4149   XXXZ    -385.4829
      XXYZ       0.0000   XYYZ    -147.9900   YYYZ       0.0000
      XXZZ   -1954.1039   XYZZ       0.0000   YYZZ   -1019.4499
      XZZZ    -433.6534   YZZZ      -0.0000   ZZZZ   -5445.0724
 -----------------------------------------------------------------
 Calculating analytic gradient of the SCF energy
 Gradient of SCF Energy
            1           2           3           4           5           6
    1   0.0001192   0.0021053  -0.0000000  -0.0021053  -0.0001192  -0.0000000
    2   0.0000000  -0.0000000  -0.0000000   0.0000000  -0.0000000  -0.0000000
    3  -0.0000330  -0.0003152   0.0005284  -0.0003152  -0.0000330   0.0029825
            7           8           9          10          11          12
    1   0.0053830   0.0155444   0.0000000  -0.0155444  -0.0053830   0.0000000
    2   0.0000000  -0.0000000  -0.0000000  -0.0000000  -0.0000000  -0.0000000
    3   0.0030495  -0.0097445  -0.0066730  -0.0097445   0.0030495   0.0172485
 Max gradient component =       1.725E-02
 RMS gradient           =       5.553E-03
 Gradient time:  CPU 115.33 s  wall 28.97 s
 Geometry Optimization Parameters
   NAtoms,    NIC,     NZ,  NCons,   NDum,   NFix, NCnnct, MaxDiis
       12      78      12       0       0       0       0       0


** GEOMETRY OPTIMIZATION IN DELOCALIZED INTERNAL COORDINATES **
   Searching for a Minimum

   Optimization Cycle:   1

                       Coordinates (Angstroms)
     ATOM                X               Y               Z
      1  C         0.0000000000    0.0000000000    0.0000000000
      2  C         0.0000000000    0.0000000000    1.3948300000
      3  C         1.2079582140    0.0000000000    2.0922450000
      4  C         2.4159164279    0.0000000000    1.3948300000
      5  C         2.4159164279    0.0000000000    0.0000000000
      6  C         1.2079582140    0.0000000000   -0.6974150000
      7  Br       -1.6373769104    0.0000000000   -0.9453400000
      8  I        -1.8003455709    0.0000000000    2.4342600000
      9  Br        1.2079582140    0.0000000000    3.9829250000
     10  I         4.2162619988    0.0000000000    2.4342600000
     11  Br        4.0532933383    0.0000000000   -0.9453400000
     12  I         1.2079582140    0.0000000000   -2.7762750000
   Point Group: c1    Number of degrees of freedom:    30


   Energy is -28709.620597871


 Attempting to generate delocalized internal coordinates
 Initial Hessian constructed with Jon Baker's OPTIMIZE code

 21 Hessian modes will be used to form the next step
  Hessian Eigenvalues:
     0.124424    0.124424    0.124424    0.201019    0.201019    0.201019
     0.250000    0.250000    0.250000    0.250000    0.250000    0.250000
     0.250000    0.250000    0.250000    0.426727    0.426727    0.464882
     0.464882    0.464882    0.464882

 Minimum search - taking simple RFO step
 Searching for Lamda that Minimizes Along All modes
 Value Taken    Lamda =  -0.01045139
 Step Taken.  Stepsize is  0.249974

                             Maximum     Tolerance    Cnvgd?
         Gradient           0.043287      0.000300      NO
         Displacement       0.163250      0.001200      NO
         Energy change     *********      0.000001      NO


 New Cartesian Coordinates Obtained by Inverse Iteration

 Displacement from previous Coordinates is:  0.318189
 ----------------------------------------------------------------
             Standard Nuclear Orientation (Angstroms)
    I     Atom           X                Y                Z
 ----------------------------------------------------------------
    1      C      -0.0087544490     0.0000000000    -0.0066448237
    2      C      -0.0178482826     0.0000000000     1.4027753664
    3      C       1.2079582178     0.0000000000     2.0979090208
    4      C       2.4337647169     0.0000000000     1.4027753637
    5      C       2.4246708771     0.0000000000    -0.0066448274
    6      C       1.2079582128     0.0000000000    -0.7194472187
    7      Br     -1.6598183333     0.0000000000    -0.9592404251
    8      I      -1.8743622533     0.0000000000     2.4887157884
    9      Br      1.2079582224     0.0000000000     4.0052874055
   10      I       4.2902786725     0.0000000000     2.4887158110
   11      Br      4.0757347589     0.0000000000    -0.9592404286
   12      I       1.2079582074     0.0000000000    -2.8659810324
 ----------------------------------------------------------------
 Nuclear Repulsion Energy =        4872.36029458 hartrees
 There are      150 alpha and      150 beta electrons
 Applying Cartesian multipole field
    Component          Value
    ---------          -----
     (2,0,0)        1.00000E-11
     (0,2,0)        2.00000E-11
     (0,0,2)       -3.00000E-11
 Nucleus-field energy     =    -0.0000001163 hartrees
 Requested basis set is 6-311++G(d,p)
 There are 165 shells and 462 basis functions
 A cutoff of  1.0D-11 yielded   7686 shell pairs
 There are     67065 function pairs (     75027 Cartesian)
 Smallest overlap matrix eigenvalue = 6.80E-07

 Q-Chem warning in module stvman/mkSTV.C, line 318:

 Overlap eigenvalue is smaller than square root of threshold
 Use THRESH >= 12 to get rid of this warning

 Linear dependence detected in AO basis
 Tighter screening thresholds may be required for diffuse basis sets
 Use S2THRESH > 14 and THRESH = 14 in case of SCF convergence issues
 Number of orthogonalized atomic orbitals = 461
 Maximum deviation from orthogonality = 8.174E-10
 Guess MOs from SCF MO coefficient file

 -----------------------------------------------------------------------
  General SCF calculation program by
  Eric Jon Sundstrom, Paul Horn, Yuezhi Mao, Dmitri Zuev, Alec White,
  David Stuck, Shaama M.S., Shane Yost, Joonho Lee, David Small,
  Daniel Levine, Susi Lehtola, Hugh Burton, Evgeny Epifanovsky,
  Bang C. Huynh
 -----------------------------------------------------------------------
 Exchange:     0.2000 Hartree-Fock + 0.0800 Slater + 0.7200 B88
 Correlation:  0.1900 VWN1RPA + 0.8100 LYP
 Using SG-1 standard quadrature grid
 using 4 threads for integral computing
 -------------------------------------------------------
 OpenMP Integral computing Module                
 Release: version 2.0, May 2017, Q-Chem Inc. Pleasanton 
 -------------------------------------------------------
 A restricted SCF calculation will be
 performed using DIIS
 SCF converges when DIIS error is below 1.0e-08
 ---------------------------------------
  Cycle       Energy         DIIS error
 ---------------------------------------
    1  -28709.6209491633      4.98e-04  
    2  -28709.6217212660      3.06e-04  
    3  -28709.6193305690      4.14e-04  
    4  -28709.6244842772      4.18e-05  
    5  -28709.6245247441      9.14e-06  
    6  -28709.6245267464      2.15e-06  
    7  -28709.6245268346      7.68e-07  
    8  -28709.6245268411      2.66e-07  
    9  -28709.6245268416      1.40e-07  
   10  -28709.6245268433      3.77e-08  
   11  -28709.6245268481      9.33e-09  Convergence criterion met
 ---------------------------------------
 SCF time:   CPU 275.58s  wall 74.00s 
 SCF   energy in the final basis set =   -28709.6245268481
 Total energy in the final basis set =   -28709.6245268481

 --------------------------------------------------------------

                    Orbital Energies (a.u.)
 --------------------------------------------------------------

 Alpha MOs
 -- Occupied --
**************************-482.8558-482.8558-482.8556-176.3190-176.3189
********-165.7229-165.7228-165.7228-165.7206-165.7206-165.7206-165.7204
********-165.7203 -62.5087 -62.5087 -62.5085 -56.3294 -56.3294 -56.3292
-56.3253 -56.3253 -56.3251 -56.3249 -56.3249 -56.3247 -35.8154 -35.8153
-35.8153 -31.3090 -31.3089 -31.3089 -31.3026 -31.3025 -31.3025 -31.3020
-31.3020 -31.3020 -22.9594 -22.9593 -22.9593 -22.9579 -22.9579 -22.9579
-22.9576 -22.9575 -22.9575 -22.9531 -22.9531 -22.9530 -22.9530 -22.9530
-22.9530 -10.2840 -10.2840 -10.2838 -10.2733 -10.2732 -10.2732  -8.7176
 -8.7176  -8.7174  -6.5498  -6.5498  -6.5496  -6.5361  -6.5361  -6.5359
 -6.5351  -6.5351  -6.5349  -6.3647  -6.3647  -6.3647  -4.7778  -4.7778
 -4.7778  -4.7624  -4.7623  -4.7623  -4.7613  -4.7612  -4.7612  -2.6605
 -2.6605  -2.6604  -2.6570  -2.6570  -2.6566  -2.6562  -2.6561  -2.6559
 -2.6452  -2.6452  -2.6451  -2.6451  -2.6450  -2.6449  -2.0434  -2.0432
 -2.0432  -2.0390  -2.0390  -2.0389  -2.0381  -2.0381  -2.0381  -2.0247
 -2.0247  -2.0247  -2.0246  -2.0245  -2.0245  -0.9361  -0.8634  -0.8634
 -0.8025  -0.7733  -0.7732  -0.6786  -0.6785  -0.6772  -0.6045  -0.6045
 -0.5436  -0.5008  -0.4537  -0.4352  -0.4350  -0.4314  -0.3779  -0.3778
 -0.3761  -0.3761  -0.3399  -0.3340  -0.3334  -0.3120  -0.3091  -0.3090
 -0.2839  -0.2762  -0.2754  -0.2608  -0.2607  -0.2468
 -- Virtual --
 -0.1163  -0.0712  -0.0712  -0.0638  -0.0634  -0.0281  -0.0094  -0.0092
  0.0014   0.0248   0.0249   0.0405   0.0468   0.0555   0.0575   0.0575
  0.0592   0.0592   0.0701   0.0713   0.0715   0.0970   0.1002   0.1019
  0.1020   0.1152   0.1159   0.1309   0.1309   0.1321   0.1483   0.1484
  0.1734   0.1735   0.1801   0.1802   0.1863   0.1943   0.1947   0.2006
  0.2006   0.2093   0.2158   0.2159   0.2234   0.2409   0.2411   0.2475
  0.2479   0.2671   0.2673   0.2902   0.2978   0.2981   0.3125   0.3394
  0.3603   0.3649   0.3759   0.3765   0.3826   0.3883   0.3886   0.3886
  0.4140   0.4141   0.4155   0.4354   0.4359   0.4402   0.4406   0.4468
  0.4469   0.4647   0.4773   0.4787   0.4894   0.4898   0.4991   0.5147
  0.5150   0.5191   0.5235   0.5236   0.5266   0.5445   0.5467   0.5553
  0.5555   0.5708   0.5838   0.5953   0.6034   0.6046   0.6219   0.6220
  0.6535   0.6536   0.6763   0.7037   0.7044   0.7065   0.7065   0.7158
  0.7376   0.7380   0.7592   0.7627   0.7959   0.7964   0.8345   0.8353
  0.8404   0.8464   0.8466   0.8717   0.8739   0.9389   0.9576   0.9959
  0.9970   1.0138   1.0142   1.0968   1.0972   1.1183   1.1324   1.1328
  1.1742   1.1747   1.2394   1.2398   1.3050   1.3216   1.3555   1.3560
  1.3683   1.4069   1.4342   1.4482   1.4490   1.4632   1.4665   1.4674
  1.4752   1.5296   1.5710   1.5716   1.7166   1.7172   1.7478   1.7484
  1.8081   1.8083   1.8419   1.8426   1.8914   2.0045   2.0048   2.0174
  2.0184   2.0336   2.1130   2.1133   2.1403   2.1773   2.1952   2.1953
  2.2444   2.2838   2.2840   2.2886   2.3427   2.3429   2.4869   2.5731
  2.7070   2.7072   2.7596   2.8177   2.8182   2.9075   2.9081   2.9561
  3.0322   3.0480   3.1302   3.1302   3.3743   3.3748   3.5914   3.7939
  3.7943   3.9402   3.9426   3.9611   3.9612   3.9908   3.9922   3.9925
  3.9984   4.0089   4.0092   4.0246   4.0254   4.0481   4.0587   4.0588
  4.0688   4.0689   4.0839   4.1238   4.1461   4.1468   4.2383   4.2392
  4.2600   4.2800   4.2805   4.2807   4.3887   4.4053   4.4055   4.4786
  4.4795   4.5709   4.7860   6.0136   6.0136   6.0375   6.1004   6.1187
  6.1194   6.1199   6.1586   6.1594   6.7027   6.7651   6.7654   7.5474
  7.5479   7.5636   7.6744   7.6749   7.7144   7.7320   7.7483   7.7489
 23.1628  23.7453  23.7459  23.9007  23.9011  23.9807  27.8975  27.8977
 27.9262  28.3501  28.3501  28.3688  28.3940  28.4183  28.4189  28.4348
 28.4353  28.4356  28.5237  28.5290  28.5291  28.5402  28.5506  28.5507
 28.5564  28.5566  28.5612  28.6179  28.6188  28.6189  28.7198  28.7201
 28.7298  47.9513  48.0164  48.0166 127.8897 127.8897 127.9039 127.9502
127.9522 127.9525 127.9544 127.9737 127.9741 151.6886 151.6888 151.7147
289.7441 289.7443 289.7603 289.8722 289.8726 289.9151 289.9561 289.9697
289.97001020.75371020.83731020.83751901.85291901.85311901.8798
 --------------------------------------------------------------

          Ground-State Mulliken Net Atomic Charges

     Atom                 Charge (a.u.)
  ----------------------------------------
      1 C                     0.277878
      2 C                    -0.113829
      3 C                     0.287162
      4 C                    -0.113829
      5 C                     0.277878
      6 C                    -0.129368
      7 Br                   -0.270746
      8 I                     0.109165
      9 Br                   -0.272305
     10 I                     0.109165
     11 Br                   -0.270746
     12 I                     0.109574
  ----------------------------------------
  Sum of atomic charges =     0.000000

 -----------------------------------------------------------------
                    Cartesian Multipole Moments
 -----------------------------------------------------------------
    Charge (ESU x 10^10)
                 0.0000
    Dipole Moment (Debye)
         X      -0.0000      Y      -0.0000      Z       0.0053
       Tot       0.0053
    Quadrupole Moments (Debye-Ang)
        XX    -166.4906     XY      -0.0000     YY    -176.3108
        XZ       0.0064     YZ      -0.0000     ZZ    -166.2832
    Octopole Moments (Debye-Ang^2)
       XXX    -603.3411    XXY      -0.0000    XYY    -212.9760
       YYY      -0.0000    XXZ    -103.3449    XYZ      -0.0000
       YYZ    -123.3494    XZZ    -200.8631    YZZ      -0.0000
       ZZZ    -361.7121
    Hexadecapole Moments (Debye-Ang^3)
      XXXX   -6551.3668   XXXY      -0.0000   XXYY   -1224.5703
      XYYY      -0.0000   YYYY    -231.0159   XXXZ    -374.5278
      XXYZ      -0.0000   XYYZ    -149.0009   YYYZ      -0.0000
      XXZZ   -2003.3348   XYZZ      -0.0000   YYZZ   -1056.3794
      XZZZ    -436.9331   YZZZ      -0.0000   ZZZZ   -5628.9122
 -----------------------------------------------------------------
 Calculating analytic gradient of the SCF energy
 Gradient of SCF Energy
            1           2           3           4           5           6
    1  -0.0012346  -0.0020004   0.0000000   0.0020004   0.0012346  -0.0000000
    2   0.0000000  -0.0000000  -0.0000000  -0.0000000   0.0000000   0.0000000
    3  -0.0008888   0.0014157   0.0010584   0.0014157  -0.0008888  -0.0021281
            7           8           9          10          11          12
    1  -0.0006820  -0.0025591   0.0000000   0.0025591   0.0006820   0.0000000
    2  -0.0000000   0.0000000   0.0000000  -0.0000000  -0.0000000   0.0000000
    3  -0.0007536   0.0021775   0.0006757   0.0021775  -0.0007536  -0.0035076
 Max gradient component =       3.508E-03
 RMS gradient           =       1.288E-03
 Gradient time:  CPU 110.96 s  wall 27.87 s
 Geometry Optimization Parameters
   NAtoms,    NIC,     NZ,  NCons,   NDum,   NFix, NCnnct, MaxDiis
       12      78      12       0       0       0       0       0

 Cartesian Hessian Update
 Hessian updated using BFGS update


** GEOMETRY OPTIMIZATION IN DELOCALIZED INTERNAL COORDINATES **
   Searching for a Minimum

   Optimization Cycle:   2

                       Coordinates (Angstroms)
     ATOM                X               Y               Z
      1  C        -0.0087544490    0.0000000000   -0.0066448237
      2  C        -0.0178482826    0.0000000000    1.4027753664
      3  C         1.2079582178    0.0000000000    2.0979090208
      4  C         2.4337647169    0.0000000000    1.4027753637
      5  C         2.4246708771    0.0000000000   -0.0066448274
      6  C         1.2079582128    0.0000000000   -0.7194472187
      7  Br       -1.6598183333    0.0000000000   -0.9592404251
      8  I        -1.8743622533    0.0000000000    2.4887157884
      9  Br        1.2079582224    0.0000000000    4.0052874055
     10  I         4.2902786725    0.0000000000    2.4887158110
     11  Br        4.0757347589    0.0000000000   -0.9592404286
     12  I         1.2079582074    0.0000000000   -2.8659810324
   Point Group: c1    Number of degrees of freedom:    30


   Energy is -28709.624526848

 Hessian updated using BFGS update

  9 Hessian modes will be used to form the next step
  Hessian Eigenvalues:
     0.124393    0.144085    0.200952    0.202207    0.249250    0.255779
     0.426775    0.464704    0.506609

 Minimum search - taking simple RFO step
 Searching for Lamda that Minimizes Along All modes
 Value Taken    Lamda =  -0.00042524
 Step Taken.  Stepsize is  0.040910

                             Maximum     Tolerance    Cnvgd?
         Gradient           0.011020      0.000300      NO
         Displacement       0.029290      0.001200      NO
         Energy change     -0.003929      0.000001      NO


 New Cartesian Coordinates Obtained by Inverse Iteration

 Displacement from previous Coordinates is:  0.061581
 ----------------------------------------------------------------
             Standard Nuclear Orientation (Angstroms)
    I     Atom           X                Y                Z
 ----------------------------------------------------------------
    1      C      -0.0061018954     0.0000000000    -0.0045609506
    2      C      -0.0136666875     0.0000000000     1.4007697494
    3      C       1.2079582110     0.0000000000     2.0970701802
    4      C       2.4295831106     0.0000000000     1.4007697486
    5      C       2.4220183243     0.0000000000    -0.0045609468
    6      C       1.2079582149     0.0000000000    -0.7144603637
    7      Br     -1.6573797932     0.0000000000    -0.9529393819
    8      I      -1.8660377996     0.0000000000     2.4732700366
    9      Br      1.2079582069     0.0000000000     4.0031758251
   10      I       4.2819542248     0.0000000000     2.4732699882
   11      Br      4.0732962347     0.0000000000    -0.9529393545
   12      I       1.2079582160     0.0000000000    -2.8498845307
 ----------------------------------------------------------------
 Nuclear Repulsion Energy =        4887.35647861 hartrees
 There are      150 alpha and      150 beta electrons
 Applying Cartesian multipole field
    Component          Value
    ---------          -----
     (2,0,0)        1.00000E-11
     (0,2,0)        2.00000E-11
     (0,0,2)       -3.00000E-11
 Nucleus-field energy     =    -0.0000001150 hartrees
 Requested basis set is 6-311++G(d,p)
 There are 165 shells and 462 basis functions
 A cutoff of  1.0D-11 yielded   7686 shell pairs
 There are     67065 function pairs (     75027 Cartesian)
 Smallest overlap matrix eigenvalue = 6.53E-07

 Q-Chem warning in module stvman/mkSTV.C, line 318:

 Overlap eigenvalue is smaller than square root of threshold
 Use THRESH >= 12 to get rid of this warning

 Linear dependence detected in AO basis
 Tighter screening thresholds may be required for diffuse basis sets
 Use S2THRESH > 14 and THRESH = 14 in case of SCF convergence issues
 Number of orthogonalized atomic orbitals = 461
 Maximum deviation from orthogonality = 2.642E-10
 Guess MOs from SCF MO coefficient file

 -----------------------------------------------------------------------
  General SCF calculation program by
  Eric Jon Sundstrom, Paul Horn, Yuezhi Mao, Dmitri Zuev, Alec White,
  David Stuck, Shaama M.S., Shane Yost, Joonho Lee, David Small,
  Daniel Levine, Susi Lehtola, Hugh Burton, Evgeny Epifanovsky,
  Bang C. Huynh
 -----------------------------------------------------------------------
 Exchange:     0.2000 Hartree-Fock + 0.0800 Slater + 0.7200 B88
 Correlation:  0.1900 VWN1RPA + 0.8100 LYP
 Using SG-1 standard quadrature grid
 using 4 threads for integral computing
 -------------------------------------------------------
 OpenMP Integral computing Module                
 Release: version 2.0, May 2017, Q-Chem Inc. Pleasanton 
 -------------------------------------------------------
 A restricted SCF calculation will be
 performed using DIIS
 SCF converges when DIIS error is below 1.0e-08
 ---------------------------------------
  Cycle       Energy         DIIS error
 ---------------------------------------
    1  -28709.6246159451      1.02e-04  
    2  -28709.6246550274      5.46e-05  
    3  -28709.6245393484      8.20e-05  
    4  -28709.6247419137      7.08e-06  
    5  -28709.6247431314      1.64e-06  
    6  -28709.6247431973      4.11e-07  
    7  -28709.6247431998      1.37e-07  
    8  -28709.6247432007      6.98e-08  
    9  -28709.6247432005      2.78e-08  
   10  -28709.6247431978      9.33e-09  Convergence criterion met
 ---------------------------------------
 SCF time:   CPU 246.43s  wall 65.00s 
 SCF   energy in the final basis set =   -28709.6247431978
 Total energy in the final basis set =   -28709.6247431978

 --------------------------------------------------------------

                    Orbital Energies (a.u.)
 --------------------------------------------------------------

 Alpha MOs
 -- Occupied --
**************************-482.8557-482.8557-482.8556-176.3186-176.3185
********-165.7225-165.7224-165.7224-165.7203-165.7201-165.7201-165.7200
********-165.7199 -62.5087 -62.5087 -62.5085 -56.3294 -56.3294 -56.3292
-56.3253 -56.3253 -56.3251 -56.3249 -56.3249 -56.3247 -35.8151 -35.8149
-35.8149 -31.3086 -31.3085 -31.3085 -31.3023 -31.3021 -31.3021 -31.3017
-31.3016 -31.3016 -22.9590 -22.9589 -22.9589 -22.9576 -22.9575 -22.9575
-22.9572 -22.9571 -22.9571 -22.9528 -22.9528 -22.9526 -22.9526 -22.9526
-22.9526 -10.2828 -10.2828 -10.2828 -10.2720 -10.2719 -10.2719  -8.7176
 -8.7176  -8.7174  -6.5497  -6.5497  -6.5496  -6.5361  -6.5361  -6.5359
 -6.5351  -6.5351  -6.5349  -6.3644  -6.3643  -6.3643  -4.7775  -4.7774
 -4.7774  -4.7621  -4.7620  -4.7620  -4.7611  -4.7609  -4.7609  -2.6605
 -2.6604  -2.6604  -2.6569  -2.6569  -2.6567  -2.6561  -2.6561  -2.6560
 -2.6452  -2.6452  -2.6451  -2.6451  -2.6450  -2.6450  -2.0432  -2.0429
 -2.0429  -2.0386  -2.0386  -2.0386  -2.0379  -2.0377  -2.0377  -2.0245
 -2.0244  -2.0244  -2.0244  -2.0242  -2.0242  -0.9380  -0.8646  -0.8642
 -0.8031  -0.7745  -0.7742  -0.6796  -0.6794  -0.6782  -0.6045  -0.6044
 -0.5451  -0.5014  -0.4552  -0.4358  -0.4355  -0.4317  -0.3784  -0.3781
 -0.3769  -0.3768  -0.3404  -0.3340  -0.3339  -0.3122  -0.3096  -0.3093
 -0.2837  -0.2756  -0.2754  -0.2606  -0.2604  -0.2460
 -- Virtual --
 -0.1147  -0.0706  -0.0704  -0.0619  -0.0614  -0.0264  -0.0084  -0.0082
  0.0014   0.0248   0.0250   0.0405   0.0468   0.0552   0.0577   0.0577
  0.0591   0.0592   0.0712   0.0713   0.0716   0.0968   0.1003   0.1021
  0.1022   0.1154   0.1159   0.1310   0.1310   0.1322   0.1480   0.1482
  0.1745   0.1749   0.1802   0.1803   0.1870   0.1943   0.1947   0.2012
  0.2015   0.2097   0.2159   0.2165   0.2246   0.2410   0.2414   0.2482
  0.2483   0.2671   0.2671   0.2916   0.2989   0.2996   0.3108   0.3386
  0.3607   0.3641   0.3790   0.3791   0.3823   0.3885   0.3885   0.3891
  0.4142   0.4145   0.4175   0.4361   0.4363   0.4413   0.4416   0.4470
  0.4471   0.4641   0.4781   0.4784   0.4900   0.4905   0.5023   0.5150
  0.5151   0.5222   0.5240   0.5240   0.5258   0.5457   0.5469   0.5552
  0.5554   0.5724   0.5870   0.5991   0.6071   0.6075   0.6224   0.6226
  0.6551   0.6551   0.6767   0.7053   0.7055   0.7070   0.7075   0.7178
  0.7397   0.7399   0.7591   0.7662   0.7966   0.7970   0.8361   0.8366
  0.8416   0.8464   0.8465   0.8738   0.8754   0.9396   0.9589   0.9984
  0.9991   1.0158   1.0159   1.0977   1.0981   1.1169   1.1325   1.1338
  1.1772   1.1776   1.2400   1.2403   1.3116   1.3255   1.3569   1.3573
  1.3695   1.3993   1.4346   1.4541   1.4547   1.4664   1.4705   1.4708
  1.4754   1.5310   1.5725   1.5728   1.7185   1.7191   1.7507   1.7510
  1.8111   1.8114   1.8448   1.8453   1.8941   2.0047   2.0051   2.0209
  2.0214   2.0350   2.1151   2.1151   2.1439   2.1784   2.1993   2.1995
  2.2501   2.2875   2.2878   2.2918   2.3457   2.3460   2.4891   2.5746
  2.7079   2.7080   2.7654   2.8191   2.8193   2.9083   2.9085   2.9590
  3.0360   3.0565   3.1343   3.1346   3.3790   3.3799   3.5998   3.7978
  3.7990   3.9399   3.9424   3.9616   3.9617   3.9915   3.9923   3.9925
  3.9987   4.0105   4.0106   4.0261   4.0264   4.0499   4.0590   4.0591
  4.0694   4.0696   4.0848   4.1258   4.1490   4.1493   4.2400   4.2404
  4.2599   4.2828   4.2832   4.2841   4.3889   4.4056   4.4057   4.4835
  4.4842   4.5789   4.7954   6.0145   6.0145   6.0384   6.1014   6.1198
  6.1214   6.1217   6.1630   6.1641   6.7053   6.7658   6.7659   7.5476
  7.5480   7.5644   7.6749   7.6756   7.7153   7.7364   7.7499   7.7502
 23.1623  23.7535  23.7554  23.9128  23.9151  23.9958  27.9007  27.9011
 27.9312  28.3509  28.3510  28.3696  28.3955  28.4207  28.4212  28.4352
 28.4375  28.4376  28.5240  28.5295  28.5296  28.5409  28.5516  28.5517
 28.5573  28.5573  28.5620  28.6185  28.6207  28.6207  28.7224  28.7228
 28.7297  47.9531  48.0169  48.0170 127.8905 127.8906 127.9047 127.9511
127.9540 127.9540 127.9548 127.9761 127.9764 151.6915 151.6918 151.7191
289.7443 289.7445 289.7611 289.8730 289.8735 289.9160 289.9603 289.9713
289.97141020.75591020.83791020.83801901.85601901.85631901.8844
 --------------------------------------------------------------

          Ground-State Mulliken Net Atomic Charges

     Atom                 Charge (a.u.)
  ----------------------------------------
      1 C                     0.296320
      2 C                    -0.121699
      3 C                     0.289132
      4 C                    -0.121699
      5 C                     0.296320
      6 C                    -0.141435
      7 Br                   -0.273374
      8 I                     0.107536
      9 Br                   -0.273571
     10 I                     0.107536
     11 Br                   -0.273374
     12 I                     0.108310
  ----------------------------------------
  Sum of atomic charges =     0.000000

 -----------------------------------------------------------------
                    Cartesian Multipole Moments
 -----------------------------------------------------------------
    Charge (ESU x 10^10)
                 0.0000
    Dipole Moment (Debye)
         X       0.0000      Y       0.0000      Z      -0.0093
       Tot       0.0093
    Quadrupole Moments (Debye-Ang)
        XX    -166.4666     XY       0.0000     YY    -176.2034
        XZ      -0.0113     YZ       0.0000     ZZ    -166.4995
    Octopole Moments (Debye-Ang^2)
       XXX    -603.2540    XXY       0.0000    XYY    -212.8464
       YYY       0.0000    XXZ    -103.7695    XYZ       0.0000
       YYZ    -123.0900    XZZ    -201.1244    YZZ      -0.0000
       ZZZ    -361.2970
    Hexadecapole Moments (Debye-Ang^3)
      XXXX   -6529.2384   XXXY       0.0000   XXYY   -1220.4403
      XYYY       0.0000   YYYY    -230.7566   XXXZ    -376.0146
      XXYZ       0.0000   XYYZ    -148.6875   YYYZ       0.0000
      XXZZ   -1996.4247   XYZZ       0.0000   YYZZ   -1048.2164
      XZZZ    -436.4317   YZZZ       0.0000   ZZZZ   -5588.1290
 -----------------------------------------------------------------
 Calculating analytic gradient of the SCF energy
 Gradient of SCF Energy
            1           2           3           4           5           6
    1  -0.0000830  -0.0004401  -0.0000000   0.0004401   0.0000830   0.0000000
    2   0.0000000   0.0000000  -0.0000000   0.0000000  -0.0000000   0.0000000
    3  -0.0000240   0.0000630   0.0000891   0.0000630  -0.0000239   0.0000746
            7           8           9          10          11          12
    1  -0.0000944  -0.0003015  -0.0000000   0.0003015   0.0000944  -0.0000000
    2  -0.0000000  -0.0000000   0.0000000  -0.0000000   0.0000000  -0.0000000
    3   0.0003599  -0.0003349   0.0002144  -0.0003349   0.0003599  -0.0005062
 Max gradient component =       5.062E-04
 RMS gradient           =       1.978E-04
 Gradient time:  CPU 111.76 s  wall 28.08 s
 Geometry Optimization Parameters
   NAtoms,    NIC,     NZ,  NCons,   NDum,   NFix, NCnnct, MaxDiis
       12      78      12       0       0       0       0       0

 Cartesian Hessian Update
 Hessian updated using BFGS update


** GEOMETRY OPTIMIZATION IN DELOCALIZED INTERNAL COORDINATES **
   Searching for a Minimum

   Optimization Cycle:   3

                       Coordinates (Angstroms)
     ATOM                X               Y               Z
      1  C        -0.0061018954    0.0000000000   -0.0045609506
      2  C        -0.0136666875    0.0000000000    1.4007697494
      3  C         1.2079582110    0.0000000000    2.0970701802
      4  C         2.4295831106    0.0000000000    1.4007697486
      5  C         2.4220183243    0.0000000000   -0.0045609468
      6  C         1.2079582149    0.0000000000   -0.7144603637
      7  Br       -1.6573797932    0.0000000000   -0.9529393819
      8  I        -1.8660377996    0.0000000000    2.4732700366
      9  Br        1.2079582069    0.0000000000    4.0031758251
     10  I         4.2819542248    0.0000000000    2.4732699882
     11  Br        4.0732962347    0.0000000000   -0.9529393545
     12  I         1.2079582160    0.0000000000   -2.8498845307
   Point Group: c1    Number of degrees of freedom:    30


   Energy is -28709.624743198

 Hessian updated using BFGS update

 11 Hessian modes will be used to form the next step
  Hessian Eigenvalues:
     0.122737    0.131956    0.200392    0.201773    0.245404    0.249994
     0.289386    0.426637    0.426727    0.457706    0.506722

 Minimum search - taking simple RFO step
 Searching for Lamda that Minimizes Along All modes
 Value Taken    Lamda =  -0.00002680
 Step Taken.  Stepsize is  0.011150

                             Maximum     Tolerance    Cnvgd?
         Gradient           0.001939      0.000300      NO
         Displacement       0.006881      0.001200      NO
         Energy change     -0.000216      0.000001      NO


 New Cartesian Coordinates Obtained by Inverse Iteration

 Displacement from previous Coordinates is:  0.027565
 ----------------------------------------------------------------
             Standard Nuclear Orientation (Angstroms)
    I     Atom           X                Y                Z
 ----------------------------------------------------------------
    1      C      -0.0061061905     0.0000000000    -0.0050895207
    2      C      -0.0130436849     0.0000000000     1.4001583676
    3      C       1.2079582150     0.0000000000     2.0956139790
    4      C       2.4289601177     0.0000000000     1.4001583665
    5      C       2.4220226302     0.0000000000    -0.0050895263
    6      C       1.2079582182     0.0000000000    -0.7138811139
    7      Br     -1.6549944461     0.0000000000    -0.9579154287
    8      I      -1.8605025712     0.0000000000     2.4792004610
    9      Br      1.2079582115     0.0000000000     4.0010669015
   10      I       4.2764189738     0.0000000000     2.4792004751
   11      Br      4.0709108708     0.0000000000    -0.9579154718
   12      I       1.2079582230     0.0000000000    -2.8465274894
 ----------------------------------------------------------------
 Nuclear Repulsion Energy =        4889.52298294 hartrees
 There are      150 alpha and      150 beta electrons
 Applying Cartesian multipole field
    Component          Value
    ---------          -----
     (2,0,0)        1.00000E-11
     (0,2,0)        2.00000E-11
     (0,0,2)       -3.00000E-11
 Nucleus-field energy     =    -0.0000001154 hartrees
 Requested basis set is 6-311++G(d,p)
 There are 165 shells and 462 basis functions
 A cutoff of  1.0D-11 yielded   7692 shell pairs
 There are     67155 function pairs (     75135 Cartesian)
 Smallest overlap matrix eigenvalue = 6.48E-07

 Q-Chem warning in module stvman/mkSTV.C, line 318:

 Overlap eigenvalue is smaller than square root of threshold
 Use THRESH >= 12 to get rid of this warning

 Linear dependence detected in AO basis
 Tighter screening thresholds may be required for diffuse basis sets
 Use S2THRESH > 14 and THRESH = 14 in case of SCF convergence issues
 Number of orthogonalized atomic orbitals = 461
 Maximum deviation from orthogonality = 1.442E-10
 Guess MOs from SCF MO coefficient file

 -----------------------------------------------------------------------
  General SCF calculation program by
  Eric Jon Sundstrom, Paul Horn, Yuezhi Mao, Dmitri Zuev, Alec White,
  David Stuck, Shaama M.S., Shane Yost, Joonho Lee, David Small,
  Daniel Levine, Susi Lehtola, Hugh Burton, Evgeny Epifanovsky,
  Bang C. Huynh
 -----------------------------------------------------------------------
 Exchange:     0.2000 Hartree-Fock + 0.0800 Slater + 0.7200 B88
 Correlation:  0.1900 VWN1RPA + 0.8100 LYP
 Using SG-1 standard quadrature grid
 using 4 threads for integral computing
 -------------------------------------------------------
 OpenMP Integral computing Module                
 Release: version 2.0, May 2017, Q-Chem Inc. Pleasanton 
 -------------------------------------------------------
 A restricted SCF calculation will be
 performed using DIIS
 SCF converges when DIIS error is below 1.0e-08
 ---------------------------------------
  Cycle       Energy         DIIS error
 ---------------------------------------
    1  -28709.6247217748      2.97e-05  
    2  -28709.6247380968      1.14e-05  
    3  -28709.6247332284      1.71e-05  
    4  -28709.6247414527      3.43e-06  
    5  -28709.6247417819      1.05e-06  
    6  -28709.6247418104      2.30e-07  
    7  -28709.6247418123      6.62e-08  
    8  -28709.6247418131      2.16e-08  
    9  -28709.6247418163      7.62e-09  Convergence criterion met
 ---------------------------------------
 SCF time:   CPU 223.80s  wall 60.00s 
 SCF   energy in the final basis set =   -28709.6247418163
 Total energy in the final basis set =   -28709.6247418163

 --------------------------------------------------------------

                    Orbital Energies (a.u.)
 --------------------------------------------------------------

 Alpha MOs
 -- Occupied --
**************************-482.8557-482.8557-482.8555-176.3185-176.3185
********-165.7224-165.7223-165.7223-165.7201-165.7201-165.7201-165.7199
********-165.7199 -62.5087 -62.5087 -62.5085 -56.3294 -56.3294 -56.3292
-56.3253 -56.3253 -56.3251 -56.3249 -56.3249 -56.3247 -35.8150 -35.8149
-35.8149 -31.3085 -31.3084 -31.3084 -31.3022 -31.3021 -31.3021 -31.3016
-31.3015 -31.3015 -22.9589 -22.9588 -22.9588 -22.9575 -22.9574 -22.9574
-22.9571 -22.9571 -22.9571 -22.9527 -22.9527 -22.9526 -22.9526 -22.9526
-22.9526 -10.2827 -10.2827 -10.2825 -10.2718 -10.2718 -10.2717  -8.7176
 -8.7176  -8.7174  -6.5498  -6.5498  -6.5496  -6.5361  -6.5361  -6.5359
 -6.5351  -6.5351  -6.5349  -6.3644  -6.3643  -6.3643  -4.7774  -4.7774
 -4.7774  -4.7621  -4.7620  -4.7620  -4.7610  -4.7609  -4.7609  -2.6605
 -2.6605  -2.6604  -2.6570  -2.6569  -2.6567  -2.6561  -2.6561  -2.6560
 -2.6452  -2.6452  -2.6451  -2.6451  -2.6450  -2.6450  -2.0431  -2.0429
 -2.0429  -2.0386  -2.0386  -2.0385  -2.0378  -2.0377  -2.0377  -2.0245
 -2.0244  -2.0244  -2.0243  -2.0242  -2.0242  -0.9383  -0.8645  -0.8645
 -0.8032  -0.7746  -0.7745  -0.6797  -0.6796  -0.6783  -0.6045  -0.6044
 -0.5453  -0.5015  -0.4554  -0.4358  -0.4357  -0.4317  -0.3784  -0.3781
 -0.3770  -0.3769  -0.3405  -0.3343  -0.3337  -0.3122  -0.3095  -0.3095
 -0.2837  -0.2758  -0.2751  -0.2605  -0.2604  -0.2458
 -- Virtual --
 -0.1145  -0.0704  -0.0704  -0.0617  -0.0610  -0.0262  -0.0083  -0.0080
  0.0014   0.0248   0.0249   0.0405   0.0467   0.0552   0.0577   0.0578
  0.0591   0.0592   0.0714   0.0714   0.0715   0.0968   0.1004   0.1022
  0.1023   0.1154   0.1160   0.1309   0.1310   0.1322   0.1480   0.1481
  0.1748   0.1749   0.1802   0.1805   0.1871   0.1943   0.1947   0.2014
  0.2015   0.2097   0.2162   0.2164   0.2248   0.2411   0.2413   0.2481
  0.2485   0.2670   0.2672   0.2918   0.2991   0.2997   0.3105   0.3385
  0.3608   0.3640   0.3794   0.3797   0.3822   0.3884   0.3886   0.3892
  0.4144   0.4144   0.4178   0.4361   0.4364   0.4415   0.4418   0.4470
  0.4471   0.4640   0.4776   0.4790   0.4903   0.4904   0.5027   0.5150
  0.5152   0.5227   0.5239   0.5241   0.5256   0.5458   0.5469   0.5552
  0.5554   0.5726   0.5875   0.5997   0.6070   0.6086   0.6225   0.6226
  0.6553   0.6554   0.6767   0.7050   0.7061   0.7073   0.7074   0.7180
  0.7398   0.7404   0.7591   0.7668   0.7966   0.7972   0.8361   0.8369
  0.8417   0.8464   0.8466   0.8738   0.8760   0.9397   0.9591   0.9986
  0.9996   1.0158   1.0166   1.0979   1.0982   1.1166   1.1330   1.1335
  1.1776   1.1782   1.2400   1.2403   1.3127   1.3261   1.3570   1.3576
  1.3696   1.3978   1.4347   1.4548   1.4557   1.4669   1.4707   1.4717
  1.4754   1.5313   1.5725   1.5732   1.7188   1.7194   1.7510   1.7515
  1.8115   1.8119   1.8452   1.8456   1.8944   2.0048   2.0050   2.0212
  2.0220   2.0352   2.1151   2.1156   2.1445   2.1787   2.1999   2.2002
  2.2509   2.2882   2.2882   2.2923   2.3462   2.3462   2.4894   2.5748
  2.7080   2.7081   2.7662   2.8192   2.8196   2.9081   2.9088   2.9594
  3.0365   3.0577   3.1350   3.1351   3.3801   3.3802   3.6010   3.7989
  3.7992   3.9399   3.9424   3.9616   3.9617   3.9915   3.9923   3.9926
  3.9987   4.0107   4.0108   4.0261   4.0268   4.0501   4.0591   4.0592
  4.0696   4.0697   4.0849   4.1261   4.1494   4.1498   4.2400   4.2407
  4.2598   4.2830   4.2838   4.2847   4.3890   4.4055   4.4058   4.4838
  4.4853   4.5800   4.7969   6.0146   6.0147   6.0385   6.1015   6.1197
  6.1218   6.1220   6.1635   6.1650   6.7056   6.7658   6.7661   7.5476
  7.5480   7.5645   7.6752   7.6754   7.7155   7.7372   7.7500   7.7505
 23.1622  23.7554  23.7560  23.9157  23.9161  23.9980  27.9011  27.9017
 27.9320  28.3510  28.3512  28.3697  28.3957  28.4209  28.4217  28.4353
 28.4378  28.4380  28.5241  28.5295  28.5296  28.5410  28.5517  28.5519
 28.5574  28.5575  28.5621  28.6185  28.6210  28.6211  28.7227  28.7233
 28.7295  47.9533  48.0170  48.0171 127.8906 127.8907 127.9048 127.9512
127.9541 127.9543 127.9550 127.9763 127.9770 151.6919 151.6924 151.7197
289.7443 289.7445 289.7613 289.8732 289.8734 289.9162 289.9610 289.9714
289.97161020.75611020.83791020.83811901.85631901.85691901.8851
 --------------------------------------------------------------

          Ground-State Mulliken Net Atomic Charges

     Atom                 Charge (a.u.)
  ----------------------------------------
      1 C                     0.294663
      2 C                    -0.123364
      3 C                     0.298877
      4 C                    -0.123364
      5 C                     0.294663
      6 C                    -0.142964
      7 Br                   -0.273331
      8 I                     0.107365
      9 Br                   -0.274493
     10 I                     0.107365
     11 Br                   -0.273331
     12 I                     0.107914
  ----------------------------------------
  Sum of atomic charges =     0.000000

 -----------------------------------------------------------------
                    Cartesian Multipole Moments
 -----------------------------------------------------------------
    Charge (ESU x 10^10)
                 0.0000
    Dipole Moment (Debye)
         X      -0.0000      Y      -0.0000      Z       0.0008
       Tot       0.0008
    Quadrupole Moments (Debye-Ang)
        XX    -166.5939     XY      -0.0000     YY    -176.1881
        XZ       0.0010     YZ      -0.0000     ZZ    -166.3849
    Octopole Moments (Debye-Ang^2)
       XXX    -603.7153    XXY      -0.0000    XYY    -212.8279
       YYY       0.0000    XXZ    -104.0500    XYZ      -0.0000
       YYZ    -123.2718    XZZ    -200.9860    YZZ      -0.0000
       ZZZ    -361.3161
    Hexadecapole Moments (Debye-Ang^3)
      XXXX   -6521.1795   XXXY      -0.0000   XXYY   -1217.9892
      XYYY      -0.0000   YYYY    -230.7196   XXXZ    -377.0671
      XXYZ      -0.0000   XYYZ    -148.9071   YYYZ      -0.0000
      XXZZ   -1993.4780   XYZZ      -0.0000   YYZZ   -1049.2022
      XZZZ    -436.4547   YZZZ      -0.0000   ZZZZ   -5592.9306
 -----------------------------------------------------------------
 Calculating analytic gradient of the SCF energy
 Gradient of SCF Energy
            1           2           3           4           5           6
    1   0.0001574   0.0002165   0.0000000  -0.0002165  -0.0001574  -0.0000000
    2  -0.0000000   0.0000000  -0.0000000  -0.0000000   0.0000000   0.0000000
    3  -0.0002051   0.0001924  -0.0002198   0.0001924  -0.0002051   0.0002494
            7           8           9          10          11          12
    1   0.0002030   0.0003524   0.0000000  -0.0003524  -0.0002030   0.0000000
    2  -0.0000000  -0.0000000   0.0000000  -0.0000000   0.0000000  -0.0000000
    3  -0.0004184   0.0003429  -0.0002402   0.0003429  -0.0004184   0.0003870
 Max gradient component =       4.184E-04
 RMS gradient           =       2.065E-04
 Gradient time:  CPU 111.65 s  wall 28.05 s
 Geometry Optimization Parameters
   NAtoms,    NIC,     NZ,  NCons,   NDum,   NFix, NCnnct, MaxDiis
       12      78      12       0       0       0       0       0

 Cartesian Hessian Update
 Hessian updated using BFGS update


** GEOMETRY OPTIMIZATION IN DELOCALIZED INTERNAL COORDINATES **
   Searching for a Minimum

   Optimization Cycle:   4

                       Coordinates (Angstroms)
     ATOM                X               Y               Z
      1  C        -0.0061061905    0.0000000000   -0.0050895207
      2  C        -0.0130436849    0.0000000000    1.4001583676
      3  C         1.2079582150    0.0000000000    2.0956139790
      4  C         2.4289601177    0.0000000000    1.4001583665
      5  C         2.4220226302    0.0000000000   -0.0050895263
      6  C         1.2079582182    0.0000000000   -0.7138811139
      7  Br       -1.6549944461    0.0000000000   -0.9579154287
      8  I        -1.8605025712    0.0000000000    2.4792004610
      9  Br        1.2079582115    0.0000000000    4.0010669015
     10  I         4.2764189738    0.0000000000    2.4792004751
     11  Br        4.0709108708    0.0000000000   -0.9579154718
     12  I         1.2079582230    0.0000000000   -2.8465274894
   Point Group: c1    Number of degrees of freedom:    30


   Energy is -28709.624741816

 Hessian updated using BFGS update

 12 Hessian modes will be used to form the next step
  Hessian Eigenvalues:
     0.124009    0.141314    0.201212    0.202558    0.247163    0.249995
     0.252706    0.412192    0.426727    0.427964    0.490901    0.625917

 Minimum search - taking simple RFO step
 Searching for Lamda that Minimizes Along All modes
 Value Taken    Lamda =  -0.00001576
 Step Taken.  Stepsize is  0.005680

                             Maximum     Tolerance    Cnvgd?
         Gradient           0.002037      0.000300      NO
         Displacement       0.003375      0.001200      NO
         Energy change      0.000001      0.000001      NO


 New Cartesian Coordinates Obtained by Inverse Iteration

 Displacement from previous Coordinates is:  0.014619
 ----------------------------------------------------------------
             Standard Nuclear Orientation (Angstroms)
    I     Atom           X                Y                Z
 ----------------------------------------------------------------
    1      C      -0.0061164720     0.0000000000    -0.0049074296
    2      C      -0.0132019330     0.0000000000     1.4002984714
    3      C       1.2079582118     0.0000000000     2.0962974085
    4      C       2.4291183588     0.0000000000     1.4002984707
    5      C       2.4220329017     0.0000000000    -0.0049074276
    6      C       1.2079582158     0.0000000000    -0.7144246565
    7      Br     -1.6566224394     0.0000000000    -0.9549734814
    8      I      -1.8631727523     0.0000000000     2.4761728346
    9      Br      1.2079582056     0.0000000000     4.0020905022
   10      I       4.2790891750     0.0000000000     2.4761728017
   11      Br      4.0725388672     0.0000000000    -0.9549734798
   12      I       1.2079582284     0.0000000000    -2.8481640142
 ----------------------------------------------------------------
 Nuclear Repulsion Energy =        4888.45737044 hartrees
 There are      150 alpha and      150 beta electrons
 Applying Cartesian multipole field
    Component          Value
    ---------          -----
     (2,0,0)        1.00000E-11
     (0,2,0)        2.00000E-11
     (0,0,2)       -3.00000E-11
 Nucleus-field energy     =    -0.0000001151 hartrees
 Requested basis set is 6-311++G(d,p)
 There are 165 shells and 462 basis functions
 A cutoff of  1.0D-11 yielded   7692 shell pairs
 There are     67155 function pairs (     75135 Cartesian)
 Smallest overlap matrix eigenvalue = 6.50E-07

 Q-Chem warning in module stvman/mkSTV.C, line 318:

 Overlap eigenvalue is smaller than square root of threshold
 Use THRESH >= 12 to get rid of this warning

 Linear dependence detected in AO basis
 Tighter screening thresholds may be required for diffuse basis sets
 Use S2THRESH > 14 and THRESH = 14 in case of SCF convergence issues
 Number of orthogonalized atomic orbitals = 461
 Maximum deviation from orthogonality = 1.987E-10
 Guess MOs from SCF MO coefficient file

 -----------------------------------------------------------------------
  General SCF calculation program by
  Eric Jon Sundstrom, Paul Horn, Yuezhi Mao, Dmitri Zuev, Alec White,
  David Stuck, Shaama M.S., Shane Yost, Joonho Lee, David Small,
  Daniel Levine, Susi Lehtola, Hugh Burton, Evgeny Epifanovsky,
  Bang C. Huynh
 -----------------------------------------------------------------------
 Exchange:     0.2000 Hartree-Fock + 0.0800 Slater + 0.7200 B88
 Correlation:  0.1900 VWN1RPA + 0.8100 LYP
 Using SG-1 standard quadrature grid
 using 4 threads for integral computing
 -------------------------------------------------------
 OpenMP Integral computing Module                
 Release: version 2.0, May 2017, Q-Chem Inc. Pleasanton 
 -------------------------------------------------------
 A restricted SCF calculation will be
 performed using DIIS
 SCF converges when DIIS error is below 1.0e-08
 ---------------------------------------
  Cycle       Energy         DIIS error
 ---------------------------------------
    1  -28709.6247437849      1.63e-05  
    2  -28709.6247488106      5.57e-06  
    3  -28709.6247475027      8.67e-06  
    4  -28709.6247496126      1.77e-06  
    5  -28709.6247497034      5.57e-07  
    6  -28709.6247497116      1.25e-07  
    7  -28709.6247497120      3.41e-08  
    8  -28709.6247497116      1.13e-08  
    9  -28709.6247497096      3.95e-09  Convergence criterion met
 ---------------------------------------
 SCF time:   CPU 219.04s  wall 59.00s 
 SCF   energy in the final basis set =   -28709.6247497096
 Total energy in the final basis set =   -28709.6247497096

 --------------------------------------------------------------

                    Orbital Energies (a.u.)
 --------------------------------------------------------------

 Alpha MOs
 -- Occupied --
**************************-482.8557-482.8557-482.8556-176.3186-176.3185
********-165.7225-165.7223-165.7223-165.7202-165.7201-165.7201-165.7200
********-165.7199 -62.5087 -62.5087 -62.5085 -56.3294 -56.3294 -56.3292
-56.3253 -56.3253 -56.3251 -56.3249 -56.3249 -56.3247 -35.8150 -35.8149
-35.8149 -31.3086 -31.3085 -31.3085 -31.3023 -31.3021 -31.3021 -31.3017
-31.3015 -31.3015 -22.9590 -22.9588 -22.9588 -22.9576 -22.9574 -22.9574
-22.9572 -22.9571 -22.9571 -22.9527 -22.9527 -22.9526 -22.9526 -22.9526
-22.9526 -10.2827 -10.2827 -10.2827 -10.2718 -10.2718 -10.2718  -8.7176
 -8.7176  -8.7174  -6.5498  -6.5498  -6.5496  -6.5361  -6.5361  -6.5359
 -6.5351  -6.5351  -6.5349  -6.3644  -6.3643  -6.3643  -4.7775  -4.7774
 -4.7774  -4.7621  -4.7620  -4.7620  -4.7611  -4.7609  -4.7609  -2.6605
 -2.6604  -2.6604  -2.6569  -2.6569  -2.6567  -2.6561  -2.6561  -2.6560
 -2.6452  -2.6452  -2.6451  -2.6451  -2.6450  -2.6450  -2.0431  -2.0429
 -2.0429  -2.0386  -2.0386  -2.0386  -2.0378  -2.0377  -2.0377  -2.0245
 -2.0244  -2.0244  -2.0244  -2.0242  -2.0242  -0.9382  -0.8645  -0.8644
 -0.8031  -0.7746  -0.7744  -0.6797  -0.6795  -0.6783  -0.6044  -0.6044
 -0.5452  -0.5014  -0.4553  -0.4358  -0.4356  -0.4317  -0.3784  -0.3781
 -0.3769  -0.3769  -0.3405  -0.3341  -0.3339  -0.3122  -0.3096  -0.3094
 -0.2837  -0.2756  -0.2753  -0.2606  -0.2604  -0.2459
 -- Virtual --
 -0.1146  -0.0705  -0.0704  -0.0619  -0.0612  -0.0263  -0.0083  -0.0082
  0.0014   0.0248   0.0249   0.0405   0.0467   0.0552   0.0577   0.0577
  0.0591   0.0592   0.0713   0.0713   0.0716   0.0968   0.1003   0.1022
  0.1022   0.1154   0.1159   0.1309   0.1310   0.1322   0.1480   0.1481
  0.1747   0.1749   0.1803   0.1803   0.1871   0.1943   0.1947   0.2013
  0.2014   0.2097   0.2160   0.2165   0.2247   0.2410   0.2414   0.2481
  0.2484   0.2670   0.2671   0.2917   0.2990   0.2996   0.3106   0.3385
  0.3608   0.3640   0.3793   0.3794   0.3823   0.3885   0.3885   0.3891
  0.4143   0.4145   0.4176   0.4361   0.4364   0.4416   0.4416   0.4470
  0.4471   0.4640   0.4780   0.4785   0.4901   0.4905   0.5025   0.5150
  0.5151   0.5225   0.5239   0.5240   0.5257   0.5457   0.5469   0.5552
  0.5554   0.5725   0.5873   0.5994   0.6071   0.6080   0.6224   0.6226
  0.6552   0.6552   0.6767   0.7053   0.7056   0.7072   0.7074   0.7179
  0.7399   0.7400   0.7591   0.7665   0.7966   0.7971   0.8361   0.8367
  0.8416   0.8464   0.8465   0.8738   0.8758   0.9397   0.9590   0.9984
  0.9994   1.0158   1.0162   1.0978   1.0982   1.1167   1.1329   1.1335
  1.1775   1.1779   1.2401   1.2401   1.3122   1.3259   1.3569   1.3575
  1.3695   1.3984   1.4346   1.4545   1.4552   1.4666   1.4707   1.4713
  1.4754   1.5312   1.5727   1.5728   1.7187   1.7192   1.7510   1.7511
  1.8113   1.8117   1.8452   1.8454   1.8943   2.0048   2.0051   2.0211
  2.0216   2.0351   2.1151   2.1153   2.1442   2.1786   2.1996   2.1999
  2.2505   2.2879   2.2880   2.2921   2.3460   2.3460   2.4893   2.5747
  2.7079   2.7081   2.7658   2.8192   2.8195   2.9082   2.9086   2.9592
  3.0363   3.0572   3.1347   3.1348   3.3796   3.3801   3.6004   3.7983
  3.7991   3.9399   3.9424   3.9616   3.9617   3.9915   3.9923   3.9925
  3.9987   4.0106   4.0107   4.0261   4.0266   4.0500   4.0590   4.0591
  4.0695   4.0696   4.0848   4.1259   4.1494   4.1494   4.2400   4.2405
  4.2598   4.2829   4.2835   4.2844   4.3889   4.4057   4.4057   4.4837
  4.4847   4.5795   4.7963   6.0146   6.0146   6.0384   6.1014   6.1197
  6.1216   6.1219   6.1633   6.1646   6.7054   6.7658   6.7659   7.5476
  7.5480   7.5645   7.6750   7.6756   7.7154   7.7369   7.7499   7.7503
 23.1622  23.7544  23.7559  23.9142  23.9158  23.9970  27.9009  27.9014
 27.9316  28.3510  28.3510  28.3697  28.3956  28.4208  28.4214  28.4352
 28.4377  28.4378  28.5241  28.5295  28.5296  28.5409  28.5517  28.5518
 28.5573  28.5574  28.5620  28.6185  28.6209  28.6209  28.7226  28.7230
 28.7296  47.9531  48.0170  48.0170 127.8906 127.8906 127.9048 127.9511
127.9541 127.9541 127.9549 127.9762 127.9767 151.6917 151.6921 151.7194
289.7443 289.7445 289.7612 289.8730 289.8735 289.9161 289.9607 289.9713
289.97151020.75601020.83791020.83801901.85621901.85661901.8847
 --------------------------------------------------------------

          Ground-State Mulliken Net Atomic Charges

     Atom                 Charge (a.u.)
  ----------------------------------------
      1 C                     0.296008
      2 C                    -0.122399
      3 C                     0.293473
      4 C                    -0.122399
      5 C                     0.296008
      6 C                    -0.142985
      7 Br                   -0.273308
      8 I                     0.107401
      9 Br                   -0.274064
     10 I                     0.107401
     11 Br                   -0.273308
     12 I                     0.108171
  ----------------------------------------
  Sum of atomic charges =     0.000000

 -----------------------------------------------------------------
                    Cartesian Multipole Moments
 -----------------------------------------------------------------
    Charge (ESU x 10^10)
                 0.0000
    Dipole Moment (Debye)
         X       0.0000      Y      -0.0000      Z      -0.0051
       Tot       0.0051
    Quadrupole Moments (Debye-Ang)
        XX    -166.5322     XY      -0.0000     YY    -176.1957
        XZ      -0.0061     YZ      -0.0000     ZZ    -166.4428
    Octopole Moments (Debye-Ang^2)
       XXX    -603.4919    XXY      -0.0000    XYY    -212.8371
       YYY      -0.0000    XXZ    -103.9314    XYZ      -0.0000
       YYZ    -123.1920    XZZ    -201.0559    YZZ      -0.0000
       ZZZ    -361.3325
    Hexadecapole Moments (Debye-Ang^3)
      XXXX   -6525.4727   XXXY      -0.0000   XXYY   -1219.2755
      XYYY      -0.0000   YYYY    -230.7381   XXXZ    -376.6167
      XXYZ      -0.0000   XYYZ    -148.8108   YYYZ      -0.0000
      XXZZ   -1995.0383   XYZZ      -0.0000   YYZZ   -1048.6405
      XZZZ    -436.4745   YZZZ      -0.0000   ZZZZ   -5590.0807
 -----------------------------------------------------------------
 Calculating analytic gradient of the SCF energy
 Gradient of SCF Energy
            1           2           3           4           5           6
    1   0.0000060  -0.0000204   0.0000000   0.0000204  -0.0000060   0.0000000
    2  -0.0000000   0.0000000   0.0000000  -0.0000000  -0.0000000   0.0000000
    3  -0.0000463   0.0000519  -0.0000640   0.0000519  -0.0000463   0.0000575
            7           8           9          10          11          12
    1  -0.0000135   0.0000202  -0.0000000  -0.0000202   0.0000135  -0.0000000
    2  -0.0000000   0.0000000  -0.0000000   0.0000000   0.0000000   0.0000000
    3   0.0000104  -0.0000038   0.0000035  -0.0000038   0.0000104  -0.0000213
 Max gradient component =       6.402E-05
 RMS gradient           =       2.349E-05
 Gradient time:  CPU 111.99 s  wall 28.13 s
 Geometry Optimization Parameters
   NAtoms,    NIC,     NZ,  NCons,   NDum,   NFix, NCnnct, MaxDiis
       12      78      12       0       0       0       0       0

 Cartesian Hessian Update
 Hessian updated using BFGS update


** GEOMETRY OPTIMIZATION IN DELOCALIZED INTERNAL COORDINATES **
   Searching for a Minimum

   Optimization Cycle:   5

                       Coordinates (Angstroms)
     ATOM                X               Y               Z
      1  C        -0.0061164720    0.0000000000   -0.0049074296
      2  C        -0.0132019330    0.0000000000    1.4002984714
      3  C         1.2079582118    0.0000000000    2.0962974085
      4  C         2.4291183588    0.0000000000    1.4002984707
      5  C         2.4220329017    0.0000000000   -0.0049074276
      6  C         1.2079582158    0.0000000000   -0.7144246565
      7  Br       -1.6566224394    0.0000000000   -0.9549734814
      8  I        -1.8631727523    0.0000000000    2.4761728346
      9  Br        1.2079582056    0.0000000000    4.0020905022
     10  I         4.2790891750    0.0000000000    2.4761728017
     11  Br        4.0725388672    0.0000000000   -0.9549734798
     12  I         1.2079582284    0.0000000000   -2.8481640142
   Point Group: c1    Number of degrees of freedom:    30


   Energy is -28709.624749710

 Hessian updated using BFGS update

 15 Hessian modes will be used to form the next step
  Hessian Eigenvalues:
     0.124353    0.124424    0.140680    0.201019    0.201207    0.202658
     0.247134    0.249638    0.253321    0.416716    0.426727    0.426870
     0.464882    0.491439    0.619349

 Minimum search - taking simple RFO step
 Searching for Lamda that Minimizes Along All modes
 Value Taken    Lamda =   0.00000000
 Step Taken.  Stepsize is  0.000447

                             Maximum     Tolerance    Cnvgd?
         Gradient           0.000056      0.000300     YES
         Displacement       0.000195      0.001200     YES
         Energy change     -0.000008      0.000001      NO


                       Distance Matrix (Angstroms)
             C (  1)   C (  2)   C (  3)   C (  4)   C (  5)   C (  6)
   C (  2)  1.405224
   C (  3)  2.426734  1.405577
   C (  4)  2.811578  2.442320  1.405577
   C (  5)  2.428149  2.811578  2.426734  1.405224
   C (  6)  1.406198  2.441984  2.810722  2.441984  1.406198
   Br(  7)  1.904415  2.871957  4.185221  4.715992  4.187846  2.874663
   I (  8)  3.099099  2.140070  3.094536  4.425073  4.951641  4.428516
   Br(  9)  4.186885  2.874118  1.905793  2.874118  4.186885  4.716515
   I ( 10)  4.951641  4.425073  3.094536  2.140070  3.099099  4.428516
   Br( 11)  4.187846  4.715992  4.185221  2.871957  1.904415  2.874663
   I ( 12)  3.091615  4.420483  4.944461  4.420483  3.091615  2.133739
             Br(  7)   I (  8)   Br(  9)   I ( 10)   Br( 11)
   I (  8)  3.437358
   Br(  9)  5.725234  3.429325
   I ( 10)  6.856051  6.142262  3.429325
   Br( 11)  5.729161  6.856051  5.725234  3.437358
   I ( 12)  3.433656  6.146577  6.850255  6.146577  3.433656

 Final energy is   -28709.624749709557     


 ******************************
 **  OPTIMIZATION CONVERGED  **
 ******************************

                       Coordinates (Angstroms)
     ATOM                X               Y               Z
      1  C        -0.0061164720    0.0000000000   -0.0049074296
      2  C        -0.0132019330    0.0000000000    1.4002984714
      3  C         1.2079582118    0.0000000000    2.0962974085
      4  C         2.4291183588    0.0000000000    1.4002984707
      5  C         2.4220329017    0.0000000000   -0.0049074276
      6  C         1.2079582158    0.0000000000   -0.7144246565
      7  Br       -1.6566224394    0.0000000000   -0.9549734814
      8  I        -1.8631727523    0.0000000000    2.4761728346
      9  Br        1.2079582056    0.0000000000    4.0020905022
     10  I         4.2790891750    0.0000000000    2.4761728017
     11  Br        4.0725388672    0.0000000000   -0.9549734798
     12  I         1.2079582284    0.0000000000   -2.8481640142

Z-matrix Print:
$molecule
0 1
I 
C  1 2.133739
C  2 1.406198 1 120.302436
C  3 1.405224 2 120.591336 1 -180.000000 0
C  4 1.405577 3 119.392033 2 -0.000000 0
C  5 1.405577 4 120.638135 3 -0.000000 0
C  6 1.405224 5 119.392033 4 -0.000000 0
Br 3 1.904415 2 119.771925 1 -0.000000 0
Br 7 1.904415 6 119.636739 5 -180.000000 0
Br 5 1.905793 4 119.680932 3 -180.000000 0
I  4 2.140070 3 120.469592 2 -180.000000 0
I  6 2.140070 5 120.138374 4 -180.000000 0
$end


 --------------------------------------------------------------

                    Orbital Energies (a.u.)
 --------------------------------------------------------------

 Alpha MOs
 -- Occupied --
**************************-482.8557-482.8557-482.8556-176.3186-176.3185
********-165.7225-165.7223-165.7223-165.7202-165.7201-165.7201-165.7200
********-165.7199 -62.5087 -62.5087 -62.5085 -56.3294 -56.3294 -56.3292
-56.3253 -56.3253 -56.3251 -56.3249 -56.3249 -56.3247 -35.8150 -35.8149
-35.8149 -31.3086 -31.3085 -31.3085 -31.3023 -31.3021 -31.3021 -31.3017
-31.3015 -31.3015 -22.9590 -22.9588 -22.9588 -22.9576 -22.9574 -22.9574
-22.9572 -22.9571 -22.9571 -22.9527 -22.9527 -22.9526 -22.9526 -22.9526
-22.9526 -10.2827 -10.2827 -10.2827 -10.2718 -10.2718 -10.2718  -8.7176
 -8.7176  -8.7174  -6.5498  -6.5498  -6.5496  -6.5361  -6.5361  -6.5359
 -6.5351  -6.5351  -6.5349  -6.3644  -6.3643  -6.3643  -4.7775  -4.7774
 -4.7774  -4.7621  -4.7620  -4.7620  -4.7611  -4.7609  -4.7609  -2.6605
 -2.6604  -2.6604  -2.6569  -2.6569  -2.6567  -2.6561  -2.6561  -2.6560
 -2.6452  -2.6452  -2.6451  -2.6451  -2.6450  -2.6450  -2.0431  -2.0429
 -2.0429  -2.0386  -2.0386  -2.0386  -2.0378  -2.0377  -2.0377  -2.0245
 -2.0244  -2.0244  -2.0244  -2.0242  -2.0242  -0.9382  -0.8645  -0.8644
 -0.8031  -0.7746  -0.7744  -0.6797  -0.6795  -0.6783  -0.6044  -0.6044
 -0.5452  -0.5014  -0.4553  -0.4358  -0.4356  -0.4317  -0.3784  -0.3781
 -0.3769  -0.3769  -0.3405  -0.3341  -0.3339  -0.3122  -0.3096  -0.3094
 -0.2837  -0.2756  -0.2753  -0.2606  -0.2604  -0.2459
 -- Virtual --
 -0.1146  -0.0705  -0.0704  -0.0619  -0.0612  -0.0263  -0.0083  -0.0082
  0.0014   0.0248   0.0249   0.0405   0.0467   0.0552   0.0577   0.0577
  0.0591   0.0592   0.0713   0.0713   0.0716   0.0968   0.1003   0.1022
  0.1022   0.1154   0.1159   0.1309   0.1310   0.1322   0.1480   0.1481
  0.1747   0.1749   0.1803   0.1803   0.1871   0.1943   0.1947   0.2013
  0.2014   0.2097   0.2160   0.2165   0.2247   0.2410   0.2414   0.2481
  0.2484   0.2670   0.2671   0.2917   0.2990   0.2996   0.3106   0.3385
  0.3608   0.3640   0.3793   0.3794   0.3823   0.3885   0.3885   0.3891
  0.4143   0.4145   0.4176   0.4361   0.4364   0.4416   0.4416   0.4470
  0.4471   0.4640   0.4780   0.4785   0.4901   0.4905   0.5025   0.5150
  0.5151   0.5225   0.5239   0.5240   0.5257   0.5457   0.5469   0.5552
  0.5554   0.5725   0.5873   0.5994   0.6071   0.6080   0.6224   0.6226
  0.6552   0.6552   0.6767   0.7053   0.7056   0.7072   0.7074   0.7179
  0.7399   0.7400   0.7591   0.7665   0.7966   0.7971   0.8361   0.8367
  0.8416   0.8464   0.8465   0.8738   0.8758   0.9397   0.9590   0.9984
  0.9994   1.0158   1.0162   1.0978   1.0982   1.1167   1.1329   1.1335
  1.1775   1.1779   1.2401   1.2401   1.3122   1.3259   1.3569   1.3575
  1.3695   1.3984   1.4346   1.4545   1.4552   1.4666   1.4707   1.4713
  1.4754   1.5312   1.5727   1.5728   1.7187   1.7192   1.7510   1.7511
  1.8113   1.8117   1.8452   1.8454   1.8943   2.0048   2.0051   2.0211
  2.0216   2.0351   2.1151   2.1153   2.1442   2.1786   2.1996   2.1999
  2.2505   2.2879   2.2880   2.2921   2.3460   2.3460   2.4893   2.5747
  2.7079   2.7081   2.7658   2.8192   2.8195   2.9082   2.9086   2.9592
  3.0363   3.0572   3.1347   3.1348   3.3796   3.3801   3.6004   3.7983
  3.7991   3.9399   3.9424   3.9616   3.9617   3.9915   3.9923   3.9925
  3.9987   4.0106   4.0107   4.0261   4.0266   4.0500   4.0590   4.0591
  4.0695   4.0696   4.0848   4.1259   4.1494   4.1494   4.2400   4.2405
  4.2598   4.2829   4.2835   4.2844   4.3889   4.4057   4.4057   4.4837
  4.4847   4.5795   4.7963   6.0146   6.0146   6.0384   6.1014   6.1197
  6.1216   6.1219   6.1633   6.1646   6.7054   6.7658   6.7659   7.5476
  7.5480   7.5645   7.6750   7.6756   7.7154   7.7369   7.7499   7.7503
 23.1622  23.7544  23.7559  23.9142  23.9158  23.9970  27.9009  27.9014
 27.9316  28.3510  28.3510  28.3697  28.3956  28.4208  28.4214  28.4352
 28.4377  28.4378  28.5241  28.5295  28.5296  28.5409  28.5517  28.5518
 28.5573  28.5574  28.5620  28.6185  28.6209  28.6209  28.7226  28.7230
 28.7296  47.9531  48.0170  48.0170 127.8906 127.8906 127.9048 127.9511
127.9541 127.9541 127.9549 127.9762 127.9767 151.6917 151.6921 151.7194
289.7443 289.7445 289.7612 289.8730 289.8735 289.9161 289.9607 289.9713
289.97151020.75601020.83791020.83801901.85621901.85661901.8847
 --------------------------------------------------------------

          Ground-State Mulliken Net Atomic Charges

     Atom                 Charge (a.u.)
  ----------------------------------------
      1 C                     0.296008
      2 C                    -0.122399
      3 C                     0.293473
      4 C                    -0.122399
      5 C                     0.296008
      6 C                    -0.142985
      7 Br                   -0.273308
      8 I                     0.107401
      9 Br                   -0.274064
     10 I                     0.107401
     11 Br                   -0.273308
     12 I                     0.108171
  ----------------------------------------
  Sum of atomic charges =     0.000000

 -----------------------------------------------------------------
                    Cartesian Multipole Moments
 -----------------------------------------------------------------
    Charge (ESU x 10^10)
                 0.0000
    Dipole Moment (Debye)
         X       0.0000      Y      -0.0000      Z      -0.0051
       Tot       0.0051
    Quadrupole Moments (Debye-Ang)
        XX    -166.5322     XY      -0.0000     YY    -176.1957
        XZ      -0.0061     YZ      -0.0000     ZZ    -166.4428
    Octopole Moments (Debye-Ang^2)
       XXX    -603.4919    XXY      -0.0000    XYY    -212.8371
       YYY      -0.0000    XXZ    -103.9314    XYZ      -0.0000
       YYZ    -123.1920    XZZ    -201.0559    YZZ      -0.0000
       ZZZ    -361.3325
    Hexadecapole Moments (Debye-Ang^3)
      XXXX   -6525.4727   XXXY      -0.0000   XXYY   -1219.2755
      XYYY      -0.0000   YYYY    -230.7381   XXXZ    -376.6167
      XXYZ      -0.0000   XYYZ    -148.8108   YYYZ      -0.0000
      XXZZ   -1995.0383   XYZZ      -0.0000   YYZZ   -1048.6405
      XZZZ    -436.4745   YZZZ      -0.0000   ZZZZ   -5590.0807
 -----------------------------------------------------------------
Archival summary:
1\1\garfield\OPT\ProcedureUnspecified\BasisUnspecified\3r36\taweetha\SatNov3001:34:092019SatNov3001:34:092019\0\\#,OPT,ProcedureUnspecified,BasisUnspecified,\\0,1\I\C,1,2.13374\C,2,1.4062,1,120.302\C,3,1.40522,2,120.591,1,-180,0\C,4,1.40558,3,119.392,2,-0,0\C,5,1.40558,4,120.638,3,-0,0\C,6,1.40522,5,119.392,4,-0,0\Br,3,1.90441,2,119.772,1,-0,0\Br,7,1.90441,6,119.637,5,-180,0\Br,5,1.90579,4,119.681,3,-180,0\I,4,2.14007,3,120.47,2,-180,0\I,6,2.14007,5,120.138,4,-180,0\\\@

 Total job time:  488.22s(wall), 1851.51s(cpu) 
 Sat Nov 30 01:34:09 2019

        *************************************************************
        *                                                           *
        *  Thank you very much for using Q-Chem.  Have a nice day.  *
        *                                                           *
        *************************************************************


 
User input: 2 of 2 
 
                  Welcome to Q-Chem
     A Quantum Leap Into The Future Of Chemistry


 Q-Chem 5.2 (devel), Q-Chem, Inc., Pleasanton, CA (2019)

 Yihan Shao,  Zhengting Gan,  E. Epifanovsky,  A. T. B. Gilbert,  M. Wormit,  
 J. Kussmann,  A. W. Lange,  A. Behn,  Jia Deng,  Xintian Feng,  D. Ghosh,  
 M. Goldey,  P. R. Horn,  L. D. Jacobson,  I. Kaliman,  T. Kus,  A. Landau,  
 Jie Liu,  E. I. Proynov,  R. M. Richard,  R. P. Steele,  E. J. Sundstrom,  
 H. L. Woodcock III,  P. M. Zimmerman,  D. Zuev,  B. Albrecht,  E. Alguire,  
 S. A. Baeppler,  D. Barton,  Z. Benda,  Y. A. Bernard,  E. J. Berquist,  
 K. B. Bravaya,  H. Burton,  D. Casanova,  Chun-Min Chang,  Yunqing Chen,  
 A. Chien,  K. D. Closser,  M. P. Coons,  S. Coriani,  S. Dasgupta,  
 A. L. Dempwolff,  M. Diedenhofen,  Hainam Do,  R. G. Edgar,  Po-Tung Fang,  
 S. Faraji,  S. Fatehi,  Qingguo Feng,  K. D. Fenk,  J. Fosso-Tande,  
 J. Gayvert,  Qinghui Ge,  A. Ghysels,  G. Gidofalvi,  J. Gomes,  
 J. Gonthier,  A. Gunina,  D. Hait,  M. W. D. Hanson-Heine,  
 P. H. P. Harbach,  A. W. Hauser,  M. F. Herbst,  J. E. Herr,  
 E. G. Hohenstein,  Z. C. Holden,  Kerwin Hui,  B. C. Huynh,  T.-C. Jagau,  
 Hyunjun Ji,  B. Kaduk,  K. Khistyaev,  Jaehoon Kim,  P. Klunzinger,  K. Koh,  
 D. Kosenkov,  L. Koulias,  T. Kowalczyk,  C. M. Krauter,  A. Kunitsa,  
 Ka Un Lao,  A. Laurent,  K. V. Lawler,  Joonho Lee,  D. Lefrancois,  
 S. Lehtola,  D. S. Levine,  Yi-Pei Li,  You-Sheng Lin,  Fenglai Liu,  
 E. Livshits,  A. Luenser,  P. Manohar,  E. Mansoor,  S. F. Manzer,  
 Shan-Ping Mao,  Yuezhi Mao,  N. Mardirossian,  A. V. Marenich,  
 T. Markovich,  L. A. Martinez-Martinez,  S. A. Maurer,  N. J. Mayhall,  
 S. C. McKenzie,  J.-M. Mewes,  P. Morgante,  A. F. Morrison,  
 J. W. Mullinax,  K. Nanda,  T. S. Nguyen-Beck,  R. Olivares-Amaya,  
 J. A. Parkhill,  Zheng Pei,  T. M. Perrine,  F. Plasser,  P. Pokhilko,  
 S. Prager,  A. Prociuk,  E. Ramos,  D. R. Rehn,  F. Rob,  M. Scheurer,  
 M. Schneider,  N. Sergueev,  S. M. Sharada,  S. Sharma,  D. W. Small,  
 T. Stauch,  T. Stein,  Yu-Chuan Su,  A. J. W. Thom,  A. Tkatchenko,  
 T. Tsuchimochi,  N. M. Tubman,  L. Vogt,  M. L. Vidal,  O. Vydrov,  
 M. A. Watson,  J. Wenzel,  M. de Wergifosse,  T. A. Wesolowski,  A. White,  
 J. Witte,  A. Yamada,  Jun Yang,  K. Yao,  S. Yeganeh,  S. R. Yost,  
 Zhi-Qiang You,  A. Zech,  Igor Ying Zhang,  Xing Zhang,  Yan Zhao,  
 Ying Zhu,  B. R. Brooks,  G. K. L. Chan,  C. J. Cramer,  M. S. Gordon,  
 W. J. Hehre,  A. Klamt,  M. W. Schmidt,  C. D. Sherrill,  D. G. Truhlar,  
 A. Aspuru-Guzik,  R. Baer,  A. T. Bell,  N. A. Besley,  Jeng-Da Chai,  
 A. E. DePrince, III,  R. A. DiStasio Jr.,  A. Dreuw,  B. D. Dunietz,  
 T. R. Furlani,  Chao-Ping Hsu,  Yousung Jung,  Jing Kong,  D. S. Lambrecht,  
 WanZhen Liang,  C. Ochsenfeld,  V. A. Rassolov,  L. V. Slipchenko,  
 J. E. Subotnik,  T. Van Voorhis,  J. M. Herbert,  A. I. Krylov,  
 P. M. W. Gill,  M. Head-Gordon

 Contributors to earlier versions of Q-Chem not listed above: 
 R. D. Adamson,  B. Austin,  J. Baker,  G. J. O. Beran,  K. Brandhorst,  
 S. T. Brown,  E. F. C. Byrd,  A. K. Chakraborty,  C.-L. Cheng,  
 Siu Hung Chien,  D. M. Chipman,  D. L. Crittenden,  H. Dachsel,  
 R. J. Doerksen,  A. D. Dutoi,  L. Fusti-Molnar,  W. A. Goddard III,  
 A. Golubeva-Zadorozhnaya,  S. R. Gwaltney,  G. Hawkins,  A. Heyden,  
 S. Hirata,  G. Kedziora,  F. J. Keil,  C. Kelley,  Jihan Kim,  R. A. King,  
 R. Z. Khaliullin,  P. P. Korambath,  W. Kurlancheek,  A. M. Lee,  M. S. Lee,  
 S. V. Levchenko,  Ching Yeh Lin,  D. Liotard,  R. C. Lochan,  I. Lotan,  
 P. E. Maslen,  N. Nair,  D. P. O'Neill,  D. Neuhauser,  E. Neuscamman,  
 C. M. Oana,  R. Olson,  B. Peters,  R. Peverati,  P. A. Pieniazek,  
 Y. M. Rhee,  J. Ritchie,  M. A. Rohrdanz,  E. Rosta,  N. J. Russ,  
 H. F. Schaefer III,  N. E. Schultz,  N. Shenvi,  A. C. Simmonett,  A. Sodt,  
 D. Stuck,  K. S. Thanthiriwatte,  V. Vanovschi,  Tao Wang,  A. Warshel,  
 C. F. Williams,  Q. Wu,  X. Xu,  W. Zhang

 Please cite Q-Chem as follows:
 Y. Shao et al., Mol. Phys. 113, 184-215 (2015)
 DOI: 10.1080/00268976.2014.952696

 Q-Chem 5.2.1 for Intel X86 EM64T Linux

 Parts of Q-Chem use Armadillo 8.300.2 (Tropical Shenanigans).
 http://arma.sourceforge.net/

 Q-Chem begins on Sat Nov 30 01:34:09 2019  

Host: 
0

     Scratch files written to /scratch/taweetham/qchem22570//
NAlpha2: 300
NElect   300
Mult     1
The previous job contains 0 fragments, simply inherited here

Checking the input file for inconsistencies... 	...done.

--------------------------------------------------------------
User input:
--------------------------------------------------------------

$MOLECULE
READ
$END

$REM
   JOB_TYPE 	FREQUENCY
   BASIS 	6-311++G**
   METHOD	B3LYP	
$END


--------------------------------------------------------------
 ----------------------------------------------------------------
             Standard Nuclear Orientation (Angstroms)
    I     Atom           X                Y                Z
 ----------------------------------------------------------------
    1      C       0.7041682637    -1.2140830554     0.0000000000
    2      C      -0.7010377214    -1.2211518161     0.0000000000
    3      C      -1.3970221453     0.0000166004     0.0000000000
    4      C      -0.7010086945     1.2211684756    -0.0000000000
    5      C       0.7041971196     1.2140663180    -0.0000000000
    6      C       1.4136999195    -0.0000168002    -0.0000000000
    7      Br      1.6542146997    -2.8646003140     0.0000000000
    8      I      -1.7769340709    -3.0711098488     0.0000000000
    9      Br     -3.3028152389     0.0000392439     0.0000000000
   10      I      -1.7768610390     3.0711520781    -0.0000000000
   11      Br      1.6542827875     2.8645609922    -0.0000000000
   12      I       3.5474392771    -0.0000421464    -0.0000000000
 ----------------------------------------------------------------
 Molecular Point Group                 Cs    NOp =  2
 Largest Abelian Subgroup              Cs    NOp =  2
 Nuclear Repulsion Energy =        4888.45737044 hartrees
 There are      150 alpha and      150 beta electrons
 Requested basis set is 6-311++G(d,p)
 There are 165 shells and 462 basis functions

 Total QAlloc Memory Limit   2000 MB
 Mega-Array Size       188 MB
 MEM_STATIC part       192 MB

                       Distance Matrix (Angstroms)
             C (  1)   C (  2)   C (  3)   C (  4)   C (  5)   C (  6)
   C (  2)  1.405224
   C (  3)  2.426734  1.405577
   C (  4)  2.811578  2.442320  1.405577
   C (  5)  2.428149  2.811578  2.426734  1.405224
   C (  6)  1.406198  2.441984  2.810722  2.441984  1.406198
   Br(  7)  1.904415  2.871957  4.185221  4.715992  4.187846  2.874663
   I (  8)  3.099099  2.140070  3.094536  4.425073  4.951641  4.428516
   Br(  9)  4.186885  2.874118  1.905793  2.874118  4.186885  4.716515
   I ( 10)  4.951641  4.425073  3.094536  2.140070  3.099099  4.428516
   Br( 11)  4.187846  4.715992  4.185221  2.871957  1.904415  2.874663
   I ( 12)  3.091615  4.420483  4.944461  4.420483  3.091615  2.133739
             Br(  7)   I (  8)   Br(  9)   I ( 10)   Br( 11)
   I (  8)  3.437358
   Br(  9)  5.725234  3.429325
   I ( 10)  6.856051  6.142262  3.429325
   Br( 11)  5.729161  6.856051  5.725234  3.437358
   I ( 12)  3.433656  6.146577  6.850255  6.146577  3.433656

 A cutoff of  1.0D-11 yielded   7692 shell pairs
 There are     67155 function pairs (     75135 Cartesian)
 Smallest overlap matrix eigenvalue = 6.50E-07

 Q-Chem warning in module stvman/mkSTV.C, line 318:

 Overlap eigenvalue is smaller than square root of threshold
 Use THRESH >= 12 to get rid of this warning

 Linear dependence detected in AO basis
 Tighter screening thresholds may be required for diffuse basis sets
 Use S2THRESH > 14 and THRESH = 14 in case of SCF convergence issues
 Number of orthogonalized atomic orbitals = 461
 Maximum deviation from orthogonality = 3.409E-10
 Guess from superposition of atomic densities
 Warning:  Energy on first SCF cycle will be non-variational
 SAD guess density has 300.000000 electrons

 -----------------------------------------------------------------------
  General SCF calculation program by
  Eric Jon Sundstrom, Paul Horn, Yuezhi Mao, Dmitri Zuev, Alec White,
  David Stuck, Shaama M.S., Shane Yost, Joonho Lee, David Small,
  Daniel Levine, Susi Lehtola, Hugh Burton, Evgeny Epifanovsky,
  Bang C. Huynh
 -----------------------------------------------------------------------
 Exchange:     0.2000 Hartree-Fock + 0.0800 Slater + 0.7200 B88
 Correlation:  0.1900 VWN1RPA + 0.8100 LYP
 Using SG-1 standard quadrature grid
 using 4 threads for integral computing
 -------------------------------------------------------
 OpenMP Integral computing Module                
 Release: version 2.0, May 2017, Q-Chem Inc. Pleasanton 
 -------------------------------------------------------
 A restricted SCF calculation will be
 performed using DIIS
 SCF converges when DIIS error is below 1.0e-08
 ---------------------------------------
  Cycle       Energy         DIIS error
 ---------------------------------------
    1  -28711.7418176628      2.60e-02  
    2  -28709.5753692592      1.81e-03  
    3  -28709.4704996766      2.59e-03  
    4  -28709.6002119650      8.77e-04  
    5  -28709.6244532477      1.14e-04  
    6  -28709.6247198408      3.51e-05  
    7  -28709.6247444891      1.43e-05  
    8  -28709.6247495122      2.87e-06  
    9  -28709.6247496337      1.69e-06  
   10  -28709.6247497013      6.04e-07  
   11  -28709.6247497099      1.33e-07  
   12  -28709.6247497098      2.66e-08  
   13  -28709.6247497104      3.41e-09  Convergence criterion met
 ---------------------------------------
 SCF time:   CPU 333.54s  wall 88.00s 
 SCF   energy in the final basis set =   -28709.6247497104
 Total energy in the final basis set =   -28709.6247497104

 --------------------------------------------------------------
             Orbital Energies (a.u.) and Symmetries
 --------------------------------------------------------------

 Alpha MOs, Restricted
 -- Occupied --                  
*******-1165.89-1165.89 -482.86 -482.86 -482.86 -176.32 -176.32
  1 A'    2 A'    3 A'    4 A'    5 A'    6 A'    7 A'    8 A'                 
-176.32 -165.72 -165.72 -165.72 -165.72 -165.72 -165.72 -165.72
  9 A'   10 A'   11 A'   12 A'    1 A"    2 A"    3 A"   13 A'                 
-165.72 -165.72  -62.51  -62.51  -62.51  -56.33  -56.33  -56.33
 14 A'   15 A'   16 A'   17 A'   18 A'   19 A'   20 A'   21 A'                 
-56.325 -56.325 -56.325 -56.325 -56.325 -56.325 -35.815 -35.815
  4 A"    5 A"    6 A"   22 A'   23 A'   24 A'   25 A'   26 A'                 
-35.815 -31.309 -31.308 -31.308 -31.302 -31.302 -31.302 -31.302
 27 A'   28 A'   29 A'   30 A'    7 A"    8 A"    9 A"   31 A'                 
-31.302 -31.302 -22.959 -22.959 -22.959 -22.958 -22.957 -22.957
 32 A'   33 A'   34 A'   35 A'   36 A'   10 A"   11 A"   12 A"                 
-22.957 -22.957 -22.957 -22.953 -22.953 -22.953 -22.953 -22.953
 37 A'   38 A'   39 A'   13 A"   40 A'   41 A'   42 A'   14 A"                 
-22.953 -10.283 -10.283 -10.283 -10.272 -10.272 -10.272  -8.718
 15 A"   43 A'   44 A'   45 A'   46 A'   47 A'   48 A'   49 A'                 
 -8.718  -8.717  -6.550  -6.550  -6.550  -6.536  -6.536  -6.536
 50 A'   51 A'   52 A'   53 A'   54 A'   16 A"   17 A"   18 A"                 
 -6.535  -6.535  -6.535  -6.364  -6.364  -6.364  -4.777  -4.777
 55 A'   56 A'   57 A'   58 A'   59 A'   60 A'   61 A'   62 A'                 
 -4.777  -4.762  -4.762  -4.762  -4.761  -4.761  -4.761  -2.660
 63 A'   19 A"   20 A"   21 A"   64 A'   65 A'   66 A'   67 A'                 
 -2.660  -2.660  -2.657  -2.657  -2.657  -2.656  -2.656  -2.656
 68 A'   69 A'   22 A"   23 A"   24 A"   70 A'   71 A'   72 A'                 
 -2.645  -2.645  -2.645  -2.645  -2.645  -2.645  -2.043  -2.043
 73 A'   74 A'   25 A"   26 A"   27 A"   75 A'   76 A'   77 A'                 
 -2.043  -2.039  -2.039  -2.039  -2.038  -2.038  -2.038  -2.025
 78 A'   28 A"   29 A"   30 A"   79 A'   80 A'   81 A'   31 A"                 
 -2.024  -2.024  -2.024  -2.024  -2.024  -0.938  -0.865  -0.864
 82 A'   83 A'   84 A'   32 A"   33 A"   85 A'   86 A'   87 A'                 
 -0.803  -0.775  -0.774  -0.680  -0.680  -0.678  -0.604  -0.604
 88 A'   89 A'   90 A'   91 A'   92 A'   93 A'   94 A'   95 A'                 
 -0.545  -0.501  -0.455  -0.436  -0.436  -0.432  -0.378  -0.378
 96 A'   97 A'   34 A"   98 A'   99 A'  100 A'  101 A'  102 A'                 
 -0.377  -0.377  -0.340  -0.334  -0.334  -0.312  -0.310  -0.309
 35 A"   36 A"  103 A'  104 A'  105 A'   37 A"   38 A"   39 A"                 
 -0.284  -0.276  -0.275  -0.261  -0.260  -0.246
 40 A"  106 A'  107 A'   41 A"   42 A"  108 A'                                 
 -- Virtual --                   
 -0.115  -0.071  -0.070  -0.062  -0.061  -0.026  -0.008  -0.008
109 A'   43 A"   44 A"  110 A'  111 A'  112 A'  113 A'  114 A'                 
  0.001   0.025   0.025   0.040   0.047   0.055   0.058   0.058
115 A'  116 A'  117 A'   45 A"  118 A'  119 A'  120 A'  121 A'                 
  0.059   0.059   0.071   0.071   0.072   0.097   0.100   0.102
 46 A"   47 A"   48 A"  122 A'  123 A'   49 A"  124 A'  125 A'                 
  0.102   0.115   0.116   0.131   0.131   0.132   0.148   0.148
126 A'   50 A"   51 A"  127 A'  128 A'  129 A'   52 A"   53 A"                 
  0.175   0.175   0.180   0.180   0.187   0.194   0.195   0.201
130 A'  131 A'  132 A'  133 A'  134 A'  135 A'   54 A"  136 A'                 
  0.201   0.210   0.216   0.216   0.225   0.241   0.241   0.248
137 A'  138 A'  139 A'  140 A'  141 A'  142 A'  143 A'   55 A"                 
  0.248   0.267   0.267   0.292   0.299   0.300   0.311   0.339
 56 A"  144 A'  145 A'   57 A"  146 A'  147 A'  148 A'  149 A'                 
  0.361   0.364   0.379   0.379   0.382   0.388   0.389   0.389
 58 A"  150 A'  151 A'  152 A'   59 A"   60 A"   61 A"  153 A'                 
  0.414   0.414   0.418   0.436   0.436   0.442   0.442   0.447
154 A'  155 A'  156 A'   62 A"   63 A"  157 A'  158 A'   64 A"                 
  0.447   0.464   0.478   0.478   0.490   0.490   0.503   0.515
 65 A"   66 A"  159 A'  160 A'  161 A'  162 A'  163 A'  164 A'                 
  0.515   0.522   0.524   0.524   0.526   0.546   0.547   0.555
165 A'  166 A'   67 A"   68 A"   69 A"  167 A'   70 A"   71 A"                 
  0.555   0.573   0.587   0.599   0.607   0.608   0.622   0.623
 72 A"   73 A"  168 A'  169 A'  170 A'  171 A'   74 A"   75 A"                 
  0.655   0.655   0.677   0.705   0.706   0.707   0.707   0.718
172 A'  173 A'  174 A'  175 A'  176 A'   76 A"   77 A"  177 A'                 
  0.740   0.740   0.759   0.766   0.797   0.797   0.836   0.837
178 A'  179 A'  180 A'  181 A'  182 A'  183 A'  184 A'  185 A'                 
  0.842   0.846   0.847   0.874   0.876   0.940   0.959   0.998
186 A'  187 A'  188 A'  189 A'   78 A"   79 A"  190 A'  191 A'                 
  0.999   1.016   1.016   1.098   1.098   1.117   1.133   1.133
192 A'  193 A'  194 A'  195 A'  196 A'   80 A"  197 A'  198 A'                 
  1.177   1.178   1.240   1.240   1.312   1.326   1.357   1.357
 81 A"   82 A"   83 A"   84 A"  199 A'  200 A'   85 A"   86 A"                 
  1.370   1.398   1.435   1.454   1.455   1.467   1.471   1.471
 87 A"  201 A'  202 A'  203 A'  204 A'  205 A'  206 A'  207 A'                 
  1.475   1.531   1.573   1.573   1.719   1.719   1.751   1.751
208 A'  209 A'  210 A'  211 A'   88 A"   89 A"  212 A'  213 A'                 
  1.811   1.812   1.845   1.845   1.894   2.005   2.005   2.021
214 A'  215 A'   90 A"   91 A"   92 A"   93 A"   94 A"  216 A'                 
  2.022   2.035   2.115   2.115   2.144   2.179   2.200   2.200
217 A'   95 A"  218 A'  219 A'  220 A'  221 A'  222 A'  223 A'                 
  2.251   2.288   2.288   2.292   2.346   2.346   2.489   2.575
 96 A"  224 A'  225 A'  226 A'  227 A'  228 A'  229 A'   97 A"                 
  2.708   2.708   2.766   2.819   2.819   2.908   2.909   2.959
 98 A"   99 A"  230 A'  100 A"  101 A"  231 A'  232 A'  233 A'                 
  3.036   3.057   3.135   3.135   3.380   3.380   3.600   3.798
102 A"  234 A'  235 A'  236 A'  237 A'  238 A'  239 A'  240 A'                 
  3.799   3.940   3.942   3.962   3.962   3.991   3.992   3.993
241 A'  103 A"  242 A'  104 A"  105 A"  106 A"  107 A"  108 A"                 
  3.999   4.011   4.011   4.026   4.027   4.050   4.059   4.059
109 A"  110 A"  111 A"  243 A'  244 A'  245 A'  246 A'  247 A'                 
  4.070   4.070   4.085   4.126   4.149   4.149   4.240   4.241
112 A"  113 A"  248 A'  114 A"  249 A'  250 A'  251 A'  252 A'                 
  4.260   4.283   4.284   4.284   4.389   4.406   4.406   4.484
253 A'  254 A'  255 A'  256 A'  257 A'  258 A'  259 A'  260 A'                 
  4.485   4.579   4.796   6.015   6.015   6.038   6.101   6.120
261 A'  262 A'  263 A'  115 A"  116 A"  117 A"  264 A'  265 A'                 
  6.122   6.122   6.163   6.165   6.705   6.766   6.766   7.548
266 A'  267 A'  268 A'  269 A'  270 A'  271 A'  272 A'  118 A"                 
  7.548   7.564   7.675   7.676   7.715   7.737   7.750   7.750
119 A"  120 A"  273 A'  274 A'  275 A'  276 A'  277 A'  278 A'                 
 23.162  23.754  23.756  23.914  23.916  23.997  27.901  27.901
279 A'  280 A'  281 A'  282 A'  283 A'  284 A'  285 A'  286 A'                 
 27.932  28.351  28.351  28.370  28.396  28.421  28.421  28.435
287 A'  121 A"  122 A"  123 A"  288 A'  289 A'  290 A'  291 A'                 
 28.438  28.438  28.524  28.529  28.530  28.541  28.552  28.552
292 A'  293 A'  124 A"  125 A"  126 A"  294 A'  127 A"  128 A"                 
 28.557  28.557  28.562  28.618  28.621  28.621  28.723  28.723
295 A'  296 A'  129 A"  297 A'  298 A'  299 A'  300 A'  301 A'                 
 28.730  47.953  48.017  48.017 127.891 127.891 127.905 127.951
302 A'  303 A'  304 A'  305 A'  130 A"  131 A"  132 A"  306 A'                 
127.954 127.954 127.955 127.976 127.977 151.692 151.692 151.719
307 A'  308 A'  309 A'  310 A'  311 A'  312 A'  313 A'  314 A'                 
289.744 289.744 289.761 289.873 289.873 289.916 289.961 289.971
133 A"  134 A"  135 A"  315 A'  316 A'  317 A'  318 A'  319 A'                 
289.9711020.7561020.8381020.8381901.8561901.8571901.885
320 A'  321 A'  322 A'  323 A'  324 A'  325 A'  326 A'                         

 Beta MOs, Restricted
 -- Occupied --                  
*******-1165.89-1165.89 -482.86 -482.86 -482.86 -176.32 -176.32
  1 A'    2 A'    3 A'    4 A'    5 A'    6 A'    7 A'    8 A'                 
-176.32 -165.72 -165.72 -165.72 -165.72 -165.72 -165.72 -165.72
  9 A'   10 A'   11 A'   12 A'    1 A"    2 A"    3 A"   13 A'                 
-165.72 -165.72  -62.51  -62.51  -62.51  -56.33  -56.33  -56.33
 14 A'   15 A'   16 A'   17 A'   18 A'   19 A'   20 A'   21 A'                 
-56.325 -56.325 -56.325 -56.325 -56.325 -56.325 -35.815 -35.815
  4 A"    5 A"    6 A"   22 A'   23 A'   24 A'   25 A'   26 A'                 
-35.815 -31.309 -31.308 -31.308 -31.302 -31.302 -31.302 -31.302
 27 A'   28 A'   29 A'   30 A'    7 A"    8 A"    9 A"   31 A'                 
-31.302 -31.302 -22.959 -22.959 -22.959 -22.958 -22.957 -22.957
 32 A'   33 A'   34 A'   35 A'   36 A'   10 A"   11 A"   12 A"                 
-22.957 -22.957 -22.957 -22.953 -22.953 -22.953 -22.953 -22.953
 37 A'   38 A'   39 A'   13 A"   40 A'   41 A'   42 A'   14 A"                 
-22.953 -10.283 -10.283 -10.283 -10.272 -10.272 -10.272  -8.718
 15 A"   43 A'   44 A'   45 A'   46 A'   47 A'   48 A'   49 A'                 
 -8.718  -8.717  -6.550  -6.550  -6.550  -6.536  -6.536  -6.536
 50 A'   51 A'   52 A'   53 A'   54 A'   16 A"   17 A"   18 A"                 
 -6.535  -6.535  -6.535  -6.364  -6.364  -6.364  -4.777  -4.777
 55 A'   56 A'   57 A'   58 A'   59 A'   60 A'   61 A'   62 A'                 
 -4.777  -4.762  -4.762  -4.762  -4.761  -4.761  -4.761  -2.660
 63 A'   19 A"   20 A"   21 A"   64 A'   65 A'   66 A'   67 A'                 
 -2.660  -2.660  -2.657  -2.657  -2.657  -2.656  -2.656  -2.656
 68 A'   69 A'   22 A"   23 A"   24 A"   70 A'   71 A'   72 A'                 
 -2.645  -2.645  -2.645  -2.645  -2.645  -2.645  -2.043  -2.043
 73 A'   74 A'   25 A"   26 A"   27 A"   75 A'   76 A'   77 A'                 
 -2.043  -2.039  -2.039  -2.039  -2.038  -2.038  -2.038  -2.025
 78 A'   28 A"   29 A"   30 A"   79 A'   80 A'   81 A'   31 A"                 
 -2.024  -2.024  -2.024  -2.024  -2.024  -0.938  -0.865  -0.864
 82 A'   83 A'   84 A'   32 A"   33 A"   85 A'   86 A'   87 A'                 
 -0.803  -0.775  -0.774  -0.680  -0.680  -0.678  -0.604  -0.604
 88 A'   89 A'   90 A'   91 A'   92 A'   93 A'   94 A'   95 A'                 
 -0.545  -0.501  -0.455  -0.436  -0.436  -0.432  -0.378  -0.378
 96 A'   97 A'   34 A"   98 A'   99 A'  100 A'  101 A'  102 A'                 
 -0.377  -0.377  -0.340  -0.334  -0.334  -0.312  -0.310  -0.309
 35 A"   36 A"  103 A'  104 A'  105 A'   37 A"   38 A"   39 A"                 
 -0.284  -0.276  -0.275  -0.261  -0.260  -0.246
 40 A"  106 A'  107 A'   41 A"   42 A"  108 A'                                 
 -- Virtual --                   
 -0.115  -0.071  -0.070  -0.062  -0.061  -0.026  -0.008  -0.008
109 A'   43 A"   44 A"  110 A'  111 A'  112 A'  113 A'  114 A'                 
  0.001   0.025   0.025   0.040   0.047   0.055   0.058   0.058
115 A'  116 A'  117 A'   45 A"  118 A'  119 A'  120 A'  121 A'                 
  0.059   0.059   0.071   0.071   0.072   0.097   0.100   0.102
 46 A"   47 A"   48 A"  122 A'  123 A'   49 A"  124 A'  125 A'                 
  0.102   0.115   0.116   0.131   0.131   0.132   0.148   0.148
126 A'   50 A"   51 A"  127 A'  128 A'  129 A'   52 A"   53 A"                 
  0.175   0.175   0.180   0.180   0.187   0.194   0.195   0.201
130 A'  131 A'  132 A'  133 A'  134 A'  135 A'   54 A"  136 A'                 
  0.201   0.210   0.216   0.216   0.225   0.241   0.241   0.248
137 A'  138 A'  139 A'  140 A'  141 A'  142 A'  143 A'   55 A"                 
  0.248   0.267   0.267   0.292   0.299   0.300   0.311   0.339
 56 A"  144 A'  145 A'   57 A"  146 A'  147 A'  148 A'  149 A'                 
  0.361   0.364   0.379   0.379   0.382   0.388   0.389   0.389
 58 A"  150 A'  151 A'  152 A'   59 A"   60 A"   61 A"  153 A'                 
  0.414   0.414   0.418   0.436   0.436   0.442   0.442   0.447
154 A'  155 A'  156 A'   62 A"   63 A"  157 A'  158 A'   64 A"                 
  0.447   0.464   0.478   0.478   0.490   0.490   0.503   0.515
 65 A"   66 A"  159 A'  160 A'  161 A'  162 A'  163 A'  164 A'                 
  0.515   0.522   0.524   0.524   0.526   0.546   0.547   0.555
165 A'  166 A'   67 A"   68 A"   69 A"  167 A'   70 A"   71 A"                 
  0.555   0.573   0.587   0.599   0.607   0.608   0.622   0.623
 72 A"   73 A"  168 A'  169 A'  170 A'  171 A'   74 A"   75 A"                 
  0.655   0.655   0.677   0.705   0.706   0.707   0.707   0.718
172 A'  173 A'  174 A'  175 A'  176 A'   76 A"   77 A"  177 A'                 
  0.740   0.740   0.759   0.766   0.797   0.797   0.836   0.837
178 A'  179 A'  180 A'  181 A'  182 A'  183 A'  184 A'  185 A'                 
  0.842   0.846   0.847   0.874   0.876   0.940   0.959   0.998
186 A'  187 A'  188 A'  189 A'   78 A"   79 A"  190 A'  191 A'                 
  0.999   1.016   1.016   1.098   1.098   1.117   1.133   1.133
192 A'  193 A'  194 A'  195 A'  196 A'   80 A"  197 A'  198 A'                 
  1.177   1.178   1.240   1.240   1.312   1.326   1.357   1.357
 81 A"   82 A"   83 A"   84 A"  199 A'  200 A'   85 A"   86 A"                 
  1.370   1.398   1.435   1.454   1.455   1.467   1.471   1.471
 87 A"  201 A'  202 A'  203 A'  204 A'  205 A'  206 A'  207 A'                 
  1.475   1.531   1.573   1.573   1.719   1.719   1.751   1.751
208 A'  209 A'  210 A'  211 A'   88 A"   89 A"  212 A'  213 A'                 
  1.811   1.812   1.845   1.845   1.894   2.005   2.005   2.021
214 A'  215 A'   90 A"   91 A"   92 A"   93 A"   94 A"  216 A'                 
  2.022   2.035   2.115   2.115   2.144   2.179   2.200   2.200
217 A'   95 A"  218 A'  219 A'  220 A'  221 A'  222 A'  223 A'                 
  2.251   2.288   2.288   2.292   2.346   2.346   2.489   2.575
 96 A"  224 A'  225 A'  226 A'  227 A'  228 A'  229 A'   97 A"                 
  2.708   2.708   2.766   2.819   2.819   2.908   2.909   2.959
 98 A"   99 A"  230 A'  100 A"  101 A"  231 A'  232 A'  233 A'                 
  3.036   3.057   3.135   3.135   3.380   3.380   3.600   3.798
102 A"  234 A'  235 A'  236 A'  237 A'  238 A'  239 A'  240 A'                 
  3.799   3.940   3.942   3.962   3.962   3.991   3.992   3.993
241 A'  103 A"  242 A'  104 A"  105 A"  106 A"  107 A"  108 A"                 
  3.999   4.011   4.011   4.026   4.027   4.050   4.059   4.059
109 A"  110 A"  111 A"  243 A'  244 A'  245 A'  246 A'  247 A'                 
  4.070   4.070   4.085   4.126   4.149   4.149   4.240   4.241
112 A"  113 A"  248 A'  114 A"  249 A'  250 A'  251 A'  252 A'                 
  4.260   4.283   4.284   4.284   4.389   4.406   4.406   4.484
253 A'  254 A'  255 A'  256 A'  257 A'  258 A'  259 A'  260 A'                 
  4.485   4.579   4.796   6.015   6.015   6.038   6.101   6.120
261 A'  262 A'  263 A'  115 A"  116 A"  117 A"  264 A'  265 A'                 
  6.122   6.122   6.163   6.165   6.705   6.766   6.766   7.548
266 A'  267 A'  268 A'  269 A'  270 A'  271 A'  272 A'  118 A"                 
  7.548   7.564   7.675   7.676   7.715   7.737   7.750   7.750
119 A"  120 A"  273 A'  274 A'  275 A'  276 A'  277 A'  278 A'                 
 23.162  23.754  23.756  23.914  23.916  23.997  27.901  27.901
279 A'  280 A'  281 A'  282 A'  283 A'  284 A'  285 A'  286 A'                 
 27.932  28.351  28.351  28.370  28.396  28.421  28.421  28.435
287 A'  121 A"  122 A"  123 A"  288 A'  289 A'  290 A'  291 A'                 
 28.438  28.438  28.524  28.529  28.530  28.541  28.552  28.552
292 A'  293 A'  124 A"  125 A"  126 A"  294 A'  127 A"  128 A"                 
 28.557  28.557  28.562  28.618  28.621  28.621  28.723  28.723
295 A'  296 A'  129 A"  297 A'  298 A'  299 A'  300 A'  301 A'                 
 28.730  47.953  48.017  48.017 127.891 127.891 127.905 127.951
302 A'  303 A'  304 A'  305 A'  130 A"  131 A"  132 A"  306 A'                 
127.954 127.954 127.955 127.976 127.977 151.692 151.692 151.719
307 A'  308 A'  309 A'  310 A'  311 A'  312 A'  313 A'  314 A'                 
289.744 289.744 289.761 289.873 289.873 289.916 289.961 289.971
133 A"  134 A"  135 A"  315 A'  316 A'  317 A'  318 A'  319 A'                 
289.9711020.7561020.8381020.8381901.8561901.8571901.885
320 A'  321 A'  322 A'  323 A'  324 A'  325 A'  326 A'                         
 --------------------------------------------------------------

          Ground-State Mulliken Net Atomic Charges

     Atom                 Charge (a.u.)
  ----------------------------------------
      1 C                     0.296016
      2 C                    -0.122398
      3 C                     0.293458
      4 C                    -0.122400
      5 C                     0.296017
      6 C                    -0.142987
      7 Br                   -0.273308
      8 I                     0.107401
      9 Br                   -0.274065
     10 I                     0.107401
     11 Br                   -0.273308
     12 I                     0.108171
  ----------------------------------------
  Sum of atomic charges =     0.000000

 -----------------------------------------------------------------
                    Cartesian Multipole Moments
 -----------------------------------------------------------------
    Charge (ESU x 10^10)
                 0.0000
    Dipole Moment (Debye)
         X       0.0051      Y      -0.0000      Z       0.0000
       Tot       0.0051
    Quadrupole Moments (Debye-Ang)
        XX    -166.4357     XY      -0.0000     YY    -166.5322
        XZ       0.0000     YZ      -0.0000     ZZ    -176.1957
    Octopole Moments (Debye-Ang^2)
       XXX      12.1720    XXY      -0.0004    XYY     -12.5279
       YYY       0.0004    XXZ       0.0000    XYZ      -0.0000
       YYZ      -0.0000    XZZ      -0.0173    YZZ       0.0000
       ZZZ      -0.0000
    Hexadecapole Moments (Debye-Ang^3)
      XXXX   -5067.7193   XXXY       0.0000   XXYY   -1688.2601
      XYYY      -0.0000   YYYY   -5067.4866   XXXZ       0.0000
      XXYZ      -0.0000   XYYZ      -0.0000   YYYZ      -0.0000
      XXZZ    -962.5074   XYZZ      -0.0000   YYZZ    -962.1772
      XZZZ      -0.0000   YZZZ      -0.0000   ZZZZ    -230.7381
 -----------------------------------------------------------------
 Calculating MO derivatives via CPSCF
    1     0    39    0.0211071  
    2     0    39    0.0063782  
    3     0    39    0.0012266  
    4     0    39    0.0001709  
    5    18    21    0.0000268  
    6    37     2    0.0000018  
    7    39     0    0.0000001  Converged
 Time for AOints: 442.4 s (CPU) 111.2 s (wall)
 ------------------------------------------------------------------------------
                     AOints        : Timing summary (seconds)
 ------------------------------------------------------------------------------
     job step          cpu (% of tot)      sys (% of tot)     wall (% of tot)
 ------------------------------------------------------------------------------
  AOints            0.4424E+03 ( 8.8)   0.1700E-04 ( 5.6)   0.1112E+03 ( 8.7)
 ------------------------------------------------------------------------------
   Grand Totals     0.5024E+04          0.3030E-03          0.1284E+04
 ------------------------------------------------------------------------------
 Polarizability Matrix (a.u.)
            1           2           3
    1-279.6020691  -0.0000009  -0.0000000
    2  -0.0000009-279.6237455  -0.0000000
    3  -0.0000000  -0.0000000-125.0884625
 Calculating analytic Hessian of the SCF energy

 Direct stationary perturbation theory relativistic correction:

 rels  =     341.287739866005
 relv  =   -1151.024276531656
 rel2e =     168.302929546206
 E_rel =    -641.433607119445

 Hessian of the SCF Energy
            1           2           3           4           5           6
    1   0.5341475   0.0410890   0.0000000  -0.2809262  -0.0263619   0.0000000
    2   0.0410890   0.4834460   0.0000000   0.0208091  -0.0879459  -0.0000000
    3   0.0000000   0.0000000   0.0978500  -0.0000000   0.0000000  -0.0449662
    4  -0.2809262   0.0208091  -0.0000000   0.5266431  -0.0632387   0.0000000
    5  -0.0263619  -0.0879459   0.0000000  -0.0632387   0.4472830   0.0000000
    6   0.0000000  -0.0000000  -0.0449662   0.0000000   0.0000000   0.0990502
    7  -0.0278967   0.0210895   0.0000000  -0.1327754   0.1055469   0.0000000
    8   0.0761473   0.0282976  -0.0000000   0.0578172  -0.2343758  -0.0000000
    9  -0.0000000  -0.0000000  -0.0005292   0.0000000  -0.0000000  -0.0450605
   10  -0.0486563  -0.0280630  -0.0000000   0.0541451  -0.0269554  -0.0000000
   11  -0.0281356  -0.0163627   0.0000000   0.0270022  -0.0548473  -0.0000000
   12   0.0000000   0.0000000   0.0040299  -0.0000000  -0.0000000   0.0025803
   13   0.0564699   0.0275157   0.0000000  -0.0486599   0.0280961   0.0000000
   14  -0.0275239  -0.0559219  -0.0000000   0.0280715  -0.0163247   0.0000000
   15  -0.0000000  -0.0000000  -0.0006002   0.0000000   0.0000000   0.0040303
   16  -0.1376294  -0.1078612  -0.0000000  -0.0277188  -0.0202059  -0.0000000
   17  -0.0601635  -0.2283573  -0.0000000  -0.0740486   0.0269450  -0.0000000
   18  -0.0000000  -0.0000000  -0.0451268  -0.0000000  -0.0000000   0.0025320
   19  -0.0563569   0.0454684   0.0000000  -0.0193765   0.0270559  -0.0000000
   20   0.0454360  -0.1078218   0.0000000   0.0127038  -0.0146212  -0.0000000
   21   0.0000000   0.0000000  -0.0196495  -0.0000000  -0.0000000   0.0019852
   22  -0.0145023  -0.0204271   0.0000000  -0.0411447  -0.0241413  -0.0000000
   23  -0.0105480  -0.0124043  -0.0000000  -0.0238579  -0.0627322  -0.0000000
   24   0.0000000  -0.0000000   0.0012505  -0.0000000   0.0000000  -0.0265407
   25   0.0025003   0.0026177  -0.0000000  -0.0329864   0.0046952  -0.0000000
   26   0.0001045  -0.0021186  -0.0000000   0.0192052  -0.0009432  -0.0000000
   27  -0.0000000  -0.0000000   0.0034550   0.0000000  -0.0000000   0.0019668
   28  -0.0005298  -0.0000040   0.0000000   0.0006274  -0.0015534   0.0000000
   29  -0.0000072  -0.0005180  -0.0000000  -0.0036100  -0.0000111   0.0000000
   30  -0.0000000  -0.0000000  -0.0005416   0.0000000   0.0000000   0.0026252
   31   0.0001727   0.0014199   0.0000000  -0.0002195  -0.0003496  -0.0000000
   32   0.0039308   0.0001742  -0.0000000  -0.0003208  -0.0006367  -0.0000000
   33  -0.0000000  -0.0000000   0.0034652   0.0000000   0.0000000  -0.0008279
   34  -0.0267965  -0.0036525   0.0000000   0.0023914  -0.0025921   0.0000000
   35  -0.0139662  -0.0004632   0.0000000  -0.0005371  -0.0017917   0.0000000
   36  -0.0000000  -0.0000000   0.0013630   0.0000000   0.0000000   0.0026252
            7           8           9          10          11          12
    1  -0.0278967   0.0761473  -0.0000000  -0.0486563  -0.0281356   0.0000000
    2   0.0210895   0.0282976  -0.0000000  -0.0280630  -0.0163627   0.0000000
    3   0.0000000  -0.0000000  -0.0005292  -0.0000000   0.0000000   0.0040299
    4  -0.1327754   0.0578172   0.0000000   0.0541451   0.0270022  -0.0000000
    5   0.1055469  -0.2343758  -0.0000000  -0.0269554  -0.0548473  -0.0000000
    6   0.0000000  -0.0000000  -0.0450605  -0.0000000  -0.0000000   0.0025803
    7   0.4621298   0.0000601   0.0000000  -0.1328121  -0.1055725  -0.0000000
    8   0.0000601   0.5579027   0.0000000  -0.0576118  -0.2341170  -0.0000000
    9   0.0000000   0.0000000   0.0979637  -0.0000000  -0.0000000  -0.0450590
   10  -0.1328121  -0.0576118  -0.0000000   0.5264004   0.0632015   0.0000000
   11  -0.1055725  -0.2341170  -0.0000000   0.0632015   0.4471345   0.0000000
   12  -0.0000000  -0.0000000  -0.0450590   0.0000000   0.0000000   0.0990459
   13  -0.0278671  -0.0763459  -0.0000000  -0.2807383   0.0264253  -0.0000000
   14  -0.0211194   0.0284555  -0.0000000  -0.0209728  -0.0879886  -0.0000000
   15  -0.0000000  -0.0000000  -0.0005266   0.0000000  -0.0000000  -0.0449653
   16   0.0000136  -0.0000535   0.0000000  -0.0276401   0.0201958   0.0000000
   17  -0.0000060  -0.0648878   0.0000000   0.0739845   0.0269144  -0.0000000
   18   0.0000000   0.0000000   0.0040860  -0.0000000  -0.0000000   0.0025320
   19  -0.0021533  -0.0025923  -0.0000000  -0.0002190   0.0003511   0.0000000
   20  -0.0000574   0.0025475  -0.0000000   0.0003210  -0.0006367  -0.0000000
   21   0.0000000  -0.0000000   0.0034711  -0.0000000   0.0000000  -0.0008279
   22   0.0005132  -0.0019837  -0.0000000   0.0006274   0.0015513  -0.0000000
   23  -0.0121006  -0.0276602   0.0000000   0.0036101  -0.0000108  -0.0000000
   24  -0.0000000  -0.0000000   0.0013440  -0.0000000   0.0000000   0.0026252
   25  -0.1369774   0.0000019   0.0000000  -0.0329869  -0.0046945   0.0000000
   26   0.0000029  -0.0305189   0.0000000  -0.0192051  -0.0009459  -0.0000000
   27   0.0000000   0.0000000  -0.0199537  -0.0000000  -0.0000000   0.0019668
   28   0.0005155   0.0019720   0.0000000  -0.0411350   0.0241438  -0.0000000
   29   0.0121013  -0.0276667   0.0000000   0.0238602  -0.0627289  -0.0000000
   30   0.0000000  -0.0000000   0.0013439  -0.0000000   0.0000000  -0.0265383
   31  -0.0021524   0.0025912   0.0000000  -0.0193785  -0.0270549   0.0000000
   32   0.0000573   0.0025481  -0.0000000  -0.0127048  -0.0146201  -0.0000000
   33  -0.0000000  -0.0000000   0.0034711  -0.0000000  -0.0000000   0.0019851
   34  -0.0005314  -0.0000000  -0.0000000   0.0023913   0.0025922  -0.0000000
   35   0.0000000  -0.0005270  -0.0000000   0.0005367  -0.0017917   0.0000000
   36  -0.0000000  -0.0000000  -0.0005508   0.0000000   0.0000000   0.0026252
           13          14          15          16          17          18
    1   0.0564699  -0.0275239  -0.0000000  -0.1376294  -0.0601635  -0.0000000
    2   0.0275157  -0.0559219  -0.0000000  -0.1078612  -0.2283573  -0.0000000
    3   0.0000000  -0.0000000  -0.0006002  -0.0000000  -0.0000000  -0.0451268
    4  -0.0486599   0.0280715   0.0000000  -0.0277188  -0.0740486  -0.0000000
    5   0.0280961  -0.0163247   0.0000000  -0.0202059   0.0269450  -0.0000000
    6   0.0000000   0.0000000   0.0040303  -0.0000000  -0.0000000   0.0025320
    7  -0.0278671  -0.0211194  -0.0000000   0.0000136  -0.0000060   0.0000000
    8  -0.0763459   0.0284555  -0.0000000  -0.0000535  -0.0648878   0.0000000
    9  -0.0000000  -0.0000000  -0.0005266   0.0000000   0.0000000   0.0040860
   10  -0.2807383  -0.0209728   0.0000000  -0.0276401   0.0739845  -0.0000000
   11   0.0264253  -0.0879886  -0.0000000   0.0201958   0.0269144  -0.0000000
   12  -0.0000000  -0.0000000  -0.0449653   0.0000000  -0.0000000   0.0025320
   13   0.5339871  -0.0409426   0.0000000  -0.1376744   0.0602069   0.0000000
   14  -0.0409426   0.4833248   0.0000000   0.1078984  -0.2284000  -0.0000000
   15   0.0000000   0.0000000   0.0978468   0.0000000  -0.0000000  -0.0451274
   16  -0.1376744   0.1078984   0.0000000   0.4035049   0.0000288   0.0000000
   17   0.0602069  -0.2284000  -0.0000000   0.0000288   0.5635033   0.0000000
   18   0.0000000  -0.0000000  -0.0451274   0.0000000   0.0000000   0.0943363
   19   0.0001722  -0.0014207  -0.0000000   0.0013654   0.0005486  -0.0000000
   20  -0.0039312   0.0001743  -0.0000000   0.0149842  -0.0352404   0.0000000
   21  -0.0000000  -0.0000000   0.0034652  -0.0000000  -0.0000000   0.0020135
   22  -0.0005296   0.0000037   0.0000000  -0.0020679   0.0020582  -0.0000000
   23   0.0000068  -0.0005184  -0.0000000   0.0000006   0.0026953  -0.0000000
   24   0.0000000  -0.0000000  -0.0005416  -0.0000000   0.0000000   0.0026267
   25   0.0025001  -0.0026174  -0.0000000  -0.0008042  -0.0000005   0.0000000
   26  -0.0001059  -0.0021180  -0.0000000   0.0000011  -0.0000480   0.0000000
   27  -0.0000000  -0.0000000   0.0034550   0.0000000   0.0000000  -0.0008293
   28  -0.0145100   0.0204344  -0.0000000  -0.0020694  -0.0020570   0.0000000
   29   0.0105433  -0.0124008  -0.0000000  -0.0000017   0.0026963  -0.0000000
   30   0.0000000   0.0000000   0.0012504   0.0000000   0.0000000   0.0026267
   31  -0.0563585  -0.0454675  -0.0000000   0.0013668  -0.0005517   0.0000000
   32  -0.0454361  -0.1078203   0.0000000  -0.0149851  -0.0352397   0.0000000
   33   0.0000000   0.0000000  -0.0196496  -0.0000000  -0.0000000   0.0020135
   34  -0.0267961   0.0036531  -0.0000000  -0.0706417  -0.0000008  -0.0000000
   35   0.0139667  -0.0004633  -0.0000000  -0.0000008  -0.0305793   0.0000000
   36  -0.0000000  -0.0000000   0.0013630   0.0000000   0.0000000  -0.0216833
           19          20          21          22          23          24
    1  -0.0563569   0.0454360   0.0000000  -0.0145023  -0.0105480   0.0000000
    2   0.0454684  -0.1078218   0.0000000  -0.0204271  -0.0124043  -0.0000000
    3   0.0000000   0.0000000  -0.0196495   0.0000000  -0.0000000   0.0012505
    4  -0.0193765   0.0127038  -0.0000000  -0.0411447  -0.0238579  -0.0000000
    5   0.0270559  -0.0146212  -0.0000000  -0.0241413  -0.0627322   0.0000000
    6  -0.0000000  -0.0000000   0.0019852  -0.0000000  -0.0000000  -0.0265407
    7  -0.0021533  -0.0000574   0.0000000   0.0005132  -0.0121006  -0.0000000
    8  -0.0025923   0.0025475  -0.0000000  -0.0019837  -0.0276602  -0.0000000
    9  -0.0000000  -0.0000000   0.0034711  -0.0000000   0.0000000   0.0013440
   10  -0.0002190   0.0003210  -0.0000000   0.0006274   0.0036101  -0.0000000
   11   0.0003511  -0.0006367   0.0000000   0.0015513  -0.0000108   0.0000000
   12   0.0000000  -0.0000000  -0.0008279  -0.0000000  -0.0000000   0.0026252
   13   0.0001722  -0.0039312  -0.0000000  -0.0005296   0.0000068   0.0000000
   14  -0.0014207   0.0001743  -0.0000000   0.0000037  -0.0005184  -0.0000000
   15  -0.0000000  -0.0000000   0.0034652   0.0000000  -0.0000000  -0.0005416
   16   0.0013654   0.0149842  -0.0000000  -0.0020679   0.0000006  -0.0000000
   17   0.0005486  -0.0352404  -0.0000000   0.0020582   0.0026953   0.0000000
   18  -0.0000000   0.0000000   0.0020135  -0.0000000  -0.0000000   0.0026267
   19   0.0953970  -0.0613649   0.0000000  -0.0145225   0.0024874   0.0000000
   20  -0.0613649   0.1650962   0.0000000  -0.0050843   0.0013606   0.0000000
   21   0.0000000   0.0000000   0.0082447   0.0000000  -0.0000000   0.0006142
   22  -0.0145225  -0.0050843   0.0000000   0.0735369   0.0384515  -0.0000000
   23   0.0024874   0.0013606  -0.0000000   0.0384515   0.1125101  -0.0000000
   24   0.0000000   0.0000000   0.0006142  -0.0000000  -0.0000000   0.0178837
   25  -0.0006657   0.0001815   0.0000000  -0.0014848   0.0025240  -0.0000000
   26   0.0009261  -0.0000254  -0.0000000   0.0101478  -0.0121443   0.0000000
   27  -0.0000000  -0.0000000   0.0001292  -0.0000000   0.0000000   0.0006139
   28  -0.0001387   0.0002804  -0.0000000   0.0001127  -0.0004131   0.0000000
   29   0.0002803  -0.0004609   0.0000000   0.0004131  -0.0005774  -0.0000000
   30  -0.0000000  -0.0000000  -0.0001267  -0.0000000  -0.0000000   0.0001246
   31   0.0002946   0.0003767   0.0000000  -0.0001387  -0.0002803   0.0000000
   32  -0.0003767  -0.0009934  -0.0000000  -0.0002804  -0.0004608  -0.0000000
   33  -0.0000000  -0.0000000   0.0001284   0.0000000   0.0000000  -0.0001267
   34  -0.0037965  -0.0038456  -0.0000000  -0.0003994   0.0001196   0.0000000
   35  -0.0113629  -0.0093790   0.0000000  -0.0007085  -0.0000576   0.0000000
   36   0.0000000   0.0000000   0.0005526  -0.0000000  -0.0000000   0.0001263
           25          26          27          28          29          30
    1   0.0025003   0.0001045  -0.0000000  -0.0005298  -0.0000072  -0.0000000
    2   0.0026177  -0.0021186  -0.0000000  -0.0000040  -0.0005180  -0.0000000
    3  -0.0000000  -0.0000000   0.0034550   0.0000000  -0.0000000  -0.0005416
    4  -0.0329864   0.0192052   0.0000000   0.0006274  -0.0036100   0.0000000
    5   0.0046952  -0.0009432  -0.0000000  -0.0015534  -0.0000111   0.0000000
    6  -0.0000000  -0.0000000   0.0019668   0.0000000   0.0000000   0.0026252
    7  -0.1369774   0.0000029   0.0000000   0.0005155   0.0121013   0.0000000
    8   0.0000019  -0.0305189   0.0000000   0.0019720  -0.0276667  -0.0000000
    9   0.0000000   0.0000000  -0.0199537   0.0000000   0.0000000   0.0013439
   10  -0.0329869  -0.0192051  -0.0000000  -0.0411350   0.0238602  -0.0000000
   11  -0.0046945  -0.0009459  -0.0000000   0.0241438  -0.0627289   0.0000000
   12   0.0000000  -0.0000000   0.0019668  -0.0000000  -0.0000000  -0.0265383
   13   0.0025001  -0.0001059  -0.0000000  -0.0145100   0.0105433   0.0000000
   14  -0.0026174  -0.0021180  -0.0000000   0.0204344  -0.0124008   0.0000000
   15  -0.0000000  -0.0000000   0.0034550  -0.0000000  -0.0000000   0.0012504
   16  -0.0008042   0.0000011   0.0000000  -0.0020694  -0.0000017   0.0000000
   17  -0.0000005  -0.0000480   0.0000000  -0.0020570   0.0026963   0.0000000
   18   0.0000000   0.0000000  -0.0008293   0.0000000  -0.0000000   0.0026267
   19  -0.0006657   0.0009261  -0.0000000  -0.0001387   0.0002803  -0.0000000
   20   0.0001815  -0.0000254  -0.0000000   0.0002804  -0.0004609  -0.0000000
   21   0.0000000  -0.0000000   0.0001292  -0.0000000   0.0000000  -0.0001267
   22  -0.0014848   0.0101478  -0.0000000   0.0001127   0.0004131  -0.0000000
   23   0.0025240  -0.0121443   0.0000000  -0.0004131  -0.0005774  -0.0000000
   24  -0.0000000   0.0000000   0.0006139   0.0000000  -0.0000000   0.0001246
   25   0.2036830  -0.0000023   0.0000000  -0.0014852  -0.0025244  -0.0000000
   26  -0.0000023   0.0610082   0.0000000  -0.0101481  -0.0121443   0.0000000
   27   0.0000000   0.0000000   0.0085773   0.0000000   0.0000000   0.0006139
   28  -0.0014852  -0.0101481   0.0000000   0.0735343  -0.0384484   0.0000000
   29  -0.0025244  -0.0121443   0.0000000  -0.0384484   0.1125091   0.0000000
   30  -0.0000000   0.0000000   0.0006139   0.0000000   0.0000000   0.0178814
   31  -0.0006659  -0.0009265   0.0000000  -0.0145227  -0.0024869  -0.0000000
   32  -0.0001814  -0.0000253   0.0000000   0.0050848   0.0013606   0.0000000
   33   0.0000000  -0.0000000   0.0001292  -0.0000000  -0.0000000   0.0006142
   34  -0.0006268   0.0000000  -0.0000000  -0.0003994  -0.0001195  -0.0000000
   35   0.0000000   0.0000234  -0.0000000   0.0007085  -0.0000576   0.0000000
   36   0.0000000  -0.0000000  -0.0001241   0.0000000  -0.0000000   0.0001263
           31          32          33          34          35          36
    1   0.0001727   0.0039308  -0.0000000  -0.0267965  -0.0139662  -0.0000000
    2   0.0014199   0.0001742  -0.0000000  -0.0036525  -0.0004632  -0.0000000
    3   0.0000000  -0.0000000   0.0034652   0.0000000   0.0000000   0.0013630
    4  -0.0002195  -0.0003208   0.0000000   0.0023914  -0.0005371   0.0000000
    5  -0.0003496  -0.0006367   0.0000000  -0.0025921  -0.0017917   0.0000000
    6  -0.0000000  -0.0000000  -0.0008279   0.0000000   0.0000000   0.0026252
    7  -0.0021524   0.0000573  -0.0000000  -0.0005314   0.0000000  -0.0000000
    8   0.0025912   0.0025481  -0.0000000  -0.0000000  -0.0005270  -0.0000000
    9   0.0000000  -0.0000000   0.0034711  -0.0000000  -0.0000000  -0.0005508
   10  -0.0193785  -0.0127048  -0.0000000   0.0023913   0.0005367   0.0000000
   11  -0.0270549  -0.0146201  -0.0000000   0.0025922  -0.0017917   0.0000000
   12   0.0000000  -0.0000000   0.0019851  -0.0000000   0.0000000   0.0026252
   13  -0.0563585  -0.0454361   0.0000000  -0.0267961   0.0139667  -0.0000000
   14  -0.0454675  -0.1078203   0.0000000   0.0036531  -0.0004633  -0.0000000
   15  -0.0000000   0.0000000  -0.0196496  -0.0000000  -0.0000000   0.0013630
   16   0.0013668  -0.0149851  -0.0000000  -0.0706417  -0.0000008   0.0000000
   17  -0.0005517  -0.0352397  -0.0000000  -0.0000008  -0.0305793   0.0000000
   18   0.0000000   0.0000000   0.0020135  -0.0000000   0.0000000  -0.0216833
   19   0.0002946  -0.0003767  -0.0000000  -0.0037965  -0.0113629   0.0000000
   20   0.0003767  -0.0009934  -0.0000000  -0.0038456  -0.0093790   0.0000000
   21   0.0000000  -0.0000000   0.0001284  -0.0000000   0.0000000   0.0005526
   22  -0.0001387  -0.0002804   0.0000000  -0.0003994  -0.0007085  -0.0000000
   23  -0.0002803  -0.0004608   0.0000000   0.0001196  -0.0000576  -0.0000000
   24   0.0000000  -0.0000000  -0.0001267   0.0000000   0.0000000   0.0001263
   25  -0.0006659  -0.0001814   0.0000000  -0.0006268   0.0000000   0.0000000
   26  -0.0009265  -0.0000253  -0.0000000   0.0000000   0.0000234  -0.0000000
   27   0.0000000   0.0000000   0.0001292  -0.0000000  -0.0000000  -0.0001241
   28  -0.0145227   0.0050848  -0.0000000  -0.0003994   0.0007085   0.0000000
   29  -0.0024869   0.0013606  -0.0000000  -0.0001195  -0.0000576  -0.0000000
   30  -0.0000000   0.0000000   0.0006142  -0.0000000   0.0000000   0.0001263
   31   0.0953979   0.0613667  -0.0000000  -0.0037961   0.0113628   0.0000000
   32   0.0613667   0.1650930   0.0000000   0.0038454  -0.0093794   0.0000000
   33  -0.0000000   0.0000000   0.0082449  -0.0000000  -0.0000000   0.0005526
   34  -0.0037961   0.0038454  -0.0000000   0.1290012   0.0000004   0.0000000
   35   0.0113628  -0.0093794  -0.0000000   0.0000004   0.0544663   0.0000000
   36   0.0000000   0.0000000   0.0005526   0.0000000   0.0000000   0.0130239
 **********************************************************************
 **                                                                  **
 **                       VIBRATIONAL ANALYSIS                       **
 **                       --------------------                       **
 **                                                                  **
 **        VIBRATIONAL FREQUENCIES (CM**-1) AND NORMAL MODES         **
 **     FORCE CONSTANTS (mDYN/ANGSTROM) AND REDUCED MASSES (AMU)     **
 **                  INFRARED INTENSITIES (KM/MOL)                   **
 **                                                                  **
 **********************************************************************


 Mode:                 1                      2                      3
 Frequency:        35.32                  37.48                  48.44
 Force Cnst:      0.0649                 0.0731                 0.1261
 Red. Mass:      88.2522                88.3238                91.2076
 IR Active:          YES                    YES                    YES
 IR Intens:        0.000                  0.000                  0.003
 Raman Active:       YES                    YES                    YES
               X      Y      Z        X      Y      Z        X      Y      Z
 C          0.000  0.000 -0.090   -0.000  0.000 -0.115    0.000  0.000  0.016
 C          0.000  0.000 -0.039   -0.000 -0.000  0.066    0.000  0.000 -0.063
 C         -0.000 -0.000  0.125   -0.000  0.000 -0.000    0.000 -0.000  0.038
 C         -0.000  0.000 -0.039   -0.000  0.000 -0.066   -0.000  0.000 -0.063
 C         -0.000  0.000 -0.090   -0.000 -0.000  0.115   -0.000  0.000  0.016
 C         -0.000  0.000  0.044   -0.000 -0.000  0.000   -0.000 -0.000 -0.036
 Br        -0.000  0.000 -0.403    0.000  0.000 -0.600   -0.000 -0.000  0.440
 I          0.000  0.000 -0.161    0.000 -0.000  0.350    0.000  0.000 -0.324
 Br        -0.000 -0.000  0.627   -0.000  0.000 -0.000    0.000 -0.000  0.575
 I         -0.000  0.000 -0.161    0.000  0.000 -0.350   -0.000  0.000 -0.324
 Br         0.000  0.000 -0.403    0.000 -0.000  0.600    0.000 -0.000  0.440
 I         -0.000 -0.000  0.441   -0.000  0.000 -0.000   -0.000 -0.000 -0.247
 TransDip  -0.000  0.000  0.000   -0.000  0.000 -0.000   -0.000  0.000  0.002

 Mode:                 4                      5                      6
 Frequency:       112.93                 116.81                 149.86
 Force Cnst:      0.7438                 0.7894                 1.0991
 Red. Mass:      98.9840                98.1890                83.0732
 IR Active:          YES                    YES                    YES
 IR Intens:        0.519                  0.492                  0.000
 Raman Active:       YES                    YES                    YES
               X      Y      Z        X      Y      Z        X      Y      Z
 C         -0.185  0.007  0.000    0.010 -0.190 -0.000   -0.051 -0.013  0.000
 C         -0.172 -0.025  0.000   -0.025 -0.212  0.000   -0.052 -0.044  0.000
 C         -0.199  0.000 -0.000    0.000 -0.190  0.000   -0.025 -0.000 -0.000
 C         -0.172  0.025 -0.000    0.025 -0.212  0.000   -0.052  0.044 -0.000
 C         -0.185 -0.007  0.000   -0.010 -0.190 -0.000   -0.051  0.014  0.000
 C         -0.216  0.000  0.000   -0.000 -0.146 -0.000   -0.137  0.000  0.000
 Br        -0.074  0.079  0.000    0.095 -0.157 -0.000    0.544  0.345  0.000
 I          0.344 -0.420 -0.000   -0.419 -0.122 -0.000   -0.168 -0.023 -0.000
 Br        -0.210  0.000 -0.000    0.000 -0.042  0.000   -0.045  0.000 -0.000
 I          0.344  0.420  0.000    0.419 -0.122 -0.000   -0.168  0.023  0.000
 Br        -0.074 -0.079 -0.000   -0.095 -0.157 -0.000    0.544 -0.344 -0.000
 I         -0.358 -0.000 -0.000   -0.000  0.573  0.000   -0.277 -0.000 -0.000
 TransDip   0.023 -0.000 -0.000    0.000  0.022  0.000    0.000 -0.000 -0.000

 Mode:                 7                      8                      9
 Frequency:       150.65                 151.36                 159.10
 Force Cnst:      1.1480                 1.1642                 1.8328
 Red. Mass:      85.8525                86.2482               122.8909
 IR Active:          YES                    YES                    YES
 IR Intens:        0.001                  0.000                  0.000
 Raman Active:       YES                    YES                    YES
               X      Y      Z        X      Y      Z        X      Y      Z
 C         -0.030  0.008  0.000   -0.052 -0.041  0.000   -0.014 -0.006  0.000
 C         -0.009  0.101 -0.000   -0.078 -0.053  0.000   -0.074 -0.072  0.000
 C         -0.000  0.088 -0.000   -0.000  0.005 -0.000   -0.059 -0.000 -0.000
 C          0.008  0.101 -0.000    0.078 -0.053 -0.000   -0.074  0.072 -0.000
 C          0.030  0.008  0.000    0.052 -0.041  0.000   -0.015  0.006 -0.000
 C         -0.000 -0.020  0.000   -0.000 -0.060  0.000    0.069 -0.000 -0.000
 Br        -0.546 -0.274 -0.000   -0.047 -0.050 -0.000    0.041  0.034  0.000
 I          0.194  0.051  0.000    0.128 -0.277 -0.000   -0.288 -0.471 -0.000
 Br        -0.000 -0.184  0.000   -0.000  0.875  0.000   -0.079  0.000  0.000
 I         -0.194  0.051  0.000   -0.128 -0.277 -0.000   -0.288  0.471  0.000
 Br         0.547 -0.275 -0.000    0.047 -0.050 -0.000    0.041 -0.034 -0.000
 I         -0.000  0.327 -0.000   -0.000  0.094  0.000    0.590 -0.000  0.000
 TransDip   0.000  0.001 -0.000    0.000  0.000 -0.000   -0.000  0.000  0.000

 Mode:                10                     11                     12
 Frequency:       178.43                 178.57                 182.35
 Force Cnst:      1.2304                 1.2325                 0.2591
 Red. Mass:      65.5943                65.6022                13.2247
 IR Active:          YES                    YES                    YES
 IR Intens:        0.238                  0.255                  0.808
 Raman Active:       YES                    YES                    YES
               X      Y      Z        X      Y      Z        X      Y      Z
 C          0.144 -0.098  0.000   -0.136  0.301 -0.000   -0.000  0.000  0.422
 C          0.180 -0.098  0.000   -0.116  0.087 -0.000   -0.000  0.000  0.382
 C          0.362  0.006  0.000   -0.030  0.082 -0.000   -0.000  0.000  0.395
 C          0.196  0.111 -0.000    0.086  0.070 -0.000    0.000  0.000  0.382
 C          0.164  0.146 -0.000    0.111  0.281 -0.000    0.000  0.000  0.422
 C          0.031  0.020  0.000   -0.003  0.244 -0.000   -0.000  0.000  0.428
 Br         0.022 -0.284 -0.000   -0.309  0.439  0.000   -0.000  0.000 -0.048
 I         -0.135 -0.160 -0.000   -0.111 -0.223  0.000   -0.000 -0.000 -0.049
 Br         0.583 -0.013 -0.000   -0.048 -0.156  0.000   -0.000 -0.000 -0.040
 I         -0.115  0.121 -0.000    0.131 -0.246  0.000    0.000 -0.000 -0.049
 Br         0.072  0.352  0.000    0.301  0.387  0.000    0.000  0.000 -0.048
 I         -0.273 -0.004 -0.000    0.022 -0.049  0.000    0.000 -0.000 -0.047
 TransDip  -0.016 -0.001 -0.000    0.001 -0.016  0.000    0.000 -0.000 -0.029

 Mode:                13                     14                     15
 Frequency:       236.55                 324.86                 331.14
 Force Cnst:      2.4588                 0.7592                 0.7886
 Red. Mass:      74.5790                12.2103                12.2061
 IR Active:          YES                    YES                    YES
 IR Intens:        0.000                  0.000                  0.000
 Raman Active:       YES                    YES                    YES
               X      Y      Z        X      Y      Z        X      Y      Z
 C         -0.071  0.125 -0.000    0.000  0.000 -0.260    0.000  0.000 -0.494
 C          0.008  0.009 -0.000    0.000 -0.000  0.308    0.000  0.000 -0.504
 C          0.153 -0.000 -0.000   -0.000 -0.000  0.580    0.000 -0.000  0.000
 C          0.008 -0.009  0.000   -0.000 -0.000  0.308    0.000 -0.000  0.505
 C         -0.071 -0.125  0.000   -0.000  0.000 -0.261    0.000 -0.000  0.494
 C         -0.011 -0.000  0.000    0.000  0.000 -0.579   -0.000  0.000 -0.000
 Br        -0.280  0.480  0.000   -0.000 -0.000  0.015    0.000 -0.000  0.027
 I         -0.007 -0.012  0.000    0.000  0.000 -0.015   -0.000 -0.000  0.022
 Br         0.563 -0.000  0.000    0.000  0.000 -0.034   -0.000  0.000 -0.000
 I         -0.007  0.012  0.000   -0.000  0.000 -0.015   -0.000  0.000 -0.022
 Br        -0.280 -0.480 -0.000    0.000 -0.000  0.015    0.000  0.000 -0.027
 I          0.012  0.000 -0.000   -0.000  0.000  0.022   -0.000  0.000  0.000
 TransDip  -0.000  0.000  0.000    0.000 -0.000 -0.001    0.000  0.000 -0.000

 Mode:                16                     17                     18
 Frequency:       495.83                 496.50                 546.41
 Force Cnst:      2.0075                 2.0151                 2.1530
 Red. Mass:      13.8592                13.8742                12.2393
 IR Active:          YES                    YES                    YES
 IR Intens:       15.122                 15.144                  0.052
 Raman Active:       YES                    YES                    YES
               X      Y      Z        X      Y      Z        X      Y      Z
 C          0.405  0.081  0.000    0.051  0.309 -0.000    0.359  0.224  0.000
 C          0.389  0.060  0.000    0.031  0.469  0.000    0.351 -0.180 -0.000
 C          0.270  0.004 -0.000   -0.002  0.470  0.000    0.001 -0.387 -0.000
 C          0.389 -0.052 -0.000   -0.038  0.470  0.000   -0.351 -0.179 -0.000
 C          0.405 -0.076 -0.000   -0.058  0.310 -0.000   -0.359  0.224 -0.000
 C          0.504  0.002  0.000   -0.004  0.336 -0.000    0.000  0.422  0.000
 Br        -0.042  0.040 -0.000    0.043 -0.088  0.000   -0.024 -0.018 -0.000
 I         -0.024 -0.020 -0.000   -0.019 -0.044 -0.000   -0.012  0.004  0.000
 Br        -0.113 -0.000  0.000    0.001 -0.022 -0.000   -0.000  0.029  0.000
 I         -0.023  0.019  0.000    0.019 -0.045 -0.000    0.012  0.004  0.000
 Br        -0.043 -0.041  0.000   -0.043 -0.088  0.000    0.024 -0.018 -0.000
 I         -0.054 -0.000 -0.000    0.000 -0.011  0.000   -0.000 -0.015 -0.000
 TransDip   0.125  0.001  0.000   -0.001  0.125  0.000    0.000  0.007 -0.000

 Mode:                19                     20                     21
 Frequency:       566.56                 569.17                 640.07
 Force Cnst:      2.2778                 2.2993                 2.8998
 Red. Mass:      12.0443                12.0466                12.0131
 IR Active:          YES                    YES                    YES
 IR Intens:        0.003                  0.000                  7.252
 Raman Active:       YES                    YES                    YES
               X      Y      Z        X      Y      Z        X      Y      Z
 C         -0.000 -0.000 -0.311    0.000  0.000 -0.504   -0.000  0.000 -0.395
 C         -0.000  0.000 -0.272    0.000 -0.000  0.495   -0.000 -0.000  0.425
 C          0.000 -0.000  0.577    0.000 -0.000 -0.000   -0.000  0.000 -0.413
 C          0.000  0.000 -0.273   -0.000  0.000 -0.495    0.000 -0.000  0.425
 C          0.000  0.000 -0.311   -0.000 -0.000  0.504    0.000  0.000 -0.395
 C         -0.000 -0.000  0.570    0.000  0.000 -0.000    0.000  0.000  0.394
 Br         0.000  0.000  0.009   -0.000 -0.000  0.015    0.000 -0.000  0.005
 I          0.000 -0.000  0.005   -0.000  0.000 -0.008    0.000  0.000 -0.005
 Br        -0.000  0.000 -0.017   -0.000  0.000  0.000    0.000 -0.000  0.006
 I         -0.000 -0.000  0.005    0.000 -0.000  0.008   -0.000  0.000 -0.005
 Br        -0.000  0.000  0.009    0.000  0.000 -0.015   -0.000 -0.000  0.005
 I          0.000  0.000 -0.009   -0.000 -0.000  0.000   -0.000  0.000 -0.004
 TransDip  -0.000  0.000 -0.002   -0.000 -0.000  0.000   -0.000  0.000 -0.086

 Mode:                22                     23                     24
 Frequency:       766.60                 770.84                 988.63
 Force Cnst:      4.2820                 4.3247                 6.9307
 Red. Mass:      12.3667                12.3533                12.0352
 IR Active:          YES                    YES                    YES
 IR Intens:        0.343                  0.353                  0.003
 Raman Active:       YES                    YES                    YES
               X      Y      Z        X      Y      Z        X      Y      Z
 C          0.024 -0.301 -0.000   -0.315  0.394  0.000   -0.150  0.246  0.000
 C          0.110 -0.344 -0.000   -0.342 -0.268 -0.000   -0.251 -0.435 -0.000
 C          0.564 -0.004 -0.000   -0.016 -0.155 -0.000    0.292 -0.000  0.000
 C          0.130  0.329  0.000    0.335 -0.288 -0.000   -0.251  0.435  0.000
 C          0.042  0.322  0.000    0.313  0.376  0.000   -0.150 -0.246 -0.000
 C         -0.474  0.008 -0.000    0.013  0.306  0.000    0.494  0.000  0.000
 Br        -0.018  0.021  0.000    0.022 -0.044 -0.000    0.005 -0.008  0.000
 I          0.004  0.006  0.000    0.006  0.011  0.000    0.004  0.006  0.000
 Br        -0.058 -0.000 -0.000    0.002 -0.006  0.000   -0.010  0.000 -0.000
 I          0.004 -0.005 -0.000   -0.007  0.011  0.000    0.004 -0.006 -0.000
 Br        -0.019 -0.023 -0.000   -0.021 -0.043 -0.000    0.005  0.008 -0.000
 I          0.013  0.000  0.000   -0.000  0.000 -0.000   -0.006  0.000  0.000
 TransDip   0.019  0.001 -0.000   -0.001  0.019  0.000   -0.002  0.000 -0.000

 Mode:                25                     26                     27
 Frequency:      1110.71                1215.91                1273.16
 Force Cnst:      8.7944                10.4529                11.4741
 Red. Mass:      12.0991                12.0001                12.0145
 IR Active:          YES                    YES                    YES
 IR Intens:        0.011                  0.076                135.319
 Raman Active:       YES                    YES                    YES
               X      Y      Z        X      Y      Z        X      Y      Z
 C         -0.243  0.436  0.000   -0.341 -0.206 -0.000   -0.205 -0.365 -0.000
 C          0.146  0.249  0.000    0.349 -0.209 -0.000   -0.186  0.342  0.000
 C          0.498  0.000  0.000    0.000  0.415  0.000    0.435  0.002  0.000
 C          0.146 -0.249 -0.000   -0.349 -0.209 -0.000   -0.184 -0.344 -0.000
 C         -0.243 -0.436 -0.000    0.342 -0.206 -0.000   -0.207  0.363  0.000
 C         -0.294  0.000 -0.000   -0.000  0.422  0.000    0.397  0.001  0.000
 Br         0.010 -0.018 -0.000   -0.001 -0.000  0.000    0.001  0.006 -0.000
 I         -0.003 -0.005 -0.000   -0.000 -0.000 -0.000    0.001 -0.002 -0.000
 Br        -0.021 -0.000 -0.000   -0.000  0.000 -0.000   -0.010 -0.000  0.000
 I         -0.003  0.005  0.000    0.000 -0.000  0.000    0.001  0.002  0.000
 Br         0.010  0.018  0.000    0.001 -0.000  0.000    0.001 -0.006  0.000
 I          0.005 -0.000  0.000    0.000 -0.000 -0.000   -0.002 -0.000 -0.000
 TransDip  -0.003 -0.000 -0.000    0.000 -0.009  0.000    0.373 -0.001 -0.000

 Mode:                28                     29                     30
 Frequency:      1277.64                1477.25                1478.57
 Force Cnst:     11.5551                15.4300                15.4575
 Red. Mass:      12.0145                12.0007                12.0007
 IR Active:          YES                    YES                    YES
 IR Intens:      135.770                  0.637                  0.649
 Raman Active:       YES                    YES                    YES
               X      Y      Z        X      Y      Z        X      Y      Z
 C          0.373 -0.212 -0.000   -0.149 -0.318  0.000   -0.447 -0.101 -0.000
 C         -0.350 -0.202 -0.000   -0.103  0.295 -0.000    0.464 -0.147 -0.000
 C         -0.002  0.404  0.000   -0.014 -0.525 -0.000   -0.241  0.032  0.000
 C          0.351 -0.200 -0.000    0.157  0.310  0.000    0.448  0.111  0.000
 C         -0.372 -0.215 -0.000    0.095 -0.304  0.000   -0.461  0.138  0.000
 C         -0.001  0.377  0.000    0.013  0.530  0.000    0.222 -0.031 -0.000
 Br        -0.006  0.006  0.000    0.001  0.000 -0.000    0.001  0.001  0.000
 I          0.002  0.001 -0.000    0.001  0.001  0.000   -0.001  0.001  0.000
 Br         0.000 -0.005 -0.000   -0.000  0.002  0.000   -0.000 -0.000 -0.000
 I         -0.002  0.001 -0.000   -0.001  0.000  0.000   -0.001 -0.001 -0.000
 Br         0.006  0.006 -0.000   -0.001  0.000 -0.000    0.001 -0.001 -0.000
 I          0.000 -0.003  0.000    0.000 -0.001 -0.000    0.001  0.000  0.000
 TransDip  -0.001 -0.373 -0.000   -0.001 -0.026 -0.000   -0.026  0.002 -0.000

 STANDARD THERMODYNAMIC QUANTITIES AT   298.15 K  AND     1.00 ATM

   This Molecule has  0 Imaginary Frequencies
   Zero point vibrational energy:       22.970 kcal/mol

   Atom    1 Element C  Has Mass   12.00000
   Atom    2 Element C  Has Mass   12.00000
   Atom    3 Element C  Has Mass   12.00000
   Atom    4 Element C  Has Mass   12.00000
   Atom    5 Element C  Has Mass   12.00000
   Atom    6 Element C  Has Mass   12.00000
   Atom    7 Element Br Has Mass   78.91830
   Atom    8 Element I  Has Mass  126.90440
   Atom    9 Element Br Has Mass   78.91830
   Atom   10 Element I  Has Mass  126.90440
   Atom   11 Element Br Has Mass   78.91830
   Atom   12 Element I  Has Mass  126.90440
   Molecular Mass:   689.468100 amu
   Principal axes and moments of inertia in amu*Bohr^2:
                             1           2           3
    Eigenvalues --    13428.02325 13435.36185 26863.38510
          X               1.00000     0.00000     0.00000
          Y              -0.00000     1.00000     0.00000
          Z              -0.00000    -0.00000     1.00000
   Rotational Symmetry Number is   1
   The Molecule is an Asymmetric Top
   Translational Enthalpy:        0.889 kcal/mol
   Rotational Enthalpy:           0.889 kcal/mol
   Vibrational Enthalpy:         29.886 kcal/mol
   gas constant (RT):             0.592 kcal/mol
   Translational Entropy:        45.473  cal/mol.K
   Rotational Entropy:           36.825  cal/mol.K
   Vibrational Entropy:          48.099  cal/mol.K

   Total Enthalpy:               32.256 kcal/mol
   Total Entropy:               130.397  cal/mol.K

 ======================================================================

 STANDARD THERMODYNAMIC QUANTITIES FOR ANHARMONIC VIBRATION -- TOSH

   Zero point vibrational energy: ************ kcal/mol

   Vibrational Enthalpy:       Infinity kcal/mol
   Vibrational Entropy:             NaN  cal/mol.K

   Total Enthalpy:             Infinity kcal/mol
   Total Entropy:                   NaN  cal/mol.K

 ======================================================================

 STANDARD THERMODYNAMIC QUANTITIES FOR ANHARMONIC VIBRATION -- VPT2

   Zero point vibrational energy: ************ kcal/mol

   Vibrational Enthalpy:       Infinity kcal/mol
   Vibrational Entropy:             NaN  cal/mol.K

   Total Enthalpy:             Infinity kcal/mol
   Total Entropy:                   NaN  cal/mol.K

 ======================================================================

Archival summary:
1\1\garfield\FREQ\ProcedureUnspecified\BasisUnspecified\3r36\taweetha\SatNov3002:02:202019SatNov3002:02:202019\0\\#,FREQ,ProcedureUnspecified,BasisUnspecified,\\0,1\I\C,1,2.13374\C,2,1.4062,1,120.302\C,3,1.40522,2,120.591,1,180,0\C,4,1.40558,3,119.392,2,0,0\C,5,1.40558,4,120.638,3,-0,0\C,6,1.40522,5,119.392,4,0,0\Br,3,1.90441,2,119.772,1,-0,0\Br,7,1.90441,6,119.637,5,180,0\Br,5,1.90579,4,119.681,3,180,0\I,4,2.14007,3,120.47,2,180,0\I,6,2.14007,5,120.138,4,-180,0\\\@

 Total job time:  1690.96s(wall), 6545.16s(cpu) 
 Sat Nov 30 02:02:20 2019

        *************************************************************
        *                                                           *
        *  Thank you very much for using Q-Chem.  Have a nice day.  *
        *                                                           *
        *************************************************************
