# Supplementary material for: Geometric and energetic data from quantum chemical calculations of halobenzenes and xylenes
Source: Data Brief. 2020 Mar 5;30:105386. doi: 10.1016/j.dib.2020.105386 (PMC7114895; doi:10.1016/j.dib.2020.105386)
Supplement: Supplementary file 1 [file mmc1.zip › halobenzene/B3LYP/BrIBrIII.out]

                  Welcome to Q-Chem
     A Quantum Leap Into The Future Of Chemistry


 Q-Chem 5.2 (devel), Q-Chem, Inc., Pleasanton, CA (2019)

 Yihan Shao,  Zhengting Gan,  E. Epifanovsky,  A. T. B. Gilbert,  M. Wormit,  
 J. Kussmann,  A. W. Lange,  A. Behn,  Jia Deng,  Xintian Feng,  D. Ghosh,  
 M. Goldey,  P. R. Horn,  L. D. Jacobson,  I. Kaliman,  T. Kus,  A. Landau,  
 Jie Liu,  E. I. Proynov,  R. M. Richard,  R. P. Steele,  E. J. Sundstrom,  
 H. L. Woodcock III,  P. M. Zimmerman,  D. Zuev,  B. Albrecht,  E. Alguire,  
 S. A. Baeppler,  D. Barton,  Z. Benda,  Y. A. Bernard,  E. J. Berquist,  
 K. B. Bravaya,  H. Burton,  D. Casanova,  Chun-Min Chang,  Yunqing Chen,  
 A. Chien,  K. D. Closser,  M. P. Coons,  S. Coriani,  S. Dasgupta,  
 A. L. Dempwolff,  M. Diedenhofen,  Hainam Do,  R. G. Edgar,  Po-Tung Fang,  
 S. Faraji,  S. Fatehi,  Qingguo Feng,  K. D. Fenk,  J. Fosso-Tande,  
 J. Gayvert,  Qinghui Ge,  A. Ghysels,  G. Gidofalvi,  J. Gomes,  
 J. Gonthier,  A. Gunina,  D. Hait,  M. W. D. Hanson-Heine,  
 P. H. P. Harbach,  A. W. Hauser,  M. F. Herbst,  J. E. Herr,  
 E. G. Hohenstein,  Z. C. Holden,  Kerwin Hui,  B. C. Huynh,  T.-C. Jagau,  
 Hyunjun Ji,  B. Kaduk,  K. Khistyaev,  Jaehoon Kim,  P. Klunzinger,  K. Koh,  
 D. Kosenkov,  L. Koulias,  T. Kowalczyk,  C. M. Krauter,  A. Kunitsa,  
 Ka Un Lao,  A. Laurent,  K. V. Lawler,  Joonho Lee,  D. Lefrancois,  
 S. Lehtola,  D. S. Levine,  Yi-Pei Li,  You-Sheng Lin,  Fenglai Liu,  
 E. Livshits,  A. Luenser,  P. Manohar,  E. Mansoor,  S. F. Manzer,  
 Shan-Ping Mao,  Yuezhi Mao,  N. Mardirossian,  A. V. Marenich,  
 T. Markovich,  L. A. Martinez-Martinez,  S. A. Maurer,  N. J. Mayhall,  
 S. C. McKenzie,  J.-M. Mewes,  P. Morgante,  A. F. Morrison,  
 J. W. Mullinax,  K. Nanda,  T. S. Nguyen-Beck,  R. Olivares-Amaya,  
 J. A. Parkhill,  Zheng Pei,  T. M. Perrine,  F. Plasser,  P. Pokhilko,  
 S. Prager,  A. Prociuk,  E. Ramos,  D. R. Rehn,  F. Rob,  M. Scheurer,  
 M. Schneider,  N. Sergueev,  S. M. Sharada,  S. Sharma,  D. W. Small,  
 T. Stauch,  T. Stein,  Yu-Chuan Su,  A. J. W. Thom,  A. Tkatchenko,  
 T. Tsuchimochi,  N. M. Tubman,  L. Vogt,  M. L. Vidal,  O. Vydrov,  
 M. A. Watson,  J. Wenzel,  M. de Wergifosse,  T. A. Wesolowski,  A. White,  
 J. Witte,  A. Yamada,  Jun Yang,  K. Yao,  S. Yeganeh,  S. R. Yost,  
 Zhi-Qiang You,  A. Zech,  Igor Ying Zhang,  Xing Zhang,  Yan Zhao,  
 Ying Zhu,  B. R. Brooks,  G. K. L. Chan,  C. J. Cramer,  M. S. Gordon,  
 W. J. Hehre,  A. Klamt,  M. W. Schmidt,  C. D. Sherrill,  D. G. Truhlar,  
 A. Aspuru-Guzik,  R. Baer,  A. T. Bell,  N. A. Besley,  Jeng-Da Chai,  
 A. E. DePrince, III,  R. A. DiStasio Jr.,  A. Dreuw,  B. D. Dunietz,  
 T. R. Furlani,  Chao-Ping Hsu,  Yousung Jung,  Jing Kong,  D. S. Lambrecht,  
 WanZhen Liang,  C. Ochsenfeld,  V. A. Rassolov,  L. V. Slipchenko,  
 J. E. Subotnik,  T. Van Voorhis,  J. M. Herbert,  A. I. Krylov,  
 P. M. W. Gill,  M. Head-Gordon

 Contributors to earlier versions of Q-Chem not listed above: 
 R. D. Adamson,  B. Austin,  J. Baker,  G. J. O. Beran,  K. Brandhorst,  
 S. T. Brown,  E. F. C. Byrd,  A. K. Chakraborty,  C.-L. Cheng,  
 Siu Hung Chien,  D. M. Chipman,  D. L. Crittenden,  H. Dachsel,  
 R. J. Doerksen,  A. D. Dutoi,  L. Fusti-Molnar,  W. A. Goddard III,  
 A. Golubeva-Zadorozhnaya,  S. R. Gwaltney,  G. Hawkins,  A. Heyden,  
 S. Hirata,  G. Kedziora,  F. J. Keil,  C. Kelley,  Jihan Kim,  R. A. King,  
 R. Z. Khaliullin,  P. P. Korambath,  W. Kurlancheek,  A. M. Lee,  M. S. Lee,  
 S. V. Levchenko,  Ching Yeh Lin,  D. Liotard,  R. C. Lochan,  I. Lotan,  
 P. E. Maslen,  N. Nair,  D. P. O'Neill,  D. Neuhauser,  E. Neuscamman,  
 C. M. Oana,  R. Olson,  B. Peters,  R. Peverati,  P. A. Pieniazek,  
 Y. M. Rhee,  J. Ritchie,  M. A. Rohrdanz,  E. Rosta,  N. J. Russ,  
 H. F. Schaefer III,  N. E. Schultz,  N. Shenvi,  A. C. Simmonett,  A. Sodt,  
 D. Stuck,  K. S. Thanthiriwatte,  V. Vanovschi,  Tao Wang,  A. Warshel,  
 C. F. Williams,  Q. Wu,  X. Xu,  W. Zhang

 Please cite Q-Chem as follows:
 Y. Shao et al., Mol. Phys. 113, 184-215 (2015)
 DOI: 10.1080/00268976.2014.952696

 Q-Chem 5.2.1 for Intel X86 EM64T Linux

 Parts of Q-Chem use Armadillo 8.300.2 (Tropical Shenanigans).
 http://arma.sourceforge.net/

 Q-Chem begins on Sat Nov 30 02:02:20 2019  

Host: 
0

     Scratch files written to /scratch/taweetham/qchem22772//
NAlpha2: 318
NElect   318
Mult     1

Checking the input file for inconsistencies... 	...done.

--------------------------------------------------------------
User input:
--------------------------------------------------------------
$MOLECULE
0 1
C   
C	1	CC
C	2	CC	1	120.0		
C	3	CC	2	120.0	1	0.0
C	4	CC	3	120.0	2	0.0	
C	5 	CC	4	120.0	3	0.0
Br	1	CBr	2	120.0	3	180.0
I	2	CI	3	120.0	4	180.0
Br	3	CBr	4	120.0	5	180.0
I	4	CI	5	120.0	6	180.0
I	5	CI	6	120.0	1	180.0
I	6	CI	1	120.0	2	180.0

CC=1.39483
CH=1.08673
CF=1.33960
CCl=1.72090
CBr=1.89068
CI=2.07886
$END

$REM
   JOB_TYPE	OPTIMIZATION
   BASIS	6-311++G**
   METHOD	B3LYP
   MEM_TOTAL	64000
   SYM_IGNORE	TRUE
$END

--------------------------------------------------------------
 ----------------------------------------------------------------
             Standard Nuclear Orientation (Angstroms)
    I     Atom           X                Y                Z
 ----------------------------------------------------------------
    1      C       0.0000000000     0.0000000000     0.0000000000
    2      C       0.0000000000     0.0000000000     1.3948300000
    3      C       1.2079582140     0.0000000000     2.0922450000
    4      C       2.4159164279     0.0000000000     1.3948300000
    5      C       2.4159164279     0.0000000000    -0.0000000000
    6      C       1.2079582140     0.0000000000    -0.6974150000
    7      Br     -1.6373769104    -0.0000000000    -0.9453400000
    8      I      -1.8003455709    -0.0000000000     2.4342600000
    9      Br      1.2079582140    -0.0000000000     3.9829250000
   10      I       4.2162619988    -0.0000000000     2.4342600000
   11      I       4.2162619988    -0.0000000000    -1.0394300000
   12      I       1.2079582140    -0.0000000000    -2.7762750000
 ----------------------------------------------------------------
 Nuclear Repulsion Energy =        5505.08336146 hartrees
 There are      159 alpha and      159 beta electrons
 Requested basis set is 6-311++G(d,p)
 There are 170 shells and 476 basis functions

 Total QAlloc Memory Limit  64000 MB
 Mega-Array Size       188 MB
 MEM_STATIC part       192 MB
 A cutoff of  1.0D-11 yielded   8036 shell pairs
 There are     69957 function pairs (     78573 Cartesian)
 Smallest overlap matrix eigenvalue = 5.55E-07

 Q-Chem warning in module stvman/mkSTV.C, line 318:

 Overlap eigenvalue is smaller than square root of threshold
 Use THRESH >= 12 to get rid of this warning

 Linear dependence detected in AO basis
 Tighter screening thresholds may be required for diffuse basis sets
 Use S2THRESH > 14 and THRESH = 14 in case of SCF convergence issues
 Number of orthogonalized atomic orbitals = 475
 Maximum deviation from orthogonality = 1.370E-10

 Scale SEOQF with 1.000000e-01/1.000000e-01/1.000000e-01

 Standard Electronic Orientation quadrupole field applied
 Nucleus-field energy     =    -0.0000001012 hartrees
 Guess from superposition of atomic densities
 Warning:  Energy on first SCF cycle will be non-variational
 SAD guess density has 318.000000 electrons

 -----------------------------------------------------------------------
  General SCF calculation program by
  Eric Jon Sundstrom, Paul Horn, Yuezhi Mao, Dmitri Zuev, Alec White,
  David Stuck, Shaama M.S., Shane Yost, Joonho Lee, David Small,
  Daniel Levine, Susi Lehtola, Hugh Burton, Evgeny Epifanovsky,
  Bang C. Huynh
 -----------------------------------------------------------------------
 Exchange:     0.2000 Hartree-Fock + 0.0800 Slater + 0.7200 B88
 Correlation:  0.1900 VWN1RPA + 0.8100 LYP
 Using SG-1 standard quadrature grid
 using 4 threads for integral computing
 -------------------------------------------------------
 OpenMP Integral computing Module                
 Release: version 2.0, May 2017, Q-Chem Inc. Pleasanton 
 -------------------------------------------------------
 A restricted SCF calculation will be
 performed using DIIS
 SCF converges when DIIS error is below 1.0e-08
 ---------------------------------------
  Cycle       Energy         DIIS error
 ---------------------------------------
    1  -33057.4071169779      2.68e-02  
    2  -33054.9253767250      1.84e-03  
    3  -33054.7563017973      2.95e-03  
    4  -33054.9668588325      8.14e-04  
    5  -33054.9889028560      1.26e-04  
    6  -33054.9892049151      5.69e-05  
    7  -33054.9892762693      2.63e-05  
    8  -33054.9892956294      6.77e-06  
    9  -33054.9892968659      1.68e-06  
   10  -33054.9892969324      4.47e-07  
   11  -33054.9892969362      1.27e-07  
   12  -33054.9892969350      5.13e-08  
   13  -33054.9892969374      2.04e-08  
   14  -33054.9892969446      2.92e-09  Convergence criterion met
 ---------------------------------------
 SCF time:   CPU 343.92s  wall 92.00s 
 SCF   energy in the final basis set =   -33054.9892969446
 Total energy in the final basis set =   -33054.9892969446

 --------------------------------------------------------------

                    Orbital Energies (a.u.)
 --------------------------------------------------------------

 Alpha MOs
 -- Occupied --
***********************************-482.8543-482.8542-176.3167-176.3160
********-176.3158-165.7204-165.7198-165.7198-165.7196-165.7184-165.7181
********-165.7177-165.7175-165.7174-165.7174-165.7172 -62.5073 -62.5073
-56.3280 -56.3279 -56.3240 -56.3239 -56.3235 -56.3235 -35.8134 -35.8127
-35.8127 -35.8124 -31.3066 -31.3059 -31.3059 -31.3058 -31.3008 -31.3002
-31.3000 -31.3000 -31.2998 -31.2994 -31.2994 -31.2992 -22.9571 -22.9564
-22.9564 -22.9562 -22.9558 -22.9554 -22.9551 -22.9551 -22.9549 -22.9547
-22.9547 -22.9545 -22.9513 -22.9513 -22.9505 -22.9505 -22.9505 -22.9505
-22.9503 -22.9503 -10.2761 -10.2761 -10.2649 -10.2647 -10.2643 -10.2640
 -8.7164  -8.7164  -6.5485  -6.5485  -6.5350  -6.5350  -6.5340  -6.5339
 -6.3633  -6.3625  -6.3625  -6.3622  -4.7759  -4.7752  -4.7752  -4.7751
 -4.7613  -4.7605  -4.7605  -4.7603  -4.7602  -4.7594  -4.7594  -4.7590
 -2.6593  -2.6592  -2.6558  -2.6556  -2.6549  -2.6549  -2.6441  -2.6441
 -2.6440  -2.6440  -2.0421  -2.0414  -2.0413  -2.0411  -2.0376  -2.0368
 -2.0368  -2.0367  -2.0366  -2.0360  -2.0359  -2.0356  -2.0241  -2.0239
 -2.0232  -2.0231  -2.0230  -2.0230  -2.0227  -2.0225  -0.9402  -0.8683
 -0.8478  -0.7919  -0.7784  -0.7165  -0.6836  -0.6829  -0.6558  -0.6008
 -0.5926  -0.5476  -0.4949  -0.4574  -0.4369  -0.4341  -0.4157  -0.3797
 -0.3795  -0.3724  -0.3710  -0.3405  -0.3343  -0.3217  -0.3114  -0.3113
 -0.2911  -0.2819  -0.2744  -0.2663  -0.2574  -0.2547  -0.2315
 -- Virtual --
 -0.1073  -0.0680  -0.0667  -0.0557  -0.0498  -0.0186  -0.0072  -0.0019
  0.0039   0.0280   0.0300   0.0440   0.0525   0.0563   0.0594   0.0630
  0.0684   0.0728   0.0840   0.0874   0.0889   0.1006   0.1129   0.1131
  0.1225   0.1230   0.1281   0.1319   0.1371   0.1459   0.1766   0.1770
  0.1792   0.1824   0.1892   0.1937   0.1945   0.2009   0.2019   0.2083
  0.2146   0.2163   0.2277   0.2316   0.2397   0.2516   0.2567   0.2621
  0.2720   0.2932   0.2994   0.3058   0.3078   0.3125   0.3605   0.3634
  0.3639   0.3688   0.3880   0.3913   0.3936   0.3944   0.4030   0.4178
  0.4206   0.4212   0.4345   0.4382   0.4417   0.4429   0.4503   0.4505
  0.4551   0.4807   0.4814   0.4884   0.4976   0.5074   0.5110   0.5143
  0.5170   0.5287   0.5341   0.5409   0.5515   0.5550   0.5708   0.5918
  0.5989   0.6103   0.6108   0.6170   0.6205   0.6299   0.6529   0.6793
  0.6922   0.6985   0.7012   0.7090   0.7259   0.7424   0.7456   0.7523
  0.7663   0.7781   0.7840   0.8020   0.8389   0.8390   0.8545   0.8643
  0.8852   0.9255   0.9440   0.9743   0.9995   1.0072   1.0156   1.0865
  1.0946   1.0967   1.1119   1.1258   1.1901   1.1930   1.2170   1.2452
  1.3137   1.3200   1.3286   1.3457   1.3638   1.3660   1.3701   1.3930
  1.4595   1.4614   1.4726   1.4755   1.4777   1.4973   1.5310   1.5337
  1.5677   1.5777   1.5894   1.7246   1.7260   1.7618   1.7790   1.8219
  1.8272   1.8551   1.8556   1.9064   2.0070   2.0078   2.0313   2.0468
  2.1215   2.1563   2.1583   2.2130   2.2320   2.2684   2.2966   2.2982
  2.3320   2.3484   2.5001   2.5751   2.6978   2.7118   2.7750   2.8209
  2.8246   2.8618   2.9101   2.9547   3.0526   3.0877   3.1321   3.1485
  3.3871   3.3971   3.6244   3.8079   3.8164   3.9297   3.9334   3.9616
  3.9630   3.9747   3.9865   3.9951   3.9953   4.0157   4.0194   4.0209
  4.0244   4.0403   4.0535   4.0601   4.0611   4.0729   4.0747   4.1300
  4.1492   4.1589   4.2131   4.2401   4.2479   4.2889   4.2939   4.2963
  4.3196   4.3927   4.4076   4.4244   4.5124   4.5177   4.6548   4.8230
  5.9896   6.0194   6.0237   6.0417   6.0600   6.0710   6.1312   6.1326
  6.1735   6.1838   6.2229   6.2472   6.7297   6.7714   7.5496   7.5631
  7.6804   7.7082   7.7520   7.7551  23.1603  23.7849  23.7861  23.9578
 23.9596  24.0482  27.8525  27.9163  27.9197  28.0014  28.3336  28.3559
 28.3591  28.3780  28.3827  28.3868  28.4256  28.4348  28.4377  28.4486
 28.4622  28.4958  28.5201  28.5317  28.5318  28.5337  28.5362  28.5438
 28.5580  28.5595  28.5598  28.5603  28.5726  28.5813  28.5935  28.6295
 28.6333  28.6619  28.6898  28.7355  28.7374  28.7859  47.9749  48.0211
127.8783 127.8952 127.8976 127.9149 127.9186 127.9312 127.9622 127.9636
127.9799 127.9883 128.0075 128.0203 151.6497 151.7062 151.7098 151.7843
289.7468 289.7603 289.8792 289.9083 289.9733 289.97771020.78361020.8428
********1901.87131901.87521901.9530
 --------------------------------------------------------------

          Ground-State Mulliken Net Atomic Charges

     Atom                 Charge (a.u.)
  ----------------------------------------
      1 C                     0.318075
      2 C                    -0.263286
      3 C                     0.309273
      4 C                    -0.211620
      5 C                     0.217813
      6 C                    -0.225445
      7 Br                   -0.276434
      8 I                     0.103671
      9 Br                   -0.276328
     10 I                     0.101155
     11 I                     0.101326
     12 I                     0.101800
  ----------------------------------------
  Sum of atomic charges =     0.000000

 -----------------------------------------------------------------
                    Cartesian Multipole Moments
 -----------------------------------------------------------------
    Charge (ESU x 10^10)
                 0.0000
    Dipole Moment (Debye)
         X       0.2935      Y      -0.0000      Z      -0.1701
       Tot       0.3393
    Quadrupole Moments (Debye-Ang)
        XX    -174.7345     XY      -0.0000     YY    -185.9179
        XZ      -1.0268     YZ       0.0000     ZZ    -176.8653
    Octopole Moments (Debye-Ang^2)
       XXX    -724.1410    XXY      -0.0000    XYY    -258.2853
       YYY      -0.0000    XXZ    -100.7177    XYZ      -0.0000
       YYZ    -110.1994    XZZ    -244.8117    YZZ       0.0000
       ZZZ    -324.6888
    Hexadecapole Moments (Debye-Ang^3)
      XXXX   -7511.9100   XXXY      -0.0000   XXYY   -1402.3663
      XYYY      -0.0000   YYYY    -247.2541   XXXZ    -266.0796
      XXYZ      -0.0000   XYYZ     -93.2860   YYYZ       0.0000
      XXZZ   -2163.2390   XYZZ      -0.0000   YYZZ   -1039.8389
      XZZZ    -281.7279   YZZZ       0.0000   ZZZZ   -5551.7276
 -----------------------------------------------------------------
 Calculating analytic gradient of the SCF energy
 Gradient of SCF Energy
            1           2           3           4           5           6
    1   0.0004571   0.0020022  -0.0004576   0.0001805   0.0021073   0.0017267
    2  -0.0000000   0.0000000  -0.0000000   0.0000000  -0.0000000   0.0000000
    3   0.0006939  -0.0002565  -0.0001305  -0.0008911  -0.0021620   0.0013086
            7           8           9          10          11          12
    1   0.0057544   0.0155441   0.0001753  -0.0144822  -0.0171098   0.0041020
    2   0.0000000   0.0000000  -0.0000000  -0.0000000   0.0000000  -0.0000000
    3   0.0030609  -0.0097444  -0.0070003  -0.0138713   0.0106702   0.0183225
 Max gradient component =       1.832E-02
 RMS gradient           =       6.685E-03
 Gradient time:  CPU 116.19 s  wall 29.19 s
 Geometry Optimization Parameters
   NAtoms,    NIC,     NZ,  NCons,   NDum,   NFix, NCnnct, MaxDiis
       12      78      12       0       0       0       0       0


** GEOMETRY OPTIMIZATION IN DELOCALIZED INTERNAL COORDINATES **
   Searching for a Minimum

   Optimization Cycle:   1

                       Coordinates (Angstroms)
     ATOM                X               Y               Z
      1  C         0.0000000000    0.0000000000    0.0000000000
      2  C         0.0000000000    0.0000000000    1.3948300000
      3  C         1.2079582140    0.0000000000    2.0922450000
      4  C         2.4159164279    0.0000000000    1.3948300000
      5  C         2.4159164279    0.0000000000    0.0000000000
      6  C         1.2079582140    0.0000000000   -0.6974150000
      7  Br       -1.6373769104    0.0000000000   -0.9453400000
      8  I        -1.8003455709    0.0000000000    2.4342600000
      9  Br        1.2079582140    0.0000000000    3.9829250000
     10  I         4.2162619988    0.0000000000    2.4342600000
     11  I         4.2162619988    0.0000000000   -1.0394300000
     12  I         1.2079582140    0.0000000000   -2.7762750000
   Point Group: c1    Number of degrees of freedom:    30


   Energy is -33054.989296945


 Attempting to generate delocalized internal coordinates
 Initial Hessian constructed with Jon Baker's OPTIMIZE code

 21 Hessian modes will be used to form the next step
  Hessian Eigenvalues:
     0.124424    0.124424    0.124424    0.124424    0.201019    0.201019
     0.250000    0.250000    0.250000    0.250000    0.250000    0.250000
     0.250000    0.250000    0.250000    0.426727    0.426727    0.464882
     0.464882    0.464882    0.464882

 Minimum search - taking simple RFO step
 Searching for Lamda that Minimizes Along All modes
 Value Taken    Lamda =  -0.01561437
 Step Taken.  Stepsize is  0.298265

                             Maximum     Tolerance    Cnvgd?
         Gradient           0.050955      0.000300      NO
         Displacement       0.196244      0.001200      NO
         Energy change     *********      0.000001      NO


 New Cartesian Coordinates Obtained by Inverse Iteration

 Displacement from previous Coordinates is:  0.434804
 ----------------------------------------------------------------
             Standard Nuclear Orientation (Angstroms)
    I     Atom           X                Y                Z
 ----------------------------------------------------------------
    1      C      -0.0030926369     0.0000000000    -0.0047332668
    2      C      -0.0149511879     0.0000000000     1.4016084384
    3      C       1.2095571441     0.0000000000     2.0935121919
    4      C       2.4377983027     0.0000000000     1.4019048326
    5      C       2.4444704623     0.0000000000    -0.0164715208
    6      C       1.2121228987     0.0000000000    -0.7195115961
    7      Br     -1.6551149724     0.0000000000    -0.9565300087
    8      I      -1.8700785021     0.0000000000     2.4846626996
    9      Br      1.2050421231     0.0000000000     4.0012860667
   10      I       4.2532780629     0.0000000000     2.5582447193
   11      I       4.3055867132     0.0000000000    -1.1028996424
   12      I       1.1338488204     0.0000000000    -2.8661829137
 ----------------------------------------------------------------
 Nuclear Repulsion Energy =        5382.45590289 hartrees
 There are      159 alpha and      159 beta electrons
 Applying Cartesian multipole field
    Component          Value
    ---------          -----
     (2,0,0)        1.00000E-11
     (0,2,0)        2.00000E-11
     (0,0,2)       -3.00000E-11
 Nucleus-field energy     =    -0.0000001081 hartrees
 Requested basis set is 6-311++G(d,p)
 There are 170 shells and 476 basis functions
 A cutoff of  1.0D-11 yielded   7941 shell pairs
 There are     69113 function pairs (     77616 Cartesian)
 Smallest overlap matrix eigenvalue = 6.63E-07

 Q-Chem warning in module stvman/mkSTV.C, line 318:

 Overlap eigenvalue is smaller than square root of threshold
 Use THRESH >= 12 to get rid of this warning

 Linear dependence detected in AO basis
 Tighter screening thresholds may be required for diffuse basis sets
 Use S2THRESH > 14 and THRESH = 14 in case of SCF convergence issues
 Number of orthogonalized atomic orbitals = 475
 Maximum deviation from orthogonality = 3.309E-10
 Guess MOs from SCF MO coefficient file

 -----------------------------------------------------------------------
  General SCF calculation program by
  Eric Jon Sundstrom, Paul Horn, Yuezhi Mao, Dmitri Zuev, Alec White,
  David Stuck, Shaama M.S., Shane Yost, Joonho Lee, David Small,
  Daniel Levine, Susi Lehtola, Hugh Burton, Evgeny Epifanovsky,
  Bang C. Huynh
 -----------------------------------------------------------------------
 Exchange:     0.2000 Hartree-Fock + 0.0800 Slater + 0.7200 B88
 Correlation:  0.1900 VWN1RPA + 0.8100 LYP
 Using SG-1 standard quadrature grid
 using 4 threads for integral computing
 -------------------------------------------------------
 OpenMP Integral computing Module                
 Release: version 2.0, May 2017, Q-Chem Inc. Pleasanton 
 -------------------------------------------------------
 A restricted SCF calculation will be
 performed using DIIS
 SCF converges when DIIS error is below 1.0e-08
 ---------------------------------------
  Cycle       Energy         DIIS error
 ---------------------------------------
    1  -33054.9883857648      6.39e-04  
    2  -33054.9898709250      3.75e-04  
    3  -33054.9841177298      5.61e-04  
    4  -33054.9943499186      4.57e-05  
    5  -33054.9943987407      1.64e-05  
    6  -33054.9944053184      5.59e-06  
    7  -33054.9944059281      3.26e-06  
    8  -33054.9944062387      6.18e-07  
    9  -33054.9944062485      1.79e-07  
   10  -33054.9944062474      6.87e-08  
   11  -33054.9944062473      2.18e-08  
   12  -33054.9944062438      3.54e-09  Convergence criterion met
 ---------------------------------------
 SCF time:   CPU 297.11s  wall 80.00s 
 SCF   energy in the final basis set =   -33054.9944062438
 Total energy in the final basis set =   -33054.9944062438

 --------------------------------------------------------------

                    Orbital Energies (a.u.)
 --------------------------------------------------------------

 Alpha MOs
 -- Occupied --
***********************************-482.8548-482.8546-176.3189-176.3185
********-176.3180-165.7228-165.7224-165.7219-165.7219-165.7205-165.7204
********-165.7199-165.7197-165.7197-165.7195-165.7194 -62.5078 -62.5076
-56.3285 -56.3283 -56.3244 -56.3242 -56.3240 -56.3238 -35.8153 -35.8149
-35.8145 -35.8145 -31.3089 -31.3085 -31.3080 -31.3080 -31.3025 -31.3021
-31.3020 -31.3017 -31.3017 -31.3016 -31.3011 -31.3011 -22.9592 -22.9589
-22.9584 -22.9584 -22.9578 -22.9575 -22.9575 -22.9571 -22.9570 -22.9570
-22.9567 -22.9566 -22.9531 -22.9531 -22.9526 -22.9526 -22.9522 -22.9522
-22.9522 -22.9522 -10.2825 -10.2824 -10.2766 -10.2739 -10.2738 -10.2723
 -8.7168  -8.7166  -6.5489  -6.5487  -6.5353  -6.5351  -6.5343  -6.5341
 -6.3647  -6.3643  -6.3638  -6.3638  -4.7777  -4.7774  -4.7769  -4.7769
 -4.7623  -4.7619  -4.7615  -4.7615  -4.7614  -4.7608  -4.7605  -4.7605
 -2.6596  -2.6595  -2.6561  -2.6558  -2.6553  -2.6551  -2.6444  -2.6443
 -2.6442  -2.6441  -2.0431  -2.0428  -2.0424  -2.0423  -2.0388  -2.0386
 -2.0381  -2.0381  -2.0379  -2.0377  -2.0373  -2.0373  -2.0248  -2.0246
 -2.0243  -2.0241  -2.0240  -2.0239  -2.0239  -2.0237  -0.9313  -0.8630
 -0.8382  -0.7871  -0.7705  -0.7056  -0.6771  -0.6767  -0.6544  -0.6017
 -0.5957  -0.5396  -0.4922  -0.4502  -0.4336  -0.4308  -0.4120  -0.3757
 -0.3755  -0.3689  -0.3632  -0.3399  -0.3354  -0.3145  -0.3104  -0.3077
 -0.2903  -0.2828  -0.2729  -0.2702  -0.2602  -0.2580  -0.2393
 -- Virtual --
 -0.1205  -0.0727  -0.0713  -0.0699  -0.0629  -0.0376  -0.0166  -0.0080
  0.0032   0.0276   0.0305   0.0442   0.0518   0.0566   0.0595   0.0628
  0.0680   0.0683   0.0837   0.0875   0.0890   0.0992   0.1121   0.1123
  0.1217   0.1255   0.1301   0.1320   0.1376   0.1468   0.1651   0.1673
  0.1785   0.1803   0.1884   0.1945   0.1951   0.1957   0.1993   0.2071
  0.2125   0.2141   0.2227   0.2269   0.2377   0.2485   0.2513   0.2620
  0.2721   0.2893   0.2926   0.3007   0.3064   0.3234   0.3556   0.3574
  0.3617   0.3741   0.3792   0.3834   0.3851   0.3925   0.3969   0.4132
  0.4166   0.4170   0.4208   0.4289   0.4355   0.4379   0.4393   0.4467
  0.4548   0.4753   0.4787   0.4817   0.4934   0.5013   0.5082   0.5141
  0.5166   0.5176   0.5264   0.5312   0.5514   0.5525   0.5646   0.5732
  0.5746   0.5941   0.5988   0.6074   0.6081   0.6164   0.6441   0.6744
  0.6870   0.6876   0.6936   0.7046   0.7148   0.7287   0.7336   0.7502
  0.7508   0.7583   0.7712   0.7965   0.8316   0.8352   0.8450   0.8609
  0.8648   0.9243   0.9397   0.9673   0.9765   1.0037   1.0041   1.0825
  1.0899   1.0940   1.1041   1.1175   1.1747   1.1766   1.2054   1.2418
  1.2845   1.3001   1.3280   1.3400   1.3569   1.3578   1.3803   1.3942
  1.4300   1.4487   1.4513   1.4654   1.4673   1.4709   1.4930   1.5208
  1.5534   1.5672   1.5721   1.7155   1.7182   1.7543   1.7639   1.8067
  1.8097   1.8383   1.8464   1.8954   1.9872   2.0055   2.0224   2.0255
  2.1102   2.1343   2.1481   2.2028   2.2084   2.2430   2.2735   2.2824
  2.3152   2.3266   2.4969   2.5676   2.6947   2.7063   2.7478   2.8161
  2.8169   2.8551   2.9038   2.9425   3.0329   3.0441   3.1134   3.1278
  3.3646   3.3664   3.5847   3.7832   3.7954   3.9355   3.9371   3.9605
  3.9616   3.9655   3.9818   3.9932   3.9949   4.0079   4.0093   4.0177
  4.0227   4.0269   4.0416   4.0536   4.0548   4.0695   4.0707   4.1171
  4.1339   4.1374   4.1834   4.2289   4.2404   4.2758   4.2769   4.2800
  4.3196   4.3796   4.4050   4.4060   4.4780   4.4801   4.6041   4.7784
  5.9895   6.0142   6.0176   6.0491   6.0546   6.0636   6.1152   6.1204
  6.1447   6.1559   6.1780   6.2003   6.7184   6.7671   7.5488   7.5596
  7.6768   7.7021   7.7359   7.7435  23.1585  23.7371  23.7427  23.8881
 23.8975  23.9776  27.8256  27.8923  27.8942  27.9719  28.3319  28.3508
 28.3533  28.3775  28.3794  28.3899  28.4091  28.4196  28.4259  28.4370
 28.4387  28.4720  28.5214  28.5294  28.5299  28.5309  28.5350  28.5388
 28.5512  28.5529  28.5544  28.5564  28.5610  28.5732  28.5876  28.6160
 28.6197  28.6417  28.6778  28.7194  28.7231  28.7709  47.9664  48.0177
127.8762 127.8905 127.8922 127.9108 127.9217 127.9286 127.9513 127.9536
127.9661 127.9736 127.9821 127.9944 151.6267 151.6844 151.6870 151.7556
289.7454 289.7564 289.8751 289.9017 289.9589 289.96491020.77301020.8386
********1901.84851901.85121901.9227
 --------------------------------------------------------------

          Ground-State Mulliken Net Atomic Charges

     Atom                 Charge (a.u.)
  ----------------------------------------
      1 C                     0.274243
      2 C                    -0.202146
      3 C                     0.288795
      4 C                    -0.202144
      5 C                     0.161132
      6 C                    -0.210273
      7 Br                   -0.269941
      8 I                     0.113728
      9 Br                   -0.270642
     10 I                     0.105830
     11 I                     0.105058
     12 I                     0.106360
  ----------------------------------------
  Sum of atomic charges =     0.000000

 -----------------------------------------------------------------
                    Cartesian Multipole Moments
 -----------------------------------------------------------------
    Charge (ESU x 10^10)
                -0.0000
    Dipole Moment (Debye)
         X       0.1641      Y       0.0000      Z      -0.0989
       Tot       0.1916
    Quadrupole Moments (Debye-Ang)
        XX    -174.9138     XY       0.0000     YY    -186.7051
        XZ      -0.6884     YZ       0.0000     ZZ    -175.8728
    Octopole Moments (Debye-Ang^2)
       XXX    -724.0146    XXY       0.0000    XYY    -259.0540
       YYY       0.0000    XXZ     -98.6499    XYZ       0.0000
       YYZ    -111.0731    XZZ    -242.6694    YZZ       0.0000
       ZZZ    -325.0122
    Hexadecapole Moments (Debye-Ang^3)
      XXXX   -7716.5035   XXXY       0.0000   XXYY   -1443.2815
      XYYY       0.0000   YYYY    -249.2900   XXXZ    -278.0357
      XXYZ      -0.0000   XYYZ     -96.6907   YYYZ      -0.0000
      XXZZ   -2218.6169   XYZZ      -0.0000   YYZZ   -1088.8340
      XZZZ    -273.6584   YZZZ      -0.0000   ZZZZ   -5795.6762
 -----------------------------------------------------------------
 Calculating analytic gradient of the SCF energy
 Gradient of SCF Energy
            1           2           3           4           5           6
    1  -0.0007304  -0.0014253  -0.0003785   0.0009019   0.0051421  -0.0034236
    2  -0.0000000   0.0000000  -0.0000000   0.0000000  -0.0000000   0.0000000
    3  -0.0001889   0.0010003   0.0004510   0.0056523  -0.0034314  -0.0036430
            7           8           9          10          11          12
    1   0.0010540  -0.0018850   0.0018657  -0.0003523   0.0038937  -0.0046622
    2   0.0000000   0.0000000  -0.0000000   0.0000000   0.0000000  -0.0000000
    3  -0.0020112   0.0016943  -0.0002137   0.0060873  -0.0032455  -0.0021515
 Max gradient component =       6.087E-03
 RMS gradient           =       2.382E-03
 Gradient time:  CPU 111.47 s  wall 28.01 s
 Geometry Optimization Parameters
   NAtoms,    NIC,     NZ,  NCons,   NDum,   NFix, NCnnct, MaxDiis
       12      78      12       0       0       0       0       0

 Cartesian Hessian Update
 Hessian updated using BFGS update


** GEOMETRY OPTIMIZATION IN DELOCALIZED INTERNAL COORDINATES **
   Searching for a Minimum

   Optimization Cycle:   2

                       Coordinates (Angstroms)
     ATOM                X               Y               Z
      1  C        -0.0030926369    0.0000000000   -0.0047332668
      2  C        -0.0149511879    0.0000000000    1.4016084384
      3  C         1.2095571441    0.0000000000    2.0935121919
      4  C         2.4377983027    0.0000000000    1.4019048326
      5  C         2.4444704623    0.0000000000   -0.0164715208
      6  C         1.2121228987    0.0000000000   -0.7195115961
      7  Br       -1.6551149724    0.0000000000   -0.9565300087
      8  I        -1.8700785021    0.0000000000    2.4846626996
      9  Br        1.2050421231    0.0000000000    4.0012860667
     10  I         4.2532780629    0.0000000000    2.5582447193
     11  I         4.3055867132    0.0000000000   -1.1028996424
     12  I         1.1338488204    0.0000000000   -2.8661829137
   Point Group: c1    Number of degrees of freedom:    30


   Energy is -33054.994406244

 Hessian updated using BFGS update

 10 Hessian modes will be used to form the next step
  Hessian Eigenvalues:
     0.122588    0.129131    0.199359    0.201022    0.248004    0.302760
     0.426723    0.432384    0.461414    0.538734

 Minimum search - taking simple RFO step
 Searching for Lamda that Minimizes Along All modes
 Value Taken    Lamda =  -0.00208740
 Step Taken.  Stepsize is  0.073245

                             Maximum     Tolerance    Cnvgd?
         Gradient           0.025170      0.000300      NO
         Displacement       0.064167      0.001200      NO
         Energy change     -0.005109      0.000001      NO


 New Cartesian Coordinates Obtained by Inverse Iteration

 Displacement from previous Coordinates is:  0.211789
 ----------------------------------------------------------------
             Standard Nuclear Orientation (Angstroms)
    I     Atom           X                Y                Z
 ----------------------------------------------------------------
    1      C      -0.0085801461     0.0000000000    -0.0036992119
    2      C      -0.0157787912     0.0000000000     1.4021034806
    3      C       1.2062913312     0.0000000000     2.0986195550
    4      C       2.4315627756     0.0000000000     1.4009079201
    5      C       2.4290615495     0.0000000000    -0.0076356714
    6      C       1.2089098541     0.0000000000    -0.7150220755
    7      Br     -1.6735993772     0.0000000000    -0.9347942300
    8      I      -1.8726577750     0.0000000000     2.4785232921
    9      Br      1.1828321221     0.0000000000     4.0080553281
   10      I       4.2850230353     0.0000000000     2.4893779369
   11      I       4.2876652262     0.0000000000    -1.0797560053
   12      I       1.1977374234     0.0000000000    -2.8617903187
 ----------------------------------------------------------------
 Nuclear Repulsion Energy =        5395.02247392 hartrees
 There are      159 alpha and      159 beta electrons
 Applying Cartesian multipole field
    Component          Value
    ---------          -----
     (2,0,0)        1.00000E-11
     (0,2,0)        2.00000E-11
     (0,0,2)       -3.00000E-11
 Nucleus-field energy     =    -0.0000001051 hartrees
 Requested basis set is 6-311++G(d,p)
 There are 170 shells and 476 basis functions
 A cutoff of  1.0D-11 yielded   7938 shell pairs
 There are     69045 function pairs (     77539 Cartesian)
 Smallest overlap matrix eigenvalue = 6.44E-07

 Q-Chem warning in module stvman/mkSTV.C, line 318:

 Overlap eigenvalue is smaller than square root of threshold
 Use THRESH >= 12 to get rid of this warning

 Linear dependence detected in AO basis
 Tighter screening thresholds may be required for diffuse basis sets
 Use S2THRESH > 14 and THRESH = 14 in case of SCF convergence issues
 Number of orthogonalized atomic orbitals = 475
 Maximum deviation from orthogonality = 1.443E-10
 Guess MOs from SCF MO coefficient file

 -----------------------------------------------------------------------
  General SCF calculation program by
  Eric Jon Sundstrom, Paul Horn, Yuezhi Mao, Dmitri Zuev, Alec White,
  David Stuck, Shaama M.S., Shane Yost, Joonho Lee, David Small,
  Daniel Levine, Susi Lehtola, Hugh Burton, Evgeny Epifanovsky,
  Bang C. Huynh
 -----------------------------------------------------------------------
 Exchange:     0.2000 Hartree-Fock + 0.0800 Slater + 0.7200 B88
 Correlation:  0.1900 VWN1RPA + 0.8100 LYP
 Using SG-1 standard quadrature grid
 using 4 threads for integral computing
 -------------------------------------------------------
 OpenMP Integral computing Module                
 Release: version 2.0, May 2017, Q-Chem Inc. Pleasanton 
 -------------------------------------------------------
 A restricted SCF calculation will be
 performed using DIIS
 SCF converges when DIIS error is below 1.0e-08
 ---------------------------------------
  Cycle       Energy         DIIS error
 ---------------------------------------
    1  -33054.9938469746      2.47e-04  
    2  -33054.9947810668      8.18e-05  
    3  -33054.9943520507      1.43e-04  
    4  -33054.9949693415      2.53e-05  
    5  -33054.9949884471      7.59e-06  
    6  -33054.9949899456      1.89e-06  
    7  -33054.9949900402      8.58e-07  
    8  -33054.9949900565      2.97e-07  
    9  -33054.9949900592      1.34e-07  
   10  -33054.9949900574      1.27e-08  
   11  -33054.9949900573      8.75e-09  Convergence criterion met
 ---------------------------------------
 SCF time:   CPU 274.43s  wall 74.00s 
 SCF   energy in the final basis set =   -33054.9949900573
 Total energy in the final basis set =   -33054.9949900573

 --------------------------------------------------------------

                    Orbital Energies (a.u.)
 --------------------------------------------------------------

 Alpha MOs
 -- Occupied --
***********************************-482.8550-482.8548-176.3182-176.3181
********-176.3181-165.7221-165.7220-165.7220-165.7220-165.7198-165.7198
********-165.7197-165.7196-165.7196-165.7196-165.7195 -62.5079 -62.5078
-56.3286 -56.3285 -56.3245 -56.3244 -56.3241 -56.3240 -35.8146 -35.8146
-35.8146 -35.8145 -31.3082 -31.3081 -31.3081 -31.3081 -31.3018 -31.3018
-31.3018 -31.3017 -31.3013 -31.3013 -31.3012 -31.3011 -22.9586 -22.9585
-22.9585 -22.9585 -22.9572 -22.9571 -22.9571 -22.9571 -22.9568 -22.9568
-22.9567 -22.9567 -22.9524 -22.9524 -22.9524 -22.9524 -22.9523 -22.9523
-22.9522 -22.9522 -10.2828 -10.2827 -10.2740 -10.2730 -10.2729 -10.2719
 -8.7168  -8.7167  -6.5490  -6.5489  -6.5353  -6.5351  -6.5343  -6.5342
 -6.3641  -6.3640  -6.3640  -6.3639  -4.7770  -4.7770  -4.7770  -4.7770
 -4.7618  -4.7617  -4.7616  -4.7616  -4.7609  -4.7607  -4.7607  -4.7605
 -2.6597  -2.6597  -2.6562  -2.6559  -2.6554  -2.6552  -2.6444  -2.6443
 -2.6443  -2.6442  -2.0426  -2.0425  -2.0425  -2.0424  -2.0383  -2.0382
 -2.0382  -2.0381  -2.0375  -2.0375  -2.0374  -2.0373  -2.0244  -2.0242
 -2.0241  -2.0241  -2.0240  -2.0239  -2.0239  -2.0237  -0.9325  -0.8621
 -0.8404  -0.7865  -0.7722  -0.7060  -0.6780  -0.6770  -0.6548  -0.6027
 -0.5950  -0.5408  -0.4925  -0.4511  -0.4338  -0.4313  -0.4120  -0.3761
 -0.3750  -0.3682  -0.3650  -0.3390  -0.3328  -0.3189  -0.3097  -0.3088
 -0.2903  -0.2826  -0.2761  -0.2676  -0.2600  -0.2585  -0.2377
 -- Virtual --
 -0.1204  -0.0713  -0.0704  -0.0703  -0.0626  -0.0351  -0.0153  -0.0090
  0.0029   0.0275   0.0303   0.0441   0.0516   0.0566   0.0596   0.0632
  0.0672   0.0693   0.0840   0.0882   0.0886   0.0993   0.1123   0.1129
  0.1219   0.1241   0.1291   0.1327   0.1370   0.1474   0.1707   0.1709
  0.1769   0.1823   0.1864   0.1939   0.1959   0.1968   0.1970   0.2082
  0.2127   0.2132   0.2224   0.2263   0.2390   0.2479   0.2520   0.2635
  0.2697   0.2903   0.2926   0.3017   0.3078   0.3162   0.3566   0.3578
  0.3666   0.3697   0.3779   0.3839   0.3884   0.3931   0.3950   0.4118
  0.4156   0.4186   0.4272   0.4296   0.4371   0.4382   0.4391   0.4470
  0.4546   0.4785   0.4831   0.4833   0.4944   0.5030   0.5097   0.5159
  0.5162   0.5174   0.5252   0.5328   0.5512   0.5542   0.5630   0.5763
  0.5816   0.5958   0.5975   0.6084   0.6084   0.6168   0.6441   0.6732
  0.6864   0.6876   0.6901   0.7065   0.7166   0.7279   0.7319   0.7520
  0.7525   0.7595   0.7729   0.7974   0.8313   0.8360   0.8433   0.8588
  0.8669   0.9267   0.9401   0.9689   0.9817   1.0013   1.0025   1.0839
  1.0896   1.0902   1.1063   1.1253   1.1758   1.1777   1.2079   1.2396
  1.2934   1.2979   1.3266   1.3424   1.3566   1.3587   1.3773   1.3823
  1.4337   1.4486   1.4575   1.4637   1.4644   1.4726   1.5073   1.5199
  1.5591   1.5675   1.5704   1.7173   1.7197   1.7535   1.7702   1.8085
  1.8118   1.8445   1.8448   1.8978   1.9883   2.0057   2.0258   2.0271
  2.1124   2.1359   2.1495   2.2050   2.2145   2.2476   2.2753   2.2816
  2.3181   2.3306   2.5000   2.5687   2.6949   2.7074   2.7522   2.8161
  2.8186   2.8550   2.9056   2.9419   3.0359   3.0504   3.1171   3.1296
  3.3644   3.3747   3.5912   3.7897   3.7958   3.9339   3.9349   3.9600
  3.9614   3.9695   3.9826   3.9924   3.9937   4.0077   4.0100   4.0180
  4.0201   4.0325   4.0433   4.0515   4.0583   4.0662   4.0693   4.1176
  4.1335   4.1403   4.1913   4.2308   4.2394   4.2753   4.2766   4.2802
  4.3178   4.3845   4.4065   4.4077   4.4788   4.4847   4.6063   4.7870
  5.9883   6.0142   6.0183   6.0404   6.0508   6.0590   6.1187   6.1208
  6.1464   6.1564   6.1939   6.2108   6.7153   6.7654   7.5487   7.5597
  7.6776   7.7024   7.7375   7.7426  23.1575  23.7453  23.7498  23.9004
 23.9075  23.9857  27.8303  27.8946  27.8955  27.9723  28.3314  28.3507
 28.3540  28.3757  28.3781  28.3789  28.4111  28.4213  28.4266  28.4366
 28.4446  28.4802  28.5204  28.5295  28.5297  28.5325  28.5326  28.5393
 28.5515  28.5533  28.5552  28.5561  28.5647  28.5741  28.5871  28.6188
 28.6204  28.6468  28.6806  28.7209  28.7233  28.7723  47.9642  48.0168
127.8759 127.8905 127.8929 127.9118 127.9138 127.9255 127.9535 127.9541
127.9672 127.9733 127.9906 128.0002 151.6309 151.6866 151.6882 151.7568
289.7452 289.7562 289.8751 289.9019 289.9603 289.96411020.77021020.8375
********1901.85071901.85251901.9241
 --------------------------------------------------------------

          Ground-State Mulliken Net Atomic Charges

     Atom                 Charge (a.u.)
  ----------------------------------------
      1 C                     0.249942
      2 C                    -0.195502
      3 C                     0.250119
      4 C                    -0.189573
      5 C                     0.194808
      6 C                    -0.204663
      7 Br                   -0.266885
      8 I                     0.111415
      9 Br                   -0.266799
     10 I                     0.106745
     11 I                     0.103054
     12 I                     0.107338
  ----------------------------------------
  Sum of atomic charges =     0.000000

 -----------------------------------------------------------------
                    Cartesian Multipole Moments
 -----------------------------------------------------------------
    Charge (ESU x 10^10)
                -0.0000
    Dipole Moment (Debye)
         X       0.2472      Y       0.0000      Z      -0.1476
       Tot       0.2879
    Quadrupole Moments (Debye-Ang)
        XX    -174.2993     XY       0.0000     YY    -186.6451
        XZ      -1.2221     YZ      -0.0000     ZZ    -176.4840
    Octopole Moments (Debye-Ang^2)
       XXX    -723.8438    XXY       0.0000    XYY    -260.0353
       YYY       0.0000    XXZ     -98.7139    XYZ      -0.0000
       YYZ    -110.3885    XZZ    -245.0755    YZZ       0.0000
       ZZZ    -325.4660
    Hexadecapole Moments (Debye-Ang^3)
      XXXX   -7727.4130   XXXY       0.0000   XXYY   -1449.7797
      XYYY       0.0000   YYYY    -249.1574   XXXZ    -245.4617
      XXYZ       0.0000   XYYZ     -87.5351   YYYZ      -0.0000
      XXZZ   -2225.0359   XYZZ       0.0000   YYZZ   -1076.4112
      XZZZ    -268.0462   YZZZ      -0.0000   ZZZZ   -5733.4739
 -----------------------------------------------------------------
 Calculating analytic gradient of the SCF energy
 Gradient of SCF Energy
            1           2           3           4           5           6
    1  -0.0007949  -0.0010308  -0.0006354   0.0012004   0.0008334   0.0001652
    2  -0.0000000  -0.0000000   0.0000000   0.0000000  -0.0000000   0.0000000
    3   0.0006030   0.0002678   0.0002602   0.0001380  -0.0003583  -0.0006329
            7           8           9          10          11          12
    1  -0.0022318  -0.0011665  -0.0024816   0.0031988   0.0002099   0.0027333
    2   0.0000000  -0.0000000   0.0000000  -0.0000000  -0.0000000   0.0000000
    3   0.0017656   0.0003604   0.0013601  -0.0015161   0.0004638  -0.0027116
 Max gradient component =       3.199E-03
 RMS gradient           =       1.185E-03
 Gradient time:  CPU 111.96 s  wall 28.13 s
 Geometry Optimization Parameters
   NAtoms,    NIC,     NZ,  NCons,   NDum,   NFix, NCnnct, MaxDiis
       12      78      12       0       0       0       0       0

 Cartesian Hessian Update
 Hessian updated using BFGS update


** GEOMETRY OPTIMIZATION IN DELOCALIZED INTERNAL COORDINATES **
   Searching for a Minimum

   Optimization Cycle:   3

                       Coordinates (Angstroms)
     ATOM                X               Y               Z
      1  C        -0.0085801461    0.0000000000   -0.0036992119
      2  C        -0.0157787912    0.0000000000    1.4021034806
      3  C         1.2062913312    0.0000000000    2.0986195550
      4  C         2.4315627756    0.0000000000    1.4009079201
      5  C         2.4290615495    0.0000000000   -0.0076356714
      6  C         1.2089098541    0.0000000000   -0.7150220755
      7  Br       -1.6735993772    0.0000000000   -0.9347942300
      8  I        -1.8726577750    0.0000000000    2.4785232921
      9  Br        1.1828321221    0.0000000000    4.0080553281
     10  I         4.2850230353    0.0000000000    2.4893779369
     11  I         4.2876652262    0.0000000000   -1.0797560053
     12  I         1.1977374234    0.0000000000   -2.8617903187
   Point Group: c1    Number of degrees of freedom:    30


   Energy is -33054.994990057

 Hessian updated using BFGS update

 13 Hessian modes will be used to form the next step
  Hessian Eigenvalues:
     0.123884    0.124313    0.126301    0.200487    0.201022    0.245949
     0.249843    0.394388    0.426690    0.437805    0.447216    0.464845
     0.623981

 Minimum search - taking simple RFO step
 Searching for Lamda that Minimizes Along All modes
 Value Taken    Lamda =  -0.00066303
 Step Taken.  Stepsize is  0.046236

                             Maximum     Tolerance    Cnvgd?
         Gradient           0.011738      0.000300      NO
         Displacement       0.026110      0.001200      NO
         Energy change     -0.000584      0.000001      NO


 New Cartesian Coordinates Obtained by Inverse Iteration

 Displacement from previous Coordinates is:  0.098396
 ----------------------------------------------------------------
             Standard Nuclear Orientation (Angstroms)
    I     Atom           X                Y                Z
 ----------------------------------------------------------------
    1      C      -0.0055446127     0.0000000000    -0.0034072383
    2      C      -0.0140011672     0.0000000000     1.4012202489
    3      C       1.2073669861     0.0000000000     2.0959795579
    4      C       2.4281134886     0.0000000000     1.3988852219
    5      C       2.4280348189     0.0000000000    -0.0069532774
    6      C       1.2092719807     0.0000000000    -0.7105621567
    7      Br     -1.6566380512     0.0000000000    -0.9540750428
    8      I      -1.8645967684     0.0000000000     2.4753200934
    9      Br      1.2056273638     0.0000000000     4.0026244637
   10      I       4.2621401329     0.0000000000     2.5018281965
   11      I       4.2810375385     0.0000000000    -1.0797565795
   12      I       1.1776555180     0.0000000000    -2.8462134877
 ----------------------------------------------------------------
 Nuclear Repulsion Energy =        5408.40309818 hartrees
 There are      159 alpha and      159 beta electrons
 Applying Cartesian multipole field
    Component          Value
    ---------          -----
     (2,0,0)        1.00000E-11
     (0,2,0)        2.00000E-11
     (0,0,2)       -3.00000E-11
 Nucleus-field energy     =    -0.0000001054 hartrees
 Requested basis set is 6-311++G(d,p)
 There are 170 shells and 476 basis functions
 A cutoff of  1.0D-11 yielded   7947 shell pairs
 There are     69190 function pairs (     77713 Cartesian)
 Smallest overlap matrix eigenvalue = 6.26E-07

 Q-Chem warning in module stvman/mkSTV.C, line 318:

 Overlap eigenvalue is smaller than square root of threshold
 Use THRESH >= 12 to get rid of this warning

 Linear dependence detected in AO basis
 Tighter screening thresholds may be required for diffuse basis sets
 Use S2THRESH > 14 and THRESH = 14 in case of SCF convergence issues
 Number of orthogonalized atomic orbitals = 475
 Maximum deviation from orthogonality = 1.360E-10
 Guess MOs from SCF MO coefficient file

 -----------------------------------------------------------------------
  General SCF calculation program by
  Eric Jon Sundstrom, Paul Horn, Yuezhi Mao, Dmitri Zuev, Alec White,
  David Stuck, Shaama M.S., Shane Yost, Joonho Lee, David Small,
  Daniel Levine, Susi Lehtola, Hugh Burton, Evgeny Epifanovsky,
  Bang C. Huynh
 -----------------------------------------------------------------------
 Exchange:     0.2000 Hartree-Fock + 0.0800 Slater + 0.7200 B88
 Correlation:  0.1900 VWN1RPA + 0.8100 LYP
 Using SG-1 standard quadrature grid
 using 4 threads for integral computing
 -------------------------------------------------------
 OpenMP Integral computing Module                
 Release: version 2.0, May 2017, Q-Chem Inc. Pleasanton 
 -------------------------------------------------------
 A restricted SCF calculation will be
 performed using DIIS
 SCF converges when DIIS error is below 1.0e-08
 ---------------------------------------
  Cycle       Energy         DIIS error
 ---------------------------------------
    1  -33054.9949707476      1.16e-04  
    2  -33054.9951697072      5.09e-05  
    3  -33054.9950194605      8.46e-05  
    4  -33054.9952484983      1.13e-05  
    5  -33054.9952522908      3.61e-06  
    6  -33054.9952526140      1.05e-06  
    7  -33054.9952526348      6.76e-07  
    8  -33054.9952526486      1.72e-07  
    9  -33054.9952526493      5.47e-08  
   10  -33054.9952526498      8.18e-09  Convergence criterion met
 ---------------------------------------
 SCF time:   CPU 252.36s  wall 68.00s 
 SCF   energy in the final basis set =   -33054.9952526498
 Total energy in the final basis set =   -33054.9952526498

 --------------------------------------------------------------

                    Orbital Energies (a.u.)
 --------------------------------------------------------------

 Alpha MOs
 -- Occupied --
***********************************-482.8549-482.8548-176.3180-176.3180
********-176.3177-165.7219-165.7219-165.7216-165.7215-165.7197-165.7196
********-165.7194-165.7193-165.7193-165.7191-165.7191 -62.5079 -62.5077
-56.3286 -56.3284 -56.3245 -56.3243 -56.3241 -56.3239 -35.8145 -35.8145
-35.8142 -35.8141 -31.3080 -31.3079 -31.3077 -31.3076 -31.3017 -31.3017
-31.3014 -31.3013 -31.3012 -31.3011 -31.3009 -31.3008 -22.9584 -22.9583
-22.9581 -22.9580 -22.9570 -22.9570 -22.9567 -22.9566 -22.9566 -22.9566
-22.9563 -22.9563 -22.9522 -22.9522 -22.9522 -22.9522 -22.9519 -22.9519
-22.9519 -22.9519 -10.2817 -10.2817 -10.2729 -10.2715 -10.2714 -10.2714
 -8.7168  -8.7167  -6.5490  -6.5489  -6.5353  -6.5352  -6.5343  -6.5342
 -6.3640  -6.3639  -6.3636  -6.3636  -4.7770  -4.7769  -4.7766  -4.7766
 -4.7617  -4.7616  -4.7613  -4.7613  -4.7608  -4.7605  -4.7604  -4.7603
 -2.6597  -2.6596  -2.6562  -2.6559  -2.6554  -2.6552  -2.6445  -2.6443
 -2.6443  -2.6442  -2.0425  -2.0424  -2.0423  -2.0421  -2.0382  -2.0381
 -2.0378  -2.0377  -2.0374  -2.0373  -2.0371  -2.0370  -2.0243  -2.0241
 -2.0240  -2.0238  -2.0238  -2.0238  -2.0237  -2.0236  -0.9340  -0.8636
 -0.8410  -0.7878  -0.7728  -0.7071  -0.6786  -0.6779  -0.6548  -0.6023
 -0.5953  -0.5420  -0.4930  -0.4523  -0.4345  -0.4315  -0.4124  -0.3763
 -0.3762  -0.3687  -0.3652  -0.3394  -0.3343  -0.3177  -0.3104  -0.3087
 -0.2903  -0.2825  -0.2742  -0.2688  -0.2599  -0.2580  -0.2372
 -- Virtual --
 -0.1189  -0.0711  -0.0694  -0.0690  -0.0608  -0.0328  -0.0150  -0.0074
  0.0029   0.0276   0.0304   0.0441   0.0517   0.0563   0.0595   0.0630
  0.0677   0.0701   0.0839   0.0881   0.0885   0.0996   0.1122   0.1128
  0.1218   0.1244   0.1295   0.1323   0.1373   0.1467   0.1707   0.1712
  0.1776   0.1816   0.1886   0.1942   0.1957   0.1970   0.1978   0.2073
  0.2128   0.2144   0.2238   0.2267   0.2386   0.2487   0.2523   0.2630
  0.2709   0.2915   0.2942   0.3020   0.3054   0.3174   0.3577   0.3578
  0.3659   0.3707   0.3805   0.3857   0.3869   0.3948   0.3953   0.4136
  0.4158   0.4187   0.4281   0.4304   0.4386   0.4386   0.4412   0.4470
  0.4548   0.4792   0.4797   0.4831   0.4956   0.5030   0.5095   0.5165
  0.5169   0.5179   0.5261   0.5337   0.5512   0.5537   0.5647   0.5782
  0.5841   0.5967   0.6032   0.6081   0.6105   0.6176   0.6452   0.6752
  0.6879   0.6902   0.6922   0.7059   0.7176   0.7305   0.7338   0.7514
  0.7541   0.7610   0.7737   0.7977   0.8330   0.8358   0.8450   0.8604
  0.8694   0.9262   0.9408   0.9697   0.9828   1.0037   1.0054   1.0844
  1.0895   1.0932   1.1072   1.1223   1.1774   1.1806   1.2086   1.2410
  1.2951   1.3032   1.3276   1.3424   1.3582   1.3593   1.3819   1.3833
  1.4360   1.4529   1.4585   1.4668   1.4693   1.4732   1.5064   1.5206
  1.5591   1.5710   1.5713   1.7190   1.7209   1.7568   1.7713   1.8110
  1.8141   1.8457   1.8481   1.8999   1.9917   2.0057   2.0268   2.0290
  2.1136   2.1386   2.1516   2.2070   2.2169   2.2520   2.2798   2.2852
  2.3206   2.3339   2.5015   2.5699   2.6955   2.7082   2.7563   2.8175
  2.8192   2.8564   2.9055   2.9446   3.0389   3.0574   3.1198   3.1335
  3.3697   3.3773   3.5979   3.7919   3.8008   3.9339   3.9353   3.9609
  3.9615   3.9690   3.9828   3.9929   3.9943   4.0087   4.0113   4.0192
  4.0233   4.0307   4.0443   4.0535   4.0558   4.0693   4.0700   4.1194
  4.1359   4.1419   4.1919   4.2323   4.2403   4.2774   4.2788   4.2831
  4.3193   4.3849   4.4060   4.4092   4.4842   4.4863   4.6133   4.7936
  5.9891   6.0152   6.0186   6.0448   6.0517   6.0617   6.1200   6.1217
  6.1486   6.1603   6.1937   6.2128   6.7183   6.7666   7.5487   7.5602
  7.6770   7.7038   7.7400   7.7443  23.1574  23.7536  23.7557  23.9133
 23.9156  23.9974  27.8319  27.8957  27.8989  27.9767  28.3321  28.3517
 28.3542  28.3779  28.3797  28.3819  28.4119  28.4230  28.4282  28.4382
 28.4456  28.4805  28.5208  28.5298  28.5302  28.5327  28.5334  28.5399
 28.5525  28.5538  28.5557  28.5567  28.5648  28.5750  28.5884  28.6202
 28.6208  28.6472  28.6814  28.7233  28.7245  28.7740  47.9664  48.0175
127.8766 127.8914 127.8931 127.9125 127.9166 127.9273 127.9546 127.9547
127.9679 127.9758 127.9906 128.0014 151.6323 151.6876 151.6913 151.7607
289.7453 289.7569 289.8750 289.9035 289.9628 289.96561020.77301020.8384
********1901.85181901.85571901.9281
 --------------------------------------------------------------

          Ground-State Mulliken Net Atomic Charges

     Atom                 Charge (a.u.)
  ----------------------------------------
      1 C                     0.267441
      2 C                    -0.205574
      3 C                     0.269106
      4 C                    -0.198991
      5 C                     0.195633
      6 C                    -0.214591
      7 Br                   -0.269035
      8 I                     0.111125
      9 Br                   -0.269113
     10 I                     0.105232
     11 I                     0.102866
     12 I                     0.105903
  ----------------------------------------
  Sum of atomic charges =     0.000000

 -----------------------------------------------------------------
                    Cartesian Multipole Moments
 -----------------------------------------------------------------
    Charge (ESU x 10^10)
                -0.0000
    Dipole Moment (Debye)
         X       0.2182      Y      -0.0000      Z      -0.1327
       Tot       0.2554
    Quadrupole Moments (Debye-Ang)
        XX    -174.6531     XY       0.0000     YY    -186.5487
        XZ      -0.9328     YZ       0.0000     ZZ    -176.3175
    Octopole Moments (Debye-Ang^2)
       XXX    -724.4119    XXY      -0.0000    XYY    -259.4687
       YYY      -0.0000    XXZ     -98.7974    XYZ       0.0000
       YYZ    -110.5868    XZZ    -244.1961    YZZ      -0.0000
       ZZZ    -325.0954
    Hexadecapole Moments (Debye-Ang^3)
      XXXX   -7690.0610   XXXY       0.0000   XXYY   -1439.8832
      XYYY      -0.0000   YYYY    -248.9185   XXXZ    -261.6175
      XXYZ       0.0000   XYYZ     -92.1701   YYYZ       0.0000
      XXZZ   -2211.8589   XYZZ       0.0000   YYZZ   -1074.4658
      XZZZ    -272.3144   YZZZ       0.0000   ZZZZ   -5723.6309
 -----------------------------------------------------------------
 Calculating analytic gradient of the SCF energy
 Gradient of SCF Energy
            1           2           3           4           5           6
    1   0.0005951  -0.0000276   0.0005734  -0.0004685  -0.0002776  -0.0000162
    2   0.0000000  -0.0000000   0.0000000  -0.0000000   0.0000000  -0.0000000
    3  -0.0003556  -0.0000192  -0.0003381  -0.0001048   0.0000515   0.0008778
            7           8           9          10          11          12
    1   0.0005097   0.0000258   0.0007239  -0.0008297  -0.0007780  -0.0000302
    2   0.0000000  -0.0000000  -0.0000000   0.0000000   0.0000000   0.0000000
    3  -0.0006207  -0.0001543  -0.0001021  -0.0005448   0.0005608   0.0007496
 Max gradient component =       8.778E-04
 RMS gradient           =       3.971E-04
 Gradient time:  CPU 112.19 s  wall 28.19 s
 Geometry Optimization Parameters
   NAtoms,    NIC,     NZ,  NCons,   NDum,   NFix, NCnnct, MaxDiis
       12      78      12       0       0       0       0       0

 Cartesian Hessian Update
 Hessian updated using BFGS update


** GEOMETRY OPTIMIZATION IN DELOCALIZED INTERNAL COORDINATES **
   Searching for a Minimum

   Optimization Cycle:   4

                       Coordinates (Angstroms)
     ATOM                X               Y               Z
      1  C        -0.0055446127    0.0000000000   -0.0034072383
      2  C        -0.0140011672    0.0000000000    1.4012202489
      3  C         1.2073669861    0.0000000000    2.0959795579
      4  C         2.4281134886    0.0000000000    1.3988852219
      5  C         2.4280348189    0.0000000000   -0.0069532774
      6  C         1.2092719807    0.0000000000   -0.7105621567
      7  Br       -1.6566380512    0.0000000000   -0.9540750428
      8  I        -1.8645967684    0.0000000000    2.4753200934
      9  Br        1.2056273638    0.0000000000    4.0026244637
     10  I         4.2621401329    0.0000000000    2.5018281965
     11  I         4.2810375385    0.0000000000   -1.0797565795
     12  I         1.1776555180    0.0000000000   -2.8462134877
   Point Group: c1    Number of degrees of freedom:    30


   Energy is -33054.995252650

 Hessian updated using BFGS update

 16 Hessian modes will be used to form the next step
  Hessian Eigenvalues:
     0.123055    0.124400    0.125195    0.135776    0.200282    0.201023
     0.248629    0.249860    0.258248    0.415952    0.426922    0.432784
     0.464424    0.464855    0.467759    0.624316

 Minimum search - taking simple RFO step
 Searching for Lamda that Minimizes Along All modes
 Value Taken    Lamda =  -0.00005668
 Step Taken.  Stepsize is  0.014147

                             Maximum     Tolerance    Cnvgd?
         Gradient           0.003601      0.000300      NO
         Displacement       0.008958      0.001200      NO
         Energy change     -0.000263      0.000001      NO


 New Cartesian Coordinates Obtained by Inverse Iteration

 Displacement from previous Coordinates is:  0.030737
 ----------------------------------------------------------------
             Standard Nuclear Orientation (Angstroms)
    I     Atom           X                Y                Z
 ----------------------------------------------------------------
    1      C      -0.0053861711     0.0000000000    -0.0038357899
    2      C      -0.0129451559     0.0000000000     1.4004619103
    3      C       1.2076381476     0.0000000000     2.0955339852
    4      C       2.4301127332     0.0000000000     1.3992121967
    5      C       2.4301957221     0.0000000000    -0.0083795345
    6      C       1.2098708153     0.0000000000    -0.7128056778
    7      Br     -1.6608898047     0.0000000000    -0.9471868852
    8      I      -1.8628698815     0.0000000000     2.4760465945
    9      Br      1.1972279042     0.0000000000     4.0022418722
   10      I       4.2642139648     0.0000000000     2.5082145824
   11      I       4.2855490871     0.0000000000    -1.0839620175
   12      I       1.1757498670     0.0000000000    -2.8506512364
 ----------------------------------------------------------------
 Nuclear Repulsion Energy =        5404.07647130 hartrees
 There are      159 alpha and      159 beta electrons
 Applying Cartesian multipole field
    Component          Value
    ---------          -----
     (2,0,0)        1.00000E-11
     (0,2,0)        2.00000E-11
     (0,0,2)       -3.00000E-11
 Nucleus-field energy     =    -0.0000001057 hartrees
 Requested basis set is 6-311++G(d,p)
 There are 170 shells and 476 basis functions
 A cutoff of  1.0D-11 yielded   7945 shell pairs
 There are     69160 function pairs (     77683 Cartesian)
 Smallest overlap matrix eigenvalue = 6.31E-07

 Q-Chem warning in module stvman/mkSTV.C, line 318:

 Overlap eigenvalue is smaller than square root of threshold
 Use THRESH >= 12 to get rid of this warning

 Linear dependence detected in AO basis
 Tighter screening thresholds may be required for diffuse basis sets
 Use S2THRESH > 14 and THRESH = 14 in case of SCF convergence issues
 Number of orthogonalized atomic orbitals = 475
 Maximum deviation from orthogonality = 3.863E-10
 Guess MOs from SCF MO coefficient file

 -----------------------------------------------------------------------
  General SCF calculation program by
  Eric Jon Sundstrom, Paul Horn, Yuezhi Mao, Dmitri Zuev, Alec White,
  David Stuck, Shaama M.S., Shane Yost, Joonho Lee, David Small,
  Daniel Levine, Susi Lehtola, Hugh Burton, Evgeny Epifanovsky,
  Bang C. Huynh
 -----------------------------------------------------------------------
 Exchange:     0.2000 Hartree-Fock + 0.0800 Slater + 0.7200 B88
 Correlation:  0.1900 VWN1RPA + 0.8100 LYP
 Using SG-1 standard quadrature grid
 using 4 threads for integral computing
 -------------------------------------------------------
 OpenMP Integral computing Module                
 Release: version 2.0, May 2017, Q-Chem Inc. Pleasanton 
 -------------------------------------------------------
 A restricted SCF calculation will be
 performed using DIIS
 SCF converges when DIIS error is below 1.0e-08
 ---------------------------------------
  Cycle       Energy         DIIS error
 ---------------------------------------
    1  -33054.9952405099      4.85e-05  
    2  -33054.9952614201      1.98e-05  
    3  -33054.9952280270      3.79e-05  
    4  -33054.9952736266      1.71e-06  
    5  -33054.9952736937      7.94e-07  
    6  -33054.9952737079      3.06e-07  
    7  -33054.9952737090      1.37e-07  
    8  -33054.9952737109      4.40e-08  
    9  -33054.9952737084      1.14e-08  
   10  -33054.9952737062      2.42e-09  Convergence criterion met
 ---------------------------------------
 SCF time:   CPU 240.63s  wall 65.00s 
 SCF   energy in the final basis set =   -33054.9952737062
 Total energy in the final basis set =   -33054.9952737062

 --------------------------------------------------------------

                    Orbital Energies (a.u.)
 --------------------------------------------------------------

 Alpha MOs
 -- Occupied --
***********************************-482.8549-482.8548-176.3181-176.3180
********-176.3178-165.7220-165.7219-165.7217-165.7217-165.7198-165.7196
********-165.7195-165.7194-165.7194-165.7193-165.7192 -62.5079 -62.5077
-56.3286 -56.3284 -56.3245 -56.3243 -56.3241 -56.3239 -35.8146 -35.8144
-35.8143 -35.8142 -31.3081 -31.3080 -31.3078 -31.3078 -31.3018 -31.3016
-31.3015 -31.3015 -31.3013 -31.3011 -31.3010 -31.3009 -22.9585 -22.9583
-22.9582 -22.9582 -22.9571 -22.9570 -22.9568 -22.9568 -22.9567 -22.9566
-22.9565 -22.9564 -22.9523 -22.9523 -22.9521 -22.9521 -22.9521 -22.9521
-22.9520 -22.9520 -10.2818 -10.2818 -10.2735 -10.2720 -10.2719 -10.2712
 -8.7168  -8.7167  -6.5490  -6.5489  -6.5354  -6.5352  -6.5344  -6.5342
 -6.3640  -6.3638  -6.3637  -6.3637  -4.7770  -4.7769  -4.7767  -4.7767
 -4.7617  -4.7615  -4.7614  -4.7614  -4.7608  -4.7605  -4.7604  -4.7604
 -2.6597  -2.6596  -2.6562  -2.6559  -2.6554  -2.6552  -2.6445  -2.6444
 -2.6443  -2.6442  -2.0425  -2.0424  -2.0424  -2.0422  -2.0382  -2.0381
 -2.0379  -2.0378  -2.0375  -2.0372  -2.0372  -2.0371  -2.0243  -2.0241
 -2.0239  -2.0239  -2.0239  -2.0238  -2.0237  -2.0236  -0.9336  -0.8634
 -0.8407  -0.7875  -0.7726  -0.7068  -0.6784  -0.6777  -0.6547  -0.6025
 -0.5952  -0.5416  -0.4929  -0.4520  -0.4343  -0.4315  -0.4123  -0.3763
 -0.3760  -0.3686  -0.3651  -0.3395  -0.3341  -0.3175  -0.3103  -0.3087
 -0.2903  -0.2826  -0.2745  -0.2685  -0.2600  -0.2581  -0.2376
 -- Virtual --
 -0.1193  -0.0712  -0.0696  -0.0693  -0.0612  -0.0338  -0.0149  -0.0077
  0.0029   0.0276   0.0304   0.0441   0.0517   0.0564   0.0595   0.0630
  0.0676   0.0699   0.0839   0.0882   0.0885   0.0995   0.1123   0.1127
  0.1219   0.1246   0.1294   0.1323   0.1373   0.1469   0.1700   0.1708
  0.1775   0.1818   0.1881   0.1944   0.1958   0.1968   0.1977   0.2077
  0.2129   0.2141   0.2235   0.2267   0.2387   0.2486   0.2522   0.2630
  0.2708   0.2911   0.2937   0.3020   0.3059   0.3179   0.3574   0.3578
  0.3653   0.3710   0.3803   0.3851   0.3870   0.3941   0.3955   0.4140
  0.4156   0.4185   0.4271   0.4300   0.4380   0.4385   0.4400   0.4469
  0.4547   0.4792   0.4801   0.4830   0.4954   0.5031   0.5095   0.5164
  0.5170   0.5173   0.5260   0.5333   0.5512   0.5538   0.5644   0.5776
  0.5826   0.5964   0.6016   0.6082   0.6103   0.6173   0.6451   0.6748
  0.6883   0.6894   0.6916   0.7060   0.7174   0.7300   0.7337   0.7514
  0.7532   0.7608   0.7732   0.7976   0.8324   0.8358   0.8449   0.8602
  0.8687   0.9261   0.9406   0.9694   0.9821   1.0037   1.0046   1.0843
  1.0895   1.0928   1.1067   1.1225   1.1772   1.1796   1.2082   1.2409
  1.2935   1.3023   1.3275   1.3419   1.3578   1.3593   1.3828   1.3829
  1.4352   1.4521   1.4576   1.4666   1.4680   1.4732   1.5046   1.5205
  1.5589   1.5703   1.5706   1.7185   1.7206   1.7560   1.7707   1.8104
  1.8134   1.8452   1.8472   1.8993   1.9907   2.0057   2.0265   2.0285
  2.1133   2.1382   2.1507   2.2066   2.2161   2.2507   2.2788   2.2846
  2.3197   2.3329   2.5009   2.5695   2.6953   2.7079   2.7552   2.8172
  2.8190   2.8561   2.9055   2.9440   3.0380   3.0554   3.1190   3.1325
  3.3683   3.3764   3.5960   3.7911   3.7994   3.9342   3.9355   3.9608
  3.9615   3.9686   3.9827   3.9929   3.9942   4.0087   4.0108   4.0189
  4.0229   4.0305   4.0438   4.0532   4.0563   4.0686   4.0699   4.1190
  4.1356   4.1410   4.1907   4.2316   4.2404   4.2775   4.2782   4.2823
  4.3191   4.3841   4.4061   4.4085   4.4825   4.4862   4.6114   4.7915
  5.9891   6.0149   6.0186   6.0453   6.0512   6.0613   6.1191   6.1217
  6.1484   6.1592   6.1915   6.2108   6.7181   6.7666   7.5487   7.5601
  7.6774   7.7032   7.7395   7.7441  23.1575  23.7516  23.7534  23.9099
 23.9127  23.9942  27.8307  27.8958  27.8978  27.9756  28.3320  28.3514
 28.3543  28.3777  28.3793  28.3824  28.4119  28.4224  28.4276  28.4381
 28.4446  28.4793  28.5209  28.5298  28.5300  28.5324  28.5336  28.5396
 28.5522  28.5539  28.5554  28.5568  28.5642  28.5746  28.5880  28.6193
 28.6211  28.6462  28.6807  28.7224  28.7246  28.7733  47.9662  48.0175
127.8764 127.8911 127.8931 127.9122 127.9168 127.9271 127.9540 127.9548
127.9680 127.9752 127.9894 128.0003 151.6313 151.6877 151.6903 151.7595
289.7453 289.7568 289.8754 289.9029 289.9624 289.96551020.77281020.8384
********1901.85191901.85461901.9269
 --------------------------------------------------------------

          Ground-State Mulliken Net Atomic Charges

     Atom                 Charge (a.u.)
  ----------------------------------------
      1 C                     0.265349
      2 C                    -0.204400
      3 C                     0.269604
      4 C                    -0.198923
      5 C                     0.194363
      6 C                    -0.213417
      7 Br                   -0.269028
      8 I                     0.111079
      9 Br                   -0.269335
     10 I                     0.105571
     11 I                     0.102854
     12 I                     0.106284
  ----------------------------------------
  Sum of atomic charges =     0.000000

 -----------------------------------------------------------------
                    Cartesian Multipole Moments
 -----------------------------------------------------------------
    Charge (ESU x 10^10)
                -0.0000
    Dipole Moment (Debye)
         X       0.2123      Y       0.0000      Z      -0.1296
       Tot       0.2487
    Quadrupole Moments (Debye-Ang)
        XX    -174.6647     XY       0.0000     YY    -186.5757
        XZ      -0.9602     YZ      -0.0000     ZZ    -176.2751
    Octopole Moments (Debye-Ang^2)
       XXX    -724.4678    XXY       0.0000    XYY    -259.5293
       YYY       0.0000    XXZ     -98.8699    XYZ       0.0000
       YYZ    -110.6335    XZZ    -244.1219    YZZ       0.0000
       ZZZ    -325.1474
    Hexadecapole Moments (Debye-Ang^3)
      XXXX   -7697.6934   XXXY       0.0000   XXYY   -1441.4433
      XYYY       0.0000   YYYY    -248.9865   XXXZ    -260.2198
      XXYZ       0.0000   XYYZ     -91.7985   YYYZ       0.0000
      XXZZ   -2214.1953   XYZZ       0.0000   YYZZ   -1076.2164
      XZZZ    -271.7834   YZZZ       0.0000   ZZZZ   -5732.0601
 -----------------------------------------------------------------
 Calculating analytic gradient of the SCF energy
 Gradient of SCF Energy
            1           2           3           4           5           6
    1   0.0000277   0.0000678  -0.0001523  -0.0001057   0.0002520  -0.0001434
    2   0.0000000  -0.0000000   0.0000000   0.0000000  -0.0000000   0.0000000
    3   0.0001112   0.0000096  -0.0001749   0.0003478  -0.0002846   0.0000357
            7           8           9          10          11          12
    1  -0.0000241   0.0002972  -0.0002526  -0.0000228   0.0000892  -0.0000331
    2  -0.0000000   0.0000000  -0.0000000   0.0000000  -0.0000000   0.0000000
    3   0.0001269  -0.0001156  -0.0001013   0.0002952  -0.0001988  -0.0000512
 Max gradient component =       3.478E-04
 RMS gradient           =       1.396E-04
 Gradient time:  CPU 111.86 s  wall 28.11 s
 Geometry Optimization Parameters
   NAtoms,    NIC,     NZ,  NCons,   NDum,   NFix, NCnnct, MaxDiis
       12      78      12       0       0       0       0       0

 Cartesian Hessian Update
 Hessian updated using BFGS update


** GEOMETRY OPTIMIZATION IN DELOCALIZED INTERNAL COORDINATES **
   Searching for a Minimum

   Optimization Cycle:   5

                       Coordinates (Angstroms)
     ATOM                X               Y               Z
      1  C        -0.0053861711    0.0000000000   -0.0038357899
      2  C        -0.0129451559    0.0000000000    1.4004619103
      3  C         1.2076381476    0.0000000000    2.0955339852
      4  C         2.4301127332    0.0000000000    1.3992121967
      5  C         2.4301957221    0.0000000000   -0.0083795345
      6  C         1.2098708153    0.0000000000   -0.7128056778
      7  Br       -1.6608898047    0.0000000000   -0.9471868852
      8  I        -1.8628698815    0.0000000000    2.4760465945
      9  Br        1.1972279042    0.0000000000    4.0022418722
     10  I         4.2642139648    0.0000000000    2.5082145824
     11  I         4.2855490871    0.0000000000   -1.0839620175
     12  I         1.1757498670    0.0000000000   -2.8506512364
   Point Group: c1    Number of degrees of freedom:    30


   Energy is -33054.995273706

 Hessian updated using BFGS update

 17 Hessian modes will be used to form the next step
  Hessian Eigenvalues:
     0.121963    0.124352    0.125017    0.132442    0.200230    0.201036
     0.246619    0.248986    0.249904    0.295992    0.418642    0.426829
     0.440256    0.462787    0.464841    0.547926    0.600834

 Minimum search - taking simple RFO step
 Searching for Lamda that Minimizes Along All modes
 Value Taken    Lamda =  -0.00000641
 Step Taken.  Stepsize is  0.004329

                             Maximum     Tolerance    Cnvgd?
         Gradient           0.001050      0.000300      NO
         Displacement       0.002275      0.001200      NO
         Energy change     -0.000021      0.000001      NO


 New Cartesian Coordinates Obtained by Inverse Iteration

 Displacement from previous Coordinates is:  0.011107
 ----------------------------------------------------------------
             Standard Nuclear Orientation (Angstroms)
    I     Atom           X                Y                Z
 ----------------------------------------------------------------
    1      C      -0.0057831993     0.0000000000    -0.0038442385
    2      C      -0.0136611018     0.0000000000     1.4008747082
    3      C       1.2074531072     0.0000000000     2.0961059482
    4      C       2.4296795297     0.0000000000     1.3991018422
    5      C       2.4294951124     0.0000000000    -0.0079817219
    6      C       1.2096150058     0.0000000000    -0.7127831530
    7      Br     -1.6606207188     0.0000000000    -0.9486185987
    8      I      -1.8652306353     0.0000000000     2.4760573920
    9      Br      1.1996235583     0.0000000000     4.0030685566
   10      I       4.2654766484     0.0000000000     2.5051097595
   11      I       4.2858336380     0.0000000000    -1.0814540426
   12      I       1.1765862834     0.0000000000    -2.8507464520
 ----------------------------------------------------------------
 Nuclear Repulsion Energy =        5403.76109469 hartrees
 There are      159 alpha and      159 beta electrons
 Applying Cartesian multipole field
    Component          Value
    ---------          -----
     (2,0,0)        1.00000E-11
     (0,2,0)        2.00000E-11
     (0,0,2)       -3.00000E-11
 Nucleus-field energy     =    -0.0000001056 hartrees
 Requested basis set is 6-311++G(d,p)
 There are 170 shells and 476 basis functions
 A cutoff of  1.0D-11 yielded   7942 shell pairs
 There are     69105 function pairs (     77611 Cartesian)
 Smallest overlap matrix eigenvalue = 6.32E-07

 Q-Chem warning in module stvman/mkSTV.C, line 318:

 Overlap eigenvalue is smaller than square root of threshold
 Use THRESH >= 12 to get rid of this warning

 Linear dependence detected in AO basis
 Tighter screening thresholds may be required for diffuse basis sets
 Use S2THRESH > 14 and THRESH = 14 in case of SCF convergence issues
 Number of orthogonalized atomic orbitals = 475
 Maximum deviation from orthogonality = 1.226E-10
 Guess MOs from SCF MO coefficient file

 -----------------------------------------------------------------------
  General SCF calculation program by
  Eric Jon Sundstrom, Paul Horn, Yuezhi Mao, Dmitri Zuev, Alec White,
  David Stuck, Shaama M.S., Shane Yost, Joonho Lee, David Small,
  Daniel Levine, Susi Lehtola, Hugh Burton, Evgeny Epifanovsky,
  Bang C. Huynh
 -----------------------------------------------------------------------
 Exchange:     0.2000 Hartree-Fock + 0.0800 Slater + 0.7200 B88
 Correlation:  0.1900 VWN1RPA + 0.8100 LYP
 Using SG-1 standard quadrature grid
 using 4 threads for integral computing
 -------------------------------------------------------
 OpenMP Integral computing Module                
 Release: version 2.0, May 2017, Q-Chem Inc. Pleasanton 
 -------------------------------------------------------
 A restricted SCF calculation will be
 performed using DIIS
 SCF converges when DIIS error is below 1.0e-08
 ---------------------------------------
  Cycle       Energy         DIIS error
 ---------------------------------------
    1  -33054.9952721321      1.63e-05  
    2  -33054.9952749722      5.83e-06  
    3  -33054.9952722694      1.10e-05  
    4  -33054.9952759848      9.22e-07  
    5  -33054.9952760092      3.30e-07  
    6  -33054.9952760113      1.43e-07  
    7  -33054.9952760120      7.53e-08  
    8  -33054.9952760089      1.15e-08  
    9  -33054.9952760064      4.80e-09  Convergence criterion met
 ---------------------------------------
 SCF time:   CPU 218.20s  wall 58.00s 
 SCF   energy in the final basis set =   -33054.9952760064
 Total energy in the final basis set =   -33054.9952760064

 --------------------------------------------------------------

                    Orbital Energies (a.u.)
 --------------------------------------------------------------

 Alpha MOs
 -- Occupied --
***********************************-482.8550-482.8548-176.3181-176.3180
********-176.3178-165.7219-165.7219-165.7217-165.7217-165.7197-165.7197
********-165.7195-165.7194-165.7194-165.7193-165.7192 -62.5079 -62.5078
-56.3286 -56.3285 -56.3245 -56.3244 -56.3241 -56.3240 -35.8146 -35.8145
-35.8143 -35.8142 -31.3080 -31.3080 -31.3078 -31.3078 -31.3018 -31.3017
-31.3016 -31.3014 -31.3013 -31.3011 -31.3010 -31.3009 -22.9584 -22.9584
-22.9582 -22.9581 -22.9570 -22.9570 -22.9568 -22.9568 -22.9567 -22.9566
-22.9565 -22.9564 -22.9523 -22.9523 -22.9522 -22.9522 -22.9521 -22.9521
-22.9520 -22.9520 -10.2819 -10.2819 -10.2735 -10.2720 -10.2719 -10.2714
 -8.7169  -8.7167  -6.5490  -6.5489  -6.5354  -6.5352  -6.5344  -6.5342
 -6.3640  -6.3639  -6.3637  -6.3637  -4.7770  -4.7769  -4.7767  -4.7767
 -4.7617  -4.7616  -4.7615  -4.7614  -4.7608  -4.7605  -4.7604  -4.7604
 -2.6597  -2.6597  -2.6562  -2.6559  -2.6554  -2.6552  -2.6445  -2.6444
 -2.6443  -2.6442  -2.0425  -2.0424  -2.0424  -2.0422  -2.0382  -2.0382
 -2.0379  -2.0379  -2.0374  -2.0372  -2.0372  -2.0371  -2.0243  -2.0241
 -2.0239  -2.0239  -2.0239  -2.0238  -2.0237  -2.0236  -0.9336  -0.8633
 -0.8407  -0.7875  -0.7726  -0.7067  -0.6784  -0.6777  -0.6547  -0.6024
 -0.5952  -0.5416  -0.4928  -0.4519  -0.4343  -0.4315  -0.4122  -0.3763
 -0.3760  -0.3686  -0.3650  -0.3394  -0.3341  -0.3176  -0.3103  -0.3087
 -0.2902  -0.2825  -0.2745  -0.2686  -0.2600  -0.2581  -0.2375
 -- Virtual --
 -0.1193  -0.0712  -0.0697  -0.0694  -0.0612  -0.0337  -0.0151  -0.0077
  0.0029   0.0276   0.0304   0.0441   0.0517   0.0564   0.0595   0.0630
  0.0676   0.0698   0.0839   0.0882   0.0885   0.0995   0.1122   0.1127
  0.1219   0.1245   0.1294   0.1323   0.1373   0.1469   0.1703   0.1708
  0.1775   0.1818   0.1882   0.1943   0.1958   0.1968   0.1977   0.2076
  0.2128   0.2141   0.2234   0.2267   0.2387   0.2486   0.2522   0.2630
  0.2707   0.2911   0.2938   0.3019   0.3059   0.3177   0.3573   0.3578
  0.3656   0.3709   0.3800   0.3851   0.3870   0.3942   0.3955   0.4138
  0.4155   0.4185   0.4273   0.4300   0.4381   0.4385   0.4402   0.4469
  0.4547   0.4791   0.4801   0.4830   0.4953   0.5030   0.5095   0.5164
  0.5170   0.5172   0.5260   0.5333   0.5512   0.5537   0.5644   0.5775
  0.5828   0.5963   0.6017   0.6081   0.6100   0.6173   0.6450   0.6748
  0.6881   0.6895   0.6915   0.7059   0.7173   0.7299   0.7335   0.7515
  0.7533   0.7606   0.7733   0.7976   0.8324   0.8358   0.8448   0.8601
  0.8686   0.9262   0.9406   0.9694   0.9821   1.0036   1.0045   1.0843
  1.0895   1.0927   1.1067   1.1225   1.1771   1.1797   1.2082   1.2408
  1.2938   1.3021   1.3274   1.3420   1.3578   1.3591   1.3824   1.3828
  1.4351   1.4519   1.4577   1.4664   1.4680   1.4731   1.5050   1.5204
  1.5588   1.5703   1.5706   1.7185   1.7205   1.7559   1.7707   1.8103
  1.8133   1.8452   1.8471   1.8992   1.9907   2.0057   2.0265   2.0284
  2.1132   2.1380   2.1508   2.2065   2.2159   2.2506   2.2786   2.2844
  2.3196   2.3328   2.5009   2.5695   2.6953   2.7079   2.7550   2.8171
  2.8189   2.8561   2.9055   2.9439   3.0379   3.0552   3.1189   3.1324
  3.3681   3.3764   3.5958   3.7910   3.7993   3.9341   3.9354   3.9608
  3.9615   3.9687   3.9827   3.9928   3.9942   4.0085   4.0108   4.0190
  4.0228   4.0306   4.0438   4.0531   4.0562   4.0686   4.0699   4.1189
  4.1354   4.1411   4.1909   4.2317   4.2402   4.2772   4.2780   4.2823
  4.3191   4.3842   4.4060   4.4086   4.4826   4.4858   4.6112   4.7914
  5.9890   6.0149   6.0186   6.0450   6.0512   6.0612   6.1192   6.1215
  6.1480   6.1592   6.1920   6.2111   6.7179   6.7665   7.5487   7.5601
  7.6773   7.7033   7.7394   7.7439  23.1575  23.7512  23.7534  23.9094
 23.9127  23.9937  27.8309  27.8954  27.8979  27.9755  28.3320  28.3514
 28.3542  28.3777  28.3793  28.3820  28.4117  28.4224  28.4277  28.4379
 28.4447  28.4796  28.5209  28.5297  28.5300  28.5325  28.5335  28.5397
 28.5522  28.5537  28.5555  28.5567  28.5643  28.5747  28.5880  28.6194
 28.6208  28.6464  28.6808  28.7224  28.7243  28.7733  47.9661  48.0174
127.8764 127.8911 127.8931 127.9122 127.9166 127.9270 127.9541 127.9546
127.9677 127.9752 127.9897 128.0004 151.6314 151.6873 151.6903 151.7595
289.7453 289.7567 289.8752 289.9029 289.9622 289.96531020.77261020.8383
********1901.85151901.85471901.9269
 --------------------------------------------------------------

          Ground-State Mulliken Net Atomic Charges

     Atom                 Charge (a.u.)
  ----------------------------------------
      1 C                     0.265157
      2 C                    -0.202927
      3 C                     0.266575
      4 C                    -0.197262
      5 C                     0.194733
      6 C                    -0.214548
      7 Br                   -0.268745
      8 I                     0.111172
      9 Br                   -0.268922
     10 I                     0.105570
     11 I                     0.102826
     12 I                     0.106370
  ----------------------------------------
  Sum of atomic charges =     0.000000

 -----------------------------------------------------------------
                    Cartesian Multipole Moments
 -----------------------------------------------------------------
    Charge (ESU x 10^10)
                -0.0000
    Dipole Moment (Debye)
         X       0.2151      Y      -0.0000      Z      -0.1315
       Tot       0.2521
    Quadrupole Moments (Debye-Ang)
        XX    -174.6288     XY      -0.0000     YY    -186.5790
        XZ      -0.9522     YZ      -0.0000     ZZ    -176.3032
    Octopole Moments (Debye-Ang^2)
       XXX    -724.3412    XXY      -0.0000    XYY    -259.5546
       YYY      -0.0000    XXZ     -98.7794    XYZ       0.0000
       YYZ    -110.6195    XZZ    -244.2405    YZZ       0.0000
       ZZZ    -325.1993
    Hexadecapole Moments (Debye-Ang^3)
      XXXX   -7699.8671   XXXY      -0.0000   XXYY   -1442.1514
      XYYY      -0.0000   YYYY    -248.9948   XXXZ    -260.0358
      XXYZ       0.0000   XYYZ     -91.7908   YYYZ       0.0000
      XXZZ   -2215.0447   XYZZ       0.0000   YYZZ   -1075.8572
      XZZZ    -271.8491   YZZZ       0.0000   ZZZZ   -5730.2632
 -----------------------------------------------------------------
 Calculating analytic gradient of the SCF energy
 Gradient of SCF Energy
            1           2           3           4           5           6
    1   0.0000116  -0.0001062   0.0000547  -0.0000178   0.0001102  -0.0000372
    2   0.0000000  -0.0000000   0.0000000  -0.0000000  -0.0000000   0.0000000
    3  -0.0000525   0.0000101  -0.0000268   0.0000758  -0.0000457   0.0000064
            7           8           9          10          11          12
    1  -0.0000175  -0.0001269  -0.0000034   0.0000538   0.0001053  -0.0000267
    2  -0.0000000  -0.0000000  -0.0000000  -0.0000000   0.0000000  -0.0000000
    3  -0.0000234  -0.0000297   0.0000755  -0.0000450   0.0001528  -0.0000977
 Max gradient component =       1.528E-04
 RMS gradient           =       5.599E-05
 Gradient time:  CPU 111.76 s  wall 28.08 s
 Geometry Optimization Parameters
   NAtoms,    NIC,     NZ,  NCons,   NDum,   NFix, NCnnct, MaxDiis
       12      78      12       0       0       0       0       0

 Cartesian Hessian Update
 Hessian updated using BFGS update


** GEOMETRY OPTIMIZATION IN DELOCALIZED INTERNAL COORDINATES **
   Searching for a Minimum

   Optimization Cycle:   6

                       Coordinates (Angstroms)
     ATOM                X               Y               Z
      1  C        -0.0057831993    0.0000000000   -0.0038442385
      2  C        -0.0136611018    0.0000000000    1.4008747082
      3  C         1.2074531072    0.0000000000    2.0961059482
      4  C         2.4296795297    0.0000000000    1.3991018422
      5  C         2.4294951124    0.0000000000   -0.0079817219
      6  C         1.2096150058    0.0000000000   -0.7127831530
      7  Br       -1.6606207188    0.0000000000   -0.9486185987
      8  I        -1.8652306353    0.0000000000    2.4760573920
      9  Br        1.1996235583    0.0000000000    4.0030685566
     10  I         4.2654766484    0.0000000000    2.5051097595
     11  I         4.2858336380    0.0000000000   -1.0814540426
     12  I         1.1765862834    0.0000000000   -2.8507464520
   Point Group: c1    Number of degrees of freedom:    30


   Energy is -33054.995276006

 Hessian updated using BFGS update

 18 Hessian modes will be used to form the next step
  Hessian Eigenvalues:
     0.123266    0.124913    0.126644    0.131703    0.200767    0.201239
     0.239255    0.248727    0.249972    0.250235    0.344606    0.417941
     0.426654    0.453418    0.457806    0.464790    0.595666    0.600609

 Minimum search - taking simple RFO step
 Searching for Lamda that Minimizes Along All modes
 Value Taken    Lamda =  -0.00000117
 Step Taken.  Stepsize is  0.001912

                             Maximum     Tolerance    Cnvgd?
         Gradient           0.000551      0.000300      NO
         Displacement       0.001419      0.001200      NO
         Energy change     -0.000002      0.000001      NO


 New Cartesian Coordinates Obtained by Inverse Iteration

 Displacement from previous Coordinates is:  0.004966
 ----------------------------------------------------------------
             Standard Nuclear Orientation (Angstroms)
    I     Atom           X                Y                Z
 ----------------------------------------------------------------
    1      C      -0.0058020245     0.0000000000    -0.0038386675
    2      C      -0.0135650852     0.0000000000     1.4008571903
    3      C       1.2074517815     0.0000000000     2.0960786526
    4      C       2.4296517812     0.0000000000     1.3991416979
    5      C       2.4292882887     0.0000000000    -0.0078519284
    6      C       1.2096220718     0.0000000000    -0.7125679335
    7      Br     -1.6603568007     0.0000000000    -0.9490144729
    8      I      -1.8646500386     0.0000000000     2.4764918286
    9      Br      1.1995553119     0.0000000000     4.0029101290
   10      I       4.2649239241     0.0000000000     2.5057221963
   11      I       4.2845623577     0.0000000000    -1.0828525111
   12      I       1.1777856602     0.0000000000    -2.8501861813
 ----------------------------------------------------------------
 Nuclear Repulsion Energy =        5404.21893232 hartrees
 There are      159 alpha and      159 beta electrons
 Applying Cartesian multipole field
    Component          Value
    ---------          -----
     (2,0,0)        1.00000E-11
     (0,2,0)        2.00000E-11
     (0,0,2)       -3.00000E-11
 Nucleus-field energy     =    -0.0000001056 hartrees
 Requested basis set is 6-311++G(d,p)
 There are 170 shells and 476 basis functions
 A cutoff of  1.0D-11 yielded   7942 shell pairs
 There are     69105 function pairs (     77611 Cartesian)
 Smallest overlap matrix eigenvalue = 6.31E-07

 Q-Chem warning in module stvman/mkSTV.C, line 318:

 Overlap eigenvalue is smaller than square root of threshold
 Use THRESH >= 12 to get rid of this warning

 Linear dependence detected in AO basis
 Tighter screening thresholds may be required for diffuse basis sets
 Use S2THRESH > 14 and THRESH = 14 in case of SCF convergence issues
 Number of orthogonalized atomic orbitals = 475
 Maximum deviation from orthogonality = 3.593E-10
 Guess MOs from SCF MO coefficient file

 -----------------------------------------------------------------------
  General SCF calculation program by
  Eric Jon Sundstrom, Paul Horn, Yuezhi Mao, Dmitri Zuev, Alec White,
  David Stuck, Shaama M.S., Shane Yost, Joonho Lee, David Small,
  Daniel Levine, Susi Lehtola, Hugh Burton, Evgeny Epifanovsky,
  Bang C. Huynh
 -----------------------------------------------------------------------
 Exchange:     0.2000 Hartree-Fock + 0.0800 Slater + 0.7200 B88
 Correlation:  0.1900 VWN1RPA + 0.8100 LYP
 Using SG-1 standard quadrature grid
 using 4 threads for integral computing
 -------------------------------------------------------
 OpenMP Integral computing Module                
 Release: version 2.0, May 2017, Q-Chem Inc. Pleasanton 
 -------------------------------------------------------
 A restricted SCF calculation will be
 performed using DIIS
 SCF converges when DIIS error is below 1.0e-08
 ---------------------------------------
  Cycle       Energy         DIIS error
 ---------------------------------------
    1  -33054.9952756069      5.23e-06  
    2  -33054.9952760919      2.08e-06  
    3  -33054.9952758996      3.20e-06  
    4  -33054.9952762163      6.92e-07  
    5  -33054.9952762301      1.75e-07  
    6  -33054.9952762289      4.94e-08  
    7  -33054.9952762305      2.57e-08  
    8  -33054.9952762311      8.44e-09  Convergence criterion met
 ---------------------------------------
 SCF time:   CPU 196.07s  wall 53.00s 
 SCF   energy in the final basis set =   -33054.9952762311
 Total energy in the final basis set =   -33054.9952762311

 --------------------------------------------------------------

                    Orbital Energies (a.u.)
 --------------------------------------------------------------

 Alpha MOs
 -- Occupied --
***********************************-482.8550-482.8548-176.3181-176.3180
********-176.3178-165.7219-165.7219-165.7217-165.7217-165.7197-165.7197
********-165.7195-165.7194-165.7194-165.7193-165.7192 -62.5079 -62.5078
-56.3286 -56.3285 -56.3245 -56.3244 -56.3241 -56.3240 -35.8145 -35.8145
-35.8143 -35.8142 -31.3080 -31.3080 -31.3078 -31.3078 -31.3018 -31.3017
-31.3015 -31.3014 -31.3013 -31.3011 -31.3010 -31.3009 -22.9584 -22.9584
-22.9582 -22.9581 -22.9570 -22.9570 -22.9568 -22.9567 -22.9567 -22.9566
-22.9565 -22.9564 -22.9523 -22.9523 -22.9522 -22.9522 -22.9521 -22.9521
-22.9520 -22.9520 -10.2819 -10.2819 -10.2734 -10.2720 -10.2719 -10.2714
 -8.7169  -8.7167  -6.5490  -6.5489  -6.5354  -6.5352  -6.5344  -6.5342
 -6.3640  -6.3638  -6.3637  -6.3637  -4.7769  -4.7769  -4.7767  -4.7767
 -4.7617  -4.7616  -4.7614  -4.7614  -4.7608  -4.7605  -4.7604  -4.7604
 -2.6597  -2.6597  -2.6562  -2.6559  -2.6554  -2.6552  -2.6445  -2.6444
 -2.6443  -2.6442  -2.0424  -2.0424  -2.0424  -2.0422  -2.0382  -2.0382
 -2.0379  -2.0378  -2.0374  -2.0372  -2.0372  -2.0371  -2.0243  -2.0241
 -2.0239  -2.0239  -2.0239  -2.0238  -2.0237  -2.0236  -0.9336  -0.8634
 -0.8407  -0.7875  -0.7726  -0.7067  -0.6785  -0.6777  -0.6547  -0.6025
 -0.5952  -0.5416  -0.4929  -0.4520  -0.4344  -0.4315  -0.4122  -0.3763
 -0.3760  -0.3686  -0.3651  -0.3394  -0.3341  -0.3176  -0.3103  -0.3087
 -0.2902  -0.2825  -0.2745  -0.2686  -0.2600  -0.2581  -0.2375
 -- Virtual --
 -0.1193  -0.0711  -0.0697  -0.0694  -0.0612  -0.0337  -0.0150  -0.0077
  0.0029   0.0276   0.0304   0.0441   0.0517   0.0564   0.0595   0.0630
  0.0676   0.0699   0.0839   0.0882   0.0885   0.0995   0.1122   0.1127
  0.1219   0.1245   0.1294   0.1323   0.1373   0.1469   0.1702   0.1709
  0.1775   0.1818   0.1882   0.1942   0.1958   0.1968   0.1977   0.2076
  0.2128   0.2141   0.2235   0.2267   0.2387   0.2486   0.2522   0.2630
  0.2707   0.2911   0.2938   0.3019   0.3059   0.3177   0.3573   0.3578
  0.3656   0.3709   0.3801   0.3852   0.3870   0.3942   0.3954   0.4138
  0.4156   0.4186   0.4274   0.4301   0.4381   0.4385   0.4403   0.4469
  0.4547   0.4791   0.4801   0.4830   0.4953   0.5030   0.5095   0.5164
  0.5170   0.5173   0.5260   0.5333   0.5512   0.5537   0.5644   0.5775
  0.5829   0.5963   0.6018   0.6081   0.6101   0.6173   0.6450   0.6748
  0.6881   0.6895   0.6916   0.7059   0.7173   0.7299   0.7336   0.7515
  0.7534   0.7606   0.7733   0.7976   0.8324   0.8358   0.8448   0.8601
  0.8687   0.9262   0.9406   0.9694   0.9822   1.0036   1.0046   1.0844
  1.0895   1.0927   1.1067   1.1225   1.1771   1.1797   1.2083   1.2408
  1.2939   1.3022   1.3275   1.3421   1.3578   1.3592   1.3823   1.3829
  1.4352   1.4520   1.4578   1.4664   1.4681   1.4731   1.5052   1.5204
  1.5589   1.5703   1.5707   1.7186   1.7206   1.7560   1.7709   1.8104
  1.8134   1.8453   1.8471   1.8993   1.9908   2.0057   2.0265   2.0285
  2.1133   2.1381   2.1509   2.2065   2.2160   2.2507   2.2787   2.2845
  2.3197   2.3330   2.5010   2.5695   2.6953   2.7080   2.7551   2.8172
  2.8190   2.8561   2.9055   2.9440   3.0380   3.0554   3.1190   3.1325
  3.3682   3.3766   3.5960   3.7912   3.7994   3.9341   3.9354   3.9608
  3.9615   3.9688   3.9827   3.9928   3.9942   4.0085   4.0109   4.0189
  4.0229   4.0306   4.0439   4.0531   4.0562   4.0687   4.0699   4.1190
  4.1354   4.1412   4.1910   4.2317   4.2402   4.2773   4.2781   4.2824
  4.3191   4.3843   4.4060   4.4086   4.4827   4.4859   4.6114   4.7916
  5.9890   6.0149   6.0186   6.0449   6.0513   6.0612   6.1193   6.1216
  6.1481   6.1593   6.1922   6.2112   6.7179   6.7665   7.5487   7.5601
  7.6773   7.7033   7.7395   7.7440  23.1575  23.7515  23.7536  23.9097
 23.9130  23.9941  27.8310  27.8955  27.8979  27.9756  28.3320  28.3514
 28.3542  28.3776  28.3794  28.3820  28.4117  28.4224  28.4277  28.4380
 28.4448  28.4796  28.5209  28.5297  28.5300  28.5325  28.5335  28.5397
 28.5522  28.5538  28.5555  28.5567  28.5644  28.5747  28.5880  28.6195
 28.6209  28.6465  28.6809  28.7225  28.7243  28.7734  47.9661  48.0174
127.8764 127.8912 127.8931 127.9123 127.9166 127.9271 127.9541 127.9547
127.9678 127.9752 127.9897 128.0005 151.6315 151.6874 151.6904 151.7596
289.7453 289.7568 289.8752 289.9030 289.9623 289.96541020.77271020.8383
********1901.85161901.85471901.9270
 --------------------------------------------------------------

          Ground-State Mulliken Net Atomic Charges

     Atom                 Charge (a.u.)
  ----------------------------------------
      1 C                     0.264359
      2 C                    -0.202951
      3 C                     0.267407
      4 C                    -0.198555
      5 C                     0.195151
      6 C                    -0.213488
      7 Br                   -0.268739
      8 I                     0.111120
      9 Br                   -0.268982
     10 I                     0.105562
     11 I                     0.102775
     12 I                     0.106341
  ----------------------------------------
  Sum of atomic charges =     0.000000

 -----------------------------------------------------------------
                    Cartesian Multipole Moments
 -----------------------------------------------------------------
    Charge (ESU x 10^10)
                -0.0000
    Dipole Moment (Debye)
         X       0.2151      Y       0.0000      Z      -0.1317
       Tot       0.2522
    Quadrupole Moments (Debye-Ang)
        XX    -174.6523     XY      -0.0000     YY    -186.5761
        XZ      -0.9612     YZ       0.0000     ZZ    -176.2847
    Octopole Moments (Debye-Ang^2)
       XXX    -724.5052    XXY      -0.0000    XYY    -259.5519
       YYY       0.0000    XXZ     -98.8208    XYZ       0.0000
       YYZ    -110.6169    XZZ    -244.1586    YZZ       0.0000
       ZZZ    -325.1491
    Hexadecapole Moments (Debye-Ang^3)
      XXXX   -7698.7140   XXXY      -0.0000   XXYY   -1441.6987
      XYYY      -0.0000   YYYY    -248.9876   XXXZ    -259.6877
      XXYZ       0.0000   XYYZ     -91.6406   YYYZ       0.0000
      XXZZ   -2214.3537   XYZZ      -0.0000   YYZZ   -1075.9679
      XZZZ    -271.5098   YZZZ       0.0000   ZZZZ   -5730.8099
 -----------------------------------------------------------------
 Calculating analytic gradient of the SCF energy
 Gradient of SCF Energy
            1           2           3           4           5           6
    1   0.0000293  -0.0000373   0.0000327  -0.0000353  -0.0000189   0.0000309
    2   0.0000000  -0.0000000   0.0000000  -0.0000000   0.0000000  -0.0000000
    3  -0.0000595   0.0000178  -0.0000216   0.0000359  -0.0000337   0.0000627
            7           8           9          10          11          12
    1   0.0000064  -0.0000408  -0.0000060  -0.0000295  -0.0000733   0.0001419
    2  -0.0000000   0.0000000   0.0000000  -0.0000000  -0.0000000   0.0000000
    3  -0.0000614   0.0000102   0.0000112   0.0000521  -0.0000354   0.0000217
 Max gradient component =       1.419E-04
 RMS gradient           =       3.841E-05
 Gradient time:  CPU 111.57 s  wall 28.03 s
 Geometry Optimization Parameters
   NAtoms,    NIC,     NZ,  NCons,   NDum,   NFix, NCnnct, MaxDiis
       12      78      12       0       0       0       0       0

 Cartesian Hessian Update
 Hessian updated using BFGS update


** GEOMETRY OPTIMIZATION IN DELOCALIZED INTERNAL COORDINATES **
   Searching for a Minimum

   Optimization Cycle:   7

                       Coordinates (Angstroms)
     ATOM                X               Y               Z
      1  C        -0.0058020245    0.0000000000   -0.0038386675
      2  C        -0.0135650852    0.0000000000    1.4008571903
      3  C         1.2074517815    0.0000000000    2.0960786526
      4  C         2.4296517812    0.0000000000    1.3991416979
      5  C         2.4292882887    0.0000000000   -0.0078519284
      6  C         1.2096220718    0.0000000000   -0.7125679335
      7  Br       -1.6603568007    0.0000000000   -0.9490144729
      8  I        -1.8646500386    0.0000000000    2.4764918286
      9  Br        1.1995553119    0.0000000000    4.0029101290
     10  I         4.2649239241    0.0000000000    2.5057221963
     11  I         4.2845623577    0.0000000000   -1.0828525111
     12  I         1.1777856602    0.0000000000   -2.8501861813
   Point Group: c1    Number of degrees of freedom:    30


   Energy is -33054.995276231

 Hessian updated using BFGS update

 19 Hessian modes will be used to form the next step
  Hessian Eigenvalues:
     0.119234    0.124224    0.125076    0.132211    0.198708    0.201064
     0.242024    0.249021    0.249586    0.249979    0.283201    0.413455
     0.421938    0.430653    0.438991    0.464037    0.506424    0.599962
     0.688800

 Minimum search - taking simple RFO step
 Searching for Lamda that Minimizes Along All modes
 Value Taken    Lamda =   0.00000000
 Step Taken.  Stepsize is  0.001047

                             Maximum     Tolerance    Cnvgd?
         Gradient           0.000387      0.000300      NO
         Displacement       0.000581      0.001200     YES
         Energy change     -0.000000      0.000001     YES


 New Cartesian Coordinates Obtained by Inverse Iteration

 Displacement from previous Coordinates is:  0.002847
 ----------------------------------------------------------------
             Standard Nuclear Orientation (Angstroms)
    I     Atom           X                Y                Z
 ----------------------------------------------------------------
    1      C      -0.0056737797     0.0000000000    -0.0038319669
    2      C      -0.0133906655     0.0000000000     1.4007596661
    3      C       1.2074888905     0.0000000000     2.0960256132
    4      C       2.4297058312     0.0000000000     1.3990997903
    5      C       2.4294129694     0.0000000000    -0.0079066282
    6      C       1.2096647075     0.0000000000    -0.7126808854
    7      Br     -1.6603540221     0.0000000000    -0.9486752147
    8      I      -1.8643644646     0.0000000000     2.4761598491
    9      Br      1.1991483847     0.0000000000     4.0028006623
   10      I       4.2649200624     0.0000000000     2.5057154405
   11      I       4.2851437802     0.0000000000    -1.0823041061
   12      I       1.1767655341     0.0000000000    -2.8502722203
 ----------------------------------------------------------------
 Nuclear Repulsion Energy =        5404.27048966 hartrees
 There are      159 alpha and      159 beta electrons
 Applying Cartesian multipole field
    Component          Value
    ---------          -----
     (2,0,0)        1.00000E-11
     (0,2,0)        2.00000E-11
     (0,0,2)       -3.00000E-11
 Nucleus-field energy     =    -0.0000001056 hartrees
 Requested basis set is 6-311++G(d,p)
 There are 170 shells and 476 basis functions
 A cutoff of  1.0D-11 yielded   7942 shell pairs
 There are     69105 function pairs (     77611 Cartesian)
 Smallest overlap matrix eigenvalue = 6.31E-07

 Q-Chem warning in module stvman/mkSTV.C, line 318:

 Overlap eigenvalue is smaller than square root of threshold
 Use THRESH >= 12 to get rid of this warning

 Linear dependence detected in AO basis
 Tighter screening thresholds may be required for diffuse basis sets
 Use S2THRESH > 14 and THRESH = 14 in case of SCF convergence issues
 Number of orthogonalized atomic orbitals = 475
 Maximum deviation from orthogonality = 2.635E-10
 Guess MOs from SCF MO coefficient file

 -----------------------------------------------------------------------
  General SCF calculation program by
  Eric Jon Sundstrom, Paul Horn, Yuezhi Mao, Dmitri Zuev, Alec White,
  David Stuck, Shaama M.S., Shane Yost, Joonho Lee, David Small,
  Daniel Levine, Susi Lehtola, Hugh Burton, Evgeny Epifanovsky,
  Bang C. Huynh
 -----------------------------------------------------------------------
 Exchange:     0.2000 Hartree-Fock + 0.0800 Slater + 0.7200 B88
 Correlation:  0.1900 VWN1RPA + 0.8100 LYP
 Using SG-1 standard quadrature grid
 using 4 threads for integral computing
 -------------------------------------------------------
 OpenMP Integral computing Module                
 Release: version 2.0, May 2017, Q-Chem Inc. Pleasanton 
 -------------------------------------------------------
 A restricted SCF calculation will be
 performed using DIIS
 SCF converges when DIIS error is below 1.0e-08
 ---------------------------------------
  Cycle       Energy         DIIS error
 ---------------------------------------
    1  -33054.9952762018      3.43e-06  
    2  -33054.9952763752      1.26e-06  
    3  -33054.9952762766      2.19e-06  
    4  -33054.9952764211      3.04e-07  
    5  -33054.9952764240      7.40e-08  
    6  -33054.9952764273      3.74e-08  
    7  -33054.9952764228      1.72e-08  
    8  -33054.9952764196      3.71e-09  Convergence criterion met
 ---------------------------------------
 SCF time:   CPU 192.99s  wall 52.00s 
 SCF   energy in the final basis set =   -33054.9952764196
 Total energy in the final basis set =   -33054.9952764196

 --------------------------------------------------------------

                    Orbital Energies (a.u.)
 --------------------------------------------------------------

 Alpha MOs
 -- Occupied --
***********************************-482.8550-482.8548-176.3181-176.3180
********-176.3178-165.7219-165.7219-165.7217-165.7217-165.7197-165.7196
********-165.7195-165.7194-165.7194-165.7193-165.7192 -62.5079 -62.5078
-56.3286 -56.3285 -56.3245 -56.3244 -56.3241 -56.3240 -35.8145 -35.8144
-35.8143 -35.8142 -31.3080 -31.3080 -31.3078 -31.3078 -31.3018 -31.3017
-31.3015 -31.3014 -31.3013 -31.3011 -31.3010 -31.3009 -22.9584 -22.9584
-22.9582 -22.9581 -22.9570 -22.9570 -22.9568 -22.9567 -22.9567 -22.9566
-22.9565 -22.9564 -22.9523 -22.9523 -22.9521 -22.9521 -22.9521 -22.9521
-22.9520 -22.9520 -10.2819 -10.2818 -10.2734 -10.2720 -10.2719 -10.2714
 -8.7169  -8.7167  -6.5490  -6.5489  -6.5354  -6.5352  -6.5344  -6.5342
 -6.3640  -6.3638  -6.3637  -6.3637  -4.7769  -4.7769  -4.7767  -4.7767
 -4.7617  -4.7615  -4.7614  -4.7614  -4.7608  -4.7605  -4.7604  -4.7604
 -2.6597  -2.6597  -2.6562  -2.6559  -2.6554  -2.6552  -2.6445  -2.6444
 -2.6443  -2.6442  -2.0424  -2.0424  -2.0424  -2.0422  -2.0382  -2.0382
 -2.0379  -2.0378  -2.0374  -2.0372  -2.0372  -2.0371  -2.0243  -2.0241
 -2.0239  -2.0239  -2.0239  -2.0238  -2.0237  -2.0236  -0.9336  -0.8634
 -0.8407  -0.7876  -0.7726  -0.7067  -0.6785  -0.6777  -0.6547  -0.6025
 -0.5952  -0.5416  -0.4929  -0.4520  -0.4344  -0.4315  -0.4122  -0.3763
 -0.3760  -0.3686  -0.3651  -0.3395  -0.3341  -0.3176  -0.3103  -0.3087
 -0.2902  -0.2825  -0.2745  -0.2686  -0.2600  -0.2581  -0.2375
 -- Virtual --
 -0.1193  -0.0711  -0.0697  -0.0693  -0.0612  -0.0337  -0.0150  -0.0077
  0.0029   0.0276   0.0304   0.0441   0.0517   0.0564   0.0595   0.0630
  0.0676   0.0699   0.0839   0.0882   0.0885   0.0995   0.1122   0.1127
  0.1219   0.1245   0.1294   0.1323   0.1373   0.1469   0.1703   0.1708
  0.1775   0.1818   0.1882   0.1943   0.1958   0.1968   0.1977   0.2076
  0.2128   0.2141   0.2235   0.2267   0.2387   0.2486   0.2522   0.2630
  0.2707   0.2911   0.2938   0.3019   0.3058   0.3178   0.3573   0.3578
  0.3655   0.3709   0.3801   0.3851   0.3870   0.3942   0.3955   0.4139
  0.4156   0.4186   0.4273   0.4300   0.4381   0.4385   0.4403   0.4469
  0.4547   0.4792   0.4801   0.4830   0.4954   0.5030   0.5095   0.5164
  0.5170   0.5173   0.5260   0.5333   0.5512   0.5537   0.5644   0.5776
  0.5829   0.5963   0.6018   0.6082   0.6101   0.6173   0.6450   0.6748
  0.6881   0.6895   0.6916   0.7059   0.7174   0.7300   0.7336   0.7515
  0.7534   0.7607   0.7733   0.7976   0.8324   0.8358   0.8448   0.8602
  0.8687   0.9262   0.9406   0.9694   0.9822   1.0036   1.0046   1.0844
  1.0895   1.0928   1.1067   1.1225   1.1772   1.1797   1.2083   1.2408
  1.2938   1.3022   1.3275   1.3421   1.3578   1.3592   1.3825   1.3829
  1.4352   1.4520   1.4578   1.4665   1.4681   1.4731   1.5051   1.5204
  1.5589   1.5703   1.5707   1.7186   1.7206   1.7560   1.7709   1.8104
  1.8134   1.8454   1.8472   1.8993   1.9908   2.0057   2.0265   2.0285
  2.1133   2.1381   2.1508   2.2066   2.2160   2.2507   2.2787   2.2845
  2.3197   2.3330   2.5010   2.5695   2.6953   2.7080   2.7552   2.8172
  2.8190   2.8562   2.9055   2.9440   3.0381   3.0555   3.1190   3.1326
  3.3682   3.3766   3.5960   3.7912   3.7994   3.9341   3.9354   3.9608
  3.9615   3.9687   3.9827   3.9928   3.9942   4.0086   4.0109   4.0190
  4.0229   4.0306   4.0439   4.0532   4.0562   4.0687   4.0699   4.1190
  4.1355   4.1412   4.1909   4.2317   4.2403   4.2773   4.2781   4.2824
  4.3191   4.3843   4.4060   4.4086   4.4827   4.4859   4.6114   4.7917
  5.9890   6.0149   6.0186   6.0450   6.0513   6.0613   6.1193   6.1216
  6.1482   6.1593   6.1921   6.2112   6.7180   6.7665   7.5487   7.5601
  7.6773   7.7033   7.7395   7.7440  23.1575  23.7515  23.7537  23.9098
 23.9131  23.9942  27.8309  27.8956  27.8979  27.9756  28.3320  28.3514
 28.3542  28.3777  28.3794  28.3821  28.4118  28.4224  28.4277  28.4380
 28.4448  28.4796  28.5209  28.5298  28.5300  28.5325  28.5335  28.5397
 28.5522  28.5538  28.5555  28.5567  28.5643  28.5747  28.5880  28.6194
 28.6209  28.6465  28.6808  28.7225  28.7244  28.7734  47.9662  48.0174
127.8764 127.8912 127.8931 127.9123 127.9166 127.9271 127.9541 127.9547
127.9678 127.9752 127.9897 128.0005 151.6314 151.6874 151.6904 151.7596
289.7453 289.7568 289.8752 289.9029 289.9623 289.96541020.77271020.8383
********1901.85161901.85471901.9270
 --------------------------------------------------------------

          Ground-State Mulliken Net Atomic Charges

     Atom                 Charge (a.u.)
  ----------------------------------------
      1 C                     0.265061
      2 C                    -0.203108
      3 C                     0.267282
      4 C                    -0.198020
      5 C                     0.195135
      6 C                    -0.214243
      7 Br                   -0.268824
      8 I                     0.111090
      9 Br                   -0.269035
     10 I                     0.105551
     11 I                     0.102761
     12 I                     0.106348
  ----------------------------------------
  Sum of atomic charges =     0.000000

 -----------------------------------------------------------------
                    Cartesian Multipole Moments
 -----------------------------------------------------------------
    Charge (ESU x 10^10)
                -0.0000
    Dipole Moment (Debye)
         X       0.2143      Y       0.0000      Z      -0.1312
       Tot       0.2513
    Quadrupole Moments (Debye-Ang)
        XX    -174.6496     XY       0.0000     YY    -186.5755
        XZ      -0.9536     YZ       0.0000     ZZ    -176.2893
    Octopole Moments (Debye-Ang^2)
       XXX    -724.4325    XXY       0.0000    XYY    -259.5451
       YYY       0.0000    XXZ     -98.8098    XYZ      -0.0000
       YYZ    -110.6203    XZZ    -244.1940    YZZ       0.0000
       ZZZ    -325.1629
    Hexadecapole Moments (Debye-Ang^3)
      XXXX   -7698.4951   XXXY       0.0000   XXYY   -1441.7300
      XYYY       0.0000   YYYY    -248.9862   XXXZ    -259.9760
      XXYZ      -0.0000   XYYZ     -91.7584   YYYZ       0.0000
      XXZZ   -2214.4868   XYZZ       0.0000   YYZZ   -1075.8680
      XZZZ    -271.7633   YZZZ       0.0000   ZZZZ   -5730.2736
 -----------------------------------------------------------------
 Calculating analytic gradient of the SCF energy
 Gradient of SCF Energy
            1           2           3           4           5           6
    1   0.0000212  -0.0000013  -0.0000127  -0.0000281   0.0000182   0.0000028
    2  -0.0000000   0.0000000  -0.0000000   0.0000000   0.0000000  -0.0000000
    3  -0.0000106  -0.0000087  -0.0000239   0.0000316  -0.0000118   0.0000279
            7           8           9          10          11          12
    1   0.0000314   0.0000217  -0.0000555  -0.0000238   0.0000137   0.0000125
    2   0.0000000   0.0000000   0.0000000   0.0000000   0.0000000  -0.0000000
    3  -0.0000292  -0.0000388  -0.0000104   0.0000225   0.0000396   0.0000117
 Max gradient component =       5.549E-05
 RMS gradient           =       2.009E-05
 Gradient time:  CPU 112.30 s  wall 28.22 s
 Geometry Optimization Parameters
   NAtoms,    NIC,     NZ,  NCons,   NDum,   NFix, NCnnct, MaxDiis
       12      78      12       0       0       0       0       0

 Cartesian Hessian Update
 Hessian updated using BFGS update


** GEOMETRY OPTIMIZATION IN DELOCALIZED INTERNAL COORDINATES **
   Searching for a Minimum

   Optimization Cycle:   8

                       Coordinates (Angstroms)
     ATOM                X               Y               Z
      1  C        -0.0056737797    0.0000000000   -0.0038319669
      2  C        -0.0133906655    0.0000000000    1.4007596661
      3  C         1.2074888905    0.0000000000    2.0960256132
      4  C         2.4297058312    0.0000000000    1.3990997903
      5  C         2.4294129694    0.0000000000   -0.0079066282
      6  C         1.2096647075    0.0000000000   -0.7126808854
      7  Br       -1.6603540221    0.0000000000   -0.9486752147
      8  I        -1.8643644646    0.0000000000    2.4761598491
      9  Br        1.1991483847    0.0000000000    4.0028006623
     10  I         4.2649200624    0.0000000000    2.5057154405
     11  I         4.2851437802    0.0000000000   -1.0823041061
     12  I         1.1767655341    0.0000000000   -2.8502722203
   Point Group: c1    Number of degrees of freedom:    30


   Energy is -33054.995276420

 Hessian updated using BFGS update

 20 Hessian modes will be used to form the next step
  Hessian Eigenvalues:
     0.123503    0.124645    0.126944    0.131273    0.199703    0.201084
     0.241333    0.245863    0.249589    0.249926    0.249981    0.299315
     0.414363    0.425689    0.434293    0.446883    0.463552    0.539252
     0.596376    0.685017

 Minimum search - taking simple RFO step
 Searching for Lamda that Minimizes Along All modes
 Value Taken    Lamda =   0.00000000
 Step Taken.  Stepsize is  0.000453

                             Maximum     Tolerance    Cnvgd?
         Gradient           0.000087      0.000300     YES
         Displacement       0.000262      0.001200     YES
         Energy change     -0.000000      0.000001     YES


                       Distance Matrix (Angstroms)
             C (  1)   C (  2)   C (  3)   C (  4)   C (  5)   C (  6)
   C (  2)  1.404613
   C (  3)  2.425111  1.404970
   C (  4)  2.810568  2.443097  1.406954
   C (  5)  2.435090  2.819864  2.433029  1.407006
   C (  6)  1.406952  2.441822  2.808707  2.438876  1.408720
   Br(  7)  1.905438  2.869204  4.182670  4.715998  4.196575  2.879705
   I (  8)  3.099208  2.140698  3.095284  4.427087  4.960556  4.429262
   Br(  9)  4.183862  2.870691  1.906793  2.879849  4.195155  4.715493
   I ( 10)  4.953362  4.418696  3.084758  2.143037  3.112456  4.437641
   I ( 11)  4.424276  4.964172  4.424222  3.098389  2.144310  3.097611
   I ( 12)  3.082269  4.414492  4.946393  4.430239  3.106150  2.137844
             Br(  7)   I (  8)   Br(  9)   I ( 10)   I ( 11)
   I (  8)  3.430906
   Br(  9)  5.717855  3.422827
   I ( 10)  6.858694  6.129356  3.411777
   I ( 11)  5.946999  7.104866  5.948248  3.588077
   I ( 12)  3.415453  6.133462  6.853109  6.182500  3.575993

 Final energy is   -33054.995276419642     


 ******************************
 **  OPTIMIZATION CONVERGED  **
 ******************************

                       Coordinates (Angstroms)
     ATOM                X               Y               Z
      1  C        -0.0056737797    0.0000000000   -0.0038319669
      2  C        -0.0133906655    0.0000000000    1.4007596661
      3  C         1.2074888905    0.0000000000    2.0960256132
      4  C         2.4297058312    0.0000000000    1.3990997903
      5  C         2.4294129694    0.0000000000   -0.0079066282
      6  C         1.2096647075    0.0000000000   -0.7126808854
      7  Br       -1.6603540221    0.0000000000   -0.9486752147
      8  I        -1.8643644646    0.0000000000    2.4761598491
      9  Br        1.1991483847    0.0000000000    4.0028006623
     10  I         4.2649200624    0.0000000000    2.5057154405
     11  I         4.2851437802    0.0000000000   -1.0823041061
     12  I         1.1767655341    0.0000000000   -2.8502722203

Z-matrix Print:
$molecule
0 1
I 
C  1 2.144310
C  2 1.407006 1 120.057282
C  3 1.406954 2 119.680490 1 -180.000000 0
C  4 1.404970 3 120.646956 2 -0.000000 0
C  5 1.404613 4 119.345846 3 -0.000000 0
C  6 1.406952 5 120.567753 4 -0.000000 0
Br 6 1.905438 5 119.412129 4 -180.000000 0
Br 4 1.906793 3 119.943034 2 -180.000000 0
I  7 2.137844 6 119.371215 5 -180.000000 0
I  5 2.140698 4 120.183145 3 -180.000000 0
I  3 2.143037 2 121.101479 1 -0.000000 0
$end


 --------------------------------------------------------------

                    Orbital Energies (a.u.)
 --------------------------------------------------------------

 Alpha MOs
 -- Occupied --
***********************************-482.8550-482.8548-176.3181-176.3180
********-176.3178-165.7219-165.7219-165.7217-165.7217-165.7197-165.7196
********-165.7195-165.7194-165.7194-165.7193-165.7192 -62.5079 -62.5078
-56.3286 -56.3285 -56.3245 -56.3244 -56.3241 -56.3240 -35.8145 -35.8144
-35.8143 -35.8142 -31.3080 -31.3080 -31.3078 -31.3078 -31.3018 -31.3017
-31.3015 -31.3014 -31.3013 -31.3011 -31.3010 -31.3009 -22.9584 -22.9584
-22.9582 -22.9581 -22.9570 -22.9570 -22.9568 -22.9567 -22.9567 -22.9566
-22.9565 -22.9564 -22.9523 -22.9523 -22.9521 -22.9521 -22.9521 -22.9521
-22.9520 -22.9520 -10.2819 -10.2818 -10.2734 -10.2720 -10.2719 -10.2714
 -8.7169  -8.7167  -6.5490  -6.5489  -6.5354  -6.5352  -6.5344  -6.5342
 -6.3640  -6.3638  -6.3637  -6.3637  -4.7769  -4.7769  -4.7767  -4.7767
 -4.7617  -4.7615  -4.7614  -4.7614  -4.7608  -4.7605  -4.7604  -4.7604
 -2.6597  -2.6597  -2.6562  -2.6559  -2.6554  -2.6552  -2.6445  -2.6444
 -2.6443  -2.6442  -2.0424  -2.0424  -2.0424  -2.0422  -2.0382  -2.0382
 -2.0379  -2.0378  -2.0374  -2.0372  -2.0372  -2.0371  -2.0243  -2.0241
 -2.0239  -2.0239  -2.0239  -2.0238  -2.0237  -2.0236  -0.9336  -0.8634
 -0.8407  -0.7876  -0.7726  -0.7067  -0.6785  -0.6777  -0.6547  -0.6025
 -0.5952  -0.5416  -0.4929  -0.4520  -0.4344  -0.4315  -0.4122  -0.3763
 -0.3760  -0.3686  -0.3651  -0.3395  -0.3341  -0.3176  -0.3103  -0.3087
 -0.2902  -0.2825  -0.2745  -0.2686  -0.2600  -0.2581  -0.2375
 -- Virtual --
 -0.1193  -0.0711  -0.0697  -0.0693  -0.0612  -0.0337  -0.0150  -0.0077
  0.0029   0.0276   0.0304   0.0441   0.0517   0.0564   0.0595   0.0630
  0.0676   0.0699   0.0839   0.0882   0.0885   0.0995   0.1122   0.1127
  0.1219   0.1245   0.1294   0.1323   0.1373   0.1469   0.1703   0.1708
  0.1775   0.1818   0.1882   0.1943   0.1958   0.1968   0.1977   0.2076
  0.2128   0.2141   0.2235   0.2267   0.2387   0.2486   0.2522   0.2630
  0.2707   0.2911   0.2938   0.3019   0.3058   0.3178   0.3573   0.3578
  0.3655   0.3709   0.3801   0.3851   0.3870   0.3942   0.3955   0.4139
  0.4156   0.4186   0.4273   0.4300   0.4381   0.4385   0.4403   0.4469
  0.4547   0.4792   0.4801   0.4830   0.4954   0.5030   0.5095   0.5164
  0.5170   0.5173   0.5260   0.5333   0.5512   0.5537   0.5644   0.5776
  0.5829   0.5963   0.6018   0.6082   0.6101   0.6173   0.6450   0.6748
  0.6881   0.6895   0.6916   0.7059   0.7174   0.7300   0.7336   0.7515
  0.7534   0.7607   0.7733   0.7976   0.8324   0.8358   0.8448   0.8602
  0.8687   0.9262   0.9406   0.9694   0.9822   1.0036   1.0046   1.0844
  1.0895   1.0928   1.1067   1.1225   1.1772   1.1797   1.2083   1.2408
  1.2938   1.3022   1.3275   1.3421   1.3578   1.3592   1.3825   1.3829
  1.4352   1.4520   1.4578   1.4665   1.4681   1.4731   1.5051   1.5204
  1.5589   1.5703   1.5707   1.7186   1.7206   1.7560   1.7709   1.8104
  1.8134   1.8454   1.8472   1.8993   1.9908   2.0057   2.0265   2.0285
  2.1133   2.1381   2.1508   2.2066   2.2160   2.2507   2.2787   2.2845
  2.3197   2.3330   2.5010   2.5695   2.6953   2.7080   2.7552   2.8172
  2.8190   2.8562   2.9055   2.9440   3.0381   3.0555   3.1190   3.1326
  3.3682   3.3766   3.5960   3.7912   3.7994   3.9341   3.9354   3.9608
  3.9615   3.9687   3.9827   3.9928   3.9942   4.0086   4.0109   4.0190
  4.0229   4.0306   4.0439   4.0532   4.0562   4.0687   4.0699   4.1190
  4.1355   4.1412   4.1909   4.2317   4.2403   4.2773   4.2781   4.2824
  4.3191   4.3843   4.4060   4.4086   4.4827   4.4859   4.6114   4.7917
  5.9890   6.0149   6.0186   6.0450   6.0513   6.0613   6.1193   6.1216
  6.1482   6.1593   6.1921   6.2112   6.7180   6.7665   7.5487   7.5601
  7.6773   7.7033   7.7395   7.7440  23.1575  23.7515  23.7537  23.9098
 23.9131  23.9942  27.8309  27.8956  27.8979  27.9756  28.3320  28.3514
 28.3542  28.3777  28.3794  28.3821  28.4118  28.4224  28.4277  28.4380
 28.4448  28.4796  28.5209  28.5298  28.5300  28.5325  28.5335  28.5397
 28.5522  28.5538  28.5555  28.5567  28.5643  28.5747  28.5880  28.6194
 28.6209  28.6465  28.6808  28.7225  28.7244  28.7734  47.9662  48.0174
127.8764 127.8912 127.8931 127.9123 127.9166 127.9271 127.9541 127.9547
127.9678 127.9752 127.9897 128.0005 151.6314 151.6874 151.6904 151.7596
289.7453 289.7568 289.8752 289.9029 289.9623 289.96541020.77271020.8383
********1901.85161901.85471901.9270
 --------------------------------------------------------------

          Ground-State Mulliken Net Atomic Charges

     Atom                 Charge (a.u.)
  ----------------------------------------
      1 C                     0.265061
      2 C                    -0.203108
      3 C                     0.267282
      4 C                    -0.198020
      5 C                     0.195135
      6 C                    -0.214243
      7 Br                   -0.268824
      8 I                     0.111090
      9 Br                   -0.269035
     10 I                     0.105551
     11 I                     0.102761
     12 I                     0.106348
  ----------------------------------------
  Sum of atomic charges =     0.000000

 -----------------------------------------------------------------
                    Cartesian Multipole Moments
 -----------------------------------------------------------------
    Charge (ESU x 10^10)
                -0.0000
    Dipole Moment (Debye)
         X       0.2143      Y       0.0000      Z      -0.1312
       Tot       0.2513
    Quadrupole Moments (Debye-Ang)
        XX    -174.6496     XY       0.0000     YY    -186.5755
        XZ      -0.9536     YZ       0.0000     ZZ    -176.2893
    Octopole Moments (Debye-Ang^2)
       XXX    -724.4325    XXY       0.0000    XYY    -259.5451
       YYY       0.0000    XXZ     -98.8098    XYZ      -0.0000
       YYZ    -110.6203    XZZ    -244.1940    YZZ       0.0000
       ZZZ    -325.1629
    Hexadecapole Moments (Debye-Ang^3)
      XXXX   -7698.4951   XXXY       0.0000   XXYY   -1441.7300
      XYYY       0.0000   YYYY    -248.9862   XXXZ    -259.9760
      XXYZ      -0.0000   XYYZ     -91.7584   YYYZ       0.0000
      XXZZ   -2214.4868   XYZZ       0.0000   YYZZ   -1075.8680
      XZZZ    -271.7633   YZZZ       0.0000   ZZZZ   -5730.2736
 -----------------------------------------------------------------
Archival summary:
1\1\garfield\OPT\ProcedureUnspecified\BasisUnspecified\4r26\taweetha\SatNov3002:15:152019SatNov3002:15:152019\0\\#,OPT,ProcedureUnspecified,BasisUnspecified,\\0,1\I\C,1,2.14431\C,2,1.40701,1,120.057\C,3,1.40695,2,119.68,1,-180,0\C,4,1.40497,3,120.647,2,-0,0\C,5,1.40461,4,119.346,3,-0,0\C,6,1.40695,5,120.568,4,-0,0\Br,6,1.90544,5,119.412,4,-180,0\Br,4,1.90679,3,119.943,2,-180,0\I,7,2.13784,6,119.371,5,-180,0\I,5,2.1407,4,120.183,3,-180,0\I,3,2.14304,2,121.101,1,-0,0\\\@

 Total job time:  774.65s(wall), 2923.34s(cpu) 
 Sat Nov 30 02:15:15 2019

        *************************************************************
        *                                                           *
        *  Thank you very much for using Q-Chem.  Have a nice day.  *
        *                                                           *
        *************************************************************


 
User input: 2 of 2 
 
                  Welcome to Q-Chem
     A Quantum Leap Into The Future Of Chemistry


 Q-Chem 5.2 (devel), Q-Chem, Inc., Pleasanton, CA (2019)

 Yihan Shao,  Zhengting Gan,  E. Epifanovsky,  A. T. B. Gilbert,  M. Wormit,  
 J. Kussmann,  A. W. Lange,  A. Behn,  Jia Deng,  Xintian Feng,  D. Ghosh,  
 M. Goldey,  P. R. Horn,  L. D. Jacobson,  I. Kaliman,  T. Kus,  A. Landau,  
 Jie Liu,  E. I. Proynov,  R. M. Richard,  R. P. Steele,  E. J. Sundstrom,  
 H. L. Woodcock III,  P. M. Zimmerman,  D. Zuev,  B. Albrecht,  E. Alguire,  
 S. A. Baeppler,  D. Barton,  Z. Benda,  Y. A. Bernard,  E. J. Berquist,  
 K. B. Bravaya,  H. Burton,  D. Casanova,  Chun-Min Chang,  Yunqing Chen,  
 A. Chien,  K. D. Closser,  M. P. Coons,  S. Coriani,  S. Dasgupta,  
 A. L. Dempwolff,  M. Diedenhofen,  Hainam Do,  R. G. Edgar,  Po-Tung Fang,  
 S. Faraji,  S. Fatehi,  Qingguo Feng,  K. D. Fenk,  J. Fosso-Tande,  
 J. Gayvert,  Qinghui Ge,  A. Ghysels,  G. Gidofalvi,  J. Gomes,  
 J. Gonthier,  A. Gunina,  D. Hait,  M. W. D. Hanson-Heine,  
 P. H. P. Harbach,  A. W. Hauser,  M. F. Herbst,  J. E. Herr,  
 E. G. Hohenstein,  Z. C. Holden,  Kerwin Hui,  B. C. Huynh,  T.-C. Jagau,  
 Hyunjun Ji,  B. Kaduk,  K. Khistyaev,  Jaehoon Kim,  P. Klunzinger,  K. Koh,  
 D. Kosenkov,  L. Koulias,  T. Kowalczyk,  C. M. Krauter,  A. Kunitsa,  
 Ka Un Lao,  A. Laurent,  K. V. Lawler,  Joonho Lee,  D. Lefrancois,  
 S. Lehtola,  D. S. Levine,  Yi-Pei Li,  You-Sheng Lin,  Fenglai Liu,  
 E. Livshits,  A. Luenser,  P. Manohar,  E. Mansoor,  S. F. Manzer,  
 Shan-Ping Mao,  Yuezhi Mao,  N. Mardirossian,  A. V. Marenich,  
 T. Markovich,  L. A. Martinez-Martinez,  S. A. Maurer,  N. J. Mayhall,  
 S. C. McKenzie,  J.-M. Mewes,  P. Morgante,  A. F. Morrison,  
 J. W. Mullinax,  K. Nanda,  T. S. Nguyen-Beck,  R. Olivares-Amaya,  
 J. A. Parkhill,  Zheng Pei,  T. M. Perrine,  F. Plasser,  P. Pokhilko,  
 S. Prager,  A. Prociuk,  E. Ramos,  D. R. Rehn,  F. Rob,  M. Scheurer,  
 M. Schneider,  N. Sergueev,  S. M. Sharada,  S. Sharma,  D. W. Small,  
 T. Stauch,  T. Stein,  Yu-Chuan Su,  A. J. W. Thom,  A. Tkatchenko,  
 T. Tsuchimochi,  N. M. Tubman,  L. Vogt,  M. L. Vidal,  O. Vydrov,  
 M. A. Watson,  J. Wenzel,  M. de Wergifosse,  T. A. Wesolowski,  A. White,  
 J. Witte,  A. Yamada,  Jun Yang,  K. Yao,  S. Yeganeh,  S. R. Yost,  
 Zhi-Qiang You,  A. Zech,  Igor Ying Zhang,  Xing Zhang,  Yan Zhao,  
 Ying Zhu,  B. R. Brooks,  G. K. L. Chan,  C. J. Cramer,  M. S. Gordon,  
 W. J. Hehre,  A. Klamt,  M. W. Schmidt,  C. D. Sherrill,  D. G. Truhlar,  
 A. Aspuru-Guzik,  R. Baer,  A. T. Bell,  N. A. Besley,  Jeng-Da Chai,  
 A. E. DePrince, III,  R. A. DiStasio Jr.,  A. Dreuw,  B. D. Dunietz,  
 T. R. Furlani,  Chao-Ping Hsu,  Yousung Jung,  Jing Kong,  D. S. Lambrecht,  
 WanZhen Liang,  C. Ochsenfeld,  V. A. Rassolov,  L. V. Slipchenko,  
 J. E. Subotnik,  T. Van Voorhis,  J. M. Herbert,  A. I. Krylov,  
 P. M. W. Gill,  M. Head-Gordon

 Contributors to earlier versions of Q-Chem not listed above: 
 R. D. Adamson,  B. Austin,  J. Baker,  G. J. O. Beran,  K. Brandhorst,  
 S. T. Brown,  E. F. C. Byrd,  A. K. Chakraborty,  C.-L. Cheng,  
 Siu Hung Chien,  D. M. Chipman,  D. L. Crittenden,  H. Dachsel,  
 R. J. Doerksen,  A. D. Dutoi,  L. Fusti-Molnar,  W. A. Goddard III,  
 A. Golubeva-Zadorozhnaya,  S. R. Gwaltney,  G. Hawkins,  A. Heyden,  
 S. Hirata,  G. Kedziora,  F. J. Keil,  C. Kelley,  Jihan Kim,  R. A. King,  
 R. Z. Khaliullin,  P. P. Korambath,  W. Kurlancheek,  A. M. Lee,  M. S. Lee,  
 S. V. Levchenko,  Ching Yeh Lin,  D. Liotard,  R. C. Lochan,  I. Lotan,  
 P. E. Maslen,  N. Nair,  D. P. O'Neill,  D. Neuhauser,  E. Neuscamman,  
 C. M. Oana,  R. Olson,  B. Peters,  R. Peverati,  P. A. Pieniazek,  
 Y. M. Rhee,  J. Ritchie,  M. A. Rohrdanz,  E. Rosta,  N. J. Russ,  
 H. F. Schaefer III,  N. E. Schultz,  N. Shenvi,  A. C. Simmonett,  A. Sodt,  
 D. Stuck,  K. S. Thanthiriwatte,  V. Vanovschi,  Tao Wang,  A. Warshel,  
 C. F. Williams,  Q. Wu,  X. Xu,  W. Zhang

 Please cite Q-Chem as follows:
 Y. Shao et al., Mol. Phys. 113, 184-215 (2015)
 DOI: 10.1080/00268976.2014.952696

 Q-Chem 5.2.1 for Intel X86 EM64T Linux

 Parts of Q-Chem use Armadillo 8.300.2 (Tropical Shenanigans).
 http://arma.sourceforge.net/

 Q-Chem begins on Sat Nov 30 02:15:15 2019  

Host: 
0

     Scratch files written to /scratch/taweetham/qchem22772//
NAlpha2: 318
NElect   318
Mult     1
The previous job contains 0 fragments, simply inherited here

Checking the input file for inconsistencies... 	...done.

--------------------------------------------------------------
User input:
--------------------------------------------------------------

$MOLECULE
READ
$END

$REM
   JOB_TYPE 	FREQUENCY
   BASIS 	6-311++G**
   METHOD	B3LYP	
$END


--------------------------------------------------------------
 ----------------------------------------------------------------
             Standard Nuclear Orientation (Angstroms)
    I     Atom           X                Y                Z
 ----------------------------------------------------------------
    1      C      -0.9119397551    -1.2194251921     0.0000000000
    2      C      -1.6265504726    -0.0101821528    -0.0000000000
    3      C      -0.9225179807     1.2056631819    -0.0000000000
    4      C       0.4843655043     1.2197597100    -0.0000000000
    5      C       1.1932753845     0.0043939506     0.0000000000
    6      C       0.4950123825    -1.2190934241     0.0000000000
    7      Br     -1.8648492388    -2.8694733683     0.0000000000
    8      I      -3.7672448901    -0.0143015240    -0.0000000000
    9      Br     -1.8907790286     2.8483229748    -0.0000000000
   10      I       1.5116635659     3.1005223650    -0.0000000000
   11      I       3.3375730023     0.0117769894     0.0000000000
   12      I       1.5439916990    -3.0818927865     0.0000000000
 ----------------------------------------------------------------
 Molecular Point Group                 Cs    NOp =  2
 Largest Abelian Subgroup              Cs    NOp =  2
 Nuclear Repulsion Energy =        5404.27048966 hartrees
 There are      159 alpha and      159 beta electrons
 Requested basis set is 6-311++G(d,p)
 There are 170 shells and 476 basis functions

 Total QAlloc Memory Limit   2000 MB
 Mega-Array Size       188 MB
 MEM_STATIC part       192 MB

                       Distance Matrix (Angstroms)
             C (  1)   C (  2)   C (  3)   C (  4)   C (  5)   C (  6)
   C (  2)  1.404613
   C (  3)  2.425111  1.404970
   C (  4)  2.810568  2.443097  1.406954
   C (  5)  2.435090  2.819864  2.433029  1.407006
   C (  6)  1.406952  2.441822  2.808707  2.438876  1.408720
   Br(  7)  1.905438  2.869204  4.182670  4.715998  4.196575  2.879705
   I (  8)  3.099208  2.140698  3.095284  4.427087  4.960556  4.429262
   Br(  9)  4.183862  2.870691  1.906793  2.879849  4.195155  4.715493
   I ( 10)  4.953362  4.418696  3.084758  2.143037  3.112456  4.437641
   I ( 11)  4.424276  4.964172  4.424222  3.098389  2.144310  3.097611
   I ( 12)  3.082269  4.414492  4.946393  4.430239  3.106150  2.137844
             Br(  7)   I (  8)   Br(  9)   I ( 10)   I ( 11)
   I (  8)  3.430906
   Br(  9)  5.717855  3.422827
   I ( 10)  6.858694  6.129356  3.411777
   I ( 11)  5.946999  7.104866  5.948248  3.588077
   I ( 12)  3.415453  6.133462  6.853109  6.182500  3.575993

 A cutoff of  1.0D-11 yielded   7942 shell pairs
 There are     69105 function pairs (     77611 Cartesian)
 Smallest overlap matrix eigenvalue = 6.31E-07

 Q-Chem warning in module stvman/mkSTV.C, line 318:

 Overlap eigenvalue is smaller than square root of threshold
 Use THRESH >= 12 to get rid of this warning

 Linear dependence detected in AO basis
 Tighter screening thresholds may be required for diffuse basis sets
 Use S2THRESH > 14 and THRESH = 14 in case of SCF convergence issues
 Number of orthogonalized atomic orbitals = 475
 Maximum deviation from orthogonality = 2.839E-10
 Guess from superposition of atomic densities
 Warning:  Energy on first SCF cycle will be non-variational
 SAD guess density has 318.000000 electrons

 -----------------------------------------------------------------------
  General SCF calculation program by
  Eric Jon Sundstrom, Paul Horn, Yuezhi Mao, Dmitri Zuev, Alec White,
  David Stuck, Shaama M.S., Shane Yost, Joonho Lee, David Small,
  Daniel Levine, Susi Lehtola, Hugh Burton, Evgeny Epifanovsky,
  Bang C. Huynh
 -----------------------------------------------------------------------
 Exchange:     0.2000 Hartree-Fock + 0.0800 Slater + 0.7200 B88
 Correlation:  0.1900 VWN1RPA + 0.8100 LYP
 Using SG-1 standard quadrature grid
 using 4 threads for integral computing
 -------------------------------------------------------
 OpenMP Integral computing Module                
 Release: version 2.0, May 2017, Q-Chem Inc. Pleasanton 
 -------------------------------------------------------
 A restricted SCF calculation will be
 performed using DIIS
 SCF converges when DIIS error is below 1.0e-08
 ---------------------------------------
  Cycle       Energy         DIIS error
 ---------------------------------------
    1  -33057.0508323164      2.54e-02  
    2  -33054.9433600162      1.71e-03  
    3  -33054.8153427932      2.62e-03  
    4  -33054.9704048988      8.45e-04  
    5  -33054.9945833467      1.18e-04  
    6  -33054.9948045514      6.55e-05  
    7  -33054.9949136058      2.46e-05  
    8  -33054.9949308605      5.89e-06  
    9  -33054.9949317616      1.71e-06  
   10  -33054.9949318311      4.39e-07  
   11  -33054.9949318356      1.22e-07  
   12  -33054.9949318351      4.36e-08  
   13  -33054.9949318384      2.07e-08  
   14  -33054.9949318412      4.68e-09  Convergence criterion met
 ---------------------------------------
 SCF time:   CPU 351.22s  wall 93.00s 
 SCF   energy in the final basis set =   -33054.9949318412
 Total energy in the final basis set =   -33054.9949318412

 --------------------------------------------------------------
             Orbital Energies (a.u.) and Symmetries
 --------------------------------------------------------------

 Alpha MOs, Restricted
 -- Occupied --                  
*******-1165.89-1165.88-1165.88 -482.85 -482.85 -176.32 -176.32
  1 A'    2 A'    3 A'    4 A'    5 A'    6 A'    7 A'    8 A'                 
-176.32 -176.32 -165.72 -165.72 -165.72 -165.72 -165.72 -165.72
  9 A'   10 A'   11 A'   12 A'   13 A'   14 A'    1 A"    2 A"                 
-165.72 -165.72 -165.72 -165.72 -165.72 -165.72  -62.51  -62.51
 15 A'    3 A"   16 A'    4 A"   17 A'   18 A'   19 A'   20 A'                 
-56.329 -56.328 -56.325 -56.324 -56.324 -56.324 -35.815 -35.814
 21 A'   22 A'    5 A"    6 A"   23 A'   24 A'   25 A'   26 A'                 
-35.814 -35.814 -31.308 -31.308 -31.308 -31.308 -31.302 -31.302
 27 A'   28 A'   29 A'   30 A'   31 A'   32 A'    7 A"    8 A"                 
-31.302 -31.301 -31.301 -31.301 -31.301 -31.301 -22.958 -22.958
  9 A"   10 A"   33 A'   34 A'   35 A'   36 A'   37 A'   38 A'                 
-22.958 -22.958 -22.957 -22.957 -22.957 -22.957 -22.957 -22.957
 39 A'   40 A'   11 A"   12 A"   13 A"   14 A"   41 A'   42 A'                 
-22.956 -22.956 -22.952 -22.952 -22.952 -22.952 -22.952 -22.952
 43 A'   44 A'   15 A"   45 A'   16 A"   46 A'   47 A'   17 A"                 
-22.952 -22.952 -10.282 -10.282 -10.273 -10.272 -10.272 -10.271
 48 A'   18 A"   49 A'   50 A'   51 A'   52 A'   53 A'   54 A'                 
 -8.717  -8.717  -6.549  -6.549  -6.535  -6.535  -6.534  -6.534
 55 A'   56 A'   57 A'   58 A'   19 A"   20 A"   59 A'   60 A'                 
 -6.364  -6.364  -6.364  -6.364  -4.777  -4.777  -4.777  -4.777
 61 A'   62 A'   63 A'   64 A'   65 A'   66 A'   67 A'   68 A'                 
 -4.762  -4.762  -4.761  -4.761  -4.761  -4.760  -4.760  -4.760
 21 A"   22 A"   23 A"   24 A"   69 A'   70 A'   71 A'   72 A'                 
 -2.660  -2.660  -2.656  -2.656  -2.655  -2.655  -2.644  -2.644
 73 A'   74 A'   25 A"   26 A"   75 A'   76 A'   77 A'   27 A"                 
 -2.644  -2.644  -2.043  -2.043  -2.042  -2.042  -2.038  -2.038
 78 A'   28 A"   79 A'   80 A'   81 A'   82 A'   29 A"   30 A"                 
 -2.038  -2.038  -2.037  -2.037  -2.037  -2.037  -2.024  -2.024
 31 A"   32 A"   83 A'   84 A'   85 A'   86 A'   33 A"   87 A'                 
 -2.024  -2.024  -2.024  -2.024  -2.024  -2.024  -0.934  -0.863
 88 A'   34 A"   89 A'   35 A"   90 A'   36 A"   91 A'   92 A'                 
 -0.841  -0.788  -0.773  -0.707  -0.678  -0.678  -0.655  -0.602
 93 A'   94 A'   95 A'   96 A'   97 A'   98 A'   99 A'  100 A'                 
 -0.595  -0.542  -0.493  -0.452  -0.434  -0.432  -0.412  -0.376
101 A'  102 A'  103 A'   37 A"  104 A'  105 A'  106 A'  107 A'                 
 -0.376  -0.369  -0.365  -0.339  -0.334  -0.318  -0.310  -0.309
 38 A"  108 A'   39 A"  109 A'  110 A'  111 A'   40 A"   41 A"                 
 -0.290  -0.283  -0.275  -0.269  -0.260  -0.258  -0.238
 42 A"   43 A"  112 A'  113 A'   44 A"   45 A"  114 A'                         
 -- Virtual --                   
 -0.119  -0.071  -0.070  -0.069  -0.061  -0.034  -0.015  -0.008
115 A'   46 A"   47 A"  116 A'  117 A'  118 A'  119 A'  120 A'                 
  0.003   0.028   0.030   0.044   0.052   0.056   0.060   0.063
121 A'  122 A'  123 A'   48 A"  124 A'  125 A'   49 A"  126 A'                 
  0.068   0.070   0.084   0.088   0.089   0.099   0.112   0.113
127 A'   50 A"   51 A"  128 A'  129 A'  130 A'   52 A"   53 A"                 
  0.122   0.124   0.130   0.132   0.137   0.147   0.170   0.171
131 A'  132 A'   54 A"  133 A'  134 A'   55 A"  135 A'  136 A'                 
  0.177   0.182   0.188   0.194   0.196   0.197   0.198   0.208
137 A'  138 A'  139 A'  140 A'   56 A"  141 A'  142 A'  143 A'                 
  0.213   0.214   0.223   0.227   0.239   0.248   0.252   0.263
144 A'  145 A'  146 A'   57 A"  147 A'   58 A"   59 A"  148 A'                 
  0.270   0.291   0.294   0.303   0.306   0.318   0.357   0.358
149 A'   60 A"  150 A'  151 A'  152 A'  153 A'  154 A'   61 A"                 
  0.366   0.371   0.380   0.385   0.387   0.394   0.395   0.414
155 A'   62 A"  156 A'  157 A'   63 A"  158 A'   64 A"  159 A'                 
  0.416   0.418   0.427   0.430   0.438   0.438   0.440   0.447
160 A'   65 A"  161 A'   66 A"  162 A'   67 A"  163 A'   68 A"                 
  0.455   0.479   0.480   0.483   0.495   0.503   0.510   0.516
 69 A"  164 A'  165 A'   70 A"  166 A'  167 A'  168 A'  169 A'                 
  0.517   0.517   0.526   0.533   0.551   0.554   0.564   0.578
 71 A"  170 A'   72 A"  171 A'   73 A"   74 A"   75 A"  172 A'                 
  0.583   0.596   0.602   0.608   0.610   0.617   0.645   0.675
173 A'  174 A'  175 A'   76 A"  176 A'   77 A"  177 A'   78 A"                 
  0.688   0.690   0.692   0.706   0.717   0.730   0.734   0.751
178 A'  179 A'  180 A'   79 A"  181 A'  182 A'  183 A'  184 A'                 
  0.753   0.761   0.773   0.798   0.832   0.836   0.845   0.860
185 A'  186 A'  187 A'  188 A'  189 A'  190 A'  191 A'  192 A'                 
  0.869   0.926   0.941   0.969   0.982   1.004   1.005   1.084
 80 A"  193 A'   81 A"  194 A'  195 A'  196 A'  197 A'  198 A'                 
  1.090   1.093   1.107   1.122   1.177   1.180   1.208   1.241
 82 A"  199 A'  200 A'  201 A'   83 A"   84 A"   85 A"   86 A"                 
  1.294   1.302   1.328   1.342   1.358   1.359   1.382   1.383
202 A'  203 A'   87 A"  204 A'   88 A"   89 A"  205 A'   90 A"                 
  1.435   1.452   1.458   1.466   1.468   1.473   1.505   1.520
206 A'  207 A'  208 A'  209 A'  210 A'  211 A'  212 A'  213 A'                 
  1.559   1.570   1.570   1.719   1.721   1.756   1.771   1.810
214 A'  215 A'  216 A'   91 A"   92 A"  217 A'  218 A'  219 A'                 
  1.813   1.845   1.847   1.899   1.991   2.005   2.026   2.029
220 A'   93 A"   94 A"   95 A"  221 A'   96 A"   97 A"  222 A'                 
  2.113   2.138   2.151   2.207   2.216   2.251   2.279   2.285
223 A'  224 A'  225 A'  226 A'  227 A'   98 A"  228 A'  229 A'                 
  2.320   2.333   2.501   2.570   2.695   2.708   2.755   2.817
230 A'  231 A'  232 A'   99 A"  100 A"  101 A"  233 A'  102 A"                 
  2.819   2.856   2.906   2.944   3.038   3.055   3.119   3.133
103 A"  234 A'  235 A'  236 A'  104 A"  237 A'  238 A'  239 A'                 
  3.368   3.377   3.596   3.791   3.799   3.934   3.935   3.961
240 A'  241 A'  242 A'  243 A'  244 A'  105 A"  245 A'  106 A"                 
  3.961   3.969   3.983   3.993   3.994   4.008   4.011   4.019
107 A"  108 A"  109 A"  110 A"  111 A"  112 A"  113 A"  246 A'                 
  4.023   4.030   4.044   4.053   4.056   4.069   4.070   4.119
247 A'  248 A'  114 A"  249 A'  250 A'  251 A'  115 A"  116 A"                 
  4.135   4.141   4.191   4.232   4.240   4.277   4.278   4.282
252 A'  253 A'  254 A'  255 A'  256 A'  257 A'  258 A'  259 A'                 
  4.319   4.384   4.406   4.409   4.483   4.486   4.611   4.792
260 A'  261 A'  262 A'  263 A'  264 A'  265 A'  266 A'  267 A'                 
  5.989   6.015   6.018   6.045   6.051   6.061   6.119   6.122
117 A"  118 A"  119 A"  268 A'  120 A"  269 A'  270 A'  271 A'                 
  6.148   6.160   6.192   6.211   6.718   6.766   7.548   7.560
272 A'  273 A'  274 A'  275 A'  276 A'  277 A'  121 A"  122 A"                 
  7.677   7.703   7.739   7.744  23.158  23.752  23.754  23.910
278 A'  279 A'  280 A'  281 A'  282 A'  283 A'  284 A'  285 A'                 
 23.913  23.994  27.831  27.896  27.898  27.976  28.332  28.351
286 A'  287 A'  288 A'  289 A'  290 A'  291 A'  123 A"  124 A"                 
 28.354  28.378  28.379  28.382  28.412  28.422  28.428  28.438
125 A"  292 A'  126 A"  293 A'  294 A'  295 A'  296 A'  297 A'                 
 28.445  28.480  28.521  28.530  28.530  28.532  28.534  28.540
298 A'  299 A'  127 A"  128 A"  129 A"  130 A"  300 A'  131 A"                 
 28.552  28.554  28.556  28.557  28.564  28.575  28.588  28.619
132 A"  133 A"  301 A'  302 A'  303 A'  134 A"  304 A'  305 A'                 
 28.621  28.646  28.681  28.723  28.724  28.773  47.966  48.017
306 A'  307 A'  308 A'  309 A'  310 A'  311 A'  312 A'  313 A'                 
127.876 127.891 127.893 127.912 127.917 127.927 127.954 127.955
135 A"  136 A"  137 A"  138 A"  314 A'  315 A'  316 A'  317 A'                 
127.968 127.975 127.990 128.000 151.631 151.687 151.690 151.760
318 A'  319 A'  320 A'  321 A'  322 A'  323 A'  324 A'  325 A'                 
289.745 289.757 289.875 289.903 289.962 289.9651020.7731020.838
139 A"  140 A"  326 A'  327 A'  328 A'  329 A'  330 A'  331 A'                 
*******1901.8521901.8551901.927
332 A'  333 A'  334 A'  335 A'                                                 

 Beta MOs, Restricted
 -- Occupied --                  
*******-1165.89-1165.88-1165.88 -482.85 -482.85 -176.32 -176.32
  1 A'    2 A'    3 A'    4 A'    5 A'    6 A'    7 A'    8 A'                 
-176.32 -176.32 -165.72 -165.72 -165.72 -165.72 -165.72 -165.72
  9 A'   10 A'   11 A'   12 A'   13 A'   14 A'    1 A"    2 A"                 
-165.72 -165.72 -165.72 -165.72 -165.72 -165.72  -62.51  -62.51
 15 A'    3 A"   16 A'    4 A"   17 A'   18 A'   19 A'   20 A'                 
-56.329 -56.328 -56.325 -56.324 -56.324 -56.324 -35.815 -35.814
 21 A'   22 A'    5 A"    6 A"   23 A'   24 A'   25 A'   26 A'                 
-35.814 -35.814 -31.308 -31.308 -31.308 -31.308 -31.302 -31.302
 27 A'   28 A'   29 A'   30 A'   31 A'   32 A'    7 A"    8 A"                 
-31.302 -31.301 -31.301 -31.301 -31.301 -31.301 -22.958 -22.958
  9 A"   10 A"   33 A'   34 A'   35 A'   36 A'   37 A'   38 A'                 
-22.958 -22.958 -22.957 -22.957 -22.957 -22.957 -22.957 -22.957
 39 A'   40 A'   11 A"   12 A"   13 A"   14 A"   41 A'   42 A'                 
-22.956 -22.956 -22.952 -22.952 -22.952 -22.952 -22.952 -22.952
 43 A'   44 A'   15 A"   45 A'   16 A"   46 A'   47 A'   17 A"                 
-22.952 -22.952 -10.282 -10.282 -10.273 -10.272 -10.272 -10.271
 48 A'   18 A"   49 A'   50 A'   51 A'   52 A'   53 A'   54 A'                 
 -8.717  -8.717  -6.549  -6.549  -6.535  -6.535  -6.534  -6.534
 55 A'   56 A'   57 A'   58 A'   19 A"   20 A"   59 A'   60 A'                 
 -6.364  -6.364  -6.364  -6.364  -4.777  -4.777  -4.777  -4.777
 61 A'   62 A'   63 A'   64 A'   65 A'   66 A'   67 A'   68 A'                 
 -4.762  -4.762  -4.761  -4.761  -4.761  -4.760  -4.760  -4.760
 21 A"   22 A"   23 A"   24 A"   69 A'   70 A'   71 A'   72 A'                 
 -2.660  -2.660  -2.656  -2.656  -2.655  -2.655  -2.644  -2.644
 73 A'   74 A'   25 A"   26 A"   75 A'   76 A'   77 A'   27 A"                 
 -2.644  -2.644  -2.043  -2.043  -2.042  -2.042  -2.038  -2.038
 78 A'   28 A"   79 A'   80 A'   81 A'   82 A'   29 A"   30 A"                 
 -2.038  -2.038  -2.037  -2.037  -2.037  -2.037  -2.024  -2.024
 31 A"   32 A"   83 A'   84 A'   85 A'   86 A'   33 A"   87 A'                 
 -2.024  -2.024  -2.024  -2.024  -2.024  -2.024  -0.934  -0.863
 88 A'   34 A"   89 A'   35 A"   90 A'   36 A"   91 A'   92 A'                 
 -0.841  -0.788  -0.773  -0.707  -0.678  -0.678  -0.655  -0.602
 93 A'   94 A'   95 A'   96 A'   97 A'   98 A'   99 A'  100 A'                 
 -0.595  -0.542  -0.493  -0.452  -0.434  -0.432  -0.412  -0.376
101 A'  102 A'  103 A'   37 A"  104 A'  105 A'  106 A'  107 A'                 
 -0.376  -0.369  -0.365  -0.339  -0.334  -0.318  -0.310  -0.309
 38 A"  108 A'   39 A"  109 A'  110 A'  111 A'   40 A"   41 A"                 
 -0.290  -0.283  -0.275  -0.269  -0.260  -0.258  -0.238
 42 A"   43 A"  112 A'  113 A'   44 A"   45 A"  114 A'                         
 -- Virtual --                   
 -0.119  -0.071  -0.070  -0.069  -0.061  -0.034  -0.015  -0.008
115 A'   46 A"   47 A"  116 A'  117 A'  118 A'  119 A'  120 A'                 
  0.003   0.028   0.030   0.044   0.052   0.056   0.060   0.063
121 A'  122 A'  123 A'   48 A"  124 A'  125 A'   49 A"  126 A'                 
  0.068   0.070   0.084   0.088   0.089   0.099   0.112   0.113
127 A'   50 A"   51 A"  128 A'  129 A'  130 A'   52 A"   53 A"                 
  0.122   0.124   0.130   0.132   0.137   0.147   0.170   0.171
131 A'  132 A'   54 A"  133 A'  134 A'   55 A"  135 A'  136 A'                 
  0.177   0.182   0.188   0.194   0.196   0.197   0.198   0.208
137 A'  138 A'  139 A'  140 A'   56 A"  141 A'  142 A'  143 A'                 
  0.213   0.214   0.223   0.227   0.239   0.248   0.252   0.263
144 A'  145 A'  146 A'   57 A"  147 A'   58 A"   59 A"  148 A'                 
  0.270   0.291   0.294   0.303   0.306   0.318   0.357   0.358
149 A'   60 A"  150 A'  151 A'  152 A'  153 A'  154 A'   61 A"                 
  0.366   0.371   0.380   0.385   0.387   0.394   0.395   0.414
155 A'   62 A"  156 A'  157 A'   63 A"  158 A'   64 A"  159 A'                 
  0.416   0.418   0.427   0.430   0.438   0.438   0.440   0.447
160 A'   65 A"  161 A'   66 A"  162 A'   67 A"  163 A'   68 A"                 
  0.455   0.479   0.480   0.483   0.495   0.503   0.510   0.516
 69 A"  164 A'  165 A'   70 A"  166 A'  167 A'  168 A'  169 A'                 
  0.517   0.517   0.526   0.533   0.551   0.554   0.564   0.578
 71 A"  170 A'   72 A"  171 A'   73 A"   74 A"   75 A"  172 A'                 
  0.583   0.596   0.602   0.608   0.610   0.617   0.645   0.675
173 A'  174 A'  175 A'   76 A"  176 A'   77 A"  177 A'   78 A"                 
  0.688   0.690   0.692   0.706   0.717   0.730   0.734   0.751
178 A'  179 A'  180 A'   79 A"  181 A'  182 A'  183 A'  184 A'                 
  0.753   0.761   0.773   0.798   0.832   0.836   0.845   0.860
185 A'  186 A'  187 A'  188 A'  189 A'  190 A'  191 A'  192 A'                 
  0.869   0.926   0.941   0.969   0.982   1.004   1.005   1.084
 80 A"  193 A'   81 A"  194 A'  195 A'  196 A'  197 A'  198 A'                 
  1.090   1.093   1.107   1.122   1.177   1.180   1.208   1.241
 82 A"  199 A'  200 A'  201 A'   83 A"   84 A"   85 A"   86 A"                 
  1.294   1.302   1.328   1.342   1.358   1.359   1.382   1.383
202 A'  203 A'   87 A"  204 A'   88 A"   89 A"  205 A'   90 A"                 
  1.435   1.452   1.458   1.466   1.468   1.473   1.505   1.520
206 A'  207 A'  208 A'  209 A'  210 A'  211 A'  212 A'  213 A'                 
  1.559   1.570   1.570   1.719   1.721   1.756   1.771   1.810
214 A'  215 A'  216 A'   91 A"   92 A"  217 A'  218 A'  219 A'                 
  1.813   1.845   1.847   1.899   1.991   2.005   2.026   2.029
220 A'   93 A"   94 A"   95 A"  221 A'   96 A"   97 A"  222 A'                 
  2.113   2.138   2.151   2.207   2.216   2.251   2.279   2.285
223 A'  224 A'  225 A'  226 A'  227 A'   98 A"  228 A'  229 A'                 
  2.320   2.333   2.501   2.570   2.695   2.708   2.755   2.817
230 A'  231 A'  232 A'   99 A"  100 A"  101 A"  233 A'  102 A"                 
  2.819   2.856   2.906   2.944   3.038   3.055   3.119   3.133
103 A"  234 A'  235 A'  236 A'  104 A"  237 A'  238 A'  239 A'                 
  3.368   3.377   3.596   3.791   3.799   3.934   3.935   3.961
240 A'  241 A'  242 A'  243 A'  244 A'  105 A"  245 A'  106 A"                 
  3.961   3.969   3.983   3.993   3.994   4.008   4.011   4.019
107 A"  108 A"  109 A"  110 A"  111 A"  112 A"  113 A"  246 A'                 
  4.023   4.030   4.044   4.053   4.056   4.069   4.070   4.119
247 A'  248 A'  114 A"  249 A'  250 A'  251 A'  115 A"  116 A"                 
  4.135   4.141   4.191   4.232   4.240   4.277   4.278   4.282
252 A'  253 A'  254 A'  255 A'  256 A'  257 A'  258 A'  259 A'                 
  4.319   4.384   4.406   4.409   4.483   4.486   4.611   4.792
260 A'  261 A'  262 A'  263 A'  264 A'  265 A'  266 A'  267 A'                 
  5.989   6.015   6.018   6.045   6.051   6.061   6.119   6.122
117 A"  118 A"  119 A"  268 A'  120 A"  269 A'  270 A'  271 A'                 
  6.148   6.160   6.192   6.211   6.718   6.766   7.548   7.560
272 A'  273 A'  274 A'  275 A'  276 A'  277 A'  121 A"  122 A"                 
  7.677   7.703   7.739   7.744  23.158  23.752  23.754  23.910
278 A'  279 A'  280 A'  281 A'  282 A'  283 A'  284 A'  285 A'                 
 23.913  23.994  27.831  27.896  27.898  27.976  28.332  28.351
286 A'  287 A'  288 A'  289 A'  290 A'  291 A'  123 A"  124 A"                 
 28.354  28.378  28.379  28.382  28.412  28.422  28.428  28.438
125 A"  292 A'  126 A"  293 A'  294 A'  295 A'  296 A'  297 A'                 
 28.445  28.480  28.521  28.530  28.530  28.532  28.534  28.540
298 A'  299 A'  127 A"  128 A"  129 A"  130 A"  300 A'  131 A"                 
 28.552  28.554  28.556  28.557  28.564  28.575  28.588  28.619
132 A"  133 A"  301 A'  302 A'  303 A'  134 A"  304 A'  305 A'                 
 28.621  28.646  28.681  28.723  28.724  28.773  47.966  48.017
306 A'  307 A'  308 A'  309 A'  310 A'  311 A'  312 A'  313 A'                 
127.876 127.891 127.893 127.912 127.917 127.927 127.954 127.955
135 A"  136 A"  137 A"  138 A"  314 A'  315 A'  316 A'  317 A'                 
127.968 127.975 127.990 128.000 151.631 151.687 151.690 151.760
318 A'  319 A'  320 A'  321 A'  322 A'  323 A'  324 A'  325 A'                 
289.745 289.757 289.875 289.903 289.962 289.9651020.7731020.838
139 A"  140 A"  326 A'  327 A'  328 A'  329 A'  330 A'  331 A'                 
*******1901.8521901.8551901.927
332 A'  333 A'  334 A'  335 A'                                                 
 --------------------------------------------------------------

          Ground-State Mulliken Net Atomic Charges

     Atom                 Charge (a.u.)
  ----------------------------------------
      1 C                     0.266487
      2 C                    -0.214865
      3 C                     0.277558
      4 C                    -0.198512
      5 C                     0.179220
      6 C                    -0.198428
      7 Br                   -0.268796
      8 I                     0.111620
      9 Br                   -0.269076
     10 I                     0.105578
     11 I                     0.103506
     12 I                     0.105707
  ----------------------------------------
  Sum of atomic charges =     0.000000

 -----------------------------------------------------------------
                    Cartesian Multipole Moments
 -----------------------------------------------------------------
    Charge (ESU x 10^10)
                -0.0000
    Dipole Moment (Debye)
         X       0.2515      Y      -0.0044      Z      -0.0000
       Tot       0.2515
    Quadrupole Moments (Debye-Ang)
        XX    -174.6873     XY      -0.0548     YY    -176.6910
        XZ       0.0000     YZ       0.0000     ZZ    -186.5767
    Octopole Moments (Debye-Ang^2)
       XXX       1.3729    XXY      -0.1531    XYY      11.8592
       YYY       0.4238    XXZ       0.0000    XYZ       0.0000
       YYZ      -0.0000    XZZ       1.1824    YZZ       0.0028
       ZZZ      -0.0000
    Hexadecapole Moments (Debye-Ang^3)
      XXXX   -5853.2176   XXXY      -1.2563   XXYY   -1854.7639
      XYYY      -0.1309   YYYY   -5112.8950   XXXZ       0.0000
      XXYZ      -0.0000   XYYZ       0.0000   YYYZ      -0.0000
      XXZZ   -1116.9255   XYZZ      -0.0998   YYZZ    -974.0520
      XZZZ       0.0000   YZZZ       0.0000   ZZZZ    -248.9974
 -----------------------------------------------------------------
 Calculating MO derivatives via CPSCF
    1     0    39    0.0208462  
    2     0    39    0.0062638  
    3     0    39    0.0012955  
    4     0    39    0.0002095  
    5    24    15    0.0000274  
    6    37     2    0.0000018  
    7    39     0    0.0000001  Converged
 Time for AOints: 471.0 s (CPU) 118.3 s (wall)
 ------------------------------------------------------------------------------
                     AOints        : Timing summary (seconds)
 ------------------------------------------------------------------------------
     job step          cpu (% of tot)      sys (% of tot)     wall (% of tot)
 ------------------------------------------------------------------------------
  AOints            0.4710E+03 ( 9.0)   0.1800E-04 ( 5.7)   0.1183E+03 ( 8.8)
 ------------------------------------------------------------------------------
   Grand Totals     0.5239E+04          0.3150E-03          0.1341E+04
 ------------------------------------------------------------------------------
 Polarizability Matrix (a.u.)
            1           2           3
    1-299.5742360  -0.0141270   0.0000000
    2  -0.0141270-286.7195309  -0.0000000
    3   0.0000000  -0.0000000-131.7897259
 Calculating analytic Hessian of the SCF energy

 Direct stationary perturbation theory relativistic correction:

 rels  =     421.445231272585
 relv  =   -1419.484536605346
 rel2e =     204.989023813959
 E_rel =    -793.050281518802

 Hessian of the SCF Energy
            1           2           3           4           5           6
    1   0.5294754  -0.0435960  -0.0000000  -0.1388400   0.0622331  -0.0000000
    2  -0.0435960   0.4846909  -0.0000000   0.1101315  -0.2301659  -0.0000000
    3  -0.0000000  -0.0000000   0.0939758  -0.0000000   0.0000000  -0.0421292
    4  -0.1388400   0.1101315  -0.0000000   0.4019533  -0.0014638  -0.0000000
    5   0.0622331  -0.2301659   0.0000000  -0.0014638   0.5683464   0.0000000
    6  -0.0000000  -0.0000000  -0.0421292  -0.0000000   0.0000000   0.0913758
    7   0.0565293  -0.0268885   0.0000000  -0.1371775  -0.0610294   0.0000000
    8   0.0279260  -0.0561060  -0.0000000  -0.1089212  -0.2310270   0.0000000
    9   0.0000000   0.0000000  -0.0031443   0.0000000  -0.0000000  -0.0422885
   10  -0.0491686   0.0278037   0.0000000  -0.0271778  -0.0747248   0.0000000
   11   0.0275559  -0.0158602  -0.0000000  -0.0200633   0.0261184  -0.0000000
   12   0.0000000   0.0000000   0.0073217   0.0000000  -0.0000000  -0.0005642
   13  -0.0270342  -0.0206399   0.0000000   0.0000424   0.0003292  -0.0000000
   14  -0.0755159   0.0264662   0.0000000   0.0002672  -0.0635953   0.0000000
   15   0.0000000   0.0000000  -0.0040256  -0.0000000  -0.0000000   0.0071021
   16  -0.2756579  -0.0226330   0.0000000  -0.0281129   0.0742861  -0.0000000
   17   0.0260855  -0.0866724   0.0000000   0.0196612   0.0269500   0.0000000
   18  -0.0000000   0.0000000  -0.0409527   0.0000000   0.0000000  -0.0005755
   19  -0.0558563  -0.0449242  -0.0000000   0.0013108  -0.0005567   0.0000000
   20  -0.0447729  -0.1068544  -0.0000000  -0.0151663  -0.0357518   0.0000000
   21  -0.0000000   0.0000000  -0.0194757  -0.0000000  -0.0000000   0.0019289
   22  -0.0265676   0.0034446   0.0000000  -0.0680683   0.0001117  -0.0000000
   23   0.0136116  -0.0003625  -0.0000000   0.0002104  -0.0302471  -0.0000000
   24  -0.0000000   0.0000000   0.0012185   0.0000000   0.0000000  -0.0214907
   25   0.0003095  -0.0014488   0.0000000   0.0011198   0.0008935   0.0000000
   26  -0.0039779   0.0001781  -0.0000000   0.0153845  -0.0355047  -0.0000000
   27   0.0000000   0.0000000   0.0035749  -0.0000000  -0.0000000   0.0019049
   28  -0.0005519   0.0000432  -0.0000000  -0.0021736   0.0019975   0.0000000
   29   0.0000351  -0.0005502  -0.0000000  -0.0001930   0.0026841   0.0000000
   30  -0.0000000  -0.0000000  -0.0007038   0.0000000  -0.0000000   0.0027934
   31   0.0022913  -0.0024566   0.0000000  -0.0007095  -0.0000207   0.0000000
   32  -0.0004307  -0.0015488  -0.0000000   0.0000035  -0.0004824  -0.0000000
   33  -0.0000000   0.0000000   0.0031330  -0.0000000   0.0000000  -0.0008612
   34  -0.0149310   0.0211662  -0.0000000  -0.0021682  -0.0020583  -0.0000000
   35   0.0108473  -0.0132065   0.0000000   0.0001406   0.0026767  -0.0000000
   36  -0.0000000  -0.0000000   0.0012073   0.0000000   0.0000000   0.0028042
            7           8           9          10          11          12
    1   0.0565293   0.0279260   0.0000000  -0.0491686   0.0275559   0.0000000
    2  -0.0268885  -0.0561060   0.0000000   0.0278037  -0.0158602   0.0000000
    3   0.0000000  -0.0000000  -0.0031443   0.0000000  -0.0000000   0.0073217
    4  -0.1371775  -0.1089212   0.0000000  -0.0271778  -0.0200633   0.0000000
    5  -0.0610294  -0.2310270  -0.0000000  -0.0747248   0.0261184  -0.0000000
    6   0.0000000   0.0000000  -0.0422885   0.0000000  -0.0000000  -0.0005642
    7   0.5281887   0.0443757  -0.0000000  -0.2755373  -0.0279883  -0.0000000
    8   0.0443757   0.4835192   0.0000000   0.0207169  -0.0865372  -0.0000000
    9  -0.0000000   0.0000000   0.0941629  -0.0000000  -0.0000000  -0.0410341
   10  -0.2755373   0.0207169  -0.0000000   0.5146412  -0.0634040  -0.0000000
   11  -0.0279883  -0.0865372  -0.0000000  -0.0634040   0.4382972   0.0000000
   12  -0.0000000  -0.0000000  -0.0410341  -0.0000000   0.0000000   0.0900047
   13  -0.0280882   0.0201537   0.0000000  -0.1334834   0.1035329   0.0000000
   14   0.0751539   0.0273406  -0.0000000   0.0615494  -0.2275867  -0.0000000
   15   0.0000000  -0.0000000  -0.0039084   0.0000000   0.0000000  -0.0358983
   16  -0.0487054  -0.0280706   0.0000000   0.0537709  -0.0259471   0.0000000
   17  -0.0278455  -0.0164246   0.0000000   0.0270507  -0.0548068  -0.0000000
   18  -0.0000000  -0.0000000   0.0073146   0.0000000  -0.0000000  -0.0037358
   19   0.0002602   0.0014545   0.0000000  -0.0003663  -0.0002033  -0.0000000
   20   0.0039917   0.0002350   0.0000000  -0.0004360  -0.0005964  -0.0000000
   21   0.0000000  -0.0000000   0.0035784  -0.0000000   0.0000000  -0.0008922
   22  -0.0267104  -0.0037210   0.0000000   0.0024926  -0.0026527  -0.0000000
   23  -0.0138563  -0.0005243   0.0000000  -0.0005360  -0.0017563   0.0000000
   24  -0.0000000  -0.0000000   0.0012703  -0.0000000  -0.0000000   0.0027109
   25  -0.0560109   0.0446854  -0.0000000  -0.0194998   0.0265171   0.0000000
   26   0.0444981  -0.1048402   0.0000000   0.0123933  -0.0140980  -0.0000000
   27   0.0000000  -0.0000000  -0.0195683   0.0000000   0.0000000   0.0016749
   28  -0.0144899  -0.0210758   0.0000000  -0.0390757  -0.0203446   0.0000000
   29  -0.0108386  -0.0135735  -0.0000000  -0.0214014  -0.0622677  -0.0000000
   30  -0.0000000   0.0000000   0.0012002   0.0000000  -0.0000000  -0.0230857
   31   0.0022957   0.0025066   0.0000000  -0.0272500   0.0043947  -0.0000000
   32   0.0004688  -0.0015091   0.0000000   0.0142705  -0.0008622   0.0000000
   33  -0.0000000  -0.0000000   0.0031319  -0.0000000   0.0000000   0.0004148
   34  -0.0005550  -0.0000326  -0.0000000   0.0006552  -0.0013982   0.0000000
   35  -0.0000393  -0.0005596   0.0000000  -0.0032790  -0.0000416  -0.0000000
   36   0.0000000   0.0000000  -0.0007148  -0.0000000  -0.0000000   0.0030833
           13          14          15          16          17          18
    1  -0.0270342  -0.0755159   0.0000000  -0.2756579   0.0260855  -0.0000000
    2  -0.0206399   0.0264662   0.0000000  -0.0226330  -0.0866724   0.0000000
    3   0.0000000   0.0000000  -0.0040256   0.0000000   0.0000000  -0.0409527
    4   0.0000424   0.0002672  -0.0000000  -0.0281129   0.0196612   0.0000000
    5   0.0003292  -0.0635953  -0.0000000   0.0742861   0.0269500   0.0000000
    6  -0.0000000   0.0000000   0.0071021  -0.0000000   0.0000000  -0.0005755
    7  -0.0280882   0.0751539   0.0000000  -0.0487054  -0.0278455  -0.0000000
    8   0.0201537   0.0273406  -0.0000000  -0.0280706  -0.0164246  -0.0000000
    9   0.0000000  -0.0000000  -0.0039084   0.0000000   0.0000000   0.0073146
   10  -0.1334834   0.0615494   0.0000000   0.0537709   0.0270507   0.0000000
   11   0.1035329  -0.2275867   0.0000000  -0.0259471  -0.0548068  -0.0000000
   12   0.0000000  -0.0000000  -0.0358983   0.0000000  -0.0000000  -0.0037358
   13   0.3889294  -0.0030465  -0.0000000  -0.1313020  -0.1010854   0.0000000
   14  -0.0030465   0.5453156   0.0000000  -0.0589870  -0.2265680   0.0000000
   15  -0.0000000   0.0000000   0.0866966  -0.0000000  -0.0000000  -0.0361578
   16  -0.1313020  -0.0589870  -0.0000000   0.5138510   0.0608606  -0.0000000
   17  -0.1010854  -0.2265680  -0.0000000   0.0608606   0.4373456  -0.0000000
   18   0.0000000   0.0000000  -0.0361578  -0.0000000  -0.0000000   0.0916798
   19  -0.0022517   0.0023703  -0.0000000  -0.0190824  -0.0266017   0.0000000
   20  -0.0001461   0.0023792   0.0000000  -0.0124472  -0.0144438   0.0000000
   21  -0.0000000   0.0000000   0.0035669   0.0000000  -0.0000000   0.0016904
   22  -0.0006832  -0.0000061   0.0000000   0.0024733   0.0026865  -0.0000000
   23   0.0000048  -0.0005506   0.0000000   0.0005575  -0.0017302   0.0000000
   24   0.0000000  -0.0000000  -0.0006292   0.0000000   0.0000000   0.0027001
   25  -0.0022485  -0.0023983  -0.0000000  -0.0003646   0.0002035  -0.0000000
   26   0.0001365   0.0023737  -0.0000000   0.0004067  -0.0005888   0.0000000
   27  -0.0000000  -0.0000000   0.0035456   0.0000000  -0.0000000  -0.0008943
   28   0.0010159  -0.0011421  -0.0000000   0.0006081   0.0013955  -0.0000000
   29  -0.0106895  -0.0279439  -0.0000000   0.0032809   0.0000519   0.0000000
   30   0.0000000   0.0000000   0.0002685  -0.0000000   0.0000000   0.0030758
   31  -0.0657752   0.0002781   0.0000000  -0.0271099  -0.0046334  -0.0000000
   32   0.0003906  -0.0295018   0.0000000  -0.0144379  -0.0011015  -0.0000000
   33  -0.0000000   0.0000000  -0.0208730   0.0000000  -0.0000000   0.0004253
   34   0.0008789   0.0014789   0.0000000  -0.0403656   0.0222246   0.0000000
   35   0.0110580  -0.0281314   0.0000000   0.0231344  -0.0620141   0.0000000
   36   0.0000000  -0.0000000   0.0003127  -0.0000000   0.0000000  -0.0245699
           19          20          21          22          23          24
    1  -0.0558563  -0.0447729  -0.0000000  -0.0265676   0.0136116  -0.0000000
    2  -0.0449242  -0.1068544   0.0000000   0.0034446  -0.0003625   0.0000000
    3  -0.0000000  -0.0000000  -0.0194757   0.0000000  -0.0000000   0.0012185
    4   0.0013108  -0.0151663  -0.0000000  -0.0680683   0.0002104   0.0000000
    5  -0.0005567  -0.0357518  -0.0000000   0.0001117  -0.0302471   0.0000000
    6   0.0000000   0.0000000   0.0019289  -0.0000000  -0.0000000  -0.0214907
    7   0.0002602   0.0039917   0.0000000  -0.0267104  -0.0138563  -0.0000000
    8   0.0014545   0.0002350  -0.0000000  -0.0037210  -0.0005243  -0.0000000
    9   0.0000000   0.0000000   0.0035784   0.0000000   0.0000000   0.0012703
   10  -0.0003663  -0.0004360  -0.0000000   0.0024926  -0.0005360  -0.0000000
   11  -0.0002033  -0.0005964   0.0000000  -0.0026527  -0.0017563  -0.0000000
   12  -0.0000000  -0.0000000  -0.0008922  -0.0000000   0.0000000   0.0027109
   13  -0.0022517  -0.0001461  -0.0000000  -0.0006832   0.0000048   0.0000000
   14   0.0023703   0.0023792   0.0000000  -0.0000061  -0.0005506  -0.0000000
   15  -0.0000000   0.0000000   0.0035669   0.0000000   0.0000000  -0.0006292
   16  -0.0190824  -0.0124472   0.0000000   0.0024733   0.0005575   0.0000000
   17  -0.0266017  -0.0144438  -0.0000000   0.0026865  -0.0017302   0.0000000
   18   0.0000000   0.0000000   0.0016904  -0.0000000   0.0000000   0.0027001
   19   0.0957524   0.0601827  -0.0000000  -0.0039258   0.0114707   0.0000000
   20   0.0601827   0.1645112  -0.0000000   0.0040187  -0.0095034   0.0000000
   21  -0.0000000  -0.0000000   0.0081191   0.0000000  -0.0000000   0.0006077
   22  -0.0039258   0.0040187   0.0000000   0.1261059   0.0002496  -0.0000000
   23   0.0114707  -0.0095034  -0.0000000   0.0002496   0.0547030   0.0000000
   24   0.0000000   0.0000000   0.0006077  -0.0000000   0.0000000   0.0128369
   25   0.0003126  -0.0003494   0.0000000  -0.0039030  -0.0117046   0.0000000
   26   0.0003637  -0.0009976  -0.0000000  -0.0041229  -0.0098979  -0.0000000
   27   0.0000000   0.0000000   0.0001298   0.0000000   0.0000000   0.0006636
   28  -0.0001203  -0.0002580  -0.0000000  -0.0004205  -0.0007280   0.0000000
   29  -0.0003167  -0.0004377  -0.0000000   0.0000855  -0.0000664   0.0000000
   30   0.0000000   0.0000000  -0.0001431  -0.0000000  -0.0000000   0.0001099
   31  -0.0004678   0.0000244   0.0000000  -0.0003727  -0.0000022  -0.0000000
   32  -0.0008351  -0.0000498   0.0000000  -0.0000006  -0.0000049   0.0000000
   33  -0.0000000  -0.0000000   0.0001131   0.0000000  -0.0000000  -0.0001121
   34  -0.0155656   0.0053586  -0.0000000  -0.0004207   0.0007224   0.0000000
   35  -0.0024045   0.0015097  -0.0000000  -0.0000928  -0.0000597  -0.0000000
   36  -0.0000000   0.0000000   0.0007767  -0.0000000   0.0000000   0.0001140
           25          26          27          28          29          30
    1   0.0003095  -0.0039779   0.0000000  -0.0005519   0.0000351  -0.0000000
    2  -0.0014488   0.0001781   0.0000000   0.0000432  -0.0005502  -0.0000000
    3   0.0000000  -0.0000000   0.0035749  -0.0000000  -0.0000000  -0.0007038
    4   0.0011198   0.0153845  -0.0000000  -0.0021736  -0.0001930   0.0000000
    5   0.0008935  -0.0355047  -0.0000000   0.0019975   0.0026841  -0.0000000
    6   0.0000000  -0.0000000   0.0019049   0.0000000   0.0000000   0.0027934
    7  -0.0560109   0.0444981   0.0000000  -0.0144899  -0.0108386  -0.0000000
    8   0.0446854  -0.1048402  -0.0000000  -0.0210758  -0.0135735   0.0000000
    9  -0.0000000   0.0000000  -0.0195683   0.0000000  -0.0000000   0.0012002
   10  -0.0194998   0.0123933   0.0000000  -0.0390757  -0.0214014   0.0000000
   11   0.0265171  -0.0140980   0.0000000  -0.0203446  -0.0622677  -0.0000000
   12   0.0000000  -0.0000000   0.0016749   0.0000000  -0.0000000  -0.0230857
   13  -0.0022485   0.0001365  -0.0000000   0.0010159  -0.0106895   0.0000000
   14  -0.0023983   0.0023737  -0.0000000  -0.0011421  -0.0279439   0.0000000
   15  -0.0000000  -0.0000000   0.0035456  -0.0000000  -0.0000000   0.0002685
   16  -0.0003646   0.0004067   0.0000000   0.0006081   0.0032809  -0.0000000
   17   0.0002035  -0.0005888  -0.0000000   0.0013955   0.0000519   0.0000000
   18  -0.0000000   0.0000000  -0.0008943  -0.0000000   0.0000000   0.0030758
   19   0.0003126   0.0003637   0.0000000  -0.0001203  -0.0003167   0.0000000
   20  -0.0003494  -0.0009976   0.0000000  -0.0002580  -0.0004377   0.0000000
   21   0.0000000  -0.0000000   0.0001298  -0.0000000  -0.0000000  -0.0001431
   22  -0.0039030  -0.0041229   0.0000000  -0.0004205   0.0000855  -0.0000000
   23  -0.0117046  -0.0098979   0.0000000  -0.0007280  -0.0000664  -0.0000000
   24   0.0000000  -0.0000000   0.0006636   0.0000000   0.0000000   0.0001099
   25   0.0966566  -0.0597196  -0.0000000  -0.0157805   0.0021811   0.0000000
   26  -0.0597196   0.1623625   0.0000000  -0.0055945   0.0014907  -0.0000000
   27  -0.0000000   0.0000000   0.0081746  -0.0000000  -0.0000000   0.0008154
   28  -0.0157805  -0.0055945  -0.0000000   0.0739060   0.0341959  -0.0000000
   29   0.0021811   0.0014907  -0.0000000   0.0341959   0.1124767   0.0000000
   30   0.0000000  -0.0000000   0.0008154  -0.0000000   0.0000000   0.0145069
   31  -0.0004645  -0.0000312   0.0000000  -0.0030423   0.0041047  -0.0000000
   32   0.0008194  -0.0000452  -0.0000000   0.0110597  -0.0113960   0.0000000
   33  -0.0000000   0.0000000   0.0001175   0.0000000  -0.0000000   0.0010420
   34  -0.0001266   0.0002633  -0.0000000   0.0001252  -0.0004442   0.0000000
   35   0.0003208  -0.0004329   0.0000000   0.0004513  -0.0004674  -0.0000000
   36   0.0000000  -0.0000000  -0.0001385   0.0000000   0.0000000   0.0001204
           31          32          33          34          35          36
    1   0.0022913  -0.0004307  -0.0000000  -0.0149310   0.0108473  -0.0000000
    2  -0.0024566  -0.0015488   0.0000000   0.0211662  -0.0132065  -0.0000000
    3   0.0000000  -0.0000000   0.0031330  -0.0000000   0.0000000   0.0012073
    4  -0.0007095   0.0000035  -0.0000000  -0.0021682   0.0001406   0.0000000
    5  -0.0000207  -0.0004824   0.0000000  -0.0020583   0.0026767   0.0000000
    6   0.0000000  -0.0000000  -0.0008612  -0.0000000  -0.0000000   0.0028042
    7   0.0022957   0.0004688  -0.0000000  -0.0005550  -0.0000393   0.0000000
    8   0.0025066  -0.0015091  -0.0000000  -0.0000326  -0.0005596   0.0000000
    9   0.0000000   0.0000000   0.0031319  -0.0000000   0.0000000  -0.0007148
   10  -0.0272500   0.0142705  -0.0000000   0.0006552  -0.0032790  -0.0000000
   11   0.0043947  -0.0008622   0.0000000  -0.0013982  -0.0000416  -0.0000000
   12  -0.0000000   0.0000000   0.0004148   0.0000000  -0.0000000   0.0030833
   13  -0.0657752   0.0003906  -0.0000000   0.0008789   0.0110580   0.0000000
   14   0.0002781  -0.0295018   0.0000000   0.0014789  -0.0281314  -0.0000000
   15   0.0000000   0.0000000  -0.0208730   0.0000000   0.0000000   0.0003127
   16  -0.0271099  -0.0144379   0.0000000  -0.0403656   0.0231344  -0.0000000
   17  -0.0046334  -0.0011015  -0.0000000   0.0222246  -0.0620141   0.0000000
   18  -0.0000000  -0.0000000   0.0004253   0.0000000   0.0000000  -0.0245699
   19  -0.0004678  -0.0008351  -0.0000000  -0.0155656  -0.0024045  -0.0000000
   20   0.0000244  -0.0000498  -0.0000000   0.0053586   0.0015097   0.0000000
   21   0.0000000   0.0000000   0.0001131  -0.0000000  -0.0000000   0.0007767
   22  -0.0003727  -0.0000006   0.0000000  -0.0004207  -0.0000928  -0.0000000
   23  -0.0000022  -0.0000049  -0.0000000   0.0007224  -0.0000597   0.0000000
   24  -0.0000000   0.0000000  -0.0001121   0.0000000  -0.0000000   0.0001140
   25  -0.0004645   0.0008194  -0.0000000  -0.0001266   0.0003208   0.0000000
   26  -0.0000312  -0.0000452   0.0000000   0.0002633  -0.0004329  -0.0000000
   27   0.0000000  -0.0000000   0.0001175  -0.0000000   0.0000000  -0.0001385
   28  -0.0030423   0.0110597   0.0000000   0.0001252   0.0004513   0.0000000
   29   0.0041047  -0.0113960  -0.0000000  -0.0004442  -0.0004674   0.0000000
   30  -0.0000000   0.0000000   0.0010420   0.0000000  -0.0000000   0.0001204
   31   0.1236330   0.0000707   0.0000000  -0.0030283  -0.0042354  -0.0000000
   32   0.0000707   0.0584988   0.0000000  -0.0113790  -0.0119973   0.0000000
   33   0.0000000   0.0000000   0.0123593  -0.0000000   0.0000000   0.0011095
   34  -0.0030283  -0.0113790  -0.0000000   0.0755019  -0.0359016  -0.0000000
   35  -0.0042354  -0.0119973   0.0000000  -0.0359016   0.1127242  -0.0000000
   36  -0.0000000   0.0000000   0.0011095  -0.0000000  -0.0000000   0.0158953
 **********************************************************************
 **                                                                  **
 **                       VIBRATIONAL ANALYSIS                       **
 **                       --------------------                       **
 **                                                                  **
 **        VIBRATIONAL FREQUENCIES (CM**-1) AND NORMAL MODES         **
 **     FORCE CONSTANTS (mDYN/ANGSTROM) AND REDUCED MASSES (AMU)     **
 **                  INFRARED INTENSITIES (KM/MOL)                   **
 **                                                                  **
 **********************************************************************


 Mode:                 1                      2                      3
 Frequency:        34.24                  36.79                  45.56
 Force Cnst:      0.0610                 0.0832                 0.1274
 Red. Mass:      88.2335               104.3602               104.1258
 IR Active:          YES                    YES                    YES
 IR Intens:        0.000                  0.000                  0.002
 Raman Active:       YES                    YES                    YES
               X      Y      Z        X      Y      Z        X      Y      Z
 C          0.000  0.000  0.121    0.000  0.000 -0.077    0.000  0.000  0.047
 C          0.000  0.000 -0.008    0.000 -0.000  0.072    0.000 -0.000 -0.007
 C         -0.000  0.000 -0.126   -0.000 -0.000 -0.091   -0.000  0.000  0.041
 C         -0.000 -0.000  0.052   -0.000  0.000 -0.056   -0.000  0.000 -0.065
 C         -0.000 -0.000 -0.011    0.000  0.000  0.091    0.000 -0.000  0.012
 C         -0.000 -0.000 -0.054    0.000  0.000 -0.065   -0.000 -0.000 -0.077
 Br         0.000  0.000  0.605    0.000  0.000 -0.402    0.000  0.000  0.494
 I          0.000 -0.000 -0.017   -0.000  0.000  0.516    0.000 -0.000 -0.228
 Br        -0.000  0.000 -0.595   -0.000  0.000 -0.473   -0.000 -0.000  0.443
 I         -0.000 -0.000  0.373   -0.000 -0.000 -0.194    0.000  0.000 -0.376
 I         -0.000 -0.000 -0.039    0.000 -0.000  0.470   -0.000 -0.000  0.432
 I          0.000 -0.000 -0.322   -0.000 -0.000 -0.235   -0.000 -0.000 -0.407
 TransDip  -0.000  0.000  0.000    0.000 -0.000  0.000    0.000  0.000  0.001

 Mode:                 4                      5                      6
 Frequency:       115.47                 117.81                 127.25
 Force Cnst:      0.8172                 0.8109                 1.0804
 Red. Mass:     104.0330                99.1653               113.2418
 IR Active:          YES                    YES                    YES
 IR Intens:        0.524                  0.520                  0.187
 Raman Active:       YES                    YES                    YES
               X      Y      Z        X      Y      Z        X      Y      Z
 C          0.171  0.026  0.000    0.004 -0.188 -0.000   -0.004 -0.106 -0.000
 C          0.203  0.015  0.000    0.013 -0.147 -0.000    0.006 -0.091 -0.000
 C          0.169  0.010  0.000    0.019 -0.190  0.000    0.012 -0.107 -0.000
 C          0.161  0.048 -0.000   -0.017 -0.205  0.000   -0.011 -0.149  0.000
 C          0.191  0.018 -0.000    0.013 -0.182  0.000    0.005 -0.114  0.000
 C          0.158 -0.006  0.000    0.039 -0.208 -0.000    0.020 -0.150  0.000
 Br         0.037  0.113 -0.000   -0.078 -0.156  0.000   -0.185 -0.035  0.000
 I          0.345 -0.038 -0.000    0.020  0.586  0.000    0.011  0.001  0.000
 Br         0.015 -0.086 -0.000    0.085 -0.166 -0.000    0.183 -0.042  0.000
 I         -0.342  0.427  0.000   -0.435 -0.119 -0.000    0.152 -0.313 -0.000
 I          0.250 -0.019 -0.000    0.019  0.000 -0.000    0.006  0.761  0.000
 I         -0.385 -0.397  0.000    0.384 -0.162 -0.000   -0.170 -0.333 -0.000
 TransDip  -0.023 -0.002  0.000   -0.002  0.023 -0.000   -0.001  0.014 -0.000

 Mode:                 7                      8                      9
 Frequency:       143.61                 151.99                 153.30
 Force Cnst:      1.3104                 1.1949                 1.2137
 Red. Mass:     107.8326                87.7978                87.6534
 IR Active:          YES                    YES                    YES
 IR Intens:        0.028                  0.006                  0.001
 Raman Active:       YES                    YES                    YES
               X      Y      Z        X      Y      Z        X      Y      Z
 C          0.003  0.071 -0.000   -0.020  0.030 -0.000   -0.049  0.012 -0.000
 C         -0.075  0.003 -0.000   -0.140 -0.011 -0.000   -0.044  0.034 -0.000
 C          0.004 -0.066  0.000   -0.047 -0.030  0.000    0.028 -0.005  0.000
 C          0.060 -0.068  0.000   -0.028 -0.026  0.000    0.018 -0.096  0.000
 C          0.201  0.000  0.000    0.039  0.028  0.000    0.010 -0.080  0.000
 C          0.059  0.069 -0.000   -0.012  0.081 -0.000   -0.032 -0.062 -0.000
 Br        -0.252  0.238  0.000    0.671 -0.371  0.000   -0.344  0.170  0.000
 I         -0.348 -0.009 -0.000   -0.371  0.101 -0.000   -0.111 -0.312  0.000
 Br        -0.233 -0.226 -0.000    0.325  0.197 -0.000    0.684  0.371  0.000
 I         -0.055 -0.150  0.000   -0.096 -0.011 -0.000   -0.285  0.008 -0.000
 I          0.729 -0.000 -0.000    0.117  0.013 -0.000    0.028 -0.033  0.000
 I         -0.048  0.151 -0.000   -0.249 -0.002 -0.000    0.164  0.020  0.000
 TransDip  -0.005 -0.000 -0.000   -0.002  0.000 -0.000   -0.001 -0.001 -0.000

 Mode:                10                     11                     12
 Frequency:       158.01                 177.23                 182.54
 Force Cnst:      1.8102                 1.2291                 0.2583
 Red. Mass:     123.0584                66.4140                13.1583
 IR Active:          YES                    YES                    YES
 IR Intens:        0.010                  0.232                  1.109
 Raman Active:       YES                    YES                    YES
               X      Y      Z        X      Y      Z        X      Y      Z
 C          0.004 -0.032  0.000    0.133  0.289  0.000    0.000  0.000  0.420
 C         -0.045 -0.005  0.000    0.000  0.238 -0.000   -0.000  0.000  0.430
 C          0.007  0.019  0.000   -0.132  0.288 -0.000   -0.000  0.000  0.426
 C          0.055  0.086 -0.000   -0.112  0.078 -0.000   -0.000  0.000  0.391
 C          0.006 -0.005 -0.000    0.001  0.092 -0.000   -0.000  0.000  0.387
 C          0.055 -0.098  0.000    0.115  0.078  0.000    0.000  0.000  0.379
 Br        -0.099  0.027 -0.000    0.301  0.417 -0.000    0.000  0.000 -0.049
 I         -0.503 -0.002 -0.000   -0.004 -0.050  0.000    0.000 -0.000 -0.049
 Br        -0.071 -0.034 -0.000   -0.307  0.414  0.000   -0.000  0.000 -0.051
 I          0.312  0.504  0.000   -0.102 -0.259  0.000   -0.000 -0.000 -0.042
 I         -0.037  0.002  0.000   -0.003 -0.045  0.000   -0.000 -0.000 -0.033
 I          0.325 -0.496 -0.000    0.112 -0.264  0.000    0.000 -0.000 -0.043
 TransDip   0.003  0.000 -0.000    0.000 -0.015  0.000    0.000 -0.000 -0.034

 Mode:                13                     14                     15
 Frequency:       214.96                 323.43                 327.97
 Force Cnst:      1.8351                 0.7506                 0.7736
 Red. Mass:      67.4087                12.1781                12.2067
 IR Active:          YES                    YES                    YES
 IR Intens:        0.077                  0.106                  0.002
 Raman Active:       YES                    YES                    YES
               X      Y      Z        X      Y      Z        X      Y      Z
 C         -0.196 -0.160  0.000   -0.000 -0.000 -0.310    0.000 -0.000  0.465
 C         -0.087 -0.002 -0.000    0.000  0.000 -0.569    0.000 -0.000 -0.060
 C         -0.197  0.156 -0.000    0.000  0.000 -0.203   -0.000  0.000 -0.513
 C         -0.156  0.058  0.000    0.000 -0.000  0.360   -0.000 -0.000 -0.469
 C         -0.159 -0.003  0.000    0.000  0.000  0.590    0.000 -0.000  0.074
 C         -0.156 -0.063  0.000    0.000  0.000  0.244    0.000 -0.000  0.538
 Br        -0.251 -0.545 -0.000    0.000  0.000  0.018   -0.000 -0.000 -0.026
 I          0.122 -0.000  0.000   -0.000 -0.000  0.021   -0.000  0.000  0.002
 Br        -0.257  0.545  0.000    0.000 -0.000  0.011    0.000 -0.000  0.029
 I          0.042  0.036 -0.000    0.000  0.000 -0.016    0.000  0.000  0.019
 I          0.200  0.001 -0.000   -0.000 -0.000 -0.022   -0.000  0.000 -0.002
 I          0.042 -0.035 -0.000    0.000 -0.000 -0.011   -0.000  0.000 -0.023
 TransDip   0.009 -0.000 -0.000   -0.000 -0.000 -0.010    0.000  0.000 -0.001

 Mode:                16                     17                     18
 Frequency:       457.71                 494.52                 539.73
 Force Cnst:      1.6969                 1.9958                 2.0979
 Red. Mass:      13.7473                13.8516                12.2232
 IR Active:          YES                    YES                    YES
 IR Intens:       10.658                 13.715                  0.339
 Raman Active:       YES                    YES                    YES
               X      Y      Z        X      Y      Z        X      Y      Z
 C          0.386 -0.047  0.000   -0.045  0.301 -0.000   -0.364  0.229  0.000
 C          0.444  0.009  0.000   -0.012  0.314 -0.000   -0.001  0.432 -0.000
 C          0.390  0.062  0.000    0.023  0.300  0.000    0.361  0.235 -0.000
 C          0.400  0.032 -0.000    0.001  0.477 -0.000    0.362 -0.147  0.000
 C          0.397  0.013 -0.000   -0.011  0.488 -0.000   -0.002 -0.365 -0.000
 C          0.396 -0.006 -0.000   -0.023  0.477  0.000   -0.361 -0.154  0.000
 Br        -0.057 -0.058 -0.000   -0.043 -0.087  0.000    0.023 -0.020 -0.000
 I         -0.056 -0.000 -0.000    0.001 -0.011  0.000   -0.000 -0.015  0.000
 Br        -0.055  0.052 -0.000    0.046 -0.088 -0.000   -0.023 -0.021 -0.000
 I         -0.025 -0.022 -0.000   -0.016 -0.044  0.000   -0.014  0.002 -0.000
 I         -0.052 -0.000  0.000    0.001 -0.013  0.000    0.000  0.014  0.000
 I         -0.025  0.020  0.000    0.018 -0.045 -0.000    0.014  0.002 -0.000
 TransDip   0.105  0.003  0.000   -0.003  0.119  0.000   -0.001  0.019  0.000

 Mode:                19                     20                     21
 Frequency:       547.10                 564.80                 595.05
 Force Cnst:      2.1228                 2.2638                 2.5067
 Red. Mass:      12.0374                12.0449                12.0157
 IR Active:          YES                    YES                    YES
 IR Intens:        0.000                  0.000                  3.670
 Raman Active:       YES                    YES                    YES
               X      Y      Z        X      Y      Z        X      Y      Z
 C         -0.000  0.000 -0.182   -0.000  0.000 -0.493   -0.000  0.000 -0.481
 C         -0.000  0.000  0.417   -0.000  0.000 -0.025   -0.000  0.000  0.558
 C          0.000  0.000 -0.128    0.000  0.000  0.518    0.000 -0.000 -0.474
 C          0.000 -0.000 -0.420    0.000 -0.000 -0.475    0.000 -0.000  0.305
 C          0.000 -0.000  0.675    0.000 -0.000 -0.028    0.000 -0.000 -0.198
 C         -0.000 -0.000 -0.379   -0.000 -0.000  0.510    0.000 -0.000  0.318
 Br         0.000 -0.000  0.007    0.000 -0.000  0.014   -0.000 -0.000  0.008
 I          0.000 -0.000 -0.008    0.000 -0.000  0.000    0.000 -0.000 -0.006
 Br        -0.000 -0.000  0.005   -0.000  0.000 -0.015   -0.000  0.000  0.008
 I         -0.000  0.000  0.007   -0.000  0.000  0.008   -0.000  0.000 -0.003
 I         -0.000  0.000 -0.011   -0.000  0.000  0.001   -0.000  0.000  0.000
 I          0.000  0.000  0.006    0.000  0.000 -0.009    0.000  0.000 -0.003
 TransDip   0.000  0.000  0.000    0.000 -0.000  0.001    0.000  0.000 -0.061

 Mode:                22                     23                     24
 Frequency:       723.56                 765.87                 975.14
 Force Cnst:      3.7561                 4.2668                 6.7428
 Red. Mass:      12.1770                12.3464                12.0354
 IR Active:          YES                    YES                    YES
 IR Intens:        0.032                  0.310                  1.028
 Raman Active:       YES                    YES                    YES
               X      Y      Z        X      Y      Z        X      Y      Z
 C         -0.050  0.278  0.000    0.304  0.388 -0.000   -0.179 -0.294 -0.000
 C         -0.505 -0.001 -0.000    0.001  0.310 -0.000    0.500  0.001  0.000
 C         -0.041 -0.279 -0.000   -0.307  0.388  0.000   -0.176  0.288  0.000
 C          0.060 -0.331  0.000   -0.331 -0.292  0.000   -0.258 -0.381 -0.000
 C          0.598  0.002 -0.000    0.004 -0.159 -0.000    0.299  0.002 -0.000
 C          0.053  0.331  0.000    0.334 -0.282 -0.000   -0.265  0.381  0.000
 Br        -0.016 -0.019 -0.000   -0.022 -0.043  0.000    0.007  0.011 -0.000
 I          0.017 -0.000 -0.000   -0.000  0.000 -0.000   -0.006  0.000 -0.000
 Br        -0.016  0.019  0.000    0.022 -0.043 -0.000    0.007 -0.011 -0.000
 I          0.006  0.007  0.000    0.006  0.011 -0.000    0.003  0.005  0.000
 I         -0.019  0.000  0.000   -0.000 -0.002  0.000   -0.002  0.000  0.000
 I          0.006 -0.007 -0.000   -0.006  0.011  0.000    0.003 -0.005  0.000
 TransDip   0.006 -0.001  0.000    0.000  0.018  0.000    0.032 -0.003 -0.000

 Mode:                25                     26                     27
 Frequency:      1087.24                1209.68                1260.10
 Force Cnst:      8.4105                10.3461                11.2360
 Red. Mass:      12.0761                12.0001                12.0102
 IR Active:          YES                    YES                    YES
 IR Intens:        0.001                  0.400                121.060
 Raman Active:       YES                    YES                    YES
               X      Y      Z        X      Y      Z        X      Y      Z
 C         -0.251 -0.396 -0.000    0.360 -0.163  0.000    0.245 -0.354 -0.000
 C         -0.273  0.000  0.000    0.015  0.380  0.000   -0.402 -0.064  0.000
 C         -0.261  0.393  0.000   -0.363 -0.202 -0.000    0.070  0.426  0.000
 C          0.124  0.340  0.000    0.364 -0.192 -0.000    0.299 -0.289 -0.000
 C          0.465  0.008 -0.000    0.008  0.407  0.000   -0.356 -0.079  0.000
 C          0.119 -0.347 -0.000   -0.384 -0.213  0.000    0.140  0.370 -0.000
 Br         0.011  0.018  0.000    0.000 -0.001 -0.000   -0.002  0.006 -0.000
 I          0.005  0.000 -0.000   -0.000 -0.000 -0.000    0.003  0.001 -0.000
 Br         0.011 -0.018 -0.000   -0.000 -0.000  0.000    0.001 -0.009 -0.000
 I         -0.003 -0.006 -0.000   -0.000 -0.000  0.000   -0.002  0.002  0.000
 I         -0.006  0.000  0.000    0.000 -0.000  0.000    0.002  0.001  0.000
 I         -0.003  0.006  0.000    0.000 -0.000 -0.000   -0.001 -0.002  0.000
 TransDip  -0.001 -0.001 -0.000    0.013  0.016 -0.000   -0.344  0.077 -0.000

 Mode:                28                     29                     30
 Frequency:      1266.79                1466.52                1472.03
 Force Cnst:     11.3587                15.2069                15.3211
 Red. Mass:      12.0134                12.0010                12.0007
 IR Active:          YES                    YES                    YES
 IR Intens:      144.561                  0.344                  0.243
 Raman Active:       YES                    YES                    YES
               X      Y      Z        X      Y      Z        X      Y      Z
 C         -0.312 -0.294  0.000    0.427 -0.054 -0.000    0.224 -0.345 -0.000
 C         -0.086  0.380  0.000   -0.233 -0.129  0.000   -0.056  0.543 -0.000
 C          0.383 -0.129 -0.000    0.481  0.207 -0.000   -0.015 -0.286  0.000
 C         -0.264 -0.290 -0.000   -0.407  0.048  0.000   -0.234  0.308  0.000
 C         -0.076  0.440 -0.000    0.201  0.111  0.000    0.053 -0.485 -0.000
 C          0.354 -0.153  0.000   -0.466 -0.179  0.000    0.028  0.251 -0.000
 Br         0.006  0.007 -0.000   -0.001  0.001  0.000   -0.001  0.000  0.000
 I          0.001 -0.003 -0.000   -0.001  0.000  0.000   -0.000 -0.001 -0.000
 Br        -0.007  0.004  0.000   -0.001 -0.001 -0.000    0.001 -0.000 -0.000
 I          0.002  0.002  0.000    0.000 -0.001 -0.000    0.001  0.000 -0.000
 I          0.000 -0.003  0.000    0.001 -0.000 -0.000    0.000  0.001  0.000
 I         -0.003  0.001 -0.000    0.001  0.001  0.000   -0.001  0.001  0.000
 TransDip  -0.069 -0.379  0.000    0.018  0.005 -0.000    0.005 -0.015 -0.000

 STANDARD THERMODYNAMIC QUANTITIES AT   298.15 K  AND     1.00 ATM

   This Molecule has  0 Imaginary Frequencies
   Zero point vibrational energy:       22.496 kcal/mol

   Atom    1 Element C  Has Mass   12.00000
   Atom    2 Element C  Has Mass   12.00000
   Atom    3 Element C  Has Mass   12.00000
   Atom    4 Element C  Has Mass   12.00000
   Atom    5 Element C  Has Mass   12.00000
   Atom    6 Element C  Has Mass   12.00000
   Atom    7 Element Br Has Mass   78.91830
   Atom    8 Element I  Has Mass  126.90440
   Atom    9 Element Br Has Mass   78.91830
   Atom   10 Element I  Has Mass  126.90440
   Atom   11 Element I  Has Mass  126.90440
   Atom   12 Element I  Has Mass  126.90440
   Molecular Mass:   737.454200 amu
   Principal axes and moments of inertia in amu*Bohr^2:
                             1           2           3
    Eigenvalues --    13521.45173 15848.21821 29369.66994
          X               1.00000    -0.00022     0.00000
          Y               0.00022     1.00000     0.00000
          Z               0.00000    -0.00000     1.00000
   Rotational Symmetry Number is   1
   The Molecule is an Asymmetric Top
   Translational Enthalpy:        0.889 kcal/mol
   Rotational Enthalpy:           0.889 kcal/mol
   Vibrational Enthalpy:         29.560 kcal/mol
   gas constant (RT):             0.592 kcal/mol
   Translational Entropy:        45.674  cal/mol.K
   Rotational Entropy:           37.085  cal/mol.K
   Vibrational Entropy:          49.470  cal/mol.K

   Total Enthalpy:               31.930 kcal/mol
   Total Entropy:               132.228  cal/mol.K

 ======================================================================

 STANDARD THERMODYNAMIC QUANTITIES FOR ANHARMONIC VIBRATION -- TOSH

   Zero point vibrational energy: ************ kcal/mol

   Vibrational Enthalpy:       Infinity kcal/mol
   Vibrational Entropy:             NaN  cal/mol.K

   Total Enthalpy:             Infinity kcal/mol
   Total Entropy:                   NaN  cal/mol.K

 ======================================================================

 STANDARD THERMODYNAMIC QUANTITIES FOR ANHARMONIC VIBRATION -- VPT2

   Zero point vibrational energy: ************ kcal/mol

   Vibrational Enthalpy:       Infinity kcal/mol
   Vibrational Entropy:             NaN  cal/mol.K

   Total Enthalpy:             Infinity kcal/mol
   Total Entropy:                   NaN  cal/mol.K

 ======================================================================

Archival summary:
1\1\garfield\FREQ\ProcedureUnspecified\BasisUnspecified\4r26\taweetha\SatNov3002:44:352019SatNov3002:44:352019\0\\#,FREQ,ProcedureUnspecified,BasisUnspecified,\\0,1\I\C,1,2.14431\C,2,1.40701,1,120.057\C,3,1.40695,2,119.68,1,180,0\C,4,1.40497,3,120.647,2,-0,0\C,5,1.40461,4,119.346,3,0,0\C,6,1.40695,5,120.568,4,-0,0\Br,6,1.90544,5,119.412,4,180,0\Br,4,1.90679,3,119.943,2,180,0\I,7,2.13784,6,119.371,5,-180,0\I,5,2.1407,4,120.183,3,180,0\I,3,2.14304,2,121.101,1,-0,0\\\@

 Total job time:  1759.63s(wall), 6794.74s(cpu) 
 Sat Nov 30 02:44:35 2019

        *************************************************************
        *                                                           *
        *  Thank you very much for using Q-Chem.  Have a nice day.  *
        *                                                           *
        *************************************************************
