# Supplementary material for: Geometric and energetic data from quantum chemical calculations of halobenzenes and xylenes
Source: Data Brief. 2020 Mar 5;30:105386. doi: 10.1016/j.dib.2020.105386 (PMC7114895; doi:10.1016/j.dib.2020.105386)
Supplement: Supplementary file 1 [file mmc1.zip › halobenzene/B3LYP/BrIIBrII.out]

                  Welcome to Q-Chem
     A Quantum Leap Into The Future Of Chemistry


 Q-Chem 5.2 (devel), Q-Chem, Inc., Pleasanton, CA (2019)

 Yihan Shao,  Zhengting Gan,  E. Epifanovsky,  A. T. B. Gilbert,  M. Wormit,  
 J. Kussmann,  A. W. Lange,  A. Behn,  Jia Deng,  Xintian Feng,  D. Ghosh,  
 M. Goldey,  P. R. Horn,  L. D. Jacobson,  I. Kaliman,  T. Kus,  A. Landau,  
 Jie Liu,  E. I. Proynov,  R. M. Richard,  R. P. Steele,  E. J. Sundstrom,  
 H. L. Woodcock III,  P. M. Zimmerman,  D. Zuev,  B. Albrecht,  E. Alguire,  
 S. A. Baeppler,  D. Barton,  Z. Benda,  Y. A. Bernard,  E. J. Berquist,  
 K. B. Bravaya,  H. Burton,  D. Casanova,  Chun-Min Chang,  Yunqing Chen,  
 A. Chien,  K. D. Closser,  M. P. Coons,  S. Coriani,  S. Dasgupta,  
 A. L. Dempwolff,  M. Diedenhofen,  Hainam Do,  R. G. Edgar,  Po-Tung Fang,  
 S. Faraji,  S. Fatehi,  Qingguo Feng,  K. D. Fenk,  J. Fosso-Tande,  
 J. Gayvert,  Qinghui Ge,  A. Ghysels,  G. Gidofalvi,  J. Gomes,  
 J. Gonthier,  A. Gunina,  D. Hait,  M. W. D. Hanson-Heine,  
 P. H. P. Harbach,  A. W. Hauser,  M. F. Herbst,  J. E. Herr,  
 E. G. Hohenstein,  Z. C. Holden,  Kerwin Hui,  B. C. Huynh,  T.-C. Jagau,  
 Hyunjun Ji,  B. Kaduk,  K. Khistyaev,  Jaehoon Kim,  P. Klunzinger,  K. Koh,  
 D. Kosenkov,  L. Koulias,  T. Kowalczyk,  C. M. Krauter,  A. Kunitsa,  
 Ka Un Lao,  A. Laurent,  K. V. Lawler,  Joonho Lee,  D. Lefrancois,  
 S. Lehtola,  D. S. Levine,  Yi-Pei Li,  You-Sheng Lin,  Fenglai Liu,  
 E. Livshits,  A. Luenser,  P. Manohar,  E. Mansoor,  S. F. Manzer,  
 Shan-Ping Mao,  Yuezhi Mao,  N. Mardirossian,  A. V. Marenich,  
 T. Markovich,  L. A. Martinez-Martinez,  S. A. Maurer,  N. J. Mayhall,  
 S. C. McKenzie,  J.-M. Mewes,  P. Morgante,  A. F. Morrison,  
 J. W. Mullinax,  K. Nanda,  T. S. Nguyen-Beck,  R. Olivares-Amaya,  
 J. A. Parkhill,  Zheng Pei,  T. M. Perrine,  F. Plasser,  P. Pokhilko,  
 S. Prager,  A. Prociuk,  E. Ramos,  D. R. Rehn,  F. Rob,  M. Scheurer,  
 M. Schneider,  N. Sergueev,  S. M. Sharada,  S. Sharma,  D. W. Small,  
 T. Stauch,  T. Stein,  Yu-Chuan Su,  A. J. W. Thom,  A. Tkatchenko,  
 T. Tsuchimochi,  N. M. Tubman,  L. Vogt,  M. L. Vidal,  O. Vydrov,  
 M. A. Watson,  J. Wenzel,  M. de Wergifosse,  T. A. Wesolowski,  A. White,  
 J. Witte,  A. Yamada,  Jun Yang,  K. Yao,  S. Yeganeh,  S. R. Yost,  
 Zhi-Qiang You,  A. Zech,  Igor Ying Zhang,  Xing Zhang,  Yan Zhao,  
 Ying Zhu,  B. R. Brooks,  G. K. L. Chan,  C. J. Cramer,  M. S. Gordon,  
 W. J. Hehre,  A. Klamt,  M. W. Schmidt,  C. D. Sherrill,  D. G. Truhlar,  
 A. Aspuru-Guzik,  R. Baer,  A. T. Bell,  N. A. Besley,  Jeng-Da Chai,  
 A. E. DePrince, III,  R. A. DiStasio Jr.,  A. Dreuw,  B. D. Dunietz,  
 T. R. Furlani,  Chao-Ping Hsu,  Yousung Jung,  Jing Kong,  D. S. Lambrecht,  
 WanZhen Liang,  C. Ochsenfeld,  V. A. Rassolov,  L. V. Slipchenko,  
 J. E. Subotnik,  T. Van Voorhis,  J. M. Herbert,  A. I. Krylov,  
 P. M. W. Gill,  M. Head-Gordon

 Contributors to earlier versions of Q-Chem not listed above: 
 R. D. Adamson,  B. Austin,  J. Baker,  G. J. O. Beran,  K. Brandhorst,  
 S. T. Brown,  E. F. C. Byrd,  A. K. Chakraborty,  C.-L. Cheng,  
 Siu Hung Chien,  D. M. Chipman,  D. L. Crittenden,  H. Dachsel,  
 R. J. Doerksen,  A. D. Dutoi,  L. Fusti-Molnar,  W. A. Goddard III,  
 A. Golubeva-Zadorozhnaya,  S. R. Gwaltney,  G. Hawkins,  A. Heyden,  
 S. Hirata,  G. Kedziora,  F. J. Keil,  C. Kelley,  Jihan Kim,  R. A. King,  
 R. Z. Khaliullin,  P. P. Korambath,  W. Kurlancheek,  A. M. Lee,  M. S. Lee,  
 S. V. Levchenko,  Ching Yeh Lin,  D. Liotard,  R. C. Lochan,  I. Lotan,  
 P. E. Maslen,  N. Nair,  D. P. O'Neill,  D. Neuhauser,  E. Neuscamman,  
 C. M. Oana,  R. Olson,  B. Peters,  R. Peverati,  P. A. Pieniazek,  
 Y. M. Rhee,  J. Ritchie,  M. A. Rohrdanz,  E. Rosta,  N. J. Russ,  
 H. F. Schaefer III,  N. E. Schultz,  N. Shenvi,  A. C. Simmonett,  A. Sodt,  
 D. Stuck,  K. S. Thanthiriwatte,  V. Vanovschi,  Tao Wang,  A. Warshel,  
 C. F. Williams,  Q. Wu,  X. Xu,  W. Zhang

 Please cite Q-Chem as follows:
 Y. Shao et al., Mol. Phys. 113, 184-215 (2015)
 DOI: 10.1080/00268976.2014.952696

 Q-Chem 5.2.1 for Intel X86 EM64T Linux

 Parts of Q-Chem use Armadillo 8.300.2 (Tropical Shenanigans).
 http://arma.sourceforge.net/

 Q-Chem begins on Sat Nov 30 02:44:35 2019  

Host: 
0

     Scratch files written to /scratch/taweetham/qchem23294//
NAlpha2: 318
NElect   318
Mult     1

Checking the input file for inconsistencies... 	...done.

--------------------------------------------------------------
User input:
--------------------------------------------------------------
$MOLECULE
0 1
C   
C	1	CC
C	2	CC	1	120.0		
C	3	CC	2	120.0	1	0.0
C	4	CC	3	120.0	2	0.0	
C	5 	CC	4	120.0	3	0.0
Br	1	CBr	2	120.0	3	180.0
I	2	CI	3	120.0	4	180.0
I	3	CI	4	120.0	5	180.0
Br	4	CBr	5	120.0	6	180.0
I	5	CI	6	120.0	1	180.0
I	6	CI	1	120.0	2	180.0

CC=1.39483
CH=1.08673
CF=1.33960
CCl=1.72090
CBr=1.89068
CI=2.07886
$END

$REM
   JOB_TYPE	OPTIMIZATION
   BASIS	6-311++G**
   METHOD	B3LYP
   MEM_TOTAL	64000
   SYM_IGNORE	TRUE
$END

--------------------------------------------------------------
 ----------------------------------------------------------------
             Standard Nuclear Orientation (Angstroms)
    I     Atom           X                Y                Z
 ----------------------------------------------------------------
    1      C       0.0000000000     0.0000000000     0.0000000000
    2      C       0.0000000000     0.0000000000     1.3948300000
    3      C       1.2079582140     0.0000000000     2.0922450000
    4      C       2.4159164279     0.0000000000     1.3948300000
    5      C       2.4159164279     0.0000000000    -0.0000000000
    6      C       1.2079582140     0.0000000000    -0.6974150000
    7      Br     -1.6373769104    -0.0000000000    -0.9453400000
    8      I      -1.8003455709    -0.0000000000     2.4342600000
    9      I       1.2079582140    -0.0000000000     4.1711050000
   10      Br      4.0532933383    -0.0000000000     2.3401700000
   11      I       4.2162619988    -0.0000000000    -1.0394300000
   12      I       1.2079582140    -0.0000000000    -2.7762750000
 ----------------------------------------------------------------
 Nuclear Repulsion Energy =        5501.61254553 hartrees
 There are      159 alpha and      159 beta electrons
 Requested basis set is 6-311++G(d,p)
 There are 170 shells and 476 basis functions

 Total QAlloc Memory Limit  64000 MB
 Mega-Array Size       188 MB
 MEM_STATIC part       192 MB
 A cutoff of  1.0D-11 yielded   8042 shell pairs
 There are     69983 function pairs (     78606 Cartesian)
 Smallest overlap matrix eigenvalue = 5.21E-07

 Q-Chem warning in module stvman/mkSTV.C, line 318:

 Overlap eigenvalue is smaller than square root of threshold
 Use THRESH >= 12 to get rid of this warning

 Linear dependence detected in AO basis
 Tighter screening thresholds may be required for diffuse basis sets
 Use S2THRESH > 14 and THRESH = 14 in case of SCF convergence issues
 Number of orthogonalized atomic orbitals = 475
 Maximum deviation from orthogonality = 1.478E-10

 Scale SEOQF with 1.000000e-01/1.000000e-01/1.000000e-01

 Standard Electronic Orientation quadrupole field applied
 Nucleus-field energy     =    -0.0000001395 hartrees
 Guess from superposition of atomic densities
 Warning:  Energy on first SCF cycle will be non-variational
 SAD guess density has 318.000000 electrons

 -----------------------------------------------------------------------
  General SCF calculation program by
  Eric Jon Sundstrom, Paul Horn, Yuezhi Mao, Dmitri Zuev, Alec White,
  David Stuck, Shaama M.S., Shane Yost, Joonho Lee, David Small,
  Daniel Levine, Susi Lehtola, Hugh Burton, Evgeny Epifanovsky,
  Bang C. Huynh
 -----------------------------------------------------------------------
 Exchange:     0.2000 Hartree-Fock + 0.0800 Slater + 0.7200 B88
 Correlation:  0.1900 VWN1RPA + 0.8100 LYP
 Using SG-1 standard quadrature grid
 using 4 threads for integral computing
 -------------------------------------------------------
 OpenMP Integral computing Module                
 Release: version 2.0, May 2017, Q-Chem Inc. Pleasanton 
 -------------------------------------------------------
 A restricted SCF calculation will be
 performed using DIIS
 SCF converges when DIIS error is below 1.0e-08
 ---------------------------------------
  Cycle       Energy         DIIS error
 ---------------------------------------
    1  -33057.4071235936      2.68e-02  
    2  -33054.9256385524      1.84e-03  
    3  -33054.7581919722      2.94e-03  
    4  -33054.9671852424      8.09e-04  
    5  -33054.9890009777      1.20e-04  
    6  -33054.9893337643      3.36e-05  
    7  -33054.9893547090      1.57e-05  
    8  -33054.9893613277      2.61e-06  
    9  -33054.9893614609      7.33e-07  
   10  -33054.9893614734      2.17e-07  
   11  -33054.9893614730      4.69e-08  
   12  -33054.9893614740      7.14e-09  Convergence criterion met
 ---------------------------------------
 SCF time:   CPU 305.23s  wall 82.00s 
 SCF   energy in the final basis set =   -33054.9893614740
 Total energy in the final basis set =   -33054.9893614740

 Q-Chem warning in module /home/taweetham/qchem52/libsym/oriorb.F, line  198:

 OriOrb: Failure to resolve orbital degeneracies.


 Q-Chem warning in module /home/taweetham/qchem52/libsym/oriorb.F, line  198:

 OriOrb: Failure to resolve orbital degeneracies.


 --------------------------------------------------------------

                    Orbital Energies (a.u.)
 --------------------------------------------------------------

 Alpha MOs
 -- Occupied --
***********************************-482.8539-482.8539-176.3163-176.3163
********-176.3163-165.7200-165.7200-165.7200-165.7200-165.7180-165.7180
********-165.7179-165.7177-165.7177-165.7177-165.7177 -62.5070 -62.5070
-56.3276 -56.3276 -56.3236 -56.3236 -56.3232 -56.3232 -35.8129 -35.8129
-35.8129 -35.8129 -31.3062 -31.3062 -31.3062 -31.3062 -31.3003 -31.3003
-31.3003 -31.3003 -31.2997 -31.2997 -31.2997 -31.2997 -22.9567 -22.9567
-22.9566 -22.9566 -22.9554 -22.9554 -22.9553 -22.9553 -22.9549 -22.9549
-22.9549 -22.9549 -22.9508 -22.9508 -22.9508 -22.9508 -22.9508 -22.9508
-22.9508 -22.9508 -10.2757 -10.2756 -10.2649 -10.2649 -10.2644 -10.2644
 -8.7161  -8.7161  -6.5481  -6.5481  -6.5347  -6.5347  -6.5336  -6.5336
 -6.3628  -6.3628  -6.3628  -6.3628  -4.7755  -4.7755  -4.7755  -4.7755
 -4.7607  -4.7607  -4.7607  -4.7607  -4.7596  -4.7596  -4.7596  -4.7596
 -2.6589  -2.6589  -2.6554  -2.6554  -2.6546  -2.6545  -2.6438  -2.6438
 -2.6437  -2.6437  -2.0417  -2.0417  -2.0416  -2.0416  -2.0371  -2.0371
 -2.0369  -2.0369  -2.0362  -2.0362  -2.0362  -2.0362  -2.0234  -2.0234
 -2.0234  -2.0234  -2.0233  -2.0232  -2.0232  -2.0232  -0.9401  -0.8722
 -0.8328  -0.8181  -0.7523  -0.7210  -0.7097  -0.6609  -0.6527  -0.6116
 -0.5875  -0.5476  -0.4915  -0.4573  -0.4525  -0.4164  -0.4152  -0.3885
 -0.3824  -0.3693  -0.3664  -0.3398  -0.3360  -0.3239  -0.3178  -0.2940
 -0.2915  -0.2884  -0.2829  -0.2588  -0.2581  -0.2538  -0.2329
 -- Virtual --
 -0.1070  -0.0687  -0.0660  -0.0591  -0.0469  -0.0154  -0.0078  -0.0067
  0.0068   0.0287   0.0308   0.0462   0.0529   0.0535   0.0546   0.0656
  0.0679   0.0748   0.0806   0.0864   0.0934   0.1023   0.1057   0.1202
  0.1208   0.1242   0.1254   0.1328   0.1349   0.1428   0.1741   0.1786
  0.1800   0.1903   0.1920   0.1927   0.1935   0.1966   0.2046   0.2059
  0.2089   0.2180   0.2290   0.2300   0.2423   0.2508   0.2578   0.2707
  0.2730   0.2874   0.2978   0.3032   0.3059   0.3195   0.3577   0.3577
  0.3613   0.3797   0.3866   0.3869   0.3990   0.4071   0.4074   0.4121
  0.4123   0.4170   0.4232   0.4271   0.4404   0.4457   0.4521   0.4684
  0.4706   0.4736   0.4754   0.4810   0.4924   0.5067   0.5077   0.5137
  0.5142   0.5338   0.5357   0.5385   0.5513   0.5554   0.5698   0.5961
  0.5973   0.6035   0.6092   0.6270   0.6277   0.6434   0.6524   0.6718
  0.6898   0.7027   0.7040   0.7101   0.7140   0.7401   0.7466   0.7506
  0.7708   0.7826   0.7838   0.7842   0.8301   0.8305   0.8498   0.8888
  0.9117   0.9234   0.9362   0.9440   0.9898   1.0311   1.0352   1.0859
  1.0907   1.0917   1.1068   1.1237   1.1818   1.2039   1.2260   1.2346
  1.3134   1.3311   1.3407   1.3431   1.3456   1.3751   1.3872   1.3940
  1.4336   1.4348   1.4672   1.4736   1.5107   1.5230   1.5232   1.5354
  1.5545   1.5774   1.6033   1.7237   1.7267   1.7553   1.7863   1.8203
  1.8290   1.8551   1.8553   1.9072   1.9984   2.0055   2.0328   2.0596
  2.1250   2.1447   2.1487   2.2224   2.2440   2.2679   2.2684   2.3145
  2.3156   2.3532   2.5009   2.5756   2.6905   2.7197   2.7719   2.8197
  2.8244   2.8543   2.9303   2.9507   3.0529   3.0877   3.1225   3.1576
  3.3824   3.4030   3.6251   3.8038   3.8203   3.9300   3.9339   3.9566
  3.9720   3.9721   3.9875   3.9901   3.9969   4.0089   4.0129   4.0319
  4.0404   4.0414   4.0414   4.0457   4.0721   4.0728   4.0779   4.1298
  4.1341   4.1762   4.2056   4.2434   4.2459   4.2763   4.2974   4.3092
  4.3154   4.3955   4.4070   4.4287   4.4798   4.5349   4.6562   4.8233
  5.9980   6.0026   6.0324   6.0593   6.0625   6.0625   6.1105   6.1500
  6.1733   6.1911   6.2211   6.2452   6.7134   6.7873   7.5472   7.5658
  7.6664   7.7217   7.7391   7.7583  23.1602  23.7844  23.7863  23.9571
 23.9604  24.0483  27.8655  27.8759  27.9345  28.0062  28.3399  28.3433
 28.3655  28.3863  28.3881  28.3928  28.4122  28.4238  28.4365  28.4597
 28.4708  28.4896  28.5203  28.5291  28.5334  28.5351  28.5355  28.5469
 28.5482  28.5540  28.5665  28.5691  28.5718  28.5798  28.5945  28.6100
 28.6490  28.6592  28.6928  28.7128  28.7650  28.7782  47.9629  48.0330
127.8831 127.8857 127.9023 127.9183 127.9253 127.9280 127.9552 127.9632
127.9835 127.9949 128.0037 128.0197 151.6612 151.6717 151.7233 151.7874
289.7449 289.7630 289.8658 289.9212 289.9613 289.98111020.76871020.8574
********1901.83491901.88941901.9563
 --------------------------------------------------------------

          Ground-State Mulliken Net Atomic Charges

     Atom                 Charge (a.u.)
  ----------------------------------------
      1 C                     0.268224
      2 C                    -0.092286
      3 C                    -0.106843
      4 C                     0.268224
      5 C                    -0.092286
      6 C                    -0.106843
      7 Br                   -0.273741
      8 I                     0.101993
      9 I                     0.102653
     10 Br                   -0.273741
     11 I                     0.101993
     12 I                     0.102653
  ----------------------------------------
  Sum of atomic charges =     0.000000

 -----------------------------------------------------------------
                    Cartesian Multipole Moments
 -----------------------------------------------------------------
    Charge (ESU x 10^10)
                 0.0000
    Dipole Moment (Debye)
         X      -0.0000      Y      -0.0000      Z       0.0000
       Tot       0.0000
    Quadrupole Moments (Debye-Ang)
        XX    -177.2031     XY      -0.0000     YY    -185.9134
        XZ      -2.0359     YZ       0.0000     ZZ    -174.8486
    Octopole Moments (Debye-Ang^2)
       XXX    -642.1617    XXY      -0.0000    XYY    -224.5756
       YYY      -0.0000    XXZ    -128.5026    XYZ      -0.0000
       YYZ    -129.6588    XZZ    -214.0495    YZZ      -0.0000
       ZZZ    -365.8260
    Hexadecapole Moments (Debye-Ang^3)
      XXXX   -6506.2461   XXXY      -0.0000   XXYY   -1211.1132
      XYYY      -0.0000   YYYY    -247.2396   XXXZ    -142.3011
      XXYZ      -0.0000   XYYZ     -29.8388   YYYZ       0.0000
      XXZZ   -2141.0088   XYZZ      -0.0000   YYZZ   -1176.7026
      XZZZ     -95.4197   YZZZ       0.0000   ZZZZ   -6231.5470
 -----------------------------------------------------------------
 Calculating analytic gradient of the SCF energy
 Gradient of SCF Energy
            1           2           3           4           5           6
    1   0.0013899   0.0010293  -0.0021285  -0.0013899  -0.0010293   0.0021285
    2  -0.0000000   0.0000000  -0.0000000  -0.0000000   0.0000000   0.0000000
    3   0.0006984   0.0027146  -0.0004473  -0.0006984  -0.0027146   0.0004473
            7           8           9          10          11          12
    1   0.0059308   0.0182883  -0.0039558  -0.0059308  -0.0182883   0.0039558
    2   0.0000000   0.0000000  -0.0000000  -0.0000000  -0.0000000  -0.0000000
    3   0.0033653  -0.0067791  -0.0180886  -0.0033653   0.0067791   0.0180886
 Max gradient component =       1.829E-02
 RMS gradient           =       6.605E-03
 Gradient time:  CPU 116.19 s  wall 29.19 s
 Geometry Optimization Parameters
   NAtoms,    NIC,     NZ,  NCons,   NDum,   NFix, NCnnct, MaxDiis
       12      78      12       0       0       0       0       0


** GEOMETRY OPTIMIZATION IN DELOCALIZED INTERNAL COORDINATES **
   Searching for a Minimum

   Optimization Cycle:   1

                       Coordinates (Angstroms)
     ATOM                X               Y               Z
      1  C         0.0000000000    0.0000000000    0.0000000000
      2  C         0.0000000000    0.0000000000    1.3948300000
      3  C         1.2079582140    0.0000000000    2.0922450000
      4  C         2.4159164279    0.0000000000    1.3948300000
      5  C         2.4159164279    0.0000000000    0.0000000000
      6  C         1.2079582140    0.0000000000   -0.6974150000
      7  Br       -1.6373769104    0.0000000000   -0.9453400000
      8  I        -1.8003455709    0.0000000000    2.4342600000
      9  I         1.2079582140    0.0000000000    4.1711050000
     10  Br        4.0532933383    0.0000000000    2.3401700000
     11  I         4.2162619988    0.0000000000   -1.0394300000
     12  I         1.2079582140    0.0000000000   -2.7762750000
   Point Group: c1    Number of degrees of freedom:    30


   Energy is -33054.989361474


 Attempting to generate delocalized internal coordinates
 Initial Hessian constructed with Jon Baker's OPTIMIZE code

 19 Hessian modes will be used to form the next step
  Hessian Eigenvalues:
     0.124424    0.124424    0.124424    0.124424    0.201019    0.201019
     0.250000    0.250000    0.250000    0.250000    0.250000    0.250000
     0.250000    0.250000    0.250000    0.464882    0.464882    0.464882
     0.464882

 Minimum search - taking simple RFO step
 Searching for Lamda that Minimizes Along All modes
 Value Taken    Lamda =  -0.01561410
 Step Taken.  Stepsize is  0.296217

                             Maximum     Tolerance    Cnvgd?
         Gradient           0.050665      0.000300      NO
         Displacement       0.193912      0.001200      NO
         Energy change     *********      0.000001      NO


 New Cartesian Coordinates Obtained by Inverse Iteration

 Displacement from previous Coordinates is:  0.450315
 ----------------------------------------------------------------
             Standard Nuclear Orientation (Angstroms)
    I     Atom           X                Y                Z
 ----------------------------------------------------------------
    1      C      -0.0020748539     0.0000000000    -0.0015645360
    2      C      -0.0205745915     0.0000000000     1.4078232194
    3      C       1.2054107290     0.0000000000     2.1154306374
    4      C       2.4179912923     0.0000000000     1.3963945481
    5      C       2.4364910248     0.0000000000    -0.0129932069
    6      C       1.2105057064     0.0000000000    -0.7206006295
    7      Br     -1.6526502029     0.0000000000    -0.9573545806
    8      I      -1.9170380795     0.0000000000     2.4239212731
    9      I       1.2786382666     0.0000000000     4.2613949330
   10      Br      4.0685666513     0.0000000000     2.3521845752
   11      I       4.3329544814     0.0000000000    -1.0290912795
   12      I       1.1372781436     0.0000000000    -2.8665649536
 ----------------------------------------------------------------
 Nuclear Repulsion Energy =        5379.71339776 hartrees
 There are      159 alpha and      159 beta electrons
 Applying Cartesian multipole field
    Component          Value
    ---------          -----
     (2,0,0)        1.00000E-11
     (0,2,0)        2.00000E-11
     (0,0,2)       -3.00000E-11
 Nucleus-field energy     =    -0.0000001438 hartrees
 Requested basis set is 6-311++G(d,p)
 There are 170 shells and 476 basis functions
 A cutoff of  1.0D-11 yielded   7966 shell pairs
 There are     69295 function pairs (     77824 Cartesian)
 Smallest overlap matrix eigenvalue = 6.02E-07

 Q-Chem warning in module stvman/mkSTV.C, line 318:

 Overlap eigenvalue is smaller than square root of threshold
 Use THRESH >= 12 to get rid of this warning

 Linear dependence detected in AO basis
 Tighter screening thresholds may be required for diffuse basis sets
 Use S2THRESH > 14 and THRESH = 14 in case of SCF convergence issues
 Number of orthogonalized atomic orbitals = 475
 Maximum deviation from orthogonality = 1.425E-10
 Guess MOs from SCF MO coefficient file

 -----------------------------------------------------------------------
  General SCF calculation program by
  Eric Jon Sundstrom, Paul Horn, Yuezhi Mao, Dmitri Zuev, Alec White,
  David Stuck, Shaama M.S., Shane Yost, Joonho Lee, David Small,
  Daniel Levine, Susi Lehtola, Hugh Burton, Evgeny Epifanovsky,
  Bang C. Huynh
 -----------------------------------------------------------------------
 Exchange:     0.2000 Hartree-Fock + 0.0800 Slater + 0.7200 B88
 Correlation:  0.1900 VWN1RPA + 0.8100 LYP
 Using SG-1 standard quadrature grid
 using 4 threads for integral computing
 -------------------------------------------------------
 OpenMP Integral computing Module                
 Release: version 2.0, May 2017, Q-Chem Inc. Pleasanton 
 -------------------------------------------------------
 A restricted SCF calculation will be
 performed using DIIS
 SCF converges when DIIS error is below 1.0e-08
 ---------------------------------------
  Cycle       Energy         DIIS error
 ---------------------------------------
    1  -33054.9871614596      6.54e-04  
    2  -33054.9893353594      3.67e-04  
    3  -33054.9837473374      5.51e-04  
    4  -33054.9935675802      5.45e-05  
    5  -33054.9936441036      1.68e-05  
    6  -33054.9936514525      3.01e-06  
    7  -33054.9936516642      6.54e-07  
    8  -33054.9936516781      1.73e-07  
    9  -33054.9936516803      6.28e-08  
   10  -33054.9936516810      2.84e-08  
   11  -33054.9936516791      7.35e-09  Convergence criterion met
 ---------------------------------------
 SCF time:   CPU 276.89s  wall 74.00s 
 SCF   energy in the final basis set =   -33054.9936516791
 Total energy in the final basis set =   -33054.9936516791

 --------------------------------------------------------------

                    Orbital Energies (a.u.)
 --------------------------------------------------------------

 Alpha MOs
 -- Occupied --
***********************************-482.8542-482.8542-176.3186-176.3186
********-176.3185-165.7225-165.7225-165.7224-165.7224-165.7202-165.7202
********-165.7201-165.7200-165.7200-165.7199-165.7199 -62.5072 -62.5072
-56.3279 -56.3279 -56.3238 -56.3238 -56.3234 -56.3234 -35.8150 -35.8150
-35.8149 -35.8149 -31.3085 -31.3085 -31.3085 -31.3085 -31.3022 -31.3022
-31.3021 -31.3021 -31.3017 -31.3016 -31.3016 -31.3016 -22.9589 -22.9589
-22.9589 -22.9589 -22.9575 -22.9575 -22.9574 -22.9574 -22.9572 -22.9572
-22.9571 -22.9571 -22.9527 -22.9527 -22.9527 -22.9527 -22.9526 -22.9526
-22.9526 -22.9526 -10.2820 -10.2820 -10.2745 -10.2744 -10.2740 -10.2739
 -8.7162  -8.7162  -6.5483  -6.5483  -6.5347  -6.5347  -6.5337  -6.5337
 -6.3643  -6.3643  -6.3642  -6.3642  -4.7774  -4.7774  -4.7773  -4.7773
 -4.7620  -4.7620  -4.7619  -4.7619  -4.7610  -4.7610  -4.7609  -4.7609
 -2.6590  -2.6590  -2.6555  -2.6555  -2.6547  -2.6547  -2.6438  -2.6438
 -2.6437  -2.6437  -2.0429  -2.0429  -2.0429  -2.0429  -2.0385  -2.0385
 -2.0384  -2.0384  -2.0377  -2.0377  -2.0377  -2.0377  -2.0244  -2.0243
 -2.0243  -2.0243  -2.0243  -2.0243  -2.0243  -2.0243  -0.9310  -0.8671
 -0.8203  -0.8143  -0.7488  -0.7123  -0.6958  -0.6592  -0.6514  -0.6094
 -0.5919  -0.5397  -0.4883  -0.4500  -0.4499  -0.4131  -0.4111  -0.3844
 -0.3791  -0.3662  -0.3572  -0.3389  -0.3385  -0.3221  -0.3104  -0.2936
 -0.2906  -0.2874  -0.2766  -0.2669  -0.2613  -0.2569  -0.2398
 -- Virtual --
 -0.1196  -0.0746  -0.0738  -0.0687  -0.0621  -0.0261  -0.0258  -0.0091
  0.0054   0.0284   0.0312   0.0471   0.0511   0.0530   0.0538   0.0670
  0.0691   0.0705   0.0798   0.0860   0.0919   0.1008   0.1079   0.1187
  0.1192   0.1263   0.1281   0.1330   0.1343   0.1425   0.1630   0.1752
  0.1778   0.1816   0.1824   0.1900   0.1961   0.1987   0.2002   0.2025
  0.2107   0.2197   0.2211   0.2294   0.2447   0.2484   0.2520   0.2659
  0.2737   0.2819   0.2885   0.3090   0.3106   0.3215   0.3473   0.3552
  0.3661   0.3740   0.3799   0.3828   0.3921   0.3954   0.3991   0.4080
  0.4116   0.4172   0.4226   0.4272   0.4361   0.4363   0.4422   0.4502
  0.4615   0.4645   0.4672   0.4710   0.4936   0.5030   0.5040   0.5058
  0.5162   0.5220   0.5303   0.5304   0.5515   0.5562   0.5634   0.5746
  0.5799   0.5933   0.6012   0.6025   0.6061   0.6427   0.6449   0.6682
  0.6880   0.6942   0.6987   0.7031   0.7045   0.7286   0.7291   0.7460
  0.7534   0.7610   0.7737   0.7761   0.8240   0.8260   0.8478   0.8709
  0.9029   0.9155   0.9397   0.9441   0.9626   1.0259   1.0290   1.0792
  1.0852   1.0855   1.0991   1.1069   1.1670   1.1838   1.2224   1.2283
  1.2892   1.3265   1.3384   1.3411   1.3415   1.3637   1.3818   1.3821
  1.4092   1.4439   1.4616   1.4683   1.4699   1.4829   1.5021   1.5283
  1.5394   1.5510   1.5995   1.7142   1.7192   1.7496   1.7692   1.8063
  1.8080   1.8353   1.8495   1.8961   1.9802   2.0030   2.0284   2.0310
  2.1137   2.1277   2.1355   2.2050   2.2288   2.2429   2.2536   2.2858
  2.3045   2.3305   2.4972   2.5679   2.6884   2.7130   2.7447   2.8152
  2.8168   2.8502   2.9210   2.9386   3.0333   3.0442   3.1065   3.1364
  3.3635   3.3675   3.5858   3.7769   3.8014   3.9356   3.9377   3.9615
  3.9620   3.9633   3.9859   3.9861   3.9960   4.0033   4.0172   4.0229
  4.0239   4.0264   4.0326   4.0465   4.0666   4.0686   4.0721   4.1175
  4.1252   4.1488   4.1756   4.2349   4.2358   4.2548   4.2828   4.3085
  4.3115   4.3817   4.4051   4.4059   4.4422   4.4967   4.6105   4.7793
  5.9965   6.0021   6.0234   6.0482   6.0730   6.0760   6.0996   6.1235
  6.1428   6.1594   6.1756   6.1967   6.7074   6.7792   7.5458   7.5638
  7.6614   7.7190   7.7248   7.7464  23.1588  23.7335  23.7467  23.8873
 23.9006  23.9743  27.8390  27.8451  27.9134  27.9788  28.3374  28.3416
 28.3578  28.3768  28.3946  28.3947  28.4107  28.4152  28.4176  28.4378
 28.4474  28.4634  28.5216  28.5296  28.5299  28.5299  28.5354  28.5425
 28.5426  28.5558  28.5569  28.5585  28.5589  28.5717  28.5904  28.6035
 28.6284  28.6386  28.6844  28.6941  28.7462  28.7670  47.9580  48.0269
127.8802 127.8834 127.8956 127.9103 127.9301 127.9361 127.9467 127.9531
127.9636 127.9752 127.9803 127.9934 151.6397 151.6434 151.7029 151.7603
289.7430 289.7608 289.8607 289.9180 289.9474 289.96931020.76251020.8499
********1901.80581901.86781901.9276
 --------------------------------------------------------------

          Ground-State Mulliken Net Atomic Charges

     Atom                 Charge (a.u.)
  ----------------------------------------
      1 C                     0.269491
      2 C                    -0.099667
      3 C                    -0.120435
      4 C                     0.269492
      5 C                    -0.099667
      6 C                    -0.120436
      7 Br                   -0.267500
      8 I                     0.108895
      9 I                     0.109217
     10 Br                   -0.267500
     11 I                     0.108895
     12 I                     0.109217
  ----------------------------------------
  Sum of atomic charges =     0.000000

 -----------------------------------------------------------------
                    Cartesian Multipole Moments
 -----------------------------------------------------------------
    Charge (ESU x 10^10)
                -0.0000
    Dipole Moment (Debye)
         X      -0.0000      Y       0.0000      Z       0.0000
       Tot       0.0000
    Quadrupole Moments (Debye-Ang)
        XX    -176.2203     XY      -0.0000     YY    -186.6880
        XZ      -1.1632     YZ       0.0000     ZZ    -174.8056
    Octopole Moments (Debye-Ang^2)
       XXX    -638.6003    XXY       0.0000    XYY    -225.5114
       YYY       0.0000    XXZ    -125.7089    XYZ       0.0000
       YYZ    -130.1990    XZZ    -212.7803    YZZ       0.0000
       ZZZ    -365.7362
    Hexadecapole Moments (Debye-Ang^3)
      XXXX   -6709.7739   XXXY      -0.0000   XXYY   -1259.2642
      XYYY      -0.0000   YYYY    -249.2294   XXXZ    -169.6061
      XXYZ       0.0000   XYYZ     -35.7498   YYYZ       0.0000
      XXZZ   -2219.5373   XYZZ      -0.0000   YYZZ   -1217.0342
      XZZZ     -81.3692   YZZZ       0.0000   ZZZZ   -6414.2488
 -----------------------------------------------------------------
 Calculating analytic gradient of the SCF energy
 Gradient of SCF Energy
            1           2           3           4           5           6
    1  -0.0004456  -0.0051905   0.0030565   0.0004456   0.0051905  -0.0030564
    2  -0.0000000   0.0000000  -0.0000000   0.0000000  -0.0000000   0.0000000
    3  -0.0006410  -0.0004445   0.0035745   0.0006410   0.0004445  -0.0035745
            7           8           9          10          11          12
    1   0.0007747  -0.0054644   0.0060486  -0.0007747   0.0054644  -0.0060486
    2   0.0000000  -0.0000000   0.0000000   0.0000000   0.0000000  -0.0000000
    3  -0.0001020  -0.0034886   0.0029436   0.0001020   0.0034886  -0.0029436
 Max gradient component =       6.049E-03
 RMS gradient           =       2.766E-03
 Gradient time:  CPU 111.09 s  wall 27.91 s
 Geometry Optimization Parameters
   NAtoms,    NIC,     NZ,  NCons,   NDum,   NFix, NCnnct, MaxDiis
       12      78      12       0       0       0       0       0

 Cartesian Hessian Update
 Hessian updated using BFGS update


** GEOMETRY OPTIMIZATION IN DELOCALIZED INTERNAL COORDINATES **
   Searching for a Minimum

   Optimization Cycle:   2

                       Coordinates (Angstroms)
     ATOM                X               Y               Z
      1  C        -0.0020748539    0.0000000000   -0.0015645360
      2  C        -0.0205745915    0.0000000000    1.4078232194
      3  C         1.2054107290    0.0000000000    2.1154306374
      4  C         2.4179912923    0.0000000000    1.3963945481
      5  C         2.4364910248    0.0000000000   -0.0129932069
      6  C         1.2105057064    0.0000000000   -0.7206006295
      7  Br       -1.6526502029    0.0000000000   -0.9573545806
      8  I        -1.9170380795    0.0000000000    2.4239212731
      9  I         1.2786382666    0.0000000000    4.2613949330
     10  Br        4.0685666513    0.0000000000    2.3521845752
     11  I         4.3329544814    0.0000000000   -1.0290912795
     12  I         1.1372781436    0.0000000000   -2.8665649536
   Point Group: c1    Number of degrees of freedom:    30


   Energy is -33054.993651679

 Hessian updated using BFGS update

  7 Hessian modes will be used to form the next step
  Hessian Eigenvalues:
     0.116831    0.124431    0.198753    0.249142    0.346434    0.457415
     0.555919

 Minimum search - taking simple RFO step
 Searching for Lamda that Minimizes Along All modes
 Value Taken    Lamda =  -0.00351448
 Step Taken.  Stepsize is  0.093228

                             Maximum     Tolerance    Cnvgd?
         Gradient           0.037279      0.000300      NO
         Displacement       0.091676      0.001200      NO
         Energy change     -0.004290      0.000001      NO


 New Cartesian Coordinates Obtained by Inverse Iteration

 Displacement from previous Coordinates is:  0.280528
 ----------------------------------------------------------------
             Standard Nuclear Orientation (Angstroms)
    I     Atom           X                Y                Z
 ----------------------------------------------------------------
    1      C      -0.0070918979     0.0000000000    -0.0043349150
    2      C      -0.0150487977     0.0000000000     1.4056063712
    3      C       1.2047640835     0.0000000000     2.1106378024
    4      C       2.4230083211     0.0000000000     1.3991649283
    5      C       2.4309652190     0.0000000000    -0.0107763597
    6      C       1.2111523390     0.0000000000    -0.7158077934
    7      Br     -1.6629568392     0.0000000000    -0.9578099129
    8      I      -1.8782823688     0.0000000000     2.4836709856
    9      I       1.2028794112     0.0000000000     4.2583984807
   10      Br      4.0788732681     0.0000000000     2.3526399291
   11      I       4.2941987865     0.0000000000    -1.0888410030
   12      I       1.2130370427     0.0000000000    -2.8635685132
 ----------------------------------------------------------------
 Nuclear Repulsion Energy =        5386.50167918 hartrees
 There are      159 alpha and      159 beta electrons
 Applying Cartesian multipole field
    Component          Value
    ---------          -----
     (2,0,0)        1.00000E-11
     (0,2,0)        2.00000E-11
     (0,0,2)       -3.00000E-11
 Nucleus-field energy     =    -0.0000001467 hartrees
 Requested basis set is 6-311++G(d,p)
 There are 170 shells and 476 basis functions
 A cutoff of  1.0D-11 yielded   7944 shell pairs
 There are     69053 function pairs (     77536 Cartesian)
 Smallest overlap matrix eigenvalue = 5.97E-07

 Q-Chem warning in module stvman/mkSTV.C, line 318:

 Overlap eigenvalue is smaller than square root of threshold
 Use THRESH >= 12 to get rid of this warning

 Linear dependence detected in AO basis
 Tighter screening thresholds may be required for diffuse basis sets
 Use S2THRESH > 14 and THRESH = 14 in case of SCF convergence issues
 Number of orthogonalized atomic orbitals = 475
 Maximum deviation from orthogonality = 1.082E-10
 Guess MOs from SCF MO coefficient file

 -----------------------------------------------------------------------
  General SCF calculation program by
  Eric Jon Sundstrom, Paul Horn, Yuezhi Mao, Dmitri Zuev, Alec White,
  David Stuck, Shaama M.S., Shane Yost, Joonho Lee, David Small,
  Daniel Levine, Susi Lehtola, Hugh Burton, Evgeny Epifanovsky,
  Bang C. Huynh
 -----------------------------------------------------------------------
 Exchange:     0.2000 Hartree-Fock + 0.0800 Slater + 0.7200 B88
 Correlation:  0.1900 VWN1RPA + 0.8100 LYP
 Using SG-1 standard quadrature grid
 using 4 threads for integral computing
 -------------------------------------------------------
 OpenMP Integral computing Module                
 Release: version 2.0, May 2017, Q-Chem Inc. Pleasanton 
 -------------------------------------------------------
 A restricted SCF calculation will be
 performed using DIIS
 SCF converges when DIIS error is below 1.0e-08
 ---------------------------------------
  Cycle       Energy         DIIS error
 ---------------------------------------
    1  -33054.9927510458      2.61e-04  
    2  -33054.9943652134      7.82e-05  
    3  -33054.9943324816      8.65e-05  
    4  -33054.9945431474      2.39e-05  
    5  -33054.9945578436      8.78e-06  
    6  -33054.9945601071      3.24e-06  
    7  -33054.9945604216      7.63e-07  
    8  -33054.9945604351      1.97e-07  
    9  -33054.9945604348      2.80e-08  
   10  -33054.9945604353      1.03e-08  
   11  -33054.9945604412      5.24e-09  Convergence criterion met
 ---------------------------------------
 SCF time:   CPU 272.05s  wall 73.00s 
 SCF   energy in the final basis set =   -33054.9945604412
 Total energy in the final basis set =   -33054.9945604412

 --------------------------------------------------------------

                    Orbital Energies (a.u.)
 --------------------------------------------------------------

 Alpha MOs
 -- Occupied --
***********************************-482.8547-482.8547-176.3184-176.3184
********-176.3184-165.7223-165.7223-165.7222-165.7222-165.7200-165.7200
********-165.7200-165.7198-165.7198-165.7198-165.7198 -62.5076 -62.5076
-56.3283 -56.3283 -56.3242 -56.3242 -56.3238 -56.3238 -35.8148 -35.8148
-35.8148 -35.8148 -31.3084 -31.3084 -31.3083 -31.3083 -31.3021 -31.3021
-31.3020 -31.3020 -31.3015 -31.3015 -31.3015 -31.3015 -22.9588 -22.9588
-22.9587 -22.9587 -22.9574 -22.9574 -22.9573 -22.9573 -22.9570 -22.9570
-22.9570 -22.9570 -22.9526 -22.9526 -22.9526 -22.9526 -22.9525 -22.9525
-22.9525 -22.9525 -10.2829 -10.2829 -10.2739 -10.2738 -10.2734 -10.2734
 -8.7164  -8.7164  -6.5486  -6.5486  -6.5349  -6.5349  -6.5339  -6.5339
 -6.3642  -6.3642  -6.3642  -6.3642  -4.7772  -4.7772  -4.7772  -4.7772
 -4.7619  -4.7619  -4.7618  -4.7618  -4.7609  -4.7609  -4.7608  -4.7608
 -2.6593  -2.6593  -2.6558  -2.6558  -2.6550  -2.6550  -2.6440  -2.6440
 -2.6439  -2.6439  -2.0428  -2.0428  -2.0427  -2.0427  -2.0384  -2.0384
 -2.0383  -2.0383  -2.0377  -2.0377  -2.0376  -2.0376  -2.0244  -2.0243
 -2.0243  -2.0243  -2.0242  -2.0242  -2.0241  -2.0241  -0.9314  -0.8654
 -0.8222  -0.8142  -0.7492  -0.7092  -0.6993  -0.6581  -0.6527  -0.6104
 -0.5913  -0.5402  -0.4887  -0.4504  -0.4502  -0.4123  -0.4115  -0.3849
 -0.3778  -0.3648  -0.3588  -0.3373  -0.3349  -0.3224  -0.3155  -0.2920
 -0.2905  -0.2887  -0.2839  -0.2614  -0.2607  -0.2581  -0.2388
 -- Virtual --
 -0.1205  -0.0757  -0.0724  -0.0697  -0.0612  -0.0268  -0.0237  -0.0101
  0.0039   0.0284   0.0313   0.0469   0.0518   0.0523   0.0537   0.0670
  0.0675   0.0714   0.0802   0.0867   0.0928   0.1013   0.1066   0.1191
  0.1206   0.1249   0.1263   0.1343   0.1349   0.1431   0.1715   0.1727
  0.1729   0.1868   0.1891   0.1908   0.1954   0.1991   0.1993   0.2017
  0.2071   0.2195   0.2198   0.2286   0.2425   0.2470   0.2523   0.2682
  0.2698   0.2826   0.2885   0.3085   0.3112   0.3116   0.3497   0.3560
  0.3676   0.3709   0.3777   0.3853   0.3918   0.3984   0.4005   0.4077
  0.4095   0.4180   0.4189   0.4191   0.4379   0.4396   0.4418   0.4606
  0.4624   0.4662   0.4734   0.4826   0.4948   0.5015   0.5043   0.5082
  0.5159   0.5224   0.5300   0.5304   0.5496   0.5567   0.5617   0.5830
  0.5854   0.5944   0.5968   0.6005   0.6084   0.6402   0.6415   0.6655
  0.6811   0.6954   0.6986   0.6987   0.7057   0.7290   0.7292   0.7486
  0.7527   0.7601   0.7712   0.7748   0.8239   0.8252   0.8479   0.8721
  0.9023   0.9120   0.9398   0.9442   0.9712   1.0191   1.0286   1.0833
  1.0843   1.0848   1.0942   1.1207   1.1681   1.1864   1.2199   1.2255
  1.2982   1.3286   1.3299   1.3368   1.3380   1.3657   1.3831   1.3845
  1.3914   1.4258   1.4575   1.4683   1.4854   1.5009   1.5045   1.5273
  1.5438   1.5506   1.5955   1.7154   1.7200   1.7466   1.7749   1.8063
  1.8109   1.8424   1.8449   1.8974   1.9778   2.0034   2.0280   2.0369
  2.1187   2.1267   2.1368   2.2098   2.2275   2.2456   2.2511   2.2897
  2.3020   2.3334   2.4992   2.5685   2.6883   2.7136   2.7474   2.8153
  2.8174   2.8490   2.9200   2.9394   3.0348   3.0470   3.1077   3.1364
  3.3591   3.3768   3.5896   3.7835   3.7979   3.9335   3.9341   3.9566
  3.9674   3.9685   3.9849   3.9855   3.9941   4.0001   4.0112   4.0254
  4.0319   4.0331   4.0334   4.0394   4.0640   4.0665   4.0715   4.1157
  4.1170   4.1609   4.1832   4.2311   4.2360   4.2567   4.2797   4.3035
  4.3082   4.3895   4.4075   4.4082   4.4452   4.4960   4.6086   4.7860
  5.9950   5.9998   6.0250   6.0500   6.0535   6.0606   6.0959   6.1197
  6.1519   6.1730   6.1879   6.2096   6.6987   6.7766   7.5458   7.5630
  7.6620   7.7183   7.7255   7.7441  23.1576  23.7431  23.7453  23.8964
 23.9023  23.9799  27.8458  27.8469  27.9117  27.9778  28.3364  28.3400
 28.3589  28.3781  28.3831  28.3912  28.3977  28.4123  28.4195  28.4413
 28.4551  28.4769  28.5199  28.5278  28.5310  28.5317  28.5321  28.5421
 28.5425  28.5509  28.5589  28.5626  28.5643  28.5723  28.5885  28.6002
 28.6330  28.6459  28.6852  28.6967  28.7461  28.7662  47.9518  48.0253
127.8796 127.8823 127.8964 127.9112 127.9231 127.9234 127.9457 127.9490
127.9698 127.9834 127.9857 127.9999 151.6448 151.6460 151.7021 151.7603
289.7426 289.7595 289.8604 289.9165 289.9481 289.96671020.75491020.8478
********1901.80791901.86711901.9278
 --------------------------------------------------------------

          Ground-State Mulliken Net Atomic Charges

     Atom                 Charge (a.u.)
  ----------------------------------------
      1 C                     0.185748
      2 C                    -0.058225
      3 C                    -0.082609
      4 C                     0.185748
      5 C                    -0.058225
      6 C                    -0.082609
      7 Br                   -0.260988
      8 I                     0.107548
      9 I                     0.108526
     10 Br                   -0.260988
     11 I                     0.107548
     12 I                     0.108526
  ----------------------------------------
  Sum of atomic charges =     0.000000

 -----------------------------------------------------------------
                    Cartesian Multipole Moments
 -----------------------------------------------------------------
    Charge (ESU x 10^10)
                -0.0000
    Dipole Moment (Debye)
         X      -0.0000      Y      -0.0000      Z       0.0000
       Tot       0.0000
    Quadrupole Moments (Debye-Ang)
        XX    -176.9779     XY      -0.0000     YY    -186.6819
        XZ      -2.4784     YZ      -0.0000     ZZ    -174.1204
    Octopole Moments (Debye-Ang^2)
       XXX    -641.3458    XXY      -0.0000    XYY    -225.5040
       YYY      -0.0000    XXZ    -129.4147    XYZ       0.0000
       YYZ    -130.1948    XZZ    -213.7872    YZZ      -0.0000
       ZZZ    -364.3026
    Hexadecapole Moments (Debye-Ang^3)
      XXXX   -6677.2212   XXXY      -0.0000   XXYY   -1247.8496
      XYYY      -0.0000   YYYY    -249.2364   XXXZ    -113.7454
      XXYZ      -0.0000   XYYZ     -15.1441   YYYZ      -0.0000
      XXZZ   -2212.7273   XYZZ      -0.0000   YYZZ   -1227.3594
      XZZZ     -56.3758   YZZZ      -0.0000   ZZZZ   -6465.5048
 -----------------------------------------------------------------
 Calculating analytic gradient of the SCF energy
 Gradient of SCF Energy
            1           2           3           4           5           6
    1  -0.0004946  -0.0010724   0.0000901   0.0004946   0.0010724  -0.0000901
    2  -0.0000000   0.0000000   0.0000000   0.0000000  -0.0000000   0.0000000
    3  -0.0003412   0.0005496   0.0008930   0.0003412  -0.0005496  -0.0008930
            7           8           9          10          11          12
    1  -0.0020570  -0.0006770  -0.0036625   0.0020570   0.0006770   0.0036625
    2   0.0000000  -0.0000000   0.0000000   0.0000000   0.0000000  -0.0000000
    3  -0.0009571   0.0039800   0.0027900   0.0009571  -0.0039800  -0.0027900
 Max gradient component =       3.980E-03
 RMS gradient           =       1.586E-03
 Gradient time:  CPU 111.03 s  wall 27.90 s
 Geometry Optimization Parameters
   NAtoms,    NIC,     NZ,  NCons,   NDum,   NFix, NCnnct, MaxDiis
       12      78      12       0       0       0       0       0

 Cartesian Hessian Update
 Hessian updated using BFGS update


** GEOMETRY OPTIMIZATION IN DELOCALIZED INTERNAL COORDINATES **
   Searching for a Minimum

   Optimization Cycle:   3

                       Coordinates (Angstroms)
     ATOM                X               Y               Z
      1  C        -0.0070918979    0.0000000000   -0.0043349150
      2  C        -0.0150487977    0.0000000000    1.4056063712
      3  C         1.2047640835    0.0000000000    2.1106378024
      4  C         2.4230083211    0.0000000000    1.3991649283
      5  C         2.4309652190    0.0000000000   -0.0107763597
      6  C         1.2111523390    0.0000000000   -0.7158077934
      7  Br       -1.6629568392    0.0000000000   -0.9578099129
      8  I        -1.8782823688    0.0000000000    2.4836709856
      9  I         1.2028794112    0.0000000000    4.2583984807
     10  Br        4.0788732681    0.0000000000    2.3526399291
     11  I         4.2941987865    0.0000000000   -1.0888410030
     12  I         1.2130370427    0.0000000000   -2.8635685132
   Point Group: c1    Number of degrees of freedom:    30


   Energy is -33054.994560441

 Hessian updated using BFGS update

 11 Hessian modes will be used to form the next step
  Hessian Eigenvalues:
     0.123938    0.124424    0.124425    0.200477    0.249158    0.249985
     0.426727    0.433473    0.448332    0.464877    0.651403

 Minimum search - taking simple RFO step
 Searching for Lamda that Minimizes Along All modes
 Value Taken    Lamda =  -0.00114512
 Step Taken.  Stepsize is  0.062954

                             Maximum     Tolerance    Cnvgd?
         Gradient           0.020370      0.000300      NO
         Displacement       0.040377      0.001200      NO
         Energy change     -0.000909      0.000001      NO


 New Cartesian Coordinates Obtained by Inverse Iteration

 Displacement from previous Coordinates is:  0.123213
 ----------------------------------------------------------------
             Standard Nuclear Orientation (Angstroms)
    I     Atom           X                Y                Z
 ----------------------------------------------------------------
    1      C      -0.0034704013     0.0000000000    -0.0024111732
    2      C      -0.0119042740     0.0000000000     1.4028947291
    3      C       1.2054977948     0.0000000000     2.1065474856
    4      C       2.4193868276     0.0000000000     1.3972411725
    5      C       2.4278206903     0.0000000000    -0.0080647254
    6      C       1.2104186332     0.0000000000    -0.7117174894
    7      Br     -1.6541372515     0.0000000000    -0.9554794540
    8      I      -1.8766186518     0.0000000000     2.4532747225
    9      I       1.2307090652     0.0000000000     4.2413729253
   10      Br      4.0700536862     0.0000000000     2.3503094379
   11      I       4.2925350544     0.0000000000    -1.0584446942
   12      I       1.1852073945     0.0000000000    -2.8465429367
 ----------------------------------------------------------------
 Nuclear Repulsion Energy =        5406.48745553 hartrees
 There are      159 alpha and      159 beta electrons
 Applying Cartesian multipole field
    Component          Value
    ---------          -----
     (2,0,0)        1.00000E-11
     (0,2,0)        2.00000E-11
     (0,0,2)       -3.00000E-11
 Nucleus-field energy     =    -0.0000001442 hartrees
 Requested basis set is 6-311++G(d,p)
 There are 170 shells and 476 basis functions
 A cutoff of  1.0D-11 yielded   7962 shell pairs
 There are     69359 function pairs (     77926 Cartesian)
 Smallest overlap matrix eigenvalue = 5.74E-07

 Q-Chem warning in module stvman/mkSTV.C, line 318:

 Overlap eigenvalue is smaller than square root of threshold
 Use THRESH >= 12 to get rid of this warning

 Linear dependence detected in AO basis
 Tighter screening thresholds may be required for diffuse basis sets
 Use S2THRESH > 14 and THRESH = 14 in case of SCF convergence issues
 Number of orthogonalized atomic orbitals = 475
 Maximum deviation from orthogonality = 1.967E-10
 Guess MOs from SCF MO coefficient file

 -----------------------------------------------------------------------
  General SCF calculation program by
  Eric Jon Sundstrom, Paul Horn, Yuezhi Mao, Dmitri Zuev, Alec White,
  David Stuck, Shaama M.S., Shane Yost, Joonho Lee, David Small,
  Daniel Levine, Susi Lehtola, Hugh Burton, Evgeny Epifanovsky,
  Bang C. Huynh
 -----------------------------------------------------------------------
 Exchange:     0.2000 Hartree-Fock + 0.0800 Slater + 0.7200 B88
 Correlation:  0.1900 VWN1RPA + 0.8100 LYP
 Using SG-1 standard quadrature grid
 using 4 threads for integral computing
 -------------------------------------------------------
 OpenMP Integral computing Module                
 Release: version 2.0, May 2017, Q-Chem Inc. Pleasanton 
 -------------------------------------------------------
 A restricted SCF calculation will be
 performed using DIIS
 SCF converges when DIIS error is below 1.0e-08
 ---------------------------------------
  Cycle       Energy         DIIS error
 ---------------------------------------
    1  -33054.9947033479      1.29e-04  
    2  -33054.9949045357      7.04e-05  
    3  -33054.9947100066      1.04e-04  
    4  -33054.9950627235      1.12e-05  
    5  -33054.9950669603      2.68e-06  
    6  -33054.9950671379      9.37e-07  
    7  -33054.9950671595      3.59e-07  
    8  -33054.9950671625      1.17e-07  
    9  -33054.9950671634      1.49e-08  
   10  -33054.9950671594      5.91e-09  Convergence criterion met
 ---------------------------------------
 SCF time:   CPU 250.89s  wall 67.00s 
 SCF   energy in the final basis set =   -33054.9950671594
 Total energy in the final basis set =   -33054.9950671594

 --------------------------------------------------------------

                    Orbital Energies (a.u.)
 --------------------------------------------------------------

 Alpha MOs
 -- Occupied --
***********************************-482.8544-482.8544-176.3180-176.3180
********-176.3180-165.7219-165.7219-165.7218-165.7218-165.7196-165.7196
********-165.7196-165.7194-165.7194-165.7194-165.7194 -62.5074 -62.5074
-56.3281 -56.3281 -56.3240 -56.3240 -56.3236 -56.3236 -35.8145 -35.8145
-35.8144 -35.8144 -31.3080 -31.3080 -31.3079 -31.3079 -31.3017 -31.3017
-31.3016 -31.3016 -31.3011 -31.3011 -31.3011 -31.3011 -22.9584 -22.9584
-22.9583 -22.9583 -22.9570 -22.9570 -22.9569 -22.9569 -22.9566 -22.9566
-22.9566 -22.9566 -22.9522 -22.9522 -22.9522 -22.9522 -22.9522 -22.9521
-22.9521 -22.9521 -10.2811 -10.2810 -10.2722 -10.2721 -10.2717 -10.2717
 -8.7164  -8.7164  -6.5485  -6.5485  -6.5349  -6.5349  -6.5339  -6.5339
 -6.3639  -6.3639  -6.3639  -6.3639  -4.7769  -4.7769  -4.7769  -4.7769
 -4.7616  -4.7616  -4.7616  -4.7616  -4.7606  -4.7606  -4.7606  -4.7606
 -2.6592  -2.6592  -2.6557  -2.6557  -2.6549  -2.6549  -2.6440  -2.6440
 -2.6439  -2.6439  -2.0426  -2.0426  -2.0424  -2.0424  -2.0381  -2.0381
 -2.0380  -2.0380  -2.0373  -2.0373  -2.0373  -2.0373  -2.0241  -2.0241
 -2.0240  -2.0240  -2.0240  -2.0240  -2.0239  -2.0239  -0.9338  -0.8675
 -0.8238  -0.8152  -0.7500  -0.7124  -0.6999  -0.6589  -0.6523  -0.6108
 -0.5910  -0.5420  -0.4895  -0.4521  -0.4507  -0.4131  -0.4121  -0.3855
 -0.3793  -0.3657  -0.3598  -0.3384  -0.3365  -0.3227  -0.3141  -0.2928
 -0.2907  -0.2882  -0.2811  -0.2629  -0.2606  -0.2571  -0.2381
 -- Virtual --
 -0.1181  -0.0725  -0.0718  -0.0686  -0.0588  -0.0245  -0.0213  -0.0089
  0.0048   0.0284   0.0312   0.0468   0.0517   0.0527   0.0541   0.0671
  0.0677   0.0723   0.0802   0.0863   0.0926   0.1013   0.1069   0.1195
  0.1200   0.1252   0.1268   0.1338   0.1343   0.1429   0.1697   0.1749
  0.1758   0.1867   0.1883   0.1907   0.1947   0.1986   0.2004   0.2026
  0.2089   0.2194   0.2221   0.2291   0.2431   0.2482   0.2531   0.2686
  0.2711   0.2832   0.2903   0.3092   0.3107   0.3134   0.3506   0.3559
  0.3692   0.3714   0.3816   0.3845   0.3925   0.3995   0.4009   0.4091
  0.4114   0.4172   0.4214   0.4219   0.4396   0.4402   0.4416   0.4593
  0.4640   0.4682   0.4722   0.4765   0.4938   0.5035   0.5071   0.5081
  0.5155   0.5235   0.5309   0.5321   0.5505   0.5562   0.5638   0.5833
  0.5886   0.5945   0.6007   0.6060   0.6121   0.6423   0.6443   0.6679
  0.6854   0.6983   0.6994   0.7012   0.7068   0.7303   0.7336   0.7471
  0.7562   0.7645   0.7743   0.7770   0.8247   0.8263   0.8478   0.8753
  0.9048   0.9151   0.9408   0.9433   0.9720   1.0246   1.0303   1.0839
  1.0851   1.0859   1.0992   1.1170   1.1705   1.1895   1.2215   1.2283
  1.2983   1.3326   1.3328   1.3383   1.3404   1.3668   1.3846   1.3935
  1.3985   1.4359   1.4620   1.4695   1.4844   1.5001   1.5046   1.5279
  1.5490   1.5508   1.5985   1.7183   1.7213   1.7507   1.7775   1.8104
  1.8141   1.8446   1.8491   1.9003   1.9828   2.0037   2.0292   2.0405
  2.1186   2.1309   2.1396   2.2124   2.2328   2.2519   2.2563   2.2947
  2.3066   2.3384   2.5014   2.5702   2.6889   2.7150   2.7535   2.8171
  2.8185   2.8503   2.9228   2.9417   3.0393   3.0573   3.1118   3.1421
  3.3661   3.3816   3.5990   3.7874   3.8047   3.9339   3.9353   3.9588
  3.9667   3.9668   3.9860   3.9862   3.9952   4.0028   4.0177   4.0259
  4.0292   4.0301   4.0354   4.0421   4.0666   4.0678   4.0728   4.1196
  4.1224   4.1589   4.1840   4.2355   4.2377   4.2597   4.2840   4.3063
  4.3113   4.3884   4.4074   4.4102   4.4502   4.5031   4.6183   4.7949
  5.9963   6.0013   6.0258   6.0510   6.0613   6.0659   6.0997   6.1257
  6.1531   6.1718   6.1888   6.2110   6.7046   6.7793   7.5460   7.5638
  7.6625   7.7193   7.7281   7.7480  23.1576  23.7531  23.7558  23.9137
 23.9152  23.9973  27.8482  27.8491  27.9164  27.9834  28.3375  28.3413
 28.3597  28.3791  28.3883  28.3945  28.4028  28.4162  28.4213  28.4435
 28.4556  28.4748  28.5207  28.5289  28.5317  28.5319  28.5330  28.5431
 28.5436  28.5533  28.5603  28.5621  28.5629  28.5735  28.5902  28.6032
 28.6336  28.6450  28.6864  28.6989  28.7497  28.7685  47.9561  48.0271
127.8806 127.8834 127.8972 127.9122 127.9262 127.9286 127.9478 127.9524
127.9706 127.9828 127.9864 128.0008 151.6469 151.6480 151.7061 151.7653
289.7431 289.7606 289.8615 289.9180 289.9506 289.97081020.76021020.8501
********1901.81011901.87131901.9330
 --------------------------------------------------------------

          Ground-State Mulliken Net Atomic Charges

     Atom                 Charge (a.u.)
  ----------------------------------------
      1 C                     0.227571
      2 C                    -0.074950
      3 C                    -0.100793
      4 C                     0.227571
      5 C                    -0.074950
      6 C                    -0.100793
      7 Br                   -0.265731
      8 I                     0.106478
      9 I                     0.107425
     10 Br                   -0.265731
     11 I                     0.106478
     12 I                     0.107425
  ----------------------------------------
  Sum of atomic charges =     0.000000

 -----------------------------------------------------------------
                    Cartesian Multipole Moments
 -----------------------------------------------------------------
    Charge (ESU x 10^10)
                -0.0000
    Dipole Moment (Debye)
         X       0.0000      Y      -0.0000      Z       0.0000
       Tot       0.0000
    Quadrupole Moments (Debye-Ang)
        XX    -176.7702     XY      -0.0000     YY    -186.5335
        XZ      -1.8824     YZ      -0.0000     ZZ    -174.5293
    Octopole Moments (Debye-Ang^2)
       XXX    -640.5930    XXY      -0.0000    XYY    -225.3247
       YYY      -0.0000    XXZ    -127.8299    XYZ      -0.0000
       YYZ    -130.0913    XZZ    -213.4497    YZZ      -0.0000
       ZZZ    -365.1580
    Hexadecapole Moments (Debye-Ang^3)
      XXXX   -6653.8810   XXXY      -0.0000   XXYY   -1244.4489
      XYYY      -0.0000   YYYY    -248.8678   XXXZ    -138.4927
      XXYZ      -0.0000   XYYZ     -25.1879   YYYZ      -0.0000
      XXZZ   -2200.2301   XYZZ      -0.0000   YYZZ   -1213.3775
      XZZZ     -72.3862   YZZZ      -0.0000   ZZZZ   -6399.2043
 -----------------------------------------------------------------
 Calculating analytic gradient of the SCF energy
 Gradient of SCF Energy
            1           2           3           4           5           6
    1   0.0006342  -0.0000617   0.0001001  -0.0006342   0.0000617  -0.0001001
    2  -0.0000000  -0.0000000   0.0000000  -0.0000000  -0.0000000   0.0000000
    3   0.0001928  -0.0001144  -0.0005228  -0.0001928   0.0001144   0.0005228
            7           8           9          10          11          12
    1   0.0002840   0.0006105   0.0000850  -0.0002840  -0.0006105  -0.0000850
    2  -0.0000000   0.0000000   0.0000000  -0.0000000   0.0000000   0.0000000
    3   0.0000183  -0.0005600  -0.0004828  -0.0000183   0.0005600   0.0004828
 Max gradient component =       6.342E-04
 RMS gradient           =       3.116E-04
 Gradient time:  CPU 111.91 s  wall 28.12 s
 Geometry Optimization Parameters
   NAtoms,    NIC,     NZ,  NCons,   NDum,   NFix, NCnnct, MaxDiis
       12      78      12       0       0       0       0       0

 Cartesian Hessian Update
 Hessian updated using BFGS update


** GEOMETRY OPTIMIZATION IN DELOCALIZED INTERNAL COORDINATES **
   Searching for a Minimum

   Optimization Cycle:   4

                       Coordinates (Angstroms)
     ATOM                X               Y               Z
      1  C        -0.0034704013    0.0000000000   -0.0024111732
      2  C        -0.0119042740    0.0000000000    1.4028947291
      3  C         1.2054977948    0.0000000000    2.1065474856
      4  C         2.4193868276    0.0000000000    1.3972411725
      5  C         2.4278206903    0.0000000000   -0.0080647254
      6  C         1.2104186332    0.0000000000   -0.7117174894
      7  Br       -1.6541372515    0.0000000000   -0.9554794540
      8  I        -1.8766186518    0.0000000000    2.4532747225
      9  I         1.2307090652    0.0000000000    4.2413729253
     10  Br        4.0700536862    0.0000000000    2.3503094379
     11  I         4.2925350544    0.0000000000   -1.0584446942
     12  I         1.1852073945    0.0000000000   -2.8465429367
   Point Group: c1    Number of degrees of freedom:    30


   Energy is -33054.995067159

 Hessian updated using BFGS update

 11 Hessian modes will be used to form the next step
  Hessian Eigenvalues:
     0.124142    0.134139    0.201181    0.249022    0.249982    0.250230
     0.426727    0.429694    0.464803    0.470452    0.649621

 Minimum search - taking simple RFO step
 Searching for Lamda that Minimizes Along All modes
 Value Taken    Lamda =  -0.00002414
 Step Taken.  Stepsize is  0.010649

                             Maximum     Tolerance    Cnvgd?
         Gradient           0.002551      0.000300      NO
         Displacement       0.008094      0.001200      NO
         Energy change     -0.000507      0.000001      NO


 New Cartesian Coordinates Obtained by Inverse Iteration

 Displacement from previous Coordinates is:  0.014834
 ----------------------------------------------------------------
             Standard Nuclear Orientation (Angstroms)
    I     Atom           X                Y                Z
 ----------------------------------------------------------------
    1      C      -0.0042581950     0.0000000000    -0.0027901844
    2      C      -0.0125433649     0.0000000000     1.4034545170
    3      C       1.2054724156     0.0000000000     2.1076662211
    4      C       2.4201746249     0.0000000000     1.3976201890
    5      C       2.4284597987     0.0000000000    -0.0086245236
    6      C       1.2104440133     0.0000000000    -0.7128362168
    7      Br     -1.6557771332     0.0000000000    -0.9554905001
    8      I      -1.8798009766     0.0000000000     2.4555516828
    9      I       1.2294846531     0.0000000000     4.2443006536
   10      Br      4.0716935221     0.0000000000     2.3503205181
   11      I       4.2957174371     0.0000000000    -1.0607217263
   12      I       1.1864317725     0.0000000000    -2.8494706305
 ----------------------------------------------------------------
 Nuclear Repulsion Energy =        5402.09939717 hartrees
 There are      159 alpha and      159 beta electrons
 Applying Cartesian multipole field
    Component          Value
    ---------          -----
     (2,0,0)        1.00000E-11
     (0,2,0)        2.00000E-11
     (0,0,2)       -3.00000E-11
 Nucleus-field energy     =    -0.0000001444 hartrees
 Requested basis set is 6-311++G(d,p)
 There are 170 shells and 476 basis functions
 A cutoff of  1.0D-11 yielded   7962 shell pairs
 There are     69359 function pairs (     77926 Cartesian)
 Smallest overlap matrix eigenvalue = 5.78E-07

 Q-Chem warning in module stvman/mkSTV.C, line 318:

 Overlap eigenvalue is smaller than square root of threshold
 Use THRESH >= 12 to get rid of this warning

 Linear dependence detected in AO basis
 Tighter screening thresholds may be required for diffuse basis sets
 Use S2THRESH > 14 and THRESH = 14 in case of SCF convergence issues
 Number of orthogonalized atomic orbitals = 475
 Maximum deviation from orthogonality = 4.087E-10
 Guess MOs from SCF MO coefficient file

 -----------------------------------------------------------------------
  General SCF calculation program by
  Eric Jon Sundstrom, Paul Horn, Yuezhi Mao, Dmitri Zuev, Alec White,
  David Stuck, Shaama M.S., Shane Yost, Joonho Lee, David Small,
  Daniel Levine, Susi Lehtola, Hugh Burton, Evgeny Epifanovsky,
  Bang C. Huynh
 -----------------------------------------------------------------------
 Exchange:     0.2000 Hartree-Fock + 0.0800 Slater + 0.7200 B88
 Correlation:  0.1900 VWN1RPA + 0.8100 LYP
 Using SG-1 standard quadrature grid
 using 4 threads for integral computing
 -------------------------------------------------------
 OpenMP Integral computing Module                
 Release: version 2.0, May 2017, Q-Chem Inc. Pleasanton 
 -------------------------------------------------------
 A restricted SCF calculation will be
 performed using DIIS
 SCF converges when DIIS error is below 1.0e-08
 ---------------------------------------
  Cycle       Energy         DIIS error
 ---------------------------------------
    1  -33054.9950708184      2.48e-05  
    2  -33054.9950720063      1.41e-05  
    3  -33054.9950636347      2.12e-05  
    4  -33054.9950783398      1.23e-06  
    5  -33054.9950783789      4.72e-07  
    6  -33054.9950783839      8.82e-08  
    7  -33054.9950783831      3.92e-08  
    8  -33054.9950783826      8.43e-09  Convergence criterion met
 ---------------------------------------
 SCF time:   CPU 202.42s  wall 54.00s 
 SCF   energy in the final basis set =   -33054.9950783826
 Total energy in the final basis set =   -33054.9950783826

 --------------------------------------------------------------

                    Orbital Energies (a.u.)
 --------------------------------------------------------------

 Alpha MOs
 -- Occupied --
***********************************-482.8545-482.8545-176.3181-176.3181
********-176.3180-165.7219-165.7219-165.7219-165.7219-165.7197-165.7197
********-165.7197-165.7195-165.7195-165.7194-165.7194 -62.5075 -62.5075
-56.3282 -56.3282 -56.3241 -56.3241 -56.3237 -56.3237 -35.8145 -35.8145
-35.8145 -35.8145 -31.3081 -31.3081 -31.3080 -31.3080 -31.3018 -31.3018
-31.3017 -31.3017 -31.3012 -31.3012 -31.3012 -31.3011 -22.9585 -22.9585
-22.9584 -22.9584 -22.9571 -22.9571 -22.9570 -22.9570 -22.9567 -22.9567
-22.9566 -22.9566 -22.9523 -22.9523 -22.9523 -22.9523 -22.9522 -22.9522
-22.9522 -22.9522 -10.2814 -10.2814 -10.2725 -10.2725 -10.2720 -10.2720
 -8.7164  -8.7164  -6.5486  -6.5486  -6.5349  -6.5349  -6.5339  -6.5339
 -6.3640  -6.3640  -6.3639  -6.3639  -4.7770  -4.7770  -4.7769  -4.7769
 -4.7617  -4.7617  -4.7616  -4.7616  -4.7607  -4.7607  -4.7606  -4.7606
 -2.6593  -2.6593  -2.6557  -2.6557  -2.6549  -2.6549  -2.6440  -2.6440
 -2.6439  -2.6439  -2.0426  -2.0426  -2.0424  -2.0424  -2.0381  -2.0381
 -2.0381  -2.0381  -2.0374  -2.0374  -2.0373  -2.0373  -2.0242  -2.0242
 -2.0241  -2.0241  -2.0240  -2.0240  -2.0239  -2.0239  -0.9333  -0.8672
 -0.8234  -0.8151  -0.7498  -0.7119  -0.6995  -0.6588  -0.6523  -0.6107
 -0.5910  -0.5416  -0.4893  -0.4518  -0.4507  -0.4130  -0.4119  -0.3855
 -0.3791  -0.3656  -0.3595  -0.3383  -0.3364  -0.3226  -0.3140  -0.2928
 -0.2907  -0.2882  -0.2812  -0.2629  -0.2607  -0.2572  -0.2383
 -- Virtual --
 -0.1185  -0.0730  -0.0720  -0.0688  -0.0592  -0.0249  -0.0219  -0.0090
  0.0047   0.0284   0.0312   0.0468   0.0517   0.0527   0.0540   0.0671
  0.0678   0.0721   0.0802   0.0863   0.0926   0.1013   0.1069   0.1194
  0.1200   0.1252   0.1268   0.1339   0.1343   0.1429   0.1695   0.1747
  0.1755   0.1865   0.1882   0.1907   0.1948   0.1987   0.2002   0.2024
  0.2087   0.2194   0.2217   0.2291   0.2431   0.2480   0.2530   0.2686
  0.2709   0.2830   0.2900   0.3095   0.3103   0.3136   0.3502   0.3559
  0.3693   0.3711   0.3811   0.3845   0.3923   0.3992   0.4007   0.4091
  0.4113   0.4171   0.4210   0.4219   0.4394   0.4396   0.4416   0.4590
  0.4636   0.4679   0.4723   0.4766   0.4939   0.5033   0.5072   0.5074
  0.5156   0.5232   0.5308   0.5317   0.5504   0.5563   0.5635   0.5827
  0.5876   0.5945   0.6002   0.6050   0.6112   0.6422   0.6437   0.6676
  0.6850   0.6981   0.6988   0.7010   0.7065   0.7300   0.7328   0.7472
  0.7555   0.7637   0.7738   0.7767   0.8244   0.8261   0.8477   0.8746
  0.9044   0.9147   0.9406   0.9435   0.9714   1.0240   1.0299   1.0836
  1.0850   1.0858   1.0985   1.1170   1.1700   1.1888   1.2213   1.2278
  1.2977   1.3318   1.3327   1.3382   1.3402   1.3664   1.3842   1.3920
  1.3979   1.4354   1.4612   1.4693   1.4835   1.4997   1.5037   1.5278
  1.5477   1.5506   1.5981   1.7177   1.7209   1.7499   1.7769   1.8096
  1.8132   1.8440   1.8483   1.8997   1.9819   2.0036   2.0290   2.0396
  2.1184   2.1303   2.1390   2.2117   2.2317   2.2504   2.2555   2.2932
  2.3058   2.3373   2.5007   2.5698   2.6887   2.7148   2.7522   2.8168
  2.8182   2.8501   2.9223   2.9413   3.0383   3.0550   3.1109   3.1409
  3.3646   3.3804   3.5969   3.7863   3.8035   3.9340   3.9353   3.9587
  3.9665   3.9668   3.9859   3.9860   3.9951   4.0024   4.0174   4.0257
  4.0290   4.0299   4.0349   4.0419   4.0663   4.0676   4.0726   4.1192
  4.1216   4.1585   4.1833   4.2349   4.2373   4.2591   4.2833   4.3060
  4.3109   4.3882   4.4074   4.4095   4.4490   4.5017   4.6165   4.7928
  5.9962   6.0011   6.0255   6.0507   6.0609   6.0658   6.0991   6.1247
  6.1524   6.1713   6.1878   6.2098   6.7040   6.7789   7.5459   7.5637
  7.6624   7.7191   7.7276   7.7474  23.1577  23.7509  23.7534  23.9100
 23.9120  23.9934  27.8473  27.8485  27.9156  27.9824  28.3374  28.3411
 28.3595  28.3788  28.3880  28.3943  28.4024  28.4158  28.4207  28.4429
 28.4550  28.4744  28.5207  28.5288  28.5316  28.5318  28.5329  28.5429
 28.5434  28.5531  28.5601  28.5619  28.5627  28.5732  28.5899  28.6028
 28.6331  28.6446  28.6861  28.6983  28.7490  28.7681  47.9557  48.0268
127.8805 127.8833 127.8970 127.9119 127.9261 127.9283 127.9475 127.9520
127.9701 127.9824 127.9859 128.0002 151.6464 151.6472 151.7054 151.7643
289.7430 289.7604 289.8612 289.9178 289.9501 289.97021020.75971020.8497
********1901.80921901.87051901.9320
 --------------------------------------------------------------

          Ground-State Mulliken Net Atomic Charges

     Atom                 Charge (a.u.)
  ----------------------------------------
      1 C                     0.223726
      2 C                    -0.072276
      3 C                    -0.100806
      4 C                     0.223726
      5 C                    -0.072276
      6 C                    -0.100806
      7 Br                   -0.265008
      8 I                     0.106626
      9 I                     0.107736
     10 Br                   -0.265008
     11 I                     0.106626
     12 I                     0.107736
  ----------------------------------------
  Sum of atomic charges =     0.000000

 -----------------------------------------------------------------
                    Cartesian Multipole Moments
 -----------------------------------------------------------------
    Charge (ESU x 10^10)
                -0.0000
    Dipole Moment (Debye)
         X      -0.0000      Y      -0.0000      Z       0.0000
       Tot       0.0000
    Quadrupole Moments (Debye-Ang)
        XX    -176.7608     XY      -0.0000     YY    -186.5639
        XZ      -1.9067     YZ       0.0000     ZZ    -174.4955
    Octopole Moments (Debye-Ang^2)
       XXX    -640.5591    XXY      -0.0000    XYY    -225.3614
       YYY      -0.0000    XXZ    -127.8821    XYZ       0.0000
       YYZ    -130.1125    XZZ    -213.4428    YZZ      -0.0000
       ZZZ    -365.0873
    Hexadecapole Moments (Debye-Ang^3)
      XXXX   -6661.6823   XXXY      -0.0000   XXYY   -1246.1011
      XYYY      -0.0000   YYYY    -248.9435   XXXZ    -136.4489
      XXYZ       0.0000   XYYZ     -24.3238   YYYZ       0.0000
      XXZZ   -2203.1301   XYZZ       0.0000   YYZZ   -1215.1689
      XZZZ     -70.4100   YZZZ      -0.0000   ZZZZ   -6407.4424
 -----------------------------------------------------------------
 Calculating analytic gradient of the SCF energy
 Gradient of SCF Energy
            1           2           3           4           5           6
    1   0.0001780  -0.0002513   0.0001147  -0.0001780   0.0002513  -0.0001147
    2  -0.0000000  -0.0000000   0.0000000  -0.0000000  -0.0000000   0.0000000
    3  -0.0000483   0.0000015  -0.0000093   0.0000483  -0.0000015   0.0000093
            7           8           9          10          11          12
    1  -0.0000432  -0.0000921  -0.0000670   0.0000432   0.0000921   0.0000670
    2   0.0000000  -0.0000000   0.0000000  -0.0000000  -0.0000000   0.0000000
    3  -0.0000591  -0.0001079   0.0000745   0.0000591   0.0001079  -0.0000744
 Max gradient component =       2.513E-04
 RMS gradient           =       9.003E-05
 Gradient time:  CPU 111.79 s  wall 28.09 s
 Geometry Optimization Parameters
   NAtoms,    NIC,     NZ,  NCons,   NDum,   NFix, NCnnct, MaxDiis
       12      78      12       0       0       0       0       0

 Cartesian Hessian Update
 Hessian updated using BFGS update


** GEOMETRY OPTIMIZATION IN DELOCALIZED INTERNAL COORDINATES **
   Searching for a Minimum

   Optimization Cycle:   5

                       Coordinates (Angstroms)
     ATOM                X               Y               Z
      1  C        -0.0042581950    0.0000000000   -0.0027901844
      2  C        -0.0125433649    0.0000000000    1.4034545170
      3  C         1.2054724156    0.0000000000    2.1076662211
      4  C         2.4201746249    0.0000000000    1.3976201890
      5  C         2.4284597987    0.0000000000   -0.0086245236
      6  C         1.2104440133    0.0000000000   -0.7128362168
      7  Br       -1.6557771332    0.0000000000   -0.9554905001
      8  I        -1.8798009766    0.0000000000    2.4555516828
      9  I         1.2294846531    0.0000000000    4.2443006536
     10  Br        4.0716935221    0.0000000000    2.3503205181
     11  I         4.2957174371    0.0000000000   -1.0607217263
     12  I         1.1864317725    0.0000000000   -2.8494706305
   Point Group: c1    Number of degrees of freedom:    30


   Energy is -33054.995078383

 Hessian updated using BFGS update

 12 Hessian modes will be used to form the next step
  Hessian Eigenvalues:
     0.122764    0.136193    0.203520    0.248691    0.249444    0.249986
     0.256532    0.426727    0.429989    0.464830    0.504012    0.624708

 Minimum search - taking simple RFO step
 Searching for Lamda that Minimizes Along All modes
 Value Taken    Lamda =   0.00000000
 Step Taken.  Stepsize is  0.001410

                             Maximum     Tolerance    Cnvgd?
         Gradient           0.000283      0.000300     YES
         Displacement       0.000664      0.001200     YES
         Energy change     -0.000011      0.000001      NO


                       Distance Matrix (Angstroms)
             C (  1)   C (  2)   C (  3)   C (  4)   C (  5)   C (  6)
   C (  2)  1.406269
   C (  3)  2.432586  1.406939
   C (  4)  2.799826  2.432725  1.407006
   C (  5)  2.432725  2.820011  2.444255  1.406269
   C (  6)  1.407006  2.444255  2.820507  2.432586  1.406939
   Br(  7)  1.906608  2.874863  4.191620  4.706433  4.192558  2.876474
   I (  8)  3.092104  2.143259  3.104825  4.428206  4.963192  4.425867
   I (  9)  4.422658  3.100490  2.136769  3.085666  4.418700  4.957173
   Br( 10)  4.706433  4.192558  2.876474  1.906608  2.874863  4.191620
   I ( 11)  4.428206  4.963192  4.425867  3.092104  2.143259  3.104825
   I ( 12)  3.085666  4.418700  4.957173  4.422658  3.100490  2.136769
             Br(  7)   I (  8)   I (  9)   Br( 10)   I ( 11)
   I (  8)  3.418391
   I (  9)  5.946643  3.587099
   Br( 10)  6.613041  5.952425  3.415452
   I ( 11)  5.952425  7.106420  6.127401  3.418391
   I ( 12)  3.415452  6.127401  7.093902  5.946643  3.587099

 Final energy is   -33054.995078382613     


 ******************************
 **  OPTIMIZATION CONVERGED  **
 ******************************

                       Coordinates (Angstroms)
     ATOM                X               Y               Z
      1  C        -0.0042581950    0.0000000000   -0.0027901844
      2  C        -0.0125433649    0.0000000000    1.4034545170
      3  C         1.2054724156    0.0000000000    2.1076662211
      4  C         2.4201746249    0.0000000000    1.3976201890
      5  C         2.4284597987    0.0000000000   -0.0086245236
      6  C         1.2104440133    0.0000000000   -0.7128362168
      7  Br       -1.6557771332    0.0000000000   -0.9554905001
      8  I        -1.8798009766    0.0000000000    2.4555516828
      9  I         1.2294846531    0.0000000000    4.2443006536
     10  Br        4.0716935221    0.0000000000    2.3503205181
     11  I         4.2957174371    0.0000000000   -1.0607217263
     12  I         1.1864317725    0.0000000000   -2.8494706305

Z-matrix Print:
$molecule
0 1
I 
C  1 2.136769
C  2 1.406939 1 120.678796
C  3 1.406269 2 119.697348 1 -180.000000 0
C  2 1.407006 1 119.664252 3 -180.000000 0
C  5 1.406269 2 120.645700 1 -180.000000 0
C  6 1.406939 5 119.697348 2 -0.000000 0
Br 4 1.906608 3 119.641496 2 -180.000000 0
Br 5 1.906608 2 119.712805 1 -0.000000 0
I  7 2.136769 6 120.678797 5 -180.000000 0
I  6 2.143259 5 119.736438 2 -180.000000 0
I  3 2.143259 2 120.566214 1 -0.000000 0
$end


 --------------------------------------------------------------

                    Orbital Energies (a.u.)
 --------------------------------------------------------------

 Alpha MOs
 -- Occupied --
***********************************-482.8545-482.8545-176.3181-176.3181
********-176.3180-165.7219-165.7219-165.7219-165.7219-165.7197-165.7197
********-165.7197-165.7195-165.7195-165.7194-165.7194 -62.5075 -62.5075
-56.3282 -56.3282 -56.3241 -56.3241 -56.3237 -56.3237 -35.8145 -35.8145
-35.8145 -35.8145 -31.3081 -31.3081 -31.3080 -31.3080 -31.3018 -31.3018
-31.3017 -31.3017 -31.3012 -31.3012 -31.3012 -31.3011 -22.9585 -22.9585
-22.9584 -22.9584 -22.9571 -22.9571 -22.9570 -22.9570 -22.9567 -22.9567
-22.9566 -22.9566 -22.9523 -22.9523 -22.9523 -22.9523 -22.9522 -22.9522
-22.9522 -22.9522 -10.2814 -10.2814 -10.2725 -10.2725 -10.2720 -10.2720
 -8.7164  -8.7164  -6.5486  -6.5486  -6.5349  -6.5349  -6.5339  -6.5339
 -6.3640  -6.3640  -6.3639  -6.3639  -4.7770  -4.7770  -4.7769  -4.7769
 -4.7617  -4.7617  -4.7616  -4.7616  -4.7607  -4.7607  -4.7606  -4.7606
 -2.6593  -2.6593  -2.6557  -2.6557  -2.6549  -2.6549  -2.6440  -2.6440
 -2.6439  -2.6439  -2.0426  -2.0426  -2.0424  -2.0424  -2.0381  -2.0381
 -2.0381  -2.0381  -2.0374  -2.0374  -2.0373  -2.0373  -2.0242  -2.0242
 -2.0241  -2.0241  -2.0240  -2.0240  -2.0239  -2.0239  -0.9333  -0.8672
 -0.8234  -0.8151  -0.7498  -0.7119  -0.6995  -0.6588  -0.6523  -0.6107
 -0.5910  -0.5416  -0.4893  -0.4518  -0.4507  -0.4130  -0.4119  -0.3855
 -0.3791  -0.3656  -0.3595  -0.3383  -0.3364  -0.3226  -0.3140  -0.2928
 -0.2907  -0.2882  -0.2812  -0.2629  -0.2607  -0.2572  -0.2383
 -- Virtual --
 -0.1185  -0.0730  -0.0720  -0.0688  -0.0592  -0.0249  -0.0219  -0.0090
  0.0047   0.0284   0.0312   0.0468   0.0517   0.0527   0.0540   0.0671
  0.0678   0.0721   0.0802   0.0863   0.0926   0.1013   0.1069   0.1194
  0.1200   0.1252   0.1268   0.1339   0.1343   0.1429   0.1695   0.1747
  0.1755   0.1865   0.1882   0.1907   0.1948   0.1987   0.2002   0.2024
  0.2087   0.2194   0.2217   0.2291   0.2431   0.2480   0.2530   0.2686
  0.2709   0.2830   0.2900   0.3095   0.3103   0.3136   0.3502   0.3559
  0.3693   0.3711   0.3811   0.3845   0.3923   0.3992   0.4007   0.4091
  0.4113   0.4171   0.4210   0.4219   0.4394   0.4396   0.4416   0.4590
  0.4636   0.4679   0.4723   0.4766   0.4939   0.5033   0.5072   0.5074
  0.5156   0.5232   0.5308   0.5317   0.5504   0.5563   0.5635   0.5827
  0.5876   0.5945   0.6002   0.6050   0.6112   0.6422   0.6437   0.6676
  0.6850   0.6981   0.6988   0.7010   0.7065   0.7300   0.7328   0.7472
  0.7555   0.7637   0.7738   0.7767   0.8244   0.8261   0.8477   0.8746
  0.9044   0.9147   0.9406   0.9435   0.9714   1.0240   1.0299   1.0836
  1.0850   1.0858   1.0985   1.1170   1.1700   1.1888   1.2213   1.2278
  1.2977   1.3318   1.3327   1.3382   1.3402   1.3664   1.3842   1.3920
  1.3979   1.4354   1.4612   1.4693   1.4835   1.4997   1.5037   1.5278
  1.5477   1.5506   1.5981   1.7177   1.7209   1.7499   1.7769   1.8096
  1.8132   1.8440   1.8483   1.8997   1.9819   2.0036   2.0290   2.0396
  2.1184   2.1303   2.1390   2.2117   2.2317   2.2504   2.2555   2.2932
  2.3058   2.3373   2.5007   2.5698   2.6887   2.7148   2.7522   2.8168
  2.8182   2.8501   2.9223   2.9413   3.0383   3.0550   3.1109   3.1409
  3.3646   3.3804   3.5969   3.7863   3.8035   3.9340   3.9353   3.9587
  3.9665   3.9668   3.9859   3.9860   3.9951   4.0024   4.0174   4.0257
  4.0290   4.0299   4.0349   4.0419   4.0663   4.0676   4.0726   4.1192
  4.1216   4.1585   4.1833   4.2349   4.2373   4.2591   4.2833   4.3060
  4.3109   4.3882   4.4074   4.4095   4.4490   4.5017   4.6165   4.7928
  5.9962   6.0011   6.0255   6.0507   6.0609   6.0658   6.0991   6.1247
  6.1524   6.1713   6.1878   6.2098   6.7040   6.7789   7.5459   7.5637
  7.6624   7.7191   7.7276   7.7474  23.1577  23.7509  23.7534  23.9100
 23.9120  23.9934  27.8473  27.8485  27.9156  27.9824  28.3374  28.3411
 28.3595  28.3788  28.3880  28.3943  28.4024  28.4158  28.4207  28.4429
 28.4550  28.4744  28.5207  28.5288  28.5316  28.5318  28.5329  28.5429
 28.5434  28.5531  28.5601  28.5619  28.5627  28.5732  28.5899  28.6028
 28.6331  28.6446  28.6861  28.6983  28.7490  28.7681  47.9557  48.0268
127.8805 127.8833 127.8970 127.9119 127.9261 127.9283 127.9475 127.9520
127.9701 127.9824 127.9859 128.0002 151.6464 151.6472 151.7054 151.7643
289.7430 289.7604 289.8612 289.9178 289.9501 289.97021020.75971020.8497
********1901.80921901.87051901.9320
 --------------------------------------------------------------

          Ground-State Mulliken Net Atomic Charges

     Atom                 Charge (a.u.)
  ----------------------------------------
      1 C                     0.223726
      2 C                    -0.072276
      3 C                    -0.100806
      4 C                     0.223726
      5 C                    -0.072276
      6 C                    -0.100806
      7 Br                   -0.265008
      8 I                     0.106626
      9 I                     0.107736
     10 Br                   -0.265008
     11 I                     0.106626
     12 I                     0.107736
  ----------------------------------------
  Sum of atomic charges =     0.000000

 -----------------------------------------------------------------
                    Cartesian Multipole Moments
 -----------------------------------------------------------------
    Charge (ESU x 10^10)
                -0.0000
    Dipole Moment (Debye)
         X      -0.0000      Y      -0.0000      Z       0.0000
       Tot       0.0000
    Quadrupole Moments (Debye-Ang)
        XX    -176.7608     XY      -0.0000     YY    -186.5639
        XZ      -1.9067     YZ       0.0000     ZZ    -174.4955
    Octopole Moments (Debye-Ang^2)
       XXX    -640.5591    XXY      -0.0000    XYY    -225.3614
       YYY      -0.0000    XXZ    -127.8821    XYZ       0.0000
       YYZ    -130.1125    XZZ    -213.4428    YZZ      -0.0000
       ZZZ    -365.0873
    Hexadecapole Moments (Debye-Ang^3)
      XXXX   -6661.6823   XXXY      -0.0000   XXYY   -1246.1011
      XYYY      -0.0000   YYYY    -248.9435   XXXZ    -136.4489
      XXYZ       0.0000   XYYZ     -24.3238   YYYZ       0.0000
      XXZZ   -2203.1301   XYZZ       0.0000   YYZZ   -1215.1689
      XZZZ     -70.4100   YZZZ      -0.0000   ZZZZ   -6407.4424
 -----------------------------------------------------------------
Archival summary:
1\1\garfield\OPT\ProcedureUnspecified\BasisUnspecified\4r26\taweetha\SatNov3002:53:022019SatNov3002:53:022019\0\\#,OPT,ProcedureUnspecified,BasisUnspecified,\\0,1\I\C,1,2.13677\C,2,1.40694,1,120.679\C,3,1.40627,2,119.697,1,-180,0\C,2,1.40701,1,119.664,3,-180,0\C,5,1.40627,2,120.646,1,-180,0\C,6,1.40694,5,119.697,2,-0,0\Br,4,1.90661,3,119.641,2,-180,0\Br,5,1.90661,2,119.713,1,-0,0\I,7,2.13677,6,120.679,5,-180,0\I,6,2.14326,5,119.736,2,-180,0\I,3,2.14326,2,120.566,1,-0,0\\\@

 Total job time:  507.22s(wall), 1892.78s(cpu) 
 Sat Nov 30 02:53:02 2019

        *************************************************************
        *                                                           *
        *  Thank you very much for using Q-Chem.  Have a nice day.  *
        *                                                           *
        *************************************************************


 
User input: 2 of 2 
 
                  Welcome to Q-Chem
     A Quantum Leap Into The Future Of Chemistry


 Q-Chem 5.2 (devel), Q-Chem, Inc., Pleasanton, CA (2019)

 Yihan Shao,  Zhengting Gan,  E. Epifanovsky,  A. T. B. Gilbert,  M. Wormit,  
 J. Kussmann,  A. W. Lange,  A. Behn,  Jia Deng,  Xintian Feng,  D. Ghosh,  
 M. Goldey,  P. R. Horn,  L. D. Jacobson,  I. Kaliman,  T. Kus,  A. Landau,  
 Jie Liu,  E. I. Proynov,  R. M. Richard,  R. P. Steele,  E. J. Sundstrom,  
 H. L. Woodcock III,  P. M. Zimmerman,  D. Zuev,  B. Albrecht,  E. Alguire,  
 S. A. Baeppler,  D. Barton,  Z. Benda,  Y. A. Bernard,  E. J. Berquist,  
 K. B. Bravaya,  H. Burton,  D. Casanova,  Chun-Min Chang,  Yunqing Chen,  
 A. Chien,  K. D. Closser,  M. P. Coons,  S. Coriani,  S. Dasgupta,  
 A. L. Dempwolff,  M. Diedenhofen,  Hainam Do,  R. G. Edgar,  Po-Tung Fang,  
 S. Faraji,  S. Fatehi,  Qingguo Feng,  K. D. Fenk,  J. Fosso-Tande,  
 J. Gayvert,  Qinghui Ge,  A. Ghysels,  G. Gidofalvi,  J. Gomes,  
 J. Gonthier,  A. Gunina,  D. Hait,  M. W. D. Hanson-Heine,  
 P. H. P. Harbach,  A. W. Hauser,  M. F. Herbst,  J. E. Herr,  
 E. G. Hohenstein,  Z. C. Holden,  Kerwin Hui,  B. C. Huynh,  T.-C. Jagau,  
 Hyunjun Ji,  B. Kaduk,  K. Khistyaev,  Jaehoon Kim,  P. Klunzinger,  K. Koh,  
 D. Kosenkov,  L. Koulias,  T. Kowalczyk,  C. M. Krauter,  A. Kunitsa,  
 Ka Un Lao,  A. Laurent,  K. V. Lawler,  Joonho Lee,  D. Lefrancois,  
 S. Lehtola,  D. S. Levine,  Yi-Pei Li,  You-Sheng Lin,  Fenglai Liu,  
 E. Livshits,  A. Luenser,  P. Manohar,  E. Mansoor,  S. F. Manzer,  
 Shan-Ping Mao,  Yuezhi Mao,  N. Mardirossian,  A. V. Marenich,  
 T. Markovich,  L. A. Martinez-Martinez,  S. A. Maurer,  N. J. Mayhall,  
 S. C. McKenzie,  J.-M. Mewes,  P. Morgante,  A. F. Morrison,  
 J. W. Mullinax,  K. Nanda,  T. S. Nguyen-Beck,  R. Olivares-Amaya,  
 J. A. Parkhill,  Zheng Pei,  T. M. Perrine,  F. Plasser,  P. Pokhilko,  
 S. Prager,  A. Prociuk,  E. Ramos,  D. R. Rehn,  F. Rob,  M. Scheurer,  
 M. Schneider,  N. Sergueev,  S. M. Sharada,  S. Sharma,  D. W. Small,  
 T. Stauch,  T. Stein,  Yu-Chuan Su,  A. J. W. Thom,  A. Tkatchenko,  
 T. Tsuchimochi,  N. M. Tubman,  L. Vogt,  M. L. Vidal,  O. Vydrov,  
 M. A. Watson,  J. Wenzel,  M. de Wergifosse,  T. A. Wesolowski,  A. White,  
 J. Witte,  A. Yamada,  Jun Yang,  K. Yao,  S. Yeganeh,  S. R. Yost,  
 Zhi-Qiang You,  A. Zech,  Igor Ying Zhang,  Xing Zhang,  Yan Zhao,  
 Ying Zhu,  B. R. Brooks,  G. K. L. Chan,  C. J. Cramer,  M. S. Gordon,  
 W. J. Hehre,  A. Klamt,  M. W. Schmidt,  C. D. Sherrill,  D. G. Truhlar,  
 A. Aspuru-Guzik,  R. Baer,  A. T. Bell,  N. A. Besley,  Jeng-Da Chai,  
 A. E. DePrince, III,  R. A. DiStasio Jr.,  A. Dreuw,  B. D. Dunietz,  
 T. R. Furlani,  Chao-Ping Hsu,  Yousung Jung,  Jing Kong,  D. S. Lambrecht,  
 WanZhen Liang,  C. Ochsenfeld,  V. A. Rassolov,  L. V. Slipchenko,  
 J. E. Subotnik,  T. Van Voorhis,  J. M. Herbert,  A. I. Krylov,  
 P. M. W. Gill,  M. Head-Gordon

 Contributors to earlier versions of Q-Chem not listed above: 
 R. D. Adamson,  B. Austin,  J. Baker,  G. J. O. Beran,  K. Brandhorst,  
 S. T. Brown,  E. F. C. Byrd,  A. K. Chakraborty,  C.-L. Cheng,  
 Siu Hung Chien,  D. M. Chipman,  D. L. Crittenden,  H. Dachsel,  
 R. J. Doerksen,  A. D. Dutoi,  L. Fusti-Molnar,  W. A. Goddard III,  
 A. Golubeva-Zadorozhnaya,  S. R. Gwaltney,  G. Hawkins,  A. Heyden,  
 S. Hirata,  G. Kedziora,  F. J. Keil,  C. Kelley,  Jihan Kim,  R. A. King,  
 R. Z. Khaliullin,  P. P. Korambath,  W. Kurlancheek,  A. M. Lee,  M. S. Lee,  
 S. V. Levchenko,  Ching Yeh Lin,  D. Liotard,  R. C. Lochan,  I. Lotan,  
 P. E. Maslen,  N. Nair,  D. P. O'Neill,  D. Neuhauser,  E. Neuscamman,  
 C. M. Oana,  R. Olson,  B. Peters,  R. Peverati,  P. A. Pieniazek,  
 Y. M. Rhee,  J. Ritchie,  M. A. Rohrdanz,  E. Rosta,  N. J. Russ,  
 H. F. Schaefer III,  N. E. Schultz,  N. Shenvi,  A. C. Simmonett,  A. Sodt,  
 D. Stuck,  K. S. Thanthiriwatte,  V. Vanovschi,  Tao Wang,  A. Warshel,  
 C. F. Williams,  Q. Wu,  X. Xu,  W. Zhang

 Please cite Q-Chem as follows:
 Y. Shao et al., Mol. Phys. 113, 184-215 (2015)
 DOI: 10.1080/00268976.2014.952696

 Q-Chem 5.2.1 for Intel X86 EM64T Linux

 Parts of Q-Chem use Armadillo 8.300.2 (Tropical Shenanigans).
 http://arma.sourceforge.net/

 Q-Chem begins on Sat Nov 30 02:53:02 2019  

Host: 
0

     Scratch files written to /scratch/taweetham/qchem23294//
NAlpha2: 318
NElect   318
Mult     1
The previous job contains 0 fragments, simply inherited here

Checking the input file for inconsistencies... 	...done.

--------------------------------------------------------------
User input:
--------------------------------------------------------------

$MOLECULE
READ
$END

$REM
   JOB_TYPE 	FREQUENCY
   BASIS 	6-311++G**
   METHOD	B3LYP	
$END


--------------------------------------------------------------
 Atom   4: (  0.0051269135,  1.3999034424, -0.0000000000)
         ->(  0.0051269198,  1.3999034386,  0.0000000000)
 Atom   5: (  1.2244124175,  0.6992354073,  0.0000000000)
         ->(  1.2244124122,  0.6992354057, -0.0000000000)
 Atom   6: (  1.2198283735, -0.7076958451,  0.0000000000)
         ->(  1.2198283800, -0.7076958479, -0.0000000000)
 Atom  10: (  0.0131975101,  3.3064939727, -0.0000000000)
         ->(  0.0131975485,  3.3064939975,  0.0000000000)
 Atom  11: (  3.0733899777,  1.7831365070,  0.0000000000)
         ->(  3.0733899270,  1.7831365010, -0.0000000000)
 Atom  12: (  3.0539760222, -1.8039100615,  0.0000000000)
         ->(  3.0539760466, -1.8039100709, -0.0000000000)
 ----------------------------------------------------------------
             Standard Nuclear Orientation (Angstroms)
    I     Atom           X                Y                Z
 ----------------------------------------------------------------
    1      C      -0.0051269198    -1.3999034386     0.0000000000
    2      C      -1.2244124122    -0.6992354057    -0.0000000000
    3      C      -1.2198283800     0.7076958479    -0.0000000000
    4      C       0.0051269198     1.3999034386     0.0000000000
    5      C       1.2244124122     0.6992354057    -0.0000000000
    6      C       1.2198283800    -0.7076958479    -0.0000000000
    7      Br     -0.0131975485    -3.3064939975     0.0000000000
    8      I      -3.0733899270    -1.7831365010    -0.0000000000
    9      I      -3.0539760466     1.8039100709    -0.0000000000
   10      Br      0.0131975485     3.3064939975     0.0000000000
   11      I       3.0733899270     1.7831365010    -0.0000000000
   12      I       3.0539760466    -1.8039100709    -0.0000000000
 ----------------------------------------------------------------
 Molecular Point Group                 C2h   NOp =  4
 Largest Abelian Subgroup              C2h   NOp =  4
 Nuclear Repulsion Energy =        5402.09939717 hartrees
 There are      159 alpha and      159 beta electrons
 Requested basis set is 6-311++G(d,p)
 There are 170 shells and 476 basis functions

 Total QAlloc Memory Limit   2000 MB
 Mega-Array Size       188 MB
 MEM_STATIC part       192 MB

                       Distance Matrix (Angstroms)
             C (  1)   C (  2)   C (  3)   C (  4)   C (  5)   C (  6)
   C (  2)  1.406269
   C (  3)  2.432586  1.406939
   C (  4)  2.799826  2.432725  1.407006
   C (  5)  2.432725  2.820011  2.444255  1.406269
   C (  6)  1.407006  2.444255  2.820507  2.432586  1.406939
   Br(  7)  1.906608  2.874863  4.191620  4.706433  4.192558  2.876474
   I (  8)  3.092104  2.143259  3.104825  4.428206  4.963192  4.425867
   I (  9)  4.422658  3.100490  2.136769  3.085666  4.418700  4.957173
   Br( 10)  4.706433  4.192558  2.876474  1.906608  2.874863  4.191620
   I ( 11)  4.428206  4.963192  4.425867  3.092104  2.143259  3.104825
   I ( 12)  3.085666  4.418700  4.957173  4.422658  3.100490  2.136769
             Br(  7)   I (  8)   I (  9)   Br( 10)   I ( 11)
   I (  8)  3.418391
   I (  9)  5.946643  3.587099
   Br( 10)  6.613041  5.952425  3.415452
   I ( 11)  5.952425  7.106420  6.127401  3.418391
   I ( 12)  3.415452  6.127401  7.093902  5.946643  3.587099

 A cutoff of  1.0D-11 yielded   7962 shell pairs
 There are     69359 function pairs (     77926 Cartesian)
 Smallest overlap matrix eigenvalue = 5.78E-07

 Q-Chem warning in module stvman/mkSTV.C, line 318:

 Overlap eigenvalue is smaller than square root of threshold
 Use THRESH >= 12 to get rid of this warning

 Linear dependence detected in AO basis
 Tighter screening thresholds may be required for diffuse basis sets
 Use S2THRESH > 14 and THRESH = 14 in case of SCF convergence issues
 Number of orthogonalized atomic orbitals = 475
 Maximum deviation from orthogonality = 1.806E-10
 Guess from superposition of atomic densities
 Warning:  Energy on first SCF cycle will be non-variational
 SAD guess density has 318.000000 electrons

 -----------------------------------------------------------------------
  General SCF calculation program by
  Eric Jon Sundstrom, Paul Horn, Yuezhi Mao, Dmitri Zuev, Alec White,
  David Stuck, Shaama M.S., Shane Yost, Joonho Lee, David Small,
  Daniel Levine, Susi Lehtola, Hugh Burton, Evgeny Epifanovsky,
  Bang C. Huynh
 -----------------------------------------------------------------------
 Exchange:     0.2000 Hartree-Fock + 0.0800 Slater + 0.7200 B88
 Correlation:  0.1900 VWN1RPA + 0.8100 LYP
 Using SG-1 standard quadrature grid
 using 4 threads for integral computing
 -------------------------------------------------------
 OpenMP Integral computing Module                
 Release: version 2.0, May 2017, Q-Chem Inc. Pleasanton 
 -------------------------------------------------------
 A restricted SCF calculation will be
 performed using DIIS
 SCF converges when DIIS error is below 1.0e-08
 ---------------------------------------
  Cycle       Energy         DIIS error
 ---------------------------------------
    1  -33057.0535262027      2.54e-02  
    2  -33054.9441285686      1.70e-03  
    3  -33054.8173702703      2.61e-03  
    4  -33054.9714685952      8.38e-04  
    5  -33054.9952997076      1.11e-04  
    6  -33054.9955828819      2.72e-05  
    7  -33054.9955958849      1.39e-05  
    8  -33054.9956011299      2.64e-06  
    9  -33054.9956014047      7.94e-07  
   10  -33054.9956013624      2.18e-07  
   11  -33054.9956012933      4.42e-08  
   12  -33054.9956013484      1.05e-08  
   13  -33054.9956013565      7.09e-09  Convergence criterion met
 ---------------------------------------
 SCF time:   CPU 199.41s  wall 55.00s 
 SCF   energy in the final basis set =   -33054.9956013565
 Total energy in the final basis set =   -33054.9956013565

 Q-Chem warning in module /home/taweetham/qchem52/libsym/oriorb.F, line  198:

 OriOrb: Failure to resolve orbital degeneracies.


 Q-Chem warning in module /home/taweetham/qchem52/libsym/oriorb.F, line  198:

 OriOrb: Failure to resolve orbital degeneracies.


 --------------------------------------------------------------
             Orbital Energies (a.u.) and Symmetries
 --------------------------------------------------------------

 Alpha MOs, Restricted
 -- Occupied --                  
*******-1165.89-1165.89-1165.89 -482.85 -482.85 -176.32 -176.32
  1 Bu    1 Ag    2 Bu    2 Ag    3 Bu    3 Ag    4 Bu    4 Ag                 
-176.32 -176.32 -165.72 -165.72 -165.72 -165.72 -165.72 -165.72
  5 Bu    5 Ag    6 Ag    6 Bu    7 Ag    7 Bu    1 Bg    1 Au                 
-165.72 -165.72 -165.72 -165.72 -165.72 -165.72  -62.51  -62.51
  2 Bg    2 Au    8 Ag    8 Bu    9 Ag    9 Bu   10 Bu   10 Ag                 
-56.328 -56.328 -56.324 -56.324 -56.324 -56.324 -35.815 -35.815
 11 Bu   11 Ag    3 Bg    3 Au   12 Ag   12 Bu   13 Bu   13 Ag                 
-35.814 -35.814 -31.308 -31.308 -31.308 -31.308 -31.302 -31.302
 14 Bu   14 Ag   15 Ag   15 Bu   16 Bu   16 Ag    4 Bg    4 Au                 
-31.302 -31.302 -31.301 -31.301 -31.301 -31.301 -22.958 -22.958
  5 Bg    5 Au   17 Ag   17 Bu   18 Ag   18 Bu   19 Bu   19 Ag                 
-22.958 -22.958 -22.957 -22.957 -22.957 -22.957 -22.957 -22.957
 20 Bu   20 Ag    6 Bg    6 Au    7 Bg    7 Au   21 Ag   21 Bu                 
-22.957 -22.957 -22.952 -22.952 -22.952 -22.952 -22.952 -22.952
 22 Ag   22 Bu   23 Bu   23 Ag    8 Au    8 Bg   24 Bu   24 Ag                 
-22.952 -22.952 -10.281 -10.281 -10.273 -10.273 -10.272 -10.272
  9 Au    9 Bg   25 Bu   25 Ag   26 Bu   26 Ag   27 Ag   27 Bu                 
 -8.716  -8.716  -6.549  -6.549  -6.535  -6.535  -6.534  -6.534
 28 Bu   28 Ag   29 Bu   29 Ag   10 Bg   10 Au   30 Ag   30 Bu                 
 -6.364  -6.364  -6.364  -6.364  -4.777  -4.777  -4.777  -4.777
 31 Bu   31 Ag   32 Bu   32 Ag   33 Bu   33 Ag   34 Bu   34 Ag                 
 -4.762  -4.762  -4.762  -4.762  -4.761  -4.761  -4.761  -4.761
 11 Bg   11 Au   12 Bg   12 Au   35 Ag   35 Bu   36 Ag   36 Bu                 
 -2.659  -2.659  -2.656  -2.656  -2.655  -2.655  -2.644  -2.644
 37 Bu   37 Ag   13 Bg   13 Au   38 Ag   38 Bu   14 Au   14 Bg                 
 -2.644  -2.644  -2.043  -2.043  -2.042  -2.042  -2.038  -2.038
 39 Bu   39 Ag   40 Bu   40 Ag   41 Bu   41 Ag   15 Bg   15 Au                 
 -2.038  -2.038  -2.037  -2.037  -2.037  -2.037  -2.024  -2.024
 16 Bg   16 Au   42 Ag   42 Bu   43 Ag   43 Bu   44 Bu   44 Ag                 
 -2.024  -2.024  -2.024  -2.024  -2.024  -2.024  -0.933  -0.867
 45 Bu   45 Ag   17 Au   17 Bg   18 Au   18 Bg   46 Ag   46 Bu                 
 -0.823  -0.815  -0.750  -0.712  -0.700  -0.659  -0.652  -0.611
 47 Bu   47 Ag   48 Bu   48 Ag   49 Ag   49 Bu   50 Bu   50 Ag                 
 -0.591  -0.542  -0.489  -0.452  -0.451  -0.413  -0.412  -0.385
 51 Ag   51 Bu   52 Ag   19 Au   52 Bu   53 Bu   54 Bu   53 Ag                 
 -0.379  -0.366  -0.359  -0.338  -0.336  -0.323  -0.314  -0.293
 19 Bg   54 Ag   20 Bg   55 Bu   55 Ag   20 Au   56 Ag   21 Au                 
 -0.291  -0.288  -0.281  -0.263  -0.261  -0.257  -0.238
 21 Bg   22 Au   56 Bu   57 Bu   22 Bg   23 Bg   57 Ag                         
 -- Virtual --                   
 -0.118  -0.073  -0.072  -0.069  -0.059  -0.025  -0.022  -0.009
 58 Ag   58 Bu   23 Au   24 Au   59 Bu   60 Bu   59 Ag   60 Ag                 
  0.005   0.028   0.031   0.047   0.052   0.053   0.054   0.067
 61 Ag   61 Bu   62 Bu   25 Au   62 Ag   63 Ag   24 Bg   63 Bu                 
  0.068   0.072   0.080   0.086   0.093   0.102   0.107   0.119
 64 Bu   25 Bg   64 Ag   26 Au   65 Ag   26 Bg   66 Ag   65 Bu                 
  0.120   0.125   0.127   0.134   0.134   0.143   0.170   0.175
 66 Bu   67 Ag   27 Au   28 Au   27 Bg   67 Bu   68 Bu   69 Bu                 
  0.175   0.186   0.188   0.191   0.195   0.199   0.200   0.202
 70 Bu   68 Ag   69 Ag   70 Ag   71 Bu   28 Bg   71 Ag   72 Ag                 
  0.209   0.220   0.222   0.229   0.243   0.248   0.253   0.268
 72 Bu   73 Ag   73 Bu   29 Bg   74 Ag   29 Au   30 Au   74 Bu                 
  0.271   0.283   0.290   0.310   0.310   0.314   0.350   0.356
 75 Bu   75 Ag   30 Bg   76 Bu   76 Ag   77 Ag   78 Ag   31 Au                 
  0.369   0.371   0.381   0.384   0.392   0.399   0.401   0.409
 31 Bg   79 Ag   77 Bu   32 Bg   78 Bu   79 Bu   80 Ag   33 Bg                 
  0.411   0.417   0.421   0.422   0.439   0.440   0.442   0.459
 80 Bu   32 Au   81 Ag   33 Au   34 Bg   82 Ag   34 Au   83 Ag                 
  0.464   0.468   0.472   0.476   0.494   0.503   0.507   0.507
 81 Bu   35 Au   35 Bg   82 Bu   83 Bu   84 Ag   85 Ag   84 Bu                 
  0.516   0.523   0.531   0.532   0.550   0.556   0.563   0.583
 36 Au   85 Bu   37 Au   86 Ag   36 Bg   38 Au   37 Bg   87 Ag                 
  0.588   0.595   0.600   0.605   0.611   0.642   0.644   0.668
 86 Bu   38 Bg   88 Ag   87 Bu   89 Ag   39 Bg   88 Bu   39 Au                 
  0.685   0.698   0.699   0.701   0.706   0.730   0.733   0.747
 90 Ag   40 Au   89 Bu   90 Bu   91 Ag   91 Bu   92 Ag   93 Ag                 
  0.756   0.764   0.774   0.776   0.825   0.826   0.848   0.875
 92 Bu   94 Ag   95 Ag   93 Bu   94 Bu   95 Bu   96 Ag   40 Bg                 
  0.904   0.915   0.941   0.943   0.971   1.024   1.030   1.084
 96 Bu   97 Ag   41 Bg   97 Bu   98 Ag   99 Ag   98 Bu  100 Ag                 
  1.085   1.086   1.098   1.117   1.170   1.189   1.221   1.228
 41 Au  101 Ag   99 Bu  100 Bu   42 Bg   42 Au   43 Bg   43 Au                 
  1.298   1.332   1.333   1.338   1.340   1.366   1.384   1.392
102 Ag  101 Bu  103 Ag   44 Bg   44 Au   45 Au   45 Bg  102 Bu                 
  1.398   1.435   1.461   1.469   1.484   1.500   1.504   1.528
103 Bu  104 Ag  105 Ag  104 Bu  105 Bu  106 Ag  106 Bu  107 Ag                 
  1.548   1.551   1.598   1.718   1.721   1.750   1.777   1.810
108 Ag  107 Bu  108 Bu   46 Au   47 Au  109 Ag  110 Ag  109 Bu                 
  1.813   1.844   1.848   1.900   1.982   2.004   2.029   2.040
110 Bu   46 Bg   47 Bg   48 Bg  111 Ag   48 Au   49 Bg  112 Ag                 
  2.118   2.130   2.139   2.212   2.232   2.250   2.256   2.293
111 Bu  112 Bu  113 Ag  113 Bu  114 Bu   49 Au  114 Ag  115 Ag                 
  2.306   2.337   2.501   2.570   2.689   2.715   2.752   2.817
115 Bu  116 Ag  117 Ag   50 Au   50 Bg   51 Bg  116 Bu   51 Au                 
  2.818   2.850   2.922   2.941   3.038   3.055   3.111   3.141
 52 Au  117 Bu  118 Ag  118 Bu   52 Bg  119 Bu  119 Ag  120 Ag                 
  3.365   3.380   3.597   3.786   3.803   3.934   3.935   3.959
121 Ag  122 Ag  120 Bu  121 Bu  122 Bu   53 Bg  123 Ag   53 Au                 
  3.966   3.967   3.986   3.986   3.995   4.003   4.018   4.026
 54 Bg   54 Au   55 Bg   55 Au   56 Au   56 Bg  123 Bu   57 Bg                 
  4.029   4.030   4.035   4.042   4.066   4.068   4.072   4.119
124 Bu  124 Ag   57 Au  125 Ag  125 Bu  126 Bu   58 Au   58 Bg                 
  4.122   4.159   4.183   4.235   4.237   4.259   4.283   4.306
126 Ag  127 Ag  127 Bu  128 Bu  128 Ag  129 Bu  129 Ag  130 Bu                 
  4.311   4.388   4.407   4.410   4.449   4.502   4.616   4.793
130 Ag  131 Ag  131 Bu  132 Bu  132 Ag  133 Ag  133 Bu  134 Ag                 
  5.996   6.001   6.026   6.051   6.061   6.066   6.099   6.125
 59 Bg   59 Au   60 Au   60 Bg  135 Ag  134 Bu  136 Ag  135 Bu                 
  6.152   6.171   6.188   6.210   6.704   6.779   7.546   7.564
136 Bu  137 Ag  137 Bu  138 Ag  139 Ag  138 Bu   61 Au   61 Bg                 
  7.663   7.719   7.728   7.748  23.158  23.751  23.753  23.910
139 Bu  140 Ag  141 Ag  140 Bu  142 Ag  141 Bu  142 Bu  143 Ag                 
 23.912  23.993  27.847  27.849  27.916  27.982  28.337  28.341
144 Ag  143 Bu  145 Ag  144 Bu  146 Ag  145 Bu   62 Bg   62 Au                 
 28.359  28.379  28.388  28.394  28.402  28.416  28.421  28.443
 63 Au   63 Bg  147 Ag  146 Bu  147 Bu  148 Ag  148 Bu  149 Ag                 
 28.455  28.474  28.521  28.529  28.532  28.532  28.533  28.543
149 Bu  150 Ag   64 Bg   64 Au   65 Bg   65 Au  151 Ag   66 Au                 
 28.543  28.553  28.560  28.562  28.563  28.573  28.590  28.603
 66 Bg  150 Bu   67 Au  152 Ag  151 Bu   67 Bg  152 Bu  153 Ag                 
 28.633  28.645  28.686  28.698  28.749  28.768  47.956  48.027
153 Bu  154 Ag  155 Ag  154 Bu  156 Ag  155 Bu  157 Ag  156 Bu                 
127.880 127.883 127.897 127.912 127.926 127.928 127.947 127.952
 68 Bg   68 Au   69 Au   69 Bg  157 Bu  158 Ag  159 Ag  158 Bu                 
127.970 127.982 127.986 128.000 151.646 151.647 151.705 151.764
159 Bu  160 Ag  160 Bu  161 Ag  161 Bu  162 Ag  163 Ag  162 Bu                 
289.743 289.760 289.861 289.918 289.950 289.9701020.7601020.850
 70 Au   70 Bg  163 Bu  164 Ag  165 Ag  164 Bu  166 Ag  165 Bu                 
*******1901.8091901.8711901.932
166 Bu  167 Ag  168 Ag  167 Bu                                                 

 Beta MOs, Restricted
 -- Occupied --                  
*******-1165.89-1165.89-1165.89 -482.85 -482.85 -176.32 -176.32
  1 Bu    1 Ag    2 Bu    2 Ag    3 Bu    3 Ag    4 Bu    4 Ag                 
-176.32 -176.32 -165.72 -165.72 -165.72 -165.72 -165.72 -165.72
  5 Bu    5 Ag    6 Ag    6 Bu    7 Ag    7 Bu    1 Bg    1 Au                 
-165.72 -165.72 -165.72 -165.72 -165.72 -165.72  -62.51  -62.51
  2 Bg    2 Au    8 Ag    8 Bu    9 Ag    9 Bu   10 Bu   10 Ag                 
-56.328 -56.328 -56.324 -56.324 -56.324 -56.324 -35.815 -35.815
 11 Bu   11 Ag    3 Bg    3 Au   12 Ag   12 Bu   13 Bu   13 Ag                 
-35.814 -35.814 -31.308 -31.308 -31.308 -31.308 -31.302 -31.302
 14 Bu   14 Ag   15 Ag   15 Bu   16 Bu   16 Ag    4 Bg    4 Au                 
-31.302 -31.302 -31.301 -31.301 -31.301 -31.301 -22.958 -22.958
  5 Bg    5 Au   17 Ag   17 Bu   18 Ag   18 Bu   19 Bu   19 Ag                 
-22.958 -22.958 -22.957 -22.957 -22.957 -22.957 -22.957 -22.957
 20 Bu   20 Ag    6 Bg    6 Au    7 Bg    7 Au   21 Ag   21 Bu                 
-22.957 -22.957 -22.952 -22.952 -22.952 -22.952 -22.952 -22.952
 22 Ag   22 Bu   23 Bu   23 Ag    8 Au    8 Bg   24 Bu   24 Ag                 
-22.952 -22.952 -10.281 -10.281 -10.273 -10.273 -10.272 -10.272
  9 Au    9 Bg   25 Bu   25 Ag   26 Bu   26 Ag   27 Ag   27 Bu                 
 -8.716  -8.716  -6.549  -6.549  -6.535  -6.535  -6.534  -6.534
 28 Bu   28 Ag   29 Bu   29 Ag   10 Bg   10 Au   30 Ag   30 Bu                 
 -6.364  -6.364  -6.364  -6.364  -4.777  -4.777  -4.777  -4.777
 31 Bu   31 Ag   32 Bu   32 Ag   33 Bu   33 Ag   34 Bu   34 Ag                 
 -4.762  -4.762  -4.762  -4.762  -4.761  -4.761  -4.761  -4.761
 11 Bg   11 Au   12 Bg   12 Au   35 Ag   35 Bu   36 Ag   36 Bu                 
 -2.659  -2.659  -2.656  -2.656  -2.655  -2.655  -2.644  -2.644
 37 Bu   37 Ag   13 Bg   13 Au   38 Ag   38 Bu   14 Au   14 Bg                 
 -2.644  -2.644  -2.043  -2.043  -2.042  -2.042  -2.038  -2.038
 39 Bu   39 Ag   40 Bu   40 Ag   41 Bu   41 Ag   15 Bg   15 Au                 
 -2.038  -2.038  -2.037  -2.037  -2.037  -2.037  -2.024  -2.024
 16 Bg   16 Au   42 Ag   42 Bu   43 Ag   43 Bu   44 Bu   44 Ag                 
 -2.024  -2.024  -2.024  -2.024  -2.024  -2.024  -0.933  -0.867
 45 Bu   45 Ag   17 Au   17 Bg   18 Au   18 Bg   46 Ag   46 Bu                 
 -0.823  -0.815  -0.750  -0.712  -0.700  -0.659  -0.652  -0.611
 47 Bu   47 Ag   48 Bu   48 Ag   49 Ag   49 Bu   50 Bu   50 Ag                 
 -0.591  -0.542  -0.489  -0.452  -0.451  -0.413  -0.412  -0.385
 51 Ag   51 Bu   52 Ag   19 Au   52 Bu   53 Bu   54 Bu   53 Ag                 
 -0.379  -0.366  -0.359  -0.338  -0.336  -0.323  -0.314  -0.293
 19 Bg   54 Ag   20 Bg   55 Bu   55 Ag   20 Au   56 Ag   21 Au                 
 -0.291  -0.288  -0.281  -0.263  -0.261  -0.257  -0.238
 21 Bg   22 Au   56 Bu   57 Bu   22 Bg   23 Bg   57 Ag                         
 -- Virtual --                   
 -0.118  -0.073  -0.072  -0.069  -0.059  -0.025  -0.022  -0.009
 58 Ag   58 Bu   23 Au   24 Au   59 Bu   60 Bu   59 Ag   60 Ag                 
  0.005   0.028   0.031   0.047   0.052   0.053   0.054   0.067
 61 Ag   61 Bu   62 Bu   25 Au   62 Ag   63 Ag   24 Bg   63 Bu                 
  0.068   0.072   0.080   0.086   0.093   0.102   0.107   0.119
 64 Bu   25 Bg   64 Ag   26 Au   65 Ag   26 Bg   66 Ag   65 Bu                 
  0.120   0.125   0.127   0.134   0.134   0.143   0.170   0.175
 66 Bu   67 Ag   27 Au   28 Au   27 Bg   67 Bu   68 Bu   69 Bu                 
  0.175   0.186   0.188   0.191   0.195   0.199   0.200   0.202
 70 Bu   68 Ag   69 Ag   70 Ag   71 Bu   28 Bg   71 Ag   72 Ag                 
  0.209   0.220   0.222   0.229   0.243   0.248   0.253   0.268
 72 Bu   73 Ag   73 Bu   29 Bg   74 Ag   29 Au   30 Au   74 Bu                 
  0.271   0.283   0.290   0.310   0.310   0.314   0.350   0.356
 75 Bu   75 Ag   30 Bg   76 Bu   76 Ag   77 Ag   78 Ag   31 Au                 
  0.369   0.371   0.381   0.384   0.392   0.399   0.401   0.409
 31 Bg   79 Ag   77 Bu   32 Bg   78 Bu   79 Bu   80 Ag   33 Bg                 
  0.411   0.417   0.421   0.422   0.439   0.440   0.442   0.459
 80 Bu   32 Au   81 Ag   33 Au   34 Bg   82 Ag   34 Au   83 Ag                 
  0.464   0.468   0.472   0.476   0.494   0.503   0.507   0.507
 81 Bu   35 Au   35 Bg   82 Bu   83 Bu   84 Ag   85 Ag   84 Bu                 
  0.516   0.523   0.531   0.532   0.550   0.556   0.563   0.583
 36 Au   85 Bu   37 Au   86 Ag   36 Bg   38 Au   37 Bg   87 Ag                 
  0.588   0.595   0.600   0.605   0.611   0.642   0.644   0.668
 86 Bu   38 Bg   88 Ag   87 Bu   89 Ag   39 Bg   88 Bu   39 Au                 
  0.685   0.698   0.699   0.701   0.706   0.730   0.733   0.747
 90 Ag   40 Au   89 Bu   90 Bu   91 Ag   91 Bu   92 Ag   93 Ag                 
  0.756   0.764   0.774   0.776   0.825   0.826   0.848   0.875
 92 Bu   94 Ag   95 Ag   93 Bu   94 Bu   95 Bu   96 Ag   40 Bg                 
  0.904   0.915   0.941   0.943   0.971   1.024   1.030   1.084
 96 Bu   97 Ag   41 Bg   97 Bu   98 Ag   99 Ag   98 Bu  100 Ag                 
  1.085   1.086   1.098   1.117   1.170   1.189   1.221   1.228
 41 Au  101 Ag   99 Bu  100 Bu   42 Bg   42 Au   43 Bg   43 Au                 
  1.298   1.332   1.333   1.338   1.340   1.366   1.384   1.392
102 Ag  101 Bu  103 Ag   44 Bg   44 Au   45 Au   45 Bg  102 Bu                 
  1.398   1.435   1.461   1.469   1.484   1.500   1.504   1.528
103 Bu  104 Ag  105 Ag  104 Bu  105 Bu  106 Ag  106 Bu  107 Ag                 
  1.548   1.551   1.598   1.718   1.721   1.750   1.777   1.810
108 Ag  107 Bu  108 Bu   46 Au   47 Au  109 Ag  110 Ag  109 Bu                 
  1.813   1.844   1.848   1.900   1.982   2.004   2.029   2.040
110 Bu   46 Bg   47 Bg   48 Bg  111 Ag   48 Au   49 Bg  112 Ag                 
  2.118   2.130   2.139   2.212   2.232   2.250   2.256   2.293
111 Bu  112 Bu  113 Ag  113 Bu  114 Bu   49 Au  114 Ag  115 Ag                 
  2.306   2.337   2.501   2.570   2.689   2.715   2.752   2.817
115 Bu  116 Ag  117 Ag   50 Au   50 Bg   51 Bg  116 Bu   51 Au                 
  2.818   2.850   2.922   2.941   3.038   3.055   3.111   3.141
 52 Au  117 Bu  118 Ag  118 Bu   52 Bg  119 Bu  119 Ag  120 Ag                 
  3.365   3.380   3.597   3.786   3.803   3.934   3.935   3.959
121 Ag  122 Ag  120 Bu  121 Bu  122 Bu   53 Bg  123 Ag   53 Au                 
  3.966   3.967   3.986   3.986   3.995   4.003   4.018   4.026
 54 Bg   54 Au   55 Bg   55 Au   56 Au   56 Bg  123 Bu   57 Bg                 
  4.029   4.030   4.035   4.042   4.066   4.068   4.072   4.119
124 Bu  124 Ag   57 Au  125 Ag  125 Bu  126 Bu   58 Au   58 Bg                 
  4.122   4.159   4.183   4.235   4.237   4.259   4.283   4.306
126 Ag  127 Ag  127 Bu  128 Bu  128 Ag  129 Bu  129 Ag  130 Bu                 
  4.311   4.388   4.407   4.410   4.449   4.502   4.616   4.793
130 Ag  131 Ag  131 Bu  132 Bu  132 Ag  133 Ag  133 Bu  134 Ag                 
  5.996   6.001   6.026   6.051   6.061   6.066   6.099   6.125
 59 Bg   59 Au   60 Au   60 Bg  135 Ag  134 Bu  136 Ag  135 Bu                 
  6.152   6.171   6.188   6.210   6.704   6.779   7.546   7.564
136 Bu  137 Ag  137 Bu  138 Ag  139 Ag  138 Bu   61 Au   61 Bg                 
  7.663   7.719   7.728   7.748  23.158  23.751  23.753  23.910
139 Bu  140 Ag  141 Ag  140 Bu  142 Ag  141 Bu  142 Bu  143 Ag                 
 23.912  23.993  27.847  27.849  27.916  27.982  28.337  28.341
144 Ag  143 Bu  145 Ag  144 Bu  146 Ag  145 Bu   62 Bg   62 Au                 
 28.359  28.379  28.388  28.394  28.402  28.416  28.421  28.443
 63 Au   63 Bg  147 Ag  146 Bu  147 Bu  148 Ag  148 Bu  149 Ag                 
 28.455  28.474  28.521  28.529  28.532  28.532  28.533  28.543
149 Bu  150 Ag   64 Bg   64 Au   65 Bg   65 Au  151 Ag   66 Au                 
 28.543  28.553  28.560  28.562  28.563  28.573  28.590  28.603
 66 Bg  150 Bu   67 Au  152 Ag  151 Bu   67 Bg  152 Bu  153 Ag                 
 28.633  28.645  28.686  28.698  28.749  28.768  47.956  48.027
153 Bu  154 Ag  155 Ag  154 Bu  156 Ag  155 Bu  157 Ag  156 Bu                 
127.880 127.883 127.897 127.912 127.926 127.928 127.947 127.952
 68 Bg   68 Au   69 Au   69 Bg  157 Bu  158 Ag  159 Ag  158 Bu                 
127.970 127.982 127.986 128.000 151.646 151.647 151.705 151.764
159 Bu  160 Ag  160 Bu  161 Ag  161 Bu  162 Ag  163 Ag  162 Bu                 
289.743 289.760 289.861 289.918 289.950 289.9701020.7601020.850
 70 Au   70 Bg  163 Bu  164 Ag  165 Ag  164 Bu  166 Ag  165 Bu                 
*******1901.8091901.8711901.932
166 Bu  167 Ag  168 Ag  167 Bu                                                 
 --------------------------------------------------------------

          Ground-State Mulliken Net Atomic Charges

     Atom                 Charge (a.u.)
  ----------------------------------------
      1 C                     0.213210
      2 C                    -0.074772
      3 C                    -0.087344
      4 C                     0.213210
      5 C                    -0.074772
      6 C                    -0.087344
      7 Br                   -0.264826
      8 I                     0.106624
      9 I                     0.107107
     10 Br                   -0.264826
     11 I                     0.106624
     12 I                     0.107107
  ----------------------------------------
  Sum of atomic charges =     0.000000

 -----------------------------------------------------------------
                    Cartesian Multipole Moments
 -----------------------------------------------------------------
    Charge (ESU x 10^10)
                -0.0000
    Dipole Moment (Debye)
         X       0.0000      Y       0.0000      Z      -0.0000
       Tot       0.0000
    Quadrupole Moments (Debye-Ang)
        XX    -173.4148     XY      -0.0422     YY    -177.8494
        XZ      -0.0000     YZ       0.0000     ZZ    -186.5614
    Octopole Moments (Debye-Ang^2)
       XXX       0.0000    XXY      -0.0000    XYY       0.0000
       YYY       0.0000    XXZ       0.0000    XYZ      -0.0000
       YYZ       0.0000    XZZ      -0.0000    YZZ      -0.0000
       ZZZ       0.0000
    Hexadecapole Moments (Debye-Ang^3)
      XXXX   -6348.6581   XXXY       0.6014   XXYY   -1809.1034
      XYYY      -0.8412   YYYY   -4757.9213   XXXZ      -0.0000
      XXYZ      -0.0000   XYYZ       0.0000   YYYZ      -0.0000
      XXZZ   -1201.8042   XYZZ      -0.0691   YYZZ    -896.4740
      XZZZ      -0.0000   YZZZ       0.0000   ZZZZ    -248.9212
 -----------------------------------------------------------------
 Calculating MO derivatives via CPSCF
    1     0    39    0.0206282  
    2     0    39    0.0065397  
    3     0    39    0.0012855  
    4     0    39    0.0002123  
    5    25    14    0.0000294  
    6    37     2    0.0000022  
    7    39     0    0.0000001  Converged
 Time for AOints: 475.5 s (CPU) 119.4 s (wall)
 ------------------------------------------------------------------------------
                     AOints        : Timing summary (seconds)
 ------------------------------------------------------------------------------
     job step          cpu (% of tot)      sys (% of tot)     wall (% of tot)
 ------------------------------------------------------------------------------
  AOints            0.4755E+03 ( 9.0)   0.1900E-04 ( 5.9)   0.1194E+03 ( 8.8)
 ------------------------------------------------------------------------------
   Grand Totals     0.5284E+04          0.3240E-03          0.1352E+04
 ------------------------------------------------------------------------------
 Polarizability Matrix (a.u.)
            1           2           3
    1-306.8677637  -0.0787883  -0.0000000
    2  -0.0787883-279.5533094  -0.0000000
    3  -0.0000000  -0.0000000-131.7212040
 Calculating analytic Hessian of the SCF energy

 Direct stationary perturbation theory relativistic correction:

 rels  =     421.445262961170
 relv  =   -1419.447270976441
 rel2e =     204.951750506191
 E_rel =    -793.050257509081

 Hessian of the SCF Energy
            1           2           3           4           5           6
    1   0.5528027  -0.0010575  -0.0000000  -0.2307665   0.0570678  -0.0000000
    2  -0.0010575   0.4586003  -0.0000000   0.1061469  -0.1318656  -0.0000000
    3  -0.0000000  -0.0000000   0.0913921  -0.0000000  -0.0000000  -0.0395360
    4  -0.2307665   0.1061469  -0.0000000   0.4406884  -0.0612705  -0.0000000
    5   0.0570678  -0.1318656  -0.0000000  -0.0612705   0.5180942  -0.0000000
    6  -0.0000000  -0.0000000  -0.0395360  -0.0000000  -0.0000000   0.0936079
    7   0.0283671   0.0203592   0.0000000  -0.0878269   0.0196284   0.0000000
    8   0.0742052  -0.0285638   0.0000000  -0.0207095  -0.2777133   0.0000000
    9  -0.0000000   0.0000000  -0.0045453   0.0000000   0.0000000  -0.0363694
   10  -0.0661124   0.0002594  -0.0000000   0.0277346  -0.0746244   0.0000000
   11   0.0002607  -0.0004095  -0.0000000  -0.0207315  -0.0278596   0.0000000
   12   0.0000000   0.0000000   0.0086918   0.0000000   0.0000000  -0.0045781
   13   0.0277373  -0.0207325  -0.0000000  -0.0164756   0.0277402  -0.0000000
   14  -0.0746252  -0.0278565   0.0000000   0.0277375  -0.0471561   0.0000000
   15   0.0000000   0.0000000  -0.0045781  -0.0000000   0.0000000   0.0080926
   16  -0.2308446  -0.1047600   0.0000000  -0.0551823   0.0282517   0.0000000
   17  -0.0555227  -0.1304457   0.0000000  -0.0274753   0.0534053  -0.0000000
   18   0.0000000   0.0000000  -0.0396850  -0.0000000  -0.0000000  -0.0022100
   19  -0.0303276  -0.0004808  -0.0000000  -0.0009568   0.0191126   0.0000000
   20  -0.0004970  -0.1360106   0.0000000   0.0045129  -0.0330214  -0.0000000
   21  -0.0000000  -0.0000000  -0.0194525   0.0000000  -0.0000000   0.0016171
   22  -0.0279024  -0.0123953  -0.0000000  -0.0624665  -0.0231572   0.0000000
   23  -0.0020464   0.0003357   0.0000000  -0.0244317  -0.0404319   0.0000000
   24   0.0000000   0.0000000   0.0011588  -0.0000000  -0.0000000  -0.0266788
   25   0.0027211  -0.0000526  -0.0000000  -0.0118181   0.0111168   0.0000000
   26  -0.0020133  -0.0017493  -0.0000000   0.0204406  -0.0158099   0.0000000
   27  -0.0000000  -0.0000000   0.0030983   0.0000000   0.0000000   0.0003800
   28  -0.0002393   0.0000018  -0.0000000  -0.0020893  -0.0001490  -0.0000000
   29  -0.0000183  -0.0005320   0.0000000  -0.0026055   0.0021993   0.0000000
   30  -0.0000000  -0.0000000  -0.0008713   0.0000000   0.0000000   0.0036179
   31   0.0027283   0.0000125  -0.0000000  -0.0006790  -0.0000018  -0.0000000
   32   0.0019758  -0.0017599  -0.0000000  -0.0001434  -0.0005507   0.0000000
   33  -0.0000000  -0.0000000   0.0030952   0.0000000  -0.0000000  -0.0007620
   34  -0.0281656   0.0126957  -0.0000000  -0.0001594  -0.0037117   0.0000000
   35   0.0022722   0.0002583   0.0000000  -0.0014719   0.0007095  -0.0000000
   36   0.0000000   0.0000000   0.0012319  -0.0000000  -0.0000000   0.0028187
            7           8           9          10          11          12
    1   0.0283671   0.0742052  -0.0000000  -0.0661124   0.0002607   0.0000000
    2   0.0203592  -0.0285638   0.0000000   0.0002594  -0.0004095   0.0000000
    3   0.0000000   0.0000000  -0.0045453  -0.0000000  -0.0000000   0.0086918
    4  -0.0878269  -0.0207095   0.0000000   0.0277346  -0.0207315   0.0000000
    5   0.0196284  -0.2777133   0.0000000  -0.0746244  -0.0278596   0.0000000
    6   0.0000000   0.0000000  -0.0363694   0.0000000   0.0000000  -0.0045781
    7   0.4405709   0.0603693  -0.0000000  -0.2308454  -0.1047571  -0.0000000
    8   0.0603693   0.5160248  -0.0000000  -0.0555226  -0.1304463  -0.0000000
    9  -0.0000000  -0.0000000   0.0940201   0.0000000   0.0000000  -0.0396850
   10  -0.2308454  -0.0555226   0.0000000   0.5528097  -0.0010629  -0.0000000
   11  -0.1047571  -0.1304463   0.0000000  -0.0010629   0.4586090  -0.0000000
   12  -0.0000000  -0.0000000  -0.0396850  -0.0000000  -0.0000000   0.0913921
   13  -0.0551838  -0.0274787  -0.0000000  -0.2307690   0.1061465   0.0000000
   14   0.0282484   0.0534057   0.0000000   0.0570680  -0.1318702  -0.0000000
   15  -0.0000000  -0.0000000  -0.0022100  -0.0000000  -0.0000000  -0.0395360
   16  -0.0167652  -0.0279736  -0.0000000   0.0283685   0.0203620  -0.0000000
   17  -0.0279738  -0.0468021  -0.0000000   0.0742101  -0.0285651  -0.0000000
   18   0.0000000   0.0000000   0.0080929   0.0000000  -0.0000000  -0.0045452
   19  -0.0020553   0.0001910   0.0000000  -0.0002394   0.0000017   0.0000000
   20   0.0026540   0.0021990  -0.0000000  -0.0000182  -0.0005319  -0.0000000
   21  -0.0000000   0.0000000   0.0036155   0.0000000   0.0000000  -0.0008713
   22  -0.0120260  -0.0110668  -0.0000000   0.0027285   0.0000126   0.0000000
   23  -0.0202645  -0.0154124   0.0000000   0.0019759  -0.0017598  -0.0000000
   24  -0.0000000   0.0000000   0.0003460   0.0000000  -0.0000000   0.0030952
   25  -0.0622749   0.0235335  -0.0000000  -0.0281652   0.0126957  -0.0000000
   26   0.0248380  -0.0401738  -0.0000000   0.0022723   0.0002584   0.0000000
   27   0.0000000   0.0000000  -0.0269055  -0.0000000  -0.0000000   0.0012319
   28  -0.0011584  -0.0192751  -0.0000000  -0.0303276  -0.0004808   0.0000000
   29  -0.0047346  -0.0326520   0.0000000  -0.0004973  -0.1360107  -0.0000000
   30   0.0000000  -0.0000000   0.0016011  -0.0000000  -0.0000000  -0.0194525
   31  -0.0001042   0.0037152   0.0000000  -0.0279027  -0.0123953   0.0000000
   32   0.0014685   0.0006837  -0.0000000  -0.0020468   0.0003360  -0.0000000
   33   0.0000000   0.0000000   0.0028110   0.0000000  -0.0000000   0.0011588
   34  -0.0006994   0.0000099  -0.0000000   0.0027210  -0.0000526   0.0000000
   35   0.0001634  -0.0005496   0.0000000  -0.0020135  -0.0017493   0.0000000
   36  -0.0000000   0.0000000  -0.0007715  -0.0000000   0.0000000   0.0030983
           13          14          15          16          17          18
    1   0.0277373  -0.0746252   0.0000000  -0.2308446  -0.0555227   0.0000000
    2  -0.0207325  -0.0278565   0.0000000  -0.1047600  -0.1304457   0.0000000
    3  -0.0000000   0.0000000  -0.0045781   0.0000000   0.0000000  -0.0396850
    4  -0.0164756   0.0277375  -0.0000000  -0.0551823  -0.0274753  -0.0000000
    5   0.0277402  -0.0471561   0.0000000   0.0282517   0.0534053  -0.0000000
    6  -0.0000000   0.0000000   0.0080926   0.0000000  -0.0000000  -0.0022100
    7  -0.0551838   0.0282484  -0.0000000  -0.0167652  -0.0279738   0.0000000
    8  -0.0274787   0.0534057  -0.0000000  -0.0279736  -0.0468021   0.0000000
    9  -0.0000000   0.0000000  -0.0022100  -0.0000000  -0.0000000   0.0080929
   10  -0.2307690   0.0570680  -0.0000000   0.0283685   0.0742101   0.0000000
   11   0.1061465  -0.1318702  -0.0000000   0.0203620  -0.0285651  -0.0000000
   12   0.0000000  -0.0000000  -0.0395360  -0.0000000  -0.0000000  -0.0045452
   13   0.4406874  -0.0612693   0.0000000  -0.0878255  -0.0207062  -0.0000000
   14  -0.0612693   0.5180933  -0.0000000   0.0196307  -0.2777135   0.0000000
   15   0.0000000  -0.0000000   0.0936079   0.0000000   0.0000000  -0.0363694
   16  -0.0878255   0.0196307   0.0000000   0.4405669   0.0603646   0.0000000
   17  -0.0207062  -0.2777135   0.0000000   0.0603646   0.5160265   0.0000000
   18  -0.0000000   0.0000000  -0.0363694   0.0000000   0.0000000   0.0940200
   19  -0.0020893  -0.0001489   0.0000000  -0.0011584  -0.0192753   0.0000000
   20  -0.0026053   0.0021994  -0.0000000  -0.0047346  -0.0326520  -0.0000000
   21   0.0000000  -0.0000000   0.0036179  -0.0000000   0.0000000   0.0016011
   22  -0.0006788  -0.0000017   0.0000000  -0.0001041   0.0037153   0.0000000
   23  -0.0001435  -0.0005505  -0.0000000   0.0014682   0.0006836   0.0000000
   24  -0.0000000  -0.0000000  -0.0007620  -0.0000000   0.0000000   0.0028110
   25  -0.0001593  -0.0037116  -0.0000000  -0.0006995   0.0000098  -0.0000000
   26  -0.0014717   0.0007096   0.0000000   0.0001635  -0.0005493  -0.0000000
   27   0.0000000   0.0000000   0.0028187  -0.0000000   0.0000000  -0.0007715
   28  -0.0009571   0.0191127   0.0000000  -0.0020556   0.0001908   0.0000000
   29   0.0045126  -0.0330214  -0.0000000   0.0026540   0.0021988   0.0000000
   30  -0.0000000   0.0000000   0.0016171  -0.0000000   0.0000000   0.0036155
   31  -0.0624667  -0.0231572  -0.0000000  -0.0120261  -0.0110666   0.0000000
   32  -0.0244316  -0.0404319   0.0000000  -0.0202648  -0.0154124  -0.0000000
   33  -0.0000000   0.0000000  -0.0266788   0.0000000  -0.0000000   0.0003460
   34  -0.0118183   0.0111163  -0.0000000  -0.0622752   0.0235335   0.0000000
   35   0.0204409  -0.0158101  -0.0000000   0.0248383  -0.0401737   0.0000000
   36   0.0000000  -0.0000000   0.0003800  -0.0000000   0.0000000  -0.0269055
           19          20          21          22          23          24
    1  -0.0303276  -0.0004970  -0.0000000  -0.0279024  -0.0020464   0.0000000
    2  -0.0004808  -0.1360106  -0.0000000  -0.0123953   0.0003357   0.0000000
    3  -0.0000000   0.0000000  -0.0194525  -0.0000000   0.0000000   0.0011588
    4  -0.0009568   0.0045129   0.0000000  -0.0624665  -0.0244317  -0.0000000
    5   0.0191126  -0.0330214  -0.0000000  -0.0231572  -0.0404319  -0.0000000
    6   0.0000000  -0.0000000   0.0016171   0.0000000   0.0000000  -0.0266788
    7  -0.0020553   0.0026540  -0.0000000  -0.0120260  -0.0202645  -0.0000000
    8   0.0001910   0.0021990   0.0000000  -0.0110668  -0.0154124   0.0000000
    9   0.0000000  -0.0000000   0.0036155  -0.0000000   0.0000000   0.0003460
   10  -0.0002394  -0.0000182   0.0000000   0.0027285   0.0019759   0.0000000
   11   0.0000017  -0.0005319   0.0000000   0.0000126  -0.0017598  -0.0000000
   12   0.0000000  -0.0000000  -0.0008713   0.0000000  -0.0000000   0.0030952
   13  -0.0020893  -0.0026053   0.0000000  -0.0006788  -0.0001435  -0.0000000
   14  -0.0001489   0.0021994  -0.0000000  -0.0000017  -0.0005505  -0.0000000
   15   0.0000000  -0.0000000   0.0036179   0.0000000  -0.0000000  -0.0007620
   16  -0.0011584  -0.0047346  -0.0000000  -0.0001041   0.0014682  -0.0000000
   17  -0.0192753  -0.0326520   0.0000000   0.0037153   0.0006836   0.0000000
   18   0.0000000  -0.0000000   0.0016011   0.0000000   0.0000000   0.0028110
   19   0.0620528   0.0006209   0.0000000  -0.0125979   0.0104255   0.0000000
   20   0.0006209   0.2027330   0.0000000   0.0027569  -0.0014958   0.0000000
   21   0.0000000   0.0000000   0.0083521   0.0000000  -0.0000000   0.0007224
   22  -0.0125979   0.0027569   0.0000000   0.1126314   0.0371876   0.0000000
   23   0.0104255  -0.0014958  -0.0000000   0.0371876   0.0751551   0.0000000
   24   0.0000000   0.0000000   0.0007224   0.0000000   0.0000000   0.0181347
   25  -0.0000292  -0.0000808   0.0000000   0.0013586  -0.0036239   0.0000000
   26   0.0007877  -0.0004985  -0.0000000   0.0034288  -0.0160772  -0.0000000
   27  -0.0000000   0.0000000   0.0001279  -0.0000000   0.0000000   0.0010545
   28   0.0001673  -0.0000039   0.0000000  -0.0000346  -0.0007973   0.0000000
   29  -0.0000039  -0.0010125  -0.0000000   0.0000755  -0.0004955   0.0000000
   30   0.0000000   0.0000000  -0.0001843  -0.0000000  -0.0000000   0.0001254
   31  -0.0000346   0.0000755   0.0000000  -0.0002870  -0.0001554   0.0000000
   32  -0.0007973  -0.0004955   0.0000000  -0.0001554  -0.0000936   0.0000000
   33   0.0000000  -0.0000000   0.0001254  -0.0000000   0.0000000  -0.0001118
   34  -0.0127315  -0.0026803   0.0000000  -0.0006206   0.0004058   0.0000000
   35  -0.0104330  -0.0014128  -0.0000000  -0.0004003   0.0001421   0.0000000
   36   0.0000000   0.0000000   0.0007289   0.0000000   0.0000000   0.0001044
           25          26          27          28          29          30
    1   0.0027211  -0.0020133  -0.0000000  -0.0002393  -0.0000183  -0.0000000
    2  -0.0000526  -0.0017493  -0.0000000   0.0000018  -0.0005320  -0.0000000
    3  -0.0000000  -0.0000000   0.0030983  -0.0000000   0.0000000  -0.0008713
    4  -0.0118181   0.0204406   0.0000000  -0.0020893  -0.0026055   0.0000000
    5   0.0111168  -0.0158099   0.0000000  -0.0001490   0.0021993   0.0000000
    6   0.0000000   0.0000000   0.0003800  -0.0000000   0.0000000   0.0036179
    7  -0.0622749   0.0248380   0.0000000  -0.0011584  -0.0047346   0.0000000
    8   0.0235335  -0.0401738   0.0000000  -0.0192751  -0.0326520  -0.0000000
    9  -0.0000000  -0.0000000  -0.0269055  -0.0000000   0.0000000   0.0016011
   10  -0.0281652   0.0022723  -0.0000000  -0.0303276  -0.0004973  -0.0000000
   11   0.0126957   0.0002584  -0.0000000  -0.0004808  -0.1360107  -0.0000000
   12  -0.0000000   0.0000000   0.0012319   0.0000000  -0.0000000  -0.0194525
   13  -0.0001593  -0.0014717   0.0000000  -0.0009571   0.0045126  -0.0000000
   14  -0.0037116   0.0007096   0.0000000   0.0191127  -0.0330214   0.0000000
   15  -0.0000000   0.0000000   0.0028187   0.0000000  -0.0000000   0.0016171
   16  -0.0006995   0.0001635  -0.0000000  -0.0020556   0.0026540  -0.0000000
   17   0.0000098  -0.0005493   0.0000000   0.0001908   0.0021988   0.0000000
   18  -0.0000000  -0.0000000  -0.0007715   0.0000000   0.0000000   0.0036155
   19  -0.0000292   0.0007877  -0.0000000   0.0001673  -0.0000039   0.0000000
   20  -0.0000808  -0.0004985   0.0000000  -0.0000039  -0.0010125   0.0000000
   21   0.0000000  -0.0000000   0.0001279   0.0000000  -0.0000000  -0.0001843
   22   0.0013586   0.0034288  -0.0000000  -0.0000346   0.0000755  -0.0000000
   23  -0.0036239  -0.0160772   0.0000000  -0.0007973  -0.0004955  -0.0000000
   24   0.0000000  -0.0000000   0.0010545   0.0000000   0.0000000   0.0001254
   25   0.1127043  -0.0377696  -0.0000000  -0.0127315  -0.0026803  -0.0000000
   26  -0.0377696   0.0752575  -0.0000000  -0.0104330  -0.0014128  -0.0000000
   27  -0.0000000  -0.0000000   0.0182404  -0.0000000  -0.0000000   0.0007289
   28  -0.0127315  -0.0104330  -0.0000000   0.0620529   0.0006209   0.0000000
   29  -0.0026803  -0.0014128  -0.0000000   0.0006209   0.2027330  -0.0000000
   30  -0.0000000  -0.0000000   0.0007289   0.0000000  -0.0000000   0.0083521
   31  -0.0006206  -0.0004003  -0.0000000  -0.0125979   0.0027569   0.0000000
   32   0.0004058   0.0001421  -0.0000000   0.0104255  -0.0014958  -0.0000000
   33   0.0000000  -0.0000000   0.0001044   0.0000000  -0.0000000   0.0007224
   34  -0.0002852   0.0001570  -0.0000000  -0.0000292  -0.0000808  -0.0000000
   35   0.0001570  -0.0000961  -0.0000000   0.0007877  -0.0004985  -0.0000000
   36   0.0000000   0.0000000  -0.0001081   0.0000000   0.0000000   0.0001279
           31          32          33          34          35          36
    1   0.0027283   0.0019758  -0.0000000  -0.0281656   0.0022722   0.0000000
    2   0.0000125  -0.0017599  -0.0000000   0.0126957   0.0002583   0.0000000
    3  -0.0000000  -0.0000000   0.0030952  -0.0000000   0.0000000   0.0012319
    4  -0.0006790  -0.0001434   0.0000000  -0.0001594  -0.0014719  -0.0000000
    5  -0.0000018  -0.0005507  -0.0000000  -0.0037117   0.0007095  -0.0000000
    6  -0.0000000   0.0000000  -0.0007620   0.0000000  -0.0000000   0.0028187
    7  -0.0001042   0.0014685   0.0000000  -0.0006994   0.0001634  -0.0000000
    8   0.0037152   0.0006837   0.0000000   0.0000099  -0.0005496   0.0000000
    9   0.0000000  -0.0000000   0.0028110  -0.0000000   0.0000000  -0.0007715
   10  -0.0279027  -0.0020468   0.0000000   0.0027210  -0.0020135  -0.0000000
   11  -0.0123953   0.0003360  -0.0000000  -0.0000526  -0.0017493   0.0000000
   12   0.0000000  -0.0000000   0.0011588   0.0000000   0.0000000   0.0030983
   13  -0.0624667  -0.0244316  -0.0000000  -0.0118183   0.0204409   0.0000000
   14  -0.0231572  -0.0404319   0.0000000   0.0111163  -0.0158101  -0.0000000
   15  -0.0000000   0.0000000  -0.0266788  -0.0000000  -0.0000000   0.0003800
   16  -0.0120261  -0.0202648   0.0000000  -0.0622752   0.0248383  -0.0000000
   17  -0.0110666  -0.0154124  -0.0000000   0.0235335  -0.0401737   0.0000000
   18   0.0000000  -0.0000000   0.0003460   0.0000000   0.0000000  -0.0269055
   19  -0.0000346  -0.0007973   0.0000000  -0.0127315  -0.0104330   0.0000000
   20   0.0000755  -0.0004955  -0.0000000  -0.0026803  -0.0014128   0.0000000
   21   0.0000000   0.0000000   0.0001254   0.0000000  -0.0000000   0.0007289
   22  -0.0002870  -0.0001554  -0.0000000  -0.0006206  -0.0004003   0.0000000
   23  -0.0001554  -0.0000936   0.0000000   0.0004058   0.0001421   0.0000000
   24   0.0000000   0.0000000  -0.0001118   0.0000000   0.0000000   0.0001044
   25  -0.0006206   0.0004058   0.0000000  -0.0002852   0.0001570   0.0000000
   26  -0.0004003   0.0001421  -0.0000000   0.0001570  -0.0000961   0.0000000
   27  -0.0000000  -0.0000000   0.0001044  -0.0000000  -0.0000000  -0.0001081
   28  -0.0125979   0.0104255   0.0000000  -0.0000292   0.0007877   0.0000000
   29   0.0027569  -0.0014958  -0.0000000  -0.0000808  -0.0004985   0.0000000
   30   0.0000000  -0.0000000   0.0007224  -0.0000000  -0.0000000   0.0001279
   31   0.1126314   0.0371876   0.0000000   0.0013586   0.0034288   0.0000000
   32   0.0371876   0.0751551   0.0000000  -0.0036239  -0.0160772  -0.0000000
   33   0.0000000   0.0000000   0.0181347  -0.0000000   0.0000000   0.0010545
   34   0.0013586  -0.0036239  -0.0000000   0.1127043  -0.0377695   0.0000000
   35   0.0034288  -0.0160772   0.0000000  -0.0377695   0.0752575  -0.0000000
   36   0.0000000  -0.0000000   0.0010545   0.0000000  -0.0000000   0.0182404
 **********************************************************************
 **                                                                  **
 **                       VIBRATIONAL ANALYSIS                       **
 **                       --------------------                       **
 **                                                                  **
 **        VIBRATIONAL FREQUENCIES (CM**-1) AND NORMAL MODES         **
 **     FORCE CONSTANTS (mDYN/ANGSTROM) AND REDUCED MASSES (AMU)     **
 **                  INFRARED INTENSITIES (KM/MOL)                   **
 **                                                                  **
 **********************************************************************


 Mode:                 1                      2                      3
 Frequency:        35.52                  45.97                  49.16
 Force Cnst:      0.0625                 0.1514                 0.1376
 Red. Mass:      84.0313               121.5861                96.6110
 IR Active:          YES                    YES                    NO 
 IR Intens:        0.002                  0.000                  0.000
 Raman Active:       NO                     NO                     YES
               X      Y      Z        X      Y      Z        X      Y      Z
 C          0.000  0.000  0.086    0.000 -0.000 -0.000   -0.000  0.000  0.084
 C         -0.000 -0.000 -0.068    0.000 -0.000  0.107   -0.000  0.000 -0.028
 C          0.000 -0.000 -0.069    0.000 -0.000 -0.108   -0.000  0.000  0.029
 C          0.000  0.000  0.086    0.000  0.000 -0.000    0.000 -0.000 -0.084
 C          0.000  0.000 -0.068   -0.000  0.000  0.107    0.000 -0.000  0.028
 C         -0.000  0.000 -0.069   -0.000 -0.000 -0.108   -0.000 -0.000 -0.029
 Br         0.000  0.000  0.638   -0.000 -0.000 -0.001   -0.000  0.000  0.543
 I         -0.000 -0.000 -0.195    0.000  0.000  0.489    0.000 -0.000 -0.313
 I          0.000 -0.000 -0.196    0.000 -0.000 -0.488   -0.000  0.000  0.314
 Br        -0.000  0.000  0.638   -0.000  0.000 -0.001    0.000 -0.000 -0.543
 I          0.000 -0.000 -0.195   -0.000 -0.000  0.489    0.000 -0.000  0.313
 I         -0.000  0.000 -0.196   -0.000  0.000 -0.488    0.000 -0.000 -0.314
 TransDip  -0.000  0.000  0.001    0.000  0.000 -0.000    0.000  0.000  0.000

 Mode:                 4                      5                      6
 Frequency:       115.50                 118.17                 120.58
 Force Cnst:      0.6237                 1.0435                 0.8873
 Red. Mass:      79.3612               126.8243               103.5759
 IR Active:          YES                    NO                     YES
 IR Intens:        0.910                  0.000                  0.397
 Raman Active:       NO                     YES                    NO 
               X      Y      Z        X      Y      Z        X      Y      Z
 C          0.007  0.258  0.000    0.000  0.016  0.000    0.150 -0.015 -0.000
 C          0.030  0.229  0.000   -0.000 -0.006  0.000    0.183  0.008 -0.000
 C         -0.012  0.228 -0.000   -0.001  0.006  0.000    0.185 -0.034 -0.000
 C          0.007  0.258 -0.000   -0.000 -0.016 -0.000    0.150 -0.015 -0.000
 C          0.030  0.229 -0.000    0.000  0.006 -0.000    0.183  0.008  0.000
 C         -0.012  0.228  0.000    0.001 -0.006 -0.000    0.185 -0.034  0.000
 Br        -0.007  0.289 -0.000    0.001 -0.003 -0.000   -0.155 -0.015  0.000
 I          0.327 -0.105  0.000    0.289 -0.407  0.000    0.005  0.444 -0.000
 I         -0.326 -0.142  0.000    0.290  0.408 -0.000    0.042 -0.431  0.000
 Br        -0.007  0.289  0.000   -0.001  0.003 -0.000   -0.155 -0.015 -0.000
 I          0.327 -0.105 -0.000   -0.289  0.407  0.000    0.005  0.444  0.000
 I         -0.326 -0.142  0.000   -0.290 -0.408 -0.000    0.042 -0.431 -0.000
 TransDip  -0.001 -0.031 -0.000    0.000 -0.000  0.000   -0.020  0.002  0.000

 Mode:                 7                      8                      9
 Frequency:       142.87                 150.80                 155.59
 Force Cnst:      1.2005                 1.2539                 1.6697
 Red. Mass:      99.8212                93.5892               117.0682
 IR Active:          NO                     NO                     NO 
 IR Intens:        0.000                  0.000                  0.000
 Raman Active:       YES                    YES                    YES
               X      Y      Z        X      Y      Z        X      Y      Z
 C          0.106 -0.000  0.000   -0.003  0.002 -0.000   -0.002 -0.077 -0.000
 C          0.087  0.038  0.000   -0.060 -0.121 -0.000    0.124  0.007 -0.000
 C         -0.086  0.039  0.000    0.052 -0.120  0.000    0.130 -0.017 -0.000
 C         -0.106  0.000 -0.000    0.003 -0.002  0.000    0.002  0.077  0.000
 C         -0.087 -0.038 -0.000    0.060  0.121  0.000   -0.124 -0.007  0.000
 C          0.086 -0.039 -0.000   -0.052  0.120 -0.000   -0.130  0.017  0.000
 Br         0.461 -0.002 -0.000    0.512  0.000  0.000    0.016 -0.098  0.000
 I          0.221  0.287 -0.000   -0.329 -0.018  0.000    0.375  0.271 -0.000
 I         -0.217  0.283 -0.000    0.306 -0.003  0.000    0.399 -0.279  0.000
 Br        -0.461  0.002  0.000   -0.512 -0.000 -0.000   -0.016  0.098 -0.000
 I         -0.221 -0.287  0.000    0.329  0.018  0.000   -0.375 -0.271 -0.000
 I          0.217 -0.283  0.000   -0.306  0.003  0.000   -0.399  0.279  0.000
 TransDip  -0.000 -0.000 -0.000   -0.000 -0.000  0.000   -0.000  0.000  0.000

 Mode:                10                     11                     12
 Frequency:       156.15                 186.18                 201.22
 Force Cnst:      1.2436                 1.5770                 0.3137
 Red. Mass:      86.5657                77.2134                13.1488
 IR Active:          YES                    YES                    YES
 IR Intens:        0.008                  0.167                  1.141
 Raman Active:       NO                     NO                     NO 
               X      Y      Z        X      Y      Z        X      Y      Z
 C         -0.022  0.001  0.000    0.002  0.263 -0.000   -0.000 -0.000  0.424
 C         -0.049 -0.018  0.000   -0.039  0.159 -0.000   -0.000 -0.000  0.397
 C         -0.048  0.020  0.000    0.042  0.160 -0.000    0.000 -0.000  0.396
 C         -0.022  0.001  0.000    0.002  0.263  0.000    0.000  0.000  0.424
 C         -0.049 -0.018 -0.000   -0.039  0.159  0.000   -0.000 -0.000  0.397
 C         -0.048  0.020 -0.000    0.042  0.160  0.000   -0.000 -0.000  0.396
 Br         0.637 -0.001 -0.000    0.001  0.472 -0.000   -0.000 -0.000 -0.040
 I         -0.192  0.083 -0.000   -0.217 -0.175  0.000    0.000  0.000 -0.045
 I         -0.193 -0.083 -0.000    0.215 -0.174  0.000   -0.000  0.000 -0.045
 Br         0.637 -0.001  0.000    0.001  0.472 -0.000   -0.000 -0.000 -0.040
 I         -0.192  0.083 -0.000   -0.217 -0.175 -0.000    0.000  0.000 -0.045
 I         -0.193 -0.083 -0.000    0.215 -0.174 -0.000    0.000 -0.000 -0.045
 TransDip  -0.003 -0.000 -0.000   -0.000 -0.013  0.000   -0.000  0.000 -0.034

 Mode:                13                     14                     15
 Frequency:       217.02                 330.85                 341.44
 Force Cnst:      1.8806                 0.7884                 0.8354
 Red. Mass:      67.7738                12.2242                12.1633
 IR Active:          NO                     NO                     NO 
 IR Intens:        0.000                  0.000                  0.000
 Raman Active:       YES                    YES                    YES
               X      Y      Z        X      Y      Z        X      Y      Z
 C         -0.001 -0.266 -0.000    0.000 -0.000 -0.581   -0.000 -0.000  0.004
 C          0.073 -0.050 -0.000   -0.000 -0.000 -0.286   -0.000  0.000 -0.499
 C          0.073  0.050 -0.000    0.000 -0.000  0.282    0.000  0.000 -0.500
 C          0.001  0.266  0.000   -0.000  0.000  0.581    0.000  0.000 -0.004
 C         -0.073  0.050  0.000   -0.000  0.000  0.286   -0.000 -0.000  0.499
 C         -0.073 -0.050  0.000    0.000  0.000 -0.282   -0.000 -0.000  0.500
 Br        -0.003 -0.640  0.000   -0.000  0.000  0.033    0.000  0.000 -0.000
 I         -0.037 -0.025  0.000    0.000  0.000  0.013   -0.000 -0.000  0.019
 I         -0.037  0.025  0.000   -0.000  0.000 -0.013   -0.000  0.000  0.019
 Br         0.003  0.640 -0.000    0.000 -0.000 -0.033   -0.000 -0.000  0.000
 I          0.037  0.025 -0.000    0.000 -0.000 -0.013    0.000  0.000 -0.019
 I          0.037 -0.025 -0.000    0.000 -0.000  0.013    0.000 -0.000 -0.019
 TransDip   0.000  0.000  0.000   -0.000 -0.000 -0.000    0.000  0.000 -0.000

 Mode:                16                     17                     18
 Frequency:       444.71                 523.99                 535.49
 Force Cnst:      1.5674                 2.2980                 2.0640
 Red. Mass:      13.4514                14.2055                12.2163
 IR Active:          YES                    YES                    NO 
 IR Intens:        7.968                 16.627                  0.000
 Raman Active:       NO                     NO                     YES
               X      Y      Z        X      Y      Z        X      Y      Z
 C          0.406 -0.001 -0.000   -0.000  0.351 -0.000    0.412 -0.001 -0.000
 C          0.406  0.001  0.000    0.009  0.424 -0.000    0.217 -0.342  0.000
 C          0.405 -0.001 -0.000   -0.009  0.425  0.000   -0.220 -0.342 -0.000
 C          0.406 -0.001  0.000   -0.001  0.351 -0.000   -0.412  0.001 -0.000
 C          0.406  0.001 -0.000    0.009  0.424  0.000   -0.217  0.342  0.000
 C          0.405 -0.001  0.000   -0.009  0.425  0.000    0.220  0.341  0.000
 Br        -0.027 -0.001  0.000   -0.000 -0.120  0.000   -0.031 -0.000 -0.000
 I         -0.049 -0.023 -0.000   -0.016 -0.020  0.000   -0.007  0.012 -0.000
 I         -0.049  0.023  0.000    0.016 -0.020  0.000    0.007  0.012  0.000
 Br        -0.027 -0.001 -0.000   -0.000 -0.120  0.000    0.031  0.000  0.000
 I         -0.049 -0.023  0.000   -0.016 -0.020 -0.000    0.007 -0.012 -0.000
 I         -0.049  0.023 -0.000    0.016 -0.020 -0.000   -0.007 -0.012 -0.000
 TransDip   0.090  0.000 -0.000    0.000  0.131 -0.000   -0.000 -0.000 -0.000

 Mode:                19                     20                     21
 Frequency:       557.46                 569.95                 583.25
 Force Cnst:      2.2062                 2.3061                 2.4086
 Red. Mass:      12.0498                12.0492                12.0172
 IR Active:          YES                    YES                    NO 
 IR Intens:        0.002                  1.486                  0.000
 Raman Active:       NO                     NO                     YES
               X      Y      Z        X      Y      Z        X      Y      Z
 C         -0.000 -0.000 -0.017    0.000  0.000  0.566    0.000 -0.000  0.402
 C         -0.000  0.000  0.508   -0.000 -0.000 -0.285    0.000 -0.000 -0.410
 C          0.000  0.000 -0.491    0.000 -0.000 -0.315   -0.000 -0.000  0.413
 C          0.000  0.000 -0.017    0.000  0.000  0.566   -0.000  0.000 -0.402
 C         -0.000 -0.000  0.508    0.000  0.000 -0.285   -0.000  0.000  0.410
 C         -0.000 -0.000 -0.491   -0.000  0.000 -0.315    0.000  0.000 -0.413
 Br         0.000  0.000  0.000   -0.000 -0.000 -0.015   -0.000  0.000 -0.007
 I          0.000 -0.000 -0.011    0.000  0.000  0.006   -0.000  0.000  0.005
 I         -0.000 -0.000  0.010   -0.000  0.000  0.007    0.000  0.000 -0.005
 Br        -0.000 -0.000  0.000    0.000 -0.000 -0.015    0.000 -0.000  0.007
 I         -0.000  0.000 -0.011   -0.000 -0.000  0.006    0.000 -0.000 -0.005
 I          0.000  0.000  0.010    0.000 -0.000  0.007   -0.000 -0.000  0.005
 TransDip   0.000  0.000 -0.001   -0.000  0.000  0.039   -0.000  0.000 -0.000

 Mode:                22                     23                     24
 Frequency:       727.56                 769.98                 984.67
 Force Cnst:      3.7867                 4.3046                 6.8835
 Red. Mass:      12.1417                12.3233                12.0497
 IR Active:          NO                     NO                     YES
 IR Intens:        0.000                  0.000                  2.452
 Raman Active:       YES                    YES                    NO 
               X      Y      Z        X      Y      Z        X      Y      Z
 C          0.216 -0.003 -0.000    0.002  0.477 -0.000    0.002  0.400  0.000
 C          0.335  0.340 -0.000   -0.365  0.023 -0.000   -0.376 -0.170  0.000
 C         -0.328  0.342 -0.000   -0.369 -0.016 -0.000    0.374 -0.171  0.000
 C         -0.216  0.003  0.000   -0.002 -0.477  0.000    0.002  0.400 -0.000
 C         -0.335 -0.340  0.000    0.365 -0.023  0.000   -0.376 -0.170 -0.000
 C          0.328 -0.342 -0.000    0.369  0.016 -0.000    0.374 -0.171  0.000
 Br         0.005  0.000  0.000   -0.000 -0.046  0.000   -0.000 -0.017 -0.000
 I         -0.015 -0.008  0.000    0.008  0.006  0.000    0.004  0.002 -0.000
 I          0.015 -0.008 -0.000    0.008 -0.007  0.000   -0.004  0.002 -0.000
 Br        -0.005 -0.000 -0.000    0.000  0.046 -0.000   -0.000 -0.017  0.000
 I          0.015  0.008 -0.000   -0.008 -0.006 -0.000    0.004  0.002  0.000
 I         -0.015  0.008  0.000   -0.008  0.007 -0.000   -0.004  0.002 -0.000
 TransDip  -0.000 -0.000  0.000   -0.000  0.000  0.000   -0.004 -0.050 -0.000

 Mode:                25                     26                     27
 Frequency:      1092.54                1207.03                1260.65
 Force Cnst:      8.4964                10.3008                11.2430
 Red. Mass:      12.0810                12.0000                12.0073
 IR Active:          NO                     YES                    YES
 IR Intens:        0.000                  0.357                107.581
 Raman Active:       YES                    NO                     NO 
               X      Y      Z        X      Y      Z        X      Y      Z
 C         -0.002 -0.456  0.000    0.428  0.010 -0.000    0.389  0.011 -0.000
 C         -0.315 -0.215  0.000   -0.205  0.331 -0.000   -0.183 -0.376  0.000
 C         -0.315  0.217 -0.000   -0.223 -0.339  0.000   -0.200  0.366 -0.000
 C          0.002  0.456 -0.000    0.428  0.010  0.000    0.389  0.011 -0.000
 C          0.315  0.215 -0.000   -0.205  0.331 -0.000   -0.183 -0.376  0.000
 C          0.315 -0.217 -0.000   -0.223 -0.339 -0.000   -0.200  0.366  0.000
 Br         0.000  0.022 -0.000    0.000 -0.000  0.000   -0.005 -0.000 -0.000
 I          0.005  0.003 -0.000   -0.000  0.000  0.000    0.001  0.002  0.000
 I          0.005 -0.003  0.000    0.000 -0.000 -0.000    0.001 -0.002  0.000
 Br        -0.000 -0.022  0.000    0.000 -0.000 -0.000   -0.005 -0.000  0.000
 I         -0.005 -0.003  0.000   -0.000  0.000 -0.000    0.001  0.002 -0.000
 I         -0.005  0.003  0.000    0.000 -0.000  0.000    0.001 -0.002 -0.000
 TransDip  -0.000 -0.000  0.000   -0.016  0.011 -0.000   -0.332  0.013 -0.000

 Mode:                28                     29                     30
 Frequency:      1268.80                1466.10                1469.08
 Force Cnst:     11.3978                15.1981                15.2596
 Red. Mass:      12.0168                12.0008                12.0006
 IR Active:          YES                    NO                     NO 
 IR Intens:      158.028                  0.000                  0.000
 Raman Active:       NO                     YES                    YES
               X      Y      Z        X      Y      Z        X      Y      Z
 C         -0.020  0.446 -0.000   -0.475 -0.108  0.000   -0.240  0.218  0.000
 C          0.341 -0.200 -0.000    0.212  0.090  0.000    0.255 -0.460  0.000
 C         -0.321 -0.203  0.000   -0.332 -0.316  0.000   -0.017  0.344  0.000
 C         -0.020  0.446  0.000    0.475  0.108 -0.000    0.240 -0.218 -0.000
 C          0.341 -0.200  0.000   -0.212 -0.090 -0.000   -0.255  0.460 -0.000
 C         -0.321 -0.203 -0.000    0.332  0.316 -0.000    0.017 -0.344  0.000
 Br         0.000 -0.010  0.000    0.002 -0.000 -0.000    0.001  0.000 -0.000
 I         -0.002  0.001  0.000    0.001  0.001 -0.000   -0.001  0.001 -0.000
 I          0.002  0.001 -0.000   -0.000  0.001 -0.000   -0.001 -0.000 -0.000
 Br         0.000 -0.010 -0.000   -0.002  0.000  0.000   -0.001 -0.000  0.000
 I         -0.002  0.001 -0.000   -0.001 -0.001  0.000    0.001 -0.001  0.000
 I          0.002  0.001  0.000    0.000 -0.001  0.000    0.001  0.000 -0.000
 TransDip   0.011  0.402 -0.000   -0.000 -0.000  0.000   -0.000 -0.000  0.000

 STANDARD THERMODYNAMIC QUANTITIES AT   298.15 K  AND     1.00 ATM

   This Molecule has  0 Imaginary Frequencies
   Zero point vibrational energy:       22.628 kcal/mol

   Atom    1 Element C  Has Mass   12.00000
   Atom    2 Element C  Has Mass   12.00000
   Atom    3 Element C  Has Mass   12.00000
   Atom    4 Element C  Has Mass   12.00000
   Atom    5 Element C  Has Mass   12.00000
   Atom    6 Element C  Has Mass   12.00000
   Atom    7 Element Br Has Mass   78.91830
   Atom    8 Element I  Has Mass  126.90440
   Atom    9 Element I  Has Mass  126.90440
   Atom   10 Element Br Has Mass   78.91830
   Atom   11 Element I  Has Mass  126.90440
   Atom   12 Element I  Has Mass  126.90440
   Molecular Mass:   737.454200 amu
   Principal axes and moments of inertia in amu*Bohr^2:
                             1           2           3
    Eigenvalues --    12246.32853 17270.90072 29517.22925
          X               1.00000     0.00030     0.00000
          Y              -0.00030     1.00000     0.00000
          Z              -0.00000     0.00000     1.00000
   Rotational Symmetry Number is   2
   The Molecule is an Asymmetric Top
   Translational Enthalpy:        0.889 kcal/mol
   Rotational Enthalpy:           0.889 kcal/mol
   Vibrational Enthalpy:         29.628 kcal/mol
   gas constant (RT):             0.592 kcal/mol
   Translational Entropy:        45.674  cal/mol.K
   Rotational Entropy:           35.699  cal/mol.K
   Vibrational Entropy:          48.485  cal/mol.K

   Total Enthalpy:               31.997 kcal/mol
   Total Entropy:               129.858  cal/mol.K

 ======================================================================

 STANDARD THERMODYNAMIC QUANTITIES FOR ANHARMONIC VIBRATION -- TOSH

   Zero point vibrational energy: ************ kcal/mol

   Vibrational Enthalpy:       Infinity kcal/mol
   Vibrational Entropy:             NaN  cal/mol.K

   Total Enthalpy:             Infinity kcal/mol
   Total Entropy:                   NaN  cal/mol.K

 ======================================================================

 STANDARD THERMODYNAMIC QUANTITIES FOR ANHARMONIC VIBRATION -- VPT2

   Zero point vibrational energy: ************ kcal/mol

   Vibrational Enthalpy:       Infinity kcal/mol
   Vibrational Entropy:             NaN  cal/mol.K

   Total Enthalpy:             Infinity kcal/mol
   Total Entropy:                   NaN  cal/mol.K

 ======================================================================

Archival summary:
1\1\garfield\FREQ\ProcedureUnspecified\BasisUnspecified\4r26\taweetha\SatNov3003:22:072019SatNov3003:22:072019\0\\#,FREQ,ProcedureUnspecified,BasisUnspecified,\\0,1\I\C,1,2.13677\C,2,1.40694,1,120.679\C,3,1.40627,2,119.697,1,180,0\C,4,1.40701,3,120.646,2,-0,0\C,5,1.40694,4,119.657,3,0,0\C,6,1.40627,5,119.697,4,-0,0\Br,7,1.90661,6,119.641,5,-180,0\Br,4,1.90661,3,119.641,2,-180,0\I,5,2.13677,4,119.664,3,-180,0\I,6,2.14326,5,120.566,4,180,0\I,3,2.14326,2,120.566,1,-0,0\\\@

 Total job time:  1745.30s(wall), 6716.24s(cpu) 
 Sat Nov 30 03:22:07 2019

        *************************************************************
        *                                                           *
        *  Thank you very much for using Q-Chem.  Have a nice day.  *
        *                                                           *
        *************************************************************
