# Supplementary material for: Geometric and energetic data from quantum chemical calculations of halobenzenes and xylenes
Source: Data Brief. 2020 Mar 5;30:105386. doi: 10.1016/j.dib.2020.105386 (PMC7114895; doi:10.1016/j.dib.2020.105386)
Supplement: Supplementary file 1 [file mmc1.zip › halobenzene/B3LYP/BrIIIII.out]

                  Welcome to Q-Chem
     A Quantum Leap Into The Future Of Chemistry


 Q-Chem 5.2 (devel), Q-Chem, Inc., Pleasanton, CA (2019)

 Yihan Shao,  Zhengting Gan,  E. Epifanovsky,  A. T. B. Gilbert,  M. Wormit,  
 J. Kussmann,  A. W. Lange,  A. Behn,  Jia Deng,  Xintian Feng,  D. Ghosh,  
 M. Goldey,  P. R. Horn,  L. D. Jacobson,  I. Kaliman,  T. Kus,  A. Landau,  
 Jie Liu,  E. I. Proynov,  R. M. Richard,  R. P. Steele,  E. J. Sundstrom,  
 H. L. Woodcock III,  P. M. Zimmerman,  D. Zuev,  B. Albrecht,  E. Alguire,  
 S. A. Baeppler,  D. Barton,  Z. Benda,  Y. A. Bernard,  E. J. Berquist,  
 K. B. Bravaya,  H. Burton,  D. Casanova,  Chun-Min Chang,  Yunqing Chen,  
 A. Chien,  K. D. Closser,  M. P. Coons,  S. Coriani,  S. Dasgupta,  
 A. L. Dempwolff,  M. Diedenhofen,  Hainam Do,  R. G. Edgar,  Po-Tung Fang,  
 S. Faraji,  S. Fatehi,  Qingguo Feng,  K. D. Fenk,  J. Fosso-Tande,  
 J. Gayvert,  Qinghui Ge,  A. Ghysels,  G. Gidofalvi,  J. Gomes,  
 J. Gonthier,  A. Gunina,  D. Hait,  M. W. D. Hanson-Heine,  
 P. H. P. Harbach,  A. W. Hauser,  M. F. Herbst,  J. E. Herr,  
 E. G. Hohenstein,  Z. C. Holden,  Kerwin Hui,  B. C. Huynh,  T.-C. Jagau,  
 Hyunjun Ji,  B. Kaduk,  K. Khistyaev,  Jaehoon Kim,  P. Klunzinger,  K. Koh,  
 D. Kosenkov,  L. Koulias,  T. Kowalczyk,  C. M. Krauter,  A. Kunitsa,  
 Ka Un Lao,  A. Laurent,  K. V. Lawler,  Joonho Lee,  D. Lefrancois,  
 S. Lehtola,  D. S. Levine,  Yi-Pei Li,  You-Sheng Lin,  Fenglai Liu,  
 E. Livshits,  A. Luenser,  P. Manohar,  E. Mansoor,  S. F. Manzer,  
 Shan-Ping Mao,  Yuezhi Mao,  N. Mardirossian,  A. V. Marenich,  
 T. Markovich,  L. A. Martinez-Martinez,  S. A. Maurer,  N. J. Mayhall,  
 S. C. McKenzie,  J.-M. Mewes,  P. Morgante,  A. F. Morrison,  
 J. W. Mullinax,  K. Nanda,  T. S. Nguyen-Beck,  R. Olivares-Amaya,  
 J. A. Parkhill,  Zheng Pei,  T. M. Perrine,  F. Plasser,  P. Pokhilko,  
 S. Prager,  A. Prociuk,  E. Ramos,  D. R. Rehn,  F. Rob,  M. Scheurer,  
 M. Schneider,  N. Sergueev,  S. M. Sharada,  S. Sharma,  D. W. Small,  
 T. Stauch,  T. Stein,  Yu-Chuan Su,  A. J. W. Thom,  A. Tkatchenko,  
 T. Tsuchimochi,  N. M. Tubman,  L. Vogt,  M. L. Vidal,  O. Vydrov,  
 M. A. Watson,  J. Wenzel,  M. de Wergifosse,  T. A. Wesolowski,  A. White,  
 J. Witte,  A. Yamada,  Jun Yang,  K. Yao,  S. Yeganeh,  S. R. Yost,  
 Zhi-Qiang You,  A. Zech,  Igor Ying Zhang,  Xing Zhang,  Yan Zhao,  
 Ying Zhu,  B. R. Brooks,  G. K. L. Chan,  C. J. Cramer,  M. S. Gordon,  
 W. J. Hehre,  A. Klamt,  M. W. Schmidt,  C. D. Sherrill,  D. G. Truhlar,  
 A. Aspuru-Guzik,  R. Baer,  A. T. Bell,  N. A. Besley,  Jeng-Da Chai,  
 A. E. DePrince, III,  R. A. DiStasio Jr.,  A. Dreuw,  B. D. Dunietz,  
 T. R. Furlani,  Chao-Ping Hsu,  Yousung Jung,  Jing Kong,  D. S. Lambrecht,  
 WanZhen Liang,  C. Ochsenfeld,  V. A. Rassolov,  L. V. Slipchenko,  
 J. E. Subotnik,  T. Van Voorhis,  J. M. Herbert,  A. I. Krylov,  
 P. M. W. Gill,  M. Head-Gordon

 Contributors to earlier versions of Q-Chem not listed above: 
 R. D. Adamson,  B. Austin,  J. Baker,  G. J. O. Beran,  K. Brandhorst,  
 S. T. Brown,  E. F. C. Byrd,  A. K. Chakraborty,  C.-L. Cheng,  
 Siu Hung Chien,  D. M. Chipman,  D. L. Crittenden,  H. Dachsel,  
 R. J. Doerksen,  A. D. Dutoi,  L. Fusti-Molnar,  W. A. Goddard III,  
 A. Golubeva-Zadorozhnaya,  S. R. Gwaltney,  G. Hawkins,  A. Heyden,  
 S. Hirata,  G. Kedziora,  F. J. Keil,  C. Kelley,  Jihan Kim,  R. A. King,  
 R. Z. Khaliullin,  P. P. Korambath,  W. Kurlancheek,  A. M. Lee,  M. S. Lee,  
 S. V. Levchenko,  Ching Yeh Lin,  D. Liotard,  R. C. Lochan,  I. Lotan,  
 P. E. Maslen,  N. Nair,  D. P. O'Neill,  D. Neuhauser,  E. Neuscamman,  
 C. M. Oana,  R. Olson,  B. Peters,  R. Peverati,  P. A. Pieniazek,  
 Y. M. Rhee,  J. Ritchie,  M. A. Rohrdanz,  E. Rosta,  N. J. Russ,  
 H. F. Schaefer III,  N. E. Schultz,  N. Shenvi,  A. C. Simmonett,  A. Sodt,  
 D. Stuck,  K. S. Thanthiriwatte,  V. Vanovschi,  Tao Wang,  A. Warshel,  
 C. F. Williams,  Q. Wu,  X. Xu,  W. Zhang

 Please cite Q-Chem as follows:
 Y. Shao et al., Mol. Phys. 113, 184-215 (2015)
 DOI: 10.1080/00268976.2014.952696

 Q-Chem 5.2.1 for Intel X86 EM64T Linux

 Parts of Q-Chem use Armadillo 8.300.2 (Tropical Shenanigans).
 http://arma.sourceforge.net/

 Q-Chem begins on Sat Nov 30 03:22:07 2019  

Host: 
0

     Scratch files written to /scratch/taweetham/qchem23493//
NAlpha2: 336
NElect   336
Mult     1

Checking the input file for inconsistencies... 	...done.

--------------------------------------------------------------
User input:
--------------------------------------------------------------
$MOLECULE
0 1
C   
C	1	CC
C	2	CC	1	120.0		
C	3	CC	2	120.0	1	0.0
C	4	CC	3	120.0	2	0.0	
C	5 	CC	4	120.0	3	0.0
Br	1	CBr	2	120.0	3	180.0
I	2	CI	3	120.0	4	180.0
I	3	CI	4	120.0	5	180.0
I	4	CI	5	120.0	6	180.0
I	5	CI	6	120.0	1	180.0
I	6	CI	1	120.0	2	180.0

CC=1.39483
CH=1.08673
CF=1.33960
CCl=1.72090
CBr=1.89068
CI=2.07886
$END

$REM
   JOB_TYPE	OPTIMIZATION
   BASIS	6-311++G**
   METHOD	B3LYP
   MEM_TOTAL	64000
   SYM_IGNORE	TRUE
$END

--------------------------------------------------------------
 ----------------------------------------------------------------
             Standard Nuclear Orientation (Angstroms)
    I     Atom           X                Y                Z
 ----------------------------------------------------------------
    1      C       0.0000000000     0.0000000000     0.0000000000
    2      C       0.0000000000     0.0000000000     1.3948300000
    3      C       1.2079582140     0.0000000000     2.0922450000
    4      C       2.4159164279     0.0000000000     1.3948300000
    5      C       2.4159164279     0.0000000000    -0.0000000000
    6      C       1.2079582140     0.0000000000    -0.6974150000
    7      Br     -1.6373769104    -0.0000000000    -0.9453400000
    8      I      -1.8003455709    -0.0000000000     2.4342600000
    9      I       1.2079582140    -0.0000000000     4.1711050000
   10      I       4.2162619988    -0.0000000000     2.4342600000
   11      I       4.2162619988    -0.0000000000    -1.0394300000
   12      I       1.2079582140    -0.0000000000    -2.7762750000
 ----------------------------------------------------------------
 Nuclear Repulsion Energy =        6073.00102635 hartrees
 There are      168 alpha and      168 beta electrons
 Requested basis set is 6-311++G(d,p)
 There are 175 shells and 490 basis functions

 Total QAlloc Memory Limit  64000 MB
 Mega-Array Size       188 MB
 MEM_STATIC part       192 MB
 A cutoff of  1.0D-11 yielded   8291 shell pairs
 There are     71903 function pairs (     81015 Cartesian)
 Smallest overlap matrix eigenvalue = 5.52E-07

 Q-Chem warning in module stvman/mkSTV.C, line 318:

 Overlap eigenvalue is smaller than square root of threshold
 Use THRESH >= 12 to get rid of this warning

 Linear dependence detected in AO basis
 Tighter screening thresholds may be required for diffuse basis sets
 Use S2THRESH > 14 and THRESH = 14 in case of SCF convergence issues
 Number of orthogonalized atomic orbitals = 488
 Maximum deviation from orthogonality = 1.224E-10

 Scale SEOQF with 1.000000e-01/1.000000e-01/1.000000e-01

 Standard Electronic Orientation quadrupole field applied
 Nucleus-field energy     =    -0.0000001395 hartrees
 Guess from superposition of atomic densities
 Warning:  Energy on first SCF cycle will be non-variational
 SAD guess density has 336.000000 electrons

 -----------------------------------------------------------------------
  General SCF calculation program by
  Eric Jon Sundstrom, Paul Horn, Yuezhi Mao, Dmitri Zuev, Alec White,
  David Stuck, Shaama M.S., Shane Yost, Joonho Lee, David Small,
  Daniel Levine, Susi Lehtola, Hugh Burton, Evgeny Epifanovsky,
  Bang C. Huynh
 -----------------------------------------------------------------------
 Exchange:     0.2000 Hartree-Fock + 0.0800 Slater + 0.7200 B88
 Correlation:  0.1900 VWN1RPA + 0.8100 LYP
 Using SG-1 standard quadrature grid
 using 4 threads for integral computing
 -------------------------------------------------------
 OpenMP Integral computing Module                
 Release: version 2.0, May 2017, Q-Chem Inc. Pleasanton 
 -------------------------------------------------------
 A restricted SCF calculation will be
 performed using DIIS
 SCF converges when DIIS error is below 1.0e-08
 ---------------------------------------
  Cycle       Energy         DIIS error
 ---------------------------------------
    1  -37402.7803904124      2.65e-02  
    2  -37400.2888368830      1.77e-03  
    3  -37400.0833516277      3.03e-03  
    4  -37400.3374120183      7.51e-04  
    5  -37400.3574276416      1.27e-04  
    6  -37400.3577987048      4.99e-05  
    7  -37400.3578503652      2.66e-05  
    8  -37400.3578720676      5.36e-06  
    9  -37400.3578728101      1.67e-06  
   10  -37400.3578728815      4.73e-07  
   11  -37400.3578728877      1.08e-07  
   12  -37400.3578728858      5.59e-08  
   13  -37400.3578728894      1.51e-08  
   14  -37400.3578728977      3.45e-09  Convergence criterion met
 ---------------------------------------
 SCF time:   CPU 342.56s  wall 92.00s 
 SCF   energy in the final basis set =   -37400.3578728977
 Total energy in the final basis set =   -37400.3578728977

 --------------------------------------------------------------

                    Orbital Energies (a.u.)
 --------------------------------------------------------------

 Alpha MOs
 -- Occupied --
********************************************-482.8532-176.3157-176.3157
********-176.3153-176.3153-165.7195-165.7195-165.7192-165.7191-165.7191
********-165.7174-165.7172-165.7172-165.7171-165.7170-165.7170-165.7169
********-165.7167 -62.5063 -56.3269 -56.3229 -56.3225 -35.8124 -35.8124
-35.8122 -35.8120 -35.8120 -31.3057 -31.3056 -31.3054 -31.3053 -31.3052
-31.2998 -31.2998 -31.2995 -31.2994 -31.2993 -31.2992 -31.2992 -31.2989
-31.2987 -31.2987 -22.9561 -22.9561 -22.9558 -22.9557 -22.9557 -22.9548
-22.9548 -22.9546 -22.9544 -22.9544 -22.9544 -22.9544 -22.9541 -22.9540
-22.9540 -22.9503 -22.9503 -22.9503 -22.9503 -22.9501 -22.9500 -22.9498
-22.9498 -22.9498 -22.9498 -10.2749 -10.2638 -10.2638 -10.2634 -10.2632
-10.2628  -8.7154  -6.5474  -6.5340  -6.5329  -6.3623  -6.3623  -6.3621
 -6.3618  -6.3618  -4.7750  -4.7750  -4.7747  -4.7746  -4.7746  -4.7604
 -4.7603  -4.7601  -4.7598  -4.7598  -4.7593  -4.7593  -4.7591  -4.7587
 -4.7587  -2.6582  -2.6547  -2.6539  -2.6431  -2.6430  -2.0412  -2.0411
 -2.0408  -2.0407  -2.0406  -2.0366  -2.0364  -2.0363  -2.0361  -2.0360
 -2.0358  -2.0358  -2.0355  -2.0353  -2.0353  -2.0231  -2.0231  -2.0230
 -2.0229  -2.0229  -2.0227  -2.0225  -2.0224  -2.0223  -2.0223  -0.9357
 -0.8575  -0.8315  -0.7829  -0.7201  -0.7099  -0.6830  -0.6595  -0.6520
 -0.5952  -0.5858  -0.5448  -0.4863  -0.4545  -0.4342  -0.4156  -0.4143
 -0.3745  -0.3741  -0.3671  -0.3655  -0.3380  -0.3255  -0.3179  -0.3108
 -0.2937  -0.2881  -0.2802  -0.2710  -0.2586  -0.2553  -0.2531  -0.2244
 -- Virtual --
 -0.1097  -0.0677  -0.0664  -0.0582  -0.0519  -0.0197  -0.0069  -0.0047
  0.0050   0.0332   0.0334   0.0488   0.0597   0.0610   0.0712   0.0766
  0.0768   0.0818   0.0904   0.1022   0.1115   0.1184   0.1204   0.1218
  0.1232   0.1315   0.1342   0.1365   0.1759   0.1782   0.1808   0.1848
  0.1878   0.1927   0.1948   0.1980   0.2076   0.2084   0.2145   0.2237
  0.2300   0.2309   0.2525   0.2545   0.2581   0.2670   0.2723   0.2851
  0.2883   0.3025   0.3041   0.3168   0.3528   0.3577   0.3795   0.3799
  0.3821   0.3876   0.3941   0.4015   0.4043   0.4147   0.4148   0.4228
  0.4260   0.4262   0.4374   0.4439   0.4531   0.4538   0.4652   0.4757
  0.4878   0.4891   0.5025   0.5061   0.5084   0.5086   0.5096   0.5103
  0.5278   0.5361   0.5541   0.5599   0.5958   0.5958   0.5996   0.6014
  0.6138   0.6155   0.6256   0.6677   0.6715   0.6893   0.6907   0.6970
  0.7241   0.7264   0.7366   0.7384   0.7457   0.7646   0.7723   0.7824
  0.7919   0.8326   0.8575   0.8755   0.9090   0.9298   0.9452   0.9845
  0.9860   1.0024   1.0792   1.0823   1.0879   1.0943   1.1044   1.1829
  1.1935   1.2054   1.2326   1.2792   1.2818   1.3179   1.3249   1.3412
  1.3466   1.3648   1.3757   1.4024   1.4252   1.4314   1.4560   1.4654
  1.4678   1.4825   1.4848   1.5105   1.5258   1.5547   1.5699   1.5736
  1.6080   1.7250   1.7268   1.7736   1.7844   1.8230   1.8273   1.8567
  1.8569   1.9118   2.0021   2.0207   2.0326   2.1185   2.1519   2.2209
  2.2368   2.2697   2.2927   2.3134   2.3279   2.5109   2.5705   2.6914
  2.7058   2.7663   2.8206   2.8234   2.8565   2.8683   2.9339   3.0560
  3.0888   3.1164   3.1392   3.3818   3.3926   3.6213   3.8068   3.8149
  3.9244   3.9262   3.9569   3.9625   3.9705   3.9785   3.9839   3.9940
  4.0092   4.0132   4.0190   4.0196   4.0290   4.0440   4.0461   4.0594
  4.0632   4.0633   4.1227   4.1347   4.1534   4.2037   4.2142   4.2280
  4.2659   4.2766   4.2923   4.3144   4.3265   4.3943   4.4138   4.4301
  4.5132   4.5359   4.6846   4.8199   5.9815   5.9987   6.0083   6.0212
  6.0329   6.0448   6.0710   6.0792   6.1167   6.1394   6.1650   6.1762
  6.2058   6.2429   6.2508   6.7449   7.5574   7.6688   7.7492  23.1555
 23.7855  23.7866  23.9591  23.9604  24.0498  27.8376  27.8659  27.9147
 27.9348  28.0272  28.3277  28.3406  28.3517  28.3574  28.3654  28.3662
 28.3953  28.4032  28.4100  28.4283  28.4342  28.4485  28.4580  28.4658
 28.4700  28.5171  28.5273  28.5296  28.5320  28.5348  28.5381  28.5413
 28.5497  28.5552  28.5591  28.5593  28.5640  28.5672  28.5783  28.5834
 28.5897  28.6189  28.6351  28.6484  28.6701  28.6775  28.7158  28.7377
 28.7640  28.8030  47.9921 127.8742 127.8839 127.8956 127.8966 127.9030
127.9157 127.9252 127.9365 127.9541 127.9596 127.9779 127.9803 127.9954
128.0186 128.0221 151.6368 151.6615 151.7063 151.7247 151.8094 289.7548
289.8687 289.97181020.80551901.79841901.82481901.87151901.89081901.9793
 --------------------------------------------------------------

          Ground-State Mulliken Net Atomic Charges

     Atom                 Charge (a.u.)
  ----------------------------------------
      1 C                    -0.089997
      2 C                    -0.057764
      3 C                     0.076755
      4 C                    -0.197902
      5 C                     0.083926
      6 C                    -0.065455
      7 Br                   -0.252404
      8 I                     0.097107
      9 I                     0.103376
     10 I                     0.101861
     11 I                     0.102877
     12 I                     0.097619
  ----------------------------------------
  Sum of atomic charges =     0.000000

 -----------------------------------------------------------------
                    Cartesian Multipole Moments
 -----------------------------------------------------------------
    Charge (ESU x 10^10)
                 0.0000
    Dipole Moment (Debye)
         X       0.2889      Y       0.0000      Z       0.1672
       Tot       0.3338
    Quadrupole Moments (Debye-Ang)
        XX    -185.1753     XY       0.0000     YY    -196.1703
        XZ      -0.6185     YZ       0.0000     ZZ    -184.4538
    Octopole Moments (Debye-Ang^2)
       XXX    -762.0797    XXY       0.0000    XYY    -270.6827
       YYY       0.0000    XXZ    -145.3260    XYZ       0.0000
       YYZ    -156.2783    XZZ    -254.0162    YZZ       0.0000
       ZZZ    -441.3007
    Hexadecapole Moments (Debye-Ang^3)
      XXXX   -7629.4865   XXXY       0.0000   XXYY   -1423.3702
      XYYY       0.0000   YYYY    -265.1235   XXXZ    -429.0983
      XXYZ       0.0000   XYYZ    -148.9079   YYYZ      -0.0000
      XXZZ   -2381.8129   XYZZ       0.0000   YYZZ   -1251.4666
      XZZZ    -422.3827   YZZZ       0.0000   ZZZZ   -6645.9707
 -----------------------------------------------------------------
 Calculating analytic gradient of the SCF energy
 Gradient of SCF Energy
            1           2           3           4           5           6
    1   0.0012636   0.0014605  -0.0003930   0.0007109   0.0012802   0.0017089
    2  -0.0000000   0.0000000   0.0000000  -0.0000000  -0.0000000   0.0000000
    3   0.0006263   0.0019780   0.0012489   0.0013582  -0.0021426   0.0011924
            7           8           9          10          11          12
    1   0.0059373   0.0185682   0.0001409  -0.0175139  -0.0172573   0.0040937
    2   0.0000000  -0.0000000  -0.0000000   0.0000000   0.0000000  -0.0000000
    3   0.0033689  -0.0067812  -0.0191953  -0.0109030   0.0109177   0.0183319
 Max gradient component =       1.920E-02
 RMS gradient           =       7.498E-03
 Gradient time:  CPU 116.95 s  wall 29.39 s
 Geometry Optimization Parameters
   NAtoms,    NIC,     NZ,  NCons,   NDum,   NFix, NCnnct, MaxDiis
       12      78      12       0       0       0       0       0


** GEOMETRY OPTIMIZATION IN DELOCALIZED INTERNAL COORDINATES **
   Searching for a Minimum

   Optimization Cycle:   1

                       Coordinates (Angstroms)
     ATOM                X               Y               Z
      1  C         0.0000000000    0.0000000000    0.0000000000
      2  C         0.0000000000    0.0000000000    1.3948300000
      3  C         1.2079582140    0.0000000000    2.0922450000
      4  C         2.4159164279    0.0000000000    1.3948300000
      5  C         2.4159164279    0.0000000000    0.0000000000
      6  C         1.2079582140    0.0000000000   -0.6974150000
      7  Br       -1.6373769104    0.0000000000   -0.9453400000
      8  I        -1.8003455709    0.0000000000    2.4342600000
      9  I         1.2079582140    0.0000000000    4.1711050000
     10  I         4.2162619988    0.0000000000    2.4342600000
     11  I         4.2162619988    0.0000000000   -1.0394300000
     12  I         1.2079582140    0.0000000000   -2.7762750000
   Point Group: c1    Number of degrees of freedom:    30


   Energy is -37400.357872898


 Attempting to generate delocalized internal coordinates
 Initial Hessian constructed with Jon Baker's OPTIMIZE code

 21 Hessian modes will be used to form the next step
  Hessian Eigenvalues:
     0.124424    0.124424    0.124424    0.124424    0.124424    0.201019
     0.250000    0.250000    0.250000    0.250000    0.250000    0.250000
     0.250000    0.250000    0.250000    0.426727    0.426727    0.464882
     0.464882    0.464882    0.464882

 Minimum search - taking simple RFO step
 Searching for Lamda that Minimizes Along All modes
 Value Taken    Lamda =  -0.01866327
 Calculated Step too Large.  Step scaled by  0.916586
 Step Taken.  Stepsize is  0.300000

                             Maximum     Tolerance    Cnvgd?
         Gradient           0.058273      0.000300      NO
         Displacement       0.208682      0.001200      NO
         Energy change     *********      0.000001      NO


 New Cartesian Coordinates Obtained by Inverse Iteration

 Displacement from previous Coordinates is:  0.416530
 ----------------------------------------------------------------
             Standard Nuclear Orientation (Angstroms)
    I     Atom           X                Y                Z
 ----------------------------------------------------------------
    1      C       0.0002538524     0.0000000000    -0.0006206066
    2      C      -0.0138080321     0.0000000000     1.4048910208
    3      C       1.2092460108     0.0000000000     2.1136160784
    4      C       2.4357348794     0.0000000000     1.4051430346
    5      C       2.4384323227     0.0000000000    -0.0113248873
    6      C       1.2115553073     0.0000000000    -0.7146617347
    7      Br     -1.6496394491     0.0000000000    -0.9544247412
    8      I      -1.9017490057     0.0000000000     2.4227870768
    9      I       1.2047691194     0.0000000000     4.2575384370
   10      I       4.2902467904     0.0000000000     2.4904677184
   11      I       4.2925718964     0.0000000000    -1.0958451821
   12      I       1.1408535360     0.0000000000    -2.8544962140
 ----------------------------------------------------------------
 Nuclear Repulsion Energy =        5935.00264864 hartrees
 There are      168 alpha and      168 beta electrons
 Applying Cartesian multipole field
    Component          Value
    ---------          -----
     (2,0,0)        1.00000E-11
     (0,2,0)        2.00000E-11
     (0,0,2)       -3.00000E-11
 Nucleus-field energy     =    -0.0000001454 hartrees
 Requested basis set is 6-311++G(d,p)
 There are 175 shells and 490 basis functions
 A cutoff of  1.0D-11 yielded   8180 shell pairs
 There are     70923 function pairs (     79922 Cartesian)
 Smallest overlap matrix eigenvalue = 6.46E-07

 Q-Chem warning in module stvman/mkSTV.C, line 318:

 Overlap eigenvalue is smaller than square root of threshold
 Use THRESH >= 12 to get rid of this warning

 Linear dependence detected in AO basis
 Tighter screening thresholds may be required for diffuse basis sets
 Use S2THRESH > 14 and THRESH = 14 in case of SCF convergence issues
 Number of orthogonalized atomic orbitals = 488
 Maximum deviation from orthogonality = 8.279E-11
 Guess MOs from SCF MO coefficient file

 -----------------------------------------------------------------------
  General SCF calculation program by
  Eric Jon Sundstrom, Paul Horn, Yuezhi Mao, Dmitri Zuev, Alec White,
  David Stuck, Shaama M.S., Shane Yost, Joonho Lee, David Small,
  Daniel Levine, Susi Lehtola, Hugh Burton, Evgeny Epifanovsky,
  Bang C. Huynh
 -----------------------------------------------------------------------
 Exchange:     0.2000 Hartree-Fock + 0.0800 Slater + 0.7200 B88
 Correlation:  0.1900 VWN1RPA + 0.8100 LYP
 Using SG-1 standard quadrature grid
 using 4 threads for integral computing
 -------------------------------------------------------
 OpenMP Integral computing Module                
 Release: version 2.0, May 2017, Q-Chem Inc. Pleasanton 
 -------------------------------------------------------
 A restricted SCF calculation will be
 performed using DIIS
 SCF converges when DIIS error is below 1.0e-08
 ---------------------------------------
  Cycle       Energy         DIIS error
 ---------------------------------------
    1  -37400.3594236465      5.58e-04  
    2  -37400.3600100499      3.73e-04  
    3  -37400.3557476042      5.09e-04  
    4  -37400.3647803216      3.42e-05  
    5  -37400.3648062490      1.49e-05  
    6  -37400.3648122075      3.70e-06  
    7  -37400.3648123805      2.72e-06  
    8  -37400.3648126030      6.62e-07  
    9  -37400.3648126170      1.13e-07  
   10  -37400.3648126165      6.05e-08  
   11  -37400.3648126182      1.71e-08  
   12  -37400.3648126172      4.23e-09  Convergence criterion met
 ---------------------------------------
 SCF time:   CPU 294.79s  wall 80.00s 
 SCF   energy in the final basis set =   -37400.3648126172
 Total energy in the final basis set =   -37400.3648126172

 --------------------------------------------------------------

                    Orbital Energies (a.u.)
 --------------------------------------------------------------

 Alpha MOs
 -- Occupied --
********************************************-482.8538-176.3178-176.3176
********-176.3174-176.3173-165.7217-165.7215-165.7213-165.7213-165.7212
********-165.7193-165.7192-165.7191-165.7191-165.7190-165.7189-165.7189
********-165.7187 -62.5068 -56.3275 -56.3234 -56.3230 -35.8142 -35.8141
-35.8139 -35.8139 -35.8138 -31.3077 -31.3076 -31.3074 -31.3074 -31.3072
-31.3014 -31.3013 -31.3011 -31.3011 -31.3010 -31.3009 -31.3008 -31.3006
-31.3005 -31.3005 -22.9581 -22.9580 -22.9578 -22.9578 -22.9576 -22.9567
-22.9566 -22.9564 -22.9564 -22.9564 -22.9562 -22.9562 -22.9561 -22.9560
-22.9559 -22.9520 -22.9520 -22.9519 -22.9519 -22.9516 -22.9516 -22.9516
-22.9516 -22.9515 -22.9515 -10.2807 -10.2743 -10.2740 -10.2735 -10.2721
-10.2720  -8.7158  -6.5479  -6.5343  -6.5333  -6.3637  -6.3635  -6.3633
 -6.3633  -6.3632  -4.7766  -4.7764  -4.7764  -4.7763  -4.7761  -4.7613
 -4.7612  -4.7610  -4.7610  -4.7609  -4.7604  -4.7603  -4.7600  -4.7600
 -4.7600  -2.6586  -2.6552  -2.6543  -2.6435  -2.6434  -2.0421  -2.0421
 -2.0419  -2.0419  -2.0416  -2.0378  -2.0376  -2.0375  -2.0374  -2.0374
 -2.0371  -2.0370  -2.0368  -2.0367  -2.0367  -2.0239  -2.0238  -2.0237
 -2.0237  -2.0235  -2.0235  -2.0234  -2.0234  -2.0234  -2.0233  -0.9264
 -0.8508  -0.8200  -0.7764  -0.7102  -0.6985  -0.6765  -0.6574  -0.6511
 -0.5960  -0.5891  -0.5364  -0.4833  -0.4469  -0.4309  -0.4122  -0.4103
 -0.3700  -0.3693  -0.3637  -0.3575  -0.3387  -0.3220  -0.3133  -0.3083
 -0.2925  -0.2876  -0.2808  -0.2696  -0.2634  -0.2584  -0.2563  -0.2320
 -- Virtual --
 -0.1229  -0.0729  -0.0722  -0.0698  -0.0655  -0.0392  -0.0233  -0.0106
  0.0050   0.0339   0.0342   0.0490   0.0599   0.0604   0.0670   0.0759
  0.0769   0.0828   0.0902   0.1012   0.1111   0.1177   0.1200   0.1237
  0.1249   0.1338   0.1349   0.1370   0.1688   0.1757   0.1780   0.1822
  0.1830   0.1875   0.1926   0.1966   0.2028   0.2060   0.2114   0.2220
  0.2221   0.2291   0.2495   0.2510   0.2527   0.2662   0.2711   0.2882
  0.2908   0.2923   0.3019   0.3091   0.3565   0.3634   0.3692   0.3694
  0.3730   0.3870   0.3901   0.3937   0.3967   0.4067   0.4126   0.4159
  0.4190   0.4193   0.4288   0.4377   0.4386   0.4500   0.4526   0.4682
  0.4865   0.4894   0.4961   0.4976   0.4986   0.5081   0.5112   0.5116
  0.5136   0.5267   0.5526   0.5543   0.5730   0.5761   0.5837   0.5926
  0.6009   0.6055   0.6108   0.6599   0.6628   0.6707   0.6838   0.6912
  0.7071   0.7163   0.7213   0.7229   0.7472   0.7484   0.7651   0.7670
  0.7800   0.8295   0.8485   0.8576   0.8970   0.9364   0.9408   0.9651
  0.9799   0.9915   1.0731   1.0808   1.0835   1.0857   1.0966   1.1699
  1.1786   1.1877   1.2271   1.2510   1.2736   1.3174   1.3300   1.3387
  1.3390   1.3585   1.3658   1.3890   1.3893   1.4299   1.4319   1.4450
  1.4596   1.4612   1.4703   1.4792   1.5158   1.5375   1.5517   1.5596
  1.5936   1.7168   1.7185   1.7660   1.7714   1.8070   1.8077   1.8405
  1.8466   1.9008   1.9816   2.0077   2.0169   2.1068   2.1320   2.2057
  2.2181   2.2437   2.2678   2.2943   2.3010   2.5072   2.5631   2.6882
  2.7006   2.7394   2.8153   2.8159   2.8510   2.8586   2.9240   3.0355
  3.0435   3.1001   3.1193   3.3573   3.3615   3.5811   3.7809   3.7924
  3.9293   3.9301   3.9594   3.9603   3.9652   3.9712   3.9791   3.9907
  4.0028   4.0095   4.0145   4.0181   4.0237   4.0319   4.0340   4.0523
  4.0544   4.0574   4.1099   4.1209   4.1307   4.1777   4.1897   4.2191
  4.2534   4.2577   4.2792   4.3088   4.3293   4.3735   4.4046   4.4081
  4.4772   4.4982   4.6321   4.7766   5.9816   5.9967   6.0114   6.0164
  6.0252   6.0357   6.0590   6.0770   6.1037   6.1155   6.1421   6.1453
  6.1683   6.2035   6.2130   6.7376   7.5552   7.6642   7.7375  23.1533
 23.7360  23.7426  23.8899  23.8931  23.9765  27.8132  27.8467  27.8879
 27.9123  27.9975  28.3263  28.3378  28.3526  28.3557  28.3594  28.3621
 28.3853  28.4009  28.4025  28.4168  28.4179  28.4336  28.4397  28.4468
 28.4520  28.5186  28.5284  28.5294  28.5300  28.5313  28.5335  28.5371
 28.5441  28.5527  28.5536  28.5546  28.5582  28.5602  28.5673  28.5780
 28.5813  28.6073  28.6189  28.6304  28.6496  28.6685  28.6993  28.7217
 28.7459  28.7889  47.9860 127.8723 127.8810 127.8922 127.8971 127.8972
127.9124 127.9169 127.9348 127.9435 127.9494 127.9606 127.9672 127.9744
127.9968 128.0010 151.6164 151.6447 151.6822 151.7036 151.7798 289.7524
289.8639 289.96041020.79801901.77711901.80711901.84621901.86861901.9481
 --------------------------------------------------------------

          Ground-State Mulliken Net Atomic Charges

     Atom                 Charge (a.u.)
  ----------------------------------------
      1 C                    -0.083570
      2 C                    -0.033619
      3 C                     0.038845
      4 C                    -0.196574
      5 C                     0.040624
      6 C                    -0.043170
      7 Br                   -0.250165
      8 I                     0.103228
      9 I                     0.107997
     10 I                     0.105328
     11 I                     0.107775
     12 I                     0.103300
  ----------------------------------------
  Sum of atomic charges =     0.000000

 -----------------------------------------------------------------
                    Cartesian Multipole Moments
 -----------------------------------------------------------------
    Charge (ESU x 10^10)
                -0.0000
    Dipole Moment (Debye)
         X       0.1848      Y       0.0000      Z       0.1177
       Tot       0.2191
    Quadrupole Moments (Debye-Ang)
        XX    -184.7546     XY      -0.0000     YY    -197.0249
        XZ      -0.3528     YZ      -0.0000     ZZ    -184.0727
    Octopole Moments (Debye-Ang^2)
       XXX    -759.5765    XXY      -0.0000    XYY    -271.4886
       YYY       0.0000    XXZ    -143.4834    XYZ      -0.0000
       YYZ    -156.9064    XZZ    -252.4665    YZZ       0.0000
       ZZZ    -440.8375
    Hexadecapole Moments (Debye-Ang^3)
      XXXX   -7853.6296   XXXY      -0.0000   XXYY   -1472.9982
      XYYY      -0.0000   YYYY    -267.3889   XXXZ    -438.8205
      XXYZ      -0.0000   XYYZ    -151.9795   YYYZ      -0.0000
      XXZZ   -2458.6644   XYZZ      -0.0000   YYZZ   -1299.8771
      XZZZ    -414.5571   YZZZ      -0.0000   ZZZZ   -6873.3625
 -----------------------------------------------------------------
 Calculating analytic gradient of the SCF energy
 Gradient of SCF Energy
            1           2           3           4           5           6
    1   0.0002086  -0.0041760  -0.0002844   0.0039344   0.0040658  -0.0030071
    2   0.0000000   0.0000000  -0.0000000  -0.0000000  -0.0000000   0.0000000
    3  -0.0001326  -0.0009865   0.0040311   0.0029975  -0.0033200  -0.0024238
            7           8           9          10          11          12
    1   0.0012634  -0.0018652   0.0015943   0.0003013   0.0019550  -0.0039901
    2  -0.0000000  -0.0000000   0.0000000   0.0000000   0.0000000  -0.0000000
    3   0.0002492  -0.0029680   0.0017076   0.0013924  -0.0002077  -0.0003392
 Max gradient component =       4.176E-03
 RMS gradient           =       1.994E-03
 Gradient time:  CPU 111.50 s  wall 28.03 s
 Geometry Optimization Parameters
   NAtoms,    NIC,     NZ,  NCons,   NDum,   NFix, NCnnct, MaxDiis
       12      78      12       0       0       0       0       0

 Cartesian Hessian Update
 Hessian updated using BFGS update


** GEOMETRY OPTIMIZATION IN DELOCALIZED INTERNAL COORDINATES **
   Searching for a Minimum

   Optimization Cycle:   2

                       Coordinates (Angstroms)
     ATOM                X               Y               Z
      1  C         0.0002538524    0.0000000000   -0.0006206066
      2  C        -0.0138080321    0.0000000000    1.4048910208
      3  C         1.2092460108    0.0000000000    2.1136160784
      4  C         2.4357348794    0.0000000000    1.4051430346
      5  C         2.4384323227    0.0000000000   -0.0113248873
      6  C         1.2115553073    0.0000000000   -0.7146617347
      7  Br       -1.6496394491    0.0000000000   -0.9544247412
      8  I        -1.9017490057    0.0000000000    2.4227870768
      9  I         1.2047691194    0.0000000000    4.2575384370
     10  I         4.2902467904    0.0000000000    2.4904677184
     11  I         4.2925718964    0.0000000000   -1.0958451821
     12  I         1.1408535360    0.0000000000   -2.8544962140
   Point Group: c1    Number of degrees of freedom:    30


   Energy is -37400.364812617

 Hessian updated using BFGS update

  9 Hessian modes will be used to form the next step
  Hessian Eigenvalues:
     0.123773    0.132779    0.200187    0.249029    0.285913    0.426724
     0.430827    0.463124    0.537351

 Minimum search - taking simple RFO step
 Searching for Lamda that Minimizes Along All modes
 Value Taken    Lamda =  -0.00129124
 Step Taken.  Stepsize is  0.062124

                             Maximum     Tolerance    Cnvgd?
         Gradient           0.015716      0.000300      NO
         Displacement       0.050000      0.001200      NO
         Energy change     -0.006940      0.000001      NO


 New Cartesian Coordinates Obtained by Inverse Iteration

 Displacement from previous Coordinates is:  0.181336
 ----------------------------------------------------------------
             Standard Nuclear Orientation (Angstroms)
    I     Atom           X                Y                Z
 ----------------------------------------------------------------
    1      C      -0.0085971385     0.0000000000    -0.0050998893
    2      C      -0.0144341330     0.0000000000     1.4031358471
    3      C       1.2059275861     0.0000000000     2.1063799115
    4      C       2.4292356939     0.0000000000     1.4016283963
    5      C       2.4277603151     0.0000000000    -0.0082655884
    6      C       1.2089830498     0.0000000000    -0.7146004443
    7      Br     -1.6645395669     0.0000000000    -0.9562486329
    8      I      -1.8784262743     0.0000000000     2.4735324811
    9      I       1.1779121387     0.0000000000     4.2492468364
   10      I       4.2939580631     0.0000000000     2.4738269735
   11      I       4.2758016953     0.0000000000    -1.1014553773
   12      I       1.2048857988     0.0000000000    -2.8590105135
 ----------------------------------------------------------------
 Nuclear Repulsion Energy =        5940.02703345 hartrees
 There are      168 alpha and      168 beta electrons
 Applying Cartesian multipole field
    Component          Value
    ---------          -----
     (2,0,0)        1.00000E-11
     (0,2,0)        2.00000E-11
     (0,0,2)       -3.00000E-11
 Nucleus-field energy     =    -0.0000001463 hartrees
 Requested basis set is 6-311++G(d,p)
 There are 175 shells and 490 basis functions
 A cutoff of  1.0D-11 yielded   8166 shell pairs
 There are     70730 function pairs (     79685 Cartesian)
 Smallest overlap matrix eigenvalue = 6.34E-07

 Q-Chem warning in module stvman/mkSTV.C, line 318:

 Overlap eigenvalue is smaller than square root of threshold
 Use THRESH >= 12 to get rid of this warning

 Linear dependence detected in AO basis
 Tighter screening thresholds may be required for diffuse basis sets
 Use S2THRESH > 14 and THRESH = 14 in case of SCF convergence issues
 Number of orthogonalized atomic orbitals = 488
 Maximum deviation from orthogonality = 2.301E-10
 Guess MOs from SCF MO coefficient file

 -----------------------------------------------------------------------
  General SCF calculation program by
  Eric Jon Sundstrom, Paul Horn, Yuezhi Mao, Dmitri Zuev, Alec White,
  David Stuck, Shaama M.S., Shane Yost, Joonho Lee, David Small,
  Daniel Levine, Susi Lehtola, Hugh Burton, Evgeny Epifanovsky,
  Bang C. Huynh
 -----------------------------------------------------------------------
 Exchange:     0.2000 Hartree-Fock + 0.0800 Slater + 0.7200 B88
 Correlation:  0.1900 VWN1RPA + 0.8100 LYP
 Using SG-1 standard quadrature grid
 using 4 threads for integral computing
 -------------------------------------------------------
 OpenMP Integral computing Module                
 Release: version 2.0, May 2017, Q-Chem Inc. Pleasanton 
 -------------------------------------------------------
 A restricted SCF calculation will be
 performed using DIIS
 SCF converges when DIIS error is below 1.0e-08
 ---------------------------------------
  Cycle       Energy         DIIS error
 ---------------------------------------
    1  -37400.3641518294      1.74e-04  
    2  -37400.3648209469      6.11e-05  
    3  -37400.3646479699      9.53e-05  
    4  -37400.3649282822      2.20e-05  
    5  -37400.3649437414      6.22e-06  
    6  -37400.3649448047      1.86e-06  
    7  -37400.3649448794      1.14e-06  
    8  -37400.3649449198      2.52e-07  
    9  -37400.3649449215      1.06e-07  
   10  -37400.3649449189      1.05e-08  
   11  -37400.3649449192      7.90e-09  Convergence criterion met
 ---------------------------------------
 SCF time:   CPU 272.38s  wall 74.00s 
 SCF   energy in the final basis set =   -37400.3649449192
 Total energy in the final basis set =   -37400.3649449192

 --------------------------------------------------------------

                    Orbital Energies (a.u.)
 --------------------------------------------------------------

 Alpha MOs
 -- Occupied --
********************************************-482.8543-176.3176-176.3175
********-176.3174-176.3173-165.7215-165.7214-165.7213-165.7212-165.7211
********-165.7191-165.7190-165.7190-165.7190-165.7189-165.7189-165.7188
********-165.7187 -62.5072 -56.3279 -56.3238 -56.3234 -35.8140 -35.8139
-35.8139 -35.8138 -35.8137 -31.3076 -31.3075 -31.3074 -31.3073 -31.3072
-31.3013 -31.3011 -31.3011 -31.3010 -31.3009 -31.3007 -31.3006 -31.3006
-31.3005 -31.3004 -22.9580 -22.9578 -22.9578 -22.9577 -22.9576 -22.9566
-22.9565 -22.9564 -22.9563 -22.9562 -22.9562 -22.9561 -22.9560 -22.9560
-22.9559 -22.9518 -22.9518 -22.9517 -22.9516 -22.9516 -22.9516 -22.9516
-22.9516 -22.9515 -22.9515 -10.2821 -10.2732 -10.2729 -10.2726 -10.2721
-10.2721  -8.7161  -6.5483  -6.5346  -6.5336  -6.3634  -6.3633  -6.3633
 -6.3633  -6.3632  -4.7764  -4.7764  -4.7762  -4.7762  -4.7761  -4.7611
 -4.7610  -4.7610  -4.7610  -4.7608  -4.7602  -4.7602  -4.7601  -4.7600
 -4.7600  -2.6589  -2.6554  -2.6546  -2.6437  -2.6436  -2.0420  -2.0419
 -2.0418  -2.0417  -2.0416  -2.0376  -2.0375  -2.0375  -2.0374  -2.0373
 -2.0369  -2.0368  -2.0368  -2.0367  -2.0366  -2.0236  -2.0236  -2.0236
 -2.0235  -2.0235  -2.0235  -2.0234  -2.0234  -2.0233  -2.0232  -0.9273
 -0.8503  -0.8215  -0.7768  -0.7084  -0.7006  -0.6762  -0.6568  -0.6520
 -0.5970  -0.5890  -0.5373  -0.4836  -0.4476  -0.4312  -0.4116  -0.4105
 -0.3700  -0.3688  -0.3628  -0.3585  -0.3366  -0.3219  -0.3163  -0.3085
 -0.2915  -0.2884  -0.2805  -0.2730  -0.2602  -0.2583  -0.2572  -0.2312
 -- Virtual --
 -0.1239  -0.0739  -0.0713  -0.0701  -0.0656  -0.0387  -0.0219  -0.0120
  0.0044   0.0337   0.0340   0.0489   0.0598   0.0599   0.0679   0.0762
  0.0774   0.0830   0.0900   0.1014   0.1116   0.1175   0.1210   0.1228
  0.1240   0.1343   0.1356   0.1365   0.1736   0.1755   0.1760   0.1825
  0.1839   0.1888   0.1940   0.1969   0.2034   0.2038   0.2121   0.2211
  0.2221   0.2286   0.2493   0.2504   0.2529   0.2671   0.2674   0.2886
  0.2907   0.2910   0.2994   0.3088   0.3566   0.3607   0.3707   0.3717
  0.3733   0.3885   0.3915   0.3938   0.3958   0.4054   0.4130   0.4153
  0.4168   0.4204   0.4288   0.4390   0.4470   0.4503   0.4573   0.4679
  0.4873   0.4885   0.4967   0.4986   0.5014   0.5093   0.5111   0.5111
  0.5141   0.5271   0.5517   0.5537   0.5742   0.5808   0.5851   0.5932
  0.6001   0.6029   0.6107   0.6577   0.6615   0.6731   0.6854   0.6857
  0.7043   0.7172   0.7197   0.7211   0.7472   0.7483   0.7647   0.7685
  0.7802   0.8293   0.8465   0.8583   0.8983   0.9374   0.9411   0.9675
  0.9813   0.9881   1.0716   1.0808   1.0815   1.0873   1.1021   1.1705
  1.1792   1.1897   1.2248   1.2578   1.2687   1.3165   1.3320   1.3339
  1.3376   1.3576   1.3672   1.3888   1.3898   1.4160   1.4416   1.4482
  1.4574   1.4588   1.4706   1.4883   1.5144   1.5421   1.5521   1.5578
  1.5940   1.7183   1.7200   1.7657   1.7759   1.8079   1.8104   1.8452
  1.8462   1.9033   1.9813   2.0115   2.0168   2.1099   2.1320   2.2100
  2.2202   2.2479   2.2681   2.2958   2.3051   2.5108   2.5640   2.6885
  2.7013   2.7427   2.8152   2.8173   2.8506   2.8591   2.9238   3.0377
  3.0486   3.1026   3.1213   3.3571   3.3683   3.5868   3.7863   3.7927
  3.9271   3.9291   3.9565   3.9616   3.9675   3.9729   3.9789   3.9904
  4.0006   4.0101   4.0104   4.0174   4.0261   4.0344   4.0367   4.0530
  4.0538   4.0544   4.1095   4.1157   4.1361   4.1826   4.1912   4.2191
  4.2500   4.2583   4.2782   4.3074   4.3290   4.3756   4.4064   4.4097
  4.4783   4.4977   4.6313   4.7831   5.9813   5.9957   6.0081   6.0159
  6.0263   6.0325   6.0598   6.0682   6.1033   6.1180   6.1437   6.1454
  6.1766   6.2091   6.2147   6.7322   7.5548   7.6646   7.7359  23.1521
 23.7439  23.7470  23.8987  23.9036  23.9830  27.8145  27.8481  27.8901
 27.9113  27.9967  28.3262  28.3372  28.3523  28.3530  28.3599  28.3601
 28.3859  28.3955  28.3974  28.4191  28.4198  28.4341  28.4394  28.4490
 28.4568  28.5179  28.5262  28.5283  28.5303  28.5323  28.5342  28.5372
 28.5441  28.5517  28.5527  28.5554  28.5599  28.5602  28.5695  28.5778
 28.5816  28.6058  28.6209  28.6338  28.6529  28.6691  28.7002  28.7217
 28.7462  28.7891  47.9824 127.8723 127.8805 127.8919 127.8952 127.8977
127.9105 127.9173 127.9296 127.9464 127.9480 127.9604 127.9681 127.9788
128.0001 128.0020 151.6175 151.6458 151.6842 151.7030 151.7795 289.7516
289.8630 289.95871020.79351901.77831901.80821901.84821901.86801901.9478
 --------------------------------------------------------------

          Ground-State Mulliken Net Atomic Charges

     Atom                 Charge (a.u.)
  ----------------------------------------
      1 C                    -0.152277
      2 C                    -0.015560
      3 C                     0.057059
      4 C                    -0.214243
      5 C                     0.077889
      6 C                    -0.033755
      7 Br                   -0.243911
      8 I                     0.102769
      9 I                     0.106911
     10 I                     0.105497
     11 I                     0.105860
     12 I                     0.103759
  ----------------------------------------
  Sum of atomic charges =     0.000000

 -----------------------------------------------------------------
                    Cartesian Multipole Moments
 -----------------------------------------------------------------
    Charge (ESU x 10^10)
                -0.0000
    Dipole Moment (Debye)
         X       0.2300      Y      -0.0000      Z       0.1315
       Tot       0.2649
    Quadrupole Moments (Debye-Ang)
        XX    -184.9703     XY      -0.0000     YY    -197.0095
        XZ      -1.0885     YZ      -0.0000     ZZ    -183.8143
    Octopole Moments (Debye-Ang^2)
       XXX    -761.7891    XXY      -0.0000    XYY    -272.2747
       YYY      -0.0000    XXZ    -145.2768    XYZ      -0.0000
       YYZ    -157.1992    XZZ    -254.2628    YZZ      -0.0000
       ZZZ    -441.4615
    Hexadecapole Moments (Debye-Ang^3)
      XXXX   -7844.3039   XXXY      -0.0000   XXYY   -1470.1037
      XYYY      -0.0000   YYYY    -267.3778   XXXZ    -404.2252
      XXYZ      -0.0000   XYYZ    -140.5196   YYYZ      -0.0000
      XXZZ   -2458.2533   XYZZ      -0.0000   YYZZ   -1303.3253
      XZZZ    -403.6024   YZZZ      -0.0000   ZZZZ   -6890.9837
 -----------------------------------------------------------------
 Calculating analytic gradient of the SCF energy
 Gradient of SCF Energy
            1           2           3           4           5           6
    1  -0.0004755  -0.0006913  -0.0004757   0.0009796   0.0002506   0.0003630
    2   0.0000000  -0.0000000  -0.0000000  -0.0000000   0.0000000  -0.0000000
    3  -0.0001809   0.0007233   0.0005455   0.0004226  -0.0008655  -0.0005796
            7           8           9          10          11          12
    1  -0.0017834   0.0005801  -0.0033123   0.0018148  -0.0009487   0.0036986
    2  -0.0000000   0.0000000   0.0000000   0.0000000   0.0000000   0.0000000
    3  -0.0005106   0.0032480   0.0004538  -0.0001891  -0.0015365  -0.0015310
 Max gradient component =       3.699E-03
 RMS gradient           =       1.206E-03
 Gradient time:  CPU 111.72 s  wall 28.08 s
 Geometry Optimization Parameters
   NAtoms,    NIC,     NZ,  NCons,   NDum,   NFix, NCnnct, MaxDiis
       12      78      12       0       0       0       0       0

 Cartesian Hessian Update
 Hessian updated using BFGS update


** GEOMETRY OPTIMIZATION IN DELOCALIZED INTERNAL COORDINATES **
   Searching for a Minimum

   Optimization Cycle:   3

                       Coordinates (Angstroms)
     ATOM                X               Y               Z
      1  C        -0.0085971385    0.0000000000   -0.0050998893
      2  C        -0.0144341330    0.0000000000    1.4031358471
      3  C         1.2059275861    0.0000000000    2.1063799115
      4  C         2.4292356939    0.0000000000    1.4016283963
      5  C         2.4277603151    0.0000000000   -0.0082655884
      6  C         1.2089830498    0.0000000000   -0.7146004443
      7  Br       -1.6645395669    0.0000000000   -0.9562486329
      8  I        -1.8784262743    0.0000000000    2.4735324811
      9  I         1.1779121387    0.0000000000    4.2492468364
     10  I         4.2939580631    0.0000000000    2.4738269735
     11  I         4.2758016953    0.0000000000   -1.1014553773
     12  I         1.2048857988    0.0000000000   -2.8590105135
   Point Group: c1    Number of degrees of freedom:    30


   Energy is -37400.364944919

 Hessian updated using BFGS update

 12 Hessian modes will be used to form the next step
  Hessian Eigenvalues:
     0.124166    0.124879    0.140222    0.201352    0.244350    0.250056
     0.393082    0.426658    0.441854    0.452492    0.464878    0.676118

 Minimum search - taking simple RFO step
 Searching for Lamda that Minimizes Along All modes
 Value Taken    Lamda =  -0.00068062
 Step Taken.  Stepsize is  0.037476

                             Maximum     Tolerance    Cnvgd?
         Gradient           0.018368      0.000300      NO
         Displacement       0.029996      0.001200      NO
         Energy change     -0.000132      0.000001      NO


 New Cartesian Coordinates Obtained by Inverse Iteration

 Displacement from previous Coordinates is:  0.098918
 ----------------------------------------------------------------
             Standard Nuclear Orientation (Angstroms)
    I     Atom           X                Y                Z
 ----------------------------------------------------------------
    1      C      -0.0055833868     0.0000000000    -0.0036506270
    2      C      -0.0134358558     0.0000000000     1.4023515750
    3      C       1.2064151725     0.0000000000     2.1048281494
    4      C       2.4255354774     0.0000000000     1.3996517985
    5      C       2.4274599796     0.0000000000    -0.0075142914
    6      C       1.2091160131     0.0000000000    -0.7129572462
    7      Br     -1.6575617711     0.0000000000    -0.9567468254
    8      I      -1.8850029792     0.0000000000     2.4513715029
    9      I       1.2075908223     0.0000000000     4.2444980501
   10      I       4.2811458641     0.0000000000     2.4769868498
   11      I       4.2829131838     0.0000000000    -1.0835648828
   12      I       1.1798747082     0.0000000000    -2.8521840529
 ----------------------------------------------------------------
 Nuclear Repulsion Energy =        5948.63871327 hartrees
 There are      168 alpha and      168 beta electrons
 Applying Cartesian multipole field
    Component          Value
    ---------          -----
     (2,0,0)        1.00000E-11
     (0,2,0)        2.00000E-11
     (0,0,2)       -3.00000E-11
 Nucleus-field energy     =    -0.0000001451 hartrees
 Requested basis set is 6-311++G(d,p)
 There are 175 shells and 490 basis functions
 A cutoff of  1.0D-11 yielded   8174 shell pairs
 There are     70880 function pairs (     79877 Cartesian)
 Smallest overlap matrix eigenvalue = 6.22E-07

 Q-Chem warning in module stvman/mkSTV.C, line 318:

 Overlap eigenvalue is smaller than square root of threshold
 Use THRESH >= 12 to get rid of this warning

 Linear dependence detected in AO basis
 Tighter screening thresholds may be required for diffuse basis sets
 Use S2THRESH > 14 and THRESH = 14 in case of SCF convergence issues
 Number of orthogonalized atomic orbitals = 488
 Maximum deviation from orthogonality = 7.551E-11
 Guess MOs from SCF MO coefficient file

 -----------------------------------------------------------------------
  General SCF calculation program by
  Eric Jon Sundstrom, Paul Horn, Yuezhi Mao, Dmitri Zuev, Alec White,
  David Stuck, Shaama M.S., Shane Yost, Joonho Lee, David Small,
  Daniel Levine, Susi Lehtola, Hugh Burton, Evgeny Epifanovsky,
  Bang C. Huynh
 -----------------------------------------------------------------------
 Exchange:     0.2000 Hartree-Fock + 0.0800 Slater + 0.7200 B88
 Correlation:  0.1900 VWN1RPA + 0.8100 LYP
 Using SG-1 standard quadrature grid
 using 4 threads for integral computing
 -------------------------------------------------------
 OpenMP Integral computing Module                
 Release: version 2.0, May 2017, Q-Chem Inc. Pleasanton 
 -------------------------------------------------------
 A restricted SCF calculation will be
 performed using DIIS
 SCF converges when DIIS error is below 1.0e-08
 ---------------------------------------
  Cycle       Energy         DIIS error
 ---------------------------------------
    1  -37400.3650045371      8.85e-05  
    2  -37400.3651843171      3.86e-05  
    3  -37400.3651224662      5.71e-05  
    4  -37400.3652293862      1.32e-05  
    5  -37400.3652352827      3.53e-06  
    6  -37400.3652356206      8.79e-07  
    7  -37400.3652356393      4.71e-07  
    8  -37400.3652356446      1.68e-07  
    9  -37400.3652356454      6.79e-08  
   10  -37400.3652356470      6.33e-09  Convergence criterion met
 ---------------------------------------
 SCF time:   CPU 250.51s  wall 67.00s 
 SCF   energy in the final basis set =   -37400.3652356470
 Total energy in the final basis set =   -37400.3652356470

 --------------------------------------------------------------

                    Orbital Energies (a.u.)
 --------------------------------------------------------------

 Alpha MOs
 -- Occupied --
********************************************-482.8541-176.3174-176.3174
********-176.3173-176.3170-165.7213-165.7213-165.7212-165.7212-165.7208
********-165.7190-165.7190-165.7190-165.7188-165.7188-165.7188-165.7187
********-165.7184 -62.5071 -56.3278 -56.3237 -56.3233 -35.8139 -35.8138
-35.8138 -35.8138 -35.8134 -31.3074 -31.3073 -31.3073 -31.3073 -31.3069
-31.3011 -31.3011 -31.3010 -31.3010 -31.3007 -31.3005 -31.3005 -31.3005
-31.3005 -31.3002 -22.9578 -22.9577 -22.9577 -22.9577 -22.9573 -22.9564
-22.9563 -22.9563 -22.9563 -22.9560 -22.9560 -22.9559 -22.9559 -22.9559
-22.9556 -22.9516 -22.9516 -22.9516 -22.9516 -22.9516 -22.9516 -22.9515
-22.9515 -22.9512 -22.9512 -10.2811 -10.2725 -10.2723 -10.2717 -10.2715
-10.2714  -8.7160  -6.5482  -6.5346  -6.5336  -6.3633  -6.3633  -6.3633
 -6.3632  -6.3629  -4.7763  -4.7763  -4.7762  -4.7762  -4.7758  -4.7610
 -4.7610  -4.7610  -4.7610  -4.7606  -4.7601  -4.7601  -4.7600  -4.7599
 -4.7598  -2.6589  -2.6554  -2.6546  -2.6437  -2.6436  -2.0419  -2.0418
 -2.0418  -2.0417  -2.0414  -2.0375  -2.0375  -2.0374  -2.0373  -2.0371
 -2.0368  -2.0367  -2.0367  -2.0367  -2.0364  -2.0236  -2.0236  -2.0235
 -2.0235  -2.0234  -2.0234  -2.0234  -2.0233  -2.0233  -2.0231  -0.9285
 -0.8515  -0.8218  -0.7775  -0.7101  -0.6999  -0.6769  -0.6574  -0.6517
 -0.5968  -0.5893  -0.5382  -0.4839  -0.4485  -0.4314  -0.4120  -0.4107
 -0.3700  -0.3697  -0.3632  -0.3586  -0.3374  -0.3230  -0.3147  -0.3086
 -0.2921  -0.2880  -0.2804  -0.2710  -0.2619  -0.2585  -0.2567  -0.2308
 -- Virtual --
 -0.1231  -0.0728  -0.0712  -0.0694  -0.0650  -0.0371  -0.0216  -0.0108
  0.0046   0.0337   0.0340   0.0489   0.0599   0.0602   0.0685   0.0762
  0.0772   0.0828   0.0903   0.1013   0.1114   0.1177   0.1204   0.1233
  0.1245   0.1337   0.1350   0.1368   0.1715   0.1766   0.1776   0.1831
  0.1843   0.1887   0.1935   0.1968   0.2036   0.2051   0.2121   0.2221
  0.2221   0.2289   0.2497   0.2509   0.2531   0.2665   0.2695   0.2877
  0.2911   0.2919   0.3001   0.3093   0.3564   0.3614   0.3714   0.3717
  0.3750   0.3874   0.3917   0.3942   0.3958   0.4086   0.4151   0.4178
  0.4179   0.4181   0.4304   0.4383   0.4440   0.4503   0.4565   0.4683
  0.4869   0.4890   0.4968   0.5005   0.5013   0.5084   0.5108   0.5115
  0.5142   0.5280   0.5526   0.5539   0.5785   0.5802   0.5859   0.5930
  0.6009   0.6048   0.6112   0.6594   0.6631   0.6749   0.6847   0.6883
  0.7069   0.7176   0.7208   0.7232   0.7475   0.7481   0.7659   0.7687
  0.7806   0.8291   0.8482   0.8596   0.8993   0.9376   0.9415   0.9676
  0.9811   0.9915   1.0715   1.0816   1.0837   1.0880   1.0994   1.1711
  1.1809   1.1905   1.2261   1.2579   1.2707   1.3167   1.3331   1.3335
  1.3384   1.3587   1.3671   1.3904   1.3927   1.4250   1.4374   1.4503
  1.4608   1.4630   1.4720   1.4844   1.5144   1.5425   1.5516   1.5602
  1.5951   1.7195   1.7210   1.7686   1.7765   1.8099   1.8115   1.8459
  1.8488   1.9049   1.9840   2.0123   2.0172   2.1095   2.1340   2.2111
  2.2233   2.2511   2.2726   2.2977   2.3078   2.5123   2.5648   2.6890
  2.7018   2.7457   2.8164   2.8175   2.8515   2.8598   2.9249   3.0399
  3.0537   3.1048   3.1239   3.3617   3.3695   3.5916   3.7876   3.7967
  3.9276   3.9292   3.9584   3.9610   3.9663   3.9728   3.9792   3.9909
  4.0019   4.0104   4.0150   4.0172   4.0238   4.0349   4.0351   4.0530
  4.0550   4.0559   4.1106   4.1198   4.1346   4.1812   4.1930   4.2199
  4.2520   4.2591   4.2798   4.3091   4.3291   4.3765   4.4062   4.4098
  4.4798   4.5004   4.6354   4.7874   5.9813   5.9966   6.0077   6.0166
  6.0261   6.0345   6.0603   6.0734   6.1043   6.1175   6.1439   6.1498
  6.1745   6.2084   6.2174   6.7350   7.5551   7.6645   7.7374  23.1519
 23.7491  23.7520  23.9077  23.9098  23.9916  27.8156  27.8482  27.8905
 27.9134  27.9990  28.3263  28.3378  28.3526  28.3529  28.3601  28.3609
 28.3864  28.3996  28.4000  28.4186  28.4194  28.4360  28.4416  28.4492
 28.4553  28.5181  28.5269  28.5291  28.5303  28.5318  28.5343  28.5374
 28.5445  28.5531  28.5534  28.5552  28.5589  28.5606  28.5692  28.5781
 28.5821  28.6080  28.6212  28.6327  28.6528  28.6696  28.7007  28.7230
 28.7474  28.7901  47.9843 127.8724 127.8811 127.8924 127.8951 127.8977
127.9117 127.9177 127.9328 127.9457 127.9488 127.9632 127.9683 127.9776
127.9996 128.0036 151.6185 151.6460 151.6846 151.7047 151.7816 289.7520
289.8635 289.96021020.79591901.77931901.80851901.84871901.86981901.9501
 --------------------------------------------------------------

          Ground-State Mulliken Net Atomic Charges

     Atom                 Charge (a.u.)
  ----------------------------------------
      1 C                    -0.127705
      2 C                    -0.028706
      3 C                     0.053489
      4 C                    -0.197633
      5 C                     0.068366
      6 C                    -0.044084
      7 Br                   -0.246430
      8 I                     0.102399
      9 I                     0.106781
     10 I                     0.104480
     11 I                     0.105907
     12 I                     0.103137
  ----------------------------------------
  Sum of atomic charges =     0.000000

 -----------------------------------------------------------------
                    Cartesian Multipole Moments
 -----------------------------------------------------------------
    Charge (ESU x 10^10)
                -0.0000
    Dipole Moment (Debye)
         X       0.2240      Y       0.0000      Z       0.1323
       Tot       0.2602
    Quadrupole Moments (Debye-Ang)
        XX    -184.8675     XY       0.0000     YY    -196.9473
        XZ      -0.6000     YZ       0.0000     ZZ    -184.0223
    Octopole Moments (Debye-Ang^2)
       XXX    -761.6933    XXY       0.0000    XYY    -272.1050
       YYY       0.0000    XXZ    -144.2795    XYZ       0.0000
       YYZ    -157.1617    XZZ    -253.4108    YZZ       0.0000
       ZZZ    -441.7100
    Hexadecapole Moments (Debye-Ang^3)
      XXXX   -7836.3242   XXXY       0.0000   XXYY   -1468.8250
      XYYY       0.0000   YYYY    -267.2272   XXXZ    -426.3391
      XXYZ       0.0000   XYYZ    -147.8958   YYYZ       0.0000
      XXZZ   -2452.4994   XYZZ       0.0000   YYZZ   -1297.0579
      XZZZ    -411.2593   YZZZ       0.0000   ZZZZ   -6859.8138
 -----------------------------------------------------------------
 Calculating analytic gradient of the SCF energy
 Gradient of SCF Energy
            1           2           3           4           5           6
    1   0.0002813  -0.0002194   0.0003840  -0.0005584   0.0000171  -0.0000054
    2  -0.0000000   0.0000000  -0.0000000  -0.0000000   0.0000000  -0.0000000
    3   0.0000096   0.0000335  -0.0004417  -0.0000748   0.0002552   0.0002140
            7           8           9          10          11          12
    1  -0.0002231  -0.0002321   0.0010847  -0.0007758   0.0000102   0.0002369
    2   0.0000000  -0.0000000   0.0000000   0.0000000   0.0000000   0.0000000
    3  -0.0001864   0.0001006  -0.0002559  -0.0002163   0.0008431  -0.0002808
 Max gradient component =       1.085E-03
 RMS gradient           =       3.242E-04
 Gradient time:  CPU 112.19 s  wall 28.20 s
 Geometry Optimization Parameters
   NAtoms,    NIC,     NZ,  NCons,   NDum,   NFix, NCnnct, MaxDiis
       12      78      12       0       0       0       0       0

 Cartesian Hessian Update
 Hessian updated using BFGS update


** GEOMETRY OPTIMIZATION IN DELOCALIZED INTERNAL COORDINATES **
   Searching for a Minimum

   Optimization Cycle:   4

                       Coordinates (Angstroms)
     ATOM                X               Y               Z
      1  C        -0.0055833868    0.0000000000   -0.0036506270
      2  C        -0.0134358558    0.0000000000    1.4023515750
      3  C         1.2064151725    0.0000000000    2.1048281494
      4  C         2.4255354774    0.0000000000    1.3996517985
      5  C         2.4274599796    0.0000000000   -0.0075142914
      6  C         1.2091160131    0.0000000000   -0.7129572462
      7  Br       -1.6575617711    0.0000000000   -0.9567468254
      8  I        -1.8850029792    0.0000000000    2.4513715029
      9  I         1.2075908223    0.0000000000    4.2444980501
     10  I         4.2811458641    0.0000000000    2.4769868498
     11  I         4.2829131838    0.0000000000   -1.0835648828
     12  I         1.1798747082    0.0000000000   -2.8521840529
   Point Group: c1    Number of degrees of freedom:    30


   Energy is -37400.365235647

 Hessian updated using BFGS update

 15 Hessian modes will be used to form the next step
  Hessian Eigenvalues:
     0.123396    0.124267    0.124812    0.140142    0.200366    0.248702
     0.249903    0.254730    0.422793    0.426661    0.436734    0.450524
     0.464874    0.465044    0.715810

 Minimum search - taking simple RFO step
 Searching for Lamda that Minimizes Along All modes
 Value Taken    Lamda =  -0.00006836
 Step Taken.  Stepsize is  0.015391

                             Maximum     Tolerance    Cnvgd?
         Gradient           0.003955      0.000300      NO
         Displacement       0.013427      0.001200      NO
         Energy change     -0.000291      0.000001      NO


 New Cartesian Coordinates Obtained by Inverse Iteration

 Displacement from previous Coordinates is:  0.043248
 ----------------------------------------------------------------
             Standard Nuclear Orientation (Angstroms)
    I     Atom           X                Y                Z
 ----------------------------------------------------------------
    1      C      -0.0031550636     0.0000000000    -0.0024529826
    2      C      -0.0108405351     0.0000000000     1.4024148876
    3      C       1.2078824264     0.0000000000     2.1065722858
    4      C       2.4292363004     0.0000000000     1.4015162371
    5      C       2.4298436426     0.0000000000    -0.0073857121
    6      C       1.2104076715     0.0000000000    -0.7116289674
    7      Br     -1.6542112616     0.0000000000    -0.9549600137
    8      I      -1.8839445476     0.0000000000     2.4453623371
    9      I       1.1933554375     0.0000000000     4.2467901163
   10      I       4.2872731646     0.0000000000     2.4790519139
   11      I       4.2810587619     0.0000000000    -1.0932531776
   12      I       1.1715612309     0.0000000000    -2.8489569245
 ----------------------------------------------------------------
 Nuclear Repulsion Energy =        5947.48425342 hartrees
 There are      168 alpha and      168 beta electrons
 Applying Cartesian multipole field
    Component          Value
    ---------          -----
     (2,0,0)        1.00000E-11
     (0,2,0)        2.00000E-11
     (0,0,2)       -3.00000E-11
 Nucleus-field energy     =    -0.0000001452 hartrees
 Requested basis set is 6-311++G(d,p)
 There are 175 shells and 490 basis functions
 A cutoff of  1.0D-11 yielded   8177 shell pairs
 There are     70913 function pairs (     79913 Cartesian)
 Smallest overlap matrix eigenvalue = 6.23E-07

 Q-Chem warning in module stvman/mkSTV.C, line 318:

 Overlap eigenvalue is smaller than square root of threshold
 Use THRESH >= 12 to get rid of this warning

 Linear dependence detected in AO basis
 Tighter screening thresholds may be required for diffuse basis sets
 Use S2THRESH > 14 and THRESH = 14 in case of SCF convergence issues
 Number of orthogonalized atomic orbitals = 488
 Maximum deviation from orthogonality = 8.774E-11
 Guess MOs from SCF MO coefficient file

 -----------------------------------------------------------------------
  General SCF calculation program by
  Eric Jon Sundstrom, Paul Horn, Yuezhi Mao, Dmitri Zuev, Alec White,
  David Stuck, Shaama M.S., Shane Yost, Joonho Lee, David Small,
  Daniel Levine, Susi Lehtola, Hugh Burton, Evgeny Epifanovsky,
  Bang C. Huynh
 -----------------------------------------------------------------------
 Exchange:     0.2000 Hartree-Fock + 0.0800 Slater + 0.7200 B88
 Correlation:  0.1900 VWN1RPA + 0.8100 LYP
 Using SG-1 standard quadrature grid
 using 4 threads for integral computing
 -------------------------------------------------------
 OpenMP Integral computing Module                
 Release: version 2.0, May 2017, Q-Chem Inc. Pleasanton 
 -------------------------------------------------------
 A restricted SCF calculation will be
 performed using DIIS
 SCF converges when DIIS error is below 1.0e-08
 ---------------------------------------
  Cycle       Energy         DIIS error
 ---------------------------------------
    1  -37400.3652032021      4.42e-05  
    2  -37400.3652335848      2.01e-05  
    3  -37400.3652074549      3.47e-05  
    4  -37400.3652465868      2.66e-06  
    5  -37400.3652467708      1.22e-06  
    6  -37400.3652468068      6.12e-07  
    7  -37400.3652468195      2.47e-07  
    8  -37400.3652468213      3.70e-08  
    9  -37400.3652468204      1.80e-08  
   10  -37400.3652468167      3.43e-09  Convergence criterion met
 ---------------------------------------
 SCF time:   CPU 242.60s  wall 66.00s 
 SCF   energy in the final basis set =   -37400.3652468167
 Total energy in the final basis set =   -37400.3652468167

 --------------------------------------------------------------

                    Orbital Energies (a.u.)
 --------------------------------------------------------------

 Alpha MOs
 -- Occupied --
********************************************-482.8541-176.3174-176.3174
********-176.3173-176.3171-165.7212-165.7212-165.7212-165.7211-165.7210
********-165.7190-165.7190-165.7189-165.7188-165.7188-165.7187-165.7187
********-165.7185 -62.5071 -56.3278 -56.3237 -56.3233 -35.8139 -35.8138
-35.8138 -35.8137 -35.8136 -31.3073 -31.3073 -31.3073 -31.3072 -31.3070
-31.3011 -31.3011 -31.3010 -31.3009 -31.3008 -31.3006 -31.3005 -31.3005
-31.3004 -31.3003 -22.9577 -22.9577 -22.9577 -22.9576 -22.9574 -22.9564
-22.9563 -22.9563 -22.9562 -22.9561 -22.9560 -22.9560 -22.9559 -22.9559
-22.9557 -22.9516 -22.9516 -22.9516 -22.9516 -22.9515 -22.9515 -22.9515
-22.9515 -22.9513 -22.9513 -10.2808 -10.2728 -10.2725 -10.2721 -10.2713
-10.2713  -8.7160  -6.5482  -6.5346  -6.5336  -6.3633  -6.3633  -6.3632
 -6.3632  -6.3630  -4.7762  -4.7762  -4.7762  -4.7762  -4.7759  -4.7610
 -4.7610  -4.7610  -4.7609  -4.7607  -4.7602  -4.7601  -4.7600  -4.7599
 -4.7599  -2.6589  -2.6554  -2.6546  -2.6437  -2.6436  -2.0419  -2.0419
 -2.0417  -2.0417  -2.0415  -2.0375  -2.0374  -2.0374  -2.0374  -2.0372
 -2.0368  -2.0367  -2.0367  -2.0366  -2.0365  -2.0236  -2.0236  -2.0235
 -2.0234  -2.0234  -2.0233  -2.0233  -2.0233  -2.0232  -2.0231  -0.9285
 -0.8515  -0.8219  -0.7773  -0.7100  -0.7001  -0.6768  -0.6573  -0.6517
 -0.5969  -0.5891  -0.5381  -0.4840  -0.4484  -0.4314  -0.4120  -0.4107
 -0.3700  -0.3697  -0.3633  -0.3586  -0.3379  -0.3223  -0.3149  -0.3086
 -0.2921  -0.2880  -0.2805  -0.2711  -0.2617  -0.2584  -0.2567  -0.2311
 -- Virtual --
 -0.1231  -0.0727  -0.0712  -0.0695  -0.0649  -0.0377  -0.0215  -0.0107
  0.0047   0.0338   0.0340   0.0489   0.0599   0.0602   0.0684   0.0761
  0.0772   0.0828   0.0901   0.1013   0.1114   0.1177   0.1205   0.1232
  0.1245   0.1340   0.1351   0.1367   0.1717   0.1766   0.1772   0.1830
  0.1834   0.1888   0.1937   0.1967   0.2035   0.2053   0.2119   0.2222
  0.2222   0.2289   0.2497   0.2509   0.2531   0.2666   0.2696   0.2879
  0.2918   0.2918   0.3002   0.3094   0.3565   0.3618   0.3709   0.3715
  0.3741   0.3876   0.3917   0.3943   0.3960   0.4080   0.4145   0.4177
  0.4181   0.4184   0.4294   0.4386   0.4436   0.4501   0.4564   0.4685
  0.4871   0.4897   0.4967   0.5003   0.5007   0.5084   0.5109   0.5115
  0.5142   0.5279   0.5527   0.5539   0.5764   0.5795   0.5865   0.5930
  0.6008   0.6057   0.6110   0.6598   0.6629   0.6739   0.6850   0.6892
  0.7076   0.7178   0.7211   0.7229   0.7475   0.7488   0.7653   0.7682
  0.7806   0.8293   0.8484   0.8594   0.8990   0.9373   0.9415   0.9679
  0.9813   0.9914   1.0716   1.0816   1.0843   1.0867   1.0999   1.1712
  1.1803   1.1905   1.2264   1.2565   1.2710   1.3169   1.3328   1.3359
  1.3384   1.3586   1.3672   1.3902   1.3929   1.4244   1.4378   1.4490
  1.4609   1.4610   1.4715   1.4850   1.5148   1.5422   1.5523   1.5597
  1.5946   1.7195   1.7207   1.7681   1.7763   1.8098   1.8114   1.8459
  1.8483   1.9047   1.9837   2.0122   2.0172   2.1096   2.1343   2.2109
  2.2233   2.2507   2.2728   2.2973   2.3073   2.5119   2.5647   2.6889
  2.7018   2.7454   2.8163   2.8175   2.8514   2.8599   2.9250   3.0397
  3.0532   3.1045   3.1238   3.3610   3.3695   3.5910   3.7875   3.7962
  3.9281   3.9294   3.9583   3.9611   3.9665   3.9723   3.9792   3.9908
  4.0022   4.0103   4.0150   4.0172   4.0245   4.0342   4.0349   4.0530
  4.0549   4.0561   4.1107   4.1196   4.1344   4.1813   4.1917   4.2197
  4.2530   4.2591   4.2796   4.3089   4.3293   4.3757   4.4059   4.4100
  4.4798   4.5003   4.6353   4.7868   5.9815   5.9965   6.0094   6.0165
  6.0262   6.0346   6.0601   6.0731   6.1045   6.1175   6.1442   6.1475
  6.1744   6.2083   6.2158   6.7359   7.5551   7.6649   7.7381  23.1521
 23.7485  23.7512  23.9067  23.9087  23.9910  27.8150  27.8484  27.8904
 27.9133  27.9991  28.3264  28.3378  28.3528  28.3542  28.3602  28.3612
 28.3862  28.3995  28.4000  28.4189  28.4196  28.4349  28.4407  28.4489
 28.4554  28.5183  28.5274  28.5291  28.5304  28.5320  28.5341  28.5374
 28.5445  28.5531  28.5533  28.5552  28.5592  28.5607  28.5689  28.5782
 28.5820  28.6074  28.6207  28.6328  28.6520  28.6693  28.7008  28.7227
 28.7473  28.7899  47.9849 127.8725 127.8811 127.8923 127.8962 127.8977
127.9117 127.9176 127.9327 127.9461 127.9486 127.9617 127.9686 127.9776
127.9996 128.0026 151.6180 151.6461 151.6845 151.7047 151.7816 289.7521
289.8641 289.96091020.79661901.77871901.80861901.84861901.86971901.9500
 --------------------------------------------------------------

          Ground-State Mulliken Net Atomic Charges

     Atom                 Charge (a.u.)
  ----------------------------------------
      1 C                    -0.117941
      2 C                    -0.026889
      3 C                     0.051619
      4 C                    -0.202980
      5 C                     0.067034
      6 C                    -0.045710
      7 Br                   -0.247934
      8 I                     0.102172
      9 I                     0.106944
     10 I                     0.104729
     11 I                     0.105944
     12 I                     0.103012
  ----------------------------------------
  Sum of atomic charges =     0.000000

 -----------------------------------------------------------------
                    Cartesian Multipole Moments
 -----------------------------------------------------------------
    Charge (ESU x 10^10)
                -0.0000
    Dipole Moment (Debye)
         X       0.2000      Y       0.0000      Z       0.1217
       Tot       0.2341
    Quadrupole Moments (Debye-Ang)
        XX    -184.9320     XY      -0.0000     YY    -196.9512
        XZ      -0.6615     YZ       0.0000     ZZ    -184.0214
    Octopole Moments (Debye-Ang^2)
       XXX    -760.9421    XXY       0.0000    XYY    -271.8178
       YYY       0.0000    XXZ    -144.3918    XYZ       0.0000
       YYZ    -157.0285    XZZ    -253.5240    YZZ       0.0000
       ZZZ    -441.3215
    Hexadecapole Moments (Debye-Ang^3)
      XXXX   -7834.1793   XXXY      -0.0000   XXYY   -1468.4051
      XYYY      -0.0000   YYYY    -267.2371   XXXZ    -423.8379
      XXYZ       0.0000   XYYZ    -147.0970   YYYZ       0.0000
      XXZZ   -2452.8212   XYZZ      -0.0000   YYZZ   -1297.1703
      XZZZ    -411.0523   YZZZ       0.0000   ZZZZ   -6860.6316
 -----------------------------------------------------------------
 Calculating analytic gradient of the SCF energy
 Gradient of SCF Energy
            1           2           3           4           5           6
    1   0.0004056  -0.0001188  -0.0002008   0.0002329   0.0001177  -0.0003270
    2   0.0000000   0.0000000   0.0000000  -0.0000000   0.0000000  -0.0000000
    3   0.0001299  -0.0002685   0.0001287   0.0002831  -0.0004083   0.0001822
            7           8           9          10          11          12
    1   0.0003669   0.0003096  -0.0006228   0.0002879   0.0000734  -0.0005245
    2  -0.0000000   0.0000000  -0.0000000  -0.0000000   0.0000000   0.0000000
    3   0.0000225  -0.0004143   0.0000498   0.0000893  -0.0001626   0.0003682
 Max gradient component =       6.228E-04
 RMS gradient           =       2.419E-04
 Gradient time:  CPU 112.21 s  wall 28.20 s
 Geometry Optimization Parameters
   NAtoms,    NIC,     NZ,  NCons,   NDum,   NFix, NCnnct, MaxDiis
       12      78      12       0       0       0       0       0

 Cartesian Hessian Update
 Hessian updated using BFGS update


** GEOMETRY OPTIMIZATION IN DELOCALIZED INTERNAL COORDINATES **
   Searching for a Minimum

   Optimization Cycle:   5

                       Coordinates (Angstroms)
     ATOM                X               Y               Z
      1  C        -0.0031550636    0.0000000000   -0.0024529826
      2  C        -0.0108405351    0.0000000000    1.4024148876
      3  C         1.2078824264    0.0000000000    2.1065722858
      4  C         2.4292363004    0.0000000000    1.4015162371
      5  C         2.4298436426    0.0000000000   -0.0073857121
      6  C         1.2104076715    0.0000000000   -0.7116289674
      7  Br       -1.6542112616    0.0000000000   -0.9549600137
      8  I        -1.8839445476    0.0000000000    2.4453623371
      9  I         1.1933554375    0.0000000000    4.2467901163
     10  I         4.2872731646    0.0000000000    2.4790519139
     11  I         4.2810587619    0.0000000000   -1.0932531776
     12  I         1.1715612309    0.0000000000   -2.8489569245
   Point Group: c1    Number of degrees of freedom:    30


   Energy is -37400.365246817

 Hessian updated using BFGS update

 17 Hessian modes will be used to form the next step
  Hessian Eigenvalues:
     0.124126    0.124416    0.124764    0.128107    0.139889    0.201680
     0.243246    0.249517    0.250030    0.315678    0.426619    0.435657
     0.444676    0.464331    0.464815    0.592427    0.688248

 Minimum search - taking simple RFO step
 Searching for Lamda that Minimizes Along All modes
 Value Taken    Lamda =  -0.00002227
 Step Taken.  Stepsize is  0.007028

                             Maximum     Tolerance    Cnvgd?
         Gradient           0.003074      0.000300      NO
         Displacement       0.005545      0.001200      NO
         Energy change     -0.000011      0.000001      NO


 New Cartesian Coordinates Obtained by Inverse Iteration

 Displacement from previous Coordinates is:  0.019209
 ----------------------------------------------------------------
             Standard Nuclear Orientation (Angstroms)
    I     Atom           X                Y                Z
 ----------------------------------------------------------------
    1      C      -0.0046064736     0.0000000000    -0.0031023521
    2      C      -0.0119519984     0.0000000000     1.4025389270
    3      C       1.2073204578     0.0000000000     2.1061510645
    4      C       2.4279596742     0.0000000000     1.4009303714
    5      C       2.4287766683     0.0000000000    -0.0073821647
    6      C       1.2098963767     0.0000000000    -0.7123902326
    7      Br     -1.6566151534     0.0000000000    -0.9550289470
    8      I      -1.8850158142     0.0000000000     2.4483543643
    9      I       1.1987584728     0.0000000000     4.2464994034
   10      I       4.2852494854     0.0000000000     2.4789940760
   11      I       4.2808515259     0.0000000000    -1.0916225531
   12      I       1.1778440066     0.0000000000    -2.8508719571
 ----------------------------------------------------------------
 Nuclear Repulsion Energy =        5946.96473145 hartrees
 There are      168 alpha and      168 beta electrons
 Applying Cartesian multipole field
    Component          Value
    ---------          -----
     (2,0,0)        1.00000E-11
     (0,2,0)        2.00000E-11
     (0,0,2)       -3.00000E-11
 Nucleus-field energy     =    -0.0000001453 hartrees
 Requested basis set is 6-311++G(d,p)
 There are 175 shells and 490 basis functions
 A cutoff of  1.0D-11 yielded   8174 shell pairs
 There are     70880 function pairs (     79877 Cartesian)
 Smallest overlap matrix eigenvalue = 6.23E-07

 Q-Chem warning in module stvman/mkSTV.C, line 318:

 Overlap eigenvalue is smaller than square root of threshold
 Use THRESH >= 12 to get rid of this warning

 Linear dependence detected in AO basis
 Tighter screening thresholds may be required for diffuse basis sets
 Use S2THRESH > 14 and THRESH = 14 in case of SCF convergence issues
 Number of orthogonalized atomic orbitals = 488
 Maximum deviation from orthogonality = 1.154E-10
 Guess MOs from SCF MO coefficient file

 -----------------------------------------------------------------------
  General SCF calculation program by
  Eric Jon Sundstrom, Paul Horn, Yuezhi Mao, Dmitri Zuev, Alec White,
  David Stuck, Shaama M.S., Shane Yost, Joonho Lee, David Small,
  Daniel Levine, Susi Lehtola, Hugh Burton, Evgeny Epifanovsky,
  Bang C. Huynh
 -----------------------------------------------------------------------
 Exchange:     0.2000 Hartree-Fock + 0.0800 Slater + 0.7200 B88
 Correlation:  0.1900 VWN1RPA + 0.8100 LYP
 Using SG-1 standard quadrature grid
 using 4 threads for integral computing
 -------------------------------------------------------
 OpenMP Integral computing Module                
 Release: version 2.0, May 2017, Q-Chem Inc. Pleasanton 
 -------------------------------------------------------
 A restricted SCF calculation will be
 performed using DIIS
 SCF converges when DIIS error is below 1.0e-08
 ---------------------------------------
  Cycle       Energy         DIIS error
 ---------------------------------------
    1  -37400.3652479962      2.02e-05  
    2  -37400.3652543283      8.98e-06  
    3  -37400.3652493437      1.53e-05  
    4  -37400.3652569108      1.33e-06  
    5  -37400.3652569666      3.07e-07  
    6  -37400.3652569697      2.60e-07  
    7  -37400.3652569707      7.57e-08  
    8  -37400.3652569655      2.08e-08  
    9  -37400.3652569611      6.20e-09  Convergence criterion met
 ---------------------------------------
 SCF time:   CPU 219.31s  wall 60.00s 
 SCF   energy in the final basis set =   -37400.3652569611
 Total energy in the final basis set =   -37400.3652569611

 --------------------------------------------------------------

                    Orbital Energies (a.u.)
 --------------------------------------------------------------

 Alpha MOs
 -- Occupied --
********************************************-482.8541-176.3174-176.3174
********-176.3173-176.3171-165.7213-165.7212-165.7212-165.7212-165.7209
********-165.7190-165.7190-165.7190-165.7188-165.7188-165.7188-165.7187
********-165.7185 -62.5071 -56.3278 -56.3237 -56.3233 -35.8139 -35.8139
-35.8138 -35.8138 -35.8135 -31.3074 -31.3073 -31.3073 -31.3073 -31.3070
-31.3011 -31.3011 -31.3010 -31.3010 -31.3008 -31.3006 -31.3005 -31.3005
-31.3004 -31.3003 -22.9578 -22.9577 -22.9577 -22.9577 -22.9574 -22.9564
-22.9563 -22.9563 -22.9563 -22.9560 -22.9560 -22.9560 -22.9560 -22.9559
-22.9557 -22.9516 -22.9516 -22.9516 -22.9516 -22.9516 -22.9516 -22.9515
-22.9515 -22.9513 -22.9513 -10.2810 -10.2727 -10.2725 -10.2720 -10.2715
-10.2714  -8.7161  -6.5482  -6.5346  -6.5336  -6.3633  -6.3633  -6.3633
 -6.3632  -6.3630  -4.7763  -4.7762  -4.7762  -4.7762  -4.7759  -4.7610
 -4.7610  -4.7610  -4.7609  -4.7607  -4.7601  -4.7601  -4.7600  -4.7599
 -4.7598  -2.6589  -2.6554  -2.6546  -2.6437  -2.6436  -2.0419  -2.0419
 -2.0417  -2.0417  -2.0414  -2.0375  -2.0374  -2.0374  -2.0374  -2.0372
 -2.0368  -2.0367  -2.0367  -2.0366  -2.0365  -2.0236  -2.0236  -2.0235
 -2.0235  -2.0234  -2.0234  -2.0234  -2.0233  -2.0232  -2.0231  -0.9284
 -0.8514  -0.8218  -0.7773  -0.7099  -0.7000  -0.6768  -0.6573  -0.6517
 -0.5969  -0.5892  -0.5380  -0.4839  -0.4484  -0.4314  -0.4120  -0.4107
 -0.3700  -0.3696  -0.3632  -0.3585  -0.3376  -0.3225  -0.3149  -0.3086
 -0.2920  -0.2880  -0.2805  -0.2712  -0.2617  -0.2585  -0.2568  -0.2310
 -- Virtual --
 -0.1232  -0.0729  -0.0712  -0.0695  -0.0650  -0.0376  -0.0216  -0.0108
  0.0046   0.0337   0.0340   0.0489   0.0599   0.0602   0.0684   0.0761
  0.0772   0.0828   0.0902   0.1013   0.1114   0.1177   0.1205   0.1232
  0.1244   0.1339   0.1351   0.1367   0.1717   0.1766   0.1772   0.1831
  0.1837   0.1888   0.1936   0.1967   0.2035   0.2051   0.2119   0.2221
  0.2221   0.2288   0.2497   0.2508   0.2531   0.2666   0.2694   0.2878
  0.2915   0.2917   0.3001   0.3093   0.3565   0.3616   0.3711   0.3715
  0.3744   0.3876   0.3917   0.3942   0.3959   0.4080   0.4146   0.4176
  0.4178   0.4184   0.4296   0.4385   0.4439   0.4502   0.4565   0.4684
  0.4871   0.4893   0.4967   0.5002   0.5010   0.5084   0.5109   0.5115
  0.5142   0.5279   0.5526   0.5538   0.5770   0.5797   0.5861   0.5930
  0.6007   0.6052   0.6110   0.6595   0.6628   0.6741   0.6849   0.6886
  0.7071   0.7177   0.7208   0.7228   0.7476   0.7484   0.7654   0.7684
  0.7805   0.8292   0.8482   0.8594   0.8990   0.9374   0.9415   0.9677
  0.9812   0.9912   1.0716   1.0816   1.0839   1.0871   1.0999   1.1711
  1.1805   1.1904   1.2261   1.2570   1.2707   1.3168   1.3328   1.3349
  1.3384   1.3586   1.3671   1.3902   1.3924   1.4241   1.4378   1.4493
  1.4605   1.4614   1.4716   1.4849   1.5146   1.5422   1.5520   1.5597
  1.5947   1.7194   1.7207   1.7680   1.7763   1.8097   1.8113   1.8459
  1.8482   1.9046   1.9836   2.0122   2.0171   2.1096   2.1340   2.2109
  2.2230   2.2505   2.2723   2.2972   2.3072   2.5120   2.5646   2.6889
  2.7018   2.7452   2.8162   2.8175   2.8514   2.8598   2.9248   3.0395
  3.0528   3.1044   3.1236   3.3608   3.3694   3.5908   3.7873   3.7960
  3.9279   3.9294   3.9582   3.9611   3.9665   3.9725   3.9791   3.9908
  4.0020   4.0103   4.0147   4.0173   4.0243   4.0346   4.0349   4.0530
  4.0549   4.0558   4.1106   4.1194   4.1345   4.1813   4.1921   4.2197
  4.2524   4.2590   4.2796   4.3089   4.3292   4.3759   4.4060   4.4098
  4.4796   4.5001   4.6349   4.7866   5.9814   5.9965   6.0087   6.0165
  6.0262   6.0344   6.0601   6.0729   6.1043   6.1174   6.1440   6.1481
  6.1745   6.2083   6.2161   6.7353   7.5551   7.6647   7.7377  23.1520
 23.7483  23.7510  23.9063  23.9085  23.9903  27.8151  27.8482  27.8903
 27.9132  27.9988  28.3264  28.3377  28.3528  28.3536  28.3601  28.3610
 28.3862  28.3993  28.3997  28.4189  28.4194  28.4352  28.4409  28.4489
 28.4554  28.5182  28.5272  28.5290  28.5303  28.5319  28.5342  28.5374
 28.5445  28.5531  28.5532  28.5552  28.5591  28.5606  28.5690  28.5781
 28.5820  28.6075  28.6209  28.6328  28.6523  28.6694  28.7007  28.7227
 28.7472  28.7899  47.9845 127.8725 127.8810 127.8923 127.8957 127.8977
127.9116 127.9176 127.9325 127.9460 127.9485 127.9621 127.9684 127.9776
127.9996 128.0029 151.6181 151.6460 151.6845 151.7045 151.7814 289.7520
289.8638 289.96051020.79611901.77881901.80851901.84851901.86961901.9498
 --------------------------------------------------------------

          Ground-State Mulliken Net Atomic Charges

     Atom                 Charge (a.u.)
  ----------------------------------------
      1 C                    -0.123912
      2 C                    -0.027148
      3 C                     0.052049
      4 C                    -0.201779
      5 C                     0.069114
      6 C                    -0.044204
      7 Br                   -0.247049
      8 I                     0.102223
      9 I                     0.106948
     10 I                     0.104698
     11 I                     0.105866
     12 I                     0.103194
  ----------------------------------------
  Sum of atomic charges =     0.000000

 -----------------------------------------------------------------
                    Cartesian Multipole Moments
 -----------------------------------------------------------------
    Charge (ESU x 10^10)
                -0.0000
    Dipole Moment (Debye)
         X       0.2103      Y      -0.0000      Z       0.1241
       Tot       0.2442
    Quadrupole Moments (Debye-Ang)
        XX    -184.9183     XY       0.0000     YY    -196.9565
        XZ      -0.6613     YZ       0.0000     ZZ    -184.0011
    Octopole Moments (Debye-Ang^2)
       XXX    -761.4906    XXY       0.0000    XYY    -271.9610
       YYY      -0.0000    XXZ    -144.3965    XYZ       0.0000
       YYZ    -157.0781    XZZ    -253.3387    YZZ       0.0000
       ZZZ    -441.4364
    Hexadecapole Moments (Debye-Ang^3)
      XXXX   -7837.3020   XXXY       0.0000   XXYY   -1468.8045
      XYYY       0.0000   YYYY    -267.2507   XXXZ    -423.5934
      XXYZ       0.0000   XYYZ    -146.9638   YYYZ      -0.0000
      XXZZ   -2452.8583   XYZZ       0.0000   YYZZ   -1297.7143
      XZZZ    -410.1929   YZZZ      -0.0000   ZZZZ   -6863.1102
 -----------------------------------------------------------------
 Calculating analytic gradient of the SCF energy
 Gradient of SCF Energy
            1           2           3           4           5           6
    1   0.0000872  -0.0001362   0.0000304  -0.0000102   0.0000299  -0.0000102
    2  -0.0000000   0.0000000   0.0000000  -0.0000000   0.0000000   0.0000000
    3   0.0000120  -0.0000407   0.0000065   0.0001132  -0.0001081   0.0000401
            7           8           9          10          11          12
    1  -0.0000674  -0.0000617   0.0000285  -0.0000321  -0.0000608   0.0002026
    2  -0.0000000  -0.0000000   0.0000000   0.0000000  -0.0000000  -0.0000000
    3   0.0000489  -0.0001324   0.0000367   0.0001552  -0.0001166  -0.0000149
 Max gradient component =       2.026E-04
 RMS gradient           =       6.876E-05
 Gradient time:  CPU 112.03 s  wall 28.16 s
 Geometry Optimization Parameters
   NAtoms,    NIC,     NZ,  NCons,   NDum,   NFix, NCnnct, MaxDiis
       12      78      12       0       0       0       0       0

 Cartesian Hessian Update
 Hessian updated using BFGS update


** GEOMETRY OPTIMIZATION IN DELOCALIZED INTERNAL COORDINATES **
   Searching for a Minimum

   Optimization Cycle:   6

                       Coordinates (Angstroms)
     ATOM                X               Y               Z
      1  C        -0.0046064736    0.0000000000   -0.0031023521
      2  C        -0.0119519984    0.0000000000    1.4025389270
      3  C         1.2073204578    0.0000000000    2.1061510645
      4  C         2.4279596742    0.0000000000    1.4009303714
      5  C         2.4287766683    0.0000000000   -0.0073821647
      6  C         1.2098963767    0.0000000000   -0.7123902326
      7  Br       -1.6566151534    0.0000000000   -0.9550289470
      8  I        -1.8850158142    0.0000000000    2.4483543643
      9  I         1.1987584728    0.0000000000    4.2464994034
     10  I         4.2852494854    0.0000000000    2.4789940760
     11  I         4.2808515259    0.0000000000   -1.0916225531
     12  I         1.1778440066    0.0000000000   -2.8508719571
   Point Group: c1    Number of degrees of freedom:    30


   Energy is -37400.365256961

 Hessian updated using BFGS update

 18 Hessian modes will be used to form the next step
  Hessian Eigenvalues:
     0.124053    0.124381    0.124776    0.125350    0.139893    0.201013
     0.234728    0.248868    0.249932    0.250077    0.349521    0.426201
     0.435742    0.444945    0.457999    0.464726    0.632006    0.685385

 Minimum search - taking simple RFO step
 Searching for Lamda that Minimizes Along All modes
 Value Taken    Lamda =  -0.00000281
 Step Taken.  Stepsize is  0.003242

                             Maximum     Tolerance    Cnvgd?
         Gradient           0.000669      0.000300      NO
         Displacement       0.002083      0.001200      NO
         Energy change     -0.000010      0.000001      NO


 New Cartesian Coordinates Obtained by Inverse Iteration

 Displacement from previous Coordinates is:  0.009254
 ----------------------------------------------------------------
             Standard Nuclear Orientation (Angstroms)
    I     Atom           X                Y                Z
 ----------------------------------------------------------------
    1      C      -0.0048243405     0.0000000000    -0.0033598967
    2      C      -0.0120424141     0.0000000000     1.4024825774
    3      C       1.2071617645     0.0000000000     2.1059227887
    4      C       2.4276109059     0.0000000000     1.4006317257
    5      C       2.4285792657     0.0000000000    -0.0073410055
    6      C       1.2097731543     0.0000000000    -0.7126604862
    7      Br     -1.6561962439     0.0000000000    -0.9564223092
    8      I      -1.8842329853     0.0000000000     2.4503773810
    9      I       1.1983153207     0.0000000000     4.2461321895
   10      I       4.2854715852     0.0000000000     2.4771866568
   11      I       4.2823153802     0.0000000000    -1.0886275396
   12      I       1.1765358352     0.0000000000    -2.8512520820
 ----------------------------------------------------------------
 Nuclear Repulsion Energy =        5947.11332204 hartrees
 There are      168 alpha and      168 beta electrons
 Applying Cartesian multipole field
    Component          Value
    ---------          -----
     (2,0,0)        1.00000E-11
     (0,2,0)        2.00000E-11
     (0,0,2)       -3.00000E-11
 Nucleus-field energy     =    -0.0000001452 hartrees
 Requested basis set is 6-311++G(d,p)
 There are 175 shells and 490 basis functions
 A cutoff of  1.0D-11 yielded   8174 shell pairs
 There are     70880 function pairs (     79877 Cartesian)
 Smallest overlap matrix eigenvalue = 6.23E-07

 Q-Chem warning in module stvman/mkSTV.C, line 318:

 Overlap eigenvalue is smaller than square root of threshold
 Use THRESH >= 12 to get rid of this warning

 Linear dependence detected in AO basis
 Tighter screening thresholds may be required for diffuse basis sets
 Use S2THRESH > 14 and THRESH = 14 in case of SCF convergence issues
 Number of orthogonalized atomic orbitals = 488
 Maximum deviation from orthogonality = 7.050E-11
 Guess MOs from SCF MO coefficient file

 -----------------------------------------------------------------------
  General SCF calculation program by
  Eric Jon Sundstrom, Paul Horn, Yuezhi Mao, Dmitri Zuev, Alec White,
  David Stuck, Shaama M.S., Shane Yost, Joonho Lee, David Small,
  Daniel Levine, Susi Lehtola, Hugh Burton, Evgeny Epifanovsky,
  Bang C. Huynh
 -----------------------------------------------------------------------
 Exchange:     0.2000 Hartree-Fock + 0.0800 Slater + 0.7200 B88
 Correlation:  0.1900 VWN1RPA + 0.8100 LYP
 Using SG-1 standard quadrature grid
 using 4 threads for integral computing
 -------------------------------------------------------
 OpenMP Integral computing Module                
 Release: version 2.0, May 2017, Q-Chem Inc. Pleasanton 
 -------------------------------------------------------
 A restricted SCF calculation will be
 performed using DIIS
 SCF converges when DIIS error is below 1.0e-08
 ---------------------------------------
  Cycle       Energy         DIIS error
 ---------------------------------------
    1  -37400.3652541436      8.04e-06  
    2  -37400.3652559315      3.33e-06  
    3  -37400.3652556628      4.40e-06  
    4  -37400.3652562375      1.41e-06  
    5  -37400.3652563024      1.71e-07  
    6  -37400.3652563038      1.36e-07  
    7  -37400.3652563071      4.10e-08  
    8  -37400.3652563038      1.23e-08  
    9  -37400.3652562949      2.66e-09  Convergence criterion met
 ---------------------------------------
 SCF time:   CPU 214.18s  wall 58.00s 
 SCF   energy in the final basis set =   -37400.3652562949
 Total energy in the final basis set =   -37400.3652562949

 --------------------------------------------------------------

                    Orbital Energies (a.u.)
 --------------------------------------------------------------

 Alpha MOs
 -- Occupied --
********************************************-482.8541-176.3174-176.3174
********-176.3173-176.3171-165.7213-165.7212-165.7212-165.7212-165.7209
********-165.7190-165.7190-165.7190-165.7188-165.7188-165.7188-165.7187
********-165.7185 -62.5071 -56.3278 -56.3237 -56.3233 -35.8139 -35.8139
-35.8138 -35.8138 -35.8135 -31.3074 -31.3073 -31.3073 -31.3073 -31.3070
-31.3011 -31.3011 -31.3010 -31.3010 -31.3007 -31.3006 -31.3005 -31.3005
-31.3004 -31.3002 -22.9578 -22.9577 -22.9577 -22.9577 -22.9574 -22.9564
-22.9563 -22.9563 -22.9563 -22.9560 -22.9560 -22.9560 -22.9559 -22.9559
-22.9557 -22.9516 -22.9516 -22.9516 -22.9516 -22.9516 -22.9516 -22.9515
-22.9515 -22.9513 -22.9513 -10.2810 -10.2727 -10.2725 -10.2719 -10.2715
-10.2714  -8.7161  -6.5482  -6.5346  -6.5336  -6.3633  -6.3633  -6.3633
 -6.3632  -6.3630  -4.7763  -4.7762  -4.7762  -4.7762  -4.7759  -4.7610
 -4.7610  -4.7610  -4.7609  -4.7607  -4.7601  -4.7601  -4.7600  -4.7599
 -4.7598  -2.6589  -2.6554  -2.6546  -2.6437  -2.6436  -2.0419  -2.0419
 -2.0417  -2.0417  -2.0414  -2.0375  -2.0374  -2.0374  -2.0374  -2.0372
 -2.0368  -2.0367  -2.0367  -2.0366  -2.0365  -2.0236  -2.0236  -2.0235
 -2.0235  -2.0234  -2.0234  -2.0234  -2.0233  -2.0232  -2.0231  -0.9284
 -0.8514  -0.8218  -0.7774  -0.7099  -0.6999  -0.6768  -0.6573  -0.6517
 -0.5969  -0.5892  -0.5381  -0.4839  -0.4484  -0.4314  -0.4120  -0.4106
 -0.3700  -0.3696  -0.3632  -0.3585  -0.3376  -0.3226  -0.3148  -0.3086
 -0.2921  -0.2880  -0.2805  -0.2712  -0.2617  -0.2585  -0.2568  -0.2310
 -- Virtual --
 -0.1232  -0.0729  -0.0712  -0.0695  -0.0650  -0.0375  -0.0216  -0.0108
  0.0046   0.0337   0.0340   0.0489   0.0599   0.0602   0.0684   0.0761
  0.0772   0.0828   0.0902   0.1013   0.1114   0.1177   0.1205   0.1233
  0.1245   0.1339   0.1351   0.1367   0.1717   0.1766   0.1773   0.1831
  0.1838   0.1888   0.1936   0.1968   0.2036   0.2051   0.2120   0.2221
  0.2221   0.2288   0.2496   0.2508   0.2531   0.2665   0.2694   0.2878
  0.2914   0.2917   0.3001   0.3093   0.3565   0.3616   0.3712   0.3714
  0.3744   0.3876   0.3917   0.3942   0.3959   0.4081   0.4147   0.4177
  0.4178   0.4183   0.4298   0.4384   0.4439   0.4502   0.4565   0.4684
  0.4870   0.4892   0.4967   0.5003   0.5010   0.5084   0.5109   0.5115
  0.5142   0.5279   0.5526   0.5539   0.5773   0.5797   0.5861   0.5930
  0.6007   0.6051   0.6111   0.6594   0.6629   0.6742   0.6849   0.6885
  0.7070   0.7176   0.7208   0.7229   0.7475   0.7483   0.7655   0.7684
  0.7805   0.8292   0.8482   0.8594   0.8991   0.9375   0.9415   0.9677
  0.9812   0.9912   1.0716   1.0816   1.0839   1.0873   1.0998   1.1711
  1.1805   1.1904   1.2261   1.2572   1.2707   1.3168   1.3329   1.3347
  1.3384   1.3586   1.3671   1.3902   1.3924   1.4242   1.4377   1.4495
  1.4606   1.4616   1.4716   1.4848   1.5146   1.5422   1.5519   1.5598
  1.5948   1.7194   1.7207   1.7681   1.7764   1.8097   1.8113   1.8459
  1.8483   1.9046   1.9836   2.0122   2.0171   2.1095   2.1340   2.2109
  2.2230   2.2506   2.2723   2.2972   2.3073   2.5120   2.5647   2.6889
  2.7018   2.7452   2.8163   2.8175   2.8514   2.8598   2.9248   3.0396
  3.0529   3.1044   3.1236   3.3609   3.3695   3.5909   3.7874   3.7961
  3.9278   3.9293   3.9583   3.9611   3.9664   3.9725   3.9791   3.9908
  4.0019   4.0103   4.0150   4.0171   4.0242   4.0347   4.0349   4.0530
  4.0549   4.0558   4.1106   4.1194   4.1345   4.1813   4.1922   4.2197
  4.2523   4.2590   4.2796   4.3089   4.3292   4.3760   4.4060   4.4098
  4.4796   4.5001   4.6349   4.7867   5.9814   5.9965   6.0085   6.0165
  6.0262   6.0344   6.0602   6.0730   6.1043   6.1174   6.1440   6.1483
  6.1745   6.2082   6.2163   6.7353   7.5551   7.6647   7.7376  23.1520
 23.7483  23.7511  23.9064  23.9087  23.9904  27.8152  27.8482  27.8903
 27.9132  27.9988  28.3264  28.3378  28.3528  28.3534  28.3601  28.3610
 28.3863  28.3993  28.3998  28.4188  28.4195  28.4353  28.4410  28.4490
 28.4554  28.5182  28.5271  28.5291  28.5303  28.5319  28.5342  28.5374
 28.5445  28.5531  28.5533  28.5552  28.5591  28.5606  28.5690  28.5781
 28.5820  28.6076  28.6209  28.6328  28.6523  28.6694  28.7007  28.7227
 28.7472  28.7899  47.9845 127.8724 127.8810 127.8923 127.8956 127.8977
127.9116 127.9176 127.9326 127.9460 127.9486 127.9623 127.9683 127.9776
127.9995 128.0030 151.6181 151.6460 151.6845 151.7046 151.7814 289.7520
289.8638 289.96051020.79611901.77891901.80851901.84851901.86961901.9498
 --------------------------------------------------------------

          Ground-State Mulliken Net Atomic Charges

     Atom                 Charge (a.u.)
  ----------------------------------------
      1 C                    -0.124827
      2 C                    -0.026153
      3 C                     0.052226
      4 C                    -0.201027
      5 C                     0.069312
      6 C                    -0.045503
      7 Br                   -0.246904
      8 I                     0.102243
      9 I                     0.106942
     10 I                     0.104666
     11 I                     0.105843
     12 I                     0.103181
  ----------------------------------------
  Sum of atomic charges =     0.000000

 -----------------------------------------------------------------
                    Cartesian Multipole Moments
 -----------------------------------------------------------------
    Charge (ESU x 10^10)
                -0.0000
    Dipole Moment (Debye)
         X       0.2114      Y      -0.0000      Z       0.1267
       Tot       0.2464
    Quadrupole Moments (Debye-Ang)
        XX    -184.9064     XY       0.0000     YY    -196.9559
        XZ      -0.6515     YZ      -0.0000     ZZ    -184.0084
    Octopole Moments (Debye-Ang^2)
       XXX    -761.2385    XXY       0.0000    XYY    -271.9772
       YYY      -0.0000    XXZ    -144.3898    XYZ      -0.0000
       YYZ    -157.1117    XZZ    -253.6136    YZZ      -0.0000
       ZZZ    -441.5233
    Hexadecapole Moments (Debye-Ang^3)
      XXXX   -7836.4403   XXXY       0.0000   XXYY   -1468.9491
      XYYY       0.0000   YYYY    -267.2494   XXXZ    -423.6673
      XXYZ      -0.0000   XYYZ    -147.0596   YYYZ      -0.0000
      XXZZ   -2453.6116   XYZZ       0.0000   YYZZ   -1297.5673
      XZZZ    -410.8272   YZZZ      -0.0000   ZZZZ   -6862.3161
 -----------------------------------------------------------------
 Calculating analytic gradient of the SCF energy
 Gradient of SCF Energy
            1           2           3           4           5           6
    1   0.0000263  -0.0000230   0.0000390  -0.0000626   0.0000520   0.0000047
    2  -0.0000000   0.0000000  -0.0000000   0.0000000   0.0000000  -0.0000000
    3  -0.0000579   0.0000474  -0.0000560  -0.0000147   0.0000797  -0.0000187
            7           8           9          10          11          12
    1   0.0000324   0.0000039  -0.0001199  -0.0000046   0.0001237  -0.0000719
    2   0.0000000   0.0000000   0.0000000  -0.0000000  -0.0000000  -0.0000000
    3  -0.0001942   0.0001614  -0.0000132  -0.0001619   0.0002968  -0.0000687
 Max gradient component =       2.968E-04
 RMS gradient           =       8.232E-05
 Gradient time:  CPU 111.80 s  wall 28.10 s
 Geometry Optimization Parameters
   NAtoms,    NIC,     NZ,  NCons,   NDum,   NFix, NCnnct, MaxDiis
       12      78      12       0       0       0       0       0

 Cartesian Hessian Update
 Hessian updated using BFGS update


** GEOMETRY OPTIMIZATION IN DELOCALIZED INTERNAL COORDINATES **
   Searching for a Minimum

   Optimization Cycle:   7

                       Coordinates (Angstroms)
     ATOM                X               Y               Z
      1  C        -0.0048243405    0.0000000000   -0.0033598967
      2  C        -0.0120424141    0.0000000000    1.4024825774
      3  C         1.2071617645    0.0000000000    2.1059227887
      4  C         2.4276109059    0.0000000000    1.4006317257
      5  C         2.4285792657    0.0000000000   -0.0073410055
      6  C         1.2097731543    0.0000000000   -0.7126604862
      7  Br       -1.6561962439    0.0000000000   -0.9564223092
      8  I        -1.8842329853    0.0000000000    2.4503773810
      9  I         1.1983153207    0.0000000000    4.2461321895
     10  I         4.2854715852    0.0000000000    2.4771866568
     11  I         4.2823153802    0.0000000000   -1.0886275396
     12  I         1.1765358352    0.0000000000   -2.8512520820
   Point Group: c1    Number of degrees of freedom:    30


   Energy is -37400.365256295

 Hessian updated using BFGS update

 19 Hessian modes will be used to form the next step
  Hessian Eigenvalues:
     0.123894    0.124393    0.124766    0.128729    0.140016    0.201726
     0.247188    0.249549    0.249927    0.250029    0.306489    0.425013
     0.433556    0.443387    0.447446    0.464558    0.570978    0.676964
     0.752596

 Minimum search - taking simple RFO step
 Searching for Lamda that Minimizes Along All modes
 Value Taken    Lamda =  -0.00000258
 Step Taken.  Stepsize is  0.002053

                             Maximum     Tolerance    Cnvgd?
         Gradient           0.000900      0.000300      NO
         Displacement       0.001219      0.001200      NO
         Energy change      0.000001      0.000001     YES


 New Cartesian Coordinates Obtained by Inverse Iteration

 Displacement from previous Coordinates is:  0.005810
 ----------------------------------------------------------------
             Standard Nuclear Orientation (Angstroms)
    I     Atom           X                Y                Z
 ----------------------------------------------------------------
    1      C      -0.0046330224     0.0000000000    -0.0031905093
    2      C      -0.0118500420     0.0000000000     1.4024815995
    3      C       1.2072961636     0.0000000000     2.1060536222
    4      C       2.4278732753     0.0000000000     1.4008143539
    5      C       2.4287234990     0.0000000000    -0.0073357597
    6      C       1.2098782903     0.0000000000    -0.7124670201
    7      Br     -1.6562588597     0.0000000000    -0.9555840468
    8      I      -1.8845758323     0.0000000000     2.4489694177
    9      I       1.1984237744     0.0000000000     4.2462621205
   10      I       4.2852813788     0.0000000000     2.4784545892
   11      I       4.2814256893     0.0000000000    -1.0905254308
   12      I       1.1768829137     0.0000000000    -2.8508629364
 ----------------------------------------------------------------
 Nuclear Repulsion Energy =        5947.15079318 hartrees
 There are      168 alpha and      168 beta electrons
 Applying Cartesian multipole field
    Component          Value
    ---------          -----
     (2,0,0)        1.00000E-11
     (0,2,0)        2.00000E-11
     (0,0,2)       -3.00000E-11
 Nucleus-field energy     =    -0.0000001452 hartrees
 Requested basis set is 6-311++G(d,p)
 There are 175 shells and 490 basis functions
 A cutoff of  1.0D-11 yielded   8174 shell pairs
 There are     70880 function pairs (     79877 Cartesian)
 Smallest overlap matrix eigenvalue = 6.23E-07

 Q-Chem warning in module stvman/mkSTV.C, line 318:

 Overlap eigenvalue is smaller than square root of threshold
 Use THRESH >= 12 to get rid of this warning

 Linear dependence detected in AO basis
 Tighter screening thresholds may be required for diffuse basis sets
 Use S2THRESH > 14 and THRESH = 14 in case of SCF convergence issues
 Number of orthogonalized atomic orbitals = 488
 Maximum deviation from orthogonality = 8.804E-11
 Guess MOs from SCF MO coefficient file

 -----------------------------------------------------------------------
  General SCF calculation program by
  Eric Jon Sundstrom, Paul Horn, Yuezhi Mao, Dmitri Zuev, Alec White,
  David Stuck, Shaama M.S., Shane Yost, Joonho Lee, David Small,
  Daniel Levine, Susi Lehtola, Hugh Burton, Evgeny Epifanovsky,
  Bang C. Huynh
 -----------------------------------------------------------------------
 Exchange:     0.2000 Hartree-Fock + 0.0800 Slater + 0.7200 B88
 Correlation:  0.1900 VWN1RPA + 0.8100 LYP
 Using SG-1 standard quadrature grid
 using 4 threads for integral computing
 -------------------------------------------------------
 OpenMP Integral computing Module                
 Release: version 2.0, May 2017, Q-Chem Inc. Pleasanton 
 -------------------------------------------------------
 A restricted SCF calculation will be
 performed using DIIS
 SCF converges when DIIS error is below 1.0e-08
 ---------------------------------------
  Cycle       Energy         DIIS error
 ---------------------------------------
    1  -37400.3652567590      5.10e-06  
    2  -37400.3652574257      2.21e-06  
    3  -37400.3652572646      3.15e-06  
    4  -37400.3652575697      7.56e-07  
    5  -37400.3652575896      1.01e-07  
    6  -37400.3652575914      7.98e-08  
    7  -37400.3652575841      2.53e-08  
    8  -37400.3652575841      7.81e-09  Convergence criterion met
 ---------------------------------------
 SCF time:   CPU 195.23s  wall 53.00s 
 SCF   energy in the final basis set =   -37400.3652575841
 Total energy in the final basis set =   -37400.3652575841

 --------------------------------------------------------------

                    Orbital Energies (a.u.)
 --------------------------------------------------------------

 Alpha MOs
 -- Occupied --
********************************************-482.8541-176.3174-176.3174
********-176.3173-176.3171-165.7213-165.7212-165.7212-165.7212-165.7209
********-165.7190-165.7190-165.7189-165.7188-165.7188-165.7188-165.7187
********-165.7185 -62.5071 -56.3278 -56.3237 -56.3233 -35.8139 -35.8139
-35.8138 -35.8138 -35.8135 -31.3074 -31.3073 -31.3073 -31.3073 -31.3070
-31.3011 -31.3011 -31.3010 -31.3010 -31.3007 -31.3006 -31.3005 -31.3005
-31.3004 -31.3002 -22.9578 -22.9577 -22.9577 -22.9577 -22.9574 -22.9564
-22.9563 -22.9563 -22.9563 -22.9560 -22.9560 -22.9560 -22.9559 -22.9559
-22.9557 -22.9516 -22.9516 -22.9516 -22.9516 -22.9516 -22.9516 -22.9515
-22.9515 -22.9513 -22.9513 -10.2810 -10.2727 -10.2725 -10.2719 -10.2715
-10.2714  -8.7161  -6.5482  -6.5346  -6.5336  -6.3633  -6.3633  -6.3633
 -6.3632  -6.3630  -4.7763  -4.7762  -4.7762  -4.7762  -4.7759  -4.7610
 -4.7610  -4.7610  -4.7609  -4.7607  -4.7602  -4.7601  -4.7600  -4.7599
 -4.7598  -2.6589  -2.6554  -2.6546  -2.6437  -2.6436  -2.0419  -2.0419
 -2.0417  -2.0417  -2.0414  -2.0375  -2.0374  -2.0374  -2.0374  -2.0372
 -2.0368  -2.0367  -2.0367  -2.0366  -2.0365  -2.0236  -2.0236  -2.0235
 -2.0235  -2.0234  -2.0234  -2.0234  -2.0233  -2.0232  -2.0231  -0.9284
 -0.8515  -0.8218  -0.7774  -0.7099  -0.7000  -0.6768  -0.6573  -0.6517
 -0.5969  -0.5892  -0.5381  -0.4839  -0.4484  -0.4314  -0.4120  -0.4106
 -0.3700  -0.3696  -0.3632  -0.3586  -0.3376  -0.3225  -0.3149  -0.3086
 -0.2920  -0.2880  -0.2805  -0.2712  -0.2617  -0.2585  -0.2568  -0.2310
 -- Virtual --
 -0.1232  -0.0728  -0.0712  -0.0695  -0.0650  -0.0376  -0.0216  -0.0108
  0.0046   0.0337   0.0340   0.0489   0.0599   0.0602   0.0684   0.0761
  0.0772   0.0828   0.0902   0.1013   0.1114   0.1177   0.1205   0.1232
  0.1245   0.1339   0.1351   0.1367   0.1717   0.1766   0.1773   0.1831
  0.1837   0.1888   0.1936   0.1967   0.2035   0.2051   0.2119   0.2221
  0.2221   0.2288   0.2497   0.2508   0.2531   0.2665   0.2694   0.2878
  0.2915   0.2917   0.3001   0.3093   0.3565   0.3616   0.3712   0.3715
  0.3744   0.3876   0.3917   0.3942   0.3959   0.4081   0.4147   0.4176
  0.4179   0.4183   0.4297   0.4385   0.4439   0.4502   0.4565   0.4684
  0.4870   0.4893   0.4967   0.5002   0.5010   0.5084   0.5109   0.5115
  0.5142   0.5279   0.5526   0.5538   0.5771   0.5797   0.5862   0.5930
  0.6007   0.6052   0.6110   0.6595   0.6629   0.6742   0.6849   0.6886
  0.7071   0.7177   0.7208   0.7229   0.7476   0.7484   0.7655   0.7684
  0.7806   0.8292   0.8482   0.8594   0.8991   0.9374   0.9415   0.9677
  0.9812   0.9912   1.0716   1.0816   1.0840   1.0872   1.0999   1.1711
  1.1805   1.1904   1.2262   1.2571   1.2707   1.3168   1.3329   1.3349
  1.3384   1.3586   1.3671   1.3902   1.3925   1.4242   1.4378   1.4494
  1.4606   1.4615   1.4716   1.4849   1.5146   1.5422   1.5520   1.5598
  1.5947   1.7194   1.7207   1.7681   1.7764   1.8097   1.8113   1.8459
  1.8482   1.9046   1.9836   2.0122   2.0171   2.1096   2.1341   2.2109
  2.2231   2.2506   2.2724   2.2972   2.3073   2.5120   2.5647   2.6889
  2.7018   2.7453   2.8163   2.8175   2.8514   2.8598   2.9248   3.0396
  3.0529   3.1044   3.1236   3.3609   3.3695   3.5909   3.7874   3.7961
  3.9279   3.9293   3.9582   3.9611   3.9665   3.9725   3.9791   3.9908
  4.0020   4.0103   4.0148   4.0172   4.0243   4.0346   4.0349   4.0530
  4.0549   4.0558   4.1106   4.1194   4.1345   4.1813   4.1921   4.2197
  4.2524   4.2590   4.2796   4.3089   4.3292   4.3760   4.4060   4.4098
  4.4796   4.5001   4.6350   4.7867   5.9814   5.9965   6.0087   6.0165
  6.0262   6.0344   6.0601   6.0729   6.1043   6.1174   6.1440   6.1482
  6.1745   6.2083   6.2162   6.7354   7.5551   7.6647   7.7377  23.1520
 23.7483  23.7511  23.9064  23.9087  23.9904  27.8152  27.8482  27.8903
 27.9132  27.9989  28.3264  28.3378  28.3528  28.3535  28.3601  28.3610
 28.3863  28.3994  28.3998  28.4188  28.4195  28.4352  28.4409  28.4489
 28.4554  28.5182  28.5272  28.5291  28.5303  28.5319  28.5342  28.5374
 28.5445  28.5531  28.5532  28.5552  28.5591  28.5606  28.5690  28.5781
 28.5820  28.6075  28.6209  28.6328  28.6523  28.6694  28.7007  28.7227
 28.7472  28.7899  47.9845 127.8725 127.8810 127.8923 127.8957 127.8977
127.9116 127.9176 127.9326 127.9460 127.9486 127.9622 127.9684 127.9776
127.9996 128.0029 151.6181 151.6460 151.6845 151.7046 151.7814 289.7520
289.8638 289.96051020.79621901.77891901.80851901.84851901.86961901.9498
 --------------------------------------------------------------

          Ground-State Mulliken Net Atomic Charges

     Atom                 Charge (a.u.)
  ----------------------------------------
      1 C                    -0.123976
      2 C                    -0.026698
      3 C                     0.052118
      4 C                    -0.201516
      5 C                     0.069218
      6 C                    -0.044951
      7 Br                   -0.247047
      8 I                     0.102200
      9 I                     0.106952
     10 I                     0.104682
     11 I                     0.105839
     12 I                     0.103179
  ----------------------------------------
  Sum of atomic charges =     0.000000

 -----------------------------------------------------------------
                    Cartesian Multipole Moments
 -----------------------------------------------------------------
    Charge (ESU x 10^10)
                -0.0000
    Dipole Moment (Debye)
         X       0.2099      Y       0.0000      Z       0.1250
       Tot       0.2443
    Quadrupole Moments (Debye-Ang)
        XX    -184.9179     XY      -0.0000     YY    -196.9553
        XZ      -0.6535     YZ      -0.0000     ZZ    -184.0034
    Octopole Moments (Debye-Ang^2)
       XXX    -761.3803    XXY      -0.0000    XYY    -271.9583
       YYY       0.0000    XXZ    -144.3911    XYZ       0.0000
       YYZ    -157.0902    XZZ    -253.4439    YZZ       0.0000
       ZZZ    -441.4634
    Hexadecapole Moments (Debye-Ang^3)
      XXXX   -7836.6491   XXXY      -0.0000   XXYY   -1468.7863
      XYYY       0.0000   YYYY    -267.2480   XXXZ    -423.7321
      XXYZ      -0.0000   XYYZ    -147.0429   YYYZ      -0.0000
      XXZZ   -2453.0512   XYZZ      -0.0000   YYZZ   -1297.6063
      XZZZ    -410.5052   YZZZ       0.0000   ZZZZ   -6862.5528
 -----------------------------------------------------------------
 Calculating analytic gradient of the SCF energy
 Gradient of SCF Energy
            1           2           3           4           5           6
    1   0.0000388  -0.0000349   0.0000052  -0.0000296   0.0000196   0.0000034
    2   0.0000000  -0.0000000   0.0000000  -0.0000000   0.0000000  -0.0000000
    3  -0.0000121  -0.0000151  -0.0000199   0.0000417  -0.0000086   0.0000134
            7           8           9          10          11          12
    1   0.0000203  -0.0000114  -0.0000440  -0.0000285   0.0000210   0.0000401
    2  -0.0000000   0.0000000   0.0000000   0.0000000  -0.0000000  -0.0000000
    3  -0.0000449  -0.0000357  -0.0000045   0.0000483   0.0000374   0.0000000
 Max gradient component =       4.832E-05
 RMS gradient           =       2.308E-05
 Gradient time:  CPU 112.25 s  wall 28.21 s
 Geometry Optimization Parameters
   NAtoms,    NIC,     NZ,  NCons,   NDum,   NFix, NCnnct, MaxDiis
       12      78      12       0       0       0       0       0

 Cartesian Hessian Update
 Hessian updated using BFGS update


** GEOMETRY OPTIMIZATION IN DELOCALIZED INTERNAL COORDINATES **
   Searching for a Minimum

   Optimization Cycle:   8

                       Coordinates (Angstroms)
     ATOM                X               Y               Z
      1  C        -0.0046330224    0.0000000000   -0.0031905093
      2  C        -0.0118500420    0.0000000000    1.4024815995
      3  C         1.2072961636    0.0000000000    2.1060536222
      4  C         2.4278732753    0.0000000000    1.4008143539
      5  C         2.4287234990    0.0000000000   -0.0073357597
      6  C         1.2098782903    0.0000000000   -0.7124670201
      7  Br       -1.6562588597    0.0000000000   -0.9555840468
      8  I        -1.8845758323    0.0000000000    2.4489694177
      9  I         1.1984237744    0.0000000000    4.2462621205
     10  I         4.2852813788    0.0000000000    2.4784545892
     11  I         4.2814256893    0.0000000000   -1.0905254308
     12  I         1.1768829137    0.0000000000   -2.8508629364
   Point Group: c1    Number of degrees of freedom:    30


   Energy is -37400.365257584

 Hessian updated using BFGS update

 20 Hessian modes will be used to form the next step
  Hessian Eigenvalues:
     0.123890    0.124384    0.124765    0.128872    0.140140    0.201593
     0.247146    0.248558    0.249929    0.249982    0.250036    0.306496
     0.425425    0.433754    0.443496    0.444744    0.464395    0.576569
     0.674397    0.755767

 Minimum search - taking simple RFO step
 Searching for Lamda that Minimizes Along All modes
 Value Taken    Lamda =   0.00000000
 Step Taken.  Stepsize is  0.000254

                             Maximum     Tolerance    Cnvgd?
         Gradient           0.000053      0.000300     YES
         Displacement       0.000190      0.001200     YES
         Energy change     -0.000001      0.000001      NO


                       Distance Matrix (Angstroms)
             C (  1)   C (  2)   C (  3)   C (  4)   C (  5)   C (  6)
   C (  2)  1.405691
   C (  3)  2.432629  1.407598
   C (  4)  2.808615  2.439724  1.409670
   C (  5)  2.433360  2.818507  2.440963  1.408150
   C (  6)  1.406453  2.442463  2.818522  2.439154  1.408117
   Br(  7)  1.906547  2.874814  4.192085  4.715162  4.193597  2.876430
   I (  8)  3.089866  2.145283  3.110830  4.438000  4.963667  4.423836
   I (  9)  4.416468  3.090607  2.140227  3.099697  4.427949  4.958742
   I ( 10)  4.955999  4.429792  3.100431  2.147388  3.102573  4.431714
   I ( 11)  4.421832  4.964605  4.434906  3.105226  2.146114  3.094726
   I ( 12)  3.083053  4.416336  4.957010  4.431900  3.106888  2.138650
             Br(  7)   I (  8)   I (  9)   I ( 10)   I ( 11)
   I (  8)  3.412201
   I (  9)  5.933668  3.568634
   I ( 10)  6.862545  6.169928  3.557223
   I ( 11)  5.939218  7.109683  6.163295  3.568982
   I ( 12)  3.408632  6.120519  7.097158  6.169584  3.568890

 Final energy is   -37400.365257584133     


 ******************************
 **  OPTIMIZATION CONVERGED  **
 ******************************

                       Coordinates (Angstroms)
     ATOM                X               Y               Z
      1  C        -0.0046330224    0.0000000000   -0.0031905093
      2  C        -0.0118500420    0.0000000000    1.4024815995
      3  C         1.2072961636    0.0000000000    2.1060536222
      4  C         2.4278732753    0.0000000000    1.4008143539
      5  C         2.4287234990    0.0000000000   -0.0073357597
      6  C         1.2098782903    0.0000000000   -0.7124670201
      7  Br       -1.6562588597    0.0000000000   -0.9555840468
      8  I        -1.8845758323    0.0000000000    2.4489694177
      9  I         1.1984237744    0.0000000000    4.2462621205
     10  I         4.2852813788    0.0000000000    2.4784545892
     11  I         4.2814256893    0.0000000000   -1.0905254308
     12  I         1.1768829137    0.0000000000   -2.8508629364

Z-matrix Print:
$molecule
0 1
I 
C  1 2.147388
C  2 1.408150 1 120.087068
C  3 1.408117 2 120.015819 1 -180.000000 0
C  4 1.406453 3 119.664591 2 -0.000000 0
C  5 1.405691 4 120.579161 3 -0.000000 0
C  6 1.407598 5 119.695175 4 -0.000000 0
Br 5 1.906547 4 119.745535 3 -180.000000 0
I  4 2.138650 3 120.934415 2 -180.000000 0
I  7 2.140227 6 119.751819 5 -180.000000 0
I  6 2.145283 5 119.490826 4 -180.000000 0
I  3 2.146114 2 120.347455 1 -0.000000 0
$end


 --------------------------------------------------------------

                    Orbital Energies (a.u.)
 --------------------------------------------------------------

 Alpha MOs
 -- Occupied --
********************************************-482.8541-176.3174-176.3174
********-176.3173-176.3171-165.7213-165.7212-165.7212-165.7212-165.7209
********-165.7190-165.7190-165.7189-165.7188-165.7188-165.7188-165.7187
********-165.7185 -62.5071 -56.3278 -56.3237 -56.3233 -35.8139 -35.8139
-35.8138 -35.8138 -35.8135 -31.3074 -31.3073 -31.3073 -31.3073 -31.3070
-31.3011 -31.3011 -31.3010 -31.3010 -31.3007 -31.3006 -31.3005 -31.3005
-31.3004 -31.3002 -22.9578 -22.9577 -22.9577 -22.9577 -22.9574 -22.9564
-22.9563 -22.9563 -22.9563 -22.9560 -22.9560 -22.9560 -22.9559 -22.9559
-22.9557 -22.9516 -22.9516 -22.9516 -22.9516 -22.9516 -22.9516 -22.9515
-22.9515 -22.9513 -22.9513 -10.2810 -10.2727 -10.2725 -10.2719 -10.2715
-10.2714  -8.7161  -6.5482  -6.5346  -6.5336  -6.3633  -6.3633  -6.3633
 -6.3632  -6.3630  -4.7763  -4.7762  -4.7762  -4.7762  -4.7759  -4.7610
 -4.7610  -4.7610  -4.7609  -4.7607  -4.7602  -4.7601  -4.7600  -4.7599
 -4.7598  -2.6589  -2.6554  -2.6546  -2.6437  -2.6436  -2.0419  -2.0419
 -2.0417  -2.0417  -2.0414  -2.0375  -2.0374  -2.0374  -2.0374  -2.0372
 -2.0368  -2.0367  -2.0367  -2.0366  -2.0365  -2.0236  -2.0236  -2.0235
 -2.0235  -2.0234  -2.0234  -2.0234  -2.0233  -2.0232  -2.0231  -0.9284
 -0.8515  -0.8218  -0.7774  -0.7099  -0.7000  -0.6768  -0.6573  -0.6517
 -0.5969  -0.5892  -0.5381  -0.4839  -0.4484  -0.4314  -0.4120  -0.4106
 -0.3700  -0.3696  -0.3632  -0.3586  -0.3376  -0.3225  -0.3149  -0.3086
 -0.2920  -0.2880  -0.2805  -0.2712  -0.2617  -0.2585  -0.2568  -0.2310
 -- Virtual --
 -0.1232  -0.0728  -0.0712  -0.0695  -0.0650  -0.0376  -0.0216  -0.0108
  0.0046   0.0337   0.0340   0.0489   0.0599   0.0602   0.0684   0.0761
  0.0772   0.0828   0.0902   0.1013   0.1114   0.1177   0.1205   0.1232
  0.1245   0.1339   0.1351   0.1367   0.1717   0.1766   0.1773   0.1831
  0.1837   0.1888   0.1936   0.1967   0.2035   0.2051   0.2119   0.2221
  0.2221   0.2288   0.2497   0.2508   0.2531   0.2665   0.2694   0.2878
  0.2915   0.2917   0.3001   0.3093   0.3565   0.3616   0.3712   0.3715
  0.3744   0.3876   0.3917   0.3942   0.3959   0.4081   0.4147   0.4176
  0.4179   0.4183   0.4297   0.4385   0.4439   0.4502   0.4565   0.4684
  0.4870   0.4893   0.4967   0.5002   0.5010   0.5084   0.5109   0.5115
  0.5142   0.5279   0.5526   0.5538   0.5771   0.5797   0.5862   0.5930
  0.6007   0.6052   0.6110   0.6595   0.6629   0.6742   0.6849   0.6886
  0.7071   0.7177   0.7208   0.7229   0.7476   0.7484   0.7655   0.7684
  0.7806   0.8292   0.8482   0.8594   0.8991   0.9374   0.9415   0.9677
  0.9812   0.9912   1.0716   1.0816   1.0840   1.0872   1.0999   1.1711
  1.1805   1.1904   1.2262   1.2571   1.2707   1.3168   1.3329   1.3349
  1.3384   1.3586   1.3671   1.3902   1.3925   1.4242   1.4378   1.4494
  1.4606   1.4615   1.4716   1.4849   1.5146   1.5422   1.5520   1.5598
  1.5947   1.7194   1.7207   1.7681   1.7764   1.8097   1.8113   1.8459
  1.8482   1.9046   1.9836   2.0122   2.0171   2.1096   2.1341   2.2109
  2.2231   2.2506   2.2724   2.2972   2.3073   2.5120   2.5647   2.6889
  2.7018   2.7453   2.8163   2.8175   2.8514   2.8598   2.9248   3.0396
  3.0529   3.1044   3.1236   3.3609   3.3695   3.5909   3.7874   3.7961
  3.9279   3.9293   3.9582   3.9611   3.9665   3.9725   3.9791   3.9908
  4.0020   4.0103   4.0148   4.0172   4.0243   4.0346   4.0349   4.0530
  4.0549   4.0558   4.1106   4.1194   4.1345   4.1813   4.1921   4.2197
  4.2524   4.2590   4.2796   4.3089   4.3292   4.3760   4.4060   4.4098
  4.4796   4.5001   4.6350   4.7867   5.9814   5.9965   6.0087   6.0165
  6.0262   6.0344   6.0601   6.0729   6.1043   6.1174   6.1440   6.1482
  6.1745   6.2083   6.2162   6.7354   7.5551   7.6647   7.7377  23.1520
 23.7483  23.7511  23.9064  23.9087  23.9904  27.8152  27.8482  27.8903
 27.9132  27.9989  28.3264  28.3378  28.3528  28.3535  28.3601  28.3610
 28.3863  28.3994  28.3998  28.4188  28.4195  28.4352  28.4409  28.4489
 28.4554  28.5182  28.5272  28.5291  28.5303  28.5319  28.5342  28.5374
 28.5445  28.5531  28.5532  28.5552  28.5591  28.5606  28.5690  28.5781
 28.5820  28.6075  28.6209  28.6328  28.6523  28.6694  28.7007  28.7227
 28.7472  28.7899  47.9845 127.8725 127.8810 127.8923 127.8957 127.8977
127.9116 127.9176 127.9326 127.9460 127.9486 127.9622 127.9684 127.9776
127.9996 128.0029 151.6181 151.6460 151.6845 151.7046 151.7814 289.7520
289.8638 289.96051020.79621901.77891901.80851901.84851901.86961901.9498
 --------------------------------------------------------------

          Ground-State Mulliken Net Atomic Charges

     Atom                 Charge (a.u.)
  ----------------------------------------
      1 C                    -0.123976
      2 C                    -0.026698
      3 C                     0.052118
      4 C                    -0.201516
      5 C                     0.069218
      6 C                    -0.044951
      7 Br                   -0.247047
      8 I                     0.102200
      9 I                     0.106952
     10 I                     0.104682
     11 I                     0.105839
     12 I                     0.103179
  ----------------------------------------
  Sum of atomic charges =     0.000000

 -----------------------------------------------------------------
                    Cartesian Multipole Moments
 -----------------------------------------------------------------
    Charge (ESU x 10^10)
                -0.0000
    Dipole Moment (Debye)
         X       0.2099      Y       0.0000      Z       0.1250
       Tot       0.2443
    Quadrupole Moments (Debye-Ang)
        XX    -184.9179     XY      -0.0000     YY    -196.9553
        XZ      -0.6535     YZ      -0.0000     ZZ    -184.0034
    Octopole Moments (Debye-Ang^2)
       XXX    -761.3803    XXY      -0.0000    XYY    -271.9583
       YYY       0.0000    XXZ    -144.3911    XYZ       0.0000
       YYZ    -157.0902    XZZ    -253.4439    YZZ       0.0000
       ZZZ    -441.4634
    Hexadecapole Moments (Debye-Ang^3)
      XXXX   -7836.6491   XXXY      -0.0000   XXYY   -1468.7863
      XYYY       0.0000   YYYY    -267.2480   XXXZ    -423.7321
      XXYZ      -0.0000   XYYZ    -147.0429   YYYZ      -0.0000
      XXZZ   -2453.0512   XYZZ      -0.0000   YYZZ   -1297.6063
      XZZZ    -410.5052   YZZZ       0.0000   ZZZZ   -6862.5528
 -----------------------------------------------------------------
Archival summary:
1\1\garfield\OPT\ProcedureUnspecified\BasisUnspecified\5r16\taweetha\SatNov3003:35:112019SatNov3003:35:112019\0\\#,OPT,ProcedureUnspecified,BasisUnspecified,\\0,1\I\C,1,2.14739\C,2,1.40815,1,120.087\C,3,1.40812,2,120.016,1,-180,0\C,4,1.40645,3,119.665,2,-0,0\C,5,1.40569,4,120.579,3,-0,0\C,6,1.4076,5,119.695,4,-0,0\Br,5,1.90655,4,119.746,3,-180,0\I,4,2.13865,3,120.934,2,-180,0\I,7,2.14023,6,119.752,5,-180,0\I,6,2.14528,5,119.491,4,-180,0\I,3,2.14611,2,120.347,1,-0,0\\\@

 Total job time:  783.42s(wall), 2941.17s(cpu) 
 Sat Nov 30 03:35:11 2019

        *************************************************************
        *                                                           *
        *  Thank you very much for using Q-Chem.  Have a nice day.  *
        *                                                           *
        *************************************************************


 
User input: 2 of 2 
 
                  Welcome to Q-Chem
     A Quantum Leap Into The Future Of Chemistry


 Q-Chem 5.2 (devel), Q-Chem, Inc., Pleasanton, CA (2019)

 Yihan Shao,  Zhengting Gan,  E. Epifanovsky,  A. T. B. Gilbert,  M. Wormit,  
 J. Kussmann,  A. W. Lange,  A. Behn,  Jia Deng,  Xintian Feng,  D. Ghosh,  
 M. Goldey,  P. R. Horn,  L. D. Jacobson,  I. Kaliman,  T. Kus,  A. Landau,  
 Jie Liu,  E. I. Proynov,  R. M. Richard,  R. P. Steele,  E. J. Sundstrom,  
 H. L. Woodcock III,  P. M. Zimmerman,  D. Zuev,  B. Albrecht,  E. Alguire,  
 S. A. Baeppler,  D. Barton,  Z. Benda,  Y. A. Bernard,  E. J. Berquist,  
 K. B. Bravaya,  H. Burton,  D. Casanova,  Chun-Min Chang,  Yunqing Chen,  
 A. Chien,  K. D. Closser,  M. P. Coons,  S. Coriani,  S. Dasgupta,  
 A. L. Dempwolff,  M. Diedenhofen,  Hainam Do,  R. G. Edgar,  Po-Tung Fang,  
 S. Faraji,  S. Fatehi,  Qingguo Feng,  K. D. Fenk,  J. Fosso-Tande,  
 J. Gayvert,  Qinghui Ge,  A. Ghysels,  G. Gidofalvi,  J. Gomes,  
 J. Gonthier,  A. Gunina,  D. Hait,  M. W. D. Hanson-Heine,  
 P. H. P. Harbach,  A. W. Hauser,  M. F. Herbst,  J. E. Herr,  
 E. G. Hohenstein,  Z. C. Holden,  Kerwin Hui,  B. C. Huynh,  T.-C. Jagau,  
 Hyunjun Ji,  B. Kaduk,  K. Khistyaev,  Jaehoon Kim,  P. Klunzinger,  K. Koh,  
 D. Kosenkov,  L. Koulias,  T. Kowalczyk,  C. M. Krauter,  A. Kunitsa,  
 Ka Un Lao,  A. Laurent,  K. V. Lawler,  Joonho Lee,  D. Lefrancois,  
 S. Lehtola,  D. S. Levine,  Yi-Pei Li,  You-Sheng Lin,  Fenglai Liu,  
 E. Livshits,  A. Luenser,  P. Manohar,  E. Mansoor,  S. F. Manzer,  
 Shan-Ping Mao,  Yuezhi Mao,  N. Mardirossian,  A. V. Marenich,  
 T. Markovich,  L. A. Martinez-Martinez,  S. A. Maurer,  N. J. Mayhall,  
 S. C. McKenzie,  J.-M. Mewes,  P. Morgante,  A. F. Morrison,  
 J. W. Mullinax,  K. Nanda,  T. S. Nguyen-Beck,  R. Olivares-Amaya,  
 J. A. Parkhill,  Zheng Pei,  T. M. Perrine,  F. Plasser,  P. Pokhilko,  
 S. Prager,  A. Prociuk,  E. Ramos,  D. R. Rehn,  F. Rob,  M. Scheurer,  
 M. Schneider,  N. Sergueev,  S. M. Sharada,  S. Sharma,  D. W. Small,  
 T. Stauch,  T. Stein,  Yu-Chuan Su,  A. J. W. Thom,  A. Tkatchenko,  
 T. Tsuchimochi,  N. M. Tubman,  L. Vogt,  M. L. Vidal,  O. Vydrov,  
 M. A. Watson,  J. Wenzel,  M. de Wergifosse,  T. A. Wesolowski,  A. White,  
 J. Witte,  A. Yamada,  Jun Yang,  K. Yao,  S. Yeganeh,  S. R. Yost,  
 Zhi-Qiang You,  A. Zech,  Igor Ying Zhang,  Xing Zhang,  Yan Zhao,  
 Ying Zhu,  B. R. Brooks,  G. K. L. Chan,  C. J. Cramer,  M. S. Gordon,  
 W. J. Hehre,  A. Klamt,  M. W. Schmidt,  C. D. Sherrill,  D. G. Truhlar,  
 A. Aspuru-Guzik,  R. Baer,  A. T. Bell,  N. A. Besley,  Jeng-Da Chai,  
 A. E. DePrince, III,  R. A. DiStasio Jr.,  A. Dreuw,  B. D. Dunietz,  
 T. R. Furlani,  Chao-Ping Hsu,  Yousung Jung,  Jing Kong,  D. S. Lambrecht,  
 WanZhen Liang,  C. Ochsenfeld,  V. A. Rassolov,  L. V. Slipchenko,  
 J. E. Subotnik,  T. Van Voorhis,  J. M. Herbert,  A. I. Krylov,  
 P. M. W. Gill,  M. Head-Gordon

 Contributors to earlier versions of Q-Chem not listed above: 
 R. D. Adamson,  B. Austin,  J. Baker,  G. J. O. Beran,  K. Brandhorst,  
 S. T. Brown,  E. F. C. Byrd,  A. K. Chakraborty,  C.-L. Cheng,  
 Siu Hung Chien,  D. M. Chipman,  D. L. Crittenden,  H. Dachsel,  
 R. J. Doerksen,  A. D. Dutoi,  L. Fusti-Molnar,  W. A. Goddard III,  
 A. Golubeva-Zadorozhnaya,  S. R. Gwaltney,  G. Hawkins,  A. Heyden,  
 S. Hirata,  G. Kedziora,  F. J. Keil,  C. Kelley,  Jihan Kim,  R. A. King,  
 R. Z. Khaliullin,  P. P. Korambath,  W. Kurlancheek,  A. M. Lee,  M. S. Lee,  
 S. V. Levchenko,  Ching Yeh Lin,  D. Liotard,  R. C. Lochan,  I. Lotan,  
 P. E. Maslen,  N. Nair,  D. P. O'Neill,  D. Neuhauser,  E. Neuscamman,  
 C. M. Oana,  R. Olson,  B. Peters,  R. Peverati,  P. A. Pieniazek,  
 Y. M. Rhee,  J. Ritchie,  M. A. Rohrdanz,  E. Rosta,  N. J. Russ,  
 H. F. Schaefer III,  N. E. Schultz,  N. Shenvi,  A. C. Simmonett,  A. Sodt,  
 D. Stuck,  K. S. Thanthiriwatte,  V. Vanovschi,  Tao Wang,  A. Warshel,  
 C. F. Williams,  Q. Wu,  X. Xu,  W. Zhang

 Please cite Q-Chem as follows:
 Y. Shao et al., Mol. Phys. 113, 184-215 (2015)
 DOI: 10.1080/00268976.2014.952696

 Q-Chem 5.2.1 for Intel X86 EM64T Linux

 Parts of Q-Chem use Armadillo 8.300.2 (Tropical Shenanigans).
 http://arma.sourceforge.net/

 Q-Chem begins on Sat Nov 30 03:35:11 2019  

Host: 
0

     Scratch files written to /scratch/taweetham/qchem23493//
NAlpha2: 336
NElect   336
Mult     1
The previous job contains 0 fragments, simply inherited here

Checking the input file for inconsistencies... 	...done.

--------------------------------------------------------------
User input:
--------------------------------------------------------------

$MOLECULE
READ
$END

$REM
   JOB_TYPE 	FREQUENCY
   BASIS 	6-311++G**
   METHOD	B3LYP	
$END


--------------------------------------------------------------
 ----------------------------------------------------------------
             Standard Nuclear Orientation (Angstroms)
    I     Atom           X                Y                Z
 ----------------------------------------------------------------
    1      C      -0.0052257752    -1.6059862495    -0.0000000000
    2      C      -1.2235348833    -0.9047808016     0.0000000000
    3      C      -1.2179415896     0.5028057061     0.0000000000
    4      C       0.0057614438     1.2026069616    -0.0000000000
    5      C       1.2230075994     0.4946526820    -0.0000000000
    6      C       1.2189131673    -0.9134584545    -0.0000000000
    7      Br     -0.0134629538    -3.5125154273     0.0000000000
    8      I      -3.0703306105    -1.9963778800     0.0000000000
    9      I      -3.0718153462     1.5722556722     0.0000000000
   10      I       0.0093351675     3.3499915495     0.0000000000
   11      I       3.0914409203     1.5504756762    -0.0000000000
   12      I       3.0501495595    -2.0181751897    -0.0000000000
 ----------------------------------------------------------------
 Molecular Point Group                 Cs    NOp =  2
 Largest Abelian Subgroup              Cs    NOp =  2
 Nuclear Repulsion Energy =        5947.15079318 hartrees
 There are      168 alpha and      168 beta electrons
 Requested basis set is 6-311++G(d,p)
 There are 175 shells and 490 basis functions

 Total QAlloc Memory Limit   2000 MB
 Mega-Array Size       188 MB
 MEM_STATIC part       192 MB

                       Distance Matrix (Angstroms)
             C (  1)   C (  2)   C (  3)   C (  4)   C (  5)   C (  6)
   C (  2)  1.405691
   C (  3)  2.432629  1.407598
   C (  4)  2.808615  2.439724  1.409670
   C (  5)  2.433360  2.818507  2.440963  1.408150
   C (  6)  1.406453  2.442463  2.818522  2.439154  1.408117
   Br(  7)  1.906547  2.874814  4.192085  4.715162  4.193597  2.876430
   I (  8)  3.089866  2.145283  3.110830  4.438000  4.963667  4.423836
   I (  9)  4.416468  3.090607  2.140227  3.099697  4.427949  4.958742
   I ( 10)  4.955999  4.429792  3.100431  2.147388  3.102573  4.431714
   I ( 11)  4.421832  4.964605  4.434906  3.105226  2.146114  3.094726
   I ( 12)  3.083053  4.416336  4.957010  4.431900  3.106888  2.138650
             Br(  7)   I (  8)   I (  9)   I ( 10)   I ( 11)
   I (  8)  3.412201
   I (  9)  5.933668  3.568634
   I ( 10)  6.862545  6.169928  3.557223
   I ( 11)  5.939218  7.109683  6.163295  3.568982
   I ( 12)  3.408632  6.120519  7.097158  6.169584  3.568890

 A cutoff of  1.0D-11 yielded   8174 shell pairs
 There are     70880 function pairs (     79877 Cartesian)
 Smallest overlap matrix eigenvalue = 6.23E-07

 Q-Chem warning in module stvman/mkSTV.C, line 318:

 Overlap eigenvalue is smaller than square root of threshold
 Use THRESH >= 12 to get rid of this warning

 Linear dependence detected in AO basis
 Tighter screening thresholds may be required for diffuse basis sets
 Use S2THRESH > 14 and THRESH = 14 in case of SCF convergence issues
 Number of orthogonalized atomic orbitals = 488
 Maximum deviation from orthogonality = 6.266E-11
 Guess from superposition of atomic densities
 Warning:  Energy on first SCF cycle will be non-variational
 SAD guess density has 336.000000 electrons

 -----------------------------------------------------------------------
  General SCF calculation program by
  Eric Jon Sundstrom, Paul Horn, Yuezhi Mao, Dmitri Zuev, Alec White,
  David Stuck, Shaama M.S., Shane Yost, Joonho Lee, David Small,
  Daniel Levine, Susi Lehtola, Hugh Burton, Evgeny Epifanovsky,
  Bang C. Huynh
 -----------------------------------------------------------------------
 Exchange:     0.2000 Hartree-Fock + 0.0800 Slater + 0.7200 B88
 Correlation:  0.1900 VWN1RPA + 0.8100 LYP
 Using SG-1 standard quadrature grid
 using 4 threads for integral computing
 -------------------------------------------------------
 OpenMP Integral computing Module                
 Release: version 2.0, May 2017, Q-Chem Inc. Pleasanton 
 -------------------------------------------------------
 A restricted SCF calculation will be
 performed using DIIS
 SCF converges when DIIS error is below 1.0e-08
 ---------------------------------------
  Cycle       Energy         DIIS error
 ---------------------------------------
    1  -37402.3633899627      2.48e-02  
    2  -37400.3116364004      1.61e-03  
    3  -37400.1592415973      2.65e-03  
    4  -37400.3426041404      7.88e-04  
    5  -37400.3651155950      1.18e-04  
    6  -37400.3653851288      5.88e-05  
    7  -37400.3654754041      2.40e-05  
    8  -37400.3654932038      4.59e-06  
    9  -37400.3654937158      1.63e-06  
   10  -37400.3654937867      4.61e-07  
   11  -37400.3654937910      1.09e-07  
   12  -37400.3654937915      5.99e-08  
   13  -37400.3654937946      2.99e-08  
   14  -37400.3654937980      7.19e-09  Convergence criterion met
 ---------------------------------------
 SCF time:   CPU 351.15s  wall 94.00s 
 SCF   energy in the final basis set =   -37400.3654937980
 Total energy in the final basis set =   -37400.3654937980

 --------------------------------------------------------------
             Orbital Energies (a.u.) and Symmetries
 --------------------------------------------------------------

 Alpha MOs, Restricted
 -- Occupied --                  
*******-1165.88-1165.88-1165.88-1165.88 -482.85 -176.32 -176.32
  1 A'    2 A'    3 A'    4 A'    5 A'    6 A'    7 A'    8 A'                 
-176.32 -176.32 -176.32 -165.72 -165.72 -165.72 -165.72 -165.72
  9 A'   10 A'   11 A'   12 A'   13 A'   14 A'   15 A'   16 A'                 
-165.72 -165.72 -165.72 -165.72 -165.72 -165.72 -165.72 -165.72
  1 A"    2 A"    3 A"    4 A"   17 A'   18 A'   19 A'   20 A'                 
-165.72 -165.72  -62.51  -56.33  -56.32  -56.32  -35.81  -35.81
  5 A"   21 A'   22 A'   23 A'    6 A"   24 A'   25 A'   26 A'                 
-35.814 -35.814 -35.814 -31.307 -31.307 -31.307 -31.307 -31.307
 27 A'   28 A'   29 A'   30 A'   31 A'   32 A'   33 A'   34 A'                 
-31.301 -31.301 -31.301 -31.301 -31.301 -31.301 -31.301 -31.301
  7 A"    8 A"    9 A"   10 A"   11 A"   35 A'   36 A'   37 A'                 
-31.300 -31.300 -22.958 -22.958 -22.958 -22.958 -22.957 -22.956
 38 A'   39 A'   40 A'   41 A'   42 A'   43 A'   44 A'   12 A"                 
-22.956 -22.956 -22.956 -22.956 -22.956 -22.956 -22.956 -22.956
 13 A"   14 A"   15 A"   16 A"   45 A'   46 A'   47 A'   48 A'                 
-22.956 -22.952 -22.952 -22.952 -22.952 -22.952 -22.952 -22.951
 49 A'   50 A'   17 A"   51 A'   18 A"   52 A'   19 A"   53 A'                 
-22.951 -22.951 -22.951 -10.281 -10.273 -10.272 -10.272 -10.271
 20 A"   54 A'   21 A"   55 A'   56 A'   57 A'   58 A'   59 A'                 
-10.271  -8.716  -6.548  -6.535  -6.534  -6.363  -6.363  -6.363
 60 A'   61 A'   62 A'   22 A"   63 A'   64 A'   65 A'   66 A'                 
 -6.363  -6.363  -4.776  -4.776  -4.776  -4.776  -4.776  -4.761
 67 A'   68 A'   69 A'   70 A'   71 A'   72 A'   73 A'   23 A"                 
 -4.761  -4.761  -4.761  -4.761  -4.760  -4.760  -4.760  -4.760
 24 A"   25 A"   26 A"   27 A"   74 A'   75 A'   76 A'   77 A'                 
 -4.760  -2.659  -2.655  -2.655  -2.644  -2.644  -2.042  -2.042
 78 A'   79 A'   28 A"   80 A'   29 A"   81 A'   82 A'   83 A'                 
 -2.042  -2.042  -2.042  -2.038  -2.038  -2.037  -2.037  -2.037
 84 A'   85 A'   86 A'   30 A"   31 A"   32 A"   33 A"   34 A"                 
 -2.037  -2.037  -2.037  -2.037  -2.036  -2.024  -2.024  -2.024
 87 A'   88 A'   89 A'   90 A'   91 A'   92 A'   93 A'   94 A'                 
 -2.023  -2.023  -2.023  -2.023  -2.023  -2.023  -2.023  -0.928
 35 A"   95 A'   36 A"   37 A"   38 A"   39 A"   96 A'   97 A'                 
 -0.851  -0.822  -0.777  -0.710  -0.700  -0.677  -0.657  -0.652
 98 A'   99 A'  100 A'  101 A'  102 A'  103 A'  104 A'  105 A'                 
 -0.597  -0.589  -0.538  -0.484  -0.448  -0.431  -0.412  -0.411
106 A'  107 A'  108 A'  109 A'   40 A"  110 A'  111 A'  112 A'                 
 -0.370  -0.370  -0.363  -0.359  -0.338  -0.323  -0.315  -0.309
113 A'   41 A"  114 A'   42 A"  115 A'  116 A'  117 A'   43 A"                 
 -0.292  -0.288  -0.280  -0.271  -0.262  -0.258  -0.257  -0.231
 44 A"   45 A"   46 A"  118 A'  119 A'   47 A"   48 A"  120 A'                 
 -- Virtual --                   
 -0.123  -0.073  -0.071  -0.070  -0.065  -0.038  -0.022  -0.011
121 A'  122 A'   49 A"   50 A"  123 A'  124 A'  125 A'  126 A'                 
  0.005   0.034   0.034   0.049   0.060   0.060   0.068   0.076
127 A'  128 A'  129 A'   51 A"  130 A'  131 A'   52 A"   53 A"                 
  0.077   0.083   0.090   0.102   0.111   0.118   0.121   0.123
132 A'  133 A'  134 A'   54 A"   55 A"  135 A'  136 A'   56 A"                 
  0.125   0.134   0.135   0.137   0.172   0.177   0.177   0.183
137 A'  138 A'   57 A"  139 A'  140 A'  141 A'  142 A'  143 A'                 
  0.184   0.189   0.193   0.197   0.204   0.205   0.212   0.222
144 A'  145 A'  146 A'   58 A"  147 A'  148 A'  149 A'   59 A"                 
  0.222   0.229   0.250   0.251   0.253   0.266   0.270   0.288
150 A'   60 A"  151 A'   61 A"   62 A"  152 A'  153 A'  154 A'                 
  0.292   0.292   0.300   0.309   0.356   0.362   0.371   0.372
155 A'   63 A"  156 A'  157 A'   64 A"   65 A"  158 A'  159 A'                 
  0.374   0.388   0.392   0.394   0.396   0.408   0.415   0.418
160 A'   66 A"  161 A'  162 A'   67 A"  163 A'  164 A'  165 A'                 
  0.418   0.418   0.430   0.438   0.444   0.450   0.456   0.468
 68 A"   69 A"   70 A"   71 A"  166 A'   72 A"  167 A'   73 A"                 
  0.487   0.489   0.497   0.500   0.501   0.508   0.511   0.512
168 A'  169 A'   74 A"  170 A'  171 A'  172 A'   75 A"  173 A'                 
  0.514   0.528   0.553   0.554   0.577   0.580   0.586   0.593
174 A'  175 A'   76 A"   77 A"  176 A'  177 A'  178 A'   78 A"                 
  0.601   0.605   0.611   0.659   0.663   0.674   0.685   0.689
179 A'  180 A'   79 A"  181 A'   80 A"  182 A'   81 A"  183 A'                 
  0.707   0.718   0.721   0.723   0.748   0.748   0.765   0.768
184 A'  185 A'  186 A'  187 A'  188 A'  189 A'  190 A'  191 A'                 
  0.780   0.829   0.848   0.859   0.899   0.937   0.941   0.968
192 A'  193 A'  194 A'   82 A"  195 A'  196 A'   83 A"  197 A'                 
  0.981   0.991   1.072   1.082   1.084   1.087   1.100   1.171
198 A'  199 A'   84 A"  200 A'  201 A'  202 A'  203 A'   85 A"                 
  1.181   1.190   1.226   1.257   1.271   1.317   1.333   1.335
 86 A"   87 A"   88 A"  204 A'  205 A'   89 A"  206 A'  207 A'                 
  1.338   1.359   1.367   1.390   1.393   1.424   1.438   1.449
 90 A"   91 A"   92 A"   93 A"  208 A'  209 A'  210 A'  211 A'                 
  1.461   1.462   1.472   1.485   1.515   1.542   1.552   1.560
212 A'  213 A'  214 A'  215 A'  216 A'  217 A'  218 A'  219 A'                 
  1.595   1.719   1.721   1.768   1.776   1.810   1.811   1.846
220 A'   94 A"   95 A"  221 A'  222 A'  223 A'  224 A'   96 A"                 
  1.848   1.905   1.984   2.012   2.017   2.110   2.134   2.211
 97 A"   98 A"  225 A'  226 A'   99 A"  227 A'  228 A'  229 A'                 
  2.223   2.251   2.272   2.297   2.307   2.512   2.565   2.689
230 A'  100 A"  231 A'  232 A'  233 A'  234 A'  101 A"  102 A"                 
  2.702   2.745   2.816   2.817   2.851   2.860   2.925   3.040
103 A"  235 A'  104 A"  105 A"  236 A'  237 A'  238 A'  106 A"                 
  3.053   3.104   3.124   3.361   3.370   3.591   3.787   3.796
239 A'  240 A'  241 A'  242 A'  243 A'  244 A'  245 A'  246 A'                 
  3.928   3.929   3.958   3.961   3.966   3.972   3.979   3.991
247 A'  107 A"  108 A"  109 A"  110 A"  111 A"  112 A"  113 A"                 
  4.002   4.010   4.015   4.017   4.024   4.035   4.035   4.053
114 A"  115 A"  248 A'  249 A'  250 A'  251 A'  116 A"  252 A'                 
  4.055   4.056   4.111   4.119   4.135   4.181   4.192   4.220
117 A"  253 A'  118 A"  254 A'  255 A'  256 A'  257 A'  258 A'                 
  4.252   4.259   4.280   4.309   4.329   4.376   4.406   4.410
259 A'  260 A'  261 A'  262 A'  263 A'  264 A'  265 A'  266 A'                 
  4.480   4.500   4.635   4.787   5.981   5.997   6.009   6.016
267 A'  268 A'  269 A'  270 A'  119 A"  120 A"  271 A'  121 A"                 
  6.026   6.034   6.060   6.073   6.104   6.117   6.144   6.148
122 A"  272 A'  123 A"  273 A'  274 A'  275 A'  276 A'  277 A'                 
  6.175   6.208   6.216   6.735   7.556   7.665   7.738  23.152
278 A'  279 A'  280 A'  281 A'  124 A"  282 A'  283 A'  284 A'                 
 23.748  23.751  23.906  23.909  23.990  27.815  27.848  27.890
285 A'  286 A'  287 A'  288 A'  289 A'  290 A'  291 A'  292 A'                 
 27.913  27.999  28.326  28.338  28.353  28.354  28.360  28.361
293 A'  294 A'  125 A"  126 A"  127 A"  295 A'  128 A"  296 A'                 
 28.386  28.399  28.400  28.419  28.419  28.435  28.441  28.449
129 A"  297 A'  298 A'  299 A'  300 A'  301 A'  302 A'  303 A'                 
 28.455  28.518  28.527  28.529  28.530  28.532  28.534  28.537
304 A'  130 A"  305 A'  131 A"  132 A"  133 A"  134 A"  135 A"                 
 28.544  28.553  28.553  28.555  28.559  28.561  28.569  28.578
136 A"  137 A"  306 A'  307 A'  308 A'  138 A"  309 A'  310 A'                 
 28.582  28.608  28.621  28.633  28.652  28.669  28.701  28.723
139 A"  311 A'  312 A'  313 A'  314 A'  315 A'  316 A'  317 A'                 
 28.747  28.790  47.985 127.872 127.881 127.892 127.896 127.898
318 A'  319 A'  320 A'  140 A"  141 A"  142 A"  321 A'  143 A"                 
127.912 127.918 127.933 127.946 127.949 127.962 127.968 127.978
322 A'  144 A"  323 A'  324 A'  325 A'  326 A'  327 A'  328 A'                 
128.000 128.003 151.618 151.646 151.684 151.705 151.781 289.752
329 A'  330 A'  331 A'  332 A'  333 A'  334 A'  335 A'  145 A"                 
289.864 289.9611020.7961901.7791901.8081901.8491901.8701901.950
336 A'  337 A'  338 A'  339 A'  340 A'  341 A'  342 A'  343 A'                 

 Beta MOs, Restricted
 -- Occupied --                  
*******-1165.88-1165.88-1165.88-1165.88 -482.85 -176.32 -176.32
  1 A'    2 A'    3 A'    4 A'    5 A'    6 A'    7 A'    8 A'                 
-176.32 -176.32 -176.32 -165.72 -165.72 -165.72 -165.72 -165.72
  9 A'   10 A'   11 A'   12 A'   13 A'   14 A'   15 A'   16 A'                 
-165.72 -165.72 -165.72 -165.72 -165.72 -165.72 -165.72 -165.72
  1 A"    2 A"    3 A"    4 A"   17 A'   18 A'   19 A'   20 A'                 
-165.72 -165.72  -62.51  -56.33  -56.32  -56.32  -35.81  -35.81
  5 A"   21 A'   22 A'   23 A'    6 A"   24 A'   25 A'   26 A'                 
-35.814 -35.814 -35.814 -31.307 -31.307 -31.307 -31.307 -31.307
 27 A'   28 A'   29 A'   30 A'   31 A'   32 A'   33 A'   34 A'                 
-31.301 -31.301 -31.301 -31.301 -31.301 -31.301 -31.301 -31.301
  7 A"    8 A"    9 A"   10 A"   11 A"   35 A'   36 A'   37 A'                 
-31.300 -31.300 -22.958 -22.958 -22.958 -22.958 -22.957 -22.956
 38 A'   39 A'   40 A'   41 A'   42 A'   43 A'   44 A'   12 A"                 
-22.956 -22.956 -22.956 -22.956 -22.956 -22.956 -22.956 -22.956
 13 A"   14 A"   15 A"   16 A"   45 A'   46 A'   47 A'   48 A'                 
-22.956 -22.952 -22.952 -22.952 -22.952 -22.952 -22.952 -22.951
 49 A'   50 A'   17 A"   51 A'   18 A"   52 A'   19 A"   53 A'                 
-22.951 -22.951 -22.951 -10.281 -10.273 -10.272 -10.272 -10.271
 20 A"   54 A'   21 A"   55 A'   56 A'   57 A'   58 A'   59 A'                 
-10.271  -8.716  -6.548  -6.535  -6.534  -6.363  -6.363  -6.363
 60 A'   61 A'   62 A'   22 A"   63 A'   64 A'   65 A'   66 A'                 
 -6.363  -6.363  -4.776  -4.776  -4.776  -4.776  -4.776  -4.761
 67 A'   68 A'   69 A'   70 A'   71 A'   72 A'   73 A'   23 A"                 
 -4.761  -4.761  -4.761  -4.761  -4.760  -4.760  -4.760  -4.760
 24 A"   25 A"   26 A"   27 A"   74 A'   75 A'   76 A'   77 A'                 
 -4.760  -2.659  -2.655  -2.655  -2.644  -2.644  -2.042  -2.042
 78 A'   79 A'   28 A"   80 A'   29 A"   81 A'   82 A'   83 A'                 
 -2.042  -2.042  -2.042  -2.038  -2.038  -2.037  -2.037  -2.037
 84 A'   85 A'   86 A'   30 A"   31 A"   32 A"   33 A"   34 A"                 
 -2.037  -2.037  -2.037  -2.037  -2.036  -2.024  -2.024  -2.024
 87 A'   88 A'   89 A'   90 A'   91 A'   92 A'   93 A'   94 A'                 
 -2.023  -2.023  -2.023  -2.023  -2.023  -2.023  -2.023  -0.928
 35 A"   95 A'   36 A"   37 A"   38 A"   39 A"   96 A'   97 A'                 
 -0.851  -0.822  -0.777  -0.710  -0.700  -0.677  -0.657  -0.652
 98 A'   99 A'  100 A'  101 A'  102 A'  103 A'  104 A'  105 A'                 
 -0.597  -0.589  -0.538  -0.484  -0.448  -0.431  -0.412  -0.411
106 A'  107 A'  108 A'  109 A'   40 A"  110 A'  111 A'  112 A'                 
 -0.370  -0.370  -0.363  -0.359  -0.338  -0.323  -0.315  -0.309
113 A'   41 A"  114 A'   42 A"  115 A'  116 A'  117 A'   43 A"                 
 -0.292  -0.288  -0.280  -0.271  -0.262  -0.258  -0.257  -0.231
 44 A"   45 A"   46 A"  118 A'  119 A'   47 A"   48 A"  120 A'                 
 -- Virtual --                   
 -0.123  -0.073  -0.071  -0.070  -0.065  -0.038  -0.022  -0.011
121 A'  122 A'   49 A"   50 A"  123 A'  124 A'  125 A'  126 A'                 
  0.005   0.034   0.034   0.049   0.060   0.060   0.068   0.076
127 A'  128 A'  129 A'   51 A"  130 A'  131 A'   52 A"   53 A"                 
  0.077   0.083   0.090   0.102   0.111   0.118   0.121   0.123
132 A'  133 A'  134 A'   54 A"   55 A"  135 A'  136 A'   56 A"                 
  0.125   0.134   0.135   0.137   0.172   0.177   0.177   0.183
137 A'  138 A'   57 A"  139 A'  140 A'  141 A'  142 A'  143 A'                 
  0.184   0.189   0.193   0.197   0.204   0.205   0.212   0.222
144 A'  145 A'  146 A'   58 A"  147 A'  148 A'  149 A'   59 A"                 
  0.222   0.229   0.250   0.251   0.253   0.266   0.270   0.288
150 A'   60 A"  151 A'   61 A"   62 A"  152 A'  153 A'  154 A'                 
  0.292   0.292   0.300   0.309   0.356   0.362   0.371   0.372
155 A'   63 A"  156 A'  157 A'   64 A"   65 A"  158 A'  159 A'                 
  0.374   0.388   0.392   0.394   0.396   0.408   0.415   0.418
160 A'   66 A"  161 A'  162 A'   67 A"  163 A'  164 A'  165 A'                 
  0.418   0.418   0.430   0.438   0.444   0.450   0.456   0.468
 68 A"   69 A"   70 A"   71 A"  166 A'   72 A"  167 A'   73 A"                 
  0.487   0.489   0.497   0.500   0.501   0.508   0.511   0.512
168 A'  169 A'   74 A"  170 A'  171 A'  172 A'   75 A"  173 A'                 
  0.514   0.528   0.553   0.554   0.577   0.580   0.586   0.593
174 A'  175 A'   76 A"   77 A"  176 A'  177 A'  178 A'   78 A"                 
  0.601   0.605   0.611   0.659   0.663   0.674   0.685   0.689
179 A'  180 A'   79 A"  181 A'   80 A"  182 A'   81 A"  183 A'                 
  0.707   0.718   0.721   0.723   0.748   0.748   0.765   0.768
184 A'  185 A'  186 A'  187 A'  188 A'  189 A'  190 A'  191 A'                 
  0.780   0.829   0.848   0.859   0.899   0.937   0.941   0.968
192 A'  193 A'  194 A'   82 A"  195 A'  196 A'   83 A"  197 A'                 
  0.981   0.991   1.072   1.082   1.084   1.087   1.100   1.171
198 A'  199 A'   84 A"  200 A'  201 A'  202 A'  203 A'   85 A"                 
  1.181   1.190   1.226   1.257   1.271   1.317   1.333   1.335
 86 A"   87 A"   88 A"  204 A'  205 A'   89 A"  206 A'  207 A'                 
  1.338   1.359   1.367   1.390   1.393   1.424   1.438   1.449
 90 A"   91 A"   92 A"   93 A"  208 A'  209 A'  210 A'  211 A'                 
  1.461   1.462   1.472   1.485   1.515   1.542   1.552   1.560
212 A'  213 A'  214 A'  215 A'  216 A'  217 A'  218 A'  219 A'                 
  1.595   1.719   1.721   1.768   1.776   1.810   1.811   1.846
220 A'   94 A"   95 A"  221 A'  222 A'  223 A'  224 A'   96 A"                 
  1.848   1.905   1.984   2.012   2.017   2.110   2.134   2.211
 97 A"   98 A"  225 A'  226 A'   99 A"  227 A'  228 A'  229 A'                 
  2.223   2.251   2.272   2.297   2.307   2.512   2.565   2.689
230 A'  100 A"  231 A'  232 A'  233 A'  234 A'  101 A"  102 A"                 
  2.702   2.745   2.816   2.817   2.851   2.860   2.925   3.040
103 A"  235 A'  104 A"  105 A"  236 A'  237 A'  238 A'  106 A"                 
  3.053   3.104   3.124   3.361   3.370   3.591   3.787   3.796
239 A'  240 A'  241 A'  242 A'  243 A'  244 A'  245 A'  246 A'                 
  3.928   3.929   3.958   3.961   3.966   3.972   3.979   3.991
247 A'  107 A"  108 A"  109 A"  110 A"  111 A"  112 A"  113 A"                 
  4.002   4.010   4.015   4.017   4.024   4.035   4.035   4.053
114 A"  115 A"  248 A'  249 A'  250 A'  251 A'  116 A"  252 A'                 
  4.055   4.056   4.111   4.119   4.135   4.181   4.192   4.220
117 A"  253 A'  118 A"  254 A'  255 A'  256 A'  257 A'  258 A'                 
  4.252   4.259   4.280   4.309   4.329   4.376   4.406   4.410
259 A'  260 A'  261 A'  262 A'  263 A'  264 A'  265 A'  266 A'                 
  4.480   4.500   4.635   4.787   5.981   5.997   6.009   6.016
267 A'  268 A'  269 A'  270 A'  119 A"  120 A"  271 A'  121 A"                 
  6.026   6.034   6.060   6.073   6.104   6.117   6.144   6.148
122 A"  272 A'  123 A"  273 A'  274 A'  275 A'  276 A'  277 A'                 
  6.175   6.208   6.216   6.735   7.556   7.665   7.738  23.152
278 A'  279 A'  280 A'  281 A'  124 A"  282 A'  283 A'  284 A'                 
 23.748  23.751  23.906  23.909  23.990  27.815  27.848  27.890
285 A'  286 A'  287 A'  288 A'  289 A'  290 A'  291 A'  292 A'                 
 27.913  27.999  28.326  28.338  28.353  28.354  28.360  28.361
293 A'  294 A'  125 A"  126 A"  127 A"  295 A'  128 A"  296 A'                 
 28.386  28.399  28.400  28.419  28.419  28.435  28.441  28.449
129 A"  297 A'  298 A'  299 A'  300 A'  301 A'  302 A'  303 A'                 
 28.455  28.518  28.527  28.529  28.530  28.532  28.534  28.537
304 A'  130 A"  305 A'  131 A"  132 A"  133 A"  134 A"  135 A"                 
 28.544  28.553  28.553  28.555  28.559  28.561  28.569  28.578
136 A"  137 A"  306 A'  307 A'  308 A'  138 A"  309 A'  310 A'                 
 28.582  28.608  28.621  28.633  28.652  28.669  28.701  28.723
139 A"  311 A'  312 A'  313 A'  314 A'  315 A'  316 A'  317 A'                 
 28.747  28.790  47.985 127.872 127.881 127.892 127.896 127.898
318 A'  319 A'  320 A'  140 A"  141 A"  142 A"  321 A'  143 A"                 
127.912 127.918 127.933 127.946 127.949 127.962 127.968 127.978
322 A'  144 A"  323 A'  324 A'  325 A'  326 A'  327 A'  328 A'                 
128.000 128.003 151.618 151.646 151.684 151.705 151.781 289.752
329 A'  330 A'  331 A'  332 A'  333 A'  334 A'  335 A'  145 A"                 
289.864 289.9611020.7961901.7791901.8081901.8491901.8701901.950
336 A'  337 A'  338 A'  339 A'  340 A'  341 A'  342 A'  343 A'                 
 --------------------------------------------------------------

          Ground-State Mulliken Net Atomic Charges

     Atom                 Charge (a.u.)
  ----------------------------------------
      1 C                    -0.129272
      2 C                    -0.027892
      3 C                     0.059201
      4 C                    -0.207794
      5 C                     0.068450
      6 C                    -0.038142
      7 Br                   -0.246959
      8 I                     0.102209
      9 I                     0.106461
     10 I                     0.105143
     11 I                     0.105857
     12 I                     0.102740
  ----------------------------------------
  Sum of atomic charges =     0.000000

 -----------------------------------------------------------------
                    Cartesian Multipole Moments
 -----------------------------------------------------------------
    Charge (ESU x 10^10)
                -0.0000
    Dipole Moment (Debye)
         X      -0.0019      Y       0.2456      Z      -0.0000
       Tot       0.2456
    Quadrupole Moments (Debye-Ang)
        XX    -183.6729     XY      -0.0690     YY    -186.0346
        XZ      -0.0000     YZ      -0.0000     ZZ    -196.9541
    Octopole Moments (Debye-Ang^2)
       XXX      -0.0030    XXY      -1.0815    XYY      -0.0708
       YYY      14.5870    XXZ      -0.0000    XYZ       0.0000
       YYZ       0.0000    XZZ      -0.0113    YZZ       1.1342
       ZZZ      -0.0000
    Hexadecapole Moments (Debye-Ang^3)
      XXXX   -6393.1190   XXXY       0.4408   XXYY   -1969.8822
      XYYY      -1.4007   YYYY   -5563.0149   XXXZ       0.0000
      XXYZ      -0.0000   XYYZ       0.0000   YYYZ      -0.0000
      XXZZ   -1213.0303   XYZZ      -0.1140   YYZZ   -1052.5411
      XZZZ       0.0000   YZZZ      -0.0000   ZZZZ    -267.2373
 -----------------------------------------------------------------
 Calculating MO derivatives via CPSCF
    1     0    39    0.0118021  
    2     0    39    0.0054946  
    3     0    39    0.0012704  
    4     0    39    0.0002108  
    5    19    20    0.0000288  
    6    37     2    0.0000018  
    7    39     0    0.0000001  Converged
 Time for AOints: 498.1 s (CPU) 125.1 s (wall)
 ------------------------------------------------------------------------------
                     AOints        : Timing summary (seconds)
 ------------------------------------------------------------------------------
     job step          cpu (% of tot)      sys (% of tot)     wall (% of tot)
 ------------------------------------------------------------------------------
  AOints            0.4981E+03 ( 9.2)   0.1300E-04 ( 4.1)   0.1251E+03 ( 9.0)
 ------------------------------------------------------------------------------
   Grand Totals     0.5407E+04          0.3170E-03          0.1385E+04
 ------------------------------------------------------------------------------
 Polarizability Matrix (a.u.)
            1           2           3
    1-313.6776783  -0.0763952   0.0000000
    2  -0.0763952-299.7532804  -0.0000000
    3   0.0000000  -0.0000000-138.3884363
 Calculating analytic Hessian of the SCF energy

 Direct stationary perturbation theory relativistic correction:

 rels  =     501.602555869130
 relv  =   -1688.297601220753
 rel2e =     242.028053121572
 E_rel =    -944.666992230051

 Hessian of the SCF Energy
            1           2           3           4           5           6
    1   0.5551165  -0.0011723   0.0000000  -0.2317202   0.0575954  -0.0000000
    2  -0.0011723   0.4588863   0.0000000   0.1068735  -0.1320261  -0.0000000
    3   0.0000000   0.0000000   0.1022275  -0.0000000  -0.0000000  -0.0496133
    4  -0.2317202   0.1068735  -0.0000000   0.4415932  -0.0623911   0.0000000
    5   0.0575954  -0.1320261  -0.0000000  -0.0623911   0.5156339   0.0000000
    6  -0.0000000  -0.0000000  -0.0496133   0.0000000   0.0000000   0.1054612
    7   0.0279104   0.0201521  -0.0000000  -0.0864660   0.0201646  -0.0000000
    8   0.0745075  -0.0286855  -0.0000000  -0.0214823  -0.2747693  -0.0000000
    9  -0.0000000  -0.0000000   0.0040676   0.0000000  -0.0000000  -0.0474320
   10  -0.0648774   0.0002555   0.0000000   0.0261725  -0.0737552   0.0000000
   11   0.0002643  -0.0001331   0.0000000  -0.0202115  -0.0276329  -0.0000000
   12  -0.0000000   0.0000000   0.0007904  -0.0000000  -0.0000000   0.0047975
   13   0.0272813  -0.0205126  -0.0000000  -0.0161468   0.0275112   0.0000000
   14  -0.0748849  -0.0279211   0.0000000   0.0276690  -0.0475239   0.0000000
   15   0.0000000  -0.0000000   0.0040252  -0.0000000   0.0000000   0.0004450
   16  -0.2317772  -0.1053881   0.0000000  -0.0553463   0.0279887  -0.0000000
   17  -0.0559930  -0.1305802  -0.0000000  -0.0271694   0.0534492  -0.0000000
   18   0.0000000  -0.0000000  -0.0498096  -0.0000000  -0.0000000   0.0061628
   19  -0.0304549  -0.0004866   0.0000000  -0.0009183   0.0190672  -0.0000000
   20  -0.0005064  -0.1357817   0.0000000   0.0045084  -0.0331678  -0.0000000
   21  -0.0000000   0.0000000  -0.0201651   0.0000000  -0.0000000   0.0021169
   22  -0.0280032  -0.0125102   0.0000000  -0.0623223  -0.0232329   0.0000000
   23  -0.0020910   0.0002516  -0.0000000  -0.0245702  -0.0402885  -0.0000000
   24   0.0000000  -0.0000000   0.0017222   0.0000000   0.0000000  -0.0278284
   25   0.0027164   0.0000667  -0.0000000  -0.0125150   0.0113047   0.0000000
   26  -0.0019181  -0.0018298   0.0000000   0.0209037  -0.0159935  -0.0000000
   27  -0.0000000   0.0000000   0.0027379   0.0000000  -0.0000000   0.0011903
   28  -0.0006130   0.0000054  -0.0000000  -0.0014979  -0.0005591  -0.0000000
   29  -0.0000179  -0.0005094  -0.0000000  -0.0024752   0.0020576   0.0000000
   30  -0.0000000   0.0000000  -0.0005224   0.0000000  -0.0000000   0.0027162
   31   0.0027084  -0.0001063   0.0000000  -0.0006967   0.0000214   0.0000000
   32   0.0018813  -0.0018395  -0.0000000  -0.0001244  -0.0005379   0.0000000
   33   0.0000000  -0.0000000   0.0027336   0.0000000  -0.0000000  -0.0005521
   34  -0.0282870   0.0128228   0.0000000  -0.0001362  -0.0037147  -0.0000000
   35   0.0023350   0.0001685   0.0000000  -0.0015303   0.0007994   0.0000000
   36   0.0000000  -0.0000000   0.0018061  -0.0000000   0.0000000   0.0025359
            7           8           9          10          11          12
    1   0.0279104   0.0745075  -0.0000000  -0.0648774   0.0002643  -0.0000000
    2   0.0201521  -0.0286855  -0.0000000   0.0002555  -0.0001331   0.0000000
    3  -0.0000000  -0.0000000   0.0040676   0.0000000   0.0000000   0.0007904
    4  -0.0864660  -0.0214823   0.0000000   0.0261725  -0.0202115  -0.0000000
    5   0.0201646  -0.2747693  -0.0000000  -0.0737552  -0.0276329  -0.0000000
    6  -0.0000000  -0.0000000  -0.0474320   0.0000000  -0.0000000   0.0047975
    7   0.4307481   0.0578051   0.0000000  -0.2232165  -0.1010721   0.0000000
    8   0.0578051   0.5078432   0.0000000  -0.0575355  -0.1298812   0.0000000
    9   0.0000000   0.0000000   0.1047215  -0.0000000  -0.0000000  -0.0475481
   10  -0.2232165  -0.0575355  -0.0000000   0.5406440  -0.0023624   0.0000000
   11  -0.1010721  -0.1298812  -0.0000000  -0.0023624   0.3856088   0.0000000
   12   0.0000000   0.0000000  -0.0475481   0.0000000   0.0000000   0.0989604
   13  -0.0551644  -0.0269180   0.0000000  -0.2242447   0.1030493  -0.0000000
   14   0.0277033   0.0530249  -0.0000000   0.0597549  -0.1316845  -0.0000000
   15  -0.0000000  -0.0000000   0.0047885  -0.0000000  -0.0000000  -0.0472220
   16  -0.0164601  -0.0279165   0.0000000   0.0267782   0.0198826  -0.0000000
   17  -0.0277284  -0.0471656   0.0000000   0.0733834  -0.0283832  -0.0000000
   18   0.0000000   0.0000000   0.0004537  -0.0000000  -0.0000000   0.0048062
   19  -0.0019824   0.0002522  -0.0000000  -0.0002356   0.0000013   0.0000000
   20   0.0027518   0.0022860  -0.0000000  -0.0000268  -0.0008090   0.0000000
   21   0.0000000   0.0000000   0.0033701  -0.0000000  -0.0000000  -0.0007575
   22  -0.0118831  -0.0109078  -0.0000000   0.0026761  -0.0001153   0.0000000
   23  -0.0200695  -0.0153834   0.0000000   0.0018031  -0.0018380  -0.0000000
   24  -0.0000000   0.0000000   0.0009258  -0.0000000  -0.0000000   0.0027534
   25  -0.0615234   0.0232072  -0.0000000  -0.0286374   0.0114552   0.0000000
   26   0.0233918  -0.0404365   0.0000000   0.0016791   0.0006977  -0.0000000
   27   0.0000000  -0.0000000  -0.0266353   0.0000000   0.0000000   0.0011486
   28  -0.0011962  -0.0144090   0.0000000  -0.0292470   0.0002199  -0.0000000
   29  -0.0044884  -0.0269618  -0.0000000   0.0001020  -0.0649038   0.0000000
   30  -0.0000000  -0.0000000   0.0011109  -0.0000000   0.0000000  -0.0215647
   31  -0.0001026   0.0033321   0.0000000  -0.0284739  -0.0111890  -0.0000000
   32   0.0013281   0.0007540   0.0000000  -0.0014621   0.0008005  -0.0000000
   33   0.0000000   0.0000000   0.0027129  -0.0000000  -0.0000000   0.0010881
   34  -0.0006639   0.0000647  -0.0000000   0.0026620   0.0000777  -0.0000000
   35   0.0000614  -0.0006250   0.0000000  -0.0018363  -0.0018414  -0.0000000
   36   0.0000000  -0.0000000  -0.0005355  -0.0000000  -0.0000000   0.0027478
           13          14          15          16          17          18
    1   0.0272813  -0.0748849   0.0000000  -0.2317772  -0.0559930   0.0000000
    2  -0.0205126  -0.0279211  -0.0000000  -0.1053881  -0.1305802  -0.0000000
    3  -0.0000000   0.0000000   0.0040252   0.0000000  -0.0000000  -0.0498096
    4  -0.0161468   0.0276690  -0.0000000  -0.0553463  -0.0271694  -0.0000000
    5   0.0275112  -0.0475239   0.0000000   0.0279887   0.0534492  -0.0000000
    6   0.0000000   0.0000000   0.0004450  -0.0000000  -0.0000000   0.0061628
    7  -0.0551644   0.0277033  -0.0000000  -0.0164601  -0.0277284   0.0000000
    8  -0.0269180   0.0530249  -0.0000000  -0.0279165  -0.0471656   0.0000000
    9   0.0000000  -0.0000000   0.0047885   0.0000000   0.0000000   0.0004537
   10  -0.2242447   0.0597549  -0.0000000   0.0267782   0.0733834  -0.0000000
   11   0.1030493  -0.1316845  -0.0000000   0.0198826  -0.0283832  -0.0000000
   12  -0.0000000  -0.0000000  -0.0472220  -0.0000000  -0.0000000   0.0048062
   13   0.4321498  -0.0596738   0.0000000  -0.0864567  -0.0213310   0.0000000
   14  -0.0596738   0.5085117   0.0000000   0.0203400  -0.2737000  -0.0000000
   15   0.0000000   0.0000000   0.1037486   0.0000000   0.0000000  -0.0474716
   16  -0.0864567   0.0203400   0.0000000   0.4415605   0.0615230  -0.0000000
   17  -0.0213310  -0.2737000   0.0000000   0.0615230   0.5123813   0.0000000
   18   0.0000000  -0.0000000  -0.0474716  -0.0000000   0.0000000   0.1059395
   19  -0.0020171  -0.0002091  -0.0000000  -0.0011313  -0.0192335  -0.0000000
   20  -0.0026894   0.0022851  -0.0000000  -0.0047481  -0.0327941  -0.0000000
   21  -0.0000000   0.0000000   0.0033765   0.0000000  -0.0000000   0.0021053
   22  -0.0006429  -0.0000610  -0.0000000  -0.0000776   0.0037182   0.0000000
   23  -0.0000404  -0.0006277   0.0000000   0.0015262   0.0007707  -0.0000000
   24   0.0000000   0.0000000  -0.0005270  -0.0000000   0.0000000   0.0025278
   25  -0.0001754  -0.0033162  -0.0000000  -0.0007184  -0.0000293  -0.0000000
   26  -0.0013257   0.0007762   0.0000000   0.0001413  -0.0005369  -0.0000000
   27  -0.0000000   0.0000000   0.0027086  -0.0000000  -0.0000000  -0.0005594
   28  -0.0010187   0.0142768  -0.0000000  -0.0014680   0.0005776   0.0000000
   29   0.0043118  -0.0269559  -0.0000000   0.0024950   0.0020745   0.0000000
   30   0.0000000  -0.0000000   0.0010698   0.0000000   0.0000000   0.0027196
   31  -0.0619177  -0.0225264   0.0000000  -0.0127448  -0.0112434  -0.0000000
   32  -0.0225910  -0.0404129   0.0000000  -0.0207439  -0.0155765  -0.0000000
   33   0.0000000  -0.0000000  -0.0258938  -0.0000000  -0.0000000   0.0011593
   34  -0.0116471   0.0109276   0.0000000  -0.0621583   0.0235255  -0.0000000
   35   0.0202099  -0.0157716  -0.0000000   0.0248999  -0.0399392  -0.0000000
   36   0.0000000   0.0000000   0.0009522  -0.0000000  -0.0000000  -0.0280336
           19          20          21          22          23          24
    1  -0.0304549  -0.0005064  -0.0000000  -0.0280032  -0.0020910   0.0000000
    2  -0.0004866  -0.1357817   0.0000000  -0.0125102   0.0002516  -0.0000000
    3   0.0000000   0.0000000  -0.0201651   0.0000000  -0.0000000   0.0017222
    4  -0.0009183   0.0045084   0.0000000  -0.0623223  -0.0245702   0.0000000
    5   0.0190672  -0.0331678  -0.0000000  -0.0232329  -0.0402885   0.0000000
    6  -0.0000000  -0.0000000   0.0021169   0.0000000  -0.0000000  -0.0278284
    7  -0.0019824   0.0027518   0.0000000  -0.0118831  -0.0200695  -0.0000000
    8   0.0002522   0.0022860   0.0000000  -0.0109078  -0.0153834   0.0000000
    9  -0.0000000  -0.0000000   0.0033701  -0.0000000   0.0000000   0.0009258
   10  -0.0002356  -0.0000268  -0.0000000   0.0026761   0.0018031  -0.0000000
   11   0.0000013  -0.0008090  -0.0000000  -0.0001153  -0.0018380  -0.0000000
   12   0.0000000   0.0000000  -0.0007575   0.0000000  -0.0000000   0.0027534
   13  -0.0020171  -0.0026894  -0.0000000  -0.0006429  -0.0000404   0.0000000
   14  -0.0002091   0.0022851   0.0000000  -0.0000610  -0.0006277   0.0000000
   15  -0.0000000  -0.0000000   0.0033765  -0.0000000   0.0000000  -0.0005270
   16  -0.0011313  -0.0047481   0.0000000  -0.0000776   0.0015262  -0.0000000
   17  -0.0192335  -0.0327941  -0.0000000   0.0037182   0.0007707   0.0000000
   18  -0.0000000  -0.0000000   0.0021053   0.0000000  -0.0000000   0.0025278
   19   0.0627481   0.0006437  -0.0000000  -0.0129425   0.0105571   0.0000000
   20   0.0006437   0.2024710   0.0000000   0.0028928  -0.0014874   0.0000000
   21  -0.0000000   0.0000000   0.0083343   0.0000000   0.0000000   0.0007639
   22  -0.0129425   0.0028928   0.0000000   0.1126963   0.0369120  -0.0000000
   23   0.0105571  -0.0014874   0.0000000   0.0369120   0.0760102   0.0000000
   24   0.0000000   0.0000000   0.0007639  -0.0000000   0.0000000   0.0184213
   25  -0.0000084  -0.0000263  -0.0000000   0.0014608  -0.0035266   0.0000000
   26   0.0007898  -0.0005119  -0.0000000   0.0036392  -0.0171101  -0.0000000
   27  -0.0000000   0.0000000   0.0001193  -0.0000000  -0.0000000   0.0011531
   28   0.0000657  -0.0000009   0.0000000  -0.0000365  -0.0007107  -0.0000000
   29  -0.0000014  -0.0005773  -0.0000000   0.0001623  -0.0003468   0.0000000
   30  -0.0000000  -0.0000000  -0.0001509   0.0000000  -0.0000000   0.0001071
   31  -0.0000155   0.0000190   0.0000000  -0.0002723  -0.0001753  -0.0000000
   32  -0.0008013  -0.0005100  -0.0000000  -0.0001185  -0.0000892   0.0000000
   33   0.0000000   0.0000000   0.0001161  -0.0000000   0.0000000  -0.0001228
   34  -0.0131078  -0.0028176  -0.0000000  -0.0006527   0.0003853   0.0000000
   35  -0.0105796  -0.0014027  -0.0000000  -0.0003788   0.0001386   0.0000000
   36   0.0000000   0.0000000   0.0007713   0.0000000   0.0000000   0.0001036
           25          26          27          28          29          30
    1   0.0027164  -0.0019181  -0.0000000  -0.0006130  -0.0000179  -0.0000000
    2   0.0000667  -0.0018298   0.0000000   0.0000054  -0.0005094   0.0000000
    3  -0.0000000   0.0000000   0.0027379  -0.0000000  -0.0000000  -0.0005224
    4  -0.0125150   0.0209037   0.0000000  -0.0014979  -0.0024752   0.0000000
    5   0.0113047  -0.0159935  -0.0000000  -0.0005591   0.0020576  -0.0000000
    6   0.0000000  -0.0000000   0.0011903  -0.0000000   0.0000000   0.0027162
    7  -0.0615234   0.0233918   0.0000000  -0.0011962  -0.0044884  -0.0000000
    8   0.0232072  -0.0404365  -0.0000000  -0.0144090  -0.0269618  -0.0000000
    9  -0.0000000   0.0000000  -0.0266353   0.0000000  -0.0000000   0.0011109
   10  -0.0286374   0.0016791   0.0000000  -0.0292470   0.0001020  -0.0000000
   11   0.0114552   0.0006977   0.0000000   0.0002199  -0.0649038   0.0000000
   12   0.0000000  -0.0000000   0.0011486  -0.0000000   0.0000000  -0.0215647
   13  -0.0001754  -0.0013257  -0.0000000  -0.0010187   0.0043118   0.0000000
   14  -0.0033162   0.0007762   0.0000000   0.0142768  -0.0269559  -0.0000000
   15  -0.0000000   0.0000000   0.0027086  -0.0000000  -0.0000000   0.0010698
   16  -0.0007184   0.0001413  -0.0000000  -0.0014680   0.0024950   0.0000000
   17  -0.0000293  -0.0005369  -0.0000000   0.0005776   0.0020745   0.0000000
   18  -0.0000000  -0.0000000  -0.0005594   0.0000000   0.0000000   0.0027196
   19  -0.0000084   0.0007898  -0.0000000   0.0000657  -0.0000014  -0.0000000
   20  -0.0000263  -0.0005119   0.0000000  -0.0000009  -0.0005773  -0.0000000
   21  -0.0000000  -0.0000000   0.0001193   0.0000000  -0.0000000  -0.0001509
   22   0.0014608   0.0036392  -0.0000000  -0.0000365   0.0001623   0.0000000
   23  -0.0035266  -0.0171101  -0.0000000  -0.0007107  -0.0003468  -0.0000000
   24   0.0000000  -0.0000000   0.0011531  -0.0000000   0.0000000   0.0001071
   25   0.1129770  -0.0350793  -0.0000000  -0.0127989  -0.0046611   0.0000000
   26  -0.0350793   0.0780635   0.0000000  -0.0119181  -0.0031650  -0.0000000
   27  -0.0000000   0.0000000   0.0169374  -0.0000000   0.0000000   0.0012109
   28  -0.0127989  -0.0119181  -0.0000000   0.0600904   0.0002465   0.0000000
   29  -0.0046611  -0.0031650   0.0000000   0.0002465   0.1227543  -0.0000000
   30   0.0000000  -0.0000000   0.0012109   0.0000000  -0.0000000   0.0120503
   31  -0.0005082  -0.0004242   0.0000000  -0.0122483   0.0044940   0.0000000
   32   0.0004287   0.0001369   0.0000000   0.0115715  -0.0031247  -0.0000000
   33  -0.0000000   0.0000000   0.0001071  -0.0000000  -0.0000000   0.0011417
   34  -0.0002690   0.0001205  -0.0000000  -0.0000315  -0.0001677  -0.0000000
   35   0.0001763  -0.0000908   0.0000000   0.0007000  -0.0003417  -0.0000000
   36   0.0000000   0.0000000  -0.0001184  -0.0000000  -0.0000000   0.0001115
           31          32          33          34          35          36
    1   0.0027084   0.0018813   0.0000000  -0.0282870   0.0023350   0.0000000
    2  -0.0001063  -0.0018395  -0.0000000   0.0128228   0.0001685  -0.0000000
    3   0.0000000  -0.0000000   0.0027336   0.0000000   0.0000000   0.0018061
    4  -0.0006967  -0.0001244   0.0000000  -0.0001362  -0.0015303  -0.0000000
    5   0.0000214  -0.0005379  -0.0000000  -0.0037147   0.0007994   0.0000000
    6   0.0000000   0.0000000  -0.0005521  -0.0000000   0.0000000   0.0025359
    7  -0.0001026   0.0013281   0.0000000  -0.0006639   0.0000614   0.0000000
    8   0.0033321   0.0007540   0.0000000   0.0000647  -0.0006250  -0.0000000
    9   0.0000000   0.0000000   0.0027129  -0.0000000   0.0000000  -0.0005355
   10  -0.0284739  -0.0014621  -0.0000000   0.0026620  -0.0018363  -0.0000000
   11  -0.0111890   0.0008005  -0.0000000   0.0000777  -0.0018414  -0.0000000
   12  -0.0000000  -0.0000000   0.0010881  -0.0000000  -0.0000000   0.0027478
   13  -0.0619177  -0.0225910   0.0000000  -0.0116471   0.0202099   0.0000000
   14  -0.0225264  -0.0404129  -0.0000000   0.0109276  -0.0157716   0.0000000
   15   0.0000000   0.0000000  -0.0258938   0.0000000  -0.0000000   0.0009522
   16  -0.0127448  -0.0207439  -0.0000000  -0.0621583   0.0248999  -0.0000000
   17  -0.0112434  -0.0155765  -0.0000000   0.0235255  -0.0399392  -0.0000000
   18  -0.0000000  -0.0000000   0.0011593  -0.0000000  -0.0000000  -0.0280336
   19  -0.0000155  -0.0008013   0.0000000  -0.0131078  -0.0105796   0.0000000
   20   0.0000190  -0.0005100   0.0000000  -0.0028176  -0.0014027   0.0000000
   21   0.0000000  -0.0000000   0.0001161  -0.0000000  -0.0000000   0.0007713
   22  -0.0002723  -0.0001185  -0.0000000  -0.0006527  -0.0003788   0.0000000
   23  -0.0001753  -0.0000892   0.0000000   0.0003853   0.0001386   0.0000000
   24  -0.0000000   0.0000000  -0.0001228   0.0000000   0.0000000   0.0001036
   25  -0.0005082   0.0004287  -0.0000000  -0.0002690   0.0001763   0.0000000
   26  -0.0004242   0.0001369   0.0000000   0.0001205  -0.0000908   0.0000000
   27   0.0000000   0.0000000   0.0001071  -0.0000000   0.0000000  -0.0001184
   28  -0.0122483   0.0115715  -0.0000000  -0.0000315   0.0007000  -0.0000000
   29   0.0044940  -0.0031247  -0.0000000  -0.0001677  -0.0003417  -0.0000000
   30   0.0000000  -0.0000000   0.0011417  -0.0000000  -0.0000000   0.0001115
   31   0.1128109   0.0344773  -0.0000000   0.0014606   0.0033210  -0.0000000
   32   0.0344773   0.0774878   0.0000000  -0.0038458  -0.0170884  -0.0000000
   33  -0.0000000   0.0000000   0.0163589   0.0000000   0.0000000   0.0011512
   34   0.0014606  -0.0038458   0.0000000   0.1128307  -0.0373784   0.0000000
   35   0.0033210  -0.0170884   0.0000000  -0.0373784   0.0759943   0.0000000
   36  -0.0000000  -0.0000000   0.0011512   0.0000000   0.0000000   0.0185078
 **********************************************************************
 **                                                                  **
 **                       VIBRATIONAL ANALYSIS                       **
 **                       --------------------                       **
 **                                                                  **
 **        VIBRATIONAL FREQUENCIES (CM**-1) AND NORMAL MODES         **
 **     FORCE CONSTANTS (mDYN/ANGSTROM) AND REDUCED MASSES (AMU)     **
 **                  INFRARED INTENSITIES (KM/MOL)                   **
 **                                                                  **
 **********************************************************************


 Mode:                 1                      2                      3
 Frequency:        35.65                  44.40                  48.74
 Force Cnst:      0.0727                 0.1415                 0.1559
 Red. Mass:      97.0181               121.8293               111.4319
 IR Active:          YES                    YES                    YES
 IR Intens:        0.002                  0.000                  0.000
 Raman Active:       YES                    YES                    YES
               X      Y      Z        X      Y      Z        X      Y      Z
 C         -0.000 -0.000  0.115    0.000  0.000 -0.001   -0.000 -0.000  0.056
 C          0.000  0.000 -0.061    0.000  0.000 -0.110    0.000  0.000 -0.042
 C          0.000  0.000 -0.095   -0.000 -0.000  0.098   -0.000  0.000  0.040
 C         -0.000 -0.000  0.041    0.000 -0.000  0.004    0.000 -0.000 -0.037
 C          0.000 -0.000 -0.093    0.000  0.000 -0.093    0.000 -0.000  0.031
 C         -0.000  0.000 -0.059    0.000 -0.000  0.117   -0.000 -0.000 -0.038
 Br        -0.000 -0.000  0.726   -0.000  0.000 -0.018    0.000 -0.000  0.546
 I          0.000  0.000 -0.202    0.000  0.000 -0.479    0.000  0.000 -0.357
 I          0.000  0.000 -0.253   -0.000  0.000  0.476    0.000  0.000  0.392
 I         -0.000 -0.000  0.472   -0.000 -0.000  0.011    0.000  0.000 -0.409
 I         -0.000  0.000 -0.254    0.000  0.000 -0.498   -0.000 -0.000  0.365
 I          0.000  0.000 -0.200    0.000 -0.000  0.501   -0.000  0.000 -0.331
 TransDip   0.000 -0.000  0.001    0.000  0.000 -0.000   -0.000  0.000  0.000

 Mode:                 4                      5                      6
 Frequency:       113.62                 118.73                 121.64
 Force Cnst:      0.7166                 0.8491                 1.0542
 Red. Mass:      94.2118               102.2329               120.9256
 IR Active:          YES                    YES                    YES
 IR Intens:        0.751                  0.557                  0.090
 Raman Active:       YES                    YES                    YES
               X      Y      Z        X      Y      Z        X      Y      Z
 C          0.011  0.219 -0.000    0.170 -0.009  0.000    0.012 -0.083  0.000
 C          0.037  0.193 -0.000    0.199  0.020 -0.000    0.009 -0.087  0.000
 C         -0.000  0.200  0.000    0.196 -0.022 -0.000    0.027 -0.078 -0.000
 C          0.010  0.238  0.000    0.155 -0.009  0.000    0.011 -0.103  0.000
 C          0.026  0.201  0.000    0.196  0.006  0.000   -0.001 -0.075  0.000
 C         -0.011  0.190 -0.000    0.202 -0.034  0.000    0.020 -0.091 -0.000
 Br        -0.004  0.236  0.000   -0.074 -0.007 -0.000   -0.009 -0.115 -0.000
 I          0.388 -0.241 -0.000    0.038  0.481  0.000    0.145 -0.283  0.000
 I         -0.206 -0.067 -0.000    0.125 -0.251  0.000    0.413  0.395  0.000
 I         -0.030  0.381  0.000   -0.476 -0.019 -0.000   -0.022 -0.083 -0.000
 I          0.224 -0.046 -0.000    0.150  0.208  0.000   -0.401  0.447 -0.000
 I         -0.379 -0.291 -0.000    0.104 -0.409 -0.000   -0.138 -0.354  0.000
 TransDip  -0.002 -0.028  0.000   -0.024  0.001 -0.000   -0.002  0.009 -0.000

 Mode:                 7                      8                      9
 Frequency:       130.77                 145.66                 150.38
 Force Cnst:      1.2254                 1.3977                 1.5170
 Red. Mass:     121.6190               111.8160               113.8473
 IR Active:          YES                    YES                    YES
 IR Intens:        0.008                  0.009                  0.002
 Raman Active:       YES                    YES                    YES
               X      Y      Z        X      Y      Z        X      Y      Z
 C         -0.000  0.004  0.000   -0.082  0.002  0.000   -0.002 -0.158  0.000
 C          0.025  0.006  0.000   -0.091 -0.093  0.000    0.078 -0.071  0.000
 C          0.059 -0.008 -0.000    0.119 -0.102 -0.000    0.132 -0.050 -0.000
 C          0.067  0.003 -0.000    0.099 -0.003 -0.000    0.004  0.110 -0.000
 C          0.059  0.014 -0.000    0.125  0.101 -0.000   -0.125 -0.047  0.000
 C          0.025  0.001  0.000   -0.086  0.093  0.000   -0.080 -0.069  0.000
 Br        -0.281  0.006 -0.000   -0.274  0.003 -0.000   -0.013 -0.199  0.000
 I         -0.092  0.091 -0.000   -0.299 -0.284 -0.000    0.006  0.083 -0.000
 I         -0.135 -0.509  0.000    0.451 -0.147  0.000    0.420 -0.305  0.000
 I          0.584  0.000  0.000   -0.166 -0.006  0.000   -0.002  0.572  0.000
 I         -0.113  0.494  0.000    0.466  0.162  0.000   -0.405 -0.293 -0.000
 I         -0.092 -0.082 -0.000   -0.289  0.274 -0.000   -0.012  0.093  0.000
 TransDip  -0.003 -0.000  0.000   -0.003  0.000  0.000   -0.000  0.001  0.000

 Mode:                10                     11                     12
 Frequency:       154.18                 158.51                 198.54
 Force Cnst:      1.2268                 1.8215                 1.5786
 Red. Mass:      87.5871               123.0445                67.9683
 IR Active:          YES                    YES                    YES
 IR Intens:        0.002                  0.000                  0.146
 Raman Active:       YES                    YES                    YES
               X      Y      Z        X      Y      Z        X      Y      Z
 C          0.001 -0.000 -0.000    0.002 -0.003 -0.000    0.003  0.392 -0.000
 C         -0.059 -0.089  0.000   -0.100 -0.047  0.000   -0.067  0.184  0.000
 C         -0.017 -0.062  0.000   -0.055  0.006  0.000   -0.016  0.117  0.000
 C         -0.037  0.002 -0.000   -0.000  0.034 -0.000    0.001  0.059  0.000
 C         -0.015  0.063 -0.000    0.053  0.000 -0.000    0.018  0.117 -0.000
 C         -0.055  0.087 -0.000    0.106 -0.054 -0.000    0.070  0.185 -0.000
 Br         0.862 -0.004  0.000   -0.023 -0.001  0.000    0.003  0.774  0.000
 I         -0.321  0.100 -0.000   -0.491 -0.321 -0.000   -0.087 -0.085 -0.000
 I          0.018 -0.042  0.000   -0.149  0.110 -0.000    0.160 -0.130 -0.000
 I          0.065  0.013  0.000    0.003  0.436  0.000   -0.001 -0.153  0.000
 I          0.021  0.042 -0.000    0.139  0.103  0.000   -0.161 -0.130 -0.000
 I         -0.302 -0.111  0.000    0.513 -0.322 -0.000    0.085 -0.084  0.000
 TransDip  -0.001 -0.000  0.000    0.000  0.000  0.000   -0.000 -0.012 -0.000

 Mode:                13                     14                     15
 Frequency:       204.17                 330.43                 341.44
 Force Cnst:      0.3216                 0.7843                 0.8354
 Red. Mass:      13.0945                12.1909                12.1625
 IR Active:          YES                    YES                    YES
 IR Intens:        1.517                  0.105                  0.000
 Raman Active:       YES                    YES                    YES
               X      Y      Z        X      Y      Z        X      Y      Z
 C         -0.000  0.000  0.427    0.000  0.000 -0.571    0.000  0.000 -0.006
 C          0.000  0.000  0.398    0.000 -0.000 -0.289   -0.000 -0.000  0.497
 C          0.000  0.000  0.396   -0.000 -0.000  0.276   -0.000 -0.000  0.503
 C         -0.000 -0.000  0.415   -0.000 -0.000  0.594   -0.000 -0.000  0.011
 C          0.000  0.000  0.401   -0.000  0.000  0.289   -0.000  0.000 -0.497
 C         -0.000  0.000  0.399    0.000  0.000 -0.276    0.000  0.000 -0.501
 Br         0.000  0.000 -0.042   -0.000 -0.000  0.032   -0.000 -0.000  0.000
 I         -0.000 -0.000 -0.046   -0.000  0.000  0.013    0.000  0.000 -0.020
 I          0.000 -0.000 -0.041    0.000 -0.000 -0.013    0.000  0.000 -0.018
 I          0.000  0.000 -0.031    0.000  0.000 -0.021    0.000  0.000 -0.000
 I         -0.000 -0.000 -0.040    0.000  0.000 -0.013   -0.000 -0.000  0.018
 I          0.000 -0.000 -0.047   -0.000  0.000  0.012   -0.000  0.000  0.020
 TransDip   0.000 -0.000 -0.039    0.000  0.000 -0.010   -0.000 -0.000 -0.000

 Mode:                16                     17                     18
 Frequency:       443.70                 478.07                 530.27
 Force Cnst:      1.5586                 1.8656                 2.0199
 Red. Mass:      13.4366                13.8546                12.1921
 IR Active:          YES                    YES                    YES
 IR Intens:        7.087                 10.984                  0.120
 Raman Active:       YES                    YES                    YES
               X      Y      Z        X      Y      Z        X      Y      Z
 C          0.388  0.003 -0.000   -0.007  0.281 -0.000    0.424 -0.000  0.000
 C          0.398  0.021 -0.000    0.029  0.392  0.000    0.228 -0.343 -0.000
 C          0.414  0.024  0.000    0.031  0.418  0.000   -0.198 -0.349 -0.000
 C          0.422  0.007  0.000   -0.005  0.483  0.000   -0.395  0.000  0.000
 C          0.412 -0.013  0.000   -0.040  0.419  0.000   -0.194  0.351 -0.000
 C          0.396 -0.011 -0.000   -0.041  0.394 -0.000    0.231  0.343  0.000
 Br        -0.025 -0.002  0.000   -0.000 -0.129  0.000   -0.032 -0.000 -0.000
 I         -0.050 -0.024  0.000   -0.019 -0.024  0.000   -0.008  0.011  0.000
 I         -0.050  0.022  0.000    0.017 -0.021 -0.000    0.006  0.013  0.000
 I         -0.016 -0.001 -0.000    0.000 -0.054 -0.000    0.016 -0.000  0.000
 I         -0.050 -0.022 -0.000   -0.016 -0.021 -0.000    0.006 -0.014  0.000
 I         -0.049  0.023  0.000    0.021 -0.025  0.000   -0.008 -0.011 -0.000
 TransDip   0.085  0.001 -0.000   -0.001  0.106 -0.000    0.011  0.000  0.000

 Mode:                19                     20                     21
 Frequency:       570.31                 571.72                 678.84
 Force Cnst:      2.3083                 2.3198                 3.2613
 Red. Mass:      12.0452                12.0454                12.0118
 IR Active:          YES                    YES                    YES
 IR Intens:        0.124                  0.156                  0.100
 Raman Active:       YES                    YES                    YES
               X      Y      Z        X      Y      Z        X      Y      Z
 C          0.000 -0.000 -0.367    0.000  0.000 -0.416   -0.000  0.000 -0.425
 C         -0.000 -0.000  0.556    0.000 -0.000 -0.125   -0.000 -0.000  0.427
 C          0.000 -0.000 -0.161   -0.000 -0.000  0.572    0.000 -0.000 -0.398
 C         -0.000  0.000 -0.385   -0.000  0.000 -0.433    0.000 -0.000  0.374
 C         -0.000  0.000  0.586   -0.000  0.000 -0.091    0.000  0.000 -0.393
 C          0.000  0.000 -0.195    0.000  0.000  0.537   -0.000  0.000  0.428
 Br        -0.000  0.000  0.011   -0.000 -0.000  0.012    0.000 -0.000  0.006
 I          0.000  0.000 -0.011   -0.000  0.000  0.002    0.000  0.000 -0.004
 I         -0.000  0.000  0.003    0.000  0.000 -0.012   -0.000 -0.000  0.004
 I          0.000 -0.000  0.006    0.000 -0.000  0.007   -0.000  0.000 -0.004
 I          0.000  0.000 -0.012   -0.000 -0.000  0.002   -0.000 -0.000  0.004
 I          0.000 -0.000  0.004   -0.000 -0.000 -0.011    0.000 -0.000 -0.004
 TransDip  -0.000 -0.000 -0.011    0.000  0.000 -0.013    0.000 -0.000 -0.010

 Mode:                22                     23                     24
 Frequency:       725.22                 741.30                 968.34
 Force Cnst:      3.7616                 3.9720                 6.6482
 Red. Mass:      12.1390                12.2680                12.0337
 IR Active:          YES                    YES                    YES
 IR Intens:        0.000                  0.100                  0.607
 Raman Active:       YES                    YES                    YES
               X      Y      Z        X      Y      Z        X      Y      Z
 C         -0.220  0.007  0.000   -0.004 -0.496 -0.000   -0.002 -0.392 -0.000
 C         -0.339 -0.333 -0.000    0.313 -0.108 -0.000    0.430  0.208  0.000
 C          0.333 -0.337  0.000    0.368 -0.050  0.000   -0.283  0.174  0.000
 C          0.218 -0.008 -0.000    0.004  0.510  0.000   -0.002 -0.411 -0.000
 C          0.347  0.335  0.000   -0.360 -0.036 -0.000    0.285  0.173  0.000
 C         -0.326  0.337 -0.000   -0.322 -0.094  0.000   -0.428  0.209  0.000
 Br        -0.005 -0.001 -0.000    0.000  0.054  0.000    0.000  0.017  0.000
 I          0.015  0.008  0.000   -0.006 -0.005  0.000   -0.006 -0.004 -0.000
 I         -0.015  0.008 -0.000   -0.009  0.008 -0.000    0.003 -0.002 -0.000
 I          0.001  0.000 -0.000    0.000 -0.014 -0.000   -0.000  0.004  0.000
 I         -0.015 -0.008 -0.000    0.009  0.008  0.000   -0.003 -0.002  0.000
 I          0.015 -0.008  0.000    0.006 -0.005  0.000    0.006 -0.004  0.000
 TransDip  -0.000 -0.000  0.000   -0.001 -0.010 -0.000    0.005  0.025 -0.000

 Mode:                25                     26                     27
 Frequency:      1072.82                1201.25                1251.73
 Force Cnst:      8.1764                10.2024                11.0842
 Red. Mass:      12.0575                12.0001                12.0069
 IR Active:          YES                    YES                    YES
 IR Intens:        0.003                  0.321                120.396
 Raman Active:       YES                    YES                    YES
               X      Y      Z        X      Y      Z        X      Y      Z
 C         -0.000  0.447 -0.000    0.402  0.022  0.000   -0.362 -0.130 -0.000
 C          0.257  0.212  0.000   -0.184  0.337  0.000    0.077  0.402  0.000
 C          0.412 -0.193  0.000   -0.225 -0.358 -0.000    0.290 -0.274  0.000
 C         -0.006 -0.405 -0.000    0.435  0.010  0.000   -0.392 -0.107 -0.000
 C         -0.407 -0.196 -0.000   -0.204  0.338  0.000    0.104  0.414  0.000
 C         -0.256  0.220  0.000   -0.220 -0.344 -0.000    0.278 -0.316 -0.000
 Br        -0.000 -0.022  0.000    0.000 -0.001 -0.000    0.005  0.003 -0.000
 I         -0.005 -0.004 -0.000   -0.000  0.000 -0.000   -0.001 -0.003 -0.000
 I         -0.006  0.003 -0.000   -0.000  0.000  0.000   -0.002  0.002 -0.000
 I          0.000  0.006  0.000   -0.000 -0.000  0.000    0.003  0.000  0.000
 I          0.006  0.003  0.000   -0.000  0.000  0.000   -0.001 -0.003  0.000
 I          0.005 -0.004  0.000    0.000 -0.000 -0.000   -0.002  0.002  0.000
 TransDip  -0.001 -0.002 -0.000   -0.008  0.016  0.000    0.333 -0.111 -0.000

 Mode:                28                     29                     30
 Frequency:      1254.52                1457.57                1460.81
 Force Cnst:     11.1383                15.0217                15.0885
 Red. Mass:      12.0120                12.0008                12.0008
 IR Active:          YES                    YES                    YES
 IR Intens:      141.584                  0.083                  0.097
 Raman Active:       YES                    YES                    YES
               X      Y      Z        X      Y      Z        X      Y      Z
 C         -0.125  0.450  0.000   -0.377 -0.190  0.000    0.408 -0.177 -0.000
 C          0.404 -0.062  0.000    0.108  0.257  0.000   -0.328  0.407 -0.000
 C         -0.246 -0.320 -0.000   -0.284 -0.415 -0.000    0.131 -0.204  0.000
 C         -0.132  0.364 -0.000    0.343  0.150  0.000   -0.375  0.143 -0.000
 C          0.378 -0.145 -0.000   -0.109 -0.237  0.000    0.296 -0.396  0.000
 C         -0.281 -0.244 -0.000    0.321  0.424 -0.000   -0.133  0.217  0.000
 Br         0.001 -0.011 -0.000    0.001  0.000 -0.000   -0.001  0.000 -0.000
 I         -0.003  0.000 -0.000    0.001  0.000 -0.000    0.000 -0.001  0.000
 I          0.001  0.002  0.000    0.000  0.001  0.000    0.001 -0.000  0.000
 I          0.001 -0.001  0.000   -0.001  0.001 -0.000    0.001  0.001  0.000
 I         -0.002  0.001  0.000   -0.001 -0.000 -0.000   -0.000  0.001 -0.000
 I          0.002  0.002 -0.000   -0.000 -0.001 -0.000   -0.001  0.000 -0.000
 TransDip   0.101  0.367  0.000   -0.006 -0.007  0.000    0.009 -0.005 -0.000

 STANDARD THERMODYNAMIC QUANTITIES AT   298.15 K  AND     1.00 ATM

   This Molecule has  0 Imaginary Frequencies
   Zero point vibrational energy:       22.449 kcal/mol

   Atom    1 Element C  Has Mass   12.00000
   Atom    2 Element C  Has Mass   12.00000
   Atom    3 Element C  Has Mass   12.00000
   Atom    4 Element C  Has Mass   12.00000
   Atom    5 Element C  Has Mass   12.00000
   Atom    6 Element C  Has Mass   12.00000
   Atom    7 Element Br Has Mass   78.91830
   Atom    8 Element I  Has Mass  126.90440
   Atom    9 Element I  Has Mass  126.90440
   Atom   10 Element I  Has Mass  126.90440
   Atom   11 Element I  Has Mass  126.90440
   Atom   12 Element I  Has Mass  126.90440
   Molecular Mass:   785.440300 amu
   Principal axes and moments of inertia in amu*Bohr^2:
                             1           2           3
    Eigenvalues --    14687.43084 17351.21282 32038.64366
          X               1.00000     0.00032     0.00000
          Y              -0.00032     1.00000    -0.00000
          Z              -0.00000     0.00000     1.00000
   Rotational Symmetry Number is   1
   The Molecule is an Asymmetric Top
   Translational Enthalpy:        0.889 kcal/mol
   Rotational Enthalpy:           0.889 kcal/mol
   Vibrational Enthalpy:         29.522 kcal/mol
   gas constant (RT):             0.592 kcal/mol
   Translational Entropy:        45.862  cal/mol.K
   Rotational Entropy:           37.343  cal/mol.K
   Vibrational Entropy:          49.334  cal/mol.K

   Total Enthalpy:               31.892 kcal/mol
   Total Entropy:               132.539  cal/mol.K

 ======================================================================

 STANDARD THERMODYNAMIC QUANTITIES FOR ANHARMONIC VIBRATION -- TOSH

   Zero point vibrational energy: ************ kcal/mol

   Vibrational Enthalpy:       Infinity kcal/mol
   Vibrational Entropy:             NaN  cal/mol.K

   Total Enthalpy:             Infinity kcal/mol
   Total Entropy:                   NaN  cal/mol.K

 ======================================================================

 STANDARD THERMODYNAMIC QUANTITIES FOR ANHARMONIC VIBRATION -- VPT2

   Zero point vibrational energy: ************ kcal/mol

   Vibrational Enthalpy:       Infinity kcal/mol
   Vibrational Entropy:             NaN  cal/mol.K

   Total Enthalpy:             Infinity kcal/mol
   Total Entropy:                   NaN  cal/mol.K

 ======================================================================

Archival summary:
1\1\garfield\FREQ\ProcedureUnspecified\BasisUnspecified\5r16\taweetha\SatNov3004:05:212019SatNov3004:05:212019\0\\#,FREQ,ProcedureUnspecified,BasisUnspecified,\\0,1\I\C,1,2.14739\C,2,1.40815,1,120.087\C,3,1.40812,2,120.016,1,-180,0\C,4,1.40645,3,119.665,2,-0,0\C,5,1.40569,4,120.579,3,0,0\C,6,1.4076,5,119.695,4,-0,0\Br,5,1.90655,4,119.746,3,-180,0\I,4,2.13865,3,120.934,2,-180,0\I,7,2.14023,6,119.752,5,180,0\I,6,2.14528,5,119.491,4,180,0\I,3,2.14611,2,120.347,1,0,0\\\@

 Total job time:  1809.96s(wall), 6978.69s(cpu) 
 Sat Nov 30 04:05:21 2019

        *************************************************************
        *                                                           *
        *  Thank you very much for using Q-Chem.  Have a nice day.  *
        *                                                           *
        *************************************************************
