# Supplementary material for: Geometric and energetic data from quantum chemical calculations of halobenzenes and xylenes
Source: Data Brief. 2020 Mar 5;30:105386. doi: 10.1016/j.dib.2020.105386 (PMC7114895; doi:10.1016/j.dib.2020.105386)
Supplement: Supplementary file 1 [file mmc1.zip › halobenzene/B3LYP/ClBrBrBrBrBr.out]

                  Welcome to Q-Chem
     A Quantum Leap Into The Future Of Chemistry


 Q-Chem 5.2 (devel), Q-Chem, Inc., Pleasanton, CA (2019)

 Yihan Shao,  Zhengting Gan,  E. Epifanovsky,  A. T. B. Gilbert,  M. Wormit,  
 J. Kussmann,  A. W. Lange,  A. Behn,  Jia Deng,  Xintian Feng,  D. Ghosh,  
 M. Goldey,  P. R. Horn,  L. D. Jacobson,  I. Kaliman,  T. Kus,  A. Landau,  
 Jie Liu,  E. I. Proynov,  R. M. Richard,  R. P. Steele,  E. J. Sundstrom,  
 H. L. Woodcock III,  P. M. Zimmerman,  D. Zuev,  B. Albrecht,  E. Alguire,  
 S. A. Baeppler,  D. Barton,  Z. Benda,  Y. A. Bernard,  E. J. Berquist,  
 K. B. Bravaya,  H. Burton,  D. Casanova,  Chun-Min Chang,  Yunqing Chen,  
 A. Chien,  K. D. Closser,  M. P. Coons,  S. Coriani,  S. Dasgupta,  
 A. L. Dempwolff,  M. Diedenhofen,  Hainam Do,  R. G. Edgar,  Po-Tung Fang,  
 S. Faraji,  S. Fatehi,  Qingguo Feng,  K. D. Fenk,  J. Fosso-Tande,  
 J. Gayvert,  Qinghui Ge,  A. Ghysels,  G. Gidofalvi,  J. Gomes,  
 J. Gonthier,  A. Gunina,  D. Hait,  M. W. D. Hanson-Heine,  
 P. H. P. Harbach,  A. W. Hauser,  M. F. Herbst,  J. E. Herr,  
 E. G. Hohenstein,  Z. C. Holden,  Kerwin Hui,  B. C. Huynh,  T.-C. Jagau,  
 Hyunjun Ji,  B. Kaduk,  K. Khistyaev,  Jaehoon Kim,  P. Klunzinger,  K. Koh,  
 D. Kosenkov,  L. Koulias,  T. Kowalczyk,  C. M. Krauter,  A. Kunitsa,  
 Ka Un Lao,  A. Laurent,  K. V. Lawler,  Joonho Lee,  D. Lefrancois,  
 S. Lehtola,  D. S. Levine,  Yi-Pei Li,  You-Sheng Lin,  Fenglai Liu,  
 E. Livshits,  A. Luenser,  P. Manohar,  E. Mansoor,  S. F. Manzer,  
 Shan-Ping Mao,  Yuezhi Mao,  N. Mardirossian,  A. V. Marenich,  
 T. Markovich,  L. A. Martinez-Martinez,  S. A. Maurer,  N. J. Mayhall,  
 S. C. McKenzie,  J.-M. Mewes,  P. Morgante,  A. F. Morrison,  
 J. W. Mullinax,  K. Nanda,  T. S. Nguyen-Beck,  R. Olivares-Amaya,  
 J. A. Parkhill,  Zheng Pei,  T. M. Perrine,  F. Plasser,  P. Pokhilko,  
 S. Prager,  A. Prociuk,  E. Ramos,  D. R. Rehn,  F. Rob,  M. Scheurer,  
 M. Schneider,  N. Sergueev,  S. M. Sharada,  S. Sharma,  D. W. Small,  
 T. Stauch,  T. Stein,  Yu-Chuan Su,  A. J. W. Thom,  A. Tkatchenko,  
 T. Tsuchimochi,  N. M. Tubman,  L. Vogt,  M. L. Vidal,  O. Vydrov,  
 M. A. Watson,  J. Wenzel,  M. de Wergifosse,  T. A. Wesolowski,  A. White,  
 J. Witte,  A. Yamada,  Jun Yang,  K. Yao,  S. Yeganeh,  S. R. Yost,  
 Zhi-Qiang You,  A. Zech,  Igor Ying Zhang,  Xing Zhang,  Yan Zhao,  
 Ying Zhu,  B. R. Brooks,  G. K. L. Chan,  C. J. Cramer,  M. S. Gordon,  
 W. J. Hehre,  A. Klamt,  M. W. Schmidt,  C. D. Sherrill,  D. G. Truhlar,  
 A. Aspuru-Guzik,  R. Baer,  A. T. Bell,  N. A. Besley,  Jeng-Da Chai,  
 A. E. DePrince, III,  R. A. DiStasio Jr.,  A. Dreuw,  B. D. Dunietz,  
 T. R. Furlani,  Chao-Ping Hsu,  Yousung Jung,  Jing Kong,  D. S. Lambrecht,  
 WanZhen Liang,  C. Ochsenfeld,  V. A. Rassolov,  L. V. Slipchenko,  
 J. E. Subotnik,  T. Van Voorhis,  J. M. Herbert,  A. I. Krylov,  
 P. M. W. Gill,  M. Head-Gordon

 Contributors to earlier versions of Q-Chem not listed above: 
 R. D. Adamson,  B. Austin,  J. Baker,  G. J. O. Beran,  K. Brandhorst,  
 S. T. Brown,  E. F. C. Byrd,  A. K. Chakraborty,  C.-L. Cheng,  
 Siu Hung Chien,  D. M. Chipman,  D. L. Crittenden,  H. Dachsel,  
 R. J. Doerksen,  A. D. Dutoi,  L. Fusti-Molnar,  W. A. Goddard III,  
 A. Golubeva-Zadorozhnaya,  S. R. Gwaltney,  G. Hawkins,  A. Heyden,  
 S. Hirata,  G. Kedziora,  F. J. Keil,  C. Kelley,  Jihan Kim,  R. A. King,  
 R. Z. Khaliullin,  P. P. Korambath,  W. Kurlancheek,  A. M. Lee,  M. S. Lee,  
 S. V. Levchenko,  Ching Yeh Lin,  D. Liotard,  R. C. Lochan,  I. Lotan,  
 P. E. Maslen,  N. Nair,  D. P. O'Neill,  D. Neuhauser,  E. Neuscamman,  
 C. M. Oana,  R. Olson,  B. Peters,  R. Peverati,  P. A. Pieniazek,  
 Y. M. Rhee,  J. Ritchie,  M. A. Rohrdanz,  E. Rosta,  N. J. Russ,  
 H. F. Schaefer III,  N. E. Schultz,  N. Shenvi,  A. C. Simmonett,  A. Sodt,  
 D. Stuck,  K. S. Thanthiriwatte,  V. Vanovschi,  Tao Wang,  A. Warshel,  
 C. F. Williams,  Q. Wu,  X. Xu,  W. Zhang

 Please cite Q-Chem as follows:
 Y. Shao et al., Mol. Phys. 113, 184-215 (2015)
 DOI: 10.1080/00268976.2014.952696

 Q-Chem 5.2.1 for Intel X86 EM64T Linux

 Parts of Q-Chem use Armadillo 8.300.2 (Tropical Shenanigans).
 http://arma.sourceforge.net/

 Q-Chem begins on Sat Nov 30 04:05:21 2019  

Host: 
0

     Scratch files written to /scratch/taweetham/qchem23695//
NAlpha2: 228
NElect   228
Mult     1

Checking the input file for inconsistencies... 	...done.

--------------------------------------------------------------
User input:
--------------------------------------------------------------
$MOLECULE
0 1
C   
C	1	CC
C	2	CC	1	120.0		
C	3	CC	2	120.0	1	0.0
C	4	CC	3	120.0	2	0.0	
C	5 	CC	4	120.0	3	0.0
Cl	1	CCl	2	120.0	3	180.0
Br	2	CBr	3	120.0	4	180.0
Br	3	CBr	4	120.0	5	180.0
Br	4	CBr	5	120.0	6	180.0
Br	5	CBr	6	120.0	1	180.0
Br	6	CBr	1	120.0	2	180.0

CC=1.39483
CH=1.08673
CF=1.33960
CCl=1.72090
CBr=1.89068
CI=2.07886
$END

$REM
   JOB_TYPE	OPTIMIZATION
   BASIS	6-311++G**
   METHOD	B3LYP
   MEM_TOTAL	64000
   SYM_IGNORE	TRUE
$END

--------------------------------------------------------------
 ----------------------------------------------------------------
             Standard Nuclear Orientation (Angstroms)
    I     Atom           X                Y                Z
 ----------------------------------------------------------------
    1      C       0.0000000000     0.0000000000     0.0000000000
    2      C       0.0000000000     0.0000000000     1.3948300000
    3      C       1.2079582140     0.0000000000     2.0922450000
    4      C       2.4159164279     0.0000000000     1.3948300000
    5      C       2.4159164279     0.0000000000    -0.0000000000
    6      C       1.2079582140     0.0000000000    -0.6974150000
    7      Cl     -1.4903431174    -0.0000000000    -0.8604500000
    8      Br     -1.6373769104    -0.0000000000     2.3401700000
    9      Br      1.2079582140    -0.0000000000     3.9829250000
   10      Br      4.0532933383    -0.0000000000     2.3401700000
   11      Br      4.0532933383    -0.0000000000    -0.9453400000
   12      Br      1.2079582140    -0.0000000000    -2.5880950000
 ----------------------------------------------------------------
 Nuclear Repulsion Energy =        3130.16351401 hartrees
 There are      114 alpha and      114 beta electrons
 Requested basis set is 6-311++G(d,p)
 There are 144 shells and 402 basis functions

 Total QAlloc Memory Limit  64000 MB
 Mega-Array Size       188 MB
 MEM_STATIC part       192 MB
 A cutoff of  1.0D-11 yielded   6639 shell pairs
 There are     58277 function pairs (     64255 Cartesian)
 Smallest overlap matrix eigenvalue = 1.68E-07

 Q-Chem warning in module stvman/mkSTV.C, line 318:

 Overlap eigenvalue is smaller than square root of threshold
 Use THRESH >= 12 to get rid of this warning

 Linear dependence detected in AO basis
 Tighter screening thresholds may be required for diffuse basis sets
 Use S2THRESH > 14 and THRESH = 14 in case of SCF convergence issues
 Number of orthogonalized atomic orbitals = 400
 Maximum deviation from orthogonality = 1.416E-10

 Scale SEOQF with 1.000000e-01/1.000000e-01/1.000000e-01

 Standard Electronic Orientation quadrupole field applied
 Nucleus-field energy     =    -0.0000000835 hartrees
 Guess from superposition of atomic densities
 Warning:  Energy on first SCF cycle will be non-variational
 SAD guess density has 228.000000 electrons

 -----------------------------------------------------------------------
  General SCF calculation program by
  Eric Jon Sundstrom, Paul Horn, Yuezhi Mao, Dmitri Zuev, Alec White,
  David Stuck, Shaama M.S., Shane Yost, Joonho Lee, David Small,
  Daniel Levine, Susi Lehtola, Hugh Burton, Evgeny Epifanovsky,
  Bang C. Huynh
 -----------------------------------------------------------------------
 Exchange:     0.2000 Hartree-Fock + 0.0800 Slater + 0.7200 B88
 Correlation:  0.1900 VWN1RPA + 0.8100 LYP
 Using SG-1 standard quadrature grid
 using 4 threads for integral computing
 -------------------------------------------------------
 OpenMP Integral computing Module                
 Release: version 2.0, May 2017, Q-Chem Inc. Pleasanton 
 -------------------------------------------------------
 A restricted SCF calculation will be
 performed using DIIS
 SCF converges when DIIS error is below 1.0e-08
 ---------------------------------------
  Cycle       Energy         DIIS error
 ---------------------------------------
    1  -13562.0871407706      2.96e-02  
    2  -13559.5477805921      2.15e-03  
    3  -13559.4981437710      2.61e-03  
    4  -13559.5732407506      8.87e-04  
    5  -13559.5906535473      1.31e-04  
    6  -13559.5909003798      4.82e-05  
    7  -13559.5909294680      2.81e-05  
    8  -13559.5909457208      3.53e-06  
    9  -13559.5909459177      9.35e-07  
   10  -13559.5909459322      2.53e-07  
   11  -13559.5909459339      8.65e-08  
   12  -13559.5909459348      3.04e-08  
   13  -13559.5909459361      4.54e-09  Convergence criterion met
 ---------------------------------------
 SCF time:   CPU 288.81s  wall 76.00s 
 SCF   energy in the final basis set =   -13559.5909459361
 Total energy in the final basis set =   -13559.5909459361

 --------------------------------------------------------------

                    Orbital Energies (a.u.)
 --------------------------------------------------------------

 Alpha MOs
 -- Occupied --
********-482.8573-482.8569-482.8569-482.8565-101.5833 -62.5103 -62.5103
-62.5098 -62.5098 -62.5094 -56.3310 -56.3310 -56.3306 -56.3306 -56.3301
-56.3269 -56.3269 -56.3265 -56.3265 -56.3265 -56.3264 -56.3260 -56.3260
-56.3260 -56.3256 -10.2868 -10.2804 -10.2803 -10.2796 -10.2795 -10.2794
 -9.4986  -8.7192  -8.7192  -8.7188  -8.7188  -8.7184  -7.2635  -7.2535
 -7.2524  -6.5515  -6.5515  -6.5511  -6.5511  -6.5507  -6.5378  -6.5377
 -6.5374  -6.5373  -6.5369  -6.5366  -6.5365  -6.5362  -6.5362  -6.5357
 -2.6623  -2.6622  -2.6619  -2.6618  -2.6614  -2.6587  -2.6586  -2.6583
 -2.6582  -2.6579  -2.6577  -2.6577  -2.6573  -2.6573  -2.6569  -2.6467
 -2.6467  -2.6466  -2.6466  -2.6463  -2.6463  -2.6462  -2.6462  -2.6459
 -2.6458  -0.9635  -0.9100  -0.8861  -0.8481  -0.8281  -0.8132  -0.8065
 -0.7425  -0.7392  -0.6335  -0.6334  -0.5610  -0.5240  -0.4755  -0.4713
 -0.4572  -0.4520  -0.4157  -0.4103  -0.4031  -0.3910  -0.3584  -0.3461
 -0.3458  -0.3421  -0.3321  -0.3211  -0.3115  -0.3106  -0.3003  -0.2731
 -0.2680  -0.2671
 -- Virtual --
 -0.0938  -0.0689  -0.0674  -0.0407  -0.0328  -0.0065  -0.0050   0.0021
  0.0159   0.0215   0.0247   0.0375   0.0382   0.0537   0.0557   0.0595
  0.0608   0.0653   0.0659   0.0663   0.0676   0.0768   0.0824   0.0824
  0.0901   0.0923   0.0977   0.1008   0.1105   0.1179   0.1196   0.1253
  0.1299   0.1394   0.1446   0.1462   0.1617   0.1688   0.1724   0.1734
  0.1761   0.1819   0.1960   0.1965   0.2157   0.2177   0.2195   0.2210
  0.2343   0.2465   0.2486   0.2491   0.2592   0.2593   0.2597   0.2655
  0.2799   0.2838   0.2875   0.3468   0.3673   0.3745   0.3766   0.3878
  0.4096   0.4151   0.4156   0.4227   0.4297   0.4302   0.4395   0.4396
  0.4535   0.4756   0.4820   0.4847   0.4923   0.4937   0.4940   0.5024
  0.5041   0.5128   0.5151   0.5208   0.5285   0.5341   0.5391   0.5452
  0.5475   0.5619   0.5633   0.5640   0.5686   0.5688   0.5834   0.6045
  0.6047   0.6180   0.6549   0.6577   0.6824   0.6869   0.6872   0.7067
  0.7212   0.7314   0.7344   0.7453   0.7561   0.7607   0.7851   0.7961
  0.8050   0.8158   0.8189   0.8319   0.8407   0.8425   0.8478   0.8498
  0.8650   0.8724   0.9229   0.9358   0.9407   0.9458   0.9778   0.9833
  1.0036   1.0258   1.0484   1.0775   1.0980   1.1092   1.1366   1.1483
  1.1952   1.2179   1.2360   1.2409   1.2410   1.2439   1.2774   1.3517
  1.4344   1.4383   1.4519   1.5190   1.5748   1.6074   1.7253   1.7337
  1.7452   1.7556   1.8174   1.8199   1.8475   1.8488   1.9066   1.9729
  1.9884   2.0066   2.0244   2.0340   2.0407   2.0789   2.0875   2.0883
  2.1123   2.1544   2.1675   2.1815   2.1991   2.2242   2.2392   2.2599
  2.2626   2.2893   2.3005   2.3113   2.3416   2.3659   2.4091   2.4517
  2.4937   2.5772   2.5811   2.7194   2.7237   2.8335   2.8348   2.8829
  2.9659   2.9936   3.0523   3.0581   3.0751   3.1680   3.2026   3.4116
  3.4373   3.6602   3.8167   3.8385   3.9690   3.9910   3.9921   3.9926
  3.9940   3.9967   4.0334   4.0461   4.0667   4.0727   4.0757   4.0825
  4.0841   4.0859   4.1398   4.1536   4.2306   4.2492   4.2660   4.3148
  4.3422   4.3766   4.4077   4.4389   4.4892   4.8308   6.6277   6.7664
  6.7905   6.8294   6.8595   7.5269   7.5379   7.5483   7.5566   7.5927
  7.6446   7.6473   7.6588   7.6708   7.6863   7.6887   7.7210   7.7658
  7.8118   7.8329   9.7765  23.1803  23.7790  23.7820  23.9438  23.9531
 24.0371  25.8217  26.2300  26.6568  47.9043  48.0176  48.0389  48.0746
 48.0953 215.7697 289.7226 289.7335 289.7449 289.7539 289.7910 289.8468
289.8479 289.8568 289.8791 289.8841 289.8973 289.9452 289.9903 290.0309
290.05441020.69611020.83931020.86581020.91021020.9350
 --------------------------------------------------------------

          Ground-State Mulliken Net Atomic Charges

     Atom                 Charge (a.u.)
  ----------------------------------------
      1 C                     0.456181
      2 C                    -0.018195
      3 C                    -0.069212
      4 C                     0.108697
      5 C                    -0.066021
      6 C                    -0.021386
      7 Cl                    0.551450
      8 Br                   -0.180585
      9 Br                   -0.199896
     10 Br                   -0.180909
     11 Br                   -0.200385
     12 Br                   -0.179738
  ----------------------------------------
  Sum of atomic charges =     0.000000

 -----------------------------------------------------------------
                    Cartesian Multipole Moments
 -----------------------------------------------------------------
    Charge (ESU x 10^10)
                -0.0000
    Dipole Moment (Debye)
         X       0.1572      Y      -0.0000      Z       0.0913
       Tot       0.1818
    Quadrupole Moments (Debye-Ang)
        XX    -133.7457     XY      -0.0000     YY    -138.8932
        XZ      -0.5988     YZ      -0.0000     ZZ    -133.0574
    Octopole Moments (Debye-Ang^2)
       XXX    -532.9942    XXY      -0.0000    XYY    -186.4019
       YYY       0.0000    XXZ    -101.5242    XYZ      -0.0000
       YYZ    -107.6170    XZZ    -177.6751    YZZ      -0.0000
       ZZZ    -308.7705
    Hexadecapole Moments (Debye-Ang^3)
      XXXX   -4755.4921   XXXY      -0.0000   XXYY    -882.1614
      XYYY      -0.0000   YYYY    -166.4964   XXXZ    -322.3167
      XXYZ      -0.0000   XYYZ    -109.6730   YYYZ      -0.0000
      XXZZ   -1463.9267   XYZZ      -0.0000   YYZZ    -755.5556
      XZZZ    -317.4695   YZZZ      -0.0000   ZZZZ   -4016.8780
 -----------------------------------------------------------------
 Calculating analytic gradient of the SCF energy
 Gradient of SCF Energy
            1           2           3           4           5           6
    1   0.0008324   0.0025355   0.0000104  -0.0038376  -0.0034272  -0.0019529
    2   0.0000000  -0.0000000  -0.0000000  -0.0000000  -0.0000000  -0.0000000
    3   0.0003063  -0.0036724  -0.0033361  -0.0021710   0.0019338   0.0033995
            7           8           9          10          11          12
    1   0.0073612   0.0047647   0.0000736  -0.0042631  -0.0039867   0.0018895
    2   0.0000000  -0.0000000  -0.0000000   0.0000000  -0.0000000  -0.0000000
    3   0.0043582  -0.0003427  -0.0051279  -0.0024132   0.0023373   0.0047283
 Max gradient component =       7.361E-03
 RMS gradient           =       2.767E-03
 Gradient time:  CPU 100.41 s  wall 25.21 s
 Geometry Optimization Parameters
   NAtoms,    NIC,     NZ,  NCons,   NDum,   NFix, NCnnct, MaxDiis
       12      78      12       0       0       0       0       0


** GEOMETRY OPTIMIZATION IN DELOCALIZED INTERNAL COORDINATES **
   Searching for a Minimum

   Optimization Cycle:   1

                       Coordinates (Angstroms)
     ATOM                X               Y               Z
      1  C         0.0000000000    0.0000000000    0.0000000000
      2  C         0.0000000000    0.0000000000    1.3948300000
      3  C         1.2079582140    0.0000000000    2.0922450000
      4  C         2.4159164279    0.0000000000    1.3948300000
      5  C         2.4159164279    0.0000000000    0.0000000000
      6  C         1.2079582140    0.0000000000   -0.6974150000
      7  Cl       -1.4903431174    0.0000000000   -0.8604500000
      8  Br       -1.6373769104    0.0000000000    2.3401700000
      9  Br        1.2079582140    0.0000000000    3.9829250000
     10  Br        4.0532933383    0.0000000000    2.3401700000
     11  Br        4.0532933383    0.0000000000   -0.9453400000
     12  Br        1.2079582140    0.0000000000   -2.5880950000
   Point Group: c1    Number of degrees of freedom:    30


   Energy is -13559.590945936


 Attempting to generate delocalized internal coordinates
 Initial Hessian constructed with Jon Baker's OPTIMIZE code

 21 Hessian modes will be used to form the next step
  Hessian Eigenvalues:
     0.201019    0.201019    0.201019    0.201019    0.201019    0.250000
     0.250000    0.250000    0.250000    0.250000    0.250000    0.250000
     0.250000    0.250000    0.334879    0.426727    0.426727    0.464882
     0.464882    0.464882    0.464882

 Minimum search - taking simple RFO step
 Searching for Lamda that Minimizes Along All modes
 Value Taken    Lamda =  -0.00195904
 Step Taken.  Stepsize is  0.079314

                             Maximum     Tolerance    Cnvgd?
         Gradient           0.025049      0.000300      NO
         Displacement       0.069324      0.001200      NO
         Energy change     *********      0.000001      NO


 New Cartesian Coordinates Obtained by Inverse Iteration

 Displacement from previous Coordinates is:  0.135063
 ----------------------------------------------------------------
             Standard Nuclear Orientation (Angstroms)
    I     Atom           X                Y                Z
 ----------------------------------------------------------------
    1      C      -0.0038043519     0.0000000000    -0.0017543114
    2      C      -0.0052668100     0.0000000000     1.4015220240
    3      C       1.2108506117     0.0000000000     2.1051921950
    4      C       2.4283942362     0.0000000000     1.4020224932
    5      C       2.4285030274     0.0000000000    -0.0037030925
    6      C       1.2109870537     0.0000000000    -0.7044166522
    7      Cl     -1.5053437843     0.0000000000    -0.8696883168
    8      Br     -1.6669220430     0.0000000000     2.3267612059
    9      Br      1.2095499214     0.0000000000     4.0092409188
   10      Br      4.0773739341     0.0000000000     2.3528068883
   11      Br      4.0752557654     0.0000000000    -0.9568964822
   12      Br      1.1829547997     0.0000000000    -2.6072168701
 ----------------------------------------------------------------
 Nuclear Repulsion Energy =        3107.36558773 hartrees
 There are      114 alpha and      114 beta electrons
 Applying Cartesian multipole field
    Component          Value
    ---------          -----
     (2,0,0)        1.00000E-11
     (0,2,0)        2.00000E-11
     (0,0,2)       -3.00000E-11
 Nucleus-field energy     =    -0.0000000842 hartrees
 Requested basis set is 6-311++G(d,p)
 There are 144 shells and 402 basis functions
 A cutoff of  1.0D-11 yielded   6612 shell pairs
 There are     58066 function pairs (     64013 Cartesian)
 Smallest overlap matrix eigenvalue = 1.83E-07

 Q-Chem warning in module stvman/mkSTV.C, line 318:

 Overlap eigenvalue is smaller than square root of threshold
 Use THRESH >= 12 to get rid of this warning

 Linear dependence detected in AO basis
 Tighter screening thresholds may be required for diffuse basis sets
 Use S2THRESH > 14 and THRESH = 14 in case of SCF convergence issues
 Number of orthogonalized atomic orbitals = 400
 Maximum deviation from orthogonality = 1.942E-10
 Guess MOs from SCF MO coefficient file

 -----------------------------------------------------------------------
  General SCF calculation program by
  Eric Jon Sundstrom, Paul Horn, Yuezhi Mao, Dmitri Zuev, Alec White,
  David Stuck, Shaama M.S., Shane Yost, Joonho Lee, David Small,
  Daniel Levine, Susi Lehtola, Hugh Burton, Evgeny Epifanovsky,
  Bang C. Huynh
 -----------------------------------------------------------------------
 Exchange:     0.2000 Hartree-Fock + 0.0800 Slater + 0.7200 B88
 Correlation:  0.1900 VWN1RPA + 0.8100 LYP
 Using SG-1 standard quadrature grid
 using 4 threads for integral computing
 -------------------------------------------------------
 OpenMP Integral computing Module                
 Release: version 2.0, May 2017, Q-Chem Inc. Pleasanton 
 -------------------------------------------------------
 A restricted SCF calculation will be
 performed using DIIS
 SCF converges when DIIS error is below 1.0e-08
 ---------------------------------------
  Cycle       Energy         DIIS error
 ---------------------------------------
    1  -13559.5909293587      2.96e-04  
    2  -13559.5913877882      1.25e-04  
    3  -13559.5908173422      2.04e-04  
    4  -13559.5917193901      8.51e-06  
    5  -13559.5917201967      5.67e-06  
    6  -13559.5917208202      1.49e-06  
    7  -13559.5917208625      4.97e-07  
    8  -13559.5917208670      1.38e-07  
    9  -13559.5917208674      4.09e-08  
   10  -13559.5917208679      1.16e-08  
   11  -13559.5917208658      2.76e-09  Convergence criterion met
 ---------------------------------------
 SCF time:   CPU 244.07s  wall 64.00s 
 SCF   energy in the final basis set =   -13559.5917208658
 Total energy in the final basis set =   -13559.5917208658

 --------------------------------------------------------------

                    Orbital Energies (a.u.)
 --------------------------------------------------------------

 Alpha MOs
 -- Occupied --
********-482.8579-482.8578-482.8578-482.8574-101.5838 -62.5108 -62.5107
-62.5107 -62.5106 -62.5103 -56.3316 -56.3315 -56.3314 -56.3314 -56.3310
-56.3274 -56.3273 -56.3273 -56.3272 -56.3270 -56.3269 -56.3269 -56.3268
-56.3268 -56.3264 -10.2899 -10.2844 -10.2843 -10.2836 -10.2831 -10.2831
 -9.4987  -8.7197  -8.7196  -8.7195  -8.7195  -8.7191  -7.2637  -7.2536
 -7.2525  -6.5521  -6.5520  -6.5519  -6.5519  -6.5515  -6.5381  -6.5380
 -6.5380  -6.5379  -6.5376  -6.5370  -6.5369  -6.5368  -6.5368  -6.5365
 -2.6627  -2.6627  -2.6626  -2.6625  -2.6621  -2.6591  -2.6590  -2.6589
 -2.6588  -2.6586  -2.6582  -2.6581  -2.6580  -2.6580  -2.6576  -2.6471
 -2.6470  -2.6470  -2.6469  -2.6469  -2.6469  -2.6468  -2.6468  -2.6466
 -2.6464  -0.9584  -0.9060  -0.8820  -0.8455  -0.8266  -0.8116  -0.8052
 -0.7421  -0.7389  -0.6324  -0.6322  -0.5572  -0.5218  -0.4747  -0.4676
 -0.4562  -0.4507  -0.4151  -0.4097  -0.4009  -0.3886  -0.3588  -0.3452
 -0.3450  -0.3409  -0.3321  -0.3214  -0.3114  -0.3098  -0.3021  -0.2754
 -0.2688  -0.2676
 -- Virtual --
 -0.0972  -0.0714  -0.0698  -0.0441  -0.0364  -0.0111  -0.0056  -0.0014
  0.0136   0.0212   0.0239   0.0373   0.0384   0.0537   0.0555   0.0579
  0.0607   0.0631   0.0639   0.0648   0.0669   0.0765   0.0799   0.0822
  0.0884   0.0915   0.0975   0.0996   0.1096   0.1169   0.1177   0.1243
  0.1292   0.1390   0.1441   0.1460   0.1623   0.1680   0.1722   0.1732
  0.1754   0.1815   0.1924   0.1952   0.2112   0.2143   0.2181   0.2206
  0.2335   0.2458   0.2473   0.2485   0.2574   0.2588   0.2594   0.2648
  0.2800   0.2835   0.2870   0.3476   0.3675   0.3734   0.3743   0.3875
  0.4102   0.4139   0.4154   0.4193   0.4269   0.4304   0.4371   0.4390
  0.4534   0.4737   0.4849   0.4860   0.4879   0.4911   0.4934   0.4968
  0.5017   0.5111   0.5131   0.5221   0.5306   0.5347   0.5391   0.5431
  0.5437   0.5492   0.5619   0.5634   0.5673   0.5675   0.5819   0.5958
  0.6025   0.6149   0.6480   0.6558   0.6802   0.6802   0.6846   0.7024
  0.7209   0.7303   0.7308   0.7393   0.7524   0.7589   0.7826   0.7945
  0.8055   0.8159   0.8193   0.8227   0.8407   0.8422   0.8441   0.8445
  0.8624   0.8693   0.9202   0.9284   0.9379   0.9436   0.9693   0.9792
  0.9953   1.0195   1.0422   1.0700   1.0938   1.1052   1.1341   1.1470
  1.1934   1.2138   1.2310   1.2343   1.2347   1.2360   1.2707   1.3451
  1.4316   1.4338   1.4477   1.5131   1.5601   1.5955   1.7186   1.7261
  1.7322   1.7444   1.8087   1.8109   1.8395   1.8402   1.8974   1.9714
  1.9866   2.0047   2.0235   2.0239   2.0321   2.0758   2.0818   2.0851
  2.1075   2.1475   2.1539   2.1829   2.1930   2.2111   2.2289   2.2466
  2.2586   2.2798   2.2882   2.2950   2.3384   2.3531   2.3987   2.4458
  2.4831   2.5725   2.5732   2.7159   2.7198   2.8297   2.8304   2.8650
  2.9597   2.9849   3.0422   3.0465   3.0515   3.1508   3.1846   3.3974
  3.4224   3.6358   3.8043   3.8263   3.9701   3.9912   3.9914   3.9921
  3.9944   3.9944   4.0314   4.0437   4.0633   4.0674   4.0710   4.0751
  4.0806   4.0849   4.1346   4.1500   4.2247   4.2400   4.2603   4.3070
  4.3388   4.3724   4.4050   4.4382   4.4894   4.8115   6.6210   6.7623
  6.7847   6.8247   6.8483   7.5258   7.5368   7.5470   7.5559   7.5912
  7.6405   7.6442   7.6523   7.6671   7.6805   7.6878   7.7192   7.7612
  7.8033   7.8242   9.7695  23.1797  23.7545  23.7569  23.9080  23.9155
 23.9940  25.8201  26.2238  26.6397  47.8996  48.0146  48.0340  48.0703
 48.0863 215.7620 289.7208 289.7318 289.7432 289.7528 289.7890 289.8422
289.8434 289.8504 289.8734 289.8786 289.8981 289.9419 289.9838 290.0220
290.04521020.69061020.83581020.85971020.90481020.9236
 --------------------------------------------------------------

          Ground-State Mulliken Net Atomic Charges

     Atom                 Charge (a.u.)
  ----------------------------------------
      1 C                     0.399737
      2 C                    -0.016284
      3 C                    -0.057853
      4 C                     0.127842
      5 C                    -0.058069
      6 C                    -0.017055
      7 Cl                    0.548894
      8 Br                   -0.181139
      9 Br                   -0.193948
     10 Br                   -0.176768
     11 Br                   -0.194748
     12 Br                   -0.180609
  ----------------------------------------
  Sum of atomic charges =     0.000000

 -----------------------------------------------------------------
                    Cartesian Multipole Moments
 -----------------------------------------------------------------
    Charge (ESU x 10^10)
                -0.0000
    Dipole Moment (Debye)
         X       0.1616      Y      -0.0000      Z       0.0928
       Tot       0.1863
    Quadrupole Moments (Debye-Ang)
        XX    -133.5868     XY       0.0000     YY    -139.1511
        XZ      -0.4639     YZ      -0.0000     ZZ    -133.0953
    Octopole Moments (Debye-Ang^2)
       XXX    -532.0106    XXY       0.0000    XYY    -186.5264
       YYY      -0.0000    XXZ    -100.9394    XYZ       0.0000
       YYZ    -107.6731    XZZ    -177.3815    YZZ      -0.0000
       ZZZ    -308.6387
    Hexadecapole Moments (Debye-Ang^3)
      XXXX   -4799.0096   XXXY       0.0000   XXYY    -892.0973
      XYYY       0.0000   YYYY    -167.0729   XXXZ    -327.4357
      XXYZ      -0.0000   XYYZ    -111.7249   YYYZ      -0.0000
      XXZZ   -1478.7822   XYZZ      -0.0000   YYZZ    -763.1754
      XZZZ    -318.9801   YZZZ      -0.0000   ZZZZ   -4053.5156
 -----------------------------------------------------------------
 Calculating analytic gradient of the SCF energy
 Gradient of SCF Energy
            1           2           3           4           5           6
    1  -0.0017698  -0.0006624   0.0000742   0.0005681   0.0006356  -0.0010843
    2   0.0000000   0.0000000  -0.0000000  -0.0000000  -0.0000000   0.0000000
    3  -0.0009619  -0.0010277   0.0008343   0.0001492  -0.0002078  -0.0000873
            7           8           9          10          11          12
    1   0.0012471  -0.0012872   0.0005977   0.0011606   0.0014790  -0.0009584
    2  -0.0000000   0.0000000   0.0000000   0.0000000  -0.0000000  -0.0000000
    3   0.0007672  -0.0002840   0.0015399   0.0006019  -0.0002632  -0.0010607
 Max gradient component =       1.770E-03
 RMS gradient           =       7.610E-04
 Gradient time:  CPU 98.93 s  wall 24.84 s
 Geometry Optimization Parameters
   NAtoms,    NIC,     NZ,  NCons,   NDum,   NFix, NCnnct, MaxDiis
       12      78      12       0       0       0       0       0

 Cartesian Hessian Update
 Hessian updated using BFGS update


** GEOMETRY OPTIMIZATION IN DELOCALIZED INTERNAL COORDINATES **
   Searching for a Minimum

   Optimization Cycle:   2

                       Coordinates (Angstroms)
     ATOM                X               Y               Z
      1  C        -0.0038043519    0.0000000000   -0.0017543114
      2  C        -0.0052668100    0.0000000000    1.4015220240
      3  C         1.2108506117    0.0000000000    2.1051921950
      4  C         2.4283942362    0.0000000000    1.4020224932
      5  C         2.4285030274    0.0000000000   -0.0037030925
      6  C         1.2109870537    0.0000000000   -0.7044166522
      7  Cl       -1.5053437843    0.0000000000   -0.8696883168
      8  Br       -1.6669220430    0.0000000000    2.3267612059
      9  Br        1.2095499214    0.0000000000    4.0092409188
     10  Br        4.0773739341    0.0000000000    2.3528068883
     11  Br        4.0752557654    0.0000000000   -0.9568964822
     12  Br        1.1829547997    0.0000000000   -2.6072168701
   Point Group: c1    Number of degrees of freedom:    30


   Energy is -13559.591720866

 Hessian updated using BFGS update

  9 Hessian modes will be used to form the next step
  Hessian Eigenvalues:
     0.200808    0.210544    0.247193    0.273014    0.318474    0.426716
     0.426789    0.459196    0.527061

 Minimum search - taking simple RFO step
 Searching for Lamda that Minimizes Along All modes
 Value Taken    Lamda =  -0.00011799
 Step Taken.  Stepsize is  0.018294

                             Maximum     Tolerance    Cnvgd?
         Gradient           0.004243      0.000300      NO
         Displacement       0.012797      0.001200      NO
         Energy change     -0.000775      0.000001      NO


 New Cartesian Coordinates Obtained by Inverse Iteration

 Displacement from previous Coordinates is:  0.040354
 ----------------------------------------------------------------
             Standard Nuclear Orientation (Angstroms)
    I     Atom           X                Y                Z
 ----------------------------------------------------------------
    1      C      -0.0039242659     0.0000000000    -0.0017696348
    2      C      -0.0041688317     0.0000000000     1.4017295740
    3      C       1.2106812662     0.0000000000     2.1030812425
    4      C       2.4272761095     0.0000000000     1.4013350249
    5      C       2.4268750024     0.0000000000    -0.0030033694
    6      C       1.2116767350     0.0000000000    -0.7034440387
    7      Cl     -1.5074283103     0.0000000000    -0.8709531474
    8      Br     -1.6586758116     0.0000000000     2.3359624172
    9      Br      1.2033530513     0.0000000000     4.0041282138
   10      Br      4.0739018150     0.0000000000     2.3512119441
   11      Br      4.0682242649     0.0000000000    -0.9600294090
   12      Br      1.1947413358     0.0000000000    -2.6043788171
 ----------------------------------------------------------------
 Nuclear Repulsion Energy =        3110.89138036 hartrees
 There are      114 alpha and      114 beta electrons
 Applying Cartesian multipole field
    Component          Value
    ---------          -----
     (2,0,0)        1.00000E-11
     (0,2,0)        2.00000E-11
     (0,0,2)       -3.00000E-11
 Nucleus-field energy     =    -0.0000000843 hartrees
 Requested basis set is 6-311++G(d,p)
 There are 144 shells and 402 basis functions
 A cutoff of  1.0D-11 yielded   6622 shell pairs
 There are     58202 function pairs (     64169 Cartesian)
 Smallest overlap matrix eigenvalue = 1.81E-07

 Q-Chem warning in module stvman/mkSTV.C, line 318:

 Overlap eigenvalue is smaller than square root of threshold
 Use THRESH >= 12 to get rid of this warning

 Linear dependence detected in AO basis
 Tighter screening thresholds may be required for diffuse basis sets
 Use S2THRESH > 14 and THRESH = 14 in case of SCF convergence issues
 Number of orthogonalized atomic orbitals = 400
 Maximum deviation from orthogonality = 1.823E-10
 Guess MOs from SCF MO coefficient file

 -----------------------------------------------------------------------
  General SCF calculation program by
  Eric Jon Sundstrom, Paul Horn, Yuezhi Mao, Dmitri Zuev, Alec White,
  David Stuck, Shaama M.S., Shane Yost, Joonho Lee, David Small,
  Daniel Levine, Susi Lehtola, Hugh Burton, Evgeny Epifanovsky,
  Bang C. Huynh
 -----------------------------------------------------------------------
 Exchange:     0.2000 Hartree-Fock + 0.0800 Slater + 0.7200 B88
 Correlation:  0.1900 VWN1RPA + 0.8100 LYP
 Using SG-1 standard quadrature grid
 using 4 threads for integral computing
 -------------------------------------------------------
 OpenMP Integral computing Module                
 Release: version 2.0, May 2017, Q-Chem Inc. Pleasanton 
 -------------------------------------------------------
 A restricted SCF calculation will be
 performed using DIIS
 SCF converges when DIIS error is below 1.0e-08
 ---------------------------------------
  Cycle       Energy         DIIS error
 ---------------------------------------
    1  -13559.5917132015      6.61e-05  
    2  -13559.5917580031      2.44e-05  
    3  -13559.5917357284      4.04e-05  
    4  -13559.5917698808      4.52e-06  
    5  -13559.5917702740      1.57e-06  
    6  -13559.5917703174      4.37e-07  
    7  -13559.5917703193      2.60e-07  
    8  -13559.5917703223      4.55e-08  
    9  -13559.5917703232      1.61e-08  
   10  -13559.5917703231      2.95e-09  Convergence criterion met
 ---------------------------------------
 SCF time:   CPU 221.53s  wall 58.00s 
 SCF   energy in the final basis set =   -13559.5917703231
 Total energy in the final basis set =   -13559.5917703231

 --------------------------------------------------------------

                    Orbital Energies (a.u.)
 --------------------------------------------------------------

 Alpha MOs
 -- Occupied --
********-482.8578-482.8577-482.8577-482.8574-101.5838 -62.5108 -62.5107
-62.5106 -62.5105 -62.5103 -56.3316 -56.3314 -56.3313 -56.3313 -56.3310
-56.3274 -56.3273 -56.3272 -56.3271 -56.3270 -56.3269 -56.3268 -56.3267
-56.3267 -56.3264 -10.2899 -10.2838 -10.2836 -10.2831 -10.2827 -10.2826
 -9.4986  -8.7196  -8.7195  -8.7194  -8.7194  -8.7191  -7.2636  -7.2535
 -7.2524  -6.5520  -6.5519  -6.5518  -6.5518  -6.5515  -6.5381  -6.5380
 -6.5379  -6.5378  -6.5376  -6.5370  -6.5368  -6.5368  -6.5367  -6.5365
 -2.6627  -2.6626  -2.6625  -2.6624  -2.6621  -2.6591  -2.6589  -2.6589
 -2.6587  -2.6586  -2.6582  -2.6580  -2.6580  -2.6579  -2.6577  -2.6471
 -2.6470  -2.6469  -2.6469  -2.6468  -2.6468  -2.6468  -2.6467  -2.6466
 -2.6465  -0.9587  -0.9059  -0.8830  -0.8459  -0.8267  -0.8120  -0.8054
 -0.7421  -0.7390  -0.6326  -0.6322  -0.5577  -0.5220  -0.4746  -0.4680
 -0.4563  -0.4510  -0.4153  -0.4097  -0.4008  -0.3892  -0.3583  -0.3453
 -0.3452  -0.3415  -0.3320  -0.3215  -0.3114  -0.3105  -0.3013  -0.2750
 -0.2686  -0.2676
 -- Virtual --
 -0.0967  -0.0709  -0.0698  -0.0435  -0.0359  -0.0103  -0.0056  -0.0006
  0.0133   0.0212   0.0239   0.0373   0.0384   0.0537   0.0555   0.0581
  0.0608   0.0634   0.0640   0.0648   0.0670   0.0766   0.0802   0.0823
  0.0889   0.0913   0.0975   0.0999   0.1097   0.1171   0.1179   0.1245
  0.1292   0.1390   0.1442   0.1460   0.1620   0.1682   0.1722   0.1731
  0.1756   0.1816   0.1934   0.1948   0.2118   0.2148   0.2184   0.2203
  0.2337   0.2455   0.2476   0.2485   0.2580   0.2588   0.2591   0.2651
  0.2798   0.2836   0.2870   0.3476   0.3674   0.3735   0.3746   0.3875
  0.4101   0.4140   0.4154   0.4201   0.4274   0.4302   0.4370   0.4391
  0.4537   0.4738   0.4836   0.4849   0.4897   0.4907   0.4930   0.4973
  0.5018   0.5123   0.5132   0.5228   0.5302   0.5344   0.5380   0.5436
  0.5442   0.5509   0.5624   0.5635   0.5674   0.5675   0.5822   0.5967
  0.6029   0.6152   0.6495   0.6561   0.6806   0.6821   0.6850   0.7038
  0.7205   0.7300   0.7312   0.7403   0.7529   0.7593   0.7829   0.7952
  0.8052   0.8161   0.8197   0.8238   0.8410   0.8425   0.8448   0.8452
  0.8626   0.8697   0.9201   0.9289   0.9381   0.9433   0.9710   0.9802
  0.9954   1.0202   1.0432   1.0717   1.0936   1.1052   1.1342   1.1472
  1.1923   1.2152   1.2318   1.2344   1.2355   1.2375   1.2700   1.3459
  1.4328   1.4342   1.4483   1.5142   1.5627   1.5957   1.7196   1.7265
  1.7344   1.7449   1.8098   1.8117   1.8398   1.8419   1.8983   1.9716
  1.9870   2.0050   2.0234   2.0257   2.0328   2.0761   2.0833   2.0842
  2.1087   2.1481   2.1569   2.1821   2.1930   2.2132   2.2301   2.2485
  2.2586   2.2803   2.2904   2.2974   2.3390   2.3542   2.3994   2.4455
  2.4836   2.5730   2.5732   2.7162   2.7203   2.8301   2.8309   2.8673
  2.9605   2.9865   3.0434   3.0470   3.0542   3.1533   3.1854   3.3984
  3.4248   3.6384   3.8068   3.8266   3.9698   3.9909   3.9916   3.9927
  3.9935   3.9948   4.0318   4.0440   4.0638   4.0691   4.0712   4.0777
  4.0812   4.0836   4.1355   4.1506   4.2251   4.2418   4.2608   4.3085
  4.3393   4.3735   4.4052   4.4378   4.4891   4.8136   6.6220   6.7624
  6.7859   6.8262   6.8503   7.5259   7.5371   7.5472   7.5559   7.5913
  7.6414   7.6447   7.6538   7.6679   7.6819   7.6867   7.7189   7.7618
  7.8049   7.8255   9.7690  23.1796  23.7581  23.7588  23.9101  23.9219
 23.9995  25.8196  26.2211  26.6391  47.9002  48.0144  48.0351  48.0717
 48.0877 215.7613 289.7211 289.7322 289.7434 289.7529 289.7893 289.8424
289.8439 289.8525 289.8748 289.8794 289.8971 289.9421 289.9849 290.0235
290.04671020.69141020.83551020.86111020.90661020.9255
 --------------------------------------------------------------

          Ground-State Mulliken Net Atomic Charges

     Atom                 Charge (a.u.)
  ----------------------------------------
      1 C                     0.424938
      2 C                    -0.027368
      3 C                    -0.062384
      4 C                     0.135831
      5 C                    -0.061763
      6 C                    -0.028652
      7 Cl                    0.548822
      8 Br                   -0.181086
      9 Br                   -0.195313
     10 Br                   -0.176489
     11 Br                   -0.195961
     12 Br                   -0.180577
  ----------------------------------------
  Sum of atomic charges =     0.000000

 -----------------------------------------------------------------
                    Cartesian Multipole Moments
 -----------------------------------------------------------------
    Charge (ESU x 10^10)
                -0.0000
    Dipole Moment (Debye)
         X       0.1748      Y      -0.0000      Z       0.1005
       Tot       0.2017
    Quadrupole Moments (Debye-Ang)
        XX    -133.6326     XY       0.0000     YY    -139.1186
        XZ      -0.5660     YZ       0.0000     ZZ    -133.0243
    Octopole Moments (Debye-Ang^2)
       XXX    -532.1805    XXY       0.0000    XYY    -186.4779
       YYY      -0.0000    XXZ    -101.1813    XYZ       0.0000
       YYZ    -107.6474    XZZ    -177.4380    YZZ      -0.0000
       ZZZ    -308.5399
    Hexadecapole Moments (Debye-Ang^3)
      XXXX   -4791.3731   XXXY       0.0000   XXYY    -890.0920
      XYYY      -0.0000   YYYY    -166.9948   XXXZ    -323.6996
      XXYZ       0.0000   XYYZ    -110.3764   YYYZ       0.0000
      XXZZ   -1476.1119   XYZZ       0.0000   YYZZ    -762.6913
      XZZZ    -317.7648   YZZZ      -0.0000   ZZZZ   -4051.4545
 -----------------------------------------------------------------
 Calculating analytic gradient of the SCF energy
 Gradient of SCF Energy
            1           2           3           4           5           6
    1  -0.0010374   0.0003064  -0.0002477   0.0001272   0.0000090   0.0004056
    2   0.0000000  -0.0000000  -0.0000000   0.0000000  -0.0000000  -0.0000000
    3  -0.0005673   0.0002844   0.0002517   0.0000116  -0.0002901   0.0000646
            7           8           9          10          11          12
    1   0.0002014   0.0000480  -0.0003166   0.0002904  -0.0001318   0.0003453
    2  -0.0000000   0.0000000  -0.0000000   0.0000000   0.0000000   0.0000000
    3   0.0001548   0.0004676   0.0000426   0.0001380  -0.0003876  -0.0001703
 Max gradient component =       1.037E-03
 RMS gradient           =       2.776E-04
 Gradient time:  CPU 99.06 s  wall 24.87 s
 Geometry Optimization Parameters
   NAtoms,    NIC,     NZ,  NCons,   NDum,   NFix, NCnnct, MaxDiis
       12      78      12       0       0       0       0       0

 Cartesian Hessian Update
 Hessian updated using BFGS update


** GEOMETRY OPTIMIZATION IN DELOCALIZED INTERNAL COORDINATES **
   Searching for a Minimum

   Optimization Cycle:   3

                       Coordinates (Angstroms)
     ATOM                X               Y               Z
      1  C        -0.0039242659    0.0000000000   -0.0017696348
      2  C        -0.0041688317    0.0000000000    1.4017295740
      3  C         1.2106812662    0.0000000000    2.1030812425
      4  C         2.4272761095    0.0000000000    1.4013350249
      5  C         2.4268750024    0.0000000000   -0.0030033694
      6  C         1.2116767350    0.0000000000   -0.7034440387
      7  Cl       -1.5074283103    0.0000000000   -0.8709531474
      8  Br       -1.6586758116    0.0000000000    2.3359624172
      9  Br        1.2033530513    0.0000000000    4.0041282138
     10  Br        4.0739018150    0.0000000000    2.3512119441
     11  Br        4.0682242649    0.0000000000   -0.9600294090
     12  Br        1.1947413358    0.0000000000   -2.6043788171
   Point Group: c1    Number of degrees of freedom:    30


   Energy is -13559.591770323

 Hessian updated using BFGS update

 12 Hessian modes will be used to form the next step
  Hessian Eigenvalues:
     0.188808    0.200926    0.201429    0.248703    0.248947    0.311971
     0.352287    0.426716    0.432722    0.440800    0.464875    0.554367

 Minimum search - taking simple RFO step
 Searching for Lamda that Minimizes Along All modes
 Value Taken    Lamda =  -0.00001623
 Step Taken.  Stepsize is  0.007108

                             Maximum     Tolerance    Cnvgd?
         Gradient           0.002191      0.000300      NO
         Displacement       0.005542      0.001200      NO
         Energy change     -0.000049      0.000001      NO


 New Cartesian Coordinates Obtained by Inverse Iteration

 Displacement from previous Coordinates is:  0.016207
 ----------------------------------------------------------------
             Standard Nuclear Orientation (Angstroms)
    I     Atom           X                Y                Z
 ----------------------------------------------------------------
    1      C      -0.0028157566     0.0000000000    -0.0011098669
    2      C      -0.0040026456     0.0000000000     1.4016416284
    3      C       1.2108212143     0.0000000000     2.1026919596
    4      C       2.4264991321     0.0000000000     1.4008828308
    5      C       2.4266659468     0.0000000000    -0.0027311092
    6      C       1.2116651017     0.0000000000    -0.7032083553
    7      Cl     -1.5067357485     0.0000000000    -0.8705248468
    8      Br     -1.6597272318     0.0000000000     2.3322275709
    9      Br      1.2074429326     0.0000000000     4.0032004865
   10      Br      4.0721889529     0.0000000000     2.3501511259
   11      Br      4.0695371344     0.0000000000    -0.9559549069
   12      Br      1.1909933282     0.0000000000    -2.6033965171
 ----------------------------------------------------------------
 Nuclear Repulsion Energy =        3111.81558409 hartrees
 There are      114 alpha and      114 beta electrons
 Applying Cartesian multipole field
    Component          Value
    ---------          -----
     (2,0,0)        1.00000E-11
     (0,2,0)        2.00000E-11
     (0,0,2)       -3.00000E-11
 Nucleus-field energy     =    -0.0000000841 hartrees
 Requested basis set is 6-311++G(d,p)
 There are 144 shells and 402 basis functions
 A cutoff of  1.0D-11 yielded   6622 shell pairs
 There are     58202 function pairs (     64169 Cartesian)
 Smallest overlap matrix eigenvalue = 1.80E-07

 Q-Chem warning in module stvman/mkSTV.C, line 318:

 Overlap eigenvalue is smaller than square root of threshold
 Use THRESH >= 12 to get rid of this warning

 Linear dependence detected in AO basis
 Tighter screening thresholds may be required for diffuse basis sets
 Use S2THRESH > 14 and THRESH = 14 in case of SCF convergence issues
 Number of orthogonalized atomic orbitals = 400
 Maximum deviation from orthogonality = 3.150E-10
 Guess MOs from SCF MO coefficient file

 -----------------------------------------------------------------------
  General SCF calculation program by
  Eric Jon Sundstrom, Paul Horn, Yuezhi Mao, Dmitri Zuev, Alec White,
  David Stuck, Shaama M.S., Shane Yost, Joonho Lee, David Small,
  Daniel Levine, Susi Lehtola, Hugh Burton, Evgeny Epifanovsky,
  Bang C. Huynh
 -----------------------------------------------------------------------
 Exchange:     0.2000 Hartree-Fock + 0.0800 Slater + 0.7200 B88
 Correlation:  0.1900 VWN1RPA + 0.8100 LYP
 Using SG-1 standard quadrature grid
 using 4 threads for integral computing
 -------------------------------------------------------
 OpenMP Integral computing Module                
 Release: version 2.0, May 2017, Q-Chem Inc. Pleasanton 
 -------------------------------------------------------
 A restricted SCF calculation will be
 performed using DIIS
 SCF converges when DIIS error is below 1.0e-08
 ---------------------------------------
  Cycle       Energy         DIIS error
 ---------------------------------------
    1  -13559.5917658946      2.69e-05  
    2  -13559.5917747137      7.43e-06  
    3  -13559.5917721752      1.31e-05  
    4  -13559.5917758611      1.59e-06  
    5  -13559.5917759062      5.49e-07  
    6  -13559.5917759120      2.27e-07  
    7  -13559.5917759130      8.81e-08  
    8  -13559.5917759130      2.86e-08  
    9  -13559.5917759139      5.96e-09  Convergence criterion met
 ---------------------------------------
 SCF time:   CPU 199.81s  wall 52.00s 
 SCF   energy in the final basis set =   -13559.5917759139
 Total energy in the final basis set =   -13559.5917759139

 --------------------------------------------------------------

                    Orbital Energies (a.u.)
 --------------------------------------------------------------

 Alpha MOs
 -- Occupied --
********-482.8578-482.8577-482.8576-482.8573-101.5836 -62.5108 -62.5107
-62.5106 -62.5105 -62.5102 -56.3316 -56.3314 -56.3313 -56.3313 -56.3310
-56.3274 -56.3273 -56.3272 -56.3271 -56.3270 -56.3268 -56.3268 -56.3267
-56.3267 -56.3264 -10.2897 -10.2836 -10.2835 -10.2829 -10.2826 -10.2825
 -9.4985  -8.7197  -8.7195  -8.7194  -8.7194  -8.7191  -7.2635  -7.2534
 -7.2523  -6.5520  -6.5519  -6.5518  -6.5517  -6.5514  -6.5381  -6.5380
 -6.5379  -6.5378  -6.5376  -6.5370  -6.5368  -6.5368  -6.5367  -6.5364
 -2.6627  -2.6627  -2.6625  -2.6624  -2.6621  -2.6591  -2.6589  -2.6589
 -2.6587  -2.6585  -2.6582  -2.6581  -2.6580  -2.6579  -2.6576  -2.6471
 -2.6470  -2.6469  -2.6469  -2.6469  -2.6468  -2.6468  -2.6467  -2.6465
 -2.6464  -0.9589  -0.9060  -0.8830  -0.8459  -0.8269  -0.8121  -0.8055
 -0.7421  -0.7390  -0.6326  -0.6323  -0.5579  -0.5220  -0.4745  -0.4682
 -0.4564  -0.4511  -0.4153  -0.4098  -0.4009  -0.3893  -0.3585  -0.3454
 -0.3452  -0.3413  -0.3321  -0.3215  -0.3114  -0.3102  -0.3016  -0.2750
 -0.2686  -0.2676
 -- Virtual --
 -0.0965  -0.0709  -0.0696  -0.0433  -0.0358  -0.0100  -0.0056  -0.0006
  0.0135   0.0212   0.0239   0.0373   0.0383   0.0537   0.0555   0.0582
  0.0608   0.0636   0.0641   0.0649   0.0671   0.0766   0.0803   0.0823
  0.0889   0.0914   0.0975   0.0999   0.1097   0.1171   0.1180   0.1244
  0.1293   0.1390   0.1442   0.1460   0.1621   0.1682   0.1722   0.1732
  0.1755   0.1816   0.1931   0.1952   0.2119   0.2150   0.2184   0.2204
  0.2337   0.2457   0.2476   0.2486   0.2579   0.2589   0.2593   0.2649
  0.2799   0.2836   0.2871   0.3475   0.3675   0.3737   0.3747   0.3875
  0.4101   0.4142   0.4153   0.4201   0.4276   0.4302   0.4371   0.4391
  0.4536   0.4740   0.4848   0.4848   0.4894   0.4914   0.4931   0.4976
  0.5021   0.5120   0.5131   0.5220   0.5301   0.5346   0.5386   0.5437
  0.5444   0.5515   0.5623   0.5635   0.5674   0.5675   0.5822   0.5972
  0.6029   0.6153   0.6496   0.6562   0.6808   0.6818   0.6851   0.7037
  0.7208   0.7304   0.7315   0.7406   0.7532   0.7594   0.7831   0.7954
  0.8053   0.8160   0.8197   0.8244   0.8409   0.8426   0.8450   0.8454
  0.8626   0.8699   0.9203   0.9294   0.9383   0.9435   0.9712   0.9804
  0.9959   1.0205   1.0434   1.0716   1.0942   1.1054   1.1344   1.1473
  1.1932   1.2149   1.2320   1.2345   1.2360   1.2376   1.2703   1.3462
  1.4331   1.4346   1.4482   1.5145   1.5630   1.5966   1.7200   1.7268
  1.7346   1.7459   1.8103   1.8122   1.8406   1.8419   1.8987   1.9717
  1.9870   2.0050   2.0236   2.0262   2.0333   2.0763   2.0830   2.0851
  2.1086   2.1487   2.1570   2.1824   2.1938   2.2134   2.2305   2.2493
  2.2588   2.2812   2.2909   2.2980   2.3390   2.3545   2.4000   2.4463
  2.4839   2.5732   2.5733   2.7164   2.7204   2.8304   2.8310   2.8683
  2.9610   2.9869   3.0439   3.0474   3.0555   3.1540   3.1863   3.3996
  3.4249   3.6398   3.8071   3.8274   3.9698   3.9911   3.9916   3.9925
  3.9937   3.9949   4.0319   4.0442   4.0640   4.0687   4.0718   4.0769
  4.0813   4.0846   4.1357   4.1508   4.2258   4.2420   4.2613   4.3088
  4.3394   4.3734   4.4054   4.4381   4.4891   4.8147   6.6225   6.7630
  6.7861   6.8260   6.8508   7.5260   7.5370   7.5472   7.5560   7.5914
  7.6414   7.6450   7.6537   7.6679   7.6817   7.6875   7.7193   7.7621
  7.8051   7.8260   9.7689  23.1796  23.7596  23.7601  23.9129  23.9231
 24.0018  25.8199  26.2221  26.6391  47.9006  48.0150  48.0351  48.0715
 48.0882 215.7613 289.7211 289.7322 289.7435 289.7530 289.7894 289.8429
289.8442 289.8521 289.8748 289.8797 289.8977 289.9424 289.9852 290.0239
290.04711020.69191020.83621020.86121020.90631020.9261
 --------------------------------------------------------------

          Ground-State Mulliken Net Atomic Charges

     Atom                 Charge (a.u.)
  ----------------------------------------
      1 C                     0.421770
      2 C                    -0.024135
      3 C                    -0.062594
      4 C                     0.134026
      5 C                    -0.061985
      6 C                    -0.025188
      7 Cl                    0.548302
      8 Br                   -0.181163
      9 Br                   -0.195336
     10 Br                   -0.177051
     11 Br                   -0.195973
     12 Br                   -0.180672
  ----------------------------------------
  Sum of atomic charges =     0.000000

 -----------------------------------------------------------------
                    Cartesian Multipole Moments
 -----------------------------------------------------------------
    Charge (ESU x 10^10)
                -0.0000
    Dipole Moment (Debye)
         X       0.1780      Y      -0.0000      Z       0.1022
       Tot       0.2053
    Quadrupole Moments (Debye-Ang)
        XX    -133.6044     XY      -0.0000     YY    -139.1059
        XZ      -0.5245     YZ       0.0000     ZZ    -133.0491
    Octopole Moments (Debye-Ang^2)
       XXX    -532.0445    XXY       0.0000    XYY    -186.4444
       YYY      -0.0000    XXZ    -101.0457    XYZ       0.0000
       YYZ    -107.6281    XZZ    -177.4017    YZZ      -0.0000
       ZZZ    -308.5843
    Hexadecapole Moments (Debye-Ang^3)
      XXXX   -4790.0553   XXXY       0.0000   XXYY    -889.9861
      XYYY      -0.0000   YYYY    -166.9658   XXXZ    -325.4550
      XXYZ       0.0000   XYYZ    -111.0011   YYYZ       0.0000
      XXZZ   -1475.6127   XYZZ      -0.0000   YYZZ    -761.8415
      XZZZ    -318.4922   YZZZ       0.0000   ZZZZ   -4047.2572
 -----------------------------------------------------------------
 Calculating analytic gradient of the SCF energy
 Gradient of SCF Energy
            1           2           3           4           5           6
    1  -0.0003158   0.0002407   0.0000565  -0.0000752  -0.0000223   0.0001229
    2  -0.0000000   0.0000000  -0.0000000  -0.0000000   0.0000000   0.0000000
    3  -0.0001560   0.0000297  -0.0000147  -0.0000760   0.0000678   0.0001628
            7           8           9          10          11          12
    1   0.0001770   0.0000502   0.0001790  -0.0002094  -0.0000891  -0.0001146
    2  -0.0000000  -0.0000000   0.0000000   0.0000000   0.0000000   0.0000000
    3   0.0001404  -0.0000675  -0.0001926  -0.0001621   0.0001729   0.0000953
 Max gradient component =       3.158E-04
 RMS gradient           =       1.181E-04
 Gradient time:  CPU 99.16 s  wall 24.90 s
 Geometry Optimization Parameters
   NAtoms,    NIC,     NZ,  NCons,   NDum,   NFix, NCnnct, MaxDiis
       12      78      12       0       0       0       0       0

 Cartesian Hessian Update
 Hessian updated using BFGS update


** GEOMETRY OPTIMIZATION IN DELOCALIZED INTERNAL COORDINATES **
   Searching for a Minimum

   Optimization Cycle:   4

                       Coordinates (Angstroms)
     ATOM                X               Y               Z
      1  C        -0.0028157566    0.0000000000   -0.0011098669
      2  C        -0.0040026456    0.0000000000    1.4016416284
      3  C         1.2108212143    0.0000000000    2.1026919596
      4  C         2.4264991321    0.0000000000    1.4008828308
      5  C         2.4266659468    0.0000000000   -0.0027311092
      6  C         1.2116651017    0.0000000000   -0.7032083553
      7  Cl       -1.5067357485    0.0000000000   -0.8705248468
      8  Br       -1.6597272318    0.0000000000    2.3322275709
      9  Br        1.2074429326    0.0000000000    4.0032004865
     10  Br        4.0721889529    0.0000000000    2.3501511259
     11  Br        4.0695371344    0.0000000000   -0.9559549069
     12  Br        1.1909933282    0.0000000000   -2.6033965171
   Point Group: c1    Number of degrees of freedom:    30


   Energy is -13559.591775914

 Hessian updated using BFGS update

 15 Hessian modes will be used to form the next step
  Hessian Eigenvalues:
     0.198953    0.200998    0.201318    0.209139    0.242306    0.249877
     0.252941    0.305227    0.393557    0.422944    0.426744    0.464831
     0.464882    0.496116    0.558188

 Minimum search - taking simple RFO step
 Searching for Lamda that Minimizes Along All modes
 Value Taken    Lamda =  -0.00000216
 Step Taken.  Stepsize is  0.002397

                             Maximum     Tolerance    Cnvgd?
         Gradient           0.000631      0.000300      NO
         Displacement       0.001512      0.001200      NO
         Energy change     -0.000006      0.000001      NO


 New Cartesian Coordinates Obtained by Inverse Iteration

 Displacement from previous Coordinates is:  0.004638
 ----------------------------------------------------------------
             Standard Nuclear Orientation (Angstroms)
    I     Atom           X                Y                Z
 ----------------------------------------------------------------
    1      C      -0.0026643094     0.0000000000    -0.0010191537
    2      C      -0.0041105093     0.0000000000     1.4017657956
    3      C       1.2108186423     0.0000000000     2.1029510537
    4      C       2.4268782994     0.0000000000     1.4011035149
    5      C       2.4268788732     0.0000000000    -0.0028702735
    6      C       1.2117111926     0.0000000000    -0.7033559103
    7      Cl     -1.5068426765     0.0000000000    -0.8705604112
    8      Br     -1.6599274695     0.0000000000     2.3325232143
    9      Br      1.2061263140     0.0000000000     4.0038890733
   10      Br      4.0730394230     0.0000000000     2.3506118762
   11      Br      4.0694028065     0.0000000000    -0.9574170615
   12      Br      1.1912217744     0.0000000000    -2.6037517177
 ----------------------------------------------------------------
 Nuclear Repulsion Energy =        3111.30103892 hartrees
 There are      114 alpha and      114 beta electrons
 Applying Cartesian multipole field
    Component          Value
    ---------          -----
     (2,0,0)        1.00000E-11
     (0,2,0)        2.00000E-11
     (0,0,2)       -3.00000E-11
 Nucleus-field energy     =    -0.0000000842 hartrees
 Requested basis set is 6-311++G(d,p)
 There are 144 shells and 402 basis functions
 A cutoff of  1.0D-11 yielded   6622 shell pairs
 There are     58202 function pairs (     64169 Cartesian)
 Smallest overlap matrix eigenvalue = 1.80E-07

 Q-Chem warning in module stvman/mkSTV.C, line 318:

 Overlap eigenvalue is smaller than square root of threshold
 Use THRESH >= 12 to get rid of this warning

 Linear dependence detected in AO basis
 Tighter screening thresholds may be required for diffuse basis sets
 Use S2THRESH > 14 and THRESH = 14 in case of SCF convergence issues
 Number of orthogonalized atomic orbitals = 400
 Maximum deviation from orthogonality = 1.119E-10
 Guess MOs from SCF MO coefficient file

 -----------------------------------------------------------------------
  General SCF calculation program by
  Eric Jon Sundstrom, Paul Horn, Yuezhi Mao, Dmitri Zuev, Alec White,
  David Stuck, Shaama M.S., Shane Yost, Joonho Lee, David Small,
  Daniel Levine, Susi Lehtola, Hugh Burton, Evgeny Epifanovsky,
  Bang C. Huynh
 -----------------------------------------------------------------------
 Exchange:     0.2000 Hartree-Fock + 0.0800 Slater + 0.7200 B88
 Correlation:  0.1900 VWN1RPA + 0.8100 LYP
 Using SG-1 standard quadrature grid
 using 4 threads for integral computing
 -------------------------------------------------------
 OpenMP Integral computing Module                
 Release: version 2.0, May 2017, Q-Chem Inc. Pleasanton 
 -------------------------------------------------------
 A restricted SCF calculation will be
 performed using DIIS
 SCF converges when DIIS error is below 1.0e-08
 ---------------------------------------
  Cycle       Energy         DIIS error
 ---------------------------------------
    1  -13559.5917762358      8.91e-06  
    2  -13559.5917768019      3.39e-06  
    3  -13559.5917762885      5.93e-06  
    4  -13559.5917770428      3.52e-07  
    5  -13559.5917770449      1.69e-07  
    6  -13559.5917770447      6.30e-08  
    7  -13559.5917770450      2.43e-08  
    8  -13559.5917770456      6.98e-09  Convergence criterion met
 ---------------------------------------
 SCF time:   CPU 177.64s  wall 47.00s 
 SCF   energy in the final basis set =   -13559.5917770456
 Total energy in the final basis set =   -13559.5917770456

 --------------------------------------------------------------

                    Orbital Energies (a.u.)
 --------------------------------------------------------------

 Alpha MOs
 -- Occupied --
********-482.8578-482.8577-482.8577-482.8574-101.5836 -62.5108 -62.5107
-62.5106 -62.5105 -62.5102 -56.3316 -56.3315 -56.3313 -56.3313 -56.3310
-56.3274 -56.3273 -56.3272 -56.3271 -56.3270 -56.3269 -56.3268 -56.3268
-56.3267 -56.3264 -10.2897 -10.2837 -10.2836 -10.2830 -10.2826 -10.2826
 -9.4984  -8.7197  -8.7196  -8.7195  -8.7194  -8.7191  -7.2635  -7.2533
 -7.2522  -6.5520  -6.5519  -6.5518  -6.5518  -6.5514  -6.5381  -6.5380
 -6.5379  -6.5378  -6.5376  -6.5370  -6.5369  -6.5368  -6.5367  -6.5365
 -2.6627  -2.6627  -2.6625  -2.6624  -2.6621  -2.6591  -2.6589  -2.6589
 -2.6587  -2.6586  -2.6582  -2.6581  -2.6580  -2.6579  -2.6576  -2.6471
 -2.6470  -2.6470  -2.6469  -2.6469  -2.6468  -2.6468  -2.6467  -2.6466
 -2.6465  -0.9588  -0.9059  -0.8830  -0.8459  -0.8269  -0.8120  -0.8055
 -0.7421  -0.7390  -0.6326  -0.6323  -0.5578  -0.5220  -0.4745  -0.4681
 -0.4564  -0.4511  -0.4153  -0.4098  -0.4008  -0.3892  -0.3585  -0.3454
 -0.3451  -0.3414  -0.3321  -0.3215  -0.3114  -0.3102  -0.3015  -0.2750
 -0.2687  -0.2676
 -- Virtual --
 -0.0966  -0.0709  -0.0696  -0.0434  -0.0359  -0.0102  -0.0056  -0.0006
  0.0134   0.0212   0.0239   0.0373   0.0383   0.0537   0.0555   0.0581
  0.0608   0.0635   0.0640   0.0648   0.0671   0.0766   0.0802   0.0823
  0.0889   0.0914   0.0975   0.0999   0.1097   0.1171   0.1180   0.1244
  0.1293   0.1390   0.1442   0.1460   0.1621   0.1682   0.1722   0.1731
  0.1755   0.1816   0.1932   0.1950   0.2119   0.2149   0.2184   0.2204
  0.2337   0.2457   0.2475   0.2486   0.2579   0.2589   0.2593   0.2650
  0.2798   0.2836   0.2871   0.3475   0.3675   0.3737   0.3746   0.3875
  0.4101   0.4142   0.4153   0.4200   0.4275   0.4302   0.4370   0.4391
  0.4536   0.4739   0.4846   0.4848   0.4894   0.4912   0.4931   0.4975
  0.5020   0.5121   0.5131   0.5223   0.5302   0.5345   0.5385   0.5436
  0.5443   0.5513   0.5623   0.5635   0.5674   0.5675   0.5822   0.5970
  0.6029   0.6153   0.6495   0.6561   0.6807   0.6818   0.6851   0.7036
  0.7207   0.7303   0.7314   0.7404   0.7531   0.7593   0.7830   0.7954
  0.8053   0.8160   0.8197   0.8242   0.8409   0.8426   0.8449   0.8453
  0.8626   0.8698   0.9202   0.9292   0.9382   0.9435   0.9710   0.9803
  0.9957   1.0204   1.0433   1.0716   1.0940   1.1053   1.1343   1.1472
  1.1930   1.2150   1.2318   1.2344   1.2357   1.2375   1.2702   1.3460
  1.4331   1.4345   1.4481   1.5143   1.5628   1.5963   1.7199   1.7266
  1.7344   1.7457   1.8102   1.8120   1.8405   1.8418   1.8986   1.9716
  1.9870   2.0050   2.0235   2.0260   2.0331   2.0763   2.0831   2.0849
  2.1086   2.1485   2.1568   2.1824   2.1936   2.2132   2.2303   2.2491
  2.2587   2.2809   2.2907   2.2977   2.3390   2.3542   2.3998   2.4461
  2.4839   2.5731   2.5732   2.7164   2.7203   2.8303   2.8309   2.8680
  2.9608   2.9867   3.0437   3.0472   3.0551   3.1537   3.1859   3.3993
  3.4245   3.6393   3.8069   3.8271   3.9698   3.9910   3.9916   3.9925
  3.9938   3.9948   4.0318   4.0441   4.0639   4.0688   4.0716   4.0770
  4.0813   4.0844   4.1356   4.1508   4.2255   4.2418   4.2611   4.3086
  4.3394   4.3733   4.4053   4.4380   4.4892   4.8144   6.6223   6.7628
  6.7860   6.8260   6.8505   7.5260   7.5370   7.5472   7.5559   7.5914
  7.6413   7.6449   7.6536   7.6679   7.6817   7.6874   7.7192   7.7620
  7.8050   7.8257   9.7688  23.1795  23.7592  23.7596  23.9122  23.9225
 24.0009  25.8198  26.2219  26.6386  47.9005  48.0148  48.0351  48.0715
 48.0880 215.7611 289.7211 289.7322 289.7434 289.7529 289.7893 289.8427
289.8441 289.8521 289.8747 289.8795 289.8976 289.9423 289.9851 290.0237
290.04691020.69171020.83601020.86111020.90631020.9258
 --------------------------------------------------------------

          Ground-State Mulliken Net Atomic Charges

     Atom                 Charge (a.u.)
  ----------------------------------------
      1 C                     0.421675
      2 C                    -0.024620
      3 C                    -0.062574
      4 C                     0.134908
      5 C                    -0.062089
      6 C                    -0.025576
      7 Cl                    0.548138
      8 Br                   -0.181189
      9 Br                   -0.195267
     10 Br                   -0.176792
     11 Br                   -0.195915
     12 Br                   -0.180701
  ----------------------------------------
  Sum of atomic charges =     0.000000

 -----------------------------------------------------------------
                    Cartesian Multipole Moments
 -----------------------------------------------------------------
    Charge (ESU x 10^10)
                -0.0000
    Dipole Moment (Debye)
         X       0.1773      Y       0.0000      Z       0.1017
       Tot       0.2044
    Quadrupole Moments (Debye-Ang)
        XX    -133.6118     XY      -0.0000     YY    -139.1116
        XZ      -0.5386     YZ      -0.0000     ZZ    -133.0422
    Octopole Moments (Debye-Ang^2)
       XXX    -532.0589    XXY      -0.0000    XYY    -186.4470
       YYY       0.0000    XXZ    -101.0659    XYZ      -0.0000
       YYZ    -107.6294    XZZ    -177.4068    YZZ      -0.0000
       ZZZ    -308.5781
    Hexadecapole Moments (Debye-Ang^3)
      XXXX   -4790.8218   XXXY      -0.0000   XXYY    -890.1140
      XYYY      -0.0000   YYYY    -166.9784   XXXZ    -325.0924
      XXYZ      -0.0000   XYYZ    -110.8715   YYYZ       0.0000
      XXZZ   -1475.8879   XYZZ      -0.0000   YYZZ    -762.1248
      XZZZ    -318.3576   YZZZ      -0.0000   ZZZZ   -4048.6449
 -----------------------------------------------------------------
 Calculating analytic gradient of the SCF energy
 Gradient of SCF Energy
            1           2           3           4           5           6
    1  -0.0001818   0.0001129  -0.0000333   0.0000184  -0.0000196   0.0000408
    2   0.0000000  -0.0000000  -0.0000000   0.0000000  -0.0000000  -0.0000000
    3  -0.0000799   0.0000074   0.0000255  -0.0000196  -0.0000504   0.0000815
            7           8           9          10          11          12
    1   0.0000824   0.0000023   0.0000355   0.0000213  -0.0000201  -0.0000588
    2   0.0000000  -0.0000000   0.0000000   0.0000000   0.0000000   0.0000000
    3   0.0000905   0.0000133  -0.0000017  -0.0000313  -0.0000326  -0.0000027
 Max gradient component =       1.818E-04
 RMS gradient           =       4.965E-05
 Gradient time:  CPU 99.27 s  wall 24.92 s
 Geometry Optimization Parameters
   NAtoms,    NIC,     NZ,  NCons,   NDum,   NFix, NCnnct, MaxDiis
       12      78      12       0       0       0       0       0

 Cartesian Hessian Update
 Hessian updated using BFGS update


** GEOMETRY OPTIMIZATION IN DELOCALIZED INTERNAL COORDINATES **
   Searching for a Minimum

   Optimization Cycle:   5

                       Coordinates (Angstroms)
     ATOM                X               Y               Z
      1  C        -0.0026643094    0.0000000000   -0.0010191537
      2  C        -0.0041105093    0.0000000000    1.4017657956
      3  C         1.2108186423    0.0000000000    2.1029510537
      4  C         2.4268782994    0.0000000000    1.4011035149
      5  C         2.4268788732    0.0000000000   -0.0028702735
      6  C         1.2117111926    0.0000000000   -0.7033559103
      7  Cl       -1.5068426765    0.0000000000   -0.8705604112
      8  Br       -1.6599274695    0.0000000000    2.3325232143
      9  Br        1.2061263140    0.0000000000    4.0038890733
     10  Br        4.0730394230    0.0000000000    2.3506118762
     11  Br        4.0694028065    0.0000000000   -0.9574170615
     12  Br        1.1912217744    0.0000000000   -2.6037517177
   Point Group: c1    Number of degrees of freedom:    30


   Energy is -13559.591777046

 Hessian updated using BFGS update

 17 Hessian modes will be used to form the next step
  Hessian Eigenvalues:
     0.198189    0.201000    0.201018    0.201294    0.208712    0.223705
     0.249883    0.249983    0.265282    0.298763    0.379168    0.426608
     0.427757    0.464740    0.464877    0.505624    0.566264

 Minimum search - taking simple RFO step
 Searching for Lamda that Minimizes Along All modes
 Value Taken    Lamda =   0.00000000
 Step Taken.  Stepsize is  0.000683

                             Maximum     Tolerance    Cnvgd?
         Gradient           0.000092      0.000300     YES
         Displacement       0.000394      0.001200     YES
         Energy change     -0.000001      0.000001      NO


                       Distance Matrix (Angstroms)
             C (  1)   C (  2)   C (  3)   C (  4)   C (  5)   C (  6)
   C (  2)  1.402786
   C (  3)  2.428833  1.402752
   C (  4)  2.805107  2.430989  1.404062
   C (  5)  2.429544  2.807617  2.431725  1.403974
   C (  6)  1.402849  2.431000  2.806307  2.430099  1.402609
   Cl(  7)  1.737428  2.724274  4.028331  4.542534  4.028281  2.723691
   Br(  8)  2.862157  1.899484  2.879911  4.191602  4.707021  4.178860
   Br(  9)  4.183356  2.869794  1.900944  2.874844  4.188598  4.707248
   Br( 10)  4.705479  4.186103  2.872916  1.900372  2.872059  4.184963
   Br( 11)  4.182873  4.707362  4.187763  2.874110  1.899749  2.868963
   Br( 12)  2.863491  4.180071  4.706744  4.191147  2.879485  1.900506
             Cl(  7)   Br(  8)   Br(  9)   Br( 10)   Br( 11)
   Br(  8)  3.206740
   Br(  9)  5.578571  3.317790
   Br( 10)  6.442906  5.732995  3.309459
   Br( 11)  5.576922  6.606734  5.728255  3.308031
   Br( 12)  3.206790  5.700514  6.607658  5.731544  3.315772

 Final energy is   -13559.591777045633     


 ******************************
 **  OPTIMIZATION CONVERGED  **
 ******************************

                       Coordinates (Angstroms)
     ATOM                X               Y               Z
      1  C        -0.0026643094    0.0000000000   -0.0010191537
      2  C        -0.0041105093    0.0000000000    1.4017657956
      3  C         1.2108186423    0.0000000000    2.1029510537
      4  C         2.4268782994    0.0000000000    1.4011035149
      5  C         2.4268788732    0.0000000000   -0.0028702735
      6  C         1.2117111926    0.0000000000   -0.7033559103
      7  Cl       -1.5068426765    0.0000000000   -0.8705604112
      8  Br       -1.6599274695    0.0000000000    2.3325232143
      9  Br        1.2061263140    0.0000000000    4.0038890733
     10  Br        4.0730394230    0.0000000000    2.3506118762
     11  Br        4.0694028065    0.0000000000   -0.9574170615
     12  Br        1.1912217744    0.0000000000   -2.6037517177

Z-matrix Print:
$molecule
0 1
Br
C  1 1.900372
C  2 1.403974 1 119.976393
C  3 1.402609 2 119.961354 1 -180.000000 0
C  4 1.402849 3 119.995586 2 -0.000000 0
C  5 1.402786 4 120.102106 3 -0.000000 0
C  6 1.402752 5 119.931932 4 -0.000000 0
Cl 5 1.737428 4 119.925449 3 -180.000000 0
Br 6 1.899484 5 119.400007 4 -180.000000 0
Br 3 1.899749 2 120.162880 1 -0.000000 0
Br 4 1.900506 3 120.579097 2 -180.000000 0
Br 7 1.900944 6 119.849570 5 -180.000000 0
$end


 --------------------------------------------------------------

                    Orbital Energies (a.u.)
 --------------------------------------------------------------

 Alpha MOs
 -- Occupied --
********-482.8578-482.8577-482.8577-482.8574-101.5836 -62.5108 -62.5107
-62.5106 -62.5105 -62.5102 -56.3316 -56.3315 -56.3313 -56.3313 -56.3310
-56.3274 -56.3273 -56.3272 -56.3271 -56.3270 -56.3269 -56.3268 -56.3268
-56.3267 -56.3264 -10.2897 -10.2837 -10.2836 -10.2830 -10.2826 -10.2826
 -9.4984  -8.7197  -8.7196  -8.7195  -8.7194  -8.7191  -7.2635  -7.2533
 -7.2522  -6.5520  -6.5519  -6.5518  -6.5518  -6.5514  -6.5381  -6.5380
 -6.5379  -6.5378  -6.5376  -6.5370  -6.5369  -6.5368  -6.5367  -6.5365
 -2.6627  -2.6627  -2.6625  -2.6624  -2.6621  -2.6591  -2.6589  -2.6589
 -2.6587  -2.6586  -2.6582  -2.6581  -2.6580  -2.6579  -2.6576  -2.6471
 -2.6470  -2.6470  -2.6469  -2.6469  -2.6468  -2.6468  -2.6467  -2.6466
 -2.6465  -0.9588  -0.9059  -0.8830  -0.8459  -0.8269  -0.8120  -0.8055
 -0.7421  -0.7390  -0.6326  -0.6323  -0.5578  -0.5220  -0.4745  -0.4681
 -0.4564  -0.4511  -0.4153  -0.4098  -0.4008  -0.3892  -0.3585  -0.3454
 -0.3451  -0.3414  -0.3321  -0.3215  -0.3114  -0.3102  -0.3015  -0.2750
 -0.2687  -0.2676
 -- Virtual --
 -0.0966  -0.0709  -0.0696  -0.0434  -0.0359  -0.0102  -0.0056  -0.0006
  0.0134   0.0212   0.0239   0.0373   0.0383   0.0537   0.0555   0.0581
  0.0608   0.0635   0.0640   0.0648   0.0671   0.0766   0.0802   0.0823
  0.0889   0.0914   0.0975   0.0999   0.1097   0.1171   0.1180   0.1244
  0.1293   0.1390   0.1442   0.1460   0.1621   0.1682   0.1722   0.1731
  0.1755   0.1816   0.1932   0.1950   0.2119   0.2149   0.2184   0.2204
  0.2337   0.2457   0.2475   0.2486   0.2579   0.2589   0.2593   0.2650
  0.2798   0.2836   0.2871   0.3475   0.3675   0.3737   0.3746   0.3875
  0.4101   0.4142   0.4153   0.4200   0.4275   0.4302   0.4370   0.4391
  0.4536   0.4739   0.4846   0.4848   0.4894   0.4912   0.4931   0.4975
  0.5020   0.5121   0.5131   0.5223   0.5302   0.5345   0.5385   0.5436
  0.5443   0.5513   0.5623   0.5635   0.5674   0.5675   0.5822   0.5970
  0.6029   0.6153   0.6495   0.6561   0.6807   0.6818   0.6851   0.7036
  0.7207   0.7303   0.7314   0.7404   0.7531   0.7593   0.7830   0.7954
  0.8053   0.8160   0.8197   0.8242   0.8409   0.8426   0.8449   0.8453
  0.8626   0.8698   0.9202   0.9292   0.9382   0.9435   0.9710   0.9803
  0.9957   1.0204   1.0433   1.0716   1.0940   1.1053   1.1343   1.1472
  1.1930   1.2150   1.2318   1.2344   1.2357   1.2375   1.2702   1.3460
  1.4331   1.4345   1.4481   1.5143   1.5628   1.5963   1.7199   1.7266
  1.7344   1.7457   1.8102   1.8120   1.8405   1.8418   1.8986   1.9716
  1.9870   2.0050   2.0235   2.0260   2.0331   2.0763   2.0831   2.0849
  2.1086   2.1485   2.1568   2.1824   2.1936   2.2132   2.2303   2.2491
  2.2587   2.2809   2.2907   2.2977   2.3390   2.3542   2.3998   2.4461
  2.4839   2.5731   2.5732   2.7164   2.7203   2.8303   2.8309   2.8680
  2.9608   2.9867   3.0437   3.0472   3.0551   3.1537   3.1859   3.3993
  3.4245   3.6393   3.8069   3.8271   3.9698   3.9910   3.9916   3.9925
  3.9938   3.9948   4.0318   4.0441   4.0639   4.0688   4.0716   4.0770
  4.0813   4.0844   4.1356   4.1508   4.2255   4.2418   4.2611   4.3086
  4.3394   4.3733   4.4053   4.4380   4.4892   4.8144   6.6223   6.7628
  6.7860   6.8260   6.8505   7.5260   7.5370   7.5472   7.5559   7.5914
  7.6413   7.6449   7.6536   7.6679   7.6817   7.6874   7.7192   7.7620
  7.8050   7.8257   9.7688  23.1795  23.7592  23.7596  23.9122  23.9225
 24.0009  25.8198  26.2219  26.6386  47.9005  48.0148  48.0351  48.0715
 48.0880 215.7611 289.7211 289.7322 289.7434 289.7529 289.7893 289.8427
289.8441 289.8521 289.8747 289.8795 289.8976 289.9423 289.9851 290.0237
290.04691020.69171020.83601020.86111020.90631020.9258
 --------------------------------------------------------------

          Ground-State Mulliken Net Atomic Charges

     Atom                 Charge (a.u.)
  ----------------------------------------
      1 C                     0.421675
      2 C                    -0.024620
      3 C                    -0.062574
      4 C                     0.134908
      5 C                    -0.062089
      6 C                    -0.025576
      7 Cl                    0.548138
      8 Br                   -0.181189
      9 Br                   -0.195267
     10 Br                   -0.176792
     11 Br                   -0.195915
     12 Br                   -0.180701
  ----------------------------------------
  Sum of atomic charges =     0.000000

 -----------------------------------------------------------------
                    Cartesian Multipole Moments
 -----------------------------------------------------------------
    Charge (ESU x 10^10)
                -0.0000
    Dipole Moment (Debye)
         X       0.1773      Y       0.0000      Z       0.1017
       Tot       0.2044
    Quadrupole Moments (Debye-Ang)
        XX    -133.6118     XY      -0.0000     YY    -139.1116
        XZ      -0.5386     YZ      -0.0000     ZZ    -133.0422
    Octopole Moments (Debye-Ang^2)
       XXX    -532.0589    XXY      -0.0000    XYY    -186.4470
       YYY       0.0000    XXZ    -101.0659    XYZ      -0.0000
       YYZ    -107.6294    XZZ    -177.4068    YZZ      -0.0000
       ZZZ    -308.5781
    Hexadecapole Moments (Debye-Ang^3)
      XXXX   -4790.8218   XXXY      -0.0000   XXYY    -890.1140
      XYYY      -0.0000   YYYY    -166.9784   XXXZ    -325.0924
      XXYZ      -0.0000   XYYZ    -110.8715   YYYZ       0.0000
      XXZZ   -1475.8879   XYZZ      -0.0000   YYZZ    -762.1248
      XZZZ    -318.3576   YZZZ      -0.0000   ZZZZ   -4048.6449
 -----------------------------------------------------------------
Archival summary:
1\1\garfield\OPT\ProcedureUnspecified\BasisUnspecified\r5l16\taweetha\SatNov3004:12:252019SatNov3004:12:252019\0\\#,OPT,ProcedureUnspecified,BasisUnspecified,\\0,1\Br\C,1,1.90037\C,2,1.40397,1,119.976\C,3,1.40261,2,119.961,1,-180,0\C,4,1.40285,3,119.996,2,-0,0\C,5,1.40279,4,120.102,3,-0,0\C,6,1.40275,5,119.932,4,-0,0\Cl,5,1.73743,4,119.925,3,-180,0\Br,6,1.89948,5,119.4,4,-180,0\Br,3,1.89975,2,120.163,1,-0,0\Br,4,1.90051,3,120.579,2,-180,0\Br,7,1.90094,6,119.85,5,-180,0\\\@

 Total job time:  424.44s(wall), 1632.27s(cpu) 
 Sat Nov 30 04:12:25 2019

        *************************************************************
        *                                                           *
        *  Thank you very much for using Q-Chem.  Have a nice day.  *
        *                                                           *
        *************************************************************


 
User input: 2 of 2 
 
                  Welcome to Q-Chem
     A Quantum Leap Into The Future Of Chemistry


 Q-Chem 5.2 (devel), Q-Chem, Inc., Pleasanton, CA (2019)

 Yihan Shao,  Zhengting Gan,  E. Epifanovsky,  A. T. B. Gilbert,  M. Wormit,  
 J. Kussmann,  A. W. Lange,  A. Behn,  Jia Deng,  Xintian Feng,  D. Ghosh,  
 M. Goldey,  P. R. Horn,  L. D. Jacobson,  I. Kaliman,  T. Kus,  A. Landau,  
 Jie Liu,  E. I. Proynov,  R. M. Richard,  R. P. Steele,  E. J. Sundstrom,  
 H. L. Woodcock III,  P. M. Zimmerman,  D. Zuev,  B. Albrecht,  E. Alguire,  
 S. A. Baeppler,  D. Barton,  Z. Benda,  Y. A. Bernard,  E. J. Berquist,  
 K. B. Bravaya,  H. Burton,  D. Casanova,  Chun-Min Chang,  Yunqing Chen,  
 A. Chien,  K. D. Closser,  M. P. Coons,  S. Coriani,  S. Dasgupta,  
 A. L. Dempwolff,  M. Diedenhofen,  Hainam Do,  R. G. Edgar,  Po-Tung Fang,  
 S. Faraji,  S. Fatehi,  Qingguo Feng,  K. D. Fenk,  J. Fosso-Tande,  
 J. Gayvert,  Qinghui Ge,  A. Ghysels,  G. Gidofalvi,  J. Gomes,  
 J. Gonthier,  A. Gunina,  D. Hait,  M. W. D. Hanson-Heine,  
 P. H. P. Harbach,  A. W. Hauser,  M. F. Herbst,  J. E. Herr,  
 E. G. Hohenstein,  Z. C. Holden,  Kerwin Hui,  B. C. Huynh,  T.-C. Jagau,  
 Hyunjun Ji,  B. Kaduk,  K. Khistyaev,  Jaehoon Kim,  P. Klunzinger,  K. Koh,  
 D. Kosenkov,  L. Koulias,  T. Kowalczyk,  C. M. Krauter,  A. Kunitsa,  
 Ka Un Lao,  A. Laurent,  K. V. Lawler,  Joonho Lee,  D. Lefrancois,  
 S. Lehtola,  D. S. Levine,  Yi-Pei Li,  You-Sheng Lin,  Fenglai Liu,  
 E. Livshits,  A. Luenser,  P. Manohar,  E. Mansoor,  S. F. Manzer,  
 Shan-Ping Mao,  Yuezhi Mao,  N. Mardirossian,  A. V. Marenich,  
 T. Markovich,  L. A. Martinez-Martinez,  S. A. Maurer,  N. J. Mayhall,  
 S. C. McKenzie,  J.-M. Mewes,  P. Morgante,  A. F. Morrison,  
 J. W. Mullinax,  K. Nanda,  T. S. Nguyen-Beck,  R. Olivares-Amaya,  
 J. A. Parkhill,  Zheng Pei,  T. M. Perrine,  F. Plasser,  P. Pokhilko,  
 S. Prager,  A. Prociuk,  E. Ramos,  D. R. Rehn,  F. Rob,  M. Scheurer,  
 M. Schneider,  N. Sergueev,  S. M. Sharada,  S. Sharma,  D. W. Small,  
 T. Stauch,  T. Stein,  Yu-Chuan Su,  A. J. W. Thom,  A. Tkatchenko,  
 T. Tsuchimochi,  N. M. Tubman,  L. Vogt,  M. L. Vidal,  O. Vydrov,  
 M. A. Watson,  J. Wenzel,  M. de Wergifosse,  T. A. Wesolowski,  A. White,  
 J. Witte,  A. Yamada,  Jun Yang,  K. Yao,  S. Yeganeh,  S. R. Yost,  
 Zhi-Qiang You,  A. Zech,  Igor Ying Zhang,  Xing Zhang,  Yan Zhao,  
 Ying Zhu,  B. R. Brooks,  G. K. L. Chan,  C. J. Cramer,  M. S. Gordon,  
 W. J. Hehre,  A. Klamt,  M. W. Schmidt,  C. D. Sherrill,  D. G. Truhlar,  
 A. Aspuru-Guzik,  R. Baer,  A. T. Bell,  N. A. Besley,  Jeng-Da Chai,  
 A. E. DePrince, III,  R. A. DiStasio Jr.,  A. Dreuw,  B. D. Dunietz,  
 T. R. Furlani,  Chao-Ping Hsu,  Yousung Jung,  Jing Kong,  D. S. Lambrecht,  
 WanZhen Liang,  C. Ochsenfeld,  V. A. Rassolov,  L. V. Slipchenko,  
 J. E. Subotnik,  T. Van Voorhis,  J. M. Herbert,  A. I. Krylov,  
 P. M. W. Gill,  M. Head-Gordon

 Contributors to earlier versions of Q-Chem not listed above: 
 R. D. Adamson,  B. Austin,  J. Baker,  G. J. O. Beran,  K. Brandhorst,  
 S. T. Brown,  E. F. C. Byrd,  A. K. Chakraborty,  C.-L. Cheng,  
 Siu Hung Chien,  D. M. Chipman,  D. L. Crittenden,  H. Dachsel,  
 R. J. Doerksen,  A. D. Dutoi,  L. Fusti-Molnar,  W. A. Goddard III,  
 A. Golubeva-Zadorozhnaya,  S. R. Gwaltney,  G. Hawkins,  A. Heyden,  
 S. Hirata,  G. Kedziora,  F. J. Keil,  C. Kelley,  Jihan Kim,  R. A. King,  
 R. Z. Khaliullin,  P. P. Korambath,  W. Kurlancheek,  A. M. Lee,  M. S. Lee,  
 S. V. Levchenko,  Ching Yeh Lin,  D. Liotard,  R. C. Lochan,  I. Lotan,  
 P. E. Maslen,  N. Nair,  D. P. O'Neill,  D. Neuhauser,  E. Neuscamman,  
 C. M. Oana,  R. Olson,  B. Peters,  R. Peverati,  P. A. Pieniazek,  
 Y. M. Rhee,  J. Ritchie,  M. A. Rohrdanz,  E. Rosta,  N. J. Russ,  
 H. F. Schaefer III,  N. E. Schultz,  N. Shenvi,  A. C. Simmonett,  A. Sodt,  
 D. Stuck,  K. S. Thanthiriwatte,  V. Vanovschi,  Tao Wang,  A. Warshel,  
 C. F. Williams,  Q. Wu,  X. Xu,  W. Zhang

 Please cite Q-Chem as follows:
 Y. Shao et al., Mol. Phys. 113, 184-215 (2015)
 DOI: 10.1080/00268976.2014.952696

 Q-Chem 5.2.1 for Intel X86 EM64T Linux

 Parts of Q-Chem use Armadillo 8.300.2 (Tropical Shenanigans).
 http://arma.sourceforge.net/

 Q-Chem begins on Sat Nov 30 04:12:25 2019  

Host: 
0

     Scratch files written to /scratch/taweetham/qchem23695//
NAlpha2: 228
NElect   228
Mult     1
The previous job contains 0 fragments, simply inherited here

Checking the input file for inconsistencies... 	...done.

--------------------------------------------------------------
User input:
--------------------------------------------------------------

$MOLECULE
READ
$END

$REM
   JOB_TYPE 	FREQUENCY
   BASIS 	6-311++G**
   METHOD	B3LYP	
$END


--------------------------------------------------------------
 ----------------------------------------------------------------
             Standard Nuclear Orientation (Angstroms)
    I     Atom           X                Y                Z
 ----------------------------------------------------------------
    1      C      -0.0006912281    -1.6679224801     0.0000000000
    2      C      -1.2162137954    -0.9676992346    -0.0000000000
    3      C      -1.2158974329     0.4350528852    -0.0000000000
    4      C      -0.0000017351     1.1371844322    -0.0000000000
    5      C       1.2158274577     0.4351147972     0.0000000000
    6      C       1.2147859507    -0.9674940345     0.0000000000
    7      Cl      0.0001454620    -3.4053498480     0.0000000000
    8      Br     -2.8502481519    -1.9361882123    -0.0000000000
    9      Br     -2.8644394179     1.3815710816    -0.0000000000
   10      Br      0.0009105650     3.0375559067    -0.0000000000
   11      Br      2.8638158963     1.3801960360     0.0000000000
   12      Br      2.8502660184    -1.9355482628     0.0000000000
 ----------------------------------------------------------------
 Molecular Point Group                 Cs    NOp =  2
 Largest Abelian Subgroup              Cs    NOp =  2
 Nuclear Repulsion Energy =        3111.30103892 hartrees
 There are      114 alpha and      114 beta electrons
 Requested basis set is 6-311++G(d,p)
 There are 144 shells and 402 basis functions

 Total QAlloc Memory Limit   2000 MB
 Mega-Array Size       188 MB
 MEM_STATIC part       192 MB

                       Distance Matrix (Angstroms)
             C (  1)   C (  2)   C (  3)   C (  4)   C (  5)   C (  6)
   C (  2)  1.402786
   C (  3)  2.428833  1.402752
   C (  4)  2.805107  2.430989  1.404062
   C (  5)  2.429544  2.807617  2.431725  1.403974
   C (  6)  1.402849  2.431000  2.806307  2.430099  1.402609
   Cl(  7)  1.737428  2.724274  4.028331  4.542534  4.028281  2.723691
   Br(  8)  2.862157  1.899484  2.879911  4.191602  4.707021  4.178860
   Br(  9)  4.183356  2.869794  1.900944  2.874844  4.188598  4.707248
   Br( 10)  4.705479  4.186103  2.872916  1.900372  2.872059  4.184963
   Br( 11)  4.182873  4.707362  4.187763  2.874110  1.899749  2.868963
   Br( 12)  2.863491  4.180071  4.706744  4.191147  2.879485  1.900506
             Cl(  7)   Br(  8)   Br(  9)   Br( 10)   Br( 11)
   Br(  8)  3.206740
   Br(  9)  5.578571  3.317790
   Br( 10)  6.442906  5.732995  3.309459
   Br( 11)  5.576922  6.606734  5.728255  3.308031
   Br( 12)  3.206790  5.700514  6.607658  5.731544  3.315772

 A cutoff of  1.0D-11 yielded   6622 shell pairs
 There are     58202 function pairs (     64169 Cartesian)
 Smallest overlap matrix eigenvalue = 1.80E-07

 Q-Chem warning in module stvman/mkSTV.C, line 318:

 Overlap eigenvalue is smaller than square root of threshold
 Use THRESH >= 12 to get rid of this warning

 Linear dependence detected in AO basis
 Tighter screening thresholds may be required for diffuse basis sets
 Use S2THRESH > 14 and THRESH = 14 in case of SCF convergence issues
 Number of orthogonalized atomic orbitals = 400
 Maximum deviation from orthogonality = 2.071E-10
 Guess from superposition of atomic densities
 Warning:  Energy on first SCF cycle will be non-variational
 SAD guess density has 228.000000 electrons

 -----------------------------------------------------------------------
  General SCF calculation program by
  Eric Jon Sundstrom, Paul Horn, Yuezhi Mao, Dmitri Zuev, Alec White,
  David Stuck, Shaama M.S., Shane Yost, Joonho Lee, David Small,
  Daniel Levine, Susi Lehtola, Hugh Burton, Evgeny Epifanovsky,
  Bang C. Huynh
 -----------------------------------------------------------------------
 Exchange:     0.2000 Hartree-Fock + 0.0800 Slater + 0.7200 B88
 Correlation:  0.1900 VWN1RPA + 0.8100 LYP
 Using SG-1 standard quadrature grid
 using 4 threads for integral computing
 -------------------------------------------------------
 OpenMP Integral computing Module                
 Release: version 2.0, May 2017, Q-Chem Inc. Pleasanton 
 -------------------------------------------------------
 A restricted SCF calculation will be
 performed using DIIS
 SCF converges when DIIS error is below 1.0e-08
 ---------------------------------------
  Cycle       Energy         DIIS error
 ---------------------------------------
    1  -13561.9533331320      2.90e-02  
    2  -13559.5522972818      2.10e-03  
    3  -13559.5137467524      2.46e-03  
    4  -13559.5747753657      8.64e-04  
    5  -13559.5913014072      1.32e-04  
    6  -13559.5915679606      4.55e-05  
    7  -13559.5915926789      2.76e-05  
    8  -13559.5916085401      3.55e-06  
    9  -13559.5916087437      9.72e-07  
   10  -13559.5916087590      2.49e-07  
   11  -13559.5916087608      7.67e-08  
   12  -13559.5916087599      2.94e-08  
   13  -13559.5916087605      4.30e-09  Convergence criterion met
 ---------------------------------------
 SCF time:   CPU 299.73s  wall 78.00s 
 SCF   energy in the final basis set =   -13559.5916087605
 Total energy in the final basis set =   -13559.5916087605

 --------------------------------------------------------------
             Orbital Energies (a.u.) and Symmetries
 --------------------------------------------------------------

 Alpha MOs, Restricted
 -- Occupied --                  
-482.86 -482.86 -482.86 -482.86 -482.86 -101.58  -62.51  -62.51
  1 A'    2 A'    3 A'    4 A'    5 A'    6 A'    7 A'    8 A'                 
-62.511 -62.511 -62.510 -56.332 -56.332 -56.331 -56.331 -56.331
  9 A'   10 A'   11 A'   12 A'   13 A'   14 A'   15 A'   16 A'                 
-56.327 -56.327 -56.327 -56.327 -56.327 -56.327 -56.327 -56.327
  1 A"    2 A"    3 A"    4 A"   17 A'   18 A'    5 A"   19 A'                 
-56.327 -56.326 -10.290 -10.284 -10.284 -10.283 -10.283 -10.283
 20 A'   21 A'   22 A'   23 A'   24 A'   25 A'   26 A'   27 A'                 
 -9.498  -8.720  -8.720  -8.719  -8.719  -8.719  -7.263  -7.253
 28 A'   29 A'   30 A'   31 A'   32 A'   33 A'   34 A'    6 A"                 
 -7.252  -6.552  -6.552  -6.552  -6.552  -6.551  -6.538  -6.538
 35 A'   36 A'   37 A'   38 A'   39 A'   40 A'    7 A"    8 A"                 
 -6.538  -6.538  -6.538  -6.537  -6.537  -6.537  -6.537  -6.536
  9 A"   10 A"   11 A"   41 A'   42 A'   43 A'   44 A'   45 A'                 
 -2.663  -2.663  -2.662  -2.662  -2.662  -2.659  -2.659  -2.659
 46 A'   47 A'   48 A'   49 A'   50 A'   12 A"   13 A"   14 A"                 
 -2.659  -2.658  -2.658  -2.658  -2.658  -2.658  -2.658  -2.647
 15 A"   16 A"   51 A'   52 A'   53 A'   54 A'   55 A'   56 A'                 
 -2.647  -2.647  -2.647  -2.647  -2.647  -2.647  -2.647  -2.647
 57 A'   17 A"   18 A"   58 A'   59 A'   19 A"   20 A"   21 A"                 
 -2.646  -0.959  -0.906  -0.883  -0.846  -0.827  -0.812  -0.806
 60 A'   61 A'   62 A'   63 A'   64 A'   65 A'   66 A'   67 A'                 
 -0.742  -0.739  -0.633  -0.632  -0.558  -0.522  -0.475  -0.468
 68 A'   69 A'   70 A'   71 A'   72 A'   73 A'   74 A'   22 A"                 
 -0.456  -0.451  -0.415  -0.410  -0.401  -0.389  -0.358  -0.345
 75 A'   76 A'   77 A'   78 A'   23 A"   24 A"   79 A'   80 A'                 
 -0.345  -0.341  -0.332  -0.321  -0.311  -0.310  -0.302  -0.275
 25 A"   81 A'   26 A"   27 A"   28 A"   82 A'   83 A'   84 A'                 
 -0.269  -0.268
 29 A"   30 A"                                                                 
 -- Virtual --                   
 -0.097  -0.071  -0.070  -0.043  -0.036  -0.010  -0.006  -0.001
 85 A'   31 A"   32 A"   86 A'   87 A'   88 A'   89 A'   90 A'                 
  0.013   0.021   0.024   0.037   0.038   0.054   0.055   0.058
 91 A'   92 A'   93 A'   94 A'   33 A"   34 A"   35 A"   95 A'                 
  0.061   0.063   0.064   0.065   0.067   0.077   0.080   0.082
 96 A'   36 A"   97 A'   98 A'   99 A'   37 A"  100 A'   38 A"                 
  0.089   0.091   0.098   0.100   0.110   0.117   0.118   0.124
101 A'  102 A'   39 A"  103 A'  104 A'  105 A'   40 A"  106 A'                 
  0.129   0.140   0.144   0.146   0.162   0.168   0.172   0.173
107 A'   41 A"   42 A"  108 A'  109 A'  110 A'  111 A'   43 A"                 
  0.176   0.181   0.193   0.195   0.212   0.215   0.218   0.220
 44 A"  112 A'  113 A'  114 A'  115 A'  116 A'  117 A'  118 A'                 
  0.234   0.246   0.247   0.249   0.258   0.259   0.259   0.265
119 A'  120 A'  121 A'  122 A'  123 A'   45 A"  124 A'  125 A'                 
  0.280   0.283   0.288   0.347   0.368   0.374   0.375   0.387
126 A'  127 A'  128 A'  129 A'  130 A'  131 A'  132 A'   46 A"                 
  0.410   0.414   0.415   0.420   0.427   0.430   0.437   0.439
 47 A"  133 A'   48 A"  134 A'  135 A'   49 A"  136 A'   50 A"                 
  0.454   0.474   0.485   0.485   0.490   0.491   0.493   0.498
 51 A"  137 A'   52 A"  138 A'  139 A'  140 A'   53 A"  141 A'                 
  0.502   0.512   0.513   0.522   0.530   0.535   0.539   0.544
142 A'  143 A'   54 A"  144 A'   55 A"   56 A"  145 A'   57 A"                 
  0.544   0.551   0.562   0.564   0.567   0.568   0.582   0.597
146 A'  147 A'   58 A"   59 A"   60 A"   61 A"   62 A"  148 A'                 
  0.603   0.615   0.650   0.656   0.681   0.682   0.685   0.704
149 A'   63 A"  150 A'   64 A"  151 A'  152 A'   65 A"  153 A'                 
  0.721   0.730   0.731   0.741   0.753   0.759   0.783   0.795
154 A'   66 A"  155 A'  156 A'  157 A'  158 A'  159 A'   67 A"                 
  0.805   0.816   0.820   0.824   0.841   0.843   0.845   0.845
160 A'  161 A'  162 A'  163 A'  164 A'   68 A"  165 A'  166 A'                 
  0.862   0.870   0.920   0.929   0.938   0.943   0.971   0.980
167 A'  168 A'  169 A'  170 A'   69 A"  171 A'  172 A'   70 A"                 
  0.996   1.020   1.043   1.071   1.094   1.105   1.134   1.147
173 A'  174 A'  175 A'  176 A'  177 A'  178 A'  179 A'   71 A"                 
  1.193   1.215   1.232   1.234   1.236   1.237   1.270   1.346
180 A'  181 A'   72 A"  182 A'   73 A"   74 A"   75 A"  183 A'                 
  1.433   1.434   1.448   1.514   1.563   1.596   1.720   1.727
184 A'  185 A'  186 A'  187 A'  188 A'  189 A'   76 A"   77 A"                 
  1.734   1.746   1.810   1.812   1.840   1.842   1.899   1.972
190 A'  191 A'  192 A'  193 A'   78 A"   79 A"   80 A"   81 A"                 
  1.987   2.005   2.023   2.026   2.033   2.076   2.083   2.085
 82 A"   83 A"   84 A"  194 A'  195 A'   85 A"  196 A'  197 A'                 
  2.109   2.148   2.157   2.183   2.194   2.213   2.230   2.249
198 A'  199 A'  200 A'  201 A'  202 A'  203 A'  204 A'   86 A"                 
  2.259   2.281   2.291   2.298   2.339   2.354   2.400   2.446
 87 A"  205 A'  206 A'  207 A'  208 A'  209 A'  210 A'  211 A'                 
  2.484   2.573   2.573   2.716   2.720   2.830   2.831   2.868
212 A'   88 A"  213 A'   89 A"   90 A"   91 A"   92 A"  214 A'                 
  2.961   2.987   3.044   3.047   3.055   3.154   3.186   3.399
215 A'  216 A'   93 A"  217 A'  218 A'  219 A'  220 A'  221 A'                 
  3.425   3.639   3.807   3.827   3.970   3.991   3.992   3.992
222 A'  223 A'  224 A'  225 A'   94 A"   95 A"   96 A"   97 A"                 
  3.994   3.995   4.032   4.044   4.064   4.069   4.071   4.077
226 A'   98 A"   99 A"  100 A"  101 A"  227 A'  228 A'  229 A'                 
  4.081   4.085   4.136   4.151   4.225   4.242   4.261   4.309
102 A"  230 A'  103 A"  231 A'  232 A'  233 A'  234 A'  235 A'                 
  4.339   4.373   4.405   4.438   4.489   4.814   6.622   6.763
236 A'  237 A'  238 A'  239 A'  240 A'  241 A'  242 A'  243 A'                 
  6.786   6.826   6.850   7.526   7.537   7.547   7.556   7.591
244 A'  245 A'  246 A'  104 A"  105 A"  106 A"  107 A"  108 A"                 
  7.641   7.645   7.653   7.668   7.682   7.687   7.719   7.762
247 A'  248 A'  249 A'  250 A'  251 A'  252 A'  253 A'  254 A'                 
  7.805   7.826   9.769  23.180  23.759  23.760  23.912  23.922
255 A'  256 A'  257 A'  258 A'  259 A'  260 A'  261 A'  262 A'                 
 24.001  25.820  26.222  26.639  47.900  48.015  48.035  48.071
263 A'  109 A"  264 A'  265 A'  266 A'  267 A'  268 A'  269 A'                 
 48.088 215.761 289.721 289.732 289.743 289.753 289.789 289.843
270 A'  271 A'  110 A"  111 A"  112 A"  113 A"  114 A"  272 A'                 
289.844 289.852 289.875 289.880 289.898 289.942 289.985 290.024
273 A'  274 A'  275 A'  276 A'  277 A'  278 A'  279 A'  280 A'                 
290.0471020.6921020.8361020.8611020.9061020.926
281 A'  282 A'  283 A'  284 A'  285 A'  286 A'                                 

 Beta MOs, Restricted
 -- Occupied --                  
-482.86 -482.86 -482.86 -482.86 -482.86 -101.58  -62.51  -62.51
  1 A'    2 A'    3 A'    4 A'    5 A'    6 A'    7 A'    8 A'                 
-62.511 -62.511 -62.510 -56.332 -56.332 -56.331 -56.331 -56.331
  9 A'   10 A'   11 A'   12 A'   13 A'   14 A'   15 A'   16 A'                 
-56.327 -56.327 -56.327 -56.327 -56.327 -56.327 -56.327 -56.327
  1 A"    2 A"    3 A"    4 A"   17 A'   18 A'    5 A"   19 A'                 
-56.327 -56.326 -10.290 -10.284 -10.284 -10.283 -10.283 -10.283
 20 A'   21 A'   22 A'   23 A'   24 A'   25 A'   26 A'   27 A'                 
 -9.498  -8.720  -8.720  -8.719  -8.719  -8.719  -7.263  -7.253
 28 A'   29 A'   30 A'   31 A'   32 A'   33 A'   34 A'    6 A"                 
 -7.252  -6.552  -6.552  -6.552  -6.552  -6.551  -6.538  -6.538
 35 A'   36 A'   37 A'   38 A'   39 A'   40 A'    7 A"    8 A"                 
 -6.538  -6.538  -6.538  -6.537  -6.537  -6.537  -6.537  -6.536
  9 A"   10 A"   11 A"   41 A'   42 A'   43 A'   44 A'   45 A'                 
 -2.663  -2.663  -2.662  -2.662  -2.662  -2.659  -2.659  -2.659
 46 A'   47 A'   48 A'   49 A'   50 A'   12 A"   13 A"   14 A"                 
 -2.659  -2.658  -2.658  -2.658  -2.658  -2.658  -2.658  -2.647
 15 A"   16 A"   51 A'   52 A'   53 A'   54 A'   55 A'   56 A'                 
 -2.647  -2.647  -2.647  -2.647  -2.647  -2.647  -2.647  -2.647
 57 A'   17 A"   18 A"   58 A'   59 A'   19 A"   20 A"   21 A"                 
 -2.646  -0.959  -0.906  -0.883  -0.846  -0.827  -0.812  -0.806
 60 A'   61 A'   62 A'   63 A'   64 A'   65 A'   66 A'   67 A'                 
 -0.742  -0.739  -0.633  -0.632  -0.558  -0.522  -0.475  -0.468
 68 A'   69 A'   70 A'   71 A'   72 A'   73 A'   74 A'   22 A"                 
 -0.456  -0.451  -0.415  -0.410  -0.401  -0.389  -0.358  -0.345
 75 A'   76 A'   77 A'   78 A'   23 A"   24 A"   79 A'   80 A'                 
 -0.345  -0.341  -0.332  -0.321  -0.311  -0.310  -0.302  -0.275
 25 A"   81 A'   26 A"   27 A"   28 A"   82 A'   83 A'   84 A'                 
 -0.269  -0.268
 29 A"   30 A"                                                                 
 -- Virtual --                   
 -0.097  -0.071  -0.070  -0.043  -0.036  -0.010  -0.006  -0.001
 85 A'   31 A"   32 A"   86 A'   87 A'   88 A'   89 A'   90 A'                 
  0.013   0.021   0.024   0.037   0.038   0.054   0.055   0.058
 91 A'   92 A'   93 A'   94 A'   33 A"   34 A"   35 A"   95 A'                 
  0.061   0.063   0.064   0.065   0.067   0.077   0.080   0.082
 96 A'   36 A"   97 A'   98 A'   99 A'   37 A"  100 A'   38 A"                 
  0.089   0.091   0.098   0.100   0.110   0.117   0.118   0.124
101 A'  102 A'   39 A"  103 A'  104 A'  105 A'   40 A"  106 A'                 
  0.129   0.140   0.144   0.146   0.162   0.168   0.172   0.173
107 A'   41 A"   42 A"  108 A'  109 A'  110 A'  111 A'   43 A"                 
  0.176   0.181   0.193   0.195   0.212   0.215   0.218   0.220
 44 A"  112 A'  113 A'  114 A'  115 A'  116 A'  117 A'  118 A'                 
  0.234   0.246   0.247   0.249   0.258   0.259   0.259   0.265
119 A'  120 A'  121 A'  122 A'  123 A'   45 A"  124 A'  125 A'                 
  0.280   0.283   0.288   0.347   0.368   0.374   0.375   0.387
126 A'  127 A'  128 A'  129 A'  130 A'  131 A'  132 A'   46 A"                 
  0.410   0.414   0.415   0.420   0.427   0.430   0.437   0.439
 47 A"  133 A'   48 A"  134 A'  135 A'   49 A"  136 A'   50 A"                 
  0.454   0.474   0.485   0.485   0.490   0.491   0.493   0.498
 51 A"  137 A'   52 A"  138 A'  139 A'  140 A'   53 A"  141 A'                 
  0.502   0.512   0.513   0.522   0.530   0.535   0.539   0.544
142 A'  143 A'   54 A"  144 A'   55 A"   56 A"  145 A'   57 A"                 
  0.544   0.551   0.562   0.564   0.567   0.568   0.582   0.597
146 A'  147 A'   58 A"   59 A"   60 A"   61 A"   62 A"  148 A'                 
  0.603   0.615   0.650   0.656   0.681   0.682   0.685   0.704
149 A'   63 A"  150 A'   64 A"  151 A'  152 A'   65 A"  153 A'                 
  0.721   0.730   0.731   0.741   0.753   0.759   0.783   0.795
154 A'   66 A"  155 A'  156 A'  157 A'  158 A'  159 A'   67 A"                 
  0.805   0.816   0.820   0.824   0.841   0.843   0.845   0.845
160 A'  161 A'  162 A'  163 A'  164 A'   68 A"  165 A'  166 A'                 
  0.862   0.870   0.920   0.929   0.938   0.943   0.971   0.980
167 A'  168 A'  169 A'  170 A'   69 A"  171 A'  172 A'   70 A"                 
  0.996   1.020   1.043   1.071   1.094   1.105   1.134   1.147
173 A'  174 A'  175 A'  176 A'  177 A'  178 A'  179 A'   71 A"                 
  1.193   1.215   1.232   1.234   1.236   1.237   1.270   1.346
180 A'  181 A'   72 A"  182 A'   73 A"   74 A"   75 A"  183 A'                 
  1.433   1.434   1.448   1.514   1.563   1.596   1.720   1.727
184 A'  185 A'  186 A'  187 A'  188 A'  189 A'   76 A"   77 A"                 
  1.734   1.746   1.810   1.812   1.840   1.842   1.899   1.972
190 A'  191 A'  192 A'  193 A'   78 A"   79 A"   80 A"   81 A"                 
  1.987   2.005   2.023   2.026   2.033   2.076   2.083   2.085
 82 A"   83 A"   84 A"  194 A'  195 A'   85 A"  196 A'  197 A'                 
  2.109   2.148   2.157   2.183   2.194   2.213   2.230   2.249
198 A'  199 A'  200 A'  201 A'  202 A'  203 A'  204 A'   86 A"                 
  2.259   2.281   2.291   2.298   2.339   2.354   2.400   2.446
 87 A"  205 A'  206 A'  207 A'  208 A'  209 A'  210 A'  211 A'                 
  2.484   2.573   2.573   2.716   2.720   2.830   2.831   2.868
212 A'   88 A"  213 A'   89 A"   90 A"   91 A"   92 A"  214 A'                 
  2.961   2.987   3.044   3.047   3.055   3.154   3.186   3.399
215 A'  216 A'   93 A"  217 A'  218 A'  219 A'  220 A'  221 A'                 
  3.425   3.639   3.807   3.827   3.970   3.991   3.992   3.992
222 A'  223 A'  224 A'  225 A'   94 A"   95 A"   96 A"   97 A"                 
  3.994   3.995   4.032   4.044   4.064   4.069   4.071   4.077
226 A'   98 A"   99 A"  100 A"  101 A"  227 A'  228 A'  229 A'                 
  4.081   4.085   4.136   4.151   4.225   4.242   4.261   4.309
102 A"  230 A'  103 A"  231 A'  232 A'  233 A'  234 A'  235 A'                 
  4.339   4.373   4.405   4.438   4.489   4.814   6.622   6.763
236 A'  237 A'  238 A'  239 A'  240 A'  241 A'  242 A'  243 A'                 
  6.786   6.826   6.850   7.526   7.537   7.547   7.556   7.591
244 A'  245 A'  246 A'  104 A"  105 A"  106 A"  107 A"  108 A"                 
  7.641   7.645   7.653   7.668   7.682   7.687   7.719   7.762
247 A'  248 A'  249 A'  250 A'  251 A'  252 A'  253 A'  254 A'                 
  7.805   7.826   9.769  23.180  23.759  23.760  23.912  23.922
255 A'  256 A'  257 A'  258 A'  259 A'  260 A'  261 A'  262 A'                 
 24.001  25.820  26.222  26.639  47.900  48.015  48.035  48.071
263 A'  109 A"  264 A'  265 A'  266 A'  267 A'  268 A'  269 A'                 
 48.088 215.761 289.721 289.732 289.743 289.753 289.789 289.843
270 A'  271 A'  110 A"  111 A"  112 A"  113 A"  114 A"  272 A'                 
289.844 289.852 289.875 289.880 289.898 289.942 289.985 290.024
273 A'  274 A'  275 A'  276 A'  277 A'  278 A'  279 A'  280 A'                 
290.0471020.6921020.8361020.8611020.9061020.926
281 A'  282 A'  283 A'  284 A'  285 A'  286 A'                                 
 --------------------------------------------------------------

          Ground-State Mulliken Net Atomic Charges

     Atom                 Charge (a.u.)
  ----------------------------------------
      1 C                     0.409930
      2 C                    -0.019451
      3 C                    -0.058651
      4 C                     0.131580
      5 C                    -0.061394
      6 C                    -0.017071
      7 Cl                    0.547766
      8 Br                   -0.182008
      9 Br                   -0.195946
     10 Br                   -0.176241
     11 Br                   -0.196143
     12 Br                   -0.182371
  ----------------------------------------
  Sum of atomic charges =     0.000000

 -----------------------------------------------------------------
                    Cartesian Multipole Moments
 -----------------------------------------------------------------
    Charge (ESU x 10^10)
                -0.0000
    Dipole Moment (Debye)
         X       0.0009      Y       0.2065      Z      -0.0000
       Tot       0.2065
    Quadrupole Moments (Debye-Ang)
        XX    -132.7220     XY       0.0198     YY    -134.6277
        XZ      -0.0000     YZ      -0.0000     ZZ    -139.1110
    Octopole Moments (Debye-Ang^2)
       XXX       0.0480    XXY      14.8738    XYY      -0.0081
       YYY      57.7075    XXZ      -0.0000    XYZ       0.0000
       YYZ      -0.0000    XZZ       0.0069    YZZ      16.3513
       ZZZ      -0.0000
    Hexadecapole Moments (Debye-Ang^3)
      XXXX   -3682.9205   XXXY       0.1316   XXYY   -1151.5276
      XYYY       0.1461   YYYY   -3317.0786   XXXZ      -0.0000
      XXYZ       0.0000   XYYZ      -0.0000   YYYZ      -0.0000
      XXZZ    -698.0847   XYZZ       0.0231   YYZZ    -622.9066
      XZZZ      -0.0000   YZZZ      -0.0000   ZZZZ    -166.9692
 -----------------------------------------------------------------
 Calculating MO derivatives via CPSCF
    1     0    39    0.0230205  
    2     0    39    0.0105809  
    3     0    39    0.0018729  
    4     0    39    0.0001439  
    5    20    19    0.0000101  
    6    38     1    0.0000010  
    7    39     0    0.0000001  Converged
 Time for AOints: 322.5 s (CPU) 81.0 s (wall)
 ------------------------------------------------------------------------------
                     AOints        : Timing summary (seconds)
 ------------------------------------------------------------------------------
     job step          cpu (% of tot)      sys (% of tot)     wall (% of tot)
 ------------------------------------------------------------------------------
  AOints            0.3225E+03 ( 8.1)   0.1300E-04 ( 5.1)   0.8096E+02 ( 8.0)
 ------------------------------------------------------------------------------
   Grand Totals     0.3985E+04          0.2540E-03          0.1014E+04
 ------------------------------------------------------------------------------
 Polarizability Matrix (a.u.)
            1           2           3
    1-232.8840425   0.0017181  -0.0000000
    2   0.0017181-222.3715167   0.0000000
    3  -0.0000000   0.0000000 -98.3055861
 Calculating analytic Hessian of the SCF energy

 Direct stationary perturbation theory relativistic correction:

 rels  =      84.797018345955
 relv  =    -293.081843827352
 rel2e =      51.388359752185
 E_rel =    -156.896465729212

 Hessian of the SCF Energy
            1           2           3           4           5           6
    1   0.5869205  -0.0000924   0.0000000  -0.2403612   0.0554675  -0.0000000
    2  -0.0000924   0.4995263  -0.0000000   0.1135202  -0.1398419   0.0000000
    3   0.0000000  -0.0000000   0.1071813  -0.0000000   0.0000000  -0.0518868
    4  -0.2403612   0.1135202  -0.0000000   0.5063823  -0.0442109   0.0000000
    5   0.0554675  -0.1398419   0.0000000  -0.0442109   0.5608565  -0.0000000
    6  -0.0000000   0.0000000  -0.0518868   0.0000000  -0.0000000   0.0999545
    7   0.0305234   0.0220085  -0.0000000  -0.0917010   0.0256364  -0.0000000
    8   0.0766680  -0.0271659   0.0000000  -0.0256539  -0.2896249   0.0000000
    9  -0.0000000   0.0000000   0.0023367  -0.0000000   0.0000000  -0.0497404
   10  -0.0670526  -0.0000068   0.0000000   0.0295368  -0.0759944  -0.0000000
   11  -0.0000040  -0.0001742  -0.0000000  -0.0217746  -0.0272576   0.0000000
   12   0.0000000  -0.0000000   0.0032967  -0.0000000   0.0000000   0.0028409
   13   0.0304970  -0.0220000  -0.0000000  -0.0169271   0.0286398  -0.0000000
   14  -0.0766324  -0.0271177   0.0000000   0.0287923  -0.0494929  -0.0000000
   15   0.0000000   0.0000000   0.0023239   0.0000000  -0.0000000   0.0030227
   16  -0.2401854  -0.1134486  -0.0000000  -0.0560569   0.0278795  -0.0000000
   17  -0.0554399  -0.1398372  -0.0000000  -0.0278598   0.0578305   0.0000000
   18   0.0000000  -0.0000000  -0.0518934  -0.0000000   0.0000000   0.0037719
   19  -0.0376823   0.0000529  -0.0000000  -0.0007001   0.0234448   0.0000000
   20   0.0000562  -0.1617648   0.0000000   0.0039273  -0.0377331  -0.0000000
   21  -0.0000000  -0.0000000  -0.0227032   0.0000000  -0.0000000   0.0033588
   22  -0.0340652  -0.0167374   0.0000000  -0.1130390  -0.0484328   0.0000000
   23  -0.0014102   0.0003839  -0.0000000  -0.0492802  -0.0592705   0.0000000
   24  -0.0000000   0.0000000   0.0029430   0.0000000  -0.0000000  -0.0192622
   25   0.0027043  -0.0006059   0.0000000  -0.0149580   0.0121107   0.0000000
   26  -0.0031350  -0.0020467   0.0000000   0.0268945  -0.0181682  -0.0000000
   27   0.0000000   0.0000000   0.0032302  -0.0000000   0.0000000   0.0024724
   28  -0.0000478  -0.0000001   0.0000000  -0.0024364   0.0000327  -0.0000000
   29  -0.0000027  -0.0003017   0.0000000  -0.0023748   0.0027941   0.0000000
   30   0.0000000  -0.0000000  -0.0009803  -0.0000000   0.0000000   0.0032627
   31   0.0027061   0.0006157  -0.0000000  -0.0004766  -0.0001484   0.0000000
   32   0.0031320  -0.0020394   0.0000000  -0.0002852  -0.0001004  -0.0000000
   33  -0.0000000   0.0000000   0.0032340   0.0000000  -0.0000000  -0.0009913
   34  -0.0339561   0.0166943   0.0000000   0.0007367  -0.0044244   0.0000000
   35   0.0013927   0.0003801  -0.0000000  -0.0016942   0.0000074   0.0000000
   36  -0.0000000   0.0000000   0.0029178  -0.0000000   0.0000000   0.0031968
            7           8           9          10          11          12
    1   0.0305234   0.0766680  -0.0000000  -0.0670526  -0.0000040   0.0000000
    2   0.0220085  -0.0271659   0.0000000  -0.0000068  -0.0001742  -0.0000000
    3  -0.0000000   0.0000000   0.0023367   0.0000000  -0.0000000   0.0032967
    4  -0.0917010  -0.0256539  -0.0000000   0.0295368  -0.0217746  -0.0000000
    5   0.0256364  -0.2896249   0.0000000  -0.0759944  -0.0272576   0.0000000
    6  -0.0000000   0.0000000  -0.0497404  -0.0000000   0.0000000   0.0028409
    7   0.5001313   0.0418564   0.0000000  -0.2364573  -0.1104798  -0.0000000
    8   0.0418564   0.5541709  -0.0000000  -0.0582663  -0.1391431  -0.0000000
    9   0.0000000  -0.0000000   0.0999703   0.0000000   0.0000000  -0.0497432
   10  -0.2364573  -0.0582663   0.0000000   0.5744045  -0.0000811   0.0000000
   11  -0.1104798  -0.1391431   0.0000000  -0.0000811   0.4804255  -0.0000000
   12  -0.0000000  -0.0000000  -0.0497432   0.0000000  -0.0000000   0.0995630
   13  -0.0555028  -0.0274458  -0.0000000  -0.2366701   0.1105962  -0.0000000
   14   0.0274889   0.0574042   0.0000000   0.0583233  -0.1391625  -0.0000000
   15  -0.0000000   0.0000000   0.0027690  -0.0000000   0.0000000  -0.0497551
   16  -0.0170034  -0.0287916   0.0000000   0.0295723   0.0217848  -0.0000000
   17  -0.0286430  -0.0495007  -0.0000000   0.0760361  -0.0273196   0.0000000
   18   0.0000000  -0.0000000   0.0030284  -0.0000000   0.0000000   0.0028695
   19  -0.0030256  -0.0003572   0.0000000   0.0003317   0.0000004  -0.0000000
   20   0.0024333   0.0029106  -0.0000000   0.0000060  -0.0004238   0.0000000
   21   0.0000000   0.0000000   0.0037543  -0.0000000   0.0000000  -0.0011674
   22  -0.0140679  -0.0117163  -0.0000000   0.0024735   0.0005230   0.0000000
   23  -0.0262214  -0.0179715  -0.0000000   0.0028788  -0.0020966  -0.0000000
   24  -0.0000000   0.0000000   0.0022433   0.0000000  -0.0000000   0.0032745
   25  -0.1123593   0.0477943  -0.0000000  -0.0338445   0.0155059   0.0000000
   26   0.0477758  -0.0584512  -0.0000000   0.0007877   0.0011234   0.0000000
   27   0.0000000  -0.0000000  -0.0192498  -0.0000000   0.0000000   0.0023648
   28  -0.0005510  -0.0184738  -0.0000000  -0.0308894  -0.0000623   0.0000000
   29  -0.0036868  -0.0323090  -0.0000000  -0.0000341  -0.1450024   0.0000000
   30  -0.0000000   0.0000000   0.0023346   0.0000000  -0.0000000  -0.0191947
   31   0.0004310   0.0041039   0.0000000  -0.0338926  -0.0154984  -0.0000000
   32   0.0016250  -0.0000821  -0.0000000  -0.0007677   0.0011372  -0.0000000
   33  -0.0000000   0.0000000   0.0032801  -0.0000000   0.0000000   0.0023766
   34  -0.0004169   0.0002821  -0.0000000   0.0024877  -0.0005109  -0.0000000
   35   0.0002067  -0.0002372   0.0000000  -0.0028819  -0.0021058   0.0000000
   36   0.0000000  -0.0000000  -0.0009831   0.0000000  -0.0000000   0.0032744
           13          14          15          16          17          18
    1   0.0304970  -0.0766324   0.0000000  -0.2401854  -0.0554399   0.0000000
    2  -0.0220000  -0.0271177   0.0000000  -0.1134486  -0.1398372  -0.0000000
    3  -0.0000000   0.0000000   0.0023239  -0.0000000  -0.0000000  -0.0518934
    4  -0.0169271   0.0287923   0.0000000  -0.0560569  -0.0278598  -0.0000000
    5   0.0286398  -0.0494929  -0.0000000   0.0278795   0.0578305   0.0000000
    6  -0.0000000  -0.0000000   0.0030227  -0.0000000   0.0000000   0.0037719
    7  -0.0555028   0.0274889  -0.0000000  -0.0170034  -0.0286430   0.0000000
    8  -0.0274458   0.0574042   0.0000000  -0.0287916  -0.0495007  -0.0000000
    9  -0.0000000   0.0000000   0.0027690   0.0000000  -0.0000000   0.0030284
   10  -0.2366701   0.0583233  -0.0000000   0.0295723   0.0760361  -0.0000000
   11   0.1105962  -0.1391625   0.0000000   0.0217848  -0.0273196   0.0000000
   12  -0.0000000  -0.0000000  -0.0497551  -0.0000000   0.0000000   0.0028695
   13   0.5012352  -0.0412542   0.0000000  -0.0916829  -0.0258968   0.0000000
   14  -0.0412542   0.5547825  -0.0000000   0.0254072  -0.2899401   0.0000000
   15   0.0000000  -0.0000000   0.0999334  -0.0000000  -0.0000000  -0.0497514
   16  -0.0916829   0.0254072  -0.0000000   0.5055276   0.0448955   0.0000000
   17  -0.0258968  -0.2899401  -0.0000000   0.0448955   0.5610657  -0.0000000
   18   0.0000000   0.0000000  -0.0497514   0.0000000  -0.0000000   0.0999626
   19  -0.0030233   0.0003546  -0.0000000  -0.0006898  -0.0234516  -0.0000000
   20  -0.0024339   0.0029228   0.0000000  -0.0039351  -0.0378133  -0.0000000
   21  -0.0000000  -0.0000000   0.0037567  -0.0000000   0.0000000   0.0033647
   22  -0.0004182  -0.0002898   0.0000000   0.0007363   0.0044280  -0.0000000
   23  -0.0002103  -0.0002377   0.0000000   0.0016964   0.0000055   0.0000000
   24   0.0000000  -0.0000000  -0.0009840  -0.0000000   0.0000000   0.0032004
   25   0.0004284  -0.0041086   0.0000000  -0.0004698   0.0001479  -0.0000000
   26  -0.0016230  -0.0000780   0.0000000   0.0002827  -0.0000986   0.0000000
   27   0.0000000   0.0000000   0.0032785  -0.0000000  -0.0000000  -0.0009909
   28  -0.0005481   0.0184787  -0.0000000  -0.0024380  -0.0000284   0.0000000
   29   0.0036780  -0.0323986  -0.0000000   0.0023931   0.0027945  -0.0000000
   30   0.0000000   0.0000000   0.0023555   0.0000000   0.0000000   0.0032638
   31  -0.1132725  -0.0483017   0.0000000  -0.0149832  -0.0121405  -0.0000000
   32  -0.0482812  -0.0586851  -0.0000000  -0.0269274  -0.0181934   0.0000000
   33   0.0000000  -0.0000000  -0.0192044  -0.0000000   0.0000000   0.0024828
   34  -0.0141160   0.0117411   0.0000000  -0.1123271   0.0479527  -0.0000000
   35   0.0262311  -0.0179979  -0.0000000   0.0487632  -0.0589934   0.0000000
   36  -0.0000000   0.0000000   0.0022552   0.0000000  -0.0000000  -0.0193083
           19          20          21          22          23          24
    1  -0.0376823   0.0000562  -0.0000000  -0.0340652  -0.0014102  -0.0000000
    2   0.0000529  -0.1617648  -0.0000000  -0.0167374   0.0003839   0.0000000
    3  -0.0000000   0.0000000  -0.0227032   0.0000000  -0.0000000   0.0029430
    4  -0.0007001   0.0039273   0.0000000  -0.1130390  -0.0492802   0.0000000
    5   0.0234448  -0.0377331  -0.0000000  -0.0484328  -0.0592705  -0.0000000
    6   0.0000000  -0.0000000   0.0033588   0.0000000   0.0000000  -0.0192622
    7  -0.0030256   0.0024333   0.0000000  -0.0140679  -0.0262214  -0.0000000
    8  -0.0003572   0.0029106   0.0000000  -0.0117163  -0.0179715   0.0000000
    9   0.0000000  -0.0000000   0.0037543  -0.0000000  -0.0000000   0.0022433
   10   0.0003317   0.0000060  -0.0000000   0.0024735   0.0028788   0.0000000
   11   0.0000004  -0.0004238   0.0000000   0.0005230  -0.0020966  -0.0000000
   12  -0.0000000   0.0000000  -0.0011674   0.0000000  -0.0000000   0.0032745
   13  -0.0030233  -0.0024339  -0.0000000  -0.0004182  -0.0002103   0.0000000
   14   0.0003546   0.0029228  -0.0000000  -0.0002898  -0.0002377  -0.0000000
   15  -0.0000000   0.0000000   0.0037567   0.0000000   0.0000000  -0.0009840
   16  -0.0006898  -0.0039351  -0.0000000   0.0007363   0.0016964  -0.0000000
   17  -0.0234516  -0.0378133   0.0000000   0.0044280   0.0000055   0.0000000
   18  -0.0000000  -0.0000000   0.0033647  -0.0000000   0.0000000   0.0032004
   19   0.0619701  -0.0000415   0.0000000  -0.0085154   0.0094837   0.0000000
   20  -0.0000415   0.2349108   0.0000000   0.0011407   0.0001807   0.0000000
   21   0.0000000   0.0000000   0.0099301   0.0000000   0.0000000  -0.0002844
   22  -0.0085154   0.0011407   0.0000000   0.1671193   0.0680563   0.0000000
   23   0.0094837   0.0001807   0.0000000   0.0680563   0.0914625  -0.0000000
   24   0.0000000   0.0000000  -0.0002844   0.0000000  -0.0000000   0.0086654
   25  -0.0001117   0.0003733   0.0000000   0.0018787  -0.0038895   0.0000000
   26   0.0010572  -0.0009462  -0.0000000   0.0040682  -0.0116559   0.0000000
   27   0.0000000  -0.0000000   0.0001522  -0.0000000   0.0000000  -0.0000229
   28   0.0000859  -0.0000008  -0.0000000  -0.0000877  -0.0009416  -0.0000000
   29   0.0000005  -0.0014735  -0.0000000  -0.0001856  -0.0007672  -0.0000000
   30  -0.0000000  -0.0000000  -0.0000316   0.0000000   0.0000000   0.0001434
   31  -0.0001111  -0.0003735  -0.0000000  -0.0008101  -0.0005181   0.0000000
   32  -0.0010568  -0.0009468   0.0000000  -0.0004985  -0.0002411  -0.0000000
   33  -0.0000000  -0.0000000   0.0001514   0.0000000  -0.0000000  -0.0000194
   34  -0.0085284  -0.0011518   0.0000000  -0.0012044   0.0003559   0.0000000
   35  -0.0094870   0.0001767   0.0000000  -0.0003558   0.0002077  -0.0000000
   36   0.0000000   0.0000000  -0.0002818  -0.0000000  -0.0000000   0.0001030
           25          26          27          28          29          30
    1   0.0027043  -0.0031350   0.0000000  -0.0000478  -0.0000027   0.0000000
    2  -0.0006059  -0.0020467   0.0000000  -0.0000001  -0.0003017  -0.0000000
    3   0.0000000   0.0000000   0.0032302   0.0000000   0.0000000  -0.0009803
    4  -0.0149580   0.0268945  -0.0000000  -0.0024364  -0.0023748  -0.0000000
    5   0.0121107  -0.0181682   0.0000000   0.0000327   0.0027941   0.0000000
    6   0.0000000  -0.0000000   0.0024724  -0.0000000   0.0000000   0.0032627
    7  -0.1123593   0.0477758   0.0000000  -0.0005510  -0.0036868  -0.0000000
    8   0.0477943  -0.0584512  -0.0000000  -0.0184738  -0.0323090   0.0000000
    9  -0.0000000  -0.0000000  -0.0192498  -0.0000000  -0.0000000   0.0023346
   10  -0.0338445   0.0007877  -0.0000000  -0.0308894  -0.0000341   0.0000000
   11   0.0155059   0.0011234   0.0000000  -0.0000623  -0.1450024  -0.0000000
   12   0.0000000   0.0000000   0.0023648   0.0000000   0.0000000  -0.0191947
   13   0.0004284  -0.0016230   0.0000000  -0.0005481   0.0036780   0.0000000
   14  -0.0041086  -0.0000780   0.0000000   0.0184787  -0.0323986   0.0000000
   15   0.0000000   0.0000000   0.0032785  -0.0000000  -0.0000000   0.0023555
   16  -0.0004698   0.0002827  -0.0000000  -0.0024380   0.0023931   0.0000000
   17   0.0001479  -0.0000986  -0.0000000  -0.0000284   0.0027945   0.0000000
   18  -0.0000000   0.0000000  -0.0009909   0.0000000  -0.0000000   0.0032638
   19  -0.0001117   0.0010572   0.0000000   0.0000859   0.0000005  -0.0000000
   20   0.0003733  -0.0009462  -0.0000000  -0.0000008  -0.0014735  -0.0000000
   21   0.0000000  -0.0000000   0.0001522  -0.0000000  -0.0000000  -0.0000316
   22   0.0018787   0.0040682  -0.0000000  -0.0000877  -0.0001856   0.0000000
   23  -0.0038895  -0.0116559   0.0000000  -0.0009416  -0.0007672   0.0000000
   24   0.0000000   0.0000000  -0.0000229  -0.0000000  -0.0000000   0.0001434
   25   0.1673405  -0.0660996  -0.0000000  -0.0086977  -0.0021188   0.0000000
   26  -0.0660996   0.0919502   0.0000000  -0.0101340  -0.0016258   0.0000000
   27  -0.0000000   0.0000000   0.0086542  -0.0000000  -0.0000000  -0.0000038
   28  -0.0086977  -0.0101340  -0.0000000   0.0544272   0.0000063  -0.0000000
   29  -0.0021188  -0.0016258  -0.0000000   0.0000063   0.2107066   0.0000000
   30   0.0000000   0.0000000  -0.0000038  -0.0000000   0.0000000   0.0087055
   31  -0.0011028  -0.0003726  -0.0000000  -0.0087286   0.0021365  -0.0000000
   32   0.0003739   0.0002372  -0.0000000   0.0101792  -0.0016465   0.0000000
   33   0.0000000  -0.0000000   0.0001338  -0.0000000  -0.0000000   0.0000026
   34  -0.0008081   0.0004980  -0.0000000  -0.0000884   0.0001885  -0.0000000
   35   0.0005164  -0.0002402  -0.0000000   0.0009440  -0.0007705  -0.0000000
   36  -0.0000000  -0.0000000  -0.0000187   0.0000000  -0.0000000   0.0001422
           31          32          33          34          35          36
    1   0.0027061   0.0031320  -0.0000000  -0.0339561   0.0013927  -0.0000000
    2   0.0006157  -0.0020394   0.0000000   0.0166943   0.0003801   0.0000000
    3  -0.0000000   0.0000000   0.0032340   0.0000000  -0.0000000   0.0029178
    4  -0.0004766  -0.0002852   0.0000000   0.0007367  -0.0016942  -0.0000000
    5  -0.0001484  -0.0001004  -0.0000000  -0.0044244   0.0000074   0.0000000
    6   0.0000000  -0.0000000  -0.0009913   0.0000000   0.0000000   0.0031968
    7   0.0004310   0.0016250  -0.0000000  -0.0004169   0.0002067   0.0000000
    8   0.0041039  -0.0000821   0.0000000   0.0002821  -0.0002372  -0.0000000
    9   0.0000000  -0.0000000   0.0032801  -0.0000000   0.0000000  -0.0009831
   10  -0.0338926  -0.0007677  -0.0000000   0.0024877  -0.0028819   0.0000000
   11  -0.0154984   0.0011372   0.0000000  -0.0005109  -0.0021058  -0.0000000
   12  -0.0000000  -0.0000000   0.0023766  -0.0000000   0.0000000   0.0032744
   13  -0.1132725  -0.0482812   0.0000000  -0.0141160   0.0262311  -0.0000000
   14  -0.0483017  -0.0586851  -0.0000000   0.0117411  -0.0179979   0.0000000
   15   0.0000000  -0.0000000  -0.0192044   0.0000000  -0.0000000   0.0022552
   16  -0.0149832  -0.0269274  -0.0000000  -0.1123271   0.0487632   0.0000000
   17  -0.0121405  -0.0181934   0.0000000   0.0479527  -0.0589934  -0.0000000
   18  -0.0000000   0.0000000   0.0024828  -0.0000000   0.0000000  -0.0193083
   19  -0.0001111  -0.0010568  -0.0000000  -0.0085284  -0.0094870   0.0000000
   20  -0.0003735  -0.0009468  -0.0000000  -0.0011518   0.0001767   0.0000000
   21  -0.0000000   0.0000000   0.0001514   0.0000000   0.0000000  -0.0002818
   22  -0.0008101  -0.0004985   0.0000000  -0.0012044  -0.0003558  -0.0000000
   23  -0.0005181  -0.0002411  -0.0000000   0.0003559   0.0002077  -0.0000000
   24   0.0000000  -0.0000000  -0.0000194   0.0000000  -0.0000000   0.0001030
   25  -0.0011028   0.0003739   0.0000000  -0.0008081   0.0005164  -0.0000000
   26  -0.0003726   0.0002372  -0.0000000   0.0004980  -0.0002402  -0.0000000
   27  -0.0000000  -0.0000000   0.0001338  -0.0000000  -0.0000000  -0.0000187
   28  -0.0087286   0.0101792  -0.0000000  -0.0000884   0.0009440   0.0000000
   29   0.0021365  -0.0016465  -0.0000000   0.0001885  -0.0007705  -0.0000000
   30  -0.0000000   0.0000000   0.0000026  -0.0000000  -0.0000000   0.0001422
   31   0.1683566   0.0665855   0.0000000   0.0018840   0.0039115  -0.0000000
   32   0.0665855   0.0923031   0.0000000  -0.0040788  -0.0117425  -0.0000000
   33   0.0000000   0.0000000   0.0085657   0.0000000   0.0000000  -0.0000119
   34   0.0018840  -0.0040788   0.0000000   0.1663370  -0.0675467  -0.0000000
   35   0.0039115  -0.0117425   0.0000000  -0.0675467   0.0913157   0.0000000
   36  -0.0000000  -0.0000000  -0.0000119  -0.0000000   0.0000000   0.0087142
 **********************************************************************
 **                                                                  **
 **                       VIBRATIONAL ANALYSIS                       **
 **                       --------------------                       **
 **                                                                  **
 **        VIBRATIONAL FREQUENCIES (CM**-1) AND NORMAL MODES         **
 **     FORCE CONSTANTS (mDYN/ANGSTROM) AND REDUCED MASSES (AMU)     **
 **                  INFRARED INTENSITIES (KM/MOL)                   **
 **                                                                  **
 **********************************************************************


 Mode:                 1                      2                      3
 Frequency:        36.78                  40.72                  58.21
 Force Cnst:      0.0613                 0.0596                 0.0939
 Red. Mass:      76.9383                61.0070                47.0247
 IR Active:          YES                    YES                    YES
 IR Intens:        0.000                  0.002                  0.004
 Raman Active:       YES                    YES                    YES
               X      Y      Z        X      Y      Z        X      Y      Z
 C          0.000  0.000 -0.007   -0.000  0.000  0.190   -0.000  0.000  0.236
 C         -0.000  0.000  0.086    0.000 -0.000  0.041   -0.000  0.000  0.066
 C          0.000 -0.000 -0.083    0.000 -0.000 -0.032    0.000 -0.000  0.046
 C          0.000 -0.000 -0.004    0.000  0.000  0.101    0.000 -0.000  0.022
 C          0.000  0.000  0.083    0.000 -0.000 -0.028    0.000 -0.000  0.046
 C          0.000 -0.000 -0.090    0.000 -0.000  0.036   -0.000  0.000  0.066
 Cl        -0.000  0.000 -0.019   -0.000  0.000  0.574   -0.000  0.000  0.788
 Br        -0.000  0.000  0.495   -0.000  0.000 -0.044    0.000 -0.000 -0.320
 Br         0.000 -0.000 -0.478    0.000 -0.000 -0.391    0.000 -0.000  0.195
 Br        -0.000 -0.000 -0.019   -0.000  0.000  0.571   -0.000 -0.000 -0.171
 Br         0.000  0.000  0.504    0.000 -0.000 -0.365    0.000  0.000  0.195
 Br         0.000 -0.000 -0.491   -0.000 -0.000 -0.071   -0.000  0.000 -0.320
 TransDip   0.000 -0.000  0.000    0.000  0.000 -0.001    0.000  0.000 -0.002

 Mode:                 4                      5                      6
 Frequency:       145.56                 145.73                 148.50
 Force Cnst:      0.7830                 0.7786                 0.8766
 Red. Mass:      62.7271                62.2293                67.4700
 IR Active:          YES                    YES                    YES
 IR Intens:        0.346                  0.340                  0.200
 Raman Active:       YES                    YES                    YES
               X      Y      Z        X      Y      Z        X      Y      Z
 C          0.118 -0.148  0.000   -0.104 -0.168  0.000    0.000 -0.135  0.000
 C          0.129 -0.105  0.000   -0.140 -0.149  0.000   -0.036 -0.151  0.000
 C          0.175 -0.148  0.000   -0.120 -0.128  0.000    0.002 -0.146  0.000
 C          0.122 -0.144  0.000   -0.107 -0.164  0.000    0.000 -0.215  0.000
 C          0.141 -0.109  0.000   -0.158 -0.163  0.000   -0.001 -0.146  0.000
 C          0.155 -0.135  0.000   -0.110 -0.123  0.000    0.036 -0.151  0.000
 Cl        -0.013 -0.156 -0.000    0.011 -0.177 -0.000    0.001 -0.155 -0.000
 Br        -0.246  0.567 -0.000   -0.309  0.009 -0.000   -0.033 -0.203 -0.000
 Br         0.198 -0.212 -0.000   -0.020  0.061 -0.000    0.381  0.441 -0.000
 Br        -0.395 -0.192 -0.000    0.350 -0.218 -0.000   -0.007 -0.259 -0.000
 Br         0.045  0.087 -0.000   -0.196 -0.197 -0.000   -0.375  0.434 -0.000
 Br         0.276 -0.061 -0.000    0.282  0.560 -0.000    0.034 -0.202 -0.000
 TransDip  -0.014  0.012 -0.000    0.013  0.014 -0.000   -0.000  0.014 -0.000

 Mode:                 7                      8                      9
 Frequency:       152.55                 157.67                 208.98
 Force Cnst:      0.1878                 1.1332                 1.5149
 Red. Mass:      13.6947                77.3629                58.8777
 IR Active:          YES                    YES                    YES
 IR Intens:        0.287                  0.013                  0.000
 Raman Active:       YES                    YES                    YES
               X      Y      Z        X      Y      Z        X      Y      Z
 C          0.000  0.000  0.364    0.024 -0.001  0.000    0.083  0.002 -0.000
 C          0.000  0.000  0.396    0.056  0.021  0.000    0.148  0.173  0.000
 C         -0.000  0.000  0.413    0.033  0.011  0.000   -0.115  0.156  0.000
 C         -0.000  0.000  0.416    0.037 -0.001  0.000   -0.067 -0.001  0.000
 C         -0.000  0.000  0.414    0.033 -0.013  0.000   -0.111 -0.155 -0.000
 C         -0.000  0.000  0.396    0.057 -0.023 -0.000    0.151 -0.173 -0.000
 Cl         0.000  0.000 -0.145   -0.132 -0.001 -0.000   -0.408  0.002  0.000
 Br         0.000 -0.000 -0.057   -0.047  0.211 -0.000    0.408  0.154 -0.000
 Br        -0.000 -0.000 -0.063   -0.221 -0.469 -0.000   -0.313  0.182 -0.000
 Br        -0.000  0.000 -0.061    0.568 -0.001 -0.000   -0.039 -0.002 -0.000
 Br         0.000 -0.000 -0.062   -0.229  0.479 -0.000   -0.304 -0.177  0.000
 Br        -0.000  0.000 -0.057   -0.050 -0.218  0.000    0.415 -0.157  0.000
 TransDip   0.000 -0.000 -0.017   -0.004  0.000 -0.000   -0.001 -0.000 -0.000

 Mode:                10                     11                     12
 Frequency:       216.33                 220.73                 238.84
 Force Cnst:      1.1105                 1.8457                 2.4607
 Red. Mass:      40.2732                64.2982                73.2113
 IR Active:          YES                    YES                    YES
 IR Intens:        0.017                  0.007                  0.004
 Raman Active:       YES                    YES                    YES
               X      Y      Z        X      Y      Z        X      Y      Z
 C          0.082  0.001 -0.000   -0.002  0.180  0.000   -0.001 -0.082 -0.000
 C          0.022 -0.032 -0.000   -0.155  0.046  0.000   -0.098 -0.097 -0.000
 C         -0.096  0.004  0.000   -0.195  0.052  0.000    0.021 -0.008  0.000
 C         -0.102 -0.001  0.000    0.003 -0.146 -0.000   -0.000  0.179  0.000
 C         -0.093 -0.003  0.000    0.202  0.056 -0.000   -0.021 -0.007  0.000
 C          0.025  0.033 -0.000    0.151  0.049 -0.000    0.095 -0.096 -0.000
 Cl         0.906  0.002  0.000   -0.010  0.207 -0.000    0.001 -0.112  0.000
 Br        -0.045  0.160  0.000   -0.238 -0.137 -0.000   -0.439 -0.257 -0.000
 Br        -0.169  0.124 -0.000   -0.445  0.228 -0.000    0.051 -0.022 -0.000
 Br         0.037 -0.003 -0.000   -0.000 -0.326  0.000    0.000  0.623 -0.000
 Br        -0.160 -0.118  0.000    0.458  0.237  0.000   -0.049 -0.021 -0.000
 Br        -0.040 -0.163 -0.000    0.230 -0.129  0.000    0.438 -0.256  0.000
 TransDip   0.004 -0.000  0.000   -0.000 -0.003  0.000   -0.000  0.002 -0.000

 Mode:                13                     14                     15
 Frequency:       307.62                 315.42                 322.92
 Force Cnst:      1.8462                 0.7198                 0.7600
 Red. Mass:      33.1145                12.2790                12.3695
 IR Active:          YES                    YES                    YES
 IR Intens:        0.057                  0.000                  0.009
 Raman Active:       YES                    YES                    YES
               X      Y      Z        X      Y      Z        X      Y      Z
 C         -0.001  0.437  0.000    0.000  0.000  0.001    0.000  0.000 -0.554
 C         -0.092  0.185  0.000    0.000 -0.000 -0.501   -0.000  0.000 -0.309
 C         -0.006  0.099 -0.000   -0.000 -0.000 -0.497   -0.000  0.000  0.275
 C         -0.001  0.021 -0.000   -0.000  0.000 -0.001   -0.000  0.000  0.582
 C          0.004  0.098 -0.000   -0.000  0.000  0.496   -0.000  0.000  0.277
 C          0.090  0.185  0.000    0.000  0.000  0.502    0.000  0.000 -0.308
 Cl         0.000  0.770 -0.000   -0.000  0.000 -0.000   -0.000  0.000  0.092
 Br        -0.084 -0.065 -0.000    0.000 -0.000  0.033   -0.000 -0.000  0.018
 Br         0.149 -0.119  0.000   -0.000  0.000  0.032    0.000 -0.000 -0.017
 Br         0.000 -0.130  0.000    0.000 -0.000  0.000   -0.000 -0.000 -0.037
 Br        -0.149 -0.119  0.000   -0.000 -0.000 -0.032   -0.000 -0.000 -0.017
 Br         0.084 -0.065 -0.000    0.000 -0.000 -0.033    0.000 -0.000  0.018
 TransDip  -0.000 -0.008  0.000   -0.000  0.000  0.000   -0.000 -0.000 -0.003

 Mode:                16                     17                     18
 Frequency:       562.57                 575.00                 580.44
 Force Cnst:      2.5882                 2.3466                 2.5075
 Red. Mass:      13.8803                12.0466                12.6320
 IR Active:          YES                    YES                    YES
 IR Intens:       25.185                  0.000                  6.258
 Raman Active:       YES                    YES                    YES
               X      Y      Z        X      Y      Z        X      Y      Z
 C          0.203 -0.001 -0.000   -0.000 -0.000 -0.001    0.536 -0.001  0.000
 C          0.260  0.133  0.000    0.000  0.000 -0.497    0.345 -0.326 -0.000
 C          0.439  0.170 -0.000    0.000  0.000  0.503   -0.041 -0.320 -0.000
 C          0.559 -0.003 -0.000    0.000  0.000 -0.001   -0.214 -0.002  0.000
 C          0.439 -0.176  0.000    0.000 -0.000 -0.502   -0.040  0.315 -0.000
 C          0.261 -0.138 -0.000   -0.000 -0.000  0.498    0.345  0.321 -0.000
 Cl        -0.011  0.002  0.000    0.000  0.000  0.000   -0.090  0.002 -0.000
 Br        -0.068 -0.045 -0.000   -0.000 -0.000  0.013   -0.041  0.005  0.000
 Br        -0.080  0.024  0.000   -0.000 -0.000 -0.013   -0.018  0.034  0.000
 Br        -0.027  0.001 -0.000   -0.000 -0.000  0.000    0.017  0.001 -0.000
 Br        -0.080 -0.024 -0.000   -0.000  0.000  0.013   -0.018 -0.033  0.000
 Br        -0.068  0.045  0.000   -0.000  0.000 -0.013   -0.042 -0.004  0.000
 TransDip   0.161 -0.002  0.000    0.000  0.000 -0.000    0.080 -0.002 -0.000

 Mode:                19                     20                     21
 Frequency:       584.67                 604.22                 672.08
 Force Cnst:      2.4302                 3.1920                 3.1975
 Red. Mass:      12.0660                14.8397                12.0147
 IR Active:          YES                    YES                    YES
 IR Intens:        0.008                 40.292                  0.001
 Raman Active:       YES                    YES                    YES
               X      Y      Z        X      Y      Z        X      Y      Z
 C         -0.000  0.000  0.563   -0.006 -0.242 -0.000   -0.000 -0.000  0.458
 C         -0.000  0.000 -0.247   -0.027 -0.388 -0.000    0.000 -0.000 -0.423
 C          0.000  0.000 -0.322   -0.053 -0.422  0.000    0.000  0.000  0.384
 C          0.000  0.000  0.593   -0.003 -0.431 -0.000    0.000 -0.000 -0.371
 C          0.000 -0.000 -0.323    0.047 -0.424 -0.000    0.000  0.000  0.384
 C         -0.000 -0.000 -0.246    0.018 -0.391  0.000   -0.000  0.000 -0.423
 Cl         0.000  0.000 -0.040    0.001  0.265  0.000    0.000  0.000 -0.017
 Br         0.000 -0.000  0.007    0.035  0.036  0.000    0.000 -0.000  0.005
 Br         0.000 -0.000  0.008   -0.028  0.030 -0.000   -0.000 -0.000 -0.005
 Br        -0.000 -0.000 -0.015    0.000  0.100 -0.000   -0.000  0.000  0.004
 Br         0.000  0.000  0.008    0.029  0.031  0.000   -0.000 -0.000 -0.005
 Br         0.000  0.000  0.007   -0.034  0.036 -0.000    0.000 -0.000  0.005
 TransDip  -0.000  0.000 -0.003   -0.002 -0.203  0.000    0.000  0.000 -0.001

 Mode:                22                     23                     24
 Frequency:       811.36                 828.93                1049.34
 Force Cnst:      4.8218                 5.1333                 7.8630
 Red. Mass:      12.4319                12.6797                12.1201
 IR Active:          YES                    YES                    YES
 IR Intens:        0.005                  0.935                  0.139
 Raman Active:       YES                    YES                    YES
               X      Y      Z        X      Y      Z        X      Y      Z
 C         -0.240 -0.010 -0.000   -0.005  0.499  0.000   -0.001  0.402 -0.000
 C         -0.317 -0.336  0.000   -0.342  0.077 -0.000   -0.384 -0.199 -0.000
 C          0.338 -0.336  0.000   -0.345 -0.010  0.000    0.335 -0.189  0.000
 C          0.241  0.010  0.000    0.005 -0.493  0.000   -0.001  0.408 -0.000
 C          0.322  0.335 -0.000    0.359  0.005 -0.000   -0.335 -0.188  0.000
 C         -0.332  0.333  0.000    0.328  0.092  0.000    0.383 -0.200  0.000
 Cl        -0.010  0.003  0.000   -0.000 -0.135  0.000    0.000 -0.043  0.000
 Br         0.035  0.019 -0.000    0.017  0.012  0.000    0.014  0.008 -0.000
 Br        -0.036  0.019 -0.000    0.020 -0.015 -0.000   -0.012  0.007  0.000
 Br         0.003 -0.001 -0.000    0.000  0.041 -0.000    0.000 -0.016 -0.000
 Br        -0.035 -0.018  0.000   -0.021 -0.016 -0.000    0.012  0.007  0.000
 Br         0.035 -0.019  0.000   -0.016  0.012 -0.000   -0.014  0.008  0.000
 TransDip  -0.002 -0.001  0.000   -0.000  0.031 -0.000    0.001 -0.012  0.000

 Mode:                25                     26                     27
 Frequency:      1160.88                1234.10                1314.15
 Force Cnst:      9.6605                10.7680                12.2410
 Red. Mass:      12.1668                12.0001                12.0304
 IR Active:          YES                    YES                    YES
 IR Intens:        0.508                  0.312                159.838
 Raman Active:       YES                    YES                    YES
               X      Y      Z        X      Y      Z        X      Y      Z
 C          0.001  0.422 -0.000    0.415 -0.000  0.000   -0.279 -0.293  0.000
 C          0.313  0.214 -0.000   -0.209  0.338 -0.000   -0.077  0.392 -0.000
 C          0.371 -0.198  0.000   -0.217 -0.341  0.000    0.384 -0.140  0.000
 C         -0.001 -0.422  0.000    0.432  0.001  0.000   -0.292 -0.272  0.000
 C         -0.371 -0.197 -0.000   -0.216  0.340 -0.000   -0.053  0.409 -0.000
 C         -0.313  0.212 -0.000   -0.209 -0.338  0.000    0.385 -0.175  0.000
 Cl         0.000 -0.052  0.000    0.001  0.000  0.000    0.010  0.019  0.000
 Br        -0.014 -0.009  0.000   -0.000  0.001  0.000   -0.000 -0.005  0.000
 Br        -0.015  0.009 -0.000    0.000 -0.001  0.000   -0.008  0.004  0.000
 Br         0.000  0.019 -0.000    0.000 -0.000 -0.000    0.004  0.006 -0.000
 Br         0.016  0.009  0.000    0.000  0.001 -0.000   -0.001 -0.006 -0.000
 Br         0.014 -0.009  0.000   -0.000 -0.001  0.000   -0.009  0.004  0.000
 TransDip   0.000  0.023 -0.000   -0.018  0.000 -0.000    0.296 -0.276 -0.000

 Mode:                28                     29                     30
 Frequency:      1314.89                1506.43                1509.98
 Force Cnst:     12.2567                16.0463                16.1213
 Red. Mass:      12.0321                12.0012                12.0008
 IR Active:          YES                    YES                    YES
 IR Intens:      164.454                  0.071                  0.011
 Raman Active:       YES                    YES                    YES
               X      Y      Z        X      Y      Z        X      Y      Z
 C         -0.239  0.341 -0.000    0.538 -0.007  0.000   -0.014 -0.258 -0.000
 C          0.402  0.116  0.000   -0.324  0.128 -0.000   -0.120  0.455 -0.000
 C         -0.115 -0.392  0.000    0.304  0.110 -0.000   -0.121 -0.450  0.000
 C         -0.250  0.318 -0.000   -0.509  0.006 -0.000    0.013  0.234  0.000
 C          0.399  0.078  0.000    0.310 -0.133  0.000    0.105 -0.445 -0.000
 C         -0.138 -0.368  0.000   -0.317 -0.105  0.000    0.136  0.462  0.000
 Cl         0.009 -0.022  0.000   -0.006  0.000 -0.000    0.000  0.001  0.000
 Br        -0.009 -0.004 -0.000    0.001 -0.001  0.000    0.001 -0.001  0.000
 Br         0.000  0.005  0.000   -0.000 -0.001  0.000    0.001  0.001  0.000
 Br         0.003 -0.007 -0.000    0.002 -0.000  0.000   -0.000 -0.000 -0.000
 Br        -0.008 -0.003  0.000   -0.001  0.001 -0.000   -0.001  0.001 -0.000
 Br         0.001  0.005 -0.000    0.001  0.001 -0.000   -0.001 -0.002  0.000
 TransDip   0.253  0.323  0.000    0.009 -0.000  0.000   -0.000 -0.003 -0.000

 STANDARD THERMODYNAMIC QUANTITIES AT   298.15 K  AND     1.00 ATM

   This Molecule has  0 Imaginary Frequencies
   Zero point vibrational energy:       24.339 kcal/mol

   Atom    1 Element C  Has Mass   12.00000
   Atom    2 Element C  Has Mass   12.00000
   Atom    3 Element C  Has Mass   12.00000
   Atom    4 Element C  Has Mass   12.00000
   Atom    5 Element C  Has Mass   12.00000
   Atom    6 Element C  Has Mass   12.00000
   Atom    7 Element Cl Has Mass   34.96885
   Atom    8 Element Br Has Mass   78.91830
   Atom    9 Element Br Has Mass   78.91830
   Atom   10 Element Br Has Mass   78.91830
   Atom   11 Element Br Has Mass   78.91830
   Atom   12 Element Br Has Mass   78.91830
   Molecular Mass:   501.560350 amu
   Principal axes and moments of inertia in amu*Bohr^2:
                             1           2           3
    Eigenvalues --     7505.22685  9456.06166 16961.28850
          X               1.00000     0.00001    -0.00000
          Y              -0.00001     1.00000     0.00000
          Z               0.00000    -0.00000     1.00000
   Rotational Symmetry Number is   1
   The Molecule is an Asymmetric Top
   Translational Enthalpy:        0.889 kcal/mol
   Rotational Enthalpy:           0.889 kcal/mol
   Vibrational Enthalpy:         30.795 kcal/mol
   gas constant (RT):             0.592 kcal/mol
   Translational Entropy:        44.525  cal/mol.K
   Rotational Entropy:           35.441  cal/mol.K
   Vibrational Entropy:          43.719  cal/mol.K

   Total Enthalpy:               33.165 kcal/mol
   Total Entropy:               123.685  cal/mol.K

 ======================================================================

 STANDARD THERMODYNAMIC QUANTITIES FOR ANHARMONIC VIBRATION -- TOSH

   Zero point vibrational energy: ************ kcal/mol

   Vibrational Enthalpy:       Infinity kcal/mol
   Vibrational Entropy:             NaN  cal/mol.K

   Total Enthalpy:             Infinity kcal/mol
   Total Entropy:                   NaN  cal/mol.K

 ======================================================================

 STANDARD THERMODYNAMIC QUANTITIES FOR ANHARMONIC VIBRATION -- VPT2

   Zero point vibrational energy: ************ kcal/mol

   Vibrational Enthalpy:       Infinity kcal/mol
   Vibrational Entropy:             NaN  cal/mol.K

   Total Enthalpy:             Infinity kcal/mol
   Total Entropy:                   NaN  cal/mol.K

 ======================================================================

Archival summary:
1\1\garfield\FREQ\ProcedureUnspecified\BasisUnspecified\r5l16\taweetha\SatNov3004:35:072019SatNov3004:35:072019\0\\#,FREQ,ProcedureUnspecified,BasisUnspecified,\\0,1\Br\C,1,1.90037\C,2,1.40397,1,119.976\C,3,1.40261,2,119.961,1,-180,0\C,4,1.40285,3,119.996,2,-0,0\C,5,1.40279,4,120.102,3,0,0\C,6,1.40275,5,119.932,4,0,0\Cl,5,1.73743,4,119.925,3,-180,0\Br,6,1.89948,5,119.4,4,180,0\Br,3,1.89975,2,120.163,1,-0,0\Br,4,1.90051,3,120.579,2,-180,0\Br,7,1.90094,6,119.85,5,-180,0\\\@

 Total job time:  1361.26s(wall), 5302.45s(cpu) 
 Sat Nov 30 04:35:07 2019

        *************************************************************
        *                                                           *
        *  Thank you very much for using Q-Chem.  Have a nice day.  *
        *                                                           *
        *************************************************************
