# Supplementary material for: Geometric and energetic data from quantum chemical calculations of halobenzenes and xylenes
Source: Data Brief. 2020 Mar 5;30:105386. doi: 10.1016/j.dib.2020.105386 (PMC7114895; doi:10.1016/j.dib.2020.105386)
Supplement: Supplementary file 1 [file mmc1.zip › halobenzene/B3LYP/ClBrBrBrBrI.out]

                  Welcome to Q-Chem
     A Quantum Leap Into The Future Of Chemistry


 Q-Chem 5.2 (devel), Q-Chem, Inc., Pleasanton, CA (2019)

 Yihan Shao,  Zhengting Gan,  E. Epifanovsky,  A. T. B. Gilbert,  M. Wormit,  
 J. Kussmann,  A. W. Lange,  A. Behn,  Jia Deng,  Xintian Feng,  D. Ghosh,  
 M. Goldey,  P. R. Horn,  L. D. Jacobson,  I. Kaliman,  T. Kus,  A. Landau,  
 Jie Liu,  E. I. Proynov,  R. M. Richard,  R. P. Steele,  E. J. Sundstrom,  
 H. L. Woodcock III,  P. M. Zimmerman,  D. Zuev,  B. Albrecht,  E. Alguire,  
 S. A. Baeppler,  D. Barton,  Z. Benda,  Y. A. Bernard,  E. J. Berquist,  
 K. B. Bravaya,  H. Burton,  D. Casanova,  Chun-Min Chang,  Yunqing Chen,  
 A. Chien,  K. D. Closser,  M. P. Coons,  S. Coriani,  S. Dasgupta,  
 A. L. Dempwolff,  M. Diedenhofen,  Hainam Do,  R. G. Edgar,  Po-Tung Fang,  
 S. Faraji,  S. Fatehi,  Qingguo Feng,  K. D. Fenk,  J. Fosso-Tande,  
 J. Gayvert,  Qinghui Ge,  A. Ghysels,  G. Gidofalvi,  J. Gomes,  
 J. Gonthier,  A. Gunina,  D. Hait,  M. W. D. Hanson-Heine,  
 P. H. P. Harbach,  A. W. Hauser,  M. F. Herbst,  J. E. Herr,  
 E. G. Hohenstein,  Z. C. Holden,  Kerwin Hui,  B. C. Huynh,  T.-C. Jagau,  
 Hyunjun Ji,  B. Kaduk,  K. Khistyaev,  Jaehoon Kim,  P. Klunzinger,  K. Koh,  
 D. Kosenkov,  L. Koulias,  T. Kowalczyk,  C. M. Krauter,  A. Kunitsa,  
 Ka Un Lao,  A. Laurent,  K. V. Lawler,  Joonho Lee,  D. Lefrancois,  
 S. Lehtola,  D. S. Levine,  Yi-Pei Li,  You-Sheng Lin,  Fenglai Liu,  
 E. Livshits,  A. Luenser,  P. Manohar,  E. Mansoor,  S. F. Manzer,  
 Shan-Ping Mao,  Yuezhi Mao,  N. Mardirossian,  A. V. Marenich,  
 T. Markovich,  L. A. Martinez-Martinez,  S. A. Maurer,  N. J. Mayhall,  
 S. C. McKenzie,  J.-M. Mewes,  P. Morgante,  A. F. Morrison,  
 J. W. Mullinax,  K. Nanda,  T. S. Nguyen-Beck,  R. Olivares-Amaya,  
 J. A. Parkhill,  Zheng Pei,  T. M. Perrine,  F. Plasser,  P. Pokhilko,  
 S. Prager,  A. Prociuk,  E. Ramos,  D. R. Rehn,  F. Rob,  M. Scheurer,  
 M. Schneider,  N. Sergueev,  S. M. Sharada,  S. Sharma,  D. W. Small,  
 T. Stauch,  T. Stein,  Yu-Chuan Su,  A. J. W. Thom,  A. Tkatchenko,  
 T. Tsuchimochi,  N. M. Tubman,  L. Vogt,  M. L. Vidal,  O. Vydrov,  
 M. A. Watson,  J. Wenzel,  M. de Wergifosse,  T. A. Wesolowski,  A. White,  
 J. Witte,  A. Yamada,  Jun Yang,  K. Yao,  S. Yeganeh,  S. R. Yost,  
 Zhi-Qiang You,  A. Zech,  Igor Ying Zhang,  Xing Zhang,  Yan Zhao,  
 Ying Zhu,  B. R. Brooks,  G. K. L. Chan,  C. J. Cramer,  M. S. Gordon,  
 W. J. Hehre,  A. Klamt,  M. W. Schmidt,  C. D. Sherrill,  D. G. Truhlar,  
 A. Aspuru-Guzik,  R. Baer,  A. T. Bell,  N. A. Besley,  Jeng-Da Chai,  
 A. E. DePrince, III,  R. A. DiStasio Jr.,  A. Dreuw,  B. D. Dunietz,  
 T. R. Furlani,  Chao-Ping Hsu,  Yousung Jung,  Jing Kong,  D. S. Lambrecht,  
 WanZhen Liang,  C. Ochsenfeld,  V. A. Rassolov,  L. V. Slipchenko,  
 J. E. Subotnik,  T. Van Voorhis,  J. M. Herbert,  A. I. Krylov,  
 P. M. W. Gill,  M. Head-Gordon

 Contributors to earlier versions of Q-Chem not listed above: 
 R. D. Adamson,  B. Austin,  J. Baker,  G. J. O. Beran,  K. Brandhorst,  
 S. T. Brown,  E. F. C. Byrd,  A. K. Chakraborty,  C.-L. Cheng,  
 Siu Hung Chien,  D. M. Chipman,  D. L. Crittenden,  H. Dachsel,  
 R. J. Doerksen,  A. D. Dutoi,  L. Fusti-Molnar,  W. A. Goddard III,  
 A. Golubeva-Zadorozhnaya,  S. R. Gwaltney,  G. Hawkins,  A. Heyden,  
 S. Hirata,  G. Kedziora,  F. J. Keil,  C. Kelley,  Jihan Kim,  R. A. King,  
 R. Z. Khaliullin,  P. P. Korambath,  W. Kurlancheek,  A. M. Lee,  M. S. Lee,  
 S. V. Levchenko,  Ching Yeh Lin,  D. Liotard,  R. C. Lochan,  I. Lotan,  
 P. E. Maslen,  N. Nair,  D. P. O'Neill,  D. Neuhauser,  E. Neuscamman,  
 C. M. Oana,  R. Olson,  B. Peters,  R. Peverati,  P. A. Pieniazek,  
 Y. M. Rhee,  J. Ritchie,  M. A. Rohrdanz,  E. Rosta,  N. J. Russ,  
 H. F. Schaefer III,  N. E. Schultz,  N. Shenvi,  A. C. Simmonett,  A. Sodt,  
 D. Stuck,  K. S. Thanthiriwatte,  V. Vanovschi,  Tao Wang,  A. Warshel,  
 C. F. Williams,  Q. Wu,  X. Xu,  W. Zhang

 Please cite Q-Chem as follows:
 Y. Shao et al., Mol. Phys. 113, 184-215 (2015)
 DOI: 10.1080/00268976.2014.952696

 Q-Chem 5.2.1 for Intel X86 EM64T Linux

 Parts of Q-Chem use Armadillo 8.300.2 (Tropical Shenanigans).
 http://arma.sourceforge.net/

 Q-Chem begins on Sat Nov 30 04:35:07 2019  

Host: 
0

     Scratch files written to /scratch/taweetham/qchem23904//
NAlpha2: 246
NElect   246
Mult     1

Checking the input file for inconsistencies... 	...done.

--------------------------------------------------------------
User input:
--------------------------------------------------------------
$MOLECULE
0 1
C   
C	1	CC
C	2	CC	1	120.0		
C	3	CC	2	120.0	1	0.0
C	4	CC	3	120.0	2	0.0	
C	5 	CC	4	120.0	3	0.0
Cl	1	CCl	2	120.0	3	180.0
Br	2	CBr	3	120.0	4	180.0
Br	3	CBr	4	120.0	5	180.0
Br	4	CBr	5	120.0	6	180.0
Br	5	CBr	6	120.0	1	180.0
I	6	CI	1	120.0	2	180.0

CC=1.39483
CH=1.08673
CF=1.33960
CCl=1.72090
CBr=1.89068
CI=2.07886
$END

$REM
   JOB_TYPE	OPTIMIZATION
   BASIS	6-311++G**
   METHOD	B3LYP
   MEM_TOTAL	64000
   SYM_IGNORE	TRUE
$END

--------------------------------------------------------------
 ----------------------------------------------------------------
             Standard Nuclear Orientation (Angstroms)
    I     Atom           X                Y                Z
 ----------------------------------------------------------------
    1      C       0.0000000000     0.0000000000     0.0000000000
    2      C       0.0000000000     0.0000000000     1.3948300000
    3      C       1.2079582140     0.0000000000     2.0922450000
    4      C       2.4159164279     0.0000000000     1.3948300000
    5      C       2.4159164279     0.0000000000    -0.0000000000
    6      C       1.2079582140     0.0000000000    -0.6974150000
    7      Cl     -1.4903431174    -0.0000000000    -0.8604500000
    8      Br     -1.6373769104    -0.0000000000     2.3401700000
    9      Br      1.2079582140    -0.0000000000     3.9829250000
   10      Br      4.0532933383    -0.0000000000     2.3401700000
   11      Br      4.0532933383    -0.0000000000    -0.9453400000
   12      I       1.2079582140    -0.0000000000    -2.7762750000
 ----------------------------------------------------------------
 Nuclear Repulsion Energy =        3513.31846218 hartrees
 There are      123 alpha and      123 beta electrons
 Requested basis set is 6-311++G(d,p)
 There are 149 shells and 416 basis functions

 Total QAlloc Memory Limit  64000 MB
 Mega-Array Size       188 MB
 MEM_STATIC part       192 MB
 A cutoff of  1.0D-11 yielded   6902 shell pairs
 There are     60437 function pairs (     66945 Cartesian)
 Smallest overlap matrix eigenvalue = 2.17E-07

 Q-Chem warning in module stvman/mkSTV.C, line 318:

 Overlap eigenvalue is smaller than square root of threshold
 Use THRESH >= 12 to get rid of this warning

 Linear dependence detected in AO basis
 Tighter screening thresholds may be required for diffuse basis sets
 Use S2THRESH > 14 and THRESH = 14 in case of SCF convergence issues
 Number of orthogonalized atomic orbitals = 414
 Maximum deviation from orthogonality = 1.818E-10

 Scale SEOQF with 1.000000e-01/1.000000e-01/1.000000e-01

 Standard Electronic Orientation quadrupole field applied
 Nucleus-field energy     =    -0.0000001012 hartrees
 Guess from superposition of atomic densities
 Warning:  Energy on first SCF cycle will be non-variational
 SAD guess density has 246.000000 electrons

 -----------------------------------------------------------------------
  General SCF calculation program by
  Eric Jon Sundstrom, Paul Horn, Yuezhi Mao, Dmitri Zuev, Alec White,
  David Stuck, Shaama M.S., Shane Yost, Joonho Lee, David Small,
  Daniel Levine, Susi Lehtola, Hugh Burton, Evgeny Epifanovsky,
  Bang C. Huynh
 -----------------------------------------------------------------------
 Exchange:     0.2000 Hartree-Fock + 0.0800 Slater + 0.7200 B88
 Correlation:  0.1900 VWN1RPA + 0.8100 LYP
 Using SG-1 standard quadrature grid
 using 4 threads for integral computing
 -------------------------------------------------------
 OpenMP Integral computing Module                
 Release: version 2.0, May 2017, Q-Chem Inc. Pleasanton 
 -------------------------------------------------------
 A restricted SCF calculation will be
 performed using DIIS
 SCF converges when DIIS error is below 1.0e-08
 ---------------------------------------
  Cycle       Energy         DIIS error
 ---------------------------------------
    1  -17907.4518761222      2.89e-02  
    2  -17904.9156845782      2.04e-03  
    3  -17904.8464625643      2.65e-03  
    4  -17904.9433995075      8.85e-04  
    5  -17904.9623381162      1.27e-04  
    6  -17904.9625602278      5.48e-05  
    7  -17904.9626072991      2.73e-05  
    8  -17904.9626233312      4.80e-06  
    9  -17904.9626237502      1.74e-06  
   10  -17904.9626238016      5.68e-07  
   11  -17904.9626238061      2.25e-07  
   12  -17904.9626238077      8.20e-08  
   13  -17904.9626238085      2.59e-08  
   14  -17904.9626238096      4.97e-09  Convergence criterion met
 ---------------------------------------
 SCF time:   CPU 307.89s  wall 81.00s 
 SCF   energy in the final basis set =   -17904.9626238096
 Total energy in the final basis set =   -17904.9626238096

 --------------------------------------------------------------

                    Orbital Energies (a.u.)
 --------------------------------------------------------------

 Alpha MOs
 -- Occupied --
********-482.8566-482.8564-482.8563-482.8555-176.3192-165.7230-165.7208
********-101.5830 -62.5096 -62.5093 -62.5093 -62.5085 -56.3303 -56.3300
-56.3300 -56.3292 -56.3262 -56.3259 -56.3259 -56.3258 -56.3255 -56.3254
-56.3251 -56.3246 -35.8158 -31.3091 -31.3031 -31.3025 -22.9596 -22.9582
-22.9578 -22.9536 -22.9536 -10.2857 -10.2797 -10.2793 -10.2785 -10.2784
-10.2673  -9.4984  -8.7187  -8.7183  -8.7183  -8.7175  -7.2633  -7.2533
 -7.2522  -6.5508  -6.5506  -6.5506  -6.5497  -6.5372  -6.5368  -6.5368
 -6.5361  -6.5360  -6.5356  -6.5356  -6.5348  -6.3655  -4.7784  -4.7634
 -4.7622  -2.6615  -2.6613  -2.6612  -2.6604  -2.6581  -2.6577  -2.6576
 -2.6571  -2.6569  -2.6568  -2.6567  -2.6560  -2.6462  -2.6461  -2.6458
 -2.6457  -2.6457  -2.6457  -2.6450  -2.6449  -2.0445  -2.0397  -2.0389
 -2.0259  -2.0257  -0.9601  -0.9094  -0.8784  -0.8429  -0.8185  -0.8124
 -0.7652  -0.7405  -0.6868  -0.6315  -0.6154  -0.5586  -0.5193  -0.4724
 -0.4689  -0.4545  -0.4403  -0.4128  -0.4024  -0.3940  -0.3861  -0.3577
 -0.3457  -0.3427  -0.3383  -0.3254  -0.3191  -0.3067  -0.2990  -0.2885
 -0.2670  -0.2614  -0.2605
 -- Virtual --
 -0.0964  -0.0691  -0.0667  -0.0479  -0.0342  -0.0091  -0.0038   0.0018
  0.0157   0.0232   0.0273   0.0398   0.0416   0.0544   0.0580   0.0612
  0.0625   0.0670   0.0671   0.0701   0.0792   0.0798   0.0839   0.0913
  0.0930   0.0960   0.1049   0.1073   0.1172   0.1249   0.1317   0.1327
  0.1441   0.1473   0.1583   0.1593   0.1694   0.1721   0.1844   0.1885
  0.1948   0.1961   0.2084   0.2127   0.2173   0.2188   0.2230   0.2332
  0.2468   0.2477   0.2498   0.2554   0.2654   0.2761   0.2812   0.2844
  0.3086   0.3230   0.3675   0.3698   0.3797   0.3797   0.3910   0.4047
  0.4097   0.4206   0.4248   0.4274   0.4364   0.4371   0.4418   0.4486
  0.4604   0.4700   0.4743   0.4859   0.4955   0.4998   0.5087   0.5094
  0.5126   0.5135   0.5208   0.5264   0.5385   0.5392   0.5409   0.5559
  0.5606   0.5670   0.5685   0.5797   0.5807   0.5856   0.6105   0.6287
  0.6359   0.6621   0.6797   0.6841   0.6938   0.7060   0.7189   0.7301
  0.7387   0.7531   0.7619   0.7790   0.7810   0.7955   0.8118   0.8141
  0.8196   0.8285   0.8414   0.8449   0.8569   0.8637   0.8926   0.9190
  0.9314   0.9417   0.9434   0.9587   0.9940   1.0120   1.0355   1.0594
  1.0884   1.1032   1.1199   1.1413   1.1793   1.2057   1.2116   1.2245
  1.2396   1.2436   1.2777   1.3491   1.3696   1.4098   1.4221   1.4490
  1.4724   1.4919   1.5386   1.5830   1.6043   1.7246   1.7349   1.7496
  1.7618   1.8185   1.8214   1.8491   1.8502   1.9066   1.9759   1.9967
  2.0168   2.0210   2.0532   2.0716   2.0812   2.0981   2.1401   2.1564
  2.1875   2.2017   2.2219   2.2525   2.2547   2.2637   2.2968   2.3068
  2.3123   2.3513   2.3999   2.4527   2.4837   2.5739   2.5773   2.7145
  2.7239   2.8275   2.8353   2.8384   2.9457   2.9932   3.0446   3.0499
  3.0785   3.1588   3.2046   3.4011   3.4364   3.6537   3.8130   3.8395
  3.9517   3.9795   3.9798   3.9917   3.9939   3.9969   4.0158   4.0380
  4.0473   4.0592   4.0738   4.0767   4.0799   4.0810   4.1288   4.1357
  4.1946   4.2375   4.2593   4.2855   4.3059   4.3518   4.3871   4.4260
  4.4634   4.5441   4.8259   6.0283   6.1212   6.1704   6.6484   6.7725
  6.8088   6.8574   7.5292   7.5432   7.5533   7.5870   7.6424   7.6524
  7.6749   7.6802   7.6825   7.7420   7.7900   7.8272   9.7733  23.1797
 23.7792  23.7840  23.9456  23.9549  24.0381  25.8183  26.1922  26.6523
 27.9325  28.3621  28.4315  28.4355  28.5273  28.5562  28.5576  28.6234
 28.7316  47.9172  48.0228  48.0549  48.0932 127.8991 127.9546 127.9815
151.7172 215.7667 289.7249 289.7394 289.7506 289.7851 289.8382 289.8535
289.8759 289.8785 289.9031 289.9658 290.0116 290.04861020.71221020.8455
********1020.93231901.8829
 --------------------------------------------------------------

          Ground-State Mulliken Net Atomic Charges

     Atom                 Charge (a.u.)
  ----------------------------------------
      1 C                     0.373099
      2 C                    -0.079814
      3 C                    -0.017572
      4 C                     0.049778
      5 C                    -0.068760
      6 C                    -0.135766
      7 Cl                    0.551144
      8 Br                   -0.156366
      9 Br                   -0.204915
     10 Br                   -0.186660
     11 Br                   -0.232067
     12 I                     0.107900
  ----------------------------------------
  Sum of atomic charges =     0.000000

 -----------------------------------------------------------------
                    Cartesian Multipole Moments
 -----------------------------------------------------------------
    Charge (ESU x 10^10)
                -0.0000
    Dipole Moment (Debye)
         X       0.1702      Y       0.0000      Z      -0.1950
       Tot       0.2588
    Quadrupole Moments (Debye-Ang)
        XX    -144.1153     XY       0.0000     YY    -149.1909
        XZ      -1.0167     YZ       0.0000     ZZ    -141.7072
    Octopole Moments (Debye-Ang^2)
       XXX    -570.6877    XXY       0.0000    XYY    -198.8107
       YYY       0.0000    XXZ     -70.8813    XYZ       0.0000
       YYZ     -75.6543    XZZ    -187.8270    YZZ       0.0000
       ZZZ    -225.0920
    Hexadecapole Moments (Debye-Ang^3)
      XXXX   -4868.7991   XXXY       0.0000   XXYY    -903.2895
      XYYY       0.0000   YYYY    -184.7008   XXXZ    -210.3323
      XXYZ       0.0000   XYYZ     -71.1666   YYYZ       0.0000
      XXZZ   -1580.3612   XYZZ       0.0000   YYZZ    -858.9931
      XZZZ    -217.3910   YZZZ       0.0000   ZZZZ   -4552.8760
 -----------------------------------------------------------------
 Calculating analytic gradient of the SCF energy
 Gradient of SCF Energy
            1           2           3           4           5           6
    1  -0.0005799   0.0033939  -0.0000267  -0.0047163  -0.0022804  -0.0017331
    2  -0.0000000  -0.0000000   0.0000000   0.0000000   0.0000000  -0.0000000
    3  -0.0019075  -0.0034677  -0.0032262  -0.0021004  -0.0001816   0.0009852
            7           8           9          10          11          12
    1   0.0090114   0.0049607   0.0000778  -0.0044482  -0.0061295   0.0024704
    2  -0.0000000   0.0000000  -0.0000000   0.0000000   0.0000000   0.0000000
    3   0.0022880  -0.0006569  -0.0050856  -0.0027075   0.0000775   0.0159827
 Max gradient component =       1.598E-02
 RMS gradient           =       3.864E-03
 Gradient time:  CPU 101.38 s  wall 25.46 s
 Geometry Optimization Parameters
   NAtoms,    NIC,     NZ,  NCons,   NDum,   NFix, NCnnct, MaxDiis
       12      78      12       0       0       0       0       0


** GEOMETRY OPTIMIZATION IN DELOCALIZED INTERNAL COORDINATES **
   Searching for a Minimum

   Optimization Cycle:   1

                       Coordinates (Angstroms)
     ATOM                X               Y               Z
      1  C         0.0000000000    0.0000000000    0.0000000000
      2  C         0.0000000000    0.0000000000    1.3948300000
      3  C         1.2079582140    0.0000000000    2.0922450000
      4  C         2.4159164279    0.0000000000    1.3948300000
      5  C         2.4159164279    0.0000000000    0.0000000000
      6  C         1.2079582140    0.0000000000   -0.6974150000
      7  Cl       -1.4903431174    0.0000000000   -0.8604500000
      8  Br       -1.6373769104    0.0000000000    2.3401700000
      9  Br        1.2079582140    0.0000000000    3.9829250000
     10  Br        4.0532933383    0.0000000000    2.3401700000
     11  Br        4.0532933383    0.0000000000   -0.9453400000
     12  I         1.2079582140    0.0000000000   -2.7762750000
   Point Group: c1    Number of degrees of freedom:    30


   Energy is -17904.962623810


 Attempting to generate delocalized internal coordinates
 Initial Hessian constructed with Jon Baker's OPTIMIZE code

 21 Hessian modes will be used to form the next step
  Hessian Eigenvalues:
     0.124424    0.201019    0.201019    0.201019    0.201019    0.250000
     0.250000    0.250000    0.250000    0.250000    0.250000    0.250000
     0.250000    0.250000    0.334879    0.426727    0.426727    0.464882
     0.464882    0.464882    0.464882

 Minimum search - taking simple RFO step
 Searching for Lamda that Minimizes Along All modes
 Value Taken    Lamda =  -0.00489563
 Step Taken.  Stepsize is  0.156651

                             Maximum     Tolerance    Cnvgd?
         Gradient           0.030412      0.000300      NO
         Displacement       0.097388      0.001200      NO
         Energy change     *********      0.000001      NO


 New Cartesian Coordinates Obtained by Inverse Iteration

 Displacement from previous Coordinates is:  0.247580
 ----------------------------------------------------------------
             Standard Nuclear Orientation (Angstroms)
    I     Atom           X                Y                Z
 ----------------------------------------------------------------
    1      C      -0.0007619851     0.0000000000    -0.0013825640
    2      C      -0.0021513342     0.0000000000     1.4016401213
    3      C       1.2112546229     0.0000000000     2.1060429394
    4      C       2.4262845351     0.0000000000     1.4020803720
    5      C       2.4284887601     0.0000000000    -0.0039792963
    6      C       1.2116406362     0.0000000000    -0.7185729443
    7      Cl     -1.5209828030     0.0000000000    -0.8371964294
    8      Br     -1.6639618031     0.0000000000     2.3279974374
    9      Br      1.2094350574     0.0000000000     4.0097914670
   10      Br      4.0744340698     0.0000000000     2.3555182544
   11      Br      4.1014848430     0.0000000000    -0.9138722983
   12      I       1.1673677616     0.0000000000    -2.8623770591
 ----------------------------------------------------------------
 Nuclear Repulsion Energy =        3471.44962934 hartrees
 There are      123 alpha and      123 beta electrons
 Applying Cartesian multipole field
    Component          Value
    ---------          -----
     (2,0,0)        1.00000E-11
     (0,2,0)        2.00000E-11
     (0,0,2)       -3.00000E-11
 Nucleus-field energy     =    -0.0000001039 hartrees
 Requested basis set is 6-311++G(d,p)
 There are 149 shells and 416 basis functions
 A cutoff of  1.0D-11 yielded   6870 shell pairs
 There are     60205 function pairs (     66677 Cartesian)
 Smallest overlap matrix eigenvalue = 2.36E-07

 Q-Chem warning in module stvman/mkSTV.C, line 318:

 Overlap eigenvalue is smaller than square root of threshold
 Use THRESH >= 12 to get rid of this warning

 Linear dependence detected in AO basis
 Tighter screening thresholds may be required for diffuse basis sets
 Use S2THRESH > 14 and THRESH = 14 in case of SCF convergence issues
 Number of orthogonalized atomic orbitals = 414
 Maximum deviation from orthogonality = 9.280E-11
 Guess MOs from SCF MO coefficient file

 -----------------------------------------------------------------------
  General SCF calculation program by
  Eric Jon Sundstrom, Paul Horn, Yuezhi Mao, Dmitri Zuev, Alec White,
  David Stuck, Shaama M.S., Shane Yost, Joonho Lee, David Small,
  Daniel Levine, Susi Lehtola, Hugh Burton, Evgeny Epifanovsky,
  Bang C. Huynh
 -----------------------------------------------------------------------
 Exchange:     0.2000 Hartree-Fock + 0.0800 Slater + 0.7200 B88
 Correlation:  0.1900 VWN1RPA + 0.8100 LYP
 Using SG-1 standard quadrature grid
 using 4 threads for integral computing
 -------------------------------------------------------
 OpenMP Integral computing Module                
 Release: version 2.0, May 2017, Q-Chem Inc. Pleasanton 
 -------------------------------------------------------
 A restricted SCF calculation will be
 performed using DIIS
 SCF converges when DIIS error is below 1.0e-08
 ---------------------------------------
  Cycle       Energy         DIIS error
 ---------------------------------------
    1  -17904.9615444376      4.46e-04  
    2  -17904.9629006518      2.22e-04  
    3  -17904.9613380081      3.39e-04  
    4  -17904.9640382656      2.80e-05  
    5  -17904.9640526843      1.07e-05  
    6  -17904.9640548017      4.05e-06  
    7  -17904.9640551027      1.55e-06  
    8  -17904.9640551515      4.14e-07  
    9  -17904.9640551554      8.84e-08  
   10  -17904.9640551558      4.02e-08  
   11  -17904.9640551555      2.19e-08  
   12  -17904.9640551574      5.31e-09  Convergence criterion met
 ---------------------------------------
 SCF time:   CPU 265.53s  wall 70.00s 
 SCF   energy in the final basis set =   -17904.9640551574
 Total energy in the final basis set =   -17904.9640551574

 --------------------------------------------------------------

                    Orbital Energies (a.u.)
 --------------------------------------------------------------

 Alpha MOs
 -- Occupied --
********-482.8574-482.8571-482.8570-482.8564-176.3215-165.7254-165.7231
********-101.5831 -62.5103 -62.5099 -62.5099 -62.5092 -56.3310 -56.3307
-56.3307 -56.3300 -56.3269 -56.3265 -56.3265 -56.3264 -56.3261 -56.3260
-56.3259 -56.3254 -35.8179 -31.3115 -31.3050 -31.3045 -22.9619 -22.9604
-22.9601 -22.9556 -22.9556 -10.2899 -10.2846 -10.2837 -10.2824 -10.2818
-10.2749  -9.4981  -8.7191  -8.7188  -8.7187  -8.7181  -7.2631  -7.2530
 -7.2520  -6.5515  -6.5511  -6.5511  -6.5505  -6.5375  -6.5373  -6.5372
 -6.5366  -6.5364  -6.5362  -6.5360  -6.5355  -6.3671  -4.7803  -4.7647
 -4.7637  -2.6622  -2.6618  -2.6617  -2.6611  -2.6584  -2.6582  -2.6582
 -2.6576  -2.6576  -2.6574  -2.6573  -2.6566  -2.6465  -2.6464  -2.6463
 -2.6462  -2.6461  -2.6461  -2.6456  -2.6455  -2.0458  -2.0413  -2.0405
 -2.0271  -2.0269  -0.9544  -0.9054  -0.8734  -0.8395  -0.8167  -0.8104
 -0.7619  -0.7397  -0.6824  -0.6291  -0.6170  -0.5539  -0.5170  -0.4709
 -0.4645  -0.4531  -0.4390  -0.4114  -0.4001  -0.3920  -0.3825  -0.3581
 -0.3455  -0.3412  -0.3357  -0.3253  -0.3186  -0.3046  -0.2985  -0.2902
 -0.2678  -0.2648  -0.2634
 -- Virtual --
 -0.1035  -0.0724  -0.0689  -0.0572  -0.0385  -0.0132  -0.0065  -0.0021
  0.0136   0.0229   0.0265   0.0401   0.0412   0.0543   0.0570   0.0602
  0.0619   0.0650   0.0664   0.0684   0.0780   0.0800   0.0823   0.0911
  0.0921   0.0953   0.1050   0.1066   0.1160   0.1247   0.1306   0.1323
  0.1437   0.1467   0.1585   0.1592   0.1697   0.1715   0.1796   0.1848
  0.1919   0.1972   0.2040   0.2107   0.2145   0.2158   0.2229   0.2317
  0.2464   0.2473   0.2495   0.2554   0.2655   0.2747   0.2780   0.2805
  0.3022   0.3216   0.3692   0.3708   0.3790   0.3800   0.3940   0.4018
  0.4086   0.4170   0.4242   0.4243   0.4337   0.4361   0.4409   0.4471
  0.4587   0.4695   0.4699   0.4858   0.4906   0.4937   0.5025   0.5085
  0.5090   0.5118   0.5213   0.5269   0.5331   0.5381   0.5403   0.5482
  0.5612   0.5658   0.5679   0.5715   0.5786   0.5793   0.6071   0.6098
  0.6329   0.6565   0.6780   0.6797   0.6839   0.7027   0.7174   0.7226
  0.7357   0.7493   0.7575   0.7678   0.7746   0.7937   0.8103   0.8126
  0.8172   0.8259   0.8415   0.8427   0.8556   0.8619   0.8883   0.9137
  0.9266   0.9386   0.9435   0.9486   0.9860   1.0040   1.0298   1.0460
  1.0870   1.0992   1.1149   1.1398   1.1755   1.2007   1.2013   1.2161
  1.2337   1.2369   1.2729   1.3355   1.3619   1.4019   1.4246   1.4421
  1.4649   1.4673   1.5251   1.5725   1.5958   1.7185   1.7259   1.7369
  1.7532   1.8084   1.8106   1.8379   1.8433   1.8969   1.9745   1.9953
  2.0093   2.0155   2.0422   2.0681   2.0783   2.0929   2.1313   2.1444
  2.1874   2.1924   2.2053   2.2383   2.2459   2.2535   2.2837   2.2895
  2.3051   2.3382   2.3892   2.4477   2.4749   2.5640   2.5718   2.7117
  2.7189   2.8203   2.8242   2.8296   2.9398   2.9837   3.0320   3.0381
  3.0509   3.1405   3.1855   3.3868   3.4167   3.6270   3.7978   3.8260
  3.9523   3.9775   3.9835   3.9899   3.9929   3.9957   4.0104   4.0343
  4.0349   4.0552   4.0692   4.0737   4.0759   4.0799   4.1240   4.1297
  4.1817   4.2295   4.2520   4.2771   4.2976   4.3481   4.3855   4.4244
  4.4544   4.5192   4.8007   6.0223   6.1107   6.1485   6.6387   6.7668
  6.8037   6.8484   7.5281   7.5421   7.5525   7.5851   7.6378   7.6486
  7.6705   7.6763   7.6800   7.7366   7.7822   7.8186   9.7657  23.1792
 23.7483  23.7568  23.9034  23.9112  23.9910  25.8164  26.1821  26.6240
 27.9099  28.3564  28.4183  28.4259  28.5250  28.5517  28.5523  28.6145
 28.7216  47.9108  48.0183  48.0509  48.0861 127.8938 127.9467 127.9692
151.6970 215.7582 289.7233 289.7379 289.7493 289.7828 289.8340 289.8481
289.8716 289.8732 289.9004 289.9595 290.0033 290.03951020.70451020.8400
********1020.92351901.8617
 --------------------------------------------------------------

          Ground-State Mulliken Net Atomic Charges

     Atom                 Charge (a.u.)
  ----------------------------------------
      1 C                     0.268404
      2 C                    -0.100552
      3 C                     0.004891
      4 C                     0.063074
      5 C                    -0.166096
      6 C                     0.026597
      7 Cl                    0.552829
      8 Br                   -0.158316
      9 Br                   -0.199579
     10 Br                   -0.181991
     11 Br                   -0.222618
     12 I                     0.113357
  ----------------------------------------
  Sum of atomic charges =     0.000000

 -----------------------------------------------------------------
                    Cartesian Multipole Moments
 -----------------------------------------------------------------
    Charge (ESU x 10^10)
                -0.0000
    Dipole Moment (Debye)
         X       0.1517      Y      -0.0000      Z      -0.1717
       Tot       0.2292
    Quadrupole Moments (Debye-Ang)
        XX    -143.9404     XY      -0.0000     YY    -149.5615
        XZ      -0.6680     YZ      -0.0000     ZZ    -141.5296
    Octopole Moments (Debye-Ang^2)
       XXX    -567.8752    XXY       0.0000    XYY    -198.7134
       YYY      -0.0000    XXZ     -68.0194    XYZ      -0.0000
       YYZ     -74.5718    XZZ    -187.7536    YZZ      -0.0000
       ZZZ    -223.8389
    Hexadecapole Moments (Debye-Ang^3)
      XXXX   -4914.3073   XXXY       0.0000   XXYY    -915.7929
      XYYY      -0.0000   YYYY    -185.5754   XXXZ    -216.4098
      XXYZ      -0.0000   XYYZ     -74.8095   YYYZ      -0.0000
      XXZZ   -1612.8017   XYZZ      -0.0000   YYZZ    -877.3374
      XZZZ    -223.1573   YZZZ      -0.0000   ZZZZ   -4636.7640
 -----------------------------------------------------------------
 Calculating analytic gradient of the SCF energy
 Gradient of SCF Energy
            1           2           3           4           5           6
    1  -0.0038376  -0.0003258   0.0000769   0.0000433   0.0030441  -0.0009679
    2   0.0000000  -0.0000000  -0.0000000  -0.0000000   0.0000000   0.0000000
    3   0.0012240  -0.0013995   0.0002002   0.0000691   0.0018879  -0.0023412
            7           8           9          10          11          12
    1   0.0008213  -0.0013090   0.0005966   0.0012110   0.0028041  -0.0021569
    2  -0.0000000   0.0000000   0.0000000   0.0000000  -0.0000000   0.0000000
    3   0.0027693  -0.0011238   0.0014744  -0.0004890   0.0025818  -0.0048533
 Max gradient component =       4.853E-03
 RMS gradient           =       1.632E-03
 Gradient time:  CPU 99.21 s  wall 24.92 s
 Geometry Optimization Parameters
   NAtoms,    NIC,     NZ,  NCons,   NDum,   NFix, NCnnct, MaxDiis
       12      78      12       0       0       0       0       0

 Cartesian Hessian Update
 Hessian updated using BFGS update


** GEOMETRY OPTIMIZATION IN DELOCALIZED INTERNAL COORDINATES **
   Searching for a Minimum

   Optimization Cycle:   2

                       Coordinates (Angstroms)
     ATOM                X               Y               Z
      1  C        -0.0007619851    0.0000000000   -0.0013825640
      2  C        -0.0021513342    0.0000000000    1.4016401213
      3  C         1.2112546229    0.0000000000    2.1060429394
      4  C         2.4262845351    0.0000000000    1.4020803720
      5  C         2.4284887601    0.0000000000   -0.0039792963
      6  C         1.2116406362    0.0000000000   -0.7185729443
      7  Cl       -1.5209828030    0.0000000000   -0.8371964294
      8  Br       -1.6639618031    0.0000000000    2.3279974374
      9  Br        1.2094350574    0.0000000000    4.0097914670
     10  Br        4.0744340698    0.0000000000    2.3555182544
     11  Br        4.1014848430    0.0000000000   -0.9138722983
     12  I         1.1673677616    0.0000000000   -2.8623770591
   Point Group: c1    Number of degrees of freedom:    30


   Energy is -17904.964055157

 Hessian updated using BFGS update

 10 Hessian modes will be used to form the next step
  Hessian Eigenvalues:
     0.129680    0.197963    0.201193    0.247887    0.309536    0.326170
     0.426715    0.430610    0.455703    0.535047

 Minimum search - taking simple RFO step
 Searching for Lamda that Minimizes Along All modes
 Value Taken    Lamda =  -0.00076368
 Step Taken.  Stepsize is  0.045001

                             Maximum     Tolerance    Cnvgd?
         Gradient           0.008905      0.000300      NO
         Displacement       0.024371      0.001200      NO
         Energy change     -0.001431      0.000001      NO


 New Cartesian Coordinates Obtained by Inverse Iteration

 Displacement from previous Coordinates is:  0.111294
 ----------------------------------------------------------------
             Standard Nuclear Orientation (Angstroms)
    I     Atom           X                Y                Z
 ----------------------------------------------------------------
    1      C      -0.0018267564     0.0000000000    -0.0013162003
    2      C      -0.0032476058     0.0000000000     1.4036206596
    3      C       1.2110473489     0.0000000000     2.1055135980
    4      C       2.4271883986     0.0000000000     1.4033401639
    5      C       2.4252651502     0.0000000000    -0.0030603584
    6      C       1.2115977924     0.0000000000    -0.7111990679
    7      Cl     -1.5156403211     0.0000000000    -0.8553105269
    8      Br     -1.6565025047     0.0000000000     2.3444058210
    9      Br      1.2039729481     0.0000000000     4.0072651203
   10      Br      4.0704268652     0.0000000000     2.3638816470
   11      Br      4.0777355539     0.0000000000    -0.9467536553
   12      I       1.1925154914     0.0000000000    -2.8446972010
 ----------------------------------------------------------------
 Nuclear Repulsion Energy =        3477.84594612 hartrees
 There are      123 alpha and      123 beta electrons
 Applying Cartesian multipole field
    Component          Value
    ---------          -----
     (2,0,0)        1.00000E-11
     (0,2,0)        2.00000E-11
     (0,0,2)       -3.00000E-11
 Nucleus-field energy     =    -0.0000001042 hartrees
 Requested basis set is 6-311++G(d,p)
 There are 149 shells and 416 basis functions
 A cutoff of  1.0D-11 yielded   6869 shell pairs
 There are     60219 function pairs (     66695 Cartesian)
 Smallest overlap matrix eigenvalue = 2.34E-07

 Q-Chem warning in module stvman/mkSTV.C, line 318:

 Overlap eigenvalue is smaller than square root of threshold
 Use THRESH >= 12 to get rid of this warning

 Linear dependence detected in AO basis
 Tighter screening thresholds may be required for diffuse basis sets
 Use S2THRESH > 14 and THRESH = 14 in case of SCF convergence issues
 Number of orthogonalized atomic orbitals = 414
 Maximum deviation from orthogonality = 2.679E-10
 Guess MOs from SCF MO coefficient file

 -----------------------------------------------------------------------
  General SCF calculation program by
  Eric Jon Sundstrom, Paul Horn, Yuezhi Mao, Dmitri Zuev, Alec White,
  David Stuck, Shaama M.S., Shane Yost, Joonho Lee, David Small,
  Daniel Levine, Susi Lehtola, Hugh Burton, Evgeny Epifanovsky,
  Bang C. Huynh
 -----------------------------------------------------------------------
 Exchange:     0.2000 Hartree-Fock + 0.0800 Slater + 0.7200 B88
 Correlation:  0.1900 VWN1RPA + 0.8100 LYP
 Using SG-1 standard quadrature grid
 using 4 threads for integral computing
 -------------------------------------------------------
 OpenMP Integral computing Module                
 Release: version 2.0, May 2017, Q-Chem Inc. Pleasanton 
 -------------------------------------------------------
 A restricted SCF calculation will be
 performed using DIIS
 SCF converges when DIIS error is below 1.0e-08
 ---------------------------------------
  Cycle       Energy         DIIS error
 ---------------------------------------
    1  -17904.9639289720      1.63e-04  
    2  -17904.9643083264      5.25e-05  
    3  -17904.9641882027      8.92e-05  
    4  -17904.9643663739      1.39e-05  
    5  -17904.9643704744      4.35e-06  
    6  -17904.9643708463      1.12e-06  
    7  -17904.9643708699      4.93e-07  
    8  -17904.9643708752      1.46e-07  
    9  -17904.9643708750      4.46e-08  
   10  -17904.9643708752      9.46e-09  Convergence criterion met
 ---------------------------------------
 SCF time:   CPU 226.90s  wall 59.00s 
 SCF   energy in the final basis set =   -17904.9643708752
 Total energy in the final basis set =   -17904.9643708752

 --------------------------------------------------------------

                    Orbital Energies (a.u.)
 --------------------------------------------------------------

 Alpha MOs
 -- Occupied --
********-482.8573-482.8572-482.8571-482.8567-176.3208-165.7247-165.7225
********-101.5832 -62.5102 -62.5100 -62.5100 -62.5095 -56.3309 -56.3308
-56.3308 -56.3303 -56.3268 -56.3266 -56.3266 -56.3263 -56.3262 -56.3262
-56.3261 -56.3257 -35.8173 -31.3108 -31.3045 -31.3039 -22.9612 -22.9598
-22.9594 -22.9550 -22.9550 -10.2900 -10.2839 -10.2834 -10.2826 -10.2820
-10.2733  -9.4981  -8.7190  -8.7189  -8.7189  -8.7184  -7.2631  -7.2530
 -7.2520  -6.5514  -6.5512  -6.5512  -6.5507  -6.5375  -6.5374  -6.5373
 -6.5368  -6.5363  -6.5363  -6.5362  -6.5357  -6.3666  -4.7797  -4.7642
 -4.7632  -2.6621  -2.6619  -2.6618  -2.6614  -2.6584  -2.6583  -2.6583
 -2.6578  -2.6575  -2.6574  -2.6574  -2.6569  -2.6465  -2.6464  -2.6464
 -2.6463  -2.6463  -2.6462  -2.6458  -2.6457  -2.0453  -2.0408  -2.0400
 -2.0266  -2.0265  -0.9544  -0.9047  -0.8744  -0.8402  -0.8164  -0.8111
 -0.7624  -0.7398  -0.6830  -0.6300  -0.6162  -0.5543  -0.5172  -0.4710
 -0.4648  -0.4532  -0.4393  -0.4118  -0.3996  -0.3918  -0.3834  -0.3573
 -0.3451  -0.3417  -0.3371  -0.3251  -0.3188  -0.3066  -0.2985  -0.2895
 -0.2677  -0.2636  -0.2634
 -- Virtual --
 -0.1027  -0.0716  -0.0694  -0.0557  -0.0382  -0.0130  -0.0061  -0.0015
  0.0129   0.0229   0.0264   0.0401   0.0412   0.0543   0.0568   0.0603
  0.0619   0.0652   0.0664   0.0688   0.0777   0.0798   0.0820   0.0908
  0.0923   0.0954   0.1048   0.1066   0.1159   0.1244   0.1308   0.1322
  0.1437   0.1468   0.1585   0.1586   0.1694   0.1719   0.1825   0.1855
  0.1932   0.1957   0.2049   0.2110   0.2143   0.2155   0.2229   0.2325
  0.2463   0.2472   0.2493   0.2550   0.2655   0.2753   0.2793   0.2804
  0.3031   0.3212   0.3685   0.3705   0.3783   0.3796   0.3928   0.4016
  0.4089   0.4177   0.4241   0.4247   0.4333   0.4363   0.4415   0.4491
  0.4543   0.4699   0.4705   0.4859   0.4916   0.4949   0.5039   0.5093
  0.5123   0.5126   0.5211   0.5254   0.5329   0.5381   0.5407   0.5487
  0.5611   0.5659   0.5669   0.5734   0.5790   0.5795   0.6069   0.6142
  0.6336   0.6562   0.6775   0.6803   0.6861   0.7025   0.7167   0.7246
  0.7346   0.7496   0.7583   0.7687   0.7751   0.7950   0.8106   0.8128
  0.8175   0.8255   0.8419   0.8428   0.8551   0.8619   0.8888   0.9129
  0.9258   0.9387   0.9424   0.9508   0.9854   1.0049   1.0299   1.0493
  1.0844   1.0985   1.1155   1.1397   1.1757   1.2024   1.2025   1.2170
  1.2341   1.2370   1.2713   1.3375   1.3635   1.4062   1.4230   1.4422
  1.4666   1.4716   1.5269   1.5744   1.5937   1.7193   1.7262   1.7391
  1.7523   1.8093   1.8116   1.8406   1.8423   1.8976   1.9744   1.9951
  2.0106   2.0155   2.0424   2.0684   2.0772   2.0944   2.1299   2.1471
  2.1860   2.1935   2.2068   2.2406   2.2477   2.2534   2.2848   2.2915
  2.3061   2.3380   2.3893   2.4470   2.4754   2.5641   2.5724   2.7116
  2.7196   2.8224   2.8241   2.8303   2.9393   2.9847   3.0321   3.0392
  3.0536   3.1427   3.1854   3.3860   3.4205   3.6291   3.8012   3.8251
  3.9520   3.9786   3.9811   3.9905   3.9927   3.9951   4.0112   4.0352
  4.0402   4.0556   4.0700   4.0722   4.0761   4.0775   4.1240   4.1303
  4.1837   4.2302   4.2519   4.2793   4.2983   4.3481   4.3848   4.4247
  4.4565   4.5233   4.8041   6.0237   6.1125   6.1514   6.6398   6.7674
  6.8037   6.8483   7.5281   7.5420   7.5524   7.5852   7.6378   7.6476
  7.6726   7.6753   7.6796   7.7380   7.7825   7.8189   9.7649  23.1786
 23.7550  23.7558  23.9062  23.9180  23.9947  25.8156  26.1788  26.6247
 27.9141  28.3577  28.4209  28.4271  28.5256  28.5529  28.5530  28.6164
 28.7233  47.9113  48.0188  48.0507  48.0858 127.8950 127.9481 127.9713
151.7008 215.7572 289.7233 289.7378 289.7492 289.7829 289.8337 289.8485
289.8719 289.8728 289.9012 289.9606 290.0036 290.03981020.70521020.8406
********1020.92311901.8657
 --------------------------------------------------------------

          Ground-State Mulliken Net Atomic Charges

     Atom                 Charge (a.u.)
  ----------------------------------------
      1 C                     0.314152
      2 C                    -0.112410
      3 C                    -0.012396
      4 C                     0.072411
      5 C                    -0.138618
      6 C                    -0.022335
      7 Cl                    0.551346
      8 Br                   -0.156893
      9 Br                   -0.200946
     10 Br                   -0.180335
     11 Br                   -0.225741
     12 I                     0.111766
  ----------------------------------------
  Sum of atomic charges =     0.000000

 -----------------------------------------------------------------
                    Cartesian Multipole Moments
 -----------------------------------------------------------------
    Charge (ESU x 10^10)
                -0.0000
    Dipole Moment (Debye)
         X       0.1769      Y      -0.0000      Z      -0.1597
       Tot       0.2383
    Quadrupole Moments (Debye-Ang)
        XX    -144.1142     XY      -0.0000     YY    -149.5259
        XZ      -0.8929     YZ      -0.0000     ZZ    -141.3606
    Octopole Moments (Debye-Ang^2)
       XXX    -569.8915    XXY      -0.0000    XYY    -198.9146
       YYY      -0.0000    XXZ     -68.9618    XYZ      -0.0000
       YYZ     -74.7368    XZZ    -187.2058    YZZ      -0.0000
       ZZZ    -223.3932
    Hexadecapole Moments (Debye-Ang^3)
      XXXX   -4908.5786   XXXY       0.0000   XXYY    -912.2505
      XYYY      -0.0000   YYYY    -185.4863   XXXZ    -209.0149
      XXYZ       0.0000   XYYZ     -71.6043   YYYZ      -0.0000
      XXZZ   -1604.1115   XYZZ      -0.0000   YYZZ    -877.5078
      XZZZ    -217.1667   YZZZ      -0.0000   ZZZZ   -4639.5893
 -----------------------------------------------------------------
 Calculating analytic gradient of the SCF energy
 Gradient of SCF Energy
            1           2           3           4           5           6
    1  -0.0016469   0.0003743  -0.0001845  -0.0000727   0.0003078   0.0005175
    2  -0.0000000  -0.0000000   0.0000000  -0.0000000   0.0000000  -0.0000000
    3  -0.0005329   0.0004762   0.0004427   0.0004934  -0.0003676  -0.0002036
            7           8           9          10          11          12
    1   0.0003366  -0.0003040  -0.0001727   0.0005024  -0.0002846   0.0006268
    2  -0.0000000   0.0000000  -0.0000000   0.0000000  -0.0000000   0.0000000
    3  -0.0001215   0.0009786   0.0003468   0.0012117  -0.0014725  -0.0012513
 Max gradient component =       1.647E-03
 RMS gradient           =       5.686E-04
 Gradient time:  CPU 99.47 s  wall 24.98 s
 Geometry Optimization Parameters
   NAtoms,    NIC,     NZ,  NCons,   NDum,   NFix, NCnnct, MaxDiis
       12      78      12       0       0       0       0       0

 Cartesian Hessian Update
 Hessian updated using BFGS update


** GEOMETRY OPTIMIZATION IN DELOCALIZED INTERNAL COORDINATES **
   Searching for a Minimum

   Optimization Cycle:   3

                       Coordinates (Angstroms)
     ATOM                X               Y               Z
      1  C        -0.0018267564    0.0000000000   -0.0013162003
      2  C        -0.0032476058    0.0000000000    1.4036206596
      3  C         1.2110473489    0.0000000000    2.1055135980
      4  C         2.4271883986    0.0000000000    1.4033401639
      5  C         2.4252651502    0.0000000000   -0.0030603584
      6  C         1.2115977924    0.0000000000   -0.7111990679
      7  Cl       -1.5156403211    0.0000000000   -0.8553105269
      8  Br       -1.6565025047    0.0000000000    2.3444058210
      9  Br        1.2039729481    0.0000000000    4.0072651203
     10  Br        4.0704268652    0.0000000000    2.3638816470
     11  Br        4.0777355539    0.0000000000   -0.9467536553
     12  I         1.1925154914    0.0000000000   -2.8446972010
   Point Group: c1    Number of degrees of freedom:    30


   Energy is -17904.964370875

 Hessian updated using BFGS update

 13 Hessian modes will be used to form the next step
  Hessian Eigenvalues:
     0.120334    0.197643    0.200987    0.201197    0.247839    0.249266
     0.323415    0.384084    0.426593    0.432213    0.446644    0.464719
     0.567846

 Minimum search - taking simple RFO step
 Searching for Lamda that Minimizes Along All modes
 Value Taken    Lamda =  -0.00011379
 Step Taken.  Stepsize is  0.021552

                             Maximum     Tolerance    Cnvgd?
         Gradient           0.004299      0.000300      NO
         Displacement       0.011845      0.001200      NO
         Energy change     -0.000316      0.000001      NO


 New Cartesian Coordinates Obtained by Inverse Iteration

 Displacement from previous Coordinates is:  0.041559
 ----------------------------------------------------------------
             Standard Nuclear Orientation (Angstroms)
    I     Atom           X                Y                Z
 ----------------------------------------------------------------
    1      C      -0.0001559897     0.0000000000    -0.0006062684
    2      C      -0.0028528235     0.0000000000     1.4026490875
    3      C       1.2110066801     0.0000000000     2.1043726319
    4      C       2.4258390391     0.0000000000     1.4016937656
    5      C       2.4242969650     0.0000000000    -0.0022617357
    6      C       1.2114665244     0.0000000000    -0.7093189786
    7      Cl     -1.5140625394     0.0000000000    -0.8549236736
    8      Br     -1.6575390388     0.0000000000     2.3367852706
    9      Br      1.2063951003     0.0000000000     4.0047976418
   10      Br      4.0712201230     0.0000000000     2.3530483112
   11      Br      4.0810588450     0.0000000000    -0.9351356011
   12      I       1.1858594751     0.0000000000    -2.8354104511
 ----------------------------------------------------------------
 Nuclear Repulsion Energy =        3481.96196716 hartrees
 There are      123 alpha and      123 beta electrons
 Applying Cartesian multipole field
    Component          Value
    ---------          -----
     (2,0,0)        1.00000E-11
     (0,2,0)        2.00000E-11
     (0,0,2)       -3.00000E-11
 Nucleus-field energy     =    -0.0000001033 hartrees
 Requested basis set is 6-311++G(d,p)
 There are 149 shells and 416 basis functions
 A cutoff of  1.0D-11 yielded   6872 shell pairs
 There are     60247 function pairs (     66728 Cartesian)
 Smallest overlap matrix eigenvalue = 2.32E-07

 Q-Chem warning in module stvman/mkSTV.C, line 318:

 Overlap eigenvalue is smaller than square root of threshold
 Use THRESH >= 12 to get rid of this warning

 Linear dependence detected in AO basis
 Tighter screening thresholds may be required for diffuse basis sets
 Use S2THRESH > 14 and THRESH = 14 in case of SCF convergence issues
 Number of orthogonalized atomic orbitals = 414
 Maximum deviation from orthogonality = 1.805E-10
 Guess MOs from SCF MO coefficient file

 -----------------------------------------------------------------------
  General SCF calculation program by
  Eric Jon Sundstrom, Paul Horn, Yuezhi Mao, Dmitri Zuev, Alec White,
  David Stuck, Shaama M.S., Shane Yost, Joonho Lee, David Small,
  Daniel Levine, Susi Lehtola, Hugh Burton, Evgeny Epifanovsky,
  Bang C. Huynh
 -----------------------------------------------------------------------
 Exchange:     0.2000 Hartree-Fock + 0.0800 Slater + 0.7200 B88
 Correlation:  0.1900 VWN1RPA + 0.8100 LYP
 Using SG-1 standard quadrature grid
 using 4 threads for integral computing
 -------------------------------------------------------
 OpenMP Integral computing Module                
 Release: version 2.0, May 2017, Q-Chem Inc. Pleasanton 
 -------------------------------------------------------
 A restricted SCF calculation will be
 performed using DIIS
 SCF converges when DIIS error is below 1.0e-08
 ---------------------------------------
  Cycle       Energy         DIIS error
 ---------------------------------------
    1  -17904.9643501651      6.50e-05  
    2  -17904.9643925049      2.68e-05  
    3  -17904.9643631560      4.41e-05  
    4  -17904.9644088878      4.31e-06  
    5  -17904.9644092573      1.60e-06  
    6  -17904.9644093016      6.75e-07  
    7  -17904.9644093098      2.51e-07  
    8  -17904.9644093110      6.60e-08  
    9  -17904.9644093121      1.87e-08  
   10  -17904.9644093101      5.16e-09  Convergence criterion met
 ---------------------------------------
 SCF time:   CPU 221.03s  wall 58.00s 
 SCF   energy in the final basis set =   -17904.9644093101
 Total energy in the final basis set =   -17904.9644093101

 --------------------------------------------------------------

                    Orbital Energies (a.u.)
 --------------------------------------------------------------

 Alpha MOs
 -- Occupied --
********-482.8573-482.8571-482.8570-482.8565-176.3207-165.7245-165.7223
********-101.5830 -62.5101 -62.5100 -62.5099 -62.5094 -56.3309 -56.3307
-56.3306 -56.3301 -56.3267 -56.3266 -56.3265 -56.3263 -56.3261 -56.3261
-56.3260 -56.3256 -35.8171 -31.3107 -31.3043 -31.3038 -22.9610 -22.9596
-22.9593 -22.9548 -22.9548 -10.2894 -10.2832 -10.2831 -10.2819 -10.2816
-10.2726  -9.4980  -8.7190  -8.7188  -8.7188  -8.7183  -7.2629  -7.2528
 -7.2518  -6.5514  -6.5512  -6.5511  -6.5506  -6.5375  -6.5373  -6.5373
 -6.5368  -6.5363  -6.5362  -6.5361  -6.5356  -6.3665  -4.7796  -4.7642
 -4.7631  -2.6621  -2.6618  -2.6618  -2.6612  -2.6583  -2.6583  -2.6582
 -2.6577  -2.6575  -2.6574  -2.6573  -2.6568  -2.6464  -2.6464  -2.6463
 -2.6462  -2.6462  -2.6462  -2.6457  -2.6456  -2.0453  -2.0406  -2.0399
 -2.0266  -2.0264  -0.9551  -0.9052  -0.8748  -0.8404  -0.8171  -0.8111
 -0.7628  -0.7400  -0.6835  -0.6301  -0.6162  -0.5549  -0.5173  -0.4710
 -0.4654  -0.4534  -0.4394  -0.4120  -0.3999  -0.3922  -0.3836  -0.3576
 -0.3453  -0.3417  -0.3369  -0.3253  -0.3188  -0.3059  -0.2986  -0.2898
 -0.2677  -0.2634  -0.2631
 -- Virtual --
 -0.1019  -0.0714  -0.0689  -0.0546  -0.0377  -0.0123  -0.0059  -0.0013
  0.0132   0.0230   0.0265   0.0400   0.0413   0.0543   0.0570   0.0605
  0.0619   0.0653   0.0665   0.0689   0.0778   0.0799   0.0824   0.0909
  0.0923   0.0955   0.1048   0.1067   0.1160   0.1245   0.1309   0.1323
  0.1437   0.1467   0.1587   0.1589   0.1694   0.1717   0.1825   0.1856
  0.1927   0.1964   0.2052   0.2114   0.2148   0.2160   0.2230   0.2325
  0.2464   0.2471   0.2494   0.2553   0.2655   0.2752   0.2799   0.2806
  0.3037   0.3214   0.3686   0.3705   0.3788   0.3797   0.3928   0.4027
  0.4089   0.4179   0.4246   0.4249   0.4335   0.4364   0.4414   0.4495
  0.4564   0.4700   0.4709   0.4859   0.4917   0.4957   0.5043   0.5090
  0.5114   0.5122   0.5211   0.5265   0.5335   0.5383   0.5405   0.5498
  0.5609   0.5658   0.5675   0.5741   0.5792   0.5795   0.6074   0.6158
  0.6338   0.6572   0.6780   0.6808   0.6870   0.7031   0.7174   0.7247
  0.7357   0.7502   0.7589   0.7705   0.7761   0.7951   0.8108   0.8131
  0.8179   0.8260   0.8420   0.8429   0.8556   0.8620   0.8894   0.9137
  0.9262   0.9391   0.9425   0.9521   0.9867   1.0055   1.0306   1.0500
  1.0859   1.0992   1.1161   1.1397   1.1765   1.2027   1.2035   1.2173
  1.2348   1.2379   1.2718   1.3389   1.3643   1.4065   1.4232   1.4431
  1.4672   1.4743   1.5281   1.5752   1.5955   1.7201   1.7272   1.7403
  1.7541   1.8107   1.8128   1.8418   1.8435   1.8988   1.9746   1.9954
  2.0121   2.0156   2.0441   2.0688   2.0784   2.0941   2.1323   2.1475
  2.1870   2.1940   2.2085   2.2421   2.2500   2.2536   2.2865   2.2932
  2.3070   2.3397   2.3910   2.4484   2.4760   2.5646   2.5730   2.7120
  2.7200   2.8246   2.8247   2.8309   2.9407   2.9858   3.0335   3.0407
  3.0571   3.1446   3.1878   3.3887   3.4217   3.6326   3.8024   3.8273
  3.9522   3.9785   3.9817   3.9903   3.9930   3.9954   4.0119   4.0356
  4.0397   4.0560   4.0709   4.0731   4.0767   4.0784   4.1250   4.1310
  4.1852   4.2309   4.2531   4.2799   4.2993   4.3486   4.3854   4.4247
  4.4576   4.5255   4.8072   6.0242   6.1137   6.1539   6.6410   6.7679
  6.8047   6.8497   7.5282   7.5422   7.5525   7.5854   7.6385   7.6486
  7.6724   7.6763   7.6802   7.7381   7.7838   7.8201   9.7651  23.1786
 23.7579  23.7606  23.9128  23.9224  24.0007  25.8161  26.1810  26.6268
 27.9161  28.3582  28.4222  28.4283  28.5258  28.5534  28.5535  28.6172
 28.7244  47.9122  48.0191  48.0516  48.0870 127.8955 127.9490 127.9725
151.7026 215.7575 289.7235 289.7380 289.7494 289.7832 289.8345 289.8489
289.8722 289.8741 289.9013 289.9611 290.0049 290.04111020.70621020.8410
********1020.92461901.8676
 --------------------------------------------------------------

          Ground-State Mulliken Net Atomic Charges

     Atom                 Charge (a.u.)
  ----------------------------------------
      1 C                     0.319689
      2 C                    -0.108495
      3 C                    -0.009894
      4 C                     0.071187
      5 C                    -0.139374
      6 C                    -0.029726
      7 Cl                    0.550733
      8 Br                   -0.157301
      9 Br                   -0.200622
     10 Br                   -0.181617
     11 Br                   -0.226203
     12 I                     0.111622
  ----------------------------------------
  Sum of atomic charges =     0.000000

 -----------------------------------------------------------------
                    Cartesian Multipole Moments
 -----------------------------------------------------------------
    Charge (ESU x 10^10)
                -0.0000
    Dipole Moment (Debye)
         X       0.1777      Y       0.0000      Z      -0.1592
       Tot       0.2386
    Quadrupole Moments (Debye-Ang)
        XX    -144.0156     XY       0.0000     YY    -149.4822
        XZ      -0.8284     YZ       0.0000     ZZ    -141.4950
    Octopole Moments (Debye-Ang^2)
       XXX    -568.9780    XXY       0.0000    XYY    -198.7756
       YYY       0.0000    XXZ     -68.8716    XYZ       0.0000
       YYZ     -74.8261    XZZ    -187.6004    YZZ       0.0000
       ZZZ    -223.7925
    Hexadecapole Moments (Debye-Ang^3)
      XXXX   -4903.9563   XXXY       0.0000   XXYY    -912.2319
      XYYY       0.0000   YYYY    -185.3824   XXXZ    -211.7887
      XXYZ       0.0000   XYYZ     -72.7307   YYYZ       0.0000
      XXZZ   -1602.8330   XYZZ       0.0000   YYZZ    -873.4515
      XZZZ    -219.6689   YZZZ       0.0000   ZZZZ   -4619.8765
 -----------------------------------------------------------------
 Calculating analytic gradient of the SCF energy
 Gradient of SCF Energy
            1           2           3           4           5           6
    1  -0.0003353   0.0003063   0.0000363  -0.0001128  -0.0001093   0.0001646
    2  -0.0000000   0.0000000   0.0000000   0.0000000   0.0000000  -0.0000000
    3  -0.0003561  -0.0001056   0.0000649  -0.0003317   0.0000529   0.0004790
            7           8           9          10          11          12
    1   0.0005115   0.0000676   0.0000143  -0.0000590  -0.0001803  -0.0003039
    2   0.0000000   0.0000000  -0.0000000  -0.0000000   0.0000000  -0.0000000
    3  -0.0000737  -0.0000687  -0.0001444  -0.0005199   0.0003401   0.0006633
 Max gradient component =       6.633E-04
 RMS gradient           =       2.354E-04
 Gradient time:  CPU 99.98 s  wall 25.11 s
 Geometry Optimization Parameters
   NAtoms,    NIC,     NZ,  NCons,   NDum,   NFix, NCnnct, MaxDiis
       12      78      12       0       0       0       0       0

 Cartesian Hessian Update
 Hessian updated using BFGS update


** GEOMETRY OPTIMIZATION IN DELOCALIZED INTERNAL COORDINATES **
   Searching for a Minimum

   Optimization Cycle:   4

                       Coordinates (Angstroms)
     ATOM                X               Y               Z
      1  C        -0.0001559897    0.0000000000   -0.0006062684
      2  C        -0.0028528235    0.0000000000    1.4026490875
      3  C         1.2110066801    0.0000000000    2.1043726319
      4  C         2.4258390391    0.0000000000    1.4016937656
      5  C         2.4242969650    0.0000000000   -0.0022617357
      6  C         1.2114665244    0.0000000000   -0.7093189786
      7  Cl       -1.5140625394    0.0000000000   -0.8549236736
      8  Br       -1.6575390388    0.0000000000    2.3367852706
      9  Br        1.2063951003    0.0000000000    4.0047976418
     10  Br        4.0712201230    0.0000000000    2.3530483112
     11  Br        4.0810588450    0.0000000000   -0.9351356011
     12  I         1.1858594751    0.0000000000   -2.8354104511
   Point Group: c1    Number of degrees of freedom:    30


   Energy is -17904.964409310

 Hessian updated using BFGS update

 16 Hessian modes will be used to form the next step
  Hessian Eigenvalues:
     0.130190    0.198486    0.200982    0.201147    0.202158    0.247349
     0.249251    0.266190    0.321564    0.401656    0.426481    0.431132
     0.463384    0.464869    0.491237    0.572124

 Minimum search - taking simple RFO step
 Searching for Lamda that Minimizes Along All modes
 Value Taken    Lamda =  -0.00001477
 Step Taken.  Stepsize is  0.006858

                             Maximum     Tolerance    Cnvgd?
         Gradient           0.001318      0.000300      NO
         Displacement       0.003829      0.001200      NO
         Energy change     -0.000038      0.000001      NO


 New Cartesian Coordinates Obtained by Inverse Iteration

 Displacement from previous Coordinates is:  0.013926
 ----------------------------------------------------------------
             Standard Nuclear Orientation (Angstroms)
    I     Atom           X                Y                Z
 ----------------------------------------------------------------
    1      C      -0.0002354706     0.0000000000    -0.0006638262
    2      C      -0.0028341011     0.0000000000     1.4026800977
    3      C       1.2110991025     0.0000000000     2.1042630632
    4      C       2.4261170041     0.0000000000     1.4018151768
    5      C       2.4246107145     0.0000000000    -0.0028734010
    6      C       1.2114437556     0.0000000000    -0.7106546411
    7      Cl     -1.5165886732     0.0000000000    -0.8517141144
    8      Br     -1.6575261340     0.0000000000     2.3370998492
    9      Br      1.2067495035     0.0000000000     4.0049933401
   10      Br      4.0701336222     0.0000000000     2.3566279104
   11      Br      4.0814301593     0.0000000000    -0.9369575028
   12      I       1.1881328777     0.0000000000    -2.8389259520
 ----------------------------------------------------------------
 Nuclear Repulsion Energy =        3480.70704193 hartrees
 There are      123 alpha and      123 beta electrons
 Applying Cartesian multipole field
    Component          Value
    ---------          -----
     (2,0,0)        1.00000E-11
     (0,2,0)        2.00000E-11
     (0,0,2)       -3.00000E-11
 Nucleus-field energy     =    -0.0000001035 hartrees
 Requested basis set is 6-311++G(d,p)
 There are 149 shells and 416 basis functions
 A cutoff of  1.0D-11 yielded   6871 shell pairs
 There are     60242 function pairs (     66722 Cartesian)
 Smallest overlap matrix eigenvalue = 2.33E-07

 Q-Chem warning in module stvman/mkSTV.C, line 318:

 Overlap eigenvalue is smaller than square root of threshold
 Use THRESH >= 12 to get rid of this warning

 Linear dependence detected in AO basis
 Tighter screening thresholds may be required for diffuse basis sets
 Use S2THRESH > 14 and THRESH = 14 in case of SCF convergence issues
 Number of orthogonalized atomic orbitals = 414
 Maximum deviation from orthogonality = 1.453E-10
 Guess MOs from SCF MO coefficient file

 -----------------------------------------------------------------------
  General SCF calculation program by
  Eric Jon Sundstrom, Paul Horn, Yuezhi Mao, Dmitri Zuev, Alec White,
  David Stuck, Shaama M.S., Shane Yost, Joonho Lee, David Small,
  Daniel Levine, Susi Lehtola, Hugh Burton, Evgeny Epifanovsky,
  Bang C. Huynh
 -----------------------------------------------------------------------
 Exchange:     0.2000 Hartree-Fock + 0.0800 Slater + 0.7200 B88
 Correlation:  0.1900 VWN1RPA + 0.8100 LYP
 Using SG-1 standard quadrature grid
 using 4 threads for integral computing
 -------------------------------------------------------
 OpenMP Integral computing Module                
 Release: version 2.0, May 2017, Q-Chem Inc. Pleasanton 
 -------------------------------------------------------
 A restricted SCF calculation will be
 performed using DIIS
 SCF converges when DIIS error is below 1.0e-08
 ---------------------------------------
  Cycle       Energy         DIIS error
 ---------------------------------------
    1  -17904.9644072385      2.40e-05  
    2  -17904.9644137935      8.97e-06  
    3  -17904.9644096851      1.60e-05  
    4  -17904.9644156157      1.38e-06  
    5  -17904.9644156546      4.53e-07  
    6  -17904.9644156567      2.28e-07  
    7  -17904.9644156590      7.27e-08  
    8  -17904.9644156601      2.19e-08  
    9  -17904.9644156564      3.69e-09  Convergence criterion met
 ---------------------------------------
 SCF time:   CPU 198.61s  wall 52.00s 
 SCF   energy in the final basis set =   -17904.9644156564
 Total energy in the final basis set =   -17904.9644156564

 --------------------------------------------------------------

                    Orbital Energies (a.u.)
 --------------------------------------------------------------

 Alpha MOs
 -- Occupied --
********-482.8572-482.8571-482.8570-482.8565-176.3208-165.7247-165.7224
********-101.5830 -62.5101 -62.5100 -62.5099 -62.5094 -56.3309 -56.3307
-56.3307 -56.3302 -56.3267 -56.3266 -56.3265 -56.3263 -56.3261 -56.3261
-56.3260 -56.3256 -35.8172 -31.3108 -31.3044 -31.3039 -22.9612 -22.9597
-22.9594 -22.9549 -22.9549 -10.2895 -10.2834 -10.2831 -10.2821 -10.2816
-10.2729  -9.4979  -8.7190  -8.7188  -8.7188  -8.7183  -7.2629  -7.2528
 -7.2518  -6.5514  -6.5512  -6.5511  -6.5506  -6.5374  -6.5373  -6.5373
 -6.5368  -6.5363  -6.5363  -6.5361  -6.5356  -6.3666  -4.7797  -4.7642
 -4.7632  -2.6621  -2.6618  -2.6618  -2.6613  -2.6583  -2.6583  -2.6582
 -2.6577  -2.6575  -2.6574  -2.6574  -2.6568  -2.6464  -2.6464  -2.6463
 -2.6463  -2.6463  -2.6462  -2.6458  -2.6456  -2.0454  -2.0407  -2.0400
 -2.0266  -2.0265  -0.9549  -0.9050  -0.8747  -0.8403  -0.8170  -0.8111
 -0.7627  -0.7400  -0.6833  -0.6301  -0.6163  -0.5548  -0.5172  -0.4709
 -0.4652  -0.4534  -0.4394  -0.4119  -0.3998  -0.3922  -0.3835  -0.3576
 -0.3453  -0.3417  -0.3368  -0.3253  -0.3188  -0.3060  -0.2986  -0.2898
 -0.2677  -0.2635  -0.2632
 -- Virtual --
 -0.1021  -0.0714  -0.0690  -0.0549  -0.0379  -0.0125  -0.0060  -0.0014
  0.0131   0.0230   0.0264   0.0400   0.0413   0.0543   0.0570   0.0605
  0.0619   0.0653   0.0664   0.0689   0.0777   0.0799   0.0823   0.0909
  0.0923   0.0954   0.1048   0.1067   0.1160   0.1246   0.1309   0.1323
  0.1437   0.1468   0.1587   0.1587   0.1694   0.1717   0.1824   0.1855
  0.1928   0.1963   0.2051   0.2112   0.2147   0.2159   0.2230   0.2325
  0.2464   0.2472   0.2494   0.2552   0.2655   0.2752   0.2797   0.2806
  0.3035   0.3214   0.3687   0.3706   0.3787   0.3797   0.3930   0.4023
  0.4089   0.4178   0.4245   0.4247   0.4335   0.4363   0.4413   0.4495
  0.4558   0.4699   0.4708   0.4859   0.4917   0.4956   0.5041   0.5091
  0.5114   0.5123   0.5212   0.5263   0.5334   0.5382   0.5405   0.5497
  0.5610   0.5659   0.5673   0.5739   0.5792   0.5795   0.6073   0.6151
  0.6338   0.6571   0.6779   0.6807   0.6868   0.7030   0.7173   0.7246
  0.7356   0.7501   0.7587   0.7697   0.7758   0.7952   0.8108   0.8130
  0.8177   0.8260   0.8421   0.8429   0.8556   0.8621   0.8894   0.9136
  0.9262   0.9390   0.9426   0.9517   0.9863   1.0053   1.0305   1.0496
  1.0857   1.0990   1.1159   1.1398   1.1763   1.2027   1.2031   1.2172
  1.2347   1.2377   1.2717   1.3384   1.3640   1.4062   1.4235   1.4429
  1.4670   1.4733   1.5277   1.5749   1.5950   1.7199   1.7269   1.7399
  1.7538   1.8104   1.8125   1.8414   1.8432   1.8985   1.9745   1.9953
  2.0117   2.0156   2.0436   2.0687   2.0781   2.0941   2.1316   2.1473
  2.1870   2.1938   2.2080   2.2416   2.2494   2.2536   2.2861   2.2929
  2.3067   2.3392   2.3906   2.4482   2.4759   2.5643   2.5728   2.7120
  2.7199   2.8241   2.8245   2.8307   2.9405   2.9855   3.0331   3.0404
  3.0563   3.1441   3.1871   3.3882   3.4211   3.6317   3.8020   3.8268
  3.9521   3.9785   3.9816   3.9904   3.9929   3.9954   4.0116   4.0355
  4.0396   4.0560   4.0709   4.0727   4.0765   4.0783   4.1247   4.1308
  4.1847   4.2308   4.2528   4.2797   4.2991   4.3485   4.3852   4.4247
  4.4572   4.5249   4.8063   6.0240   6.1133   6.1532   6.6407   6.7678
  6.8044   6.8495   7.5282   7.5422   7.5525   7.5854   7.6383   7.6484
  7.6724   7.6762   7.6799   7.7382   7.7834   7.8199   9.7649  23.1786
 23.7570  23.7596  23.9114  23.9210  23.9992  25.8160  26.1805  26.6256
 27.9155  28.3579  28.4217  28.4279  28.5257  28.5533  28.5533  28.6169
 28.7241  47.9120  48.0191  48.0513  48.0868 127.8953 127.9486 127.9721
151.7020 215.7573 289.7234 289.7380 289.7494 289.7831 289.8343 289.8488
289.8722 289.8737 289.9013 289.9610 290.0045 290.04081020.70601020.8411
********1020.92431901.8669
 --------------------------------------------------------------

          Ground-State Mulliken Net Atomic Charges

     Atom                 Charge (a.u.)
  ----------------------------------------
      1 C                     0.318707
      2 C                    -0.108574
      3 C                    -0.011009
      4 C                     0.071589
      5 C                    -0.140749
      6 C                    -0.027096
      7 Cl                    0.550653
      8 Br                   -0.157313
      9 Br                   -0.200813
     10 Br                   -0.181364
     11 Br                   -0.225925
     12 I                     0.111893
  ----------------------------------------
  Sum of atomic charges =     0.000000

 -----------------------------------------------------------------
                    Cartesian Multipole Moments
 -----------------------------------------------------------------
    Charge (ESU x 10^10)
                -0.0000
    Dipole Moment (Debye)
         X       0.1797      Y      -0.0000      Z      -0.1591
       Tot       0.2400
    Quadrupole Moments (Debye-Ang)
        XX    -144.0281     XY      -0.0000     YY    -149.4938
        XZ      -0.8456     YZ       0.0000     ZZ    -141.4616
    Octopole Moments (Debye-Ang^2)
       XXX    -569.2792    XXY      -0.0000    XYY    -198.8233
       YYY      -0.0000    XXZ     -68.8398    XYZ       0.0000
       YYZ     -74.7929    XZZ    -187.4117    YZZ       0.0000
       ZZZ    -223.7444
    Hexadecapole Moments (Debye-Ang^3)
      XXXX   -4906.2138   XXXY      -0.0000   XXYY    -912.4676
      XYYY      -0.0000   YYYY    -185.4084   XXXZ    -211.1559
      XXYZ       0.0000   XYYZ     -72.4869   YYYZ       0.0000
      XXZZ   -1603.2549   XYZZ       0.0000   YYZZ    -874.4047
      XZZZ    -218.9413   YZZZ       0.0000   ZZZZ   -4624.3448
 -----------------------------------------------------------------
 Calculating analytic gradient of the SCF energy
 Gradient of SCF Energy
            1           2           3           4           5           6
    1  -0.0003707   0.0001567   0.0000119  -0.0000878   0.0000274   0.0001435
    2  -0.0000000   0.0000000   0.0000000  -0.0000000   0.0000000  -0.0000000
    3  -0.0000521  -0.0000682   0.0000109  -0.0000089  -0.0000337   0.0000981
            7           8           9          10          11          12
    1   0.0000433  -0.0000140   0.0001188  -0.0000434  -0.0000413   0.0000557
    2  -0.0000000   0.0000000  -0.0000000  -0.0000000   0.0000000  -0.0000000
    3   0.0002982  -0.0001066  -0.0000571  -0.0000036  -0.0000424  -0.0000346
 Max gradient component =       3.707E-04
 RMS gradient           =       9.703E-05
 Gradient time:  CPU 99.88 s  wall 25.08 s
 Geometry Optimization Parameters
   NAtoms,    NIC,     NZ,  NCons,   NDum,   NFix, NCnnct, MaxDiis
       12      78      12       0       0       0       0       0

 Cartesian Hessian Update
 Hessian updated using BFGS update


** GEOMETRY OPTIMIZATION IN DELOCALIZED INTERNAL COORDINATES **
   Searching for a Minimum

   Optimization Cycle:   5

                       Coordinates (Angstroms)
     ATOM                X               Y               Z
      1  C        -0.0002354706    0.0000000000   -0.0006638262
      2  C        -0.0028341011    0.0000000000    1.4026800977
      3  C         1.2110991025    0.0000000000    2.1042630632
      4  C         2.4261170041    0.0000000000    1.4018151768
      5  C         2.4246107145    0.0000000000   -0.0028734010
      6  C         1.2114437556    0.0000000000   -0.7106546411
      7  Cl       -1.5165886732    0.0000000000   -0.8517141144
      8  Br       -1.6575261340    0.0000000000    2.3370998492
      9  Br        1.2067495035    0.0000000000    4.0049933401
     10  Br        4.0701336222    0.0000000000    2.3566279104
     11  Br        4.0814301593    0.0000000000   -0.9369575028
     12  I         1.1881328777    0.0000000000   -2.8389259520
   Point Group: c1    Number of degrees of freedom:    30


   Energy is -17904.964415656

 Hessian updated using BFGS update

 17 Hessian modes will be used to form the next step
  Hessian Eigenvalues:
     0.124037    0.195067    0.200500    0.200988    0.201212    0.235937
     0.248583    0.249370    0.314355    0.322538    0.405518    0.425442
     0.437231    0.452257    0.464624    0.526962    0.584370

 Minimum search - taking simple RFO step
 Searching for Lamda that Minimizes Along All modes
 Value Taken    Lamda =  -0.00000190
 Step Taken.  Stepsize is  0.002532

                             Maximum     Tolerance    Cnvgd?
         Gradient           0.000704      0.000300      NO
         Displacement       0.001844      0.001200      NO
         Energy change     -0.000006      0.000001      NO


 New Cartesian Coordinates Obtained by Inverse Iteration

 Displacement from previous Coordinates is:  0.005752
 ----------------------------------------------------------------
             Standard Nuclear Orientation (Angstroms)
    I     Atom           X                Y                Z
 ----------------------------------------------------------------
    1      C      -0.0000471409     0.0000000000    -0.0006917592
    2      C      -0.0029756020     0.0000000000     1.4028813952
    3      C       1.2110724596     0.0000000000     2.1043743252
    4      C       2.4263018155     0.0000000000     1.4019316510
    5      C       2.4247037245     0.0000000000    -0.0029111788
    6      C       1.2114385795     0.0000000000    -0.7108024190
    7      Cl     -1.5158224498     0.0000000000    -0.8534496710
    8      Br     -1.6570644202     0.0000000000     2.3386502983
    9      Br      1.2057218248     0.0000000000     4.0052944801
   10      Br      4.0705473543     0.0000000000     2.3567310108
   11      Br      4.0816729558     0.0000000000    -0.9370077224
   12      I       1.1869832595     0.0000000000    -2.8393104103
 ----------------------------------------------------------------
 Nuclear Repulsion Energy =        3480.37510733 hartrees
 There are      123 alpha and      123 beta electrons
 Applying Cartesian multipole field
    Component          Value
    ---------          -----
     (2,0,0)        1.00000E-11
     (0,2,0)        2.00000E-11
     (0,0,2)       -3.00000E-11
 Nucleus-field energy     =    -0.0000001036 hartrees
 Requested basis set is 6-311++G(d,p)
 There are 149 shells and 416 basis functions
 A cutoff of  1.0D-11 yielded   6871 shell pairs
 There are     60242 function pairs (     66722 Cartesian)
 Smallest overlap matrix eigenvalue = 2.33E-07

 Q-Chem warning in module stvman/mkSTV.C, line 318:

 Overlap eigenvalue is smaller than square root of threshold
 Use THRESH >= 12 to get rid of this warning

 Linear dependence detected in AO basis
 Tighter screening thresholds may be required for diffuse basis sets
 Use S2THRESH > 14 and THRESH = 14 in case of SCF convergence issues
 Number of orthogonalized atomic orbitals = 414
 Maximum deviation from orthogonality = 3.704E-10
 Guess MOs from SCF MO coefficient file

 -----------------------------------------------------------------------
  General SCF calculation program by
  Eric Jon Sundstrom, Paul Horn, Yuezhi Mao, Dmitri Zuev, Alec White,
  David Stuck, Shaama M.S., Shane Yost, Joonho Lee, David Small,
  Daniel Levine, Susi Lehtola, Hugh Burton, Evgeny Epifanovsky,
  Bang C. Huynh
 -----------------------------------------------------------------------
 Exchange:     0.2000 Hartree-Fock + 0.0800 Slater + 0.7200 B88
 Correlation:  0.1900 VWN1RPA + 0.8100 LYP
 Using SG-1 standard quadrature grid
 using 4 threads for integral computing
 -------------------------------------------------------
 OpenMP Integral computing Module                
 Release: version 2.0, May 2017, Q-Chem Inc. Pleasanton 
 -------------------------------------------------------
 A restricted SCF calculation will be
 performed using DIIS
 SCF converges when DIIS error is below 1.0e-08
 ---------------------------------------
  Cycle       Energy         DIIS error
 ---------------------------------------
    1  -17904.9644147229      8.65e-06  
    2  -17904.9644160049      2.16e-06  
    3  -17904.9644158251      3.49e-06  
    4  -17904.9644160988      7.39e-07  
    5  -17904.9644161106      1.30e-07  
    6  -17904.9644161118      8.21e-08  
    7  -17904.9644161111      2.43e-08  
    8  -17904.9644161105      1.01e-08  
    9  -17904.9644161094      1.93e-09  Convergence criterion met
 ---------------------------------------
 SCF time:   CPU 192.38s  wall 51.00s 
 SCF   energy in the final basis set =   -17904.9644161094
 Total energy in the final basis set =   -17904.9644161094

 --------------------------------------------------------------

                    Orbital Energies (a.u.)
 --------------------------------------------------------------

 Alpha MOs
 -- Occupied --
********-482.8572-482.8572-482.8570-482.8566-176.3208-165.7247-165.7224
********-101.5830 -62.5101 -62.5100 -62.5099 -62.5094 -56.3309 -56.3308
-56.3307 -56.3302 -56.3267 -56.3266 -56.3265 -56.3263 -56.3262 -56.3261
-56.3260 -56.3256 -35.8172 -31.3108 -31.3044 -31.3039 -22.9612 -22.9598
-22.9594 -22.9549 -22.9549 -10.2896 -10.2835 -10.2832 -10.2821 -10.2817
-10.2729  -9.4979  -8.7190  -8.7189  -8.7188  -8.7183  -7.2629  -7.2528
 -7.2518  -6.5514  -6.5512  -6.5511  -6.5506  -6.5374  -6.5373  -6.5373
 -6.5368  -6.5363  -6.5363  -6.5362  -6.5356  -6.3666  -4.7797  -4.7643
 -4.7632  -2.6621  -2.6619  -2.6618  -2.6613  -2.6583  -2.6583  -2.6582
 -2.6578  -2.6575  -2.6574  -2.6574  -2.6568  -2.6464  -2.6464  -2.6463
 -2.6463  -2.6463  -2.6462  -2.6458  -2.6456  -2.0454  -2.0408  -2.0400
 -2.0266  -2.0265  -0.9549  -0.9049  -0.8747  -0.8403  -0.8169  -0.8111
 -0.7627  -0.7400  -0.6833  -0.6301  -0.6163  -0.5547  -0.5172  -0.4709
 -0.4652  -0.4534  -0.4393  -0.4119  -0.3998  -0.3922  -0.3835  -0.3575
 -0.3453  -0.3417  -0.3369  -0.3253  -0.3188  -0.3060  -0.2986  -0.2897
 -0.2677  -0.2635  -0.2632
 -- Virtual --
 -0.1022  -0.0715  -0.0690  -0.0550  -0.0379  -0.0126  -0.0060  -0.0014
  0.0131   0.0230   0.0264   0.0400   0.0413   0.0543   0.0570   0.0605
  0.0619   0.0653   0.0664   0.0689   0.0777   0.0799   0.0823   0.0909
  0.0923   0.0954   0.1048   0.1067   0.1160   0.1245   0.1308   0.1323
  0.1437   0.1468   0.1587   0.1587   0.1694   0.1718   0.1824   0.1855
  0.1928   0.1963   0.2050   0.2112   0.2146   0.2159   0.2229   0.2324
  0.2464   0.2472   0.2494   0.2552   0.2655   0.2752   0.2797   0.2805
  0.3035   0.3214   0.3687   0.3707   0.3787   0.3797   0.3929   0.4023
  0.4089   0.4178   0.4246   0.4246   0.4334   0.4363   0.4414   0.4494
  0.4558   0.4699   0.4707   0.4859   0.4916   0.4955   0.5041   0.5091
  0.5115   0.5123   0.5212   0.5262   0.5333   0.5382   0.5405   0.5497
  0.5610   0.5658   0.5673   0.5738   0.5792   0.5795   0.6073   0.6150
  0.6337   0.6570   0.6779   0.6807   0.6867   0.7029   0.7172   0.7245
  0.7354   0.7500   0.7587   0.7698   0.7758   0.7952   0.8108   0.8130
  0.8177   0.8259   0.8421   0.8429   0.8555   0.8620   0.8893   0.9135
  0.9260   0.9390   0.9425   0.9516   0.9862   1.0052   1.0304   1.0496
  1.0856   1.0989   1.1159   1.1397   1.1763   1.2026   1.2030   1.2171
  1.2346   1.2376   1.2716   1.3381   1.3640   1.4063   1.4236   1.4428
  1.4670   1.4731   1.5276   1.5748   1.5948   1.7199   1.7267   1.7398
  1.7537   1.8103   1.8124   1.8414   1.8431   1.8984   1.9745   1.9953
  2.0116   2.0156   2.0435   2.0686   2.0780   2.0942   2.1315   2.1474
  2.1868   2.1936   2.2078   2.2415   2.2493   2.2536   2.2858   2.2928
  2.3067   2.3390   2.3905   2.4480   2.4759   2.5642   2.5728   2.7119
  2.7198   2.8239   2.8245   2.8307   2.9404   2.9854   3.0329   3.0402
  3.0560   3.1439   3.1869   3.3881   3.4209   3.6314   3.8020   3.8266
  3.9521   3.9785   3.9816   3.9904   3.9929   3.9953   4.0116   4.0354
  4.0395   4.0559   4.0709   4.0728   4.0765   4.0781   4.1247   4.1308
  4.1846   4.2307   4.2527   4.2797   4.2990   4.3485   4.3852   4.4247
  4.4571   4.5248   4.8060   6.0240   6.1133   6.1531   6.6406   6.7677
  6.8044   6.8493   7.5282   7.5422   7.5525   7.5853   7.6383   7.6484
  7.6724   7.6761   7.6799   7.7381   7.7834   7.8198   9.7647  23.1786
 23.7568  23.7592  23.9110  23.9206  23.9987  25.8160  26.1802  26.6250
 27.9153  28.3579  28.4217  28.4279  28.5257  28.5532  28.5532  28.6169
 28.7241  47.9119  48.0190  48.0513  48.0867 127.8952 127.9486 127.9721
151.7019 215.7571 289.7234 289.7380 289.7493 289.7831 289.8343 289.8488
289.8721 289.8737 289.9012 289.9609 290.0045 290.04071020.70581020.8409
********1020.92421901.8669
 --------------------------------------------------------------

          Ground-State Mulliken Net Atomic Charges

     Atom                 Charge (a.u.)
  ----------------------------------------
      1 C                     0.319602
      2 C                    -0.109930
      3 C                    -0.010979
      4 C                     0.071951
      5 C                    -0.142653
      6 C                    -0.025403
      7 Cl                    0.550640
      8 Br                   -0.157234
      9 Br                   -0.200874
     10 Br                   -0.181190
     11 Br                   -0.225875
     12 I                     0.111944
  ----------------------------------------
  Sum of atomic charges =     0.000000

 -----------------------------------------------------------------
                    Cartesian Multipole Moments
 -----------------------------------------------------------------
    Charge (ESU x 10^10)
                -0.0000
    Dipole Moment (Debye)
         X       0.1790      Y       0.0000      Z      -0.1582
       Tot       0.2389
    Quadrupole Moments (Debye-Ang)
        XX    -144.0393     XY       0.0000     YY    -149.4973
        XZ      -0.8468     YZ      -0.0000     ZZ    -141.4488
    Octopole Moments (Debye-Ang^2)
       XXX    -569.1793    XXY       0.0000    XYY    -198.8079
       YYY       0.0000    XXZ     -68.8300    XYZ      -0.0000
       YYZ     -74.7981    XZZ    -187.4833    YZZ      -0.0000
       ZZZ    -223.7387
    Hexadecapole Moments (Debye-Ang^3)
      XXXX   -4905.7652   XXXY       0.0000   XXYY    -912.4108
      XYYY       0.0000   YYYY    -185.4161   XXXZ    -211.1622
      XXYZ      -0.0000   XYYZ     -72.5196   YYYZ       0.0000
      XXZZ   -1603.5407   XYZZ       0.0000   YYZZ    -874.7074
      XZZZ    -219.1930   YZZZ       0.0000   ZZZZ   -4625.8410
 -----------------------------------------------------------------
 Calculating analytic gradient of the SCF energy
 Gradient of SCF Energy
            1           2           3           4           5           6
    1  -0.0001670   0.0000976  -0.0000304   0.0000005   0.0000273   0.0000160
    2  -0.0000000   0.0000000  -0.0000000  -0.0000000   0.0000000   0.0000000
    3  -0.0000801   0.0000610   0.0000278   0.0000236  -0.0000572   0.0000077
            7           8           9          10          11          12
    1   0.0000719   0.0000137  -0.0000286   0.0000663   0.0000322  -0.0000996
    2   0.0000000  -0.0000000   0.0000000   0.0000000  -0.0000000   0.0000000
    3  -0.0000206   0.0001429   0.0000126   0.0000150  -0.0000426  -0.0000901
 Max gradient component =       1.670E-04
 RMS gradient           =       5.448E-05
 Gradient time:  CPU 99.50 s  wall 24.99 s
 Geometry Optimization Parameters
   NAtoms,    NIC,     NZ,  NCons,   NDum,   NFix, NCnnct, MaxDiis
       12      78      12       0       0       0       0       0

 Cartesian Hessian Update
 Hessian updated using BFGS update


** GEOMETRY OPTIMIZATION IN DELOCALIZED INTERNAL COORDINATES **
   Searching for a Minimum

   Optimization Cycle:   6

                       Coordinates (Angstroms)
     ATOM                X               Y               Z
      1  C        -0.0000471409    0.0000000000   -0.0006917592
      2  C        -0.0029756020    0.0000000000    1.4028813952
      3  C         1.2110724596    0.0000000000    2.1043743252
      4  C         2.4263018155    0.0000000000    1.4019316510
      5  C         2.4247037245    0.0000000000   -0.0029111788
      6  C         1.2114385795    0.0000000000   -0.7108024190
      7  Cl       -1.5158224498    0.0000000000   -0.8534496710
      8  Br       -1.6570644202    0.0000000000    2.3386502983
      9  Br        1.2057218248    0.0000000000    4.0052944801
     10  Br        4.0705473543    0.0000000000    2.3567310108
     11  Br        4.0816729558    0.0000000000   -0.9370077224
     12  I         1.1869832595    0.0000000000   -2.8393104103
   Point Group: c1    Number of degrees of freedom:    30


   Energy is -17904.964416109

 Hessian updated using BFGS update

 18 Hessian modes will be used to form the next step
  Hessian Eigenvalues:
     0.131307    0.198827    0.200357    0.201012    0.203347    0.226588
     0.248928    0.249504    0.257925    0.306860    0.383617    0.417789
     0.427593    0.434999    0.464118    0.484610    0.563888    0.598175

 Minimum search - taking simple RFO step
 Searching for Lamda that Minimizes Along All modes
 Value Taken    Lamda =   0.00000000
 Step Taken.  Stepsize is  0.001199

                             Maximum     Tolerance    Cnvgd?
         Gradient           0.000282      0.000300     YES
         Displacement       0.000514      0.001200     YES
         Energy change     -0.000000      0.000001     YES


                       Distance Matrix (Angstroms)
             C (  1)   C (  2)   C (  3)   C (  4)   C (  5)   C (  6)
   C (  2)  1.403576
   C (  3)  2.428603  1.402143
   C (  4)  2.802592  2.429278  1.403641
   C (  5)  2.424752  2.805331  2.431780  1.404844
   C (  6)  1.404263  2.437716  2.815177  2.437117  1.404679
   Cl(  7)  1.739187  2.716567  4.023019  4.541705  4.031273  2.730989
   Br(  8)  2.866745  1.900440  2.877689  4.189430  4.705714  4.186582
   Br(  9)  4.183516  2.869408  1.900928  2.875294  4.189466  4.716100
   Br( 10)  4.703954  4.183709  2.870589  1.901364  2.876928  4.193360
   Br( 11)  4.187735  4.707381  4.182147  2.865465  1.902126  2.879134
   I ( 12)  3.076816  4.405927  4.943743  4.418602  3.094691  2.128648
             Cl(  7)   Br(  8)   Br(  9)   Br( 10)   Br( 11)
   Br(  8)  3.195223
   Br(  9)  5.569039  3.312589
   Br( 10)  6.443042  5.727640  3.305297
   Br( 11)  5.598119  6.607802  5.718168  3.293758
   I ( 12)  3.353923  5.907612  6.844631  5.942541  3.463811

 Final energy is   -17904.964416109415     


 ******************************
 **  OPTIMIZATION CONVERGED  **
 ******************************

                       Coordinates (Angstroms)
     ATOM                X               Y               Z
      1  C        -0.0000471409    0.0000000000   -0.0006917592
      2  C        -0.0029756020    0.0000000000    1.4028813952
      3  C         1.2110724596    0.0000000000    2.1043743252
      4  C         2.4263018155    0.0000000000    1.4019316510
      5  C         2.4247037245    0.0000000000   -0.0029111788
      6  C         1.2114385795    0.0000000000   -0.7108024190
      7  Cl       -1.5158224498    0.0000000000   -0.8534496710
      8  Br       -1.6570644202    0.0000000000    2.3386502983
      9  Br        1.2057218248    0.0000000000    4.0052944801
     10  Br        4.0705473543    0.0000000000    2.3567310108
     11  Br        4.0816729558    0.0000000000   -0.9370077224
     12  I         1.1869832595    0.0000000000   -2.8393104103

Z-matrix Print:
$molecule
0 1
I 
C  1 2.128648
C  2 1.404263 1 119.718374
C  3 1.403576 2 120.496184 1 -180.000000 0
C  4 1.402143 3 119.900343 2 -0.000000 0
C  5 1.403641 4 119.950784 3 -0.000000 0
C  2 1.404679 1 120.920102 3 -180.000000 0
Cl 3 1.739187 2 120.261750 1 -0.000000 0
Br 4 1.900440 3 119.617719 2 -180.000000 0
Br 5 1.900928 4 119.858613 3 -180.000000 0
Br 6 1.901364 5 119.827301 4 -180.000000 0
Br 7 1.902126 2 120.326555 1 -0.000000 0
$end


 --------------------------------------------------------------

                    Orbital Energies (a.u.)
 --------------------------------------------------------------

 Alpha MOs
 -- Occupied --
********-482.8572-482.8572-482.8570-482.8566-176.3208-165.7247-165.7224
********-101.5830 -62.5101 -62.5100 -62.5099 -62.5094 -56.3309 -56.3308
-56.3307 -56.3302 -56.3267 -56.3266 -56.3265 -56.3263 -56.3262 -56.3261
-56.3260 -56.3256 -35.8172 -31.3108 -31.3044 -31.3039 -22.9612 -22.9598
-22.9594 -22.9549 -22.9549 -10.2896 -10.2835 -10.2832 -10.2821 -10.2817
-10.2729  -9.4979  -8.7190  -8.7189  -8.7188  -8.7183  -7.2629  -7.2528
 -7.2518  -6.5514  -6.5512  -6.5511  -6.5506  -6.5374  -6.5373  -6.5373
 -6.5368  -6.5363  -6.5363  -6.5362  -6.5356  -6.3666  -4.7797  -4.7643
 -4.7632  -2.6621  -2.6619  -2.6618  -2.6613  -2.6583  -2.6583  -2.6582
 -2.6578  -2.6575  -2.6574  -2.6574  -2.6568  -2.6464  -2.6464  -2.6463
 -2.6463  -2.6463  -2.6462  -2.6458  -2.6456  -2.0454  -2.0408  -2.0400
 -2.0266  -2.0265  -0.9549  -0.9049  -0.8747  -0.8403  -0.8169  -0.8111
 -0.7627  -0.7400  -0.6833  -0.6301  -0.6163  -0.5547  -0.5172  -0.4709
 -0.4652  -0.4534  -0.4393  -0.4119  -0.3998  -0.3922  -0.3835  -0.3575
 -0.3453  -0.3417  -0.3369  -0.3253  -0.3188  -0.3060  -0.2986  -0.2897
 -0.2677  -0.2635  -0.2632
 -- Virtual --
 -0.1022  -0.0715  -0.0690  -0.0550  -0.0379  -0.0126  -0.0060  -0.0014
  0.0131   0.0230   0.0264   0.0400   0.0413   0.0543   0.0570   0.0605
  0.0619   0.0653   0.0664   0.0689   0.0777   0.0799   0.0823   0.0909
  0.0923   0.0954   0.1048   0.1067   0.1160   0.1245   0.1308   0.1323
  0.1437   0.1468   0.1587   0.1587   0.1694   0.1718   0.1824   0.1855
  0.1928   0.1963   0.2050   0.2112   0.2146   0.2159   0.2229   0.2324
  0.2464   0.2472   0.2494   0.2552   0.2655   0.2752   0.2797   0.2805
  0.3035   0.3214   0.3687   0.3707   0.3787   0.3797   0.3929   0.4023
  0.4089   0.4178   0.4246   0.4246   0.4334   0.4363   0.4414   0.4494
  0.4558   0.4699   0.4707   0.4859   0.4916   0.4955   0.5041   0.5091
  0.5115   0.5123   0.5212   0.5262   0.5333   0.5382   0.5405   0.5497
  0.5610   0.5658   0.5673   0.5738   0.5792   0.5795   0.6073   0.6150
  0.6337   0.6570   0.6779   0.6807   0.6867   0.7029   0.7172   0.7245
  0.7354   0.7500   0.7587   0.7698   0.7758   0.7952   0.8108   0.8130
  0.8177   0.8259   0.8421   0.8429   0.8555   0.8620   0.8893   0.9135
  0.9260   0.9390   0.9425   0.9516   0.9862   1.0052   1.0304   1.0496
  1.0856   1.0989   1.1159   1.1397   1.1763   1.2026   1.2030   1.2171
  1.2346   1.2376   1.2716   1.3381   1.3640   1.4063   1.4236   1.4428
  1.4670   1.4731   1.5276   1.5748   1.5948   1.7199   1.7267   1.7398
  1.7537   1.8103   1.8124   1.8414   1.8431   1.8984   1.9745   1.9953
  2.0116   2.0156   2.0435   2.0686   2.0780   2.0942   2.1315   2.1474
  2.1868   2.1936   2.2078   2.2415   2.2493   2.2536   2.2858   2.2928
  2.3067   2.3390   2.3905   2.4480   2.4759   2.5642   2.5728   2.7119
  2.7198   2.8239   2.8245   2.8307   2.9404   2.9854   3.0329   3.0402
  3.0560   3.1439   3.1869   3.3881   3.4209   3.6314   3.8020   3.8266
  3.9521   3.9785   3.9816   3.9904   3.9929   3.9953   4.0116   4.0354
  4.0395   4.0559   4.0709   4.0728   4.0765   4.0781   4.1247   4.1308
  4.1846   4.2307   4.2527   4.2797   4.2990   4.3485   4.3852   4.4247
  4.4571   4.5248   4.8060   6.0240   6.1133   6.1531   6.6406   6.7677
  6.8044   6.8493   7.5282   7.5422   7.5525   7.5853   7.6383   7.6484
  7.6724   7.6761   7.6799   7.7381   7.7834   7.8198   9.7647  23.1786
 23.7568  23.7592  23.9110  23.9206  23.9987  25.8160  26.1802  26.6250
 27.9153  28.3579  28.4217  28.4279  28.5257  28.5532  28.5532  28.6169
 28.7241  47.9119  48.0190  48.0513  48.0867 127.8952 127.9486 127.9721
151.7019 215.7571 289.7234 289.7380 289.7493 289.7831 289.8343 289.8488
289.8721 289.8737 289.9012 289.9609 290.0045 290.04071020.70581020.8409
********1020.92421901.8669
 --------------------------------------------------------------

          Ground-State Mulliken Net Atomic Charges

     Atom                 Charge (a.u.)
  ----------------------------------------
      1 C                     0.319602
      2 C                    -0.109930
      3 C                    -0.010979
      4 C                     0.071951
      5 C                    -0.142653
      6 C                    -0.025403
      7 Cl                    0.550640
      8 Br                   -0.157234
      9 Br                   -0.200874
     10 Br                   -0.181190
     11 Br                   -0.225875
     12 I                     0.111944
  ----------------------------------------
  Sum of atomic charges =     0.000000

 -----------------------------------------------------------------
                    Cartesian Multipole Moments
 -----------------------------------------------------------------
    Charge (ESU x 10^10)
                -0.0000
    Dipole Moment (Debye)
         X       0.1790      Y       0.0000      Z      -0.1582
       Tot       0.2389
    Quadrupole Moments (Debye-Ang)
        XX    -144.0393     XY       0.0000     YY    -149.4973
        XZ      -0.8468     YZ      -0.0000     ZZ    -141.4488
    Octopole Moments (Debye-Ang^2)
       XXX    -569.1793    XXY       0.0000    XYY    -198.8079
       YYY       0.0000    XXZ     -68.8300    XYZ      -0.0000
       YYZ     -74.7981    XZZ    -187.4833    YZZ      -0.0000
       ZZZ    -223.7387
    Hexadecapole Moments (Debye-Ang^3)
      XXXX   -4905.7652   XXXY       0.0000   XXYY    -912.4108
      XYYY       0.0000   YYYY    -185.4161   XXXZ    -211.1622
      XXYZ      -0.0000   XYYZ     -72.5196   YYYZ       0.0000
      XXZZ   -1603.5407   XYZZ       0.0000   YYZZ    -874.7074
      XZZZ    -219.1930   YZZZ       0.0000   ZZZZ   -4625.8410
 -----------------------------------------------------------------
Archival summary:
1\1\garfield\OPT\ProcedureUnspecified\BasisUnspecified\1r4l16\taweetha\SatNov3004:43:532019SatNov3004:43:532019\0\\#,OPT,ProcedureUnspecified,BasisUnspecified,\\0,1\I\C,1,2.12865\C,2,1.40426,1,119.718\C,3,1.40358,2,120.496,1,-180,0\C,4,1.40214,3,119.9,2,-0,0\C,5,1.40364,4,119.951,3,-0,0\C,2,1.40468,1,120.92,3,-180,0\Cl,3,1.73919,2,120.262,1,-0,0\Br,4,1.90044,3,119.618,2,-180,0\Br,5,1.90093,4,119.859,3,-180,0\Br,6,1.90136,5,119.827,4,-180,0\Br,7,1.90213,2,120.327,1,-0,0\\\@

 Total job time:  526.51s(wall), 2016.38s(cpu) 
 Sat Nov 30 04:43:53 2019

        *************************************************************
        *                                                           *
        *  Thank you very much for using Q-Chem.  Have a nice day.  *
        *                                                           *
        *************************************************************


 
User input: 2 of 2 
 
                  Welcome to Q-Chem
     A Quantum Leap Into The Future Of Chemistry


 Q-Chem 5.2 (devel), Q-Chem, Inc., Pleasanton, CA (2019)

 Yihan Shao,  Zhengting Gan,  E. Epifanovsky,  A. T. B. Gilbert,  M. Wormit,  
 J. Kussmann,  A. W. Lange,  A. Behn,  Jia Deng,  Xintian Feng,  D. Ghosh,  
 M. Goldey,  P. R. Horn,  L. D. Jacobson,  I. Kaliman,  T. Kus,  A. Landau,  
 Jie Liu,  E. I. Proynov,  R. M. Richard,  R. P. Steele,  E. J. Sundstrom,  
 H. L. Woodcock III,  P. M. Zimmerman,  D. Zuev,  B. Albrecht,  E. Alguire,  
 S. A. Baeppler,  D. Barton,  Z. Benda,  Y. A. Bernard,  E. J. Berquist,  
 K. B. Bravaya,  H. Burton,  D. Casanova,  Chun-Min Chang,  Yunqing Chen,  
 A. Chien,  K. D. Closser,  M. P. Coons,  S. Coriani,  S. Dasgupta,  
 A. L. Dempwolff,  M. Diedenhofen,  Hainam Do,  R. G. Edgar,  Po-Tung Fang,  
 S. Faraji,  S. Fatehi,  Qingguo Feng,  K. D. Fenk,  J. Fosso-Tande,  
 J. Gayvert,  Qinghui Ge,  A. Ghysels,  G. Gidofalvi,  J. Gomes,  
 J. Gonthier,  A. Gunina,  D. Hait,  M. W. D. Hanson-Heine,  
 P. H. P. Harbach,  A. W. Hauser,  M. F. Herbst,  J. E. Herr,  
 E. G. Hohenstein,  Z. C. Holden,  Kerwin Hui,  B. C. Huynh,  T.-C. Jagau,  
 Hyunjun Ji,  B. Kaduk,  K. Khistyaev,  Jaehoon Kim,  P. Klunzinger,  K. Koh,  
 D. Kosenkov,  L. Koulias,  T. Kowalczyk,  C. M. Krauter,  A. Kunitsa,  
 Ka Un Lao,  A. Laurent,  K. V. Lawler,  Joonho Lee,  D. Lefrancois,  
 S. Lehtola,  D. S. Levine,  Yi-Pei Li,  You-Sheng Lin,  Fenglai Liu,  
 E. Livshits,  A. Luenser,  P. Manohar,  E. Mansoor,  S. F. Manzer,  
 Shan-Ping Mao,  Yuezhi Mao,  N. Mardirossian,  A. V. Marenich,  
 T. Markovich,  L. A. Martinez-Martinez,  S. A. Maurer,  N. J. Mayhall,  
 S. C. McKenzie,  J.-M. Mewes,  P. Morgante,  A. F. Morrison,  
 J. W. Mullinax,  K. Nanda,  T. S. Nguyen-Beck,  R. Olivares-Amaya,  
 J. A. Parkhill,  Zheng Pei,  T. M. Perrine,  F. Plasser,  P. Pokhilko,  
 S. Prager,  A. Prociuk,  E. Ramos,  D. R. Rehn,  F. Rob,  M. Scheurer,  
 M. Schneider,  N. Sergueev,  S. M. Sharada,  S. Sharma,  D. W. Small,  
 T. Stauch,  T. Stein,  Yu-Chuan Su,  A. J. W. Thom,  A. Tkatchenko,  
 T. Tsuchimochi,  N. M. Tubman,  L. Vogt,  M. L. Vidal,  O. Vydrov,  
 M. A. Watson,  J. Wenzel,  M. de Wergifosse,  T. A. Wesolowski,  A. White,  
 J. Witte,  A. Yamada,  Jun Yang,  K. Yao,  S. Yeganeh,  S. R. Yost,  
 Zhi-Qiang You,  A. Zech,  Igor Ying Zhang,  Xing Zhang,  Yan Zhao,  
 Ying Zhu,  B. R. Brooks,  G. K. L. Chan,  C. J. Cramer,  M. S. Gordon,  
 W. J. Hehre,  A. Klamt,  M. W. Schmidt,  C. D. Sherrill,  D. G. Truhlar,  
 A. Aspuru-Guzik,  R. Baer,  A. T. Bell,  N. A. Besley,  Jeng-Da Chai,  
 A. E. DePrince, III,  R. A. DiStasio Jr.,  A. Dreuw,  B. D. Dunietz,  
 T. R. Furlani,  Chao-Ping Hsu,  Yousung Jung,  Jing Kong,  D. S. Lambrecht,  
 WanZhen Liang,  C. Ochsenfeld,  V. A. Rassolov,  L. V. Slipchenko,  
 J. E. Subotnik,  T. Van Voorhis,  J. M. Herbert,  A. I. Krylov,  
 P. M. W. Gill,  M. Head-Gordon

 Contributors to earlier versions of Q-Chem not listed above: 
 R. D. Adamson,  B. Austin,  J. Baker,  G. J. O. Beran,  K. Brandhorst,  
 S. T. Brown,  E. F. C. Byrd,  A. K. Chakraborty,  C.-L. Cheng,  
 Siu Hung Chien,  D. M. Chipman,  D. L. Crittenden,  H. Dachsel,  
 R. J. Doerksen,  A. D. Dutoi,  L. Fusti-Molnar,  W. A. Goddard III,  
 A. Golubeva-Zadorozhnaya,  S. R. Gwaltney,  G. Hawkins,  A. Heyden,  
 S. Hirata,  G. Kedziora,  F. J. Keil,  C. Kelley,  Jihan Kim,  R. A. King,  
 R. Z. Khaliullin,  P. P. Korambath,  W. Kurlancheek,  A. M. Lee,  M. S. Lee,  
 S. V. Levchenko,  Ching Yeh Lin,  D. Liotard,  R. C. Lochan,  I. Lotan,  
 P. E. Maslen,  N. Nair,  D. P. O'Neill,  D. Neuhauser,  E. Neuscamman,  
 C. M. Oana,  R. Olson,  B. Peters,  R. Peverati,  P. A. Pieniazek,  
 Y. M. Rhee,  J. Ritchie,  M. A. Rohrdanz,  E. Rosta,  N. J. Russ,  
 H. F. Schaefer III,  N. E. Schultz,  N. Shenvi,  A. C. Simmonett,  A. Sodt,  
 D. Stuck,  K. S. Thanthiriwatte,  V. Vanovschi,  Tao Wang,  A. Warshel,  
 C. F. Williams,  Q. Wu,  X. Xu,  W. Zhang

 Please cite Q-Chem as follows:
 Y. Shao et al., Mol. Phys. 113, 184-215 (2015)
 DOI: 10.1080/00268976.2014.952696

 Q-Chem 5.2.1 for Intel X86 EM64T Linux

 Parts of Q-Chem use Armadillo 8.300.2 (Tropical Shenanigans).
 http://arma.sourceforge.net/

 Q-Chem begins on Sat Nov 30 04:43:53 2019  

Host: 
0

     Scratch files written to /scratch/taweetham/qchem23904//
NAlpha2: 246
NElect   246
Mult     1
The previous job contains 0 fragments, simply inherited here

Checking the input file for inconsistencies... 	...done.

--------------------------------------------------------------
User input:
--------------------------------------------------------------

$MOLECULE
READ
$END

$REM
   JOB_TYPE 	FREQUENCY
   BASIS 	6-311++G**
   METHOD	B3LYP	
$END


--------------------------------------------------------------
 ----------------------------------------------------------------
             Standard Nuclear Orientation (Angstroms)
    I     Atom           X                Y                Z
 ----------------------------------------------------------------
    1      C       0.2535911744    -1.5005822937     0.0000000000
    2      C      -1.1244482645    -1.2340612240     0.0000000000
    3      C      -1.5798802105     0.0920559538     0.0000000000
    4      C      -0.6572523494     1.1498678122     0.0000000000
    5      C       0.7211643538     0.8786606546    -0.0000000000
    6      C       1.1830259194    -0.4479162238    -0.0000000000
    7      Cl      0.7995636462    -3.1518499592    -0.0000000000
    8      Br     -2.3602968357    -2.6777895805     0.0000000000
    9      Br     -3.4464846770     0.4516582760     0.0000000000
   10      Br     -1.2787111158     2.9468024831     0.0000000000
   11      Br      1.9559245114     2.3255368551    -0.0000000000
   12      I       3.2672660071    -0.8804524518    -0.0000000000
 ----------------------------------------------------------------
 Molecular Point Group                 Cs    NOp =  2
 Largest Abelian Subgroup              Cs    NOp =  2
 Nuclear Repulsion Energy =        3480.37510733 hartrees
 There are      123 alpha and      123 beta electrons
 Requested basis set is 6-311++G(d,p)
 There are 149 shells and 416 basis functions

 Total QAlloc Memory Limit   2000 MB
 Mega-Array Size       188 MB
 MEM_STATIC part       192 MB

                       Distance Matrix (Angstroms)
             C (  1)   C (  2)   C (  3)   C (  4)   C (  5)   C (  6)
   C (  2)  1.403576
   C (  3)  2.428603  1.402143
   C (  4)  2.802592  2.429278  1.403641
   C (  5)  2.424752  2.805331  2.431780  1.404844
   C (  6)  1.404263  2.437716  2.815177  2.437117  1.404679
   Cl(  7)  1.739187  2.716567  4.023019  4.541705  4.031273  2.730989
   Br(  8)  2.866745  1.900440  2.877689  4.189430  4.705714  4.186582
   Br(  9)  4.183516  2.869408  1.900928  2.875294  4.189466  4.716100
   Br( 10)  4.703954  4.183709  2.870589  1.901364  2.876928  4.193360
   Br( 11)  4.187735  4.707381  4.182147  2.865465  1.902126  2.879134
   I ( 12)  3.076816  4.405927  4.943743  4.418602  3.094691  2.128648
             Cl(  7)   Br(  8)   Br(  9)   Br( 10)   Br( 11)
   Br(  8)  3.195223
   Br(  9)  5.569039  3.312589
   Br( 10)  6.443042  5.727640  3.305297
   Br( 11)  5.598119  6.607802  5.718168  3.293758
   I ( 12)  3.353923  5.907612  6.844631  5.942541  3.463811

 A cutoff of  1.0D-11 yielded   6871 shell pairs
 There are     60242 function pairs (     66722 Cartesian)
 Smallest overlap matrix eigenvalue = 2.33E-07

 Q-Chem warning in module stvman/mkSTV.C, line 318:

 Overlap eigenvalue is smaller than square root of threshold
 Use THRESH >= 12 to get rid of this warning

 Linear dependence detected in AO basis
 Tighter screening thresholds may be required for diffuse basis sets
 Use S2THRESH > 14 and THRESH = 14 in case of SCF convergence issues
 Number of orthogonalized atomic orbitals = 414
 Maximum deviation from orthogonality = 1.770E-10
 Guess from superposition of atomic densities
 Warning:  Energy on first SCF cycle will be non-variational
 SAD guess density has 246.000000 electrons

 -----------------------------------------------------------------------
  General SCF calculation program by
  Eric Jon Sundstrom, Paul Horn, Yuezhi Mao, Dmitri Zuev, Alec White,
  David Stuck, Shaama M.S., Shane Yost, Joonho Lee, David Small,
  Daniel Levine, Susi Lehtola, Hugh Burton, Evgeny Epifanovsky,
  Bang C. Huynh
 -----------------------------------------------------------------------
 Exchange:     0.2000 Hartree-Fock + 0.0800 Slater + 0.7200 B88
 Correlation:  0.1900 VWN1RPA + 0.8100 LYP
 Using SG-1 standard quadrature grid
 using 4 threads for integral computing
 -------------------------------------------------------
 OpenMP Integral computing Module                
 Release: version 2.0, May 2017, Q-Chem Inc. Pleasanton 
 -------------------------------------------------------
 A restricted SCF calculation will be
 performed using DIIS
 SCF converges when DIIS error is below 1.0e-08
 ---------------------------------------
  Cycle       Energy         DIIS error
 ---------------------------------------
    1  -17907.2695468202      2.81e-02  
    2  -17904.9226218680      1.97e-03  
    3  -17904.8690299167      2.46e-03  
    4  -17904.9452219042      8.78e-04  
    5  -17904.9639326714      1.27e-04  
    6  -17904.9641587211      5.69e-05  
    7  -17904.9642122746      2.69e-05  
    8  -17904.9642280461      4.59e-06  
    9  -17904.9642284295      1.74e-06  
   10  -17904.9642284798      6.20e-07  
   11  -17904.9642284857      2.50e-07  
   12  -17904.9642284878      8.01e-08  
   13  -17904.9642284888      2.53e-08  
   14  -17904.9642284897      4.74e-09  Convergence criterion met
 ---------------------------------------
 SCF time:   CPU 317.42s  wall 83.00s 
 SCF   energy in the final basis set =   -17904.9642284897
 Total energy in the final basis set =   -17904.9642284897

 --------------------------------------------------------------
             Orbital Energies (a.u.) and Symmetries
 --------------------------------------------------------------

 Alpha MOs, Restricted
 -- Occupied --                  
******* -482.86 -482.86 -482.86 -482.86 -176.32 -165.72 -165.72
  1 A'    2 A'    3 A'    4 A'    5 A'    6 A'    7 A'    1 A"                 
-165.72 -101.58  -62.51  -62.51  -62.51  -62.51  -56.33  -56.33
  8 A'    9 A'   10 A'   11 A'   12 A'   13 A'   14 A'   15 A'                 
-56.331 -56.330 -56.327 -56.327 -56.327 -56.326 -56.326 -56.326
 16 A'   17 A'    2 A"    3 A"    4 A"   18 A'   19 A'   20 A'                 
-56.326 -56.326 -35.817 -31.311 -31.304 -31.304 -22.961 -22.960
  5 A"   21 A'   22 A'   23 A'    6 A"   24 A'   25 A'    7 A"                 
-22.959 -22.955 -22.955 -10.290 -10.283 -10.283 -10.282 -10.282
 26 A'   27 A'    8 A"   28 A'   29 A'   30 A'   31 A'   32 A'                 
-10.273  -9.498  -8.719  -8.719  -8.719  -8.718  -7.263  -7.253
 33 A'   34 A'   35 A'   36 A'   37 A'   38 A'   39 A'    9 A"                 
 -7.252  -6.551  -6.551  -6.551  -6.551  -6.537  -6.537  -6.537
 40 A'   41 A'   42 A'   43 A'   44 A'   10 A"   11 A"   12 A"                 
 -6.537  -6.536  -6.536  -6.536  -6.536  -6.367  -4.780  -4.764
 13 A"   45 A'   46 A'   47 A'   48 A'   49 A'   50 A'   14 A"                 
 -4.763  -2.662  -2.662  -2.662  -2.662  -2.658  -2.658  -2.658
 51 A'   52 A'   53 A'   54 A'   55 A'   15 A"   16 A"   17 A"                 
 -2.658  -2.657  -2.657  -2.657  -2.657  -2.646  -2.646  -2.646
 56 A'   18 A"   57 A'   58 A'   59 A'   60 A'   19 A"   20 A"                 
 -2.646  -2.646  -2.646  -2.646  -2.646  -2.045  -2.041  -2.040
 61 A'   21 A"   62 A'   22 A"   63 A'   64 A'   23 A"   65 A'                 
 -2.027  -2.026  -0.955  -0.905  -0.875  -0.840  -0.817  -0.811
 66 A'   24 A"   67 A'   68 A'   69 A'   70 A'   71 A'   72 A'                 
 -0.763  -0.740  -0.683  -0.630  -0.616  -0.555  -0.517  -0.471
 73 A'   74 A'   75 A'   76 A'   77 A'   78 A'   79 A'   80 A'                 
 -0.465  -0.453  -0.439  -0.412  -0.400  -0.392  -0.384  -0.358
 25 A"   81 A'   82 A'   83 A'   26 A"   84 A'   27 A"   85 A'                 
 -0.345  -0.342  -0.337  -0.325  -0.319  -0.306  -0.299  -0.290
 86 A'   28 A"   87 A'   29 A"   30 A"   88 A'   31 A"   89 A'                 
 -0.268  -0.264  -0.263
 32 A"   90 A'   33 A"                                                         
 -- Virtual --                   
 -0.102  -0.071  -0.069  -0.055  -0.038  -0.013  -0.006  -0.001
 91 A'   34 A"   35 A"   92 A'   93 A'   94 A'   95 A'   96 A'                 
  0.013   0.023   0.026   0.040   0.041   0.054   0.057   0.061
 97 A'   98 A'   99 A'   36 A"  100 A'   37 A"  101 A'   38 A"                 
  0.062   0.065   0.066   0.069   0.078   0.080   0.082   0.091
102 A'   39 A"  103 A'  104 A'  105 A'   40 A"  106 A'  107 A'                 
  0.092   0.095   0.105   0.107   0.116   0.125   0.131   0.132
 41 A"  108 A'   42 A"  109 A'  110 A'  111 A'   43 A"  112 A'                 
  0.144   0.147   0.159   0.159   0.169   0.172   0.182   0.186
 44 A"  113 A'  114 A'   45 A"  115 A'   46 A"  116 A'  117 A'                 
  0.193   0.196   0.205   0.211   0.215   0.216   0.223   0.232
118 A'  119 A'  120 A'  121 A'  122 A'  123 A'   47 A"  124 A'                 
  0.246   0.247   0.250   0.255   0.265   0.275   0.280   0.281
125 A'  126 A'  127 A'  128 A'  129 A'  130 A'   48 A"  131 A'                 
  0.303   0.321   0.369   0.371   0.379   0.380   0.393   0.402
132 A'  133 A'  134 A'  135 A'  136 A'   49 A"   50 A"  137 A'                 
  0.409   0.418   0.424   0.425   0.433   0.436   0.441   0.449
 51 A"  138 A'   52 A"  139 A'  140 A'   53 A"   54 A"  141 A'                 
  0.456   0.470   0.471   0.486   0.491   0.496   0.504   0.509
142 A'   55 A"  143 A'   56 A"  144 A'  145 A'  146 A'   57 A"                 
  0.511   0.512   0.521   0.526   0.533   0.538   0.540   0.550
147 A'  148 A'   58 A"  149 A'  150 A'   59 A"   60 A"  151 A'                 
  0.561   0.566   0.567   0.574   0.579   0.579   0.607   0.615
 61 A"   62 A"   63 A"  152 A'  153 A'   64 A"   65 A"  154 A'                 
  0.634   0.657   0.678   0.681   0.687   0.703   0.717   0.725
 66 A"  155 A'   67 A"  156 A'  157 A'  158 A'   68 A"  159 A'                 
  0.735   0.750   0.759   0.770   0.776   0.795   0.811   0.813
160 A'  161 A'  162 A'  163 A'  164 A'   69 A"  165 A'  166 A'                 
  0.818   0.826   0.842   0.843   0.856   0.862   0.889   0.914
167 A'  168 A'   70 A"  169 A'  170 A'  171 A'  172 A'  173 A'                 
  0.926   0.939   0.942   0.952   0.986   1.005   1.030   1.049
174 A'   71 A"  175 A'   72 A"  176 A'  177 A'  178 A'  179 A'                 
  1.086   1.099   1.116   1.140   1.176   1.203   1.203   1.217
180 A'  181 A'  182 A'   73 A"  183 A'  184 A'   74 A"  185 A'                 
  1.235   1.238   1.272   1.338   1.364   1.406   1.424   1.442
 75 A"   76 A"   77 A"  186 A'   78 A"  187 A'  188 A'  189 A'                 
  1.466   1.473   1.528   1.575   1.595   1.720   1.727   1.740
190 A'  191 A'  192 A'  193 A'  194 A'   79 A"   80 A"  195 A'                 
  1.754   1.810   1.812   1.841   1.843   1.898   1.975   1.996
196 A'  197 A'  198 A'   81 A"   82 A"   83 A"   84 A"   85 A"                 
  2.012   2.016   2.044   2.069   2.078   2.094   2.132   2.147
199 A'   86 A"  200 A'   87 A"  201 A'  202 A'  203 A'  204 A'                 
  2.187   2.194   2.208   2.242   2.249   2.254   2.286   2.293
205 A'  206 A'  207 A'  208 A'   88 A"   89 A"  209 A'  210 A'                 
  2.307   2.339   2.391   2.448   2.476   2.564   2.573   2.712
211 A'  212 A'  213 A'  214 A'  215 A'  216 A'   90 A"   91 A"                 
  2.720   2.824   2.825   2.831   2.940   2.985   3.033   3.040
 92 A"  217 A'   93 A"   94 A"  218 A'  219 A'  220 A'   95 A"                 
  3.056   3.144   3.187   3.388   3.421   3.631   3.802   3.827
221 A'  222 A'  223 A'  224 A'  225 A'  226 A'  227 A'  228 A'                 
  3.952   3.978   3.982   3.990   3.993   3.995   4.011   4.035
 96 A"   97 A"  229 A'   98 A"   99 A"  100 A"  101 A"  102 A"                 
  4.039   4.055   4.071   4.073   4.076   4.078   4.125   4.130
230 A'  103 A"  231 A'  232 A'  104 A"  233 A'  234 A'  105 A"                 
  4.184   4.231   4.253   4.280   4.299   4.349   4.385   4.425
235 A'  236 A'  237 A'  238 A'  239 A'  240 A'  241 A'  242 A'                 
  4.457   4.525   4.806   6.024   6.113   6.153   6.641   6.768
243 A'  244 A'  245 A'  106 A"  246 A'  247 A'  248 A'  249 A'                 
  6.805   6.849   7.528   7.542   7.553   7.586   7.639   7.648
250 A'  251 A'  107 A"  108 A"  109 A"  110 A"  252 A'  253 A'                 
  7.672   7.676   7.680   7.738   7.784   7.820   9.765  23.179
254 A'  255 A'  256 A'  257 A'  258 A'  259 A'  260 A'  261 A'                 
 23.757  23.759  23.911  23.921  23.999  25.817  26.180  26.626
262 A'  263 A'  264 A'  265 A'  266 A'  111 A"  267 A'  268 A'                 
 27.915  28.358  28.422  28.428  28.526  28.553  28.553  28.617
269 A'  112 A"  270 A'  271 A'  113 A"  272 A'  114 A"  273 A'                 
 28.724  47.912  48.019  48.051  48.087 127.895 127.949 127.972
274 A'  275 A'  276 A'  277 A'  278 A'  115 A"  279 A'  280 A'                 
151.702 215.757 289.723 289.738 289.749 289.783 289.834 289.849
281 A'  282 A'  116 A"  117 A"  118 A"  119 A"  283 A'  284 A'                 
289.872 289.874 289.901 289.961 290.005 290.0411020.7061020.841
285 A'  286 A'  287 A'  288 A'  289 A'  290 A'  291 A'  292 A'                 
*******1020.9241901.867
293 A'  294 A'  295 A'                                                         

 Beta MOs, Restricted
 -- Occupied --                  
******* -482.86 -482.86 -482.86 -482.86 -176.32 -165.72 -165.72
  1 A'    2 A'    3 A'    4 A'    5 A'    6 A'    7 A'    1 A"                 
-165.72 -101.58  -62.51  -62.51  -62.51  -62.51  -56.33  -56.33
  8 A'    9 A'   10 A'   11 A'   12 A'   13 A'   14 A'   15 A'                 
-56.331 -56.330 -56.327 -56.327 -56.327 -56.326 -56.326 -56.326
 16 A'   17 A'    2 A"    3 A"    4 A"   18 A'   19 A'   20 A'                 
-56.326 -56.326 -35.817 -31.311 -31.304 -31.304 -22.961 -22.960
  5 A"   21 A'   22 A'   23 A'    6 A"   24 A'   25 A'    7 A"                 
-22.959 -22.955 -22.955 -10.290 -10.283 -10.283 -10.282 -10.282
 26 A'   27 A'    8 A"   28 A'   29 A'   30 A'   31 A'   32 A'                 
-10.273  -9.498  -8.719  -8.719  -8.719  -8.718  -7.263  -7.253
 33 A'   34 A'   35 A'   36 A'   37 A'   38 A'   39 A'    9 A"                 
 -7.252  -6.551  -6.551  -6.551  -6.551  -6.537  -6.537  -6.537
 40 A'   41 A'   42 A'   43 A'   44 A'   10 A"   11 A"   12 A"                 
 -6.537  -6.536  -6.536  -6.536  -6.536  -6.367  -4.780  -4.764
 13 A"   45 A'   46 A'   47 A'   48 A'   49 A'   50 A'   14 A"                 
 -4.763  -2.662  -2.662  -2.662  -2.662  -2.658  -2.658  -2.658
 51 A'   52 A'   53 A'   54 A'   55 A'   15 A"   16 A"   17 A"                 
 -2.658  -2.657  -2.657  -2.657  -2.657  -2.646  -2.646  -2.646
 56 A'   18 A"   57 A'   58 A'   59 A'   60 A'   19 A"   20 A"                 
 -2.646  -2.646  -2.646  -2.646  -2.646  -2.045  -2.041  -2.040
 61 A'   21 A"   62 A'   22 A"   63 A'   64 A'   23 A"   65 A'                 
 -2.027  -2.026  -0.955  -0.905  -0.875  -0.840  -0.817  -0.811
 66 A'   24 A"   67 A'   68 A'   69 A'   70 A'   71 A'   72 A'                 
 -0.763  -0.740  -0.683  -0.630  -0.616  -0.555  -0.517  -0.471
 73 A'   74 A'   75 A'   76 A'   77 A'   78 A'   79 A'   80 A'                 
 -0.465  -0.453  -0.439  -0.412  -0.400  -0.392  -0.384  -0.358
 25 A"   81 A'   82 A'   83 A'   26 A"   84 A'   27 A"   85 A'                 
 -0.345  -0.342  -0.337  -0.325  -0.319  -0.306  -0.299  -0.290
 86 A'   28 A"   87 A'   29 A"   30 A"   88 A'   31 A"   89 A'                 
 -0.268  -0.264  -0.263
 32 A"   90 A'   33 A"                                                         
 -- Virtual --                   
 -0.102  -0.071  -0.069  -0.055  -0.038  -0.013  -0.006  -0.001
 91 A'   34 A"   35 A"   92 A'   93 A'   94 A'   95 A'   96 A'                 
  0.013   0.023   0.026   0.040   0.041   0.054   0.057   0.061
 97 A'   98 A'   99 A'   36 A"  100 A'   37 A"  101 A'   38 A"                 
  0.062   0.065   0.066   0.069   0.078   0.080   0.082   0.091
102 A'   39 A"  103 A'  104 A'  105 A'   40 A"  106 A'  107 A'                 
  0.092   0.095   0.105   0.107   0.116   0.125   0.131   0.132
 41 A"  108 A'   42 A"  109 A'  110 A'  111 A'   43 A"  112 A'                 
  0.144   0.147   0.159   0.159   0.169   0.172   0.182   0.186
 44 A"  113 A'  114 A'   45 A"  115 A'   46 A"  116 A'  117 A'                 
  0.193   0.196   0.205   0.211   0.215   0.216   0.223   0.232
118 A'  119 A'  120 A'  121 A'  122 A'  123 A'   47 A"  124 A'                 
  0.246   0.247   0.250   0.255   0.265   0.275   0.280   0.281
125 A'  126 A'  127 A'  128 A'  129 A'  130 A'   48 A"  131 A'                 
  0.303   0.321   0.369   0.371   0.379   0.380   0.393   0.402
132 A'  133 A'  134 A'  135 A'  136 A'   49 A"   50 A"  137 A'                 
  0.409   0.418   0.424   0.425   0.433   0.436   0.441   0.449
 51 A"  138 A'   52 A"  139 A'  140 A'   53 A"   54 A"  141 A'                 
  0.456   0.470   0.471   0.486   0.491   0.496   0.504   0.509
142 A'   55 A"  143 A'   56 A"  144 A'  145 A'  146 A'   57 A"                 
  0.511   0.512   0.521   0.526   0.533   0.538   0.540   0.550
147 A'  148 A'   58 A"  149 A'  150 A'   59 A"   60 A"  151 A'                 
  0.561   0.566   0.567   0.574   0.579   0.579   0.607   0.615
 61 A"   62 A"   63 A"  152 A'  153 A'   64 A"   65 A"  154 A'                 
  0.634   0.657   0.678   0.681   0.687   0.703   0.717   0.725
 66 A"  155 A'   67 A"  156 A'  157 A'  158 A'   68 A"  159 A'                 
  0.735   0.750   0.759   0.770   0.776   0.795   0.811   0.813
160 A'  161 A'  162 A'  163 A'  164 A'   69 A"  165 A'  166 A'                 
  0.818   0.826   0.842   0.843   0.856   0.862   0.889   0.914
167 A'  168 A'   70 A"  169 A'  170 A'  171 A'  172 A'  173 A'                 
  0.926   0.939   0.942   0.952   0.986   1.005   1.030   1.049
174 A'   71 A"  175 A'   72 A"  176 A'  177 A'  178 A'  179 A'                 
  1.086   1.099   1.116   1.140   1.176   1.203   1.203   1.217
180 A'  181 A'  182 A'   73 A"  183 A'  184 A'   74 A"  185 A'                 
  1.235   1.238   1.272   1.338   1.364   1.406   1.424   1.442
 75 A"   76 A"   77 A"  186 A'   78 A"  187 A'  188 A'  189 A'                 
  1.466   1.473   1.528   1.575   1.595   1.720   1.727   1.740
190 A'  191 A'  192 A'  193 A'  194 A'   79 A"   80 A"  195 A'                 
  1.754   1.810   1.812   1.841   1.843   1.898   1.975   1.996
196 A'  197 A'  198 A'   81 A"   82 A"   83 A"   84 A"   85 A"                 
  2.012   2.016   2.044   2.069   2.078   2.094   2.132   2.147
199 A'   86 A"  200 A'   87 A"  201 A'  202 A'  203 A'  204 A'                 
  2.187   2.194   2.208   2.242   2.249   2.254   2.286   2.293
205 A'  206 A'  207 A'  208 A'   88 A"   89 A"  209 A'  210 A'                 
  2.307   2.339   2.391   2.448   2.476   2.564   2.573   2.712
211 A'  212 A'  213 A'  214 A'  215 A'  216 A'   90 A"   91 A"                 
  2.720   2.824   2.825   2.831   2.940   2.985   3.033   3.040
 92 A"  217 A'   93 A"   94 A"  218 A'  219 A'  220 A'   95 A"                 
  3.056   3.144   3.187   3.388   3.421   3.631   3.802   3.827
221 A'  222 A'  223 A'  224 A'  225 A'  226 A'  227 A'  228 A'                 
  3.952   3.978   3.982   3.990   3.993   3.995   4.011   4.035
 96 A"   97 A"  229 A'   98 A"   99 A"  100 A"  101 A"  102 A"                 
  4.039   4.055   4.071   4.073   4.076   4.078   4.125   4.130
230 A'  103 A"  231 A'  232 A'  104 A"  233 A'  234 A'  105 A"                 
  4.184   4.231   4.253   4.280   4.299   4.349   4.385   4.425
235 A'  236 A'  237 A'  238 A'  239 A'  240 A'  241 A'  242 A'                 
  4.457   4.525   4.806   6.024   6.113   6.153   6.641   6.768
243 A'  244 A'  245 A'  106 A"  246 A'  247 A'  248 A'  249 A'                 
  6.805   6.849   7.528   7.542   7.553   7.586   7.639   7.648
250 A'  251 A'  107 A"  108 A"  109 A"  110 A"  252 A'  253 A'                 
  7.672   7.676   7.680   7.738   7.784   7.820   9.765  23.179
254 A'  255 A'  256 A'  257 A'  258 A'  259 A'  260 A'  261 A'                 
 23.757  23.759  23.911  23.921  23.999  25.817  26.180  26.626
262 A'  263 A'  264 A'  265 A'  266 A'  111 A"  267 A'  268 A'                 
 27.915  28.358  28.422  28.428  28.526  28.553  28.553  28.617
269 A'  112 A"  270 A'  271 A'  113 A"  272 A'  114 A"  273 A'                 
 28.724  47.912  48.019  48.051  48.087 127.895 127.949 127.972
274 A'  275 A'  276 A'  277 A'  278 A'  115 A"  279 A'  280 A'                 
151.702 215.757 289.723 289.738 289.749 289.783 289.834 289.849
281 A'  282 A'  116 A"  117 A"  118 A"  119 A"  283 A'  284 A'                 
289.872 289.874 289.901 289.961 290.005 290.0411020.7061020.841
285 A'  286 A'  287 A'  288 A'  289 A'  290 A'  291 A'  292 A'                 
*******1020.9241901.867
293 A'  294 A'  295 A'                                                         
 --------------------------------------------------------------

          Ground-State Mulliken Net Atomic Charges

     Atom                 Charge (a.u.)
  ----------------------------------------
      1 C                     0.338913
      2 C                    -0.107617
      3 C                    -0.007606
      4 C                     0.070762
      5 C                    -0.145408
      6 C                    -0.042203
      7 Cl                    0.548137
      8 Br                   -0.158305
      9 Br                   -0.201429
     10 Br                   -0.182234
     11 Br                   -0.227058
     12 I                     0.114047
  ----------------------------------------
  Sum of atomic charges =     0.000000

 -----------------------------------------------------------------
                    Cartesian Multipole Moments
 -----------------------------------------------------------------
    Charge (ESU x 10^10)
                -0.0000
    Dipole Moment (Debye)
         X       0.1934      Y       0.1454      Z       0.0000
       Tot       0.2420
    Quadrupole Moments (Debye-Ang)
        XX    -141.1226     XY       0.0446     YY    -144.7007
        XZ      -0.0000     YZ      -0.0000     ZZ    -149.4969
    Octopole Moments (Debye-Ang^2)
       XXX       3.9444    XXY      11.2575    XYY      -6.0854
       YYY      52.2312    XXZ       0.0000    XYZ      -0.0000
       YYZ       0.0000    XZZ      -2.5525    YZZ      14.8356
       ZZZ       0.0000
    Hexadecapole Moments (Debye-Ang^3)
      XXXX   -4416.0517   XXXY       9.8852   XXYY   -1312.8367
      XYYY      53.0953   YYYY   -3419.0041   XXXZ       0.0000
      XXYZ      -0.0000   XYYZ      -0.0000   YYYZ       0.0000
      XXZZ    -840.4859   XYZZ      10.9230   YYZZ    -646.3293
      XZZZ      -0.0000   YZZZ      -0.0000   ZZZZ    -185.4162
 -----------------------------------------------------------------
 Calculating MO derivatives via CPSCF
    1     0    39    0.0217510  
    2     0    39    0.0086756  
    3     0    39    0.0017839  
    4     0    39    0.0001816  
    5    19    20    0.0000291  
    6    38     1    0.0000018  
    7    39     0    0.0000001  Converged
 Time for AOints: 347.7 s (CPU) 87.3 s (wall)
 ------------------------------------------------------------------------------
                     AOints        : Timing summary (seconds)
 ------------------------------------------------------------------------------
     job step          cpu (% of tot)      sys (% of tot)     wall (% of tot)
 ------------------------------------------------------------------------------
  AOints            0.3477E+03 ( 8.4)   0.1300E-04 ( 5.2)   0.8732E+02 ( 8.3)
 ------------------------------------------------------------------------------
   Grand Totals     0.4147E+04          0.2500E-03          0.1057E+04
 ------------------------------------------------------------------------------
 Polarizability Matrix (a.u.)
            1           2           3
    1-252.7133513   0.4025364   0.0000000
    2   0.4025364-230.6669609   0.0000000
    3   0.0000000   0.0000000-105.8962908
 Calculating analytic Hessian of the SCF energy

 Direct stationary perturbation theory relativistic correction:

 rels  =     164.955094579073
 relv  =    -559.702444381000
 rel2e =      86.234417924238
 E_rel =    -308.512931877689

 Hessian of the SCF Energy
            1           2           3           4           5           6
    1   0.5693171   0.0260774   0.0000000  -0.2786128   0.0060624  -0.0000000
    2   0.0260774   0.4968846  -0.0000000   0.0650339  -0.0973117  -0.0000000
    3   0.0000000  -0.0000000   0.1072150  -0.0000000   0.0000000  -0.0520249
    4  -0.2786128   0.0650339  -0.0000000   0.5361441  -0.0490468   0.0000000
    5   0.0060624  -0.0973117   0.0000000  -0.0490468   0.5368905   0.0000000
    6  -0.0000000  -0.0000000  -0.0520249   0.0000000   0.0000000   0.0999473
    7  -0.0059866   0.0291695  -0.0000000  -0.1121044   0.0870566  -0.0000000
    8   0.0843743   0.0088136   0.0000000   0.0354211  -0.2697402  -0.0000000
    9  -0.0000000  -0.0000000   0.0024923   0.0000000   0.0000000  -0.0508797
   10  -0.0603367  -0.0200131   0.0000000   0.0537531  -0.0481250  -0.0000000
   11  -0.0202664  -0.0071449  -0.0000000   0.0055077  -0.0513161  -0.0000000
   12   0.0000000  -0.0000000   0.0028314  -0.0000000   0.0000000   0.0031937
   13   0.0544249   0.0053257  -0.0000000  -0.0381037   0.0327316   0.0000000
   14  -0.0479604  -0.0511609   0.0000000   0.0326087  -0.0284287   0.0000000
   15  -0.0000000   0.0000000   0.0010637  -0.0000000  -0.0000000   0.0030501
   16  -0.1791056  -0.1218767  -0.0000000  -0.0435957  -0.0069123  -0.0000000
   17  -0.0703623  -0.1967607  -0.0000000  -0.0621153   0.0441195   0.0000000
   18  -0.0000000   0.0000000  -0.0497980  -0.0000000  -0.0000000   0.0042389
   19  -0.0495894   0.0355327   0.0000000  -0.0133094   0.0323891   0.0000000
   20   0.0371564  -0.1433783   0.0000000   0.0124897  -0.0262505  -0.0000000
   21  -0.0000000  -0.0000000  -0.0222107   0.0000000  -0.0000000   0.0034907
   22  -0.0248634  -0.0249711   0.0000000  -0.0775525  -0.0581063   0.0000000
   23  -0.0100012  -0.0086775  -0.0000000  -0.0586585  -0.1024579   0.0000000
   24  -0.0000000  -0.0000000   0.0028129   0.0000000  -0.0000000  -0.0185602
   25   0.0034414   0.0013393   0.0000000  -0.0274916   0.0089254   0.0000000
   26  -0.0012575  -0.0026835  -0.0000000   0.0238414  -0.0056649  -0.0000000
   27  -0.0000000   0.0000000   0.0032439  -0.0000000   0.0000000   0.0026246
   28  -0.0001616   0.0000155  -0.0000000  -0.0011170  -0.0013552   0.0000000
   29   0.0001846  -0.0002605  -0.0000000  -0.0037701   0.0015669   0.0000000
   30   0.0000000  -0.0000000  -0.0009133  -0.0000000   0.0000000   0.0032845
   31   0.0010220   0.0014860  -0.0000000  -0.0002370  -0.0002164   0.0000000
   32   0.0037807  -0.0005257   0.0000000  -0.0003389  -0.0002974  -0.0000000
   33  -0.0000000  -0.0000000   0.0034985   0.0000000   0.0000000  -0.0009938
   34  -0.0295506   0.0028818   0.0000000   0.0022277  -0.0034034  -0.0000000
   35  -0.0077883   0.0022056   0.0000000  -0.0009726  -0.0011088   0.0000000
   36  -0.0000000  -0.0000000   0.0017891   0.0000000   0.0000000   0.0026288
            7           8           9          10          11          12
    1  -0.0059866   0.0843743  -0.0000000  -0.0603367  -0.0202664   0.0000000
    2   0.0291695   0.0088136  -0.0000000  -0.0200131  -0.0071449  -0.0000000
    3  -0.0000000   0.0000000   0.0024923   0.0000000  -0.0000000   0.0028314
    4  -0.1121044   0.0354211   0.0000000   0.0537531   0.0055077  -0.0000000
    5   0.0870566  -0.2697402   0.0000000  -0.0481250  -0.0513161   0.0000000
    6  -0.0000000  -0.0000000  -0.0508797  -0.0000000  -0.0000000   0.0031937
    7   0.4833278   0.0173049   0.0000000  -0.1752612  -0.1231965  -0.0000000
    8   0.0173049   0.5757148  -0.0000000  -0.0708786  -0.2016124   0.0000000
    9   0.0000000  -0.0000000   0.1022658   0.0000000  -0.0000000  -0.0506390
   10  -0.1752612  -0.0708786   0.0000000   0.5601093   0.0282105   0.0000000
   11  -0.1231965  -0.2016124  -0.0000000   0.0282105   0.4965531  -0.0000000
   12  -0.0000000   0.0000000  -0.0506390   0.0000000  -0.0000000   0.0988329
   13  -0.0438924  -0.0625386  -0.0000000  -0.2747790   0.0636835   0.0000000
   14  -0.0070274   0.0452360   0.0000000   0.0103776  -0.0966376  -0.0000000
   15  -0.0000000   0.0000000   0.0030158  -0.0000000   0.0000000  -0.0509155
   16  -0.0023458  -0.0125282   0.0000000  -0.0065777   0.0281830  -0.0000000
   17  -0.0123839  -0.0625303   0.0000000   0.0818402   0.0076142   0.0000000
   18   0.0000000  -0.0000000   0.0023693  -0.0000000   0.0000000   0.0044449
   19  -0.0030712  -0.0024706  -0.0000000   0.0003204   0.0001952  -0.0000000
   20   0.0005949   0.0029807  -0.0000000   0.0001710  -0.0003694   0.0000000
   21  -0.0000000   0.0000000   0.0037797  -0.0000000   0.0000000  -0.0011697
   22  -0.0029919  -0.0065983  -0.0000000   0.0010033   0.0015859  -0.0000000
   23  -0.0214152  -0.0291910  -0.0000000   0.0039334  -0.0005407   0.0000000
   24  -0.0000000   0.0000000   0.0023845   0.0000000  -0.0000000   0.0032722
   25  -0.1383015   0.0206320  -0.0000000  -0.0351429   0.0031933   0.0000000
   26   0.0204470  -0.0349718   0.0000000  -0.0113948   0.0026880  -0.0000000
   27   0.0000000  -0.0000000  -0.0197663  -0.0000000   0.0000000   0.0024449
   28   0.0027152  -0.0065474  -0.0000000  -0.0403871   0.0367296  -0.0000000
   29   0.0083601  -0.0360595   0.0000000   0.0366657  -0.1388863  -0.0000000
   30  -0.0000000   0.0000000   0.0023773   0.0000000  -0.0000000  -0.0175094
   31  -0.0014854   0.0037293   0.0000000  -0.0256407  -0.0252616  -0.0000000
   32   0.0010630   0.0017999  -0.0000000  -0.0101678  -0.0081983   0.0000000
   33  -0.0000000  -0.0000000   0.0032685  -0.0000000  -0.0000000   0.0026559
   34  -0.0006025   0.0000996  -0.0000000   0.0029389   0.0014361   0.0000000
   35   0.0000267  -0.0004402   0.0000000  -0.0006188  -0.0021496  -0.0000000
   36  -0.0000000  -0.0000000  -0.0006682   0.0000000   0.0000000   0.0025579
           13          14          15          16          17          18
    1   0.0544249  -0.0479604  -0.0000000  -0.1791056  -0.0703623  -0.0000000
    2   0.0053257  -0.0511609   0.0000000  -0.1218767  -0.1967607   0.0000000
    3  -0.0000000   0.0000000   0.0010637  -0.0000000  -0.0000000  -0.0497980
    4  -0.0381037   0.0326087  -0.0000000  -0.0435957  -0.0621153  -0.0000000
    5   0.0327316  -0.0284287  -0.0000000  -0.0069123   0.0441195  -0.0000000
    6   0.0000000   0.0000000   0.0030501  -0.0000000   0.0000000   0.0042389
    7  -0.0438924  -0.0070274  -0.0000000  -0.0023458  -0.0123839   0.0000000
    8  -0.0625386   0.0452360   0.0000000  -0.0125282  -0.0625303  -0.0000000
    9  -0.0000000   0.0000000   0.0030158   0.0000000   0.0000000   0.0023693
   10  -0.2747790   0.0103776  -0.0000000  -0.0065777   0.0818402  -0.0000000
   11   0.0636835  -0.0966376   0.0000000   0.0281830   0.0076142   0.0000000
   12   0.0000000  -0.0000000  -0.0509155  -0.0000000   0.0000000   0.0044449
   13   0.5232028  -0.0445981   0.0000000  -0.1123027   0.0387913  -0.0000000
   14  -0.0445981   0.5207282  -0.0000000   0.0840531  -0.2621953   0.0000000
   15   0.0000000  -0.0000000   0.1017771   0.0000000   0.0000000  -0.0494436
   16  -0.1123027   0.0840531   0.0000000   0.4155332   0.0308997   0.0000000
   17   0.0387913  -0.2621953   0.0000000   0.0308997   0.5688317  -0.0000000
   18  -0.0000000   0.0000000  -0.0494436   0.0000000  -0.0000000   0.0945270
   19  -0.0016133  -0.0010973   0.0000000   0.0040577  -0.0101351  -0.0000000
   20  -0.0037916   0.0013005   0.0000000   0.0086634  -0.0426395   0.0000000
   21   0.0000000  -0.0000000   0.0041456  -0.0000000   0.0000000   0.0023023
   22  -0.0003071  -0.0001900   0.0000000  -0.0015381   0.0037370  -0.0000000
   23  -0.0002697  -0.0003950   0.0000000   0.0011129   0.0019432  -0.0000000
   24   0.0000000  -0.0000000  -0.0009578  -0.0000000   0.0000000   0.0032381
   25   0.0021705  -0.0034548   0.0000000  -0.0008680   0.0000489  -0.0000000
   26  -0.0008957  -0.0017236  -0.0000000   0.0001857  -0.0000090   0.0000000
   27  -0.0000000   0.0000000   0.0032514   0.0000000  -0.0000000  -0.0009195
   28  -0.0107684   0.0256462   0.0000000  -0.0026803  -0.0016119   0.0000000
   29   0.0109898  -0.0218694   0.0000000   0.0007371   0.0027832   0.0000000
   30  -0.0000000   0.0000000   0.0023499  -0.0000000  -0.0000000   0.0031801
   31  -0.0760786  -0.0565190   0.0000000  -0.0023686  -0.0065734  -0.0000000
   32  -0.0577090  -0.1002133  -0.0000000  -0.0209599  -0.0306153   0.0000000
   33   0.0000000  -0.0000000  -0.0189066  -0.0000000   0.0000000   0.0019318
   34  -0.0219529   0.0081616   0.0000000  -0.0682085   0.0078642  -0.0000000
   35   0.0182812  -0.0046402  -0.0000000   0.0084417  -0.0305424   0.0000000
   36   0.0000000  -0.0000000   0.0015701   0.0000000   0.0000000  -0.0160713
           19          20          21          22          23          24
    1  -0.0495894   0.0371564  -0.0000000  -0.0248634  -0.0100012  -0.0000000
    2   0.0355327  -0.1433783  -0.0000000  -0.0249711  -0.0086775  -0.0000000
    3   0.0000000   0.0000000  -0.0222107   0.0000000  -0.0000000   0.0028129
    4  -0.0133094   0.0124897   0.0000000  -0.0775525  -0.0586585   0.0000000
    5   0.0323891  -0.0262505  -0.0000000  -0.0581063  -0.1024579  -0.0000000
    6   0.0000000  -0.0000000   0.0034907   0.0000000   0.0000000  -0.0185602
    7  -0.0030712   0.0005949  -0.0000000  -0.0029919  -0.0214152  -0.0000000
    8  -0.0024706   0.0029807   0.0000000  -0.0065983  -0.0291910   0.0000000
    9  -0.0000000  -0.0000000   0.0037797  -0.0000000  -0.0000000   0.0023845
   10   0.0003204   0.0001710  -0.0000000   0.0010033   0.0039334   0.0000000
   11   0.0001952  -0.0003694   0.0000000   0.0015859  -0.0005407  -0.0000000
   12  -0.0000000   0.0000000  -0.0011697  -0.0000000   0.0000000   0.0032722
   13  -0.0016133  -0.0037916   0.0000000  -0.0003071  -0.0002697   0.0000000
   14  -0.0010973   0.0013005  -0.0000000  -0.0001900  -0.0003950  -0.0000000
   15   0.0000000   0.0000000   0.0041456   0.0000000   0.0000000  -0.0009578
   16   0.0040577   0.0086634  -0.0000000  -0.0015381   0.0011129  -0.0000000
   17  -0.0101351  -0.0426395   0.0000000   0.0037370   0.0019432   0.0000000
   18  -0.0000000   0.0000000   0.0023023  -0.0000000  -0.0000000   0.0032381
   19   0.0818100  -0.0508035   0.0000000  -0.0113889   0.0060809   0.0000000
   20  -0.0508035   0.2135404   0.0000000  -0.0025223   0.0025631   0.0000000
   21   0.0000000   0.0000000   0.0095184   0.0000000   0.0000000  -0.0002139
   22  -0.0113889  -0.0025223   0.0000000   0.1182427   0.0798855   0.0000000
   23   0.0060809   0.0025631   0.0000000   0.0798855   0.1489927   0.0000000
   24   0.0000000   0.0000000  -0.0002139   0.0000000   0.0000000   0.0077912
   25  -0.0006410   0.0004877   0.0000000   0.0003647   0.0004441   0.0000000
   26   0.0011806  -0.0004239  -0.0000000   0.0083288  -0.0105932  -0.0000000
   27  -0.0000000  -0.0000000   0.0001338  -0.0000000  -0.0000000   0.0000406
   28  -0.0000665   0.0004922   0.0000000   0.0001916  -0.0006086  -0.0000000
   29   0.0004717  -0.0012900   0.0000000   0.0001362  -0.0010500  -0.0000000
   30  -0.0000000  -0.0000000  -0.0000679   0.0000000   0.0000000   0.0001446
   31   0.0002566   0.0000890  -0.0000000  -0.0004286  -0.0005752  -0.0000000
   32  -0.0006278  -0.0011428   0.0000000  -0.0005709  -0.0005957   0.0000000
   33  -0.0000000  -0.0000000   0.0001451  -0.0000000  -0.0000000  -0.0000565
   34  -0.0067650  -0.0030268   0.0000000  -0.0007317   0.0000717   0.0000000
   35  -0.0107159  -0.0048902   0.0000000  -0.0007143   0.0000021  -0.0000000
   36  -0.0000000   0.0000000   0.0001467   0.0000000  -0.0000000   0.0001043
           25          26          27          28          29          30
    1   0.0034414  -0.0012575  -0.0000000  -0.0001616   0.0001846   0.0000000
    2   0.0013393  -0.0026835   0.0000000   0.0000155  -0.0002605  -0.0000000
    3   0.0000000  -0.0000000   0.0032439  -0.0000000  -0.0000000  -0.0009133
    4  -0.0274916   0.0238414  -0.0000000  -0.0011170  -0.0037701  -0.0000000
    5   0.0089254  -0.0056649   0.0000000  -0.0013552   0.0015669   0.0000000
    6   0.0000000  -0.0000000   0.0026246   0.0000000   0.0000000   0.0032845
    7  -0.1383015   0.0204470   0.0000000   0.0027152   0.0083601  -0.0000000
    8   0.0206320  -0.0349718  -0.0000000  -0.0065474  -0.0360595   0.0000000
    9  -0.0000000   0.0000000  -0.0197663  -0.0000000   0.0000000   0.0023773
   10  -0.0351429  -0.0113948  -0.0000000  -0.0403871   0.0366657   0.0000000
   11   0.0031933   0.0026880   0.0000000   0.0367296  -0.1388863  -0.0000000
   12   0.0000000  -0.0000000   0.0024449  -0.0000000  -0.0000000  -0.0175094
   13   0.0021705  -0.0008957  -0.0000000  -0.0107684   0.0109898  -0.0000000
   14  -0.0034548  -0.0017236   0.0000000   0.0256462  -0.0218694   0.0000000
   15   0.0000000  -0.0000000   0.0032514   0.0000000   0.0000000   0.0023499
   16  -0.0008680   0.0001857   0.0000000  -0.0026803   0.0007371  -0.0000000
   17   0.0000489  -0.0000090  -0.0000000  -0.0016119   0.0027832  -0.0000000
   18  -0.0000000   0.0000000  -0.0009195   0.0000000   0.0000000   0.0031801
   19  -0.0006410   0.0011806  -0.0000000  -0.0000665   0.0004717  -0.0000000
   20   0.0004877  -0.0004239  -0.0000000   0.0004922  -0.0012900  -0.0000000
   21   0.0000000  -0.0000000   0.0001338   0.0000000   0.0000000  -0.0000679
   22   0.0003647   0.0083288  -0.0000000   0.0001916   0.0001362   0.0000000
   23   0.0004441  -0.0105932  -0.0000000  -0.0006086  -0.0010500   0.0000000
   24   0.0000000  -0.0000000   0.0000406  -0.0000000  -0.0000000   0.0001446
   25   0.2021836  -0.0286898  -0.0000000  -0.0041063  -0.0030191   0.0000000
   26  -0.0286898   0.0595702   0.0000000  -0.0110671  -0.0062719  -0.0000000
   27  -0.0000000   0.0000000   0.0087695   0.0000000  -0.0000000   0.0001077
   28  -0.0041063  -0.0110671   0.0000000   0.0689825  -0.0493866  -0.0000000
   29  -0.0030191  -0.0062719  -0.0000000  -0.0493866   0.2001598  -0.0000000
   30   0.0000000  -0.0000000   0.0001077  -0.0000000  -0.0000000   0.0067441
   31  -0.0009737  -0.0007968   0.0000000  -0.0122622  -0.0013986  -0.0000000
   32  -0.0000526   0.0001001  -0.0000000   0.0068238   0.0014805   0.0000000
   33  -0.0000000   0.0000000   0.0001187   0.0000000   0.0000000   0.0001587
   34  -0.0006351   0.0001181  -0.0000000  -0.0003397   0.0000292   0.0000000
   35   0.0001457  -0.0000164   0.0000000   0.0008694  -0.0003028   0.0000000
   36   0.0000000  -0.0000000  -0.0000493  -0.0000000  -0.0000000   0.0001436
           31          32          33          34          35          36
    1   0.0010220   0.0037807  -0.0000000  -0.0295506  -0.0077883  -0.0000000
    2   0.0014860  -0.0005257  -0.0000000   0.0028818   0.0022056  -0.0000000
    3  -0.0000000   0.0000000   0.0034985   0.0000000   0.0000000   0.0017891
    4  -0.0002370  -0.0003389   0.0000000   0.0022277  -0.0009726   0.0000000
    5  -0.0002164  -0.0002974   0.0000000  -0.0034034  -0.0011088   0.0000000
    6   0.0000000  -0.0000000  -0.0009938  -0.0000000   0.0000000   0.0026288
    7  -0.0014854   0.0010630  -0.0000000  -0.0006025   0.0000267  -0.0000000
    8   0.0037293   0.0017999  -0.0000000   0.0000996  -0.0004402  -0.0000000
    9   0.0000000  -0.0000000   0.0032685  -0.0000000   0.0000000  -0.0006682
   10  -0.0256407  -0.0101678  -0.0000000   0.0029389  -0.0006188   0.0000000
   11  -0.0252616  -0.0081983  -0.0000000   0.0014361  -0.0021496   0.0000000
   12  -0.0000000   0.0000000   0.0026559   0.0000000  -0.0000000   0.0025579
   13  -0.0760786  -0.0577090   0.0000000  -0.0219529   0.0182812   0.0000000
   14  -0.0565190  -0.1002133  -0.0000000   0.0081616  -0.0046402  -0.0000000
   15   0.0000000  -0.0000000  -0.0189066   0.0000000  -0.0000000   0.0015701
   16  -0.0023686  -0.0209599  -0.0000000  -0.0682085   0.0084417   0.0000000
   17  -0.0065734  -0.0306153   0.0000000   0.0078642  -0.0305424   0.0000000
   18  -0.0000000   0.0000000   0.0019318  -0.0000000   0.0000000  -0.0160713
   19   0.0002566  -0.0006278  -0.0000000  -0.0067650  -0.0107159  -0.0000000
   20   0.0000890  -0.0011428  -0.0000000  -0.0030268  -0.0048902   0.0000000
   21  -0.0000000   0.0000000   0.0001451   0.0000000   0.0000000   0.0001467
   22  -0.0004286  -0.0005709  -0.0000000  -0.0007317  -0.0007143   0.0000000
   23  -0.0005752  -0.0005957  -0.0000000   0.0000717   0.0000021  -0.0000000
   24  -0.0000000   0.0000000  -0.0000565   0.0000000  -0.0000000   0.0001043
   25  -0.0009737  -0.0000526  -0.0000000  -0.0006351   0.0001457   0.0000000
   26  -0.0007968   0.0001001   0.0000000   0.0001181  -0.0000164  -0.0000000
   27   0.0000000  -0.0000000   0.0001187  -0.0000000   0.0000000  -0.0000493
   28  -0.0122622   0.0068238   0.0000000  -0.0003397   0.0008694  -0.0000000
   29  -0.0013986   0.0014805   0.0000000   0.0000292  -0.0003028  -0.0000000
   30  -0.0000000   0.0000000   0.0001587   0.0000000   0.0000000   0.0001436
   31   0.1191969   0.0770372   0.0000000  -0.0010006   0.0089996   0.0000000
   32   0.0770372   0.1491438  -0.0000000   0.0017224  -0.0109359  -0.0000000
   33   0.0000000  -0.0000000   0.0077892  -0.0000000  -0.0000000   0.0003905
   34  -0.0010006   0.0017224  -0.0000000   0.1246202  -0.0159546   0.0000000
   35   0.0089996  -0.0109359  -0.0000000  -0.0159546   0.0528188  -0.0000000
   36   0.0000000  -0.0000000   0.0003905   0.0000000  -0.0000000   0.0074578
 **********************************************************************
 **                                                                  **
 **                       VIBRATIONAL ANALYSIS                       **
 **                       --------------------                       **
 **                                                                  **
 **        VIBRATIONAL FREQUENCIES (CM**-1) AND NORMAL MODES         **
 **     FORCE CONSTANTS (mDYN/ANGSTROM) AND REDUCED MASSES (AMU)     **
 **                  INFRARED INTENSITIES (KM/MOL)                   **
 **                                                                  **
 **********************************************************************


 Mode:                 1                      2                      3
 Frequency:        31.89                  36.51                  52.68
 Force Cnst:      0.0494                 0.0480                 0.0739
 Red. Mass:      82.3955                61.1326                45.2113
 IR Active:          YES                    YES                    YES
 IR Intens:        0.001                  0.002                  0.014
 Raman Active:       YES                    YES                    YES
               X      Y      Z        X      Y      Z        X      Y      Z
 C          0.000 -0.000  0.034   -0.000  0.000  0.190   -0.000  0.000  0.268
 C         -0.000 -0.000  0.095   -0.000  0.000  0.047    0.000 -0.000  0.075
 C          0.000 -0.000 -0.071    0.000  0.000 -0.066    0.000  0.000  0.067
 C          0.000 -0.000 -0.020    0.000  0.000  0.078    0.000 -0.000  0.046
 C         -0.000  0.000  0.143    0.000 -0.000 -0.006    0.000  0.000  0.079
 C          0.000 -0.000  0.006    0.000 -0.000  0.040   -0.000  0.000  0.144
 Cl        -0.000 -0.000  0.015   -0.000  0.000  0.585   -0.000  0.000  0.795
 Br        -0.000  0.000  0.453   -0.000 -0.000  0.054    0.000 -0.000 -0.363
 Br         0.000  0.000 -0.377    0.000 -0.000 -0.485    0.000 -0.000  0.210
 Br        -0.000 -0.000 -0.216   -0.000  0.000  0.548    0.000 -0.000 -0.165
 Br        -0.000  0.000  0.669    0.000 -0.000 -0.237    0.000  0.000  0.148
 I          0.000 -0.000 -0.350    0.000  0.000 -0.114   -0.000  0.000 -0.177
 TransDip   0.000 -0.000 -0.001    0.000  0.000 -0.001   -0.000  0.000 -0.004

 Mode:                 4                      5                      6
 Frequency:       126.63                 137.05                 147.85
 Force Cnst:      0.6542                 0.8873                 0.1759
 Red. Mass:      69.2449                80.1841                13.6607
 IR Active:          YES                    YES                    YES
 IR Intens:        0.538                  0.187                  0.411
 Raman Active:       YES                    YES                    YES
               X      Y      Z        X      Y      Z        X      Y      Z
 C         -0.090 -0.229  0.000    0.102 -0.086 -0.000    0.000  0.000  0.361
 C         -0.112 -0.185  0.000    0.079 -0.042  0.000    0.000  0.000  0.390
 C         -0.060 -0.153 -0.000    0.115 -0.066  0.000    0.000  0.000  0.407
 C         -0.016 -0.200 -0.000    0.097 -0.107 -0.000   -0.000  0.000  0.419
 C         -0.057 -0.251 -0.000    0.115 -0.077 -0.000   -0.000  0.000  0.417
 C         -0.074 -0.219 -0.000    0.172 -0.091 -0.000   -0.000  0.000  0.406
 Cl        -0.064 -0.225 -0.000   -0.048 -0.141  0.000    0.000  0.000 -0.151
 Br        -0.350 -0.050  0.000   -0.436  0.387 -0.000   -0.000  0.000 -0.052
 Br        -0.030  0.035  0.000    0.149  0.036  0.000   -0.000 -0.000 -0.070
 Br         0.323 -0.132 -0.000   -0.388 -0.297  0.000   -0.000  0.000 -0.055
 Br         0.044 -0.377  0.000   -0.145  0.128 -0.000    0.000 -0.000 -0.066
 I          0.065  0.504  0.000    0.459 -0.075  0.000    0.000  0.000 -0.034
 TransDip   0.007  0.022  0.000   -0.012  0.007  0.000   -0.000 -0.000 -0.021

 Mode:                 7                      8                      9
 Frequency:       149.17                 157.43                 176.39
 Force Cnst:      0.9037                 1.1521                 1.1905
 Red. Mass:      68.9265                78.8963                64.9403
 IR Active:          YES                    YES                    YES
 IR Intens:        0.162                  0.001                  0.160
 Raman Active:       YES                    YES                    YES
               X      Y      Z        X      Y      Z        X      Y      Z
 C         -0.011 -0.121  0.000    0.012  0.002  0.000    0.123 -0.129  0.000
 C         -0.049 -0.161  0.000    0.023  0.030  0.000    0.171 -0.148 -0.000
 C         -0.036 -0.134  0.000   -0.015  0.012  0.000    0.334 -0.131 -0.000
 C          0.001 -0.201  0.000   -0.005  0.000  0.000    0.225 -0.086 -0.000
 C         -0.028 -0.152  0.000   -0.004 -0.016 -0.000    0.178  0.022  0.000
 C          0.017 -0.125  0.000    0.045 -0.002 -0.000    0.028 -0.024  0.000
 Cl         0.055 -0.118 -0.000   -0.097 -0.034  0.000    0.193 -0.127 -0.000
 Br         0.086 -0.321 -0.000   -0.172  0.185 -0.000   -0.158  0.140  0.000
 Br         0.107  0.560 -0.000   -0.115 -0.527 -0.000    0.541 -0.096  0.000
 Br         0.232 -0.161 -0.000    0.577  0.194 -0.000    0.024 -0.247  0.000
 Br        -0.527  0.200 -0.000   -0.385  0.310 -0.000    0.022  0.235 -0.000
 I          0.058 -0.056 -0.000    0.081 -0.094  0.000   -0.420  0.063 -0.000
 TransDip   0.003  0.013 -0.000   -0.001 -0.001 -0.000   -0.012  0.005 -0.000

 Mode:                10                     11                     12
 Frequency:       216.97                 219.70                 230.61
 Force Cnst:      1.1431                 1.6029                 2.1285
 Red. Mass:      41.2140                56.3629                67.9289
 IR Active:          YES                    YES                    YES
 IR Intens:        0.013                  0.010                  0.006
 Raman Active:       YES                    YES                    YES
               X      Y      Z        X      Y      Z        X      Y      Z
 C          0.008  0.064  0.000   -0.145  0.076  0.000   -0.039 -0.137 -0.000
 C         -0.077 -0.123 -0.000   -0.190 -0.076  0.000   -0.045 -0.157 -0.000
 C         -0.085 -0.076 -0.000   -0.020 -0.019  0.000    0.154 -0.017  0.000
 C         -0.059 -0.045 -0.000    0.101 -0.020 -0.000   -0.073  0.230  0.000
 C         -0.015  0.090 -0.000    0.178  0.176 -0.000   -0.113  0.019  0.000
 C         -0.032  0.116  0.000   -0.010  0.069 -0.000   -0.111 -0.034 -0.000
 Cl         0.803  0.344  0.000   -0.541 -0.040 -0.000    0.069 -0.128  0.000
 Br        -0.306 -0.120  0.000   -0.197 -0.399 -0.000   -0.262 -0.337 -0.000
 Br        -0.175  0.048 -0.000   -0.055 -0.022 -0.000    0.425 -0.070  0.000
 Br         0.059 -0.028  0.000    0.027 -0.092  0.000   -0.187  0.623 -0.000
 Br         0.117  0.069  0.000    0.369  0.454  0.000   -0.109 -0.117 -0.000
 I         -0.007 -0.078 -0.000    0.067  0.028  0.000    0.085 -0.018  0.000
 TransDip   0.001 -0.003 -0.000    0.001 -0.003  0.000   -0.000  0.002  0.000

 Mode:                13                     14                     15
 Frequency:       306.40                 311.21                 322.50
 Force Cnst:      1.8256                 0.6992                 0.7574
 Red. Mass:      33.0039                12.2524                12.3598
 IR Active:          YES                    YES                    YES
 IR Intens:        0.139                  0.056                  0.000
 Raman Active:       YES                    YES                    YES
               X      Y      Z        X      Y      Z        X      Y      Z
 C         -0.168  0.399  0.000   -0.000  0.000  0.103   -0.000  0.000 -0.533
 C         -0.161  0.138  0.000   -0.000  0.000 -0.436   -0.000  0.000 -0.413
 C         -0.040  0.083  0.000   -0.000  0.000 -0.531   -0.000 -0.000  0.155
 C         -0.022  0.015 -0.000   -0.000 -0.000 -0.133   -0.000  0.000  0.578
 C         -0.054  0.101 -0.000   -0.000  0.000  0.412   -0.000  0.000  0.368
 C         -0.038  0.209 -0.000   -0.000  0.000  0.572   -0.000  0.000 -0.202
 Cl        -0.245  0.728 -0.000   -0.000  0.000 -0.022   -0.000  0.000  0.090
 Br        -0.037 -0.073 -0.000   -0.000 -0.000  0.029   -0.000 -0.000  0.025
 Br         0.204 -0.068 -0.000    0.000 -0.000  0.035    0.000 -0.000 -0.010
 Br         0.052 -0.146  0.000    0.000 -0.000  0.008    0.000 -0.000 -0.035
 Br        -0.092 -0.156  0.000   -0.000 -0.000 -0.028   -0.000 -0.000 -0.023
 I          0.034 -0.015  0.000    0.000 -0.000 -0.020    0.000 -0.000  0.007
 TransDip   0.001 -0.012  0.000   -0.000 -0.000 -0.008    0.000 -0.000  0.000

 Mode:                16                     17                     18
 Frequency:       527.87                 571.71                 571.89
 Force Cnst:      2.3240                 2.3836                 2.3203
 Red. Mass:      14.1555                12.3772                12.0410
 IR Active:          YES                    YES                    YES
 IR Intens:       23.361                  0.745                  0.293
 Raman Active:       YES                    YES                    YES
               X      Y      Z        X      Y      Z        X      Y      Z
 C          0.343  0.082  0.000    0.440  0.150 -0.000   -0.000 -0.000 -0.239
 C          0.307  0.059  0.000    0.357 -0.226 -0.000   -0.000  0.000 -0.341
 C          0.307  0.089 -0.000   -0.043 -0.369  0.000    0.000  0.000  0.578
 C          0.437  0.018  0.000   -0.338 -0.110 -0.000    0.000  0.000 -0.185
 C          0.437 -0.091  0.000   -0.270  0.265 -0.000    0.000 -0.000 -0.382
 C          0.494 -0.055 -0.000    0.157  0.403  0.000   -0.000 -0.000  0.558
 Cl        -0.065  0.077 -0.000   -0.082 -0.027  0.000    0.000  0.000  0.015
 Br        -0.062 -0.059  0.000   -0.028  0.005  0.000    0.000 -0.000  0.009
 Br        -0.098  0.010  0.000   -0.004  0.026 -0.000    0.000 -0.000 -0.016
 Br        -0.035  0.033 -0.000    0.021  0.007  0.000   -0.000 -0.000  0.005
 Br        -0.061 -0.048 -0.000    0.013 -0.024  0.000   -0.000  0.000  0.010
 I         -0.043  0.009 -0.000   -0.007 -0.012 -0.000    0.000  0.000 -0.007
 TransDip   0.155 -0.002  0.000    0.027  0.004 -0.000   -0.000 -0.000 -0.017

 Mode:                19                     20                     21
 Frequency:       585.12                 603.07                 673.15
 Force Cnst:      2.4330                 3.1609                 3.2068
 Red. Mass:      12.0616                14.7512                12.0116
 IR Active:          YES                    YES                    YES
 IR Intens:        0.001                 36.221                  0.102
 Raman Active:       YES                    YES                    YES
               X      Y      Z        X      Y      Z        X      Y      Z
 C          0.000  0.000  0.548    0.027  0.256  0.000    0.000  0.000 -0.428
 C          0.000 -0.000 -0.421   -0.001  0.391 -0.000   -0.000  0.000  0.430
 C         -0.000 -0.000 -0.109    0.050  0.457 -0.000    0.000  0.000 -0.420
 C         -0.000 -0.000  0.529    0.031  0.432  0.000    0.000  0.000  0.399
 C         -0.000  0.000 -0.475   -0.036  0.391 -0.000    0.000 -0.000 -0.383
 C          0.000  0.000 -0.058   -0.059  0.378 -0.000   -0.000 -0.000  0.386
 Cl        -0.000  0.000 -0.038    0.068 -0.239 -0.000    0.000 -0.000  0.014
 Br        -0.000  0.000  0.011   -0.037 -0.063 -0.000    0.000 -0.000 -0.005
 Br        -0.000  0.000  0.003    0.007 -0.017  0.000   -0.000 -0.000  0.005
 Br         0.000  0.000 -0.013    0.025 -0.094 -0.000   -0.000 -0.000 -0.005
 Br         0.000  0.000  0.012   -0.037 -0.057  0.000   -0.000  0.000  0.004
 I         -0.000 -0.000  0.001    0.007 -0.009  0.000   -0.000  0.000 -0.002
 TransDip   0.000 -0.000 -0.001   -0.009  0.193  0.000   -0.000 -0.000 -0.010

 Mode:                22                     23                     24
 Frequency:       788.69                 827.81                1037.62
 Force Cnst:      4.5593                 5.1070                 7.6801
 Red. Mass:      12.4404                12.6489                12.1071
 IR Active:          YES                    YES                    YES
 IR Intens:        0.773                  0.659                  0.945
 Raman Active:       YES                    YES                    YES
               X      Y      Z        X      Y      Z        X      Y      Z
 C         -0.082 -0.242 -0.000   -0.236  0.422 -0.000   -0.158  0.303 -0.000
 C          0.030 -0.360  0.000   -0.397 -0.194 -0.000   -0.323 -0.342 -0.000
 C          0.529 -0.169  0.000   -0.149 -0.202 -0.000    0.399 -0.079  0.000
 C          0.221  0.179  0.000    0.217 -0.399  0.000   -0.148  0.431 -0.000
 C          0.127  0.333 -0.000    0.371  0.257  0.000   -0.262 -0.210  0.000
 C         -0.509  0.139 -0.000    0.121  0.250  0.000    0.410 -0.075  0.000
 Cl        -0.033  0.053  0.000    0.036 -0.118  0.000    0.011 -0.031 -0.000
 Br         0.017  0.019 -0.000    0.022  0.028  0.000    0.013  0.015  0.000
 Br        -0.054  0.010 -0.000    0.009 -0.005  0.000   -0.015  0.003  0.000
 Br         0.005 -0.008 -0.000   -0.011  0.038 -0.000    0.007 -0.019  0.000
 Br        -0.024 -0.023  0.000   -0.022 -0.031 -0.000    0.008  0.009 -0.000
 I          0.014 -0.003  0.000   -0.001  0.001  0.000   -0.004  0.001 -0.000
 TransDip   0.024 -0.015  0.000   -0.014  0.022 -0.000    0.024 -0.020 -0.000

 Mode:                25                     26                     27
 Frequency:      1149.42                1228.96                1303.00
 Force Cnst:      9.4699                10.6786                12.0308
 Red. Mass:      12.1658                12.0002                12.0270
 IR Active:          YES                    YES                    YES
 IR Intens:        0.408                  0.625                138.686
 Raman Active:       YES                    YES                    YES
               X      Y      Z        X      Y      Z        X      Y      Z
 C         -0.099  0.472 -0.000    0.404  0.121  0.000   -0.178 -0.370 -0.000
 C          0.225  0.259  0.000   -0.315  0.243 -0.000   -0.183  0.349 -0.000
 C          0.387 -0.065  0.000   -0.097 -0.369  0.000    0.428  0.027  0.000
 C          0.147 -0.347  0.000    0.415  0.126  0.000   -0.121 -0.415  0.000
 C         -0.279 -0.389 -0.000   -0.326  0.256 -0.000   -0.248  0.338 -0.000
 C         -0.337  0.084 -0.000   -0.086 -0.388  0.000    0.359  0.020  0.000
 Cl         0.016 -0.053  0.000    0.001  0.002 -0.000    0.004  0.019  0.000
 Br        -0.011 -0.013 -0.000   -0.000  0.001 -0.000    0.001 -0.006  0.000
 Br        -0.017  0.003 -0.000    0.001 -0.001  0.000   -0.010  0.001  0.000
 Br        -0.006  0.017 -0.000    0.000  0.000  0.000    0.000  0.010 -0.000
 Br         0.013  0.016  0.000   -0.000  0.000  0.000    0.002 -0.005 -0.000
 I          0.005 -0.001  0.000    0.000  0.000 -0.000   -0.002 -0.000 -0.000
 TransDip   0.008  0.019  0.000   -0.017 -0.019 -0.000    0.324 -0.193 -0.000

 Mode:                28                     29                     30
 Frequency:      1308.04                1497.70                1503.75
 Force Cnst:     12.1292                15.8609                15.9886
 Red. Mass:      12.0321                12.0012                12.0008
 IR Active:          YES                    YES                    YES
 IR Intens:      170.466                  0.337                  0.029
 Raman Active:       YES                    YES                    YES
               X      Y      Z        X      Y      Z        X      Y      Z
 C          0.336 -0.225  0.000    0.510  0.094  0.000    0.052  0.266  0.000
 C         -0.332 -0.274 -0.000   -0.408  0.111 -0.000    0.172 -0.395  0.000
 C         -0.059  0.396 -0.000    0.268  0.097 -0.000    0.025  0.519  0.000
 C          0.344 -0.174  0.000   -0.495 -0.114  0.000   -0.039 -0.266 -0.000
 C         -0.312 -0.260 -0.000    0.374 -0.100  0.000   -0.169  0.359 -0.000
 C         -0.007  0.419 -0.000   -0.233 -0.092  0.000   -0.043 -0.489  0.000
 Cl        -0.016  0.016  0.000   -0.005 -0.001 -0.000   -0.002 -0.000 -0.000
 Br         0.008  0.008  0.000    0.001 -0.001  0.000   -0.001  0.002 -0.000
 Br         0.002 -0.005 -0.000   -0.000 -0.001  0.000   -0.000 -0.002 -0.000
 Br        -0.005  0.005 -0.000    0.002  0.001  0.000    0.000  0.001  0.000
 Br         0.007  0.007 -0.000   -0.001  0.001 -0.000    0.001 -0.001  0.000
 I         -0.000 -0.002  0.000   -0.001  0.000 -0.000    0.001  0.001 -0.000
 TransDip  -0.165 -0.384  0.000    0.019 -0.002  0.000   -0.000  0.005 -0.000

 STANDARD THERMODYNAMIC QUANTITIES AT   298.15 K  AND     1.00 ATM

   This Molecule has  0 Imaginary Frequencies
   Zero point vibrational energy:       24.018 kcal/mol

   Atom    1 Element C  Has Mass   12.00000
   Atom    2 Element C  Has Mass   12.00000
   Atom    3 Element C  Has Mass   12.00000
   Atom    4 Element C  Has Mass   12.00000
   Atom    5 Element C  Has Mass   12.00000
   Atom    6 Element C  Has Mass   12.00000
   Atom    7 Element Cl Has Mass   34.96885
   Atom    8 Element Br Has Mass   78.91830
   Atom    9 Element Br Has Mass   78.91830
   Atom   10 Element Br Has Mass   78.91830
   Atom   11 Element Br Has Mass   78.91830
   Atom   12 Element I  Has Mass  126.90440
   Molecular Mass:   549.546450 amu
   Principal axes and moments of inertia in amu*Bohr^2:
                             1           2           3
    Eigenvalues --     7901.17003 11635.88104 19537.05108
          X               0.99992     0.01279     0.00000
          Y              -0.01279     0.99992     0.00000
          Z              -0.00000    -0.00000     1.00000
   Rotational Symmetry Number is   1
   The Molecule is an Asymmetric Top
   Translational Enthalpy:        0.889 kcal/mol
   Rotational Enthalpy:           0.889 kcal/mol
   Vibrational Enthalpy:         30.599 kcal/mol
   gas constant (RT):             0.592 kcal/mol
   Translational Entropy:        44.797  cal/mol.K
   Rotational Entropy:           35.839  cal/mol.K
   Vibrational Entropy:          45.388  cal/mol.K

   Total Enthalpy:               32.969 kcal/mol
   Total Entropy:               126.024  cal/mol.K

 ======================================================================

 STANDARD THERMODYNAMIC QUANTITIES FOR ANHARMONIC VIBRATION -- TOSH

   Zero point vibrational energy: ************ kcal/mol

   Vibrational Enthalpy:       Infinity kcal/mol
   Vibrational Entropy:             NaN  cal/mol.K

   Total Enthalpy:             Infinity kcal/mol
   Total Entropy:                   NaN  cal/mol.K

 ======================================================================

 STANDARD THERMODYNAMIC QUANTITIES FOR ANHARMONIC VIBRATION -- VPT2

   Zero point vibrational energy: ************ kcal/mol

   Vibrational Enthalpy:       Infinity kcal/mol
   Vibrational Entropy:             NaN  cal/mol.K

   Total Enthalpy:             Infinity kcal/mol
   Total Entropy:                   NaN  cal/mol.K

 ======================================================================

Archival summary:
1\1\garfield\FREQ\ProcedureUnspecified\BasisUnspecified\1r4l16\taweetha\SatNov3005:07:302019SatNov3005:07:302019\0\\#,FREQ,ProcedureUnspecified,BasisUnspecified,\\0,1\I\C,1,2.12865\C,2,1.40426,1,119.718\C,3,1.40358,2,120.496,1,180,0\C,4,1.40214,3,119.9,2,-0,0\C,5,1.40364,4,119.951,3,0,0\C,2,1.40468,1,120.92,3,180,0\Cl,3,1.73919,2,120.262,1,-0,0\Br,4,1.90044,3,119.618,2,-180,0\Br,5,1.90093,4,119.859,3,-180,0\Br,6,1.90136,5,119.827,4,-180,0\Br,7,1.90213,2,120.327,1,0,0\\\@

 Total job time:  1416.30s(wall), 5505.83s(cpu) 
 Sat Nov 30 05:07:30 2019

        *************************************************************
        *                                                           *
        *  Thank you very much for using Q-Chem.  Have a nice day.  *
        *                                                           *
        *************************************************************
