# Supplementary material for: Geometric and energetic data from quantum chemical calculations of halobenzenes and xylenes
Source: Data Brief. 2020 Mar 5;30:105386. doi: 10.1016/j.dib.2020.105386 (PMC7114895; doi:10.1016/j.dib.2020.105386)
Supplement: Supplementary file 1 [file mmc1.zip › halobenzene/B3LYP/ClBrBrBrClI.out]

                  Welcome to Q-Chem
     A Quantum Leap Into The Future Of Chemistry


 Q-Chem 5.2 (devel), Q-Chem, Inc., Pleasanton, CA (2019)

 Yihan Shao,  Zhengting Gan,  E. Epifanovsky,  A. T. B. Gilbert,  M. Wormit,  
 J. Kussmann,  A. W. Lange,  A. Behn,  Jia Deng,  Xintian Feng,  D. Ghosh,  
 M. Goldey,  P. R. Horn,  L. D. Jacobson,  I. Kaliman,  T. Kus,  A. Landau,  
 Jie Liu,  E. I. Proynov,  R. M. Richard,  R. P. Steele,  E. J. Sundstrom,  
 H. L. Woodcock III,  P. M. Zimmerman,  D. Zuev,  B. Albrecht,  E. Alguire,  
 S. A. Baeppler,  D. Barton,  Z. Benda,  Y. A. Bernard,  E. J. Berquist,  
 K. B. Bravaya,  H. Burton,  D. Casanova,  Chun-Min Chang,  Yunqing Chen,  
 A. Chien,  K. D. Closser,  M. P. Coons,  S. Coriani,  S. Dasgupta,  
 A. L. Dempwolff,  M. Diedenhofen,  Hainam Do,  R. G. Edgar,  Po-Tung Fang,  
 S. Faraji,  S. Fatehi,  Qingguo Feng,  K. D. Fenk,  J. Fosso-Tande,  
 J. Gayvert,  Qinghui Ge,  A. Ghysels,  G. Gidofalvi,  J. Gomes,  
 J. Gonthier,  A. Gunina,  D. Hait,  M. W. D. Hanson-Heine,  
 P. H. P. Harbach,  A. W. Hauser,  M. F. Herbst,  J. E. Herr,  
 E. G. Hohenstein,  Z. C. Holden,  Kerwin Hui,  B. C. Huynh,  T.-C. Jagau,  
 Hyunjun Ji,  B. Kaduk,  K. Khistyaev,  Jaehoon Kim,  P. Klunzinger,  K. Koh,  
 D. Kosenkov,  L. Koulias,  T. Kowalczyk,  C. M. Krauter,  A. Kunitsa,  
 Ka Un Lao,  A. Laurent,  K. V. Lawler,  Joonho Lee,  D. Lefrancois,  
 S. Lehtola,  D. S. Levine,  Yi-Pei Li,  You-Sheng Lin,  Fenglai Liu,  
 E. Livshits,  A. Luenser,  P. Manohar,  E. Mansoor,  S. F. Manzer,  
 Shan-Ping Mao,  Yuezhi Mao,  N. Mardirossian,  A. V. Marenich,  
 T. Markovich,  L. A. Martinez-Martinez,  S. A. Maurer,  N. J. Mayhall,  
 S. C. McKenzie,  J.-M. Mewes,  P. Morgante,  A. F. Morrison,  
 J. W. Mullinax,  K. Nanda,  T. S. Nguyen-Beck,  R. Olivares-Amaya,  
 J. A. Parkhill,  Zheng Pei,  T. M. Perrine,  F. Plasser,  P. Pokhilko,  
 S. Prager,  A. Prociuk,  E. Ramos,  D. R. Rehn,  F. Rob,  M. Scheurer,  
 M. Schneider,  N. Sergueev,  S. M. Sharada,  S. Sharma,  D. W. Small,  
 T. Stauch,  T. Stein,  Yu-Chuan Su,  A. J. W. Thom,  A. Tkatchenko,  
 T. Tsuchimochi,  N. M. Tubman,  L. Vogt,  M. L. Vidal,  O. Vydrov,  
 M. A. Watson,  J. Wenzel,  M. de Wergifosse,  T. A. Wesolowski,  A. White,  
 J. Witte,  A. Yamada,  Jun Yang,  K. Yao,  S. Yeganeh,  S. R. Yost,  
 Zhi-Qiang You,  A. Zech,  Igor Ying Zhang,  Xing Zhang,  Yan Zhao,  
 Ying Zhu,  B. R. Brooks,  G. K. L. Chan,  C. J. Cramer,  M. S. Gordon,  
 W. J. Hehre,  A. Klamt,  M. W. Schmidt,  C. D. Sherrill,  D. G. Truhlar,  
 A. Aspuru-Guzik,  R. Baer,  A. T. Bell,  N. A. Besley,  Jeng-Da Chai,  
 A. E. DePrince, III,  R. A. DiStasio Jr.,  A. Dreuw,  B. D. Dunietz,  
 T. R. Furlani,  Chao-Ping Hsu,  Yousung Jung,  Jing Kong,  D. S. Lambrecht,  
 WanZhen Liang,  C. Ochsenfeld,  V. A. Rassolov,  L. V. Slipchenko,  
 J. E. Subotnik,  T. Van Voorhis,  J. M. Herbert,  A. I. Krylov,  
 P. M. W. Gill,  M. Head-Gordon

 Contributors to earlier versions of Q-Chem not listed above: 
 R. D. Adamson,  B. Austin,  J. Baker,  G. J. O. Beran,  K. Brandhorst,  
 S. T. Brown,  E. F. C. Byrd,  A. K. Chakraborty,  C.-L. Cheng,  
 Siu Hung Chien,  D. M. Chipman,  D. L. Crittenden,  H. Dachsel,  
 R. J. Doerksen,  A. D. Dutoi,  L. Fusti-Molnar,  W. A. Goddard III,  
 A. Golubeva-Zadorozhnaya,  S. R. Gwaltney,  G. Hawkins,  A. Heyden,  
 S. Hirata,  G. Kedziora,  F. J. Keil,  C. Kelley,  Jihan Kim,  R. A. King,  
 R. Z. Khaliullin,  P. P. Korambath,  W. Kurlancheek,  A. M. Lee,  M. S. Lee,  
 S. V. Levchenko,  Ching Yeh Lin,  D. Liotard,  R. C. Lochan,  I. Lotan,  
 P. E. Maslen,  N. Nair,  D. P. O'Neill,  D. Neuhauser,  E. Neuscamman,  
 C. M. Oana,  R. Olson,  B. Peters,  R. Peverati,  P. A. Pieniazek,  
 Y. M. Rhee,  J. Ritchie,  M. A. Rohrdanz,  E. Rosta,  N. J. Russ,  
 H. F. Schaefer III,  N. E. Schultz,  N. Shenvi,  A. C. Simmonett,  A. Sodt,  
 D. Stuck,  K. S. Thanthiriwatte,  V. Vanovschi,  Tao Wang,  A. Warshel,  
 C. F. Williams,  Q. Wu,  X. Xu,  W. Zhang

 Please cite Q-Chem as follows:
 Y. Shao et al., Mol. Phys. 113, 184-215 (2015)
 DOI: 10.1080/00268976.2014.952696

 Q-Chem 5.2.1 for Intel X86 EM64T Linux

 Parts of Q-Chem use Armadillo 8.300.2 (Tropical Shenanigans).
 http://arma.sourceforge.net/

 Q-Chem begins on Sat Nov 30 05:07:30 2019  

Host: 
0

     Scratch files written to /scratch/taweetham/qchem24104//
NAlpha2: 228
NElect   228
Mult     1

Checking the input file for inconsistencies... 	...done.

--------------------------------------------------------------
User input:
--------------------------------------------------------------
$MOLECULE
0 1
C   
C	1	CC
C	2	CC	1	120.0		
C	3	CC	2	120.0	1	0.0
C	4	CC	3	120.0	2	0.0	
C	5 	CC	4	120.0	3	0.0
Cl	1	CCl	2	120.0	3	180.0
Br	2	CBr	3	120.0	4	180.0
Br	3	CBr	4	120.0	5	180.0
Br	4	CBr	5	120.0	6	180.0
Cl	5	CCl	6	120.0	1	180.0
I	6	CI	1	120.0	2	180.0

CC=1.39483
CH=1.08673
CF=1.33960
CCl=1.72090
CBr=1.89068
CI=2.07886
$END

$REM
   JOB_TYPE	OPTIMIZATION
   BASIS	6-311++G**
   METHOD	B3LYP
   MEM_TOTAL	64000
   SYM_IGNORE	TRUE
$END

--------------------------------------------------------------
 ----------------------------------------------------------------
             Standard Nuclear Orientation (Angstroms)
    I     Atom           X                Y                Z
 ----------------------------------------------------------------
    1      C       0.0000000000     0.0000000000     0.0000000000
    2      C       0.0000000000     0.0000000000     1.3948300000
    3      C       1.2079582140     0.0000000000     2.0922450000
    4      C       2.4159164279     0.0000000000     1.3948300000
    5      C       2.4159164279     0.0000000000    -0.0000000000
    6      C       1.2079582140     0.0000000000    -0.6974150000
    7      Cl     -1.4903431174    -0.0000000000    -0.8604500000
    8      Br     -1.6373769104    -0.0000000000     2.3401700000
    9      Br      1.2079582140    -0.0000000000     3.9829250000
   10      Br      4.0532933383    -0.0000000000     2.3401700000
   11      Cl      3.9062595453    -0.0000000000    -0.8604500000
   12      I       1.2079582140    -0.0000000000    -2.7762750000
 ----------------------------------------------------------------
 Nuclear Repulsion Energy =        3029.72433750 hartrees
 There are      114 alpha and      114 beta electrons
 Requested basis set is 6-311++G(d,p)
 There are 143 shells and 398 basis functions

 Total QAlloc Memory Limit  64000 MB
 Mega-Array Size       188 MB
 MEM_STATIC part       192 MB
 A cutoff of  1.0D-11 yielded   6526 shell pairs
 There are     56906 function pairs (     62842 Cartesian)
 Smallest overlap matrix eigenvalue = 2.56E-07

 Q-Chem warning in module stvman/mkSTV.C, line 318:

 Overlap eigenvalue is smaller than square root of threshold
 Use THRESH >= 12 to get rid of this warning

 Linear dependence detected in AO basis
 Tighter screening thresholds may be required for diffuse basis sets
 Use S2THRESH > 14 and THRESH = 14 in case of SCF convergence issues
 Number of orthogonalized atomic orbitals = 396
 Maximum deviation from orthogonality = 3.928E-10

 Scale SEOQF with 1.000000e-01/1.000000e-01/1.000000e-01

 Standard Electronic Orientation quadrupole field applied
 Nucleus-field energy     =    -0.0000001104 hartrees
 Guess from superposition of atomic densities
 Warning:  Energy on first SCF cycle will be non-variational
 SAD guess density has 228.000000 electrons

 -----------------------------------------------------------------------
  General SCF calculation program by
  Eric Jon Sundstrom, Paul Horn, Yuezhi Mao, Dmitri Zuev, Alec White,
  David Stuck, Shaama M.S., Shane Yost, Joonho Lee, David Small,
  Daniel Levine, Susi Lehtola, Hugh Burton, Evgeny Epifanovsky,
  Bang C. Huynh
 -----------------------------------------------------------------------
 Exchange:     0.2000 Hartree-Fock + 0.0800 Slater + 0.7200 B88
 Correlation:  0.1900 VWN1RPA + 0.8100 LYP
 Using SG-1 standard quadrature grid
 using 4 threads for integral computing
 -------------------------------------------------------
 OpenMP Integral computing Module                
 Release: version 2.0, May 2017, Q-Chem Inc. Pleasanton 
 -------------------------------------------------------
 A restricted SCF calculation will be
 performed using DIIS
 SCF converges when DIIS error is below 1.0e-08
 ---------------------------------------
  Cycle       Energy         DIIS error
 ---------------------------------------
    1  -15793.6023054609      2.95e-02  
    2  -15791.0034857846      1.98e-03  
    3  -15790.9503234218      2.50e-03  
    4  -15791.0313932808      8.32e-04  
    5  -15791.0465021460      1.26e-04  
    6  -15791.0467305734      3.37e-05  
    7  -15791.0467442974      1.15e-05  
    8  -15791.0467463629      4.78e-06  
    9  -15791.0467467282      1.90e-06  
   10  -15791.0467467956      5.93e-07  
   11  -15791.0467468020      1.21e-07  
   12  -15791.0467468026      3.53e-08  
   13  -15791.0467468048      1.41e-08  
   14  -15791.0467468070      2.59e-09  Convergence criterion met
 ---------------------------------------
 SCF time:   CPU 264.76s  wall 70.00s 
 SCF   energy in the final basis set =   -15791.0467468070
 Total energy in the final basis set =   -15791.0467468070

 --------------------------------------------------------------

                    Orbital Energies (a.u.)
 --------------------------------------------------------------

 Alpha MOs
 -- Occupied --
********-482.8568-482.8564-482.8564-176.3202-165.7240-165.7218-165.7216
********-101.5836 -62.5097 -62.5093 -62.5093 -56.3305 -56.3301 -56.3301
-56.3263 -56.3260 -56.3260 -56.3259 -56.3255 -56.3255 -35.8167 -31.3101
-31.3040 -31.3034 -22.9605 -22.9592 -22.9588 -22.9545 -22.9545 -10.2862
-10.2862 -10.2800 -10.2784 -10.2783 -10.2672  -9.4989  -9.4989  -8.7187
 -8.7183  -8.7183  -7.2638  -7.2638  -7.2538  -7.2538  -7.2527  -7.2527
 -6.5510  -6.5506  -6.5506  -6.5372  -6.5368  -6.5368  -6.5360  -6.5357
 -6.5357  -6.3664  -4.7794  -4.7643  -4.7631  -2.6618  -2.6613  -2.6613
 -2.6581  -2.6578  -2.6578  -2.6572  -2.6568  -2.6568  -2.6462  -2.6461
 -2.6458  -2.6458  -2.6457  -2.6457  -2.0455  -2.0406  -2.0398  -2.0268
 -2.0266  -0.9653  -0.9224  -0.8959  -0.8472  -0.8350  -0.8161  -0.7671
 -0.7440  -0.6877  -0.6337  -0.6172  -0.5618  -0.5257  -0.4737  -0.4722
 -0.4711  -0.4419  -0.4189  -0.4094  -0.3977  -0.3939  -0.3590  -0.3579
 -0.3463  -0.3427  -0.3339  -0.3248  -0.3124  -0.2997  -0.2890  -0.2683
 -0.2677  -0.2619
 -- Virtual --
 -0.0924  -0.0692  -0.0662  -0.0474  -0.0287  -0.0076  -0.0014   0.0117
  0.0178   0.0250   0.0312   0.0404   0.0444   0.0572   0.0616   0.0636
  0.0636   0.0670   0.0698   0.0800   0.0812   0.0847   0.0865   0.0939
  0.0970   0.0971   0.1085   0.1143   0.1214   0.1277   0.1349   0.1443
  0.1463   0.1477   0.1557   0.1600   0.1713   0.1772   0.1807   0.1917
  0.1918   0.2096   0.2104   0.2139   0.2177   0.2201   0.2230   0.2410
  0.2415   0.2472   0.2546   0.2685   0.2746   0.2778   0.2815   0.2837
  0.3083   0.3227   0.3687   0.3782   0.3821   0.3904   0.3907   0.4126
  0.4149   0.4250   0.4258   0.4292   0.4344   0.4379   0.4438   0.4560
  0.4690   0.4779   0.4836   0.4939   0.4986   0.5024   0.5124   0.5126
  0.5190   0.5201   0.5300   0.5377   0.5462   0.5573   0.5628   0.5661
  0.5722   0.5791   0.5796   0.5812   0.5882   0.6199   0.6402   0.6484
  0.6698   0.6874   0.6970   0.7045   0.7393   0.7461   0.7536   0.7559
  0.7728   0.7815   0.7990   0.8174   0.8176   0.8232   0.8307   0.8384
  0.8426   0.8489   0.8583   0.8648   0.8855   0.8963   0.9264   0.9425
  0.9463   0.9467   0.9492   0.9712   1.0087   1.0110   1.0719   1.0819
  1.1085   1.1261   1.1620   1.1756   1.2061   1.2114   1.2325   1.2412
  1.2567   1.2614   1.2889   1.3513   1.3712   1.4232   1.4316   1.4626
  1.4765   1.5049   1.5429   1.5977   1.6177   1.7284   1.7387   1.7561
  1.7688   1.8222   1.8223   1.8478   1.8492   1.9128   1.9805   2.0057
  2.0327   2.0578   2.0656   2.0898   2.1120   2.1709   2.1814   2.2118
  2.2405   2.2477   2.2556   2.2602   2.2625   2.2966   2.3000   2.3317
  2.3484   2.4282   2.4756   2.4798   2.5596   2.5765   2.5831   2.7153
  2.7264   2.8275   2.8362   2.8402   2.9747   3.0314   3.0488   3.0597
  3.0775   3.1855   3.2166   3.4101   3.4536   3.6584   3.8209   3.8608
  3.9546   3.9810   3.9921   3.9961   3.9977   4.0270   4.0398   4.0545
  4.0659   4.0765   4.0780   4.1193   4.1515   4.1969   4.2456   4.2883
  4.2917   4.3571   4.4073   4.4583   4.5174   4.8170   6.0293   6.1229
  6.1731   6.6762   6.7881   6.8432   7.5325   7.5477   7.5794   7.6453
  7.6608   7.6764   7.6934   7.7620   7.8153   9.7568   9.7923  23.1845
 23.7810  23.7817  23.9422  23.9510  24.0298  25.8125  25.8226  26.1671
 26.2199  26.6310  26.6595  27.9271  28.3626  28.4345  28.4350  28.5263
 28.5568  28.5569  28.6230  28.7312  47.9422  48.0367  48.0814 127.8992
127.9551 127.9809 151.7096 215.7470 215.7897 289.7282 289.7445 289.7773
289.8408 289.8626 289.8759 289.9160 289.9859 290.03691020.74401020.8629
********1901.8750
 --------------------------------------------------------------

          Ground-State Mulliken Net Atomic Charges

     Atom                 Charge (a.u.)
  ----------------------------------------
      1 C                    -0.167169
      2 C                    -0.063739
      3 C                    -0.133121
      4 C                    -0.063739
      5 C                    -0.167169
      6 C                    -0.117702
      7 Cl                    0.570986
      8 Br                   -0.164631
      9 Br                   -0.214264
     10 Br                   -0.164631
     11 Cl                    0.570986
     12 I                     0.114194
  ----------------------------------------
  Sum of atomic charges =     0.000000

 -----------------------------------------------------------------
                    Cartesian Multipole Moments
 -----------------------------------------------------------------
    Charge (ESU x 10^10)
                -0.0000
    Dipole Moment (Debye)
         X      -0.0000      Y      -0.0000      Z      -0.1051
       Tot       0.1051
    Quadrupole Moments (Debye-Ang)
        XX    -139.9544     XY      -0.0000     YY    -143.3069
        XZ      -0.1269     YZ       0.0000     ZZ    -136.0337
    Octopole Moments (Debye-Ang^2)
       XXX    -507.1770    XXY       0.0000    XYY    -173.1088
       YYY      -0.0000    XXZ     -71.9856    XYZ       0.0000
       YYZ     -82.2963    XZZ    -164.3230    YZZ      -0.0000
       ZZZ    -243.7371
    Hexadecapole Moments (Debye-Ang^3)
      XXXX   -4288.1851   XXXY       0.0000   XXYY    -789.4206
      XYYY      -0.0000   YYYY    -176.5451   XXXZ    -260.4964
      XXYZ       0.0000   XYYZ     -99.4105   YYYZ       0.0000
      XXZZ   -1472.4417   XYZZ      -0.0000   YYZZ    -849.1105
      XZZZ    -294.4242   YZZZ      -0.0000   ZZZZ   -4500.5123
 -----------------------------------------------------------------
 Calculating analytic gradient of the SCF energy
 Gradient of SCF Energy
            1           2           3           4           5           6
    1  -0.0009596   0.0034653   0.0000000  -0.0034653   0.0009596  -0.0000000
    2   0.0000000   0.0000000  -0.0000000   0.0000000  -0.0000000  -0.0000000
    3  -0.0020442  -0.0035459  -0.0028737  -0.0035459  -0.0020442   0.0006117
            7           8           9          10          11          12
    1   0.0088262   0.0050597   0.0000000  -0.0050597  -0.0088262   0.0000000
    2  -0.0000000   0.0000000   0.0000000  -0.0000000  -0.0000000  -0.0000000
    3   0.0022829  -0.0007107  -0.0049136  -0.0007107   0.0022829   0.0152114
 Max gradient component =       1.521E-02
 RMS gradient           =       3.880E-03
 Gradient time:  CPU 88.39 s  wall 22.20 s
 Geometry Optimization Parameters
   NAtoms,    NIC,     NZ,  NCons,   NDum,   NFix, NCnnct, MaxDiis
       12      78      12       0       0       0       0       0


** GEOMETRY OPTIMIZATION IN DELOCALIZED INTERNAL COORDINATES **
   Searching for a Minimum

   Optimization Cycle:   1

                       Coordinates (Angstroms)
     ATOM                X               Y               Z
      1  C         0.0000000000    0.0000000000    0.0000000000
      2  C         0.0000000000    0.0000000000    1.3948300000
      3  C         1.2079582140    0.0000000000    2.0922450000
      4  C         2.4159164279    0.0000000000    1.3948300000
      5  C         2.4159164279    0.0000000000    0.0000000000
      6  C         1.2079582140    0.0000000000   -0.6974150000
      7  Cl       -1.4903431174    0.0000000000   -0.8604500000
      8  Br       -1.6373769104    0.0000000000    2.3401700000
      9  Br        1.2079582140    0.0000000000    3.9829250000
     10  Br        4.0532933383    0.0000000000    2.3401700000
     11  Cl        3.9062595453    0.0000000000   -0.8604500000
     12  I         1.2079582140    0.0000000000   -2.7762750000
   Point Group: c1    Number of degrees of freedom:    30


   Energy is -15791.046746807


 Attempting to generate delocalized internal coordinates
 Initial Hessian constructed with Jon Baker's OPTIMIZE code

 20 Hessian modes will be used to form the next step
  Hessian Eigenvalues:
     0.124424    0.201019    0.201019    0.201019    0.250000    0.250000
     0.250000    0.250000    0.250000    0.250000    0.250000    0.250000
     0.250000    0.334879    0.334879    0.426727    0.464882    0.464882
     0.464882    0.464882

 Minimum search - taking simple RFO step
 Searching for Lamda that Minimizes Along All modes
 Value Taken    Lamda =  -0.00437800
 Step Taken.  Stepsize is  0.147834

                             Maximum     Tolerance    Cnvgd?
         Gradient           0.029744      0.000300      NO
         Displacement       0.093309      0.001200      NO
         Energy change     *********      0.000001      NO


 New Cartesian Coordinates Obtained by Inverse Iteration

 Displacement from previous Coordinates is:  0.219904
 ----------------------------------------------------------------
             Standard Nuclear Orientation (Angstroms)
    I     Atom           X                Y                Z
 ----------------------------------------------------------------
    1      C      -0.0054883109     0.0000000000     0.0004485328
    2      C      -0.0062685134     0.0000000000     1.4044692614
    3      C       1.2079582141     0.0000000000     2.1096339826
    4      C       2.4221849423     0.0000000000     1.4044692624
    5      C       2.4214047407     0.0000000000     0.0004485344
    6      C       1.2079582148     0.0000000000    -0.7140694880
    7      Cl     -1.5243900908     0.0000000000    -0.8372780173
    8      Br     -1.6682965853     0.0000000000     2.3310937707
    9      Br      1.2079582120     0.0000000000     4.0129733015
   10      Br      4.0842130123     0.0000000000     2.3310937677
   11      Cl      3.9403065195     0.0000000000    -0.8372780170
   12      I       1.2079582122     0.0000000000    -2.8554248911
 ----------------------------------------------------------------
 Nuclear Repulsion Energy =        2995.30374578 hartrees
 There are      114 alpha and      114 beta electrons
 Applying Cartesian multipole field
    Component          Value
    ---------          -----
     (2,0,0)        1.00000E-11
     (0,2,0)        2.00000E-11
     (0,0,2)       -3.00000E-11
 Nucleus-field energy     =    -0.0000001128 hartrees
 Requested basis set is 6-311++G(d,p)
 There are 143 shells and 398 basis functions
 A cutoff of  1.0D-11 yielded   6475 shell pairs
 There are     56537 function pairs (     62422 Cartesian)
 Smallest overlap matrix eigenvalue = 2.76E-07

 Q-Chem warning in module stvman/mkSTV.C, line 318:

 Overlap eigenvalue is smaller than square root of threshold
 Use THRESH >= 12 to get rid of this warning

 Linear dependence detected in AO basis
 Tighter screening thresholds may be required for diffuse basis sets
 Use S2THRESH > 14 and THRESH = 14 in case of SCF convergence issues
 Number of orthogonalized atomic orbitals = 396
 Maximum deviation from orthogonality = 2.249E-09
 Guess MOs from SCF MO coefficient file

 -----------------------------------------------------------------------
  General SCF calculation program by
  Eric Jon Sundstrom, Paul Horn, Yuezhi Mao, Dmitri Zuev, Alec White,
  David Stuck, Shaama M.S., Shane Yost, Joonho Lee, David Small,
  Daniel Levine, Susi Lehtola, Hugh Burton, Evgeny Epifanovsky,
  Bang C. Huynh
 -----------------------------------------------------------------------
 Exchange:     0.2000 Hartree-Fock + 0.0800 Slater + 0.7200 B88
 Correlation:  0.1900 VWN1RPA + 0.8100 LYP
 Using SG-1 standard quadrature grid
 using 4 threads for integral computing
 -------------------------------------------------------
 OpenMP Integral computing Module                
 Release: version 2.0, May 2017, Q-Chem Inc. Pleasanton 
 -------------------------------------------------------
 A restricted SCF calculation will be
 performed using DIIS
 SCF converges when DIIS error is below 1.0e-08
 ---------------------------------------
  Cycle       Energy         DIIS error
 ---------------------------------------
    1  -15791.0458638464      4.34e-04  
    2  -15791.0471688796      2.15e-04  
    3  -15791.0459563162      3.19e-04  
    4  -15791.0481371214      2.32e-05  
    5  -15791.0481457672      1.02e-05  
    6  -15791.0481475535      3.68e-06  
    7  -15791.0481477740      1.40e-06  
    8  -15791.0481478091      3.63e-07  
    9  -15791.0481478120      7.65e-08  
   10  -15791.0481478115      2.41e-08  
   11  -15791.0481478111      9.88e-09  Convergence criterion met
 ---------------------------------------
 SCF time:   CPU 216.88s  wall 58.00s 
 SCF   energy in the final basis set =   -15791.0481478111
 Total energy in the final basis set =   -15791.0481478111

 --------------------------------------------------------------

                    Orbital Energies (a.u.)
 --------------------------------------------------------------

 Alpha MOs
 -- Occupied --
********-482.8581-482.8572-482.8572-176.3223-165.7262-165.7239-165.7237
********-101.5837 -62.5109 -62.5101 -62.5101 -56.3317 -56.3308 -56.3308
-56.3275 -56.3271 -56.3267 -56.3267 -56.3262 -56.3262 -35.8187 -31.3123
-31.3058 -31.3053 -22.9627 -22.9612 -22.9609 -22.9564 -22.9564 -10.2906
-10.2906 -10.2844 -10.2821 -10.2820 -10.2743  -9.4987  -9.4987  -8.7197
 -8.7189  -8.7189  -7.2637  -7.2637  -7.2536  -7.2536  -7.2526  -7.2526
 -6.5521  -6.5513  -6.5513  -6.5382  -6.5374  -6.5374  -6.5370  -6.5362
 -6.5362  -6.3679  -4.7811  -4.7655  -4.7645  -2.6628  -2.6619  -2.6619
 -2.6591  -2.6584  -2.6583  -2.6582  -2.6575  -2.6575  -2.6471  -2.6470
 -2.6463  -2.6463  -2.6462  -2.6462  -2.0466  -2.0420  -2.0413  -2.0279
 -2.0277  -0.9597  -0.9185  -0.8910  -0.8441  -0.8317  -0.8152  -0.7637
 -0.7431  -0.6836  -0.6314  -0.6189  -0.5573  -0.5233  -0.4727  -0.4686
 -0.4679  -0.4410  -0.4175  -0.4072  -0.3955  -0.3905  -0.3596  -0.3570
 -0.3450  -0.3405  -0.3327  -0.3251  -0.3108  -0.2991  -0.2912  -0.2709
 -0.2690  -0.2640
 -- Virtual --
 -0.0998  -0.0723  -0.0684  -0.0572  -0.0322  -0.0076  -0.0065   0.0074
  0.0165   0.0244   0.0296   0.0406   0.0437   0.0573   0.0600   0.0615
  0.0632   0.0659   0.0691   0.0791   0.0795   0.0842   0.0851   0.0928
  0.0962   0.0980   0.1085   0.1130   0.1203   0.1277   0.1342   0.1436
  0.1459   0.1473   0.1557   0.1606   0.1682   0.1766   0.1798   0.1892
  0.1909   0.2035   0.2087   0.2133   0.2155   0.2160   0.2233   0.2398
  0.2408   0.2462   0.2546   0.2682   0.2747   0.2748   0.2770   0.2815
  0.3014   0.3206   0.3695   0.3760   0.3846   0.3911   0.3939   0.4065
  0.4117   0.4205   0.4249   0.4275   0.4330   0.4367   0.4399   0.4541
  0.4657   0.4765   0.4842   0.4909   0.4935   0.5000   0.5086   0.5102
  0.5202   0.5204   0.5318   0.5330   0.5483   0.5505   0.5629   0.5633
  0.5702   0.5753   0.5770   0.5784   0.5787   0.6168   0.6295   0.6391
  0.6622   0.6856   0.6924   0.7019   0.7355   0.7369   0.7533   0.7549
  0.7577   0.7777   0.7961   0.8138   0.8148   0.8240   0.8317   0.8360
  0.8418   0.8487   0.8569   0.8613   0.8856   0.8969   0.9252   0.9394
  0.9399   0.9406   0.9463   0.9614   1.0006   1.0043   1.0571   1.0760
  1.1075   1.1215   1.1597   1.1668   1.2004   1.2068   1.2241   1.2355
  1.2514   1.2557   1.2835   1.3387   1.3634   1.4206   1.4345   1.4502
  1.4708   1.4789   1.5303   1.5910   1.6070   1.7230   1.7288   1.7424
  1.7631   1.8117   1.8127   1.8375   1.8421   1.9029   1.9787   2.0039
  2.0205   2.0552   2.0556   2.0892   2.1029   2.1573   2.1779   2.2045
  2.2205   2.2448   2.2465   2.2476   2.2584   2.2794   2.2881   2.3155
  2.3412   2.4213   2.4692   2.4718   2.5484   2.5713   2.5749   2.7128
  2.7212   2.8232   2.8243   2.8305   2.9695   3.0194   3.0375   3.0463
  3.0511   3.1648   3.1981   3.3958   3.4358   3.6324   3.8063   3.8472
  3.9530   3.9814   3.9906   3.9934   3.9971   4.0192   4.0375   4.0515
  4.0626   4.0686   4.0727   4.1147   4.1424   4.1881   4.2379   4.2840
  4.2851   4.3523   4.4046   4.4501   4.4978   4.7937   6.0233   6.1123
  6.1509   6.6706   6.7833   6.8320   7.5312   7.5465   7.5780   7.6407
  7.6538   7.6719   7.6940   7.7581   7.8061   9.7479   9.7864  23.1834
 23.7530  23.7554  23.9054  23.9065  23.9856  25.8111  25.8200  26.1506
 26.2138  26.6105  26.6269  27.9070  28.3569  28.4206  28.4264  28.5242
 28.5513  28.5530  28.6145  28.7217  47.9388  48.0329  48.0719 127.8941
127.9471 127.9690 151.6913 215.7371 215.7828 289.7261 289.7429 289.7755
289.8376 289.8552 289.8699 289.9158 289.9801 290.02721020.74031020.8581
********1901.8558
 --------------------------------------------------------------

          Ground-State Mulliken Net Atomic Charges

     Atom                 Charge (a.u.)
  ----------------------------------------
      1 C                    -0.263959
      2 C                    -0.081671
      3 C                    -0.095098
      4 C                    -0.081671
      5 C                    -0.263959
      6 C                     0.063479
      7 Cl                    0.570872
      8 Br                   -0.165570
      9 Br                   -0.206429
     10 Br                   -0.165570
     11 Cl                    0.570872
     12 I                     0.118706
  ----------------------------------------
  Sum of atomic charges =     0.000000

 -----------------------------------------------------------------
                    Cartesian Multipole Moments
 -----------------------------------------------------------------
    Charge (ESU x 10^10)
                -0.0000
    Dipole Moment (Debye)
         X      -0.0000      Y      -0.0000      Z      -0.0998
       Tot       0.0998
    Quadrupole Moments (Debye-Ang)
        XX    -139.7820     XY      -0.0000     YY    -143.6567
        XZ      -0.1205     YZ       0.0000     ZZ    -135.8693
    Octopole Moments (Debye-Ang^2)
       XXX    -506.5526    XXY      -0.0000    XYY    -173.5313
       YYY      -0.0000    XXZ     -69.7474    XYZ      -0.0000
       YYZ     -80.9392    XZZ    -164.1245    YZZ       0.0000
       ZZZ    -242.1026
    Hexadecapole Moments (Debye-Ang^3)
      XXXX   -4338.9245   XXXY      -0.0000   XXYY    -802.0558
      XYYY      -0.0000   YYYY    -177.3570   XXXZ    -252.4040
      XXYZ      -0.0000   XYYZ     -97.7711   YYYZ      -0.0000
      XXZZ   -1502.1231   XYZZ      -0.0000   YYZZ    -865.5753
      XZZZ    -292.4499   YZZZ      -0.0000   ZZZZ   -4575.4454
 -----------------------------------------------------------------
 Calculating analytic gradient of the SCF energy
 Gradient of SCF Energy
            1           2           3           4           5           6
    1  -0.0042095  -0.0006239  -0.0000000   0.0006239   0.0042095   0.0000000
    2   0.0000000   0.0000000  -0.0000000   0.0000000   0.0000000  -0.0000000
    3   0.0008280  -0.0011564   0.0007198  -0.0011564   0.0008280  -0.0015035
            7           8           9          10          11          12
    1   0.0002255  -0.0014161  -0.0000000   0.0014161  -0.0002255  -0.0000000
    2   0.0000000   0.0000000   0.0000000   0.0000000  -0.0000000  -0.0000000
    3   0.0032610  -0.0010316   0.0017358  -0.0010316   0.0032610  -0.0047540
 Max gradient component =       4.754E-03
 RMS gradient           =       1.634E-03
 Gradient time:  CPU 86.36 s  wall 21.69 s
 Geometry Optimization Parameters
   NAtoms,    NIC,     NZ,  NCons,   NDum,   NFix, NCnnct, MaxDiis
       12      78      12       0       0       0       0       0

 Cartesian Hessian Update
 Hessian updated using BFGS update


** GEOMETRY OPTIMIZATION IN DELOCALIZED INTERNAL COORDINATES **
   Searching for a Minimum

   Optimization Cycle:   2

                       Coordinates (Angstroms)
     ATOM                X               Y               Z
      1  C        -0.0054883109    0.0000000000    0.0004485328
      2  C        -0.0062685134    0.0000000000    1.4044692614
      3  C         1.2079582141    0.0000000000    2.1096339826
      4  C         2.4221849423    0.0000000000    1.4044692624
      5  C         2.4214047407    0.0000000000    0.0004485344
      6  C         1.2079582148    0.0000000000   -0.7140694880
      7  Cl       -1.5243900908    0.0000000000   -0.8372780173
      8  Br       -1.6682965853    0.0000000000    2.3310937707
      9  Br        1.2079582120    0.0000000000    4.0129733015
     10  Br        4.0842130123    0.0000000000    2.3310937677
     11  Cl        3.9403065195    0.0000000000   -0.8372780170
     12  I         1.2079582122    0.0000000000   -2.8554248911
   Point Group: c1    Number of degrees of freedom:    30


   Energy is -15791.048147811

 Hessian updated using BFGS update

  9 Hessian modes will be used to form the next step
  Hessian Eigenvalues:
     0.132278    0.199173    0.201488    0.248690    0.300905    0.318924
     0.428617    0.455294    0.530009

 Minimum search - taking simple RFO step
 Searching for Lamda that Minimizes Along All modes
 Value Taken    Lamda =  -0.00059551
 Step Taken.  Stepsize is  0.041092

                             Maximum     Tolerance    Cnvgd?
         Gradient           0.012333      0.000300      NO
         Displacement       0.031696      0.001200      NO
         Energy change     -0.001401      0.000001      NO


 New Cartesian Coordinates Obtained by Inverse Iteration

 Displacement from previous Coordinates is:  0.091027
 ----------------------------------------------------------------
             Standard Nuclear Orientation (Angstroms)
    I     Atom           X                Y                Z
 ----------------------------------------------------------------
    1      C      -0.0045605332     0.0000000000     0.0002741742
    2      C      -0.0067915245     0.0000000000     1.4056779480
    3      C       1.2079582152     0.0000000000     2.1078625323
    4      C       2.4227079536     0.0000000000     1.4056779455
    5      C       2.4204769608     0.0000000000     0.0002741704
    6      C       1.2079582135     0.0000000000    -0.7080050116
    7      Cl     -1.5133860701     0.0000000000    -0.8614543306
    8      Br     -1.6604758640     0.0000000000     2.3457276715
    9      Br      1.2079582171     0.0000000000     4.0085550876
   10      Br      4.0763922878     0.0000000000     2.3457276771
   11      Cl      3.9293024978     0.0000000000    -0.8614543303
   12      I       1.2079582134     0.0000000000    -2.8382835339
 ----------------------------------------------------------------
 Nuclear Repulsion Energy =        3000.15565389 hartrees
 There are      114 alpha and      114 beta electrons
 Applying Cartesian multipole field
    Component          Value
    ---------          -----
     (2,0,0)        1.00000E-11
     (0,2,0)        2.00000E-11
     (0,0,2)       -3.00000E-11
 Nucleus-field energy     =    -0.0000001130 hartrees
 Requested basis set is 6-311++G(d,p)
 There are 143 shells and 398 basis functions
 A cutoff of  1.0D-11 yielded   6487 shell pairs
 There are     56693 function pairs (     62602 Cartesian)
 Smallest overlap matrix eigenvalue = 2.74E-07

 Q-Chem warning in module stvman/mkSTV.C, line 318:

 Overlap eigenvalue is smaller than square root of threshold
 Use THRESH >= 12 to get rid of this warning

 Linear dependence detected in AO basis
 Tighter screening thresholds may be required for diffuse basis sets
 Use S2THRESH > 14 and THRESH = 14 in case of SCF convergence issues
 Number of orthogonalized atomic orbitals = 396
 Maximum deviation from orthogonality = 8.850E-10
 Guess MOs from SCF MO coefficient file

 -----------------------------------------------------------------------
  General SCF calculation program by
  Eric Jon Sundstrom, Paul Horn, Yuezhi Mao, Dmitri Zuev, Alec White,
  David Stuck, Shaama M.S., Shane Yost, Joonho Lee, David Small,
  Daniel Levine, Susi Lehtola, Hugh Burton, Evgeny Epifanovsky,
  Bang C. Huynh
 -----------------------------------------------------------------------
 Exchange:     0.2000 Hartree-Fock + 0.0800 Slater + 0.7200 B88
 Correlation:  0.1900 VWN1RPA + 0.8100 LYP
 Using SG-1 standard quadrature grid
 using 4 threads for integral computing
 -------------------------------------------------------
 OpenMP Integral computing Module                
 Release: version 2.0, May 2017, Q-Chem Inc. Pleasanton 
 -------------------------------------------------------
 A restricted SCF calculation will be
 performed using DIIS
 SCF converges when DIIS error is below 1.0e-08
 ---------------------------------------
  Cycle       Energy         DIIS error
 ---------------------------------------
    1  -15791.0479971747      1.44e-04  
    2  -15791.0483518302      4.72e-05  
    3  -15791.0482760586      7.67e-05  
    4  -15791.0483943183      1.15e-05  
    5  -15791.0483968274      3.87e-06  
    6  -15791.0483971042      9.89e-07  
    7  -15791.0483971162      6.43e-07  
    8  -15791.0483971249      8.89e-08  
    9  -15791.0483971261      3.66e-08  
   10  -15791.0483971258      7.89e-09  Convergence criterion met
 ---------------------------------------
 SCF time:   CPU 196.51s  wall 52.00s 
 SCF   energy in the final basis set =   -15791.0483971258
 Total energy in the final basis set =   -15791.0483971258

 --------------------------------------------------------------

                    Orbital Energies (a.u.)
 --------------------------------------------------------------

 Alpha MOs
 -- Occupied --
********-482.8579-482.8575-482.8575-176.3217-165.7256-165.7233-165.7231
********-101.5838 -62.5108 -62.5103 -62.5103 -56.3316 -56.3311 -56.3311
-56.3274 -56.3270 -56.3269 -56.3269 -56.3265 -56.3265 -35.8181 -31.3117
-31.3053 -31.3047 -22.9621 -22.9606 -22.9603 -22.9558 -22.9558 -10.2904
-10.2904 -10.2839 -10.2823 -10.2822 -10.2728  -9.4987  -9.4987  -8.7197
 -8.7191  -8.7191  -7.2637  -7.2637  -7.2536  -7.2536  -7.2526  -7.2526
 -6.5520  -6.5515  -6.5515  -6.5381  -6.5376  -6.5376  -6.5370  -6.5365
 -6.5365  -6.3674  -4.7806  -4.7651  -4.7640  -2.6628  -2.6621  -2.6621
 -2.6590  -2.6586  -2.6586  -2.6582  -2.6577  -2.6577  -2.6471  -2.6470
 -2.6466  -2.6466  -2.6465  -2.6465  -2.0462  -2.0416  -2.0408  -2.0275
 -2.0273  -0.9598  -0.9174  -0.8919  -0.8448  -0.8321  -0.8153  -0.7645
 -0.7434  -0.6842  -0.6324  -0.6180  -0.5577  -0.5234  -0.4729  -0.4685
 -0.4682  -0.4412  -0.4180  -0.4066  -0.3953  -0.3913  -0.3589  -0.3569
 -0.3456  -0.3419  -0.3327  -0.3252  -0.3123  -0.2992  -0.2905  -0.2700
 -0.2690  -0.2639
 -- Virtual --
 -0.0990  -0.0716  -0.0689  -0.0556  -0.0324  -0.0078  -0.0060   0.0077
  0.0156   0.0241   0.0298   0.0406   0.0437   0.0573   0.0600   0.0618
  0.0629   0.0659   0.0691   0.0792   0.0792   0.0844   0.0849   0.0930
  0.0964   0.0973   0.1083   0.1132   0.1198   0.1272   0.1341   0.1435
  0.1459   0.1472   0.1559   0.1601   0.1686   0.1769   0.1801   0.1900
  0.1909   0.2047   0.2092   0.2134   0.2154   0.2164   0.2232   0.2401
  0.2408   0.2465   0.2544   0.2681   0.2746   0.2755   0.2784   0.2812
  0.3028   0.3208   0.3691   0.3764   0.3841   0.3906   0.3925   0.4086
  0.4118   0.4210   0.4252   0.4280   0.4321   0.4367   0.4402   0.4556
  0.4647   0.4772   0.4844   0.4922   0.4934   0.5000   0.5083   0.5108
  0.5198   0.5202   0.5297   0.5325   0.5474   0.5510   0.5631   0.5637
  0.5711   0.5763   0.5780   0.5781   0.5794   0.6169   0.6333   0.6387
  0.6640   0.6854   0.6935   0.7014   0.7359   0.7379   0.7527   0.7544
  0.7608   0.7787   0.7977   0.8161   0.8163   0.8250   0.8310   0.8348
  0.8427   0.8489   0.8554   0.8613   0.8857   0.8950   0.9246   0.9395
  0.9397   0.9397   0.9450   0.9637   0.9997   1.0054   1.0599   1.0773
  1.1061   1.1203   1.1595   1.1672   1.2020   1.2025   1.2290   1.2348
  1.2512   1.2557   1.2820   1.3399   1.3652   1.4235   1.4329   1.4514
  1.4728   1.4836   1.5319   1.5925   1.6048   1.7236   1.7290   1.7458
  1.7602   1.8131   1.8131   1.8406   1.8407   1.9035   1.9788   2.0038
  2.0219   2.0553   2.0555   2.0873   2.1050   2.1605   2.1756   2.2046
  2.2233   2.2465   2.2467   2.2474   2.2584   2.2807   2.2897   2.3173
  2.3407   2.4206   2.4679   2.4717   2.5481   2.5717   2.5753   2.7124
  2.7219   2.8243   2.8255   2.8311   2.9684   3.0205   3.0385   3.0463
  3.0538   3.1663   3.1983   3.3956   3.4382   3.6344   3.8097   3.8458
  3.9535   3.9808   3.9906   3.9939   3.9965   4.0207   4.0376   4.0511
  4.0626   4.0709   4.0731   4.1150   4.1447   4.1886   4.2382   4.2848
  4.2852   4.3532   4.4044   4.4517   4.4997   4.7967   6.0247   6.1144
  6.1545   6.6701   6.7831   6.8346   7.5312   7.5464   7.5779   7.6410
  7.6554   7.6724   7.6924   7.7573   7.8074   9.7473   9.7852  23.1825
 23.7539  23.7599  23.9053  23.9163  23.9897  25.8105  25.8193  26.1529
 26.2077  26.6104  26.6283  27.9100  28.3582  28.4232  28.4280  28.5248
 28.5525  28.5538  28.6165  28.7233  47.9380  48.0325  48.0742 127.8953
127.9488 127.9712 151.6945 215.7364 215.7817 289.7263 289.7427 289.7754
289.8370 289.8564 289.8710 289.9146 289.9800 290.02861020.73911020.8577
********1901.8592
 --------------------------------------------------------------

          Ground-State Mulliken Net Atomic Charges

     Atom                 Charge (a.u.)
  ----------------------------------------
      1 C                    -0.227106
      2 C                    -0.069507
      3 C                    -0.113969
      4 C                    -0.069507
      5 C                    -0.227106
      6 C                    -0.015388
      7 Cl                    0.570300
      8 Br                   -0.163633
      9 Br                   -0.208603
     10 Br                   -0.163633
     11 Cl                    0.570300
     12 I                     0.117853
  ----------------------------------------
  Sum of atomic charges =     0.000000

 -----------------------------------------------------------------
                    Cartesian Multipole Moments
 -----------------------------------------------------------------
    Charge (ESU x 10^10)
                -0.0000
    Dipole Moment (Debye)
         X      -0.0000      Y      -0.0000      Z      -0.0657
       Tot       0.0657
    Quadrupole Moments (Debye-Ang)
        XX    -139.9805     XY      -0.0000     YY    -143.6265
        XZ      -0.0793     YZ       0.0000     ZZ    -135.7184
    Octopole Moments (Debye-Ang^2)
       XXX    -507.2719    XXY      -0.0000    XYY    -173.4948
       YYY      -0.0000    XXZ     -70.0880    XYZ       0.0000
       YYZ     -81.2986    XZZ    -163.9422    YZZ      -0.0000
       ZZZ    -242.0658
    Hexadecapole Moments (Debye-Ang^3)
      XXXX   -4330.4727   XXXY      -0.0000   XXYY    -798.9135
      XYYY      -0.0000   YYYY    -177.2815   XXXZ    -253.7585
      XXYZ      -0.0000   XYYZ     -98.2053   YYYZ      -0.0000
      XXZZ   -1495.2397   XYZZ      -0.0000   YYZZ    -865.4253
      XZZZ    -292.4054   YZZZ      -0.0000   ZZZZ   -4576.4518
 -----------------------------------------------------------------
 Calculating analytic gradient of the SCF energy
 Gradient of SCF Energy
            1           2           3           4           5           6
    1  -0.0014526   0.0003888   0.0000000  -0.0003888   0.0014526   0.0000000
    2   0.0000000  -0.0000000   0.0000000   0.0000000   0.0000000  -0.0000000
    3  -0.0008780   0.0005662   0.0005834   0.0005662  -0.0008780   0.0000468
            7           8           9          10          11          12
    1   0.0007425  -0.0004032   0.0000000   0.0004032  -0.0007425   0.0000000
    2  -0.0000000   0.0000000  -0.0000000   0.0000000  -0.0000000  -0.0000000
    3  -0.0006336   0.0010127   0.0002160   0.0010127  -0.0006336  -0.0009809
 Max gradient component =       1.453E-03
 RMS gradient           =       5.854E-04
 Gradient time:  CPU 86.58 s  wall 21.75 s
 Geometry Optimization Parameters
   NAtoms,    NIC,     NZ,  NCons,   NDum,   NFix, NCnnct, MaxDiis
       12      78      12       0       0       0       0       0

 Cartesian Hessian Update
 Hessian updated using BFGS update


** GEOMETRY OPTIMIZATION IN DELOCALIZED INTERNAL COORDINATES **
   Searching for a Minimum

   Optimization Cycle:   3

                       Coordinates (Angstroms)
     ATOM                X               Y               Z
      1  C        -0.0045605332    0.0000000000    0.0002741742
      2  C        -0.0067915245    0.0000000000    1.4056779480
      3  C         1.2079582152    0.0000000000    2.1078625323
      4  C         2.4227079536    0.0000000000    1.4056779455
      5  C         2.4204769608    0.0000000000    0.0002741704
      6  C         1.2079582135    0.0000000000   -0.7080050116
      7  Cl       -1.5133860701    0.0000000000   -0.8614543306
      8  Br       -1.6604758640    0.0000000000    2.3457276715
      9  Br        1.2079582171    0.0000000000    4.0085550876
     10  Br        4.0763922878    0.0000000000    2.3457276771
     11  Cl        3.9293024978    0.0000000000   -0.8614543303
     12  I         1.2079582134    0.0000000000   -2.8382835339
   Point Group: c1    Number of degrees of freedom:    30


   Energy is -15791.048397126

 Hessian updated using BFGS update

 10 Hessian modes will be used to form the next step
  Hessian Eigenvalues:
     0.121604    0.198396    0.201352    0.248347    0.249613    0.311561
     0.378487    0.428590    0.446773    0.559843

 Minimum search - taking simple RFO step
 Searching for Lamda that Minimizes Along All modes
 Value Taken    Lamda =  -0.00007762
 Step Taken.  Stepsize is  0.017570

                             Maximum     Tolerance    Cnvgd?
         Gradient           0.003490      0.000300      NO
         Displacement       0.009530      0.001200      NO
         Energy change     -0.000249      0.000001      NO


 New Cartesian Coordinates Obtained by Inverse Iteration

 Displacement from previous Coordinates is:  0.031879
 ----------------------------------------------------------------
             Standard Nuclear Orientation (Angstroms)
    I     Atom           X                Y                Z
 ----------------------------------------------------------------
    1      C      -0.0032653513     0.0000000000     0.0010803831
    2      C      -0.0059722804     0.0000000000     1.4044760672
    3      C       1.2079582135     0.0000000000     2.1066992096
    4      C       2.4218887102     0.0000000000     1.4044760705
    5      C       2.4191817804     0.0000000000     0.0010803833
    6      C       1.2079582139     0.0000000000    -0.7068418346
    7      Cl     -1.5155998268     0.0000000000    -0.8553590418
    8      Br     -1.6610108137     0.0000000000     2.3375641851
    9      Br      1.2079582094     0.0000000000     4.0063884790
   10      Br      4.0769272491     0.0000000000     2.3375641862
   11      Cl      3.9315162522     0.0000000000    -0.8553590403
   12      I       1.2079582110     0.0000000000    -2.8311890472
 ----------------------------------------------------------------
 Nuclear Repulsion Energy =        3003.03259271 hartrees
 There are      114 alpha and      114 beta electrons
 Applying Cartesian multipole field
    Component          Value
    ---------          -----
     (2,0,0)        1.00000E-11
     (0,2,0)        2.00000E-11
     (0,0,2)       -3.00000E-11
 Nucleus-field energy     =    -0.0000001123 hartrees
 Requested basis set is 6-311++G(d,p)
 There are 143 shells and 398 basis functions
 A cutoff of  1.0D-11 yielded   6489 shell pairs
 There are     56699 function pairs (     62608 Cartesian)
 Smallest overlap matrix eigenvalue = 2.72E-07

 Q-Chem warning in module stvman/mkSTV.C, line 318:

 Overlap eigenvalue is smaller than square root of threshold
 Use THRESH >= 12 to get rid of this warning

 Linear dependence detected in AO basis
 Tighter screening thresholds may be required for diffuse basis sets
 Use S2THRESH > 14 and THRESH = 14 in case of SCF convergence issues
 Number of orthogonalized atomic orbitals = 396
 Maximum deviation from orthogonality = 3.603E-10
 Guess MOs from SCF MO coefficient file

 -----------------------------------------------------------------------
  General SCF calculation program by
  Eric Jon Sundstrom, Paul Horn, Yuezhi Mao, Dmitri Zuev, Alec White,
  David Stuck, Shaama M.S., Shane Yost, Joonho Lee, David Small,
  Daniel Levine, Susi Lehtola, Hugh Burton, Evgeny Epifanovsky,
  Bang C. Huynh
 -----------------------------------------------------------------------
 Exchange:     0.2000 Hartree-Fock + 0.0800 Slater + 0.7200 B88
 Correlation:  0.1900 VWN1RPA + 0.8100 LYP
 Using SG-1 standard quadrature grid
 using 4 threads for integral computing
 -------------------------------------------------------
 OpenMP Integral computing Module                
 Release: version 2.0, May 2017, Q-Chem Inc. Pleasanton 
 -------------------------------------------------------
 A restricted SCF calculation will be
 performed using DIIS
 SCF converges when DIIS error is below 1.0e-08
 ---------------------------------------
  Cycle       Energy         DIIS error
 ---------------------------------------
    1  -15791.0483828999      5.52e-05  
    2  -15791.0484174432      2.21e-05  
    3  -15791.0483999574      3.59e-05  
    4  -15791.0484277866      3.31e-06  
    5  -15791.0484279699      1.28e-06  
    6  -15791.0484279959      5.01e-07  
    7  -15791.0484280002      2.21e-07  
    8  -15791.0484280016      5.19e-08  
    9  -15791.0484280018      1.59e-08  
   10  -15791.0484279989      2.67e-09  Convergence criterion met
 ---------------------------------------
 SCF time:   CPU 191.06s  wall 50.00s 
 SCF   energy in the final basis set =   -15791.0484279989
 Total energy in the final basis set =   -15791.0484279989

 --------------------------------------------------------------

                    Orbital Energies (a.u.)
 --------------------------------------------------------------

 Alpha MOs
 -- Occupied --
********-482.8579-482.8574-482.8574-176.3216-165.7255-165.7232-165.7230
********-101.5836 -62.5108 -62.5102 -62.5102 -56.3315 -56.3310 -56.3310
-56.3274 -56.3269 -56.3268 -56.3268 -56.3264 -56.3264 -35.8180 -31.3116
-31.3052 -31.3047 -22.9620 -22.9606 -22.9602 -22.9557 -22.9557 -10.2899
-10.2899 -10.2836 -10.2819 -10.2818 -10.2724  -9.4985  -9.4985  -8.7196
 -8.7191  -8.7191  -7.2635  -7.2635  -7.2534  -7.2534  -7.2524  -7.2524
 -6.5520  -6.5514  -6.5514  -6.5381  -6.5376  -6.5376  -6.5370  -6.5364
 -6.5364  -6.3674  -4.7805  -4.7651  -4.7640  -2.6627  -2.6621  -2.6621
 -2.6590  -2.6585  -2.6585  -2.6582  -2.6576  -2.6576  -2.6471  -2.6470
 -2.6465  -2.6465  -2.6464  -2.6464  -2.0462  -2.0416  -2.0408  -2.0275
 -2.0273  -0.9604  -0.9177  -0.8918  -0.8450  -0.8325  -0.8157  -0.7648
 -0.7436  -0.6847  -0.6325  -0.6182  -0.5582  -0.5235  -0.4729  -0.4687
 -0.4685  -0.4413  -0.4181  -0.4068  -0.3958  -0.3913  -0.3591  -0.3572
 -0.3455  -0.3415  -0.3330  -0.3253  -0.3118  -0.2993  -0.2907  -0.2699
 -0.2691  -0.2637
 -- Virtual --
 -0.0983  -0.0714  -0.0685  -0.0547  -0.0320  -0.0078  -0.0056   0.0078
  0.0159   0.0242   0.0298   0.0405   0.0437   0.0573   0.0602   0.0622
  0.0630   0.0659   0.0693   0.0792   0.0793   0.0845   0.0849   0.0931
  0.0965   0.0974   0.1084   0.1132   0.1200   0.1274   0.1343   0.1436
  0.1459   0.1473   0.1558   0.1602   0.1691   0.1768   0.1800   0.1899
  0.1910   0.2052   0.2092   0.2134   0.2159   0.2166   0.2233   0.2401
  0.2411   0.2464   0.2544   0.2685   0.2748   0.2754   0.2789   0.2813
  0.3032   0.3208   0.3692   0.3765   0.3841   0.3906   0.3927   0.4092
  0.4119   0.4216   0.4251   0.4283   0.4325   0.4368   0.4403   0.4553
  0.4658   0.4771   0.4850   0.4926   0.4936   0.5003   0.5089   0.5109
  0.5198   0.5203   0.5307   0.5329   0.5476   0.5521   0.5630   0.5635
  0.5714   0.5766   0.5779   0.5782   0.5801   0.6172   0.6348   0.6391
  0.6637   0.6856   0.6936   0.7019   0.7370   0.7391   0.7535   0.7549
  0.7616   0.7789   0.7975   0.8157   0.8164   0.8252   0.8314   0.8353
  0.8428   0.8490   0.8559   0.8620   0.8852   0.8958   0.9252   0.9398
  0.9401   0.9401   0.9454   0.9648   1.0006   1.0057   1.0607   1.0770
  1.1068   1.1216   1.1595   1.1679   1.2029   1.2048   1.2281   1.2358
  1.2517   1.2557   1.2824   1.3410   1.3657   1.4238   1.4333   1.4527
  1.4725   1.4856   1.5328   1.5922   1.6068   1.7242   1.7299   1.7463
  1.7623   1.8142   1.8144   1.8413   1.8421   1.9046   1.9789   2.0040
  2.0231   2.0557   2.0565   2.0884   2.1048   2.1603   2.1777   2.2058
  2.2243   2.2469   2.2481   2.2495   2.2586   2.2822   2.2908   2.3186
  2.3416   2.4218   2.4691   2.4727   2.5489   2.5722   2.5756   2.7128
  2.7222   2.8248   2.8273   2.8315   2.9700   3.0211   3.0399   3.0478
  3.0569   3.1676   3.2005   3.3976   3.4392   3.6374   3.8104   3.8480
  3.9535   3.9810   3.9907   3.9939   3.9971   4.0213   4.0379   4.0522
  4.0630   4.0706   4.0735   4.1155   4.1453   4.1900   4.2391   4.2852
  4.2861   4.3533   4.4048   4.4528   4.5018   4.7993   6.0251   6.1154
  6.1564   6.6715   6.7839   6.8350   7.5313   7.5465   7.5781   7.6414
  7.6553   7.6726   7.6934   7.7584   7.8081   9.7476   9.7853  23.1824
 23.7583  23.7622  23.9114  23.9202  23.9949  25.8108  25.8198  26.1539
 26.2104  26.6109  26.6306  27.9118  28.3586  28.4243  28.4288  28.5248
 28.5529  28.5541  28.6170  28.7242  47.9391  48.0333  48.0744 127.8956
127.9494 127.9721 151.6960 215.7368 215.7818 289.7264 289.7429 289.7757
289.8377 289.8565 289.8712 289.9155 289.9809 290.02931020.74051020.8586
********1901.8607
 --------------------------------------------------------------

          Ground-State Mulliken Net Atomic Charges

     Atom                 Charge (a.u.)
  ----------------------------------------
      1 C                    -0.224904
      2 C                    -0.068585
      3 C                    -0.110476
      4 C                    -0.068585
      5 C                    -0.224904
      6 C                    -0.022743
      7 Cl                    0.569666
      8 Br                   -0.164362
      9 Br                   -0.208367
     10 Br                   -0.164362
     11 Cl                    0.569666
     12 I                     0.117958
  ----------------------------------------
  Sum of atomic charges =     0.000000

 -----------------------------------------------------------------
                    Cartesian Multipole Moments
 -----------------------------------------------------------------
    Charge (ESU x 10^10)
                -0.0000
    Dipole Moment (Debye)
         X      -0.0000      Y       0.0000      Z      -0.0684
       Tot       0.0684
    Quadrupole Moments (Debye-Ang)
        XX    -139.9155     XY       0.0000     YY    -143.5911
        XZ      -0.0827     YZ       0.0000     ZZ    -135.8152
    Octopole Moments (Debye-Ang^2)
       XXX    -507.0364    XXY       0.0000    XYY    -173.4520
       YYY       0.0000    XXZ     -70.0888    XYZ       0.0000
       YYZ     -81.3010    XZZ    -164.0591    YZZ       0.0000
       ZZZ    -242.2919
    Hexadecapole Moments (Debye-Ang^3)
      XXXX   -4329.5151   XXXY       0.0000   XXYY    -799.1404
      XYYY       0.0000   YYYY    -177.1936   XXXZ    -253.7519
      XXYZ       0.0000   XYYZ     -98.2082   YYYZ       0.0000
      XXZZ   -1493.7579   XYZZ       0.0000   YYZZ    -862.1112
      XZZZ    -292.6785   YZZZ       0.0000   ZZZZ   -4560.2499
 -----------------------------------------------------------------
 Calculating analytic gradient of the SCF energy
 Gradient of SCF Energy
            1           2           3           4           5           6
    1  -0.0003866   0.0003064  -0.0000000  -0.0003064   0.0003866  -0.0000000
    2  -0.0000000   0.0000000   0.0000000   0.0000000   0.0000000  -0.0000000
    3  -0.0002922  -0.0001341   0.0000809  -0.0001341  -0.0002922   0.0005440
            7           8           9          10          11          12
    1   0.0003084   0.0000786  -0.0000000  -0.0000786  -0.0003084   0.0000000
    2  -0.0000000  -0.0000000  -0.0000000  -0.0000000   0.0000000  -0.0000000
    3   0.0002006  -0.0002394  -0.0001699  -0.0002394   0.0002006   0.0004752
 Max gradient component =       5.440E-04
 RMS gradient           =       2.140E-04
 Gradient time:  CPU 86.81 s  wall 21.81 s
 Geometry Optimization Parameters
   NAtoms,    NIC,     NZ,  NCons,   NDum,   NFix, NCnnct, MaxDiis
       12      78      12       0       0       0       0       0

 Cartesian Hessian Update
 Hessian updated using BFGS update


** GEOMETRY OPTIMIZATION IN DELOCALIZED INTERNAL COORDINATES **
   Searching for a Minimum

   Optimization Cycle:   4

                       Coordinates (Angstroms)
     ATOM                X               Y               Z
      1  C        -0.0032653513    0.0000000000    0.0010803831
      2  C        -0.0059722804    0.0000000000    1.4044760672
      3  C         1.2079582135    0.0000000000    2.1066992096
      4  C         2.4218887102    0.0000000000    1.4044760705
      5  C         2.4191817804    0.0000000000    0.0010803833
      6  C         1.2079582139    0.0000000000   -0.7068418346
      7  Cl       -1.5155998268    0.0000000000   -0.8553590418
      8  Br       -1.6610108137    0.0000000000    2.3375641851
      9  Br        1.2079582094    0.0000000000    4.0063884790
     10  Br        4.0769272491    0.0000000000    2.3375641862
     11  Cl        3.9315162522    0.0000000000   -0.8553590403
     12  I         1.2079582110    0.0000000000   -2.8311890472
   Point Group: c1    Number of degrees of freedom:    30


   Energy is -15791.048427999

 Hessian updated using BFGS update

 11 Hessian modes will be used to form the next step
  Hessian Eigenvalues:
     0.132212    0.200567    0.201954    0.247264    0.249339    0.256560
     0.306598    0.382199    0.429018    0.487513    0.553957

 Minimum search - taking simple RFO step
 Searching for Lamda that Minimizes Along All modes
 Value Taken    Lamda =  -0.00000617
 Step Taken.  Stepsize is  0.004722

                             Maximum     Tolerance    Cnvgd?
         Gradient           0.001045      0.000300      NO
         Displacement       0.002655      0.001200      NO
         Energy change     -0.000031      0.000001      NO


 New Cartesian Coordinates Obtained by Inverse Iteration

 Displacement from previous Coordinates is:  0.007523
 ----------------------------------------------------------------
             Standard Nuclear Orientation (Angstroms)
    I     Atom           X                Y                Z
 ----------------------------------------------------------------
    1      C      -0.0031944418     0.0000000000     0.0009081947
    2      C      -0.0061750313     0.0000000000     1.4046523597
    3      C       1.2079582122     0.0000000000     2.1067277008
    4      C       2.4220914602     0.0000000000     1.4046523672
    5      C       2.4191108727     0.0000000000     0.0009082034
    6      C       1.2079582142     0.0000000000    -0.7079416867
    7      Cl     -1.5162224494     0.0000000000    -0.8554075257
    8      Br     -1.6607425231     0.0000000000     2.3392990067
    9      Br      1.2079582102     0.0000000000     4.0067850960
   10      Br      4.0766589612     0.0000000000     2.3392990026
   11      Cl      3.9321388746     0.0000000000    -0.8554075191
   12      I       1.2079582078     0.0000000000    -2.8338951996
 ----------------------------------------------------------------
 Nuclear Repulsion Energy =        3002.14542872 hartrees
 There are      114 alpha and      114 beta electrons
 Applying Cartesian multipole field
    Component          Value
    ---------          -----
     (2,0,0)        1.00000E-11
     (0,2,0)        2.00000E-11
     (0,0,2)       -3.00000E-11
 Nucleus-field energy     =    -0.0000001125 hartrees
 Requested basis set is 6-311++G(d,p)
 There are 143 shells and 398 basis functions
 A cutoff of  1.0D-11 yielded   6487 shell pairs
 There are     56693 function pairs (     62602 Cartesian)
 Smallest overlap matrix eigenvalue = 2.72E-07

 Q-Chem warning in module stvman/mkSTV.C, line 318:

 Overlap eigenvalue is smaller than square root of threshold
 Use THRESH >= 12 to get rid of this warning

 Linear dependence detected in AO basis
 Tighter screening thresholds may be required for diffuse basis sets
 Use S2THRESH > 14 and THRESH = 14 in case of SCF convergence issues
 Number of orthogonalized atomic orbitals = 396
 Maximum deviation from orthogonality = 1.938E-10
 Guess MOs from SCF MO coefficient file

 -----------------------------------------------------------------------
  General SCF calculation program by
  Eric Jon Sundstrom, Paul Horn, Yuezhi Mao, Dmitri Zuev, Alec White,
  David Stuck, Shaama M.S., Shane Yost, Joonho Lee, David Small,
  Daniel Levine, Susi Lehtola, Hugh Burton, Evgeny Epifanovsky,
  Bang C. Huynh
 -----------------------------------------------------------------------
 Exchange:     0.2000 Hartree-Fock + 0.0800 Slater + 0.7200 B88
 Correlation:  0.1900 VWN1RPA + 0.8100 LYP
 Using SG-1 standard quadrature grid
 using 4 threads for integral computing
 -------------------------------------------------------
 OpenMP Integral computing Module                
 Release: version 2.0, May 2017, Q-Chem Inc. Pleasanton 
 -------------------------------------------------------
 A restricted SCF calculation will be
 performed using DIIS
 SCF converges when DIIS error is below 1.0e-08
 ---------------------------------------
  Cycle       Energy         DIIS error
 ---------------------------------------
    1  -15791.0484284421      1.71e-05  
    2  -15791.0484305098      6.28e-06  
    3  -15791.0484286311      1.12e-05  
    4  -15791.0484313479      5.79e-07  
    5  -15791.0484313524      3.36e-07  
    6  -15791.0484313531      1.25e-07  
    7  -15791.0484313532      3.60e-08  
    8  -15791.0484313547      1.17e-08  
    9  -15791.0484313553      2.98e-09  Convergence criterion met
 ---------------------------------------
 SCF time:   CPU 169.50s  wall 44.00s 
 SCF   energy in the final basis set =   -15791.0484313553
 Total energy in the final basis set =   -15791.0484313553

 --------------------------------------------------------------

                    Orbital Energies (a.u.)
 --------------------------------------------------------------

 Alpha MOs
 -- Occupied --
********-482.8579-482.8574-482.8574-176.3217-165.7256-165.7233-165.7231
********-101.5836 -62.5108 -62.5103 -62.5103 -56.3315 -56.3310 -56.3310
-56.3274 -56.3269 -56.3269 -56.3269 -56.3264 -56.3264 -35.8181 -31.3117
-31.3053 -31.3048 -22.9621 -22.9607 -22.9603 -22.9558 -22.9558 -10.2901
-10.2901 -10.2837 -10.2820 -10.2819 -10.2726  -9.4985  -9.4985  -8.7196
 -8.7191  -8.7191  -7.2635  -7.2635  -7.2534  -7.2534  -7.2524  -7.2524
 -6.5520  -6.5515  -6.5515  -6.5381  -6.5376  -6.5376  -6.5369  -6.5364
 -6.5364  -6.3675  -4.7806  -4.7651  -4.7641  -2.6627  -2.6621  -2.6621
 -2.6590  -2.6586  -2.6586  -2.6581  -2.6577  -2.6577  -2.6471  -2.6470
 -2.6465  -2.6465  -2.6464  -2.6464  -2.0463  -2.0416  -2.0409  -2.0275
 -2.0274  -0.9602  -0.9175  -0.8917  -0.8450  -0.8324  -0.8156  -0.7647
 -0.7435  -0.6846  -0.6325  -0.6182  -0.5581  -0.5234  -0.4729  -0.4686
 -0.4684  -0.4413  -0.4181  -0.4067  -0.3958  -0.3913  -0.3590  -0.3571
 -0.3455  -0.3415  -0.3329  -0.3253  -0.3119  -0.2993  -0.2907  -0.2700
 -0.2691  -0.2638
 -- Virtual --
 -0.0986  -0.0715  -0.0686  -0.0550  -0.0321  -0.0078  -0.0057   0.0077
  0.0159   0.0242   0.0298   0.0406   0.0436   0.0573   0.0602   0.0621
  0.0630   0.0659   0.0692   0.0791   0.0792   0.0845   0.0849   0.0930
  0.0964   0.0974   0.1084   0.1132   0.1200   0.1274   0.1342   0.1436
  0.1459   0.1473   0.1558   0.1602   0.1690   0.1768   0.1800   0.1899
  0.1909   0.2050   0.2091   0.2134   0.2158   0.2166   0.2232   0.2401
  0.2410   0.2464   0.2544   0.2685   0.2748   0.2754   0.2787   0.2813
  0.3030   0.3208   0.3692   0.3765   0.3843   0.3907   0.3927   0.4089
  0.4118   0.4214   0.4251   0.4282   0.4325   0.4368   0.4402   0.4553
  0.4656   0.4771   0.4848   0.4924   0.4935   0.5003   0.5088   0.5108
  0.5198   0.5203   0.5306   0.5328   0.5475   0.5521   0.5631   0.5636
  0.5712   0.5763   0.5780   0.5781   0.5800   0.6171   0.6342   0.6390
  0.6638   0.6856   0.6936   0.7018   0.7368   0.7387   0.7535   0.7548
  0.7612   0.7787   0.7975   0.8157   0.8164   0.8253   0.8314   0.8352
  0.8429   0.8491   0.8558   0.8619   0.8853   0.8959   0.9251   0.9397
  0.9398   0.9401   0.9453   0.9643   1.0003   1.0055   1.0604   1.0769
  1.1067   1.1213   1.1595   1.1675   1.2025   1.2045   1.2282   1.2355
  1.2516   1.2557   1.2823   1.3404   1.3655   1.4239   1.4338   1.4522
  1.4724   1.4848   1.5325   1.5921   1.6063   1.7241   1.7296   1.7461
  1.7621   1.8140   1.8141   1.8410   1.8420   1.9042   1.9789   2.0039
  2.0228   2.0556   2.0562   2.0881   2.1047   2.1603   2.1775   2.2054
  2.2236   2.2469   2.2478   2.2490   2.2586   2.2815   2.2907   2.3180
  2.3414   2.4214   2.4690   2.4725   2.5484   2.5721   2.5754   2.7128
  2.7221   2.8247   2.8270   2.8314   2.9698   3.0209   3.0396   3.0472
  3.0562   3.1671   3.1999   3.3972   3.4387   3.6367   3.8102   3.8474
  3.9535   3.9810   3.9907   3.9939   3.9969   4.0211   4.0378   4.0518
  4.0630   4.0707   4.0734   4.1154   4.1451   4.1896   4.2389   4.2851
  4.2860   4.3533   4.4047   4.4524   4.5014   4.7986   6.0249   6.1150
  6.1559   6.6712   6.7838   6.8348   7.5313   7.5465   7.5780   7.6413
  7.6553   7.6726   7.6932   7.7582   7.8080   9.7473   9.7851  23.1824
 23.7574  23.7615  23.9103  23.9191  23.9939  25.8107  25.8197  26.1533
 26.2098  26.6104  26.6286  27.9113  28.3584  28.4239  28.4285  28.5247
 28.5527  28.5540  28.6168  28.7240  47.9388  48.0331  48.0743 127.8954
127.9492 127.9718 151.6955 215.7364 215.7816 289.7264 289.7428 289.7756
289.8376 289.8565 289.8712 289.9154 289.9808 290.02921020.74021020.8584
********1901.8602
 --------------------------------------------------------------

          Ground-State Mulliken Net Atomic Charges

     Atom                 Charge (a.u.)
  ----------------------------------------
      1 C                    -0.226639
      2 C                    -0.070301
      3 C                    -0.111581
      4 C                    -0.070301
      5 C                    -0.226639
      6 C                    -0.015161
      7 Cl                    0.569702
      8 Br                   -0.164258
      9 Br                   -0.208475
     10 Br                   -0.164258
     11 Cl                    0.569702
     12 I                     0.118209
  ----------------------------------------
  Sum of atomic charges =     0.000000

 -----------------------------------------------------------------
                    Cartesian Multipole Moments
 -----------------------------------------------------------------
    Charge (ESU x 10^10)
                -0.0000
    Dipole Moment (Debye)
         X      -0.0000      Y       0.0000      Z      -0.0675
       Tot       0.0675
    Quadrupole Moments (Debye-Ang)
        XX    -139.9344     XY       0.0000     YY    -143.6005
        XZ      -0.0816     YZ      -0.0000     ZZ    -135.7828
    Octopole Moments (Debye-Ang^2)
       XXX    -507.1048    XXY       0.0000    XYY    -173.4635
       YYY       0.0000    XXZ     -70.0124    XYZ       0.0000
       YYZ     -81.2868    XZZ    -164.0199    YZZ       0.0000
       ZZZ    -242.2840
    Hexadecapole Moments (Debye-Ang^3)
      XXXX   -4330.2352   XXXY       0.0000   XXYY    -799.2163
      XYYY       0.0000   YYYY    -177.2144   XXXZ    -253.4781
      XXYZ       0.0000   XYYZ     -98.1910   YYYZ       0.0000
      XXZZ   -1494.3156   XYZZ       0.0000   YYZZ    -862.9339
      XZZZ    -292.6689   YZZZ      -0.0000   ZZZZ   -4564.1220
 -----------------------------------------------------------------
 Calculating analytic gradient of the SCF energy
 Gradient of SCF Energy
            1           2           3           4           5           6
    1  -0.0002717   0.0001662   0.0000000  -0.0001662   0.0002717  -0.0000000
    2  -0.0000000  -0.0000000  -0.0000000  -0.0000000  -0.0000000   0.0000000
    3  -0.0001632   0.0000099   0.0000280   0.0000099  -0.0001632   0.0001783
            7           8           9          10          11          12
    1   0.0001084  -0.0000043  -0.0000000   0.0000043  -0.0001084  -0.0000000
    2  -0.0000000   0.0000000   0.0000000   0.0000000   0.0000000  -0.0000000
    3   0.0000949   0.0000006  -0.0000472   0.0000006   0.0000949  -0.0000434
 Max gradient component =       2.717E-04
 RMS gradient           =       9.641E-05
 Gradient time:  CPU 86.87 s  wall 21.82 s
 Geometry Optimization Parameters
   NAtoms,    NIC,     NZ,  NCons,   NDum,   NFix, NCnnct, MaxDiis
       12      78      12       0       0       0       0       0

 Cartesian Hessian Update
 Hessian updated using BFGS update


** GEOMETRY OPTIMIZATION IN DELOCALIZED INTERNAL COORDINATES **
   Searching for a Minimum

   Optimization Cycle:   5

                       Coordinates (Angstroms)
     ATOM                X               Y               Z
      1  C        -0.0031944418    0.0000000000    0.0009081947
      2  C        -0.0061750313    0.0000000000    1.4046523597
      3  C         1.2079582122    0.0000000000    2.1067277008
      4  C         2.4220914602    0.0000000000    1.4046523672
      5  C         2.4191108727    0.0000000000    0.0009082034
      6  C         1.2079582142    0.0000000000   -0.7079416867
      7  Cl       -1.5162224494    0.0000000000   -0.8554075257
      8  Br       -1.6607425231    0.0000000000    2.3392990067
      9  Br        1.2079582102    0.0000000000    4.0067850960
     10  Br        4.0766589612    0.0000000000    2.3392990026
     11  Cl        3.9321388746    0.0000000000   -0.8554075191
     12  I         1.2079582078    0.0000000000   -2.8338951996
   Point Group: c1    Number of degrees of freedom:    30


   Energy is -15791.048431355

 Hessian updated using BFGS update

 11 Hessian modes will be used to form the next step
  Hessian Eigenvalues:
     0.139892    0.195554    0.202258    0.210607    0.249494    0.262580
     0.296832    0.377935    0.434338    0.509155    0.553846

 Minimum search - taking simple RFO step
 Searching for Lamda that Minimizes Along All modes
 Value Taken    Lamda =   0.00000000
 Step Taken.  Stepsize is  0.001474

                             Maximum     Tolerance    Cnvgd?
         Gradient           0.000244      0.000300     YES
         Displacement       0.001212      0.001200      NO
         Energy change     -0.000003      0.000001      NO


 New Cartesian Coordinates Obtained by Inverse Iteration

 Displacement from previous Coordinates is:  0.001351
 ----------------------------------------------------------------
             Standard Nuclear Orientation (Angstroms)
    I     Atom           X                Y                Z
 ----------------------------------------------------------------
    1      C      -0.0030022611     0.0000000000     0.0010079046
    2      C      -0.0063097632     0.0000000000     1.4047576029
    3      C       1.2079582133     0.0000000000     2.1068385079
    4      C       2.4222261912     0.0000000000     1.4047576026
    5      C       2.4189186929     0.0000000000     0.0010079043
    6      C       1.2079582115     0.0000000000    -0.7080807629
    7      Cl     -1.5161701830     0.0000000000    -0.8556960079
    8      Br     -1.6609436352     0.0000000000     2.3392720585
    9      Br      1.2079582186     0.0000000000     4.0070549717
   10      Br      4.0768600634     0.0000000000     2.3392720707
   11      Cl      3.9320866117     0.0000000000    -0.8556960067
   12      I       1.2079582075     0.0000000000    -2.8339158457
 ----------------------------------------------------------------
 Nuclear Repulsion Energy =        3002.02846344 hartrees
 There are      114 alpha and      114 beta electrons
 Applying Cartesian multipole field
    Component          Value
    ---------          -----
     (2,0,0)        1.00000E-11
     (0,2,0)        2.00000E-11
     (0,0,2)       -3.00000E-11
 Nucleus-field energy     =    -0.0000001125 hartrees
 Requested basis set is 6-311++G(d,p)
 There are 143 shells and 398 basis functions
 A cutoff of  1.0D-11 yielded   6487 shell pairs
 There are     56693 function pairs (     62602 Cartesian)
 Smallest overlap matrix eigenvalue = 2.72E-07

 Q-Chem warning in module stvman/mkSTV.C, line 318:

 Overlap eigenvalue is smaller than square root of threshold
 Use THRESH >= 12 to get rid of this warning

 Linear dependence detected in AO basis
 Tighter screening thresholds may be required for diffuse basis sets
 Use S2THRESH > 14 and THRESH = 14 in case of SCF convergence issues
 Number of orthogonalized atomic orbitals = 396
 Maximum deviation from orthogonality = 2.065E-10
 Guess MOs from SCF MO coefficient file

 -----------------------------------------------------------------------
  General SCF calculation program by
  Eric Jon Sundstrom, Paul Horn, Yuezhi Mao, Dmitri Zuev, Alec White,
  David Stuck, Shaama M.S., Shane Yost, Joonho Lee, David Small,
  Daniel Levine, Susi Lehtola, Hugh Burton, Evgeny Epifanovsky,
  Bang C. Huynh
 -----------------------------------------------------------------------
 Exchange:     0.2000 Hartree-Fock + 0.0800 Slater + 0.7200 B88
 Correlation:  0.1900 VWN1RPA + 0.8100 LYP
 Using SG-1 standard quadrature grid
 using 4 threads for integral computing
 -------------------------------------------------------
 OpenMP Integral computing Module                
 Release: version 2.0, May 2017, Q-Chem Inc. Pleasanton 
 -------------------------------------------------------
 A restricted SCF calculation will be
 performed using DIIS
 SCF converges when DIIS error is below 1.0e-08
 ---------------------------------------
  Cycle       Energy         DIIS error
 ---------------------------------------
    1  -15791.0484313219      5.98e-06  
    2  -15791.0484316136      1.08e-06  
    3  -15791.0484315456      2.11e-06  
    4  -15791.0484316340      2.58e-07  
    5  -15791.0484316343      6.36e-08  
    6  -15791.0484316355      2.61e-08  
    7  -15791.0484316331      1.36e-08  
    8  -15791.0484316342      2.48e-09  Convergence criterion met
 ---------------------------------------
 SCF time:   CPU 149.94s  wall 40.00s 
 SCF   energy in the final basis set =   -15791.0484316342
 Total energy in the final basis set =   -15791.0484316342

 --------------------------------------------------------------

                    Orbital Energies (a.u.)
 --------------------------------------------------------------

 Alpha MOs
 -- Occupied --
********-482.8579-482.8574-482.8574-176.3217-165.7256-165.7234-165.7231
********-101.5836 -62.5108 -62.5103 -62.5103 -56.3315 -56.3311 -56.3311
-56.3274 -56.3269 -56.3269 -56.3269 -56.3265 -56.3265 -35.8182 -31.3117
-31.3053 -31.3048 -22.9621 -22.9607 -22.9603 -22.9559 -22.9559 -10.2901
-10.2901 -10.2837 -10.2820 -10.2819 -10.2726  -9.4985  -9.4985  -8.7196
 -8.7191  -8.7191  -7.2634  -7.2634  -7.2534  -7.2534  -7.2523  -7.2523
 -6.5520  -6.5515  -6.5515  -6.5381  -6.5376  -6.5376  -6.5370  -6.5365
 -6.5365  -6.3675  -4.7806  -4.7651  -4.7641  -2.6627  -2.6621  -2.6621
 -2.6590  -2.6586  -2.6586  -2.6581  -2.6577  -2.6577  -2.6471  -2.6470
 -2.6466  -2.6466  -2.6465  -2.6465  -2.0463  -2.0417  -2.0409  -2.0275
 -2.0274  -0.9602  -0.9174  -0.8917  -0.8450  -0.8324  -0.8156  -0.7648
 -0.7435  -0.6846  -0.6324  -0.6182  -0.5581  -0.5234  -0.4728  -0.4686
 -0.4683  -0.4413  -0.4181  -0.4066  -0.3958  -0.3913  -0.3590  -0.3571
 -0.3455  -0.3415  -0.3329  -0.3253  -0.3119  -0.2993  -0.2907  -0.2700
 -0.2691  -0.2638
 -- Virtual --
 -0.0986  -0.0715  -0.0686  -0.0550  -0.0322  -0.0078  -0.0057   0.0077
  0.0158   0.0241   0.0298   0.0406   0.0436   0.0573   0.0601   0.0621
  0.0630   0.0659   0.0692   0.0791   0.0792   0.0845   0.0850   0.0930
  0.0964   0.0974   0.1084   0.1132   0.1200   0.1274   0.1342   0.1436
  0.1459   0.1473   0.1558   0.1602   0.1690   0.1768   0.1800   0.1899
  0.1909   0.2050   0.2091   0.2134   0.2158   0.2166   0.2232   0.2401
  0.2410   0.2464   0.2544   0.2686   0.2748   0.2754   0.2787   0.2813
  0.3030   0.3208   0.3692   0.3765   0.3844   0.3907   0.3927   0.4088
  0.4118   0.4214   0.4251   0.4282   0.4324   0.4368   0.4402   0.4554
  0.4655   0.4771   0.4849   0.4923   0.4935   0.5003   0.5088   0.5107
  0.5198   0.5203   0.5306   0.5327   0.5476   0.5522   0.5631   0.5636
  0.5712   0.5763   0.5780   0.5781   0.5799   0.6171   0.6343   0.6390
  0.6638   0.6856   0.6936   0.7018   0.7368   0.7387   0.7535   0.7548
  0.7612   0.7787   0.7975   0.8157   0.8164   0.8254   0.8314   0.8352
  0.8430   0.8491   0.8558   0.8619   0.8853   0.8959   0.9252   0.9397
  0.9397   0.9401   0.9452   0.9643   1.0002   1.0055   1.0603   1.0769
  1.1067   1.1212   1.1595   1.1674   1.2024   1.2045   1.2282   1.2353
  1.2516   1.2557   1.2823   1.3401   1.3655   1.4240   1.4340   1.4521
  1.4724   1.4848   1.5324   1.5920   1.6061   1.7241   1.7295   1.7461
  1.7621   1.8140   1.8140   1.8410   1.8420   1.9042   1.9789   2.0039
  2.0227   2.0556   2.0561   2.0882   2.1046   2.1603   2.1775   2.2052
  2.2234   2.2469   2.2478   2.2490   2.2586   2.2813   2.2907   2.3179
  2.3413   2.4213   2.4690   2.4725   2.5482   2.5721   2.5754   2.7128
  2.7220   2.8246   2.8270   2.8313   2.9698   3.0209   3.0395   3.0470
  3.0561   3.1669   3.1998   3.3972   3.4385   3.6366   3.8101   3.8473
  3.9535   3.9809   3.9907   3.9939   3.9969   4.0211   4.0378   4.0518
  4.0629   4.0706   4.0733   4.1154   4.1451   4.1895   4.2388   4.2852
  4.2859   4.3533   4.4047   4.4524   4.5015   4.7985   6.0249   6.1150
  6.1560   6.6712   6.7837   6.8348   7.5312   7.5465   7.5780   7.6413
  7.6553   7.6726   7.6933   7.7581   7.8079   9.7471   9.7851  23.1824
 23.7574  23.7615  23.9102  23.9190  23.9937  25.8107  25.8196  26.1533
 26.2096  26.6103  26.6278  27.9113  28.3584  28.4239  28.4285  28.5247
 28.5527  28.5539  28.6168  28.7240  47.9388  48.0331  48.0742 127.8954
127.9492 127.9719 151.6955 215.7362 215.7816 289.7264 289.7428 289.7756
289.8376 289.8564 289.8711 289.9154 289.9807 290.02911020.74021020.8584
********1901.8602
 --------------------------------------------------------------

          Ground-State Mulliken Net Atomic Charges

     Atom                 Charge (a.u.)
  ----------------------------------------
      1 C                    -0.227081
      2 C                    -0.069867
      3 C                    -0.111442
      4 C                    -0.069867
      5 C                    -0.227081
      6 C                    -0.015442
      7 Cl                    0.569658
      8 Br                   -0.164201
      9 Br                   -0.208451
     10 Br                   -0.164201
     11 Cl                    0.569658
     12 I                     0.118319
  ----------------------------------------
  Sum of atomic charges =     0.000000

 -----------------------------------------------------------------
                    Cartesian Multipole Moments
 -----------------------------------------------------------------
    Charge (ESU x 10^10)
                -0.0000
    Dipole Moment (Debye)
         X      -0.0000      Y       0.0000      Z      -0.0672
       Tot       0.0672
    Quadrupole Moments (Debye-Ang)
        XX    -139.9388     XY       0.0000     YY    -143.6017
        XZ      -0.0812     YZ       0.0000     ZZ    -135.7764
    Octopole Moments (Debye-Ang^2)
       XXX    -507.1207    XXY       0.0000    XYY    -173.4649
       YYY       0.0000    XXZ     -69.9848    XYZ       0.0000
       YYZ     -81.2868    XZZ    -164.0122    YZZ       0.0000
       ZZZ    -242.2989
    Hexadecapole Moments (Debye-Ang^3)
      XXXX   -4330.4967   XXXY       0.0000   XXYY    -799.2597
      XYYY       0.0000   YYYY    -177.2161   XXXZ    -253.3792
      XXYZ       0.0000   XYYZ     -98.1911   YYYZ       0.0000
      XXZZ   -1494.3494   XYZZ       0.0000   YYZZ    -862.9898
      XZZZ    -292.6869   YZZZ       0.0000   ZZZZ   -4564.3744
 -----------------------------------------------------------------
 Calculating analytic gradient of the SCF energy
 Gradient of SCF Energy
            1           2           3           4           5           6
    1  -0.0000706   0.0000367  -0.0000000  -0.0000367   0.0000706  -0.0000000
    2  -0.0000000   0.0000000  -0.0000000   0.0000000   0.0000000  -0.0000000
    3  -0.0000732   0.0000083   0.0000212   0.0000083  -0.0000732   0.0000704
            7           8           9          10          11          12
    1   0.0000348  -0.0000267   0.0000000   0.0000267  -0.0000348  -0.0000000
    2   0.0000000   0.0000000  -0.0000000  -0.0000000   0.0000000   0.0000000
    3   0.0000149   0.0000101   0.0000211   0.0000101   0.0000149  -0.0000328
 Max gradient component =       7.318E-05
 RMS gradient           =       3.114E-05
 Gradient time:  CPU 86.83 s  wall 21.81 s
 Geometry Optimization Parameters
   NAtoms,    NIC,     NZ,  NCons,   NDum,   NFix, NCnnct, MaxDiis
       12      78      12       0       0       0       0       0

 Cartesian Hessian Update
 Hessian updated using BFGS update


** GEOMETRY OPTIMIZATION IN DELOCALIZED INTERNAL COORDINATES **
   Searching for a Minimum

   Optimization Cycle:   6

                       Coordinates (Angstroms)
     ATOM                X               Y               Z
      1  C        -0.0030022611    0.0000000000    0.0010079046
      2  C        -0.0063097632    0.0000000000    1.4047576029
      3  C         1.2079582133    0.0000000000    2.1068385079
      4  C         2.4222261912    0.0000000000    1.4047576026
      5  C         2.4189186929    0.0000000000    0.0010079043
      6  C         1.2079582115    0.0000000000   -0.7080807629
      7  Cl       -1.5161701830    0.0000000000   -0.8556960079
      8  Br       -1.6609436352    0.0000000000    2.3392720585
      9  Br        1.2079582186    0.0000000000    4.0070549717
     10  Br        4.0768600634    0.0000000000    2.3392720707
     11  Cl        3.9320866117    0.0000000000   -0.8556960067
     12  I         1.2079582075    0.0000000000   -2.8339158457
   Point Group: c1    Number of degrees of freedom:    30


   Energy is -15791.048431634

 Hessian updated using BFGS update

 12 Hessian modes will be used to form the next step
  Hessian Eigenvalues:
     0.123122    0.157390    0.203303    0.218188    0.250893    0.267655
     0.292608    0.375711    0.464882    0.477047    0.504835    0.563336

 Minimum search - taking simple RFO step
 Searching for Lamda that Minimizes Along All modes
 Value Taken    Lamda =   0.00000000
 Step Taken.  Stepsize is  0.000720

                             Maximum     Tolerance    Cnvgd?
         Gradient           0.000077      0.000300     YES
         Displacement       0.000606      0.001200     YES
         Energy change     -0.000000      0.000001     YES


                       Distance Matrix (Angstroms)
             C (  1)   C (  2)   C (  3)   C (  4)   C (  5)   C (  6)
   C (  2)  1.403754
   C (  3)  2.429187  1.402628
   C (  4)  2.802186  2.428536  1.402628
   C (  5)  2.421921  2.802186  2.429187  1.403754
   C (  6)  1.403293  2.436910  2.814919  2.436910  1.403293
   Cl(  7)  1.738856  2.718332  4.024610  4.540993  4.027265  2.728125
   Br(  8)  2.866400  1.900297  2.878302  4.188746  4.702420  4.185326
   Br(  9)  4.185073  2.871654  1.900216  2.871654  4.185073  4.715136
   Br( 10)  4.702420  4.188746  2.878302  1.900297  2.866400  4.185326
   Cl( 11)  4.027265  4.540993  4.024610  2.718332  1.738856  2.728125
   I ( 12)  3.082729  4.409172  4.940754  4.409172  3.082729  2.125835
             Cl(  7)   Br(  8)   Br(  9)   Br( 10)   Cl( 11)
   Br(  8)  3.198246
   Br(  9)  5.573798  3.318448
   Br( 10)  6.441258  5.737804  3.318448
   Cl( 11)  5.448257  6.441258  5.573798  3.198246
   I ( 12)  3.366635  5.915443  6.840971  5.915443  3.366635

 Final energy is   -15791.048431634244     


 ******************************
 **  OPTIMIZATION CONVERGED  **
 ******************************

                       Coordinates (Angstroms)
     ATOM                X               Y               Z
      1  C        -0.0030022611    0.0000000000    0.0010079046
      2  C        -0.0063097632    0.0000000000    1.4047576029
      3  C         1.2079582133    0.0000000000    2.1068385079
      4  C         2.4222261912    0.0000000000    1.4047576026
      5  C         2.4189186929    0.0000000000    0.0010079043
      6  C         1.2079582115    0.0000000000   -0.7080807629
      7  Cl       -1.5161701830    0.0000000000   -0.8556960079
      8  Br       -1.6609436352    0.0000000000    2.3392720585
      9  Br        1.2079582186    0.0000000000    4.0070549717
     10  Br        4.0768600634    0.0000000000    2.3392720707
     11  Cl        3.9320866117    0.0000000000   -0.8556960067
     12  I         1.2079582075    0.0000000000   -2.8339158457

Z-matrix Print:
$molecule
0 1
I 
C  1 2.125835
C  2 1.403293 1 120.351486
C  2 1.403293 1 120.351486 3 -180.000000 0
C  4 1.403754 2 120.486485 1 -180.000000 0
C  5 1.402628 4 119.901189 2 -0.000000 0
C  6 1.402628 5 119.927623 4 -0.000000 0
Cl 4 1.738856 2 120.131460 1 -0.000000 0
Cl 3 1.738856 2 120.131459 1 -0.000000 0
Br 6 1.900216 5 120.036188 4 -180.000000 0
Br 7 1.900297 6 120.506648 5 -180.000000 0
Br 5 1.900297 4 119.592164 2 -180.000000 0
$end


 --------------------------------------------------------------

                    Orbital Energies (a.u.)
 --------------------------------------------------------------

 Alpha MOs
 -- Occupied --
********-482.8579-482.8574-482.8574-176.3217-165.7256-165.7234-165.7231
********-101.5836 -62.5108 -62.5103 -62.5103 -56.3315 -56.3311 -56.3311
-56.3274 -56.3269 -56.3269 -56.3269 -56.3265 -56.3265 -35.8182 -31.3117
-31.3053 -31.3048 -22.9621 -22.9607 -22.9603 -22.9559 -22.9559 -10.2901
-10.2901 -10.2837 -10.2820 -10.2819 -10.2726  -9.4985  -9.4985  -8.7196
 -8.7191  -8.7191  -7.2634  -7.2634  -7.2534  -7.2534  -7.2523  -7.2523
 -6.5520  -6.5515  -6.5515  -6.5381  -6.5376  -6.5376  -6.5370  -6.5365
 -6.5365  -6.3675  -4.7806  -4.7651  -4.7641  -2.6627  -2.6621  -2.6621
 -2.6590  -2.6586  -2.6586  -2.6581  -2.6577  -2.6577  -2.6471  -2.6470
 -2.6466  -2.6466  -2.6465  -2.6465  -2.0463  -2.0417  -2.0409  -2.0275
 -2.0274  -0.9602  -0.9174  -0.8917  -0.8450  -0.8324  -0.8156  -0.7648
 -0.7435  -0.6846  -0.6324  -0.6182  -0.5581  -0.5234  -0.4728  -0.4686
 -0.4683  -0.4413  -0.4181  -0.4066  -0.3958  -0.3913  -0.3590  -0.3571
 -0.3455  -0.3415  -0.3329  -0.3253  -0.3119  -0.2993  -0.2907  -0.2700
 -0.2691  -0.2638
 -- Virtual --
 -0.0986  -0.0715  -0.0686  -0.0550  -0.0322  -0.0078  -0.0057   0.0077
  0.0158   0.0241   0.0298   0.0406   0.0436   0.0573   0.0601   0.0621
  0.0630   0.0659   0.0692   0.0791   0.0792   0.0845   0.0850   0.0930
  0.0964   0.0974   0.1084   0.1132   0.1200   0.1274   0.1342   0.1436
  0.1459   0.1473   0.1558   0.1602   0.1690   0.1768   0.1800   0.1899
  0.1909   0.2050   0.2091   0.2134   0.2158   0.2166   0.2232   0.2401
  0.2410   0.2464   0.2544   0.2686   0.2748   0.2754   0.2787   0.2813
  0.3030   0.3208   0.3692   0.3765   0.3844   0.3907   0.3927   0.4088
  0.4118   0.4214   0.4251   0.4282   0.4324   0.4368   0.4402   0.4554
  0.4655   0.4771   0.4849   0.4923   0.4935   0.5003   0.5088   0.5107
  0.5198   0.5203   0.5306   0.5327   0.5476   0.5522   0.5631   0.5636
  0.5712   0.5763   0.5780   0.5781   0.5799   0.6171   0.6343   0.6390
  0.6638   0.6856   0.6936   0.7018   0.7368   0.7387   0.7535   0.7548
  0.7612   0.7787   0.7975   0.8157   0.8164   0.8254   0.8314   0.8352
  0.8430   0.8491   0.8558   0.8619   0.8853   0.8959   0.9252   0.9397
  0.9397   0.9401   0.9452   0.9643   1.0002   1.0055   1.0603   1.0769
  1.1067   1.1212   1.1595   1.1674   1.2024   1.2045   1.2282   1.2353
  1.2516   1.2557   1.2823   1.3401   1.3655   1.4240   1.4340   1.4521
  1.4724   1.4848   1.5324   1.5920   1.6061   1.7241   1.7295   1.7461
  1.7621   1.8140   1.8140   1.8410   1.8420   1.9042   1.9789   2.0039
  2.0227   2.0556   2.0561   2.0882   2.1046   2.1603   2.1775   2.2052
  2.2234   2.2469   2.2478   2.2490   2.2586   2.2813   2.2907   2.3179
  2.3413   2.4213   2.4690   2.4725   2.5482   2.5721   2.5754   2.7128
  2.7220   2.8246   2.8270   2.8313   2.9698   3.0209   3.0395   3.0470
  3.0561   3.1669   3.1998   3.3972   3.4385   3.6366   3.8101   3.8473
  3.9535   3.9809   3.9907   3.9939   3.9969   4.0211   4.0378   4.0518
  4.0629   4.0706   4.0733   4.1154   4.1451   4.1895   4.2388   4.2852
  4.2859   4.3533   4.4047   4.4524   4.5015   4.7985   6.0249   6.1150
  6.1560   6.6712   6.7837   6.8348   7.5312   7.5465   7.5780   7.6413
  7.6553   7.6726   7.6933   7.7581   7.8079   9.7471   9.7851  23.1824
 23.7574  23.7615  23.9102  23.9190  23.9937  25.8107  25.8196  26.1533
 26.2096  26.6103  26.6278  27.9113  28.3584  28.4239  28.4285  28.5247
 28.5527  28.5539  28.6168  28.7240  47.9388  48.0331  48.0742 127.8954
127.9492 127.9719 151.6955 215.7362 215.7816 289.7264 289.7428 289.7756
289.8376 289.8564 289.8711 289.9154 289.9807 290.02911020.74021020.8584
********1901.8602
 --------------------------------------------------------------

          Ground-State Mulliken Net Atomic Charges

     Atom                 Charge (a.u.)
  ----------------------------------------
      1 C                    -0.227081
      2 C                    -0.069867
      3 C                    -0.111442
      4 C                    -0.069867
      5 C                    -0.227081
      6 C                    -0.015442
      7 Cl                    0.569658
      8 Br                   -0.164201
      9 Br                   -0.208451
     10 Br                   -0.164201
     11 Cl                    0.569658
     12 I                     0.118319
  ----------------------------------------
  Sum of atomic charges =     0.000000

 -----------------------------------------------------------------
                    Cartesian Multipole Moments
 -----------------------------------------------------------------
    Charge (ESU x 10^10)
                -0.0000
    Dipole Moment (Debye)
         X      -0.0000      Y       0.0000      Z      -0.0672
       Tot       0.0672
    Quadrupole Moments (Debye-Ang)
        XX    -139.9388     XY       0.0000     YY    -143.6017
        XZ      -0.0812     YZ       0.0000     ZZ    -135.7764
    Octopole Moments (Debye-Ang^2)
       XXX    -507.1207    XXY       0.0000    XYY    -173.4649
       YYY       0.0000    XXZ     -69.9848    XYZ       0.0000
       YYZ     -81.2868    XZZ    -164.0122    YZZ       0.0000
       ZZZ    -242.2989
    Hexadecapole Moments (Debye-Ang^3)
      XXXX   -4330.4967   XXXY       0.0000   XXYY    -799.2597
      XYYY       0.0000   YYYY    -177.2161   XXXZ    -253.3792
      XXYZ       0.0000   XYYZ     -98.1911   YYYZ       0.0000
      XXZZ   -1494.3494   XYZZ       0.0000   YYZZ    -862.9898
      XZZZ    -292.6869   YZZZ       0.0000   ZZZZ   -4564.3744
 -----------------------------------------------------------------
Archival summary:
1\1\garfield\OPT\ProcedureUnspecified\BasisUnspecified\1r3l26\taweetha\SatNov3005:14:582019SatNov3005:14:582019\0\\#,OPT,ProcedureUnspecified,BasisUnspecified,\\0,1\I\C,1,2.12584\C,2,1.40329,1,120.351\C,2,1.40329,1,120.351,3,-180,0\C,4,1.40375,2,120.486,1,-180,0\C,5,1.40263,4,119.901,2,-0,0\C,6,1.40263,5,119.928,4,-0,0\Cl,4,1.73886,2,120.131,1,-0,0\Cl,3,1.73886,2,120.131,1,-0,0\Br,6,1.90022,5,120.036,4,-180,0\Br,7,1.9003,6,120.507,5,-180,0\Br,5,1.9003,4,119.592,2,-180,0\\\@

 Total job time:  447.93s(wall), 1714.64s(cpu) 
 Sat Nov 30 05:14:58 2019

        *************************************************************
        *                                                           *
        *  Thank you very much for using Q-Chem.  Have a nice day.  *
        *                                                           *
        *************************************************************


 
User input: 2 of 2 
 
                  Welcome to Q-Chem
     A Quantum Leap Into The Future Of Chemistry


 Q-Chem 5.2 (devel), Q-Chem, Inc., Pleasanton, CA (2019)

 Yihan Shao,  Zhengting Gan,  E. Epifanovsky,  A. T. B. Gilbert,  M. Wormit,  
 J. Kussmann,  A. W. Lange,  A. Behn,  Jia Deng,  Xintian Feng,  D. Ghosh,  
 M. Goldey,  P. R. Horn,  L. D. Jacobson,  I. Kaliman,  T. Kus,  A. Landau,  
 Jie Liu,  E. I. Proynov,  R. M. Richard,  R. P. Steele,  E. J. Sundstrom,  
 H. L. Woodcock III,  P. M. Zimmerman,  D. Zuev,  B. Albrecht,  E. Alguire,  
 S. A. Baeppler,  D. Barton,  Z. Benda,  Y. A. Bernard,  E. J. Berquist,  
 K. B. Bravaya,  H. Burton,  D. Casanova,  Chun-Min Chang,  Yunqing Chen,  
 A. Chien,  K. D. Closser,  M. P. Coons,  S. Coriani,  S. Dasgupta,  
 A. L. Dempwolff,  M. Diedenhofen,  Hainam Do,  R. G. Edgar,  Po-Tung Fang,  
 S. Faraji,  S. Fatehi,  Qingguo Feng,  K. D. Fenk,  J. Fosso-Tande,  
 J. Gayvert,  Qinghui Ge,  A. Ghysels,  G. Gidofalvi,  J. Gomes,  
 J. Gonthier,  A. Gunina,  D. Hait,  M. W. D. Hanson-Heine,  
 P. H. P. Harbach,  A. W. Hauser,  M. F. Herbst,  J. E. Herr,  
 E. G. Hohenstein,  Z. C. Holden,  Kerwin Hui,  B. C. Huynh,  T.-C. Jagau,  
 Hyunjun Ji,  B. Kaduk,  K. Khistyaev,  Jaehoon Kim,  P. Klunzinger,  K. Koh,  
 D. Kosenkov,  L. Koulias,  T. Kowalczyk,  C. M. Krauter,  A. Kunitsa,  
 Ka Un Lao,  A. Laurent,  K. V. Lawler,  Joonho Lee,  D. Lefrancois,  
 S. Lehtola,  D. S. Levine,  Yi-Pei Li,  You-Sheng Lin,  Fenglai Liu,  
 E. Livshits,  A. Luenser,  P. Manohar,  E. Mansoor,  S. F. Manzer,  
 Shan-Ping Mao,  Yuezhi Mao,  N. Mardirossian,  A. V. Marenich,  
 T. Markovich,  L. A. Martinez-Martinez,  S. A. Maurer,  N. J. Mayhall,  
 S. C. McKenzie,  J.-M. Mewes,  P. Morgante,  A. F. Morrison,  
 J. W. Mullinax,  K. Nanda,  T. S. Nguyen-Beck,  R. Olivares-Amaya,  
 J. A. Parkhill,  Zheng Pei,  T. M. Perrine,  F. Plasser,  P. Pokhilko,  
 S. Prager,  A. Prociuk,  E. Ramos,  D. R. Rehn,  F. Rob,  M. Scheurer,  
 M. Schneider,  N. Sergueev,  S. M. Sharada,  S. Sharma,  D. W. Small,  
 T. Stauch,  T. Stein,  Yu-Chuan Su,  A. J. W. Thom,  A. Tkatchenko,  
 T. Tsuchimochi,  N. M. Tubman,  L. Vogt,  M. L. Vidal,  O. Vydrov,  
 M. A. Watson,  J. Wenzel,  M. de Wergifosse,  T. A. Wesolowski,  A. White,  
 J. Witte,  A. Yamada,  Jun Yang,  K. Yao,  S. Yeganeh,  S. R. Yost,  
 Zhi-Qiang You,  A. Zech,  Igor Ying Zhang,  Xing Zhang,  Yan Zhao,  
 Ying Zhu,  B. R. Brooks,  G. K. L. Chan,  C. J. Cramer,  M. S. Gordon,  
 W. J. Hehre,  A. Klamt,  M. W. Schmidt,  C. D. Sherrill,  D. G. Truhlar,  
 A. Aspuru-Guzik,  R. Baer,  A. T. Bell,  N. A. Besley,  Jeng-Da Chai,  
 A. E. DePrince, III,  R. A. DiStasio Jr.,  A. Dreuw,  B. D. Dunietz,  
 T. R. Furlani,  Chao-Ping Hsu,  Yousung Jung,  Jing Kong,  D. S. Lambrecht,  
 WanZhen Liang,  C. Ochsenfeld,  V. A. Rassolov,  L. V. Slipchenko,  
 J. E. Subotnik,  T. Van Voorhis,  J. M. Herbert,  A. I. Krylov,  
 P. M. W. Gill,  M. Head-Gordon

 Contributors to earlier versions of Q-Chem not listed above: 
 R. D. Adamson,  B. Austin,  J. Baker,  G. J. O. Beran,  K. Brandhorst,  
 S. T. Brown,  E. F. C. Byrd,  A. K. Chakraborty,  C.-L. Cheng,  
 Siu Hung Chien,  D. M. Chipman,  D. L. Crittenden,  H. Dachsel,  
 R. J. Doerksen,  A. D. Dutoi,  L. Fusti-Molnar,  W. A. Goddard III,  
 A. Golubeva-Zadorozhnaya,  S. R. Gwaltney,  G. Hawkins,  A. Heyden,  
 S. Hirata,  G. Kedziora,  F. J. Keil,  C. Kelley,  Jihan Kim,  R. A. King,  
 R. Z. Khaliullin,  P. P. Korambath,  W. Kurlancheek,  A. M. Lee,  M. S. Lee,  
 S. V. Levchenko,  Ching Yeh Lin,  D. Liotard,  R. C. Lochan,  I. Lotan,  
 P. E. Maslen,  N. Nair,  D. P. O'Neill,  D. Neuhauser,  E. Neuscamman,  
 C. M. Oana,  R. Olson,  B. Peters,  R. Peverati,  P. A. Pieniazek,  
 Y. M. Rhee,  J. Ritchie,  M. A. Rohrdanz,  E. Rosta,  N. J. Russ,  
 H. F. Schaefer III,  N. E. Schultz,  N. Shenvi,  A. C. Simmonett,  A. Sodt,  
 D. Stuck,  K. S. Thanthiriwatte,  V. Vanovschi,  Tao Wang,  A. Warshel,  
 C. F. Williams,  Q. Wu,  X. Xu,  W. Zhang

 Please cite Q-Chem as follows:
 Y. Shao et al., Mol. Phys. 113, 184-215 (2015)
 DOI: 10.1080/00268976.2014.952696

 Q-Chem 5.2.1 for Intel X86 EM64T Linux

 Parts of Q-Chem use Armadillo 8.300.2 (Tropical Shenanigans).
 http://arma.sourceforge.net/

 Q-Chem begins on Sat Nov 30 05:14:58 2019  

Host: 
0

     Scratch files written to /scratch/taweetham/qchem24104//
NAlpha2: 228
NElect   228
Mult     1
The previous job contains 0 fragments, simply inherited here

Checking the input file for inconsistencies... 	...done.

--------------------------------------------------------------
User input:
--------------------------------------------------------------

$MOLECULE
READ
$END

$REM
   JOB_TYPE 	FREQUENCY
   BASIS 	6-311++G**
   METHOD	B3LYP	
$END


--------------------------------------------------------------
 Atom   5: (  1.2109604837,  0.0000000000,  0.6567398821)
         ->(  1.2109604703,  0.0000000000,  0.6567398968)
 Atom   4: (  1.2142679733,  0.0000000000, -0.7470098161)
         ->(  1.2142679811,  0.0000000000, -0.7470098014)
 Atom   3: ( -0.0000000089, -0.0000000000, -1.4490907140)
         ->(  0.0000000000,  0.0000000000, -1.4490907140)
 Atom   6: (  0.0000000067,  0.0000000000,  1.3658285569)
         ->(  0.0000000000,  0.0000000000,  1.3658285569)
 Atom  11: (  2.7241284078,  0.0000000000,  1.5134437838)
         ->(  2.7241283869,  0.0000000000,  1.5134438187)
 Atom  10: (  2.8689018397,  0.0000000000, -1.6815242945)
         ->(  2.8689018589,  0.0000000000, -1.6815242468)
 Atom   9: ( -0.0000000154, -0.0000000000, -3.3493071778)
         ->(  0.0000000000,  0.0000000000, -3.3493071778)
 Atom  12: (  0.0000000158,  0.0000000000,  3.4916636396)
         ->(  0.0000000000,  0.0000000000,  3.4916636396)
 ----------------------------------------------------------------
             Standard Nuclear Orientation (Angstroms)
    I     Atom           X                Y                Z
 ----------------------------------------------------------------
    1      C      -1.2109604703    -0.0000000000     0.6567398968
    2      C      -1.2142679811    -0.0000000000    -0.7470098014
    3      C       0.0000000000     0.0000000000    -1.4490907140
    4      C       1.2142679811     0.0000000000    -0.7470098014
    5      C       1.2109604703     0.0000000000     0.6567398968
    6      C       0.0000000000     0.0000000000     1.3658285569
    7      Cl     -2.7241283869    -0.0000000000     1.5134438187
    8      Br     -2.8689018589    -0.0000000000    -1.6815242468
    9      Br      0.0000000000     0.0000000000    -3.3493071778
   10      Br      2.8689018589     0.0000000000    -1.6815242468
   11      Cl      2.7241283869     0.0000000000     1.5134438187
   12      I       0.0000000000     0.0000000000     3.4916636396
 ----------------------------------------------------------------
 Molecular Point Group                 C2v   NOp =  4
 Largest Abelian Subgroup              C2v   NOp =  4
 Nuclear Repulsion Energy =        3002.02846344 hartrees
 There are      114 alpha and      114 beta electrons
 Requested basis set is 6-311++G(d,p)
 There are 143 shells and 398 basis functions

 Total QAlloc Memory Limit   2000 MB
 Mega-Array Size       188 MB
 MEM_STATIC part       192 MB

                       Distance Matrix (Angstroms)
             C (  1)   C (  2)   C (  3)   C (  4)   C (  5)   C (  6)
   C (  2)  1.403754
   C (  3)  2.429187  1.402628
   C (  4)  2.802186  2.428536  1.402628
   C (  5)  2.421921  2.802186  2.429187  1.403754
   C (  6)  1.403293  2.436910  2.814919  2.436910  1.403293
   Cl(  7)  1.738856  2.718332  4.024610  4.540993  4.027265  2.728125
   Br(  8)  2.866400  1.900297  2.878302  4.188746  4.702420  4.185326
   Br(  9)  4.185073  2.871654  1.900216  2.871654  4.185073  4.715136
   Br( 10)  4.702420  4.188746  2.878302  1.900297  2.866400  4.185326
   Cl( 11)  4.027265  4.540993  4.024610  2.718332  1.738856  2.728125
   I ( 12)  3.082729  4.409172  4.940754  4.409172  3.082729  2.125835
             Cl(  7)   Br(  8)   Br(  9)   Br( 10)   Cl( 11)
   Br(  8)  3.198246
   Br(  9)  5.573798  3.318448
   Br( 10)  6.441258  5.737804  3.318448
   Cl( 11)  5.448257  6.441258  5.573798  3.198246
   I ( 12)  3.366635  5.915443  6.840971  5.915443  3.366635

 A cutoff of  1.0D-11 yielded   6487 shell pairs
 There are     56693 function pairs (     62602 Cartesian)
 Smallest overlap matrix eigenvalue = 2.72E-07

 Q-Chem warning in module stvman/mkSTV.C, line 318:

 Overlap eigenvalue is smaller than square root of threshold
 Use THRESH >= 12 to get rid of this warning

 Linear dependence detected in AO basis
 Tighter screening thresholds may be required for diffuse basis sets
 Use S2THRESH > 14 and THRESH = 14 in case of SCF convergence issues
 Number of orthogonalized atomic orbitals = 396
 Maximum deviation from orthogonality = 8.850E-11
 Guess from superposition of atomic densities
 Warning:  Energy on first SCF cycle will be non-variational
 SAD guess density has 228.000000 electrons

 -----------------------------------------------------------------------
  General SCF calculation program by
  Eric Jon Sundstrom, Paul Horn, Yuezhi Mao, Dmitri Zuev, Alec White,
  David Stuck, Shaama M.S., Shane Yost, Joonho Lee, David Small,
  Daniel Levine, Susi Lehtola, Hugh Burton, Evgeny Epifanovsky,
  Bang C. Huynh
 -----------------------------------------------------------------------
 Exchange:     0.2000 Hartree-Fock + 0.0800 Slater + 0.7200 B88
 Correlation:  0.1900 VWN1RPA + 0.8100 LYP
 Using SG-1 standard quadrature grid
 using 4 threads for integral computing
 -------------------------------------------------------
 OpenMP Integral computing Module                
 Release: version 2.0, May 2017, Q-Chem Inc. Pleasanton 
 -------------------------------------------------------
 A restricted SCF calculation will be
 performed using DIIS
 SCF converges when DIIS error is below 1.0e-08
 ---------------------------------------
  Cycle       Energy         DIIS error
 ---------------------------------------
    1  -15793.4217841732      2.87e-02  
    2  -15791.0099205697      1.91e-03  
    3  -15790.9701636611      2.31e-03  
    4  -15791.0333921139      8.21e-04  
    5  -15791.0481646091      1.29e-04  
    6  -15791.0484095297      3.70e-05  
    7  -15791.0484243448      1.81e-05  
    8  -15791.0484303337      6.33e-06  
    9  -15791.0484308578      1.93e-06  
   10  -15791.0484309552      5.22e-07  
   11  -15791.0484309764      1.24e-07  
   12  -15791.0484309516      3.58e-08  
   13  -15791.0484309175      1.54e-08  
   14  -15791.0484310551      2.57e-09  Convergence criterion met
 ---------------------------------------
 SCF time:   CPU 184.43s  wall 50.00s 
 SCF   energy in the final basis set =   -15791.0484310551
 Total energy in the final basis set =   -15791.0484310551

 Q-Chem warning in module /home/taweetham/qchem52/libsym/oriorb.F, line  198:

 OriOrb: Failure to resolve orbital degeneracies.


 Q-Chem warning in module /home/taweetham/qchem52/libsym/oriorb.F, line  198:

 OriOrb: Failure to resolve orbital degeneracies.


 --------------------------------------------------------------
             Orbital Energies (a.u.) and Symmetries
 --------------------------------------------------------------

 Alpha MOs, Restricted
 -- Occupied --                  
******* -482.86 -482.86 -482.86 -176.32 -165.73 -165.72 -165.72
  1 A1    2 A1    1 B1    3 A1    4 A1    5 A1    1 B2    2 B1                 
-101.58 -101.58  -62.51  -62.51  -62.51  -56.33  -56.33  -56.33
  3 B1    6 A1    7 A1    4 B1    8 A1    9 A1    5 B1   10 A1                 
-56.327 -56.327 -56.327 -56.327 -56.326 -56.326 -35.818 -31.312
  2 B2    6 B1    3 B2    1 A2   11 A1    7 B1   12 A1   13 A1                 
-31.305 -31.305 -22.962 -22.961 -22.960 -22.956 -22.956 -10.290
  4 B2    8 B1   14 A1    5 B2    9 B1   15 A1    2 A2   10 B1                 
-10.290 -10.284 -10.282 -10.282 -10.273  -9.498  -9.498  -8.720
 16 A1   17 A1   11 B1   18 A1   19 A1   12 B1   20 A1   21 A1                 
 -8.719  -8.719  -7.263  -7.263  -7.253  -7.253  -7.252  -7.252
 13 B1   22 A1   23 A1   14 B1    6 B2    3 A2   15 B1   24 A1                 
 -6.552  -6.551  -6.551  -6.538  -6.538  -6.538  -6.537  -6.536
 25 A1   16 B1   26 A1    7 B2    8 B2    4 A2   17 B1   18 B1                 
 -6.536  -6.367  -4.781  -4.765  -4.764  -2.663  -2.662  -2.662
 27 A1   28 A1   29 A1    9 B2   19 B1   30 A1   20 B1   31 A1                 
 -2.659  -2.659  -2.659  -2.658  -2.658  -2.658  -2.647  -2.647
 10 B2   11 B2    5 A2   21 B1   32 A1   22 B1    6 A2   33 A1                 
 -2.647  -2.647  -2.646  -2.646  -2.046  -2.042  -2.041  -2.028
 23 B1   34 A1   12 B2    7 A2   35 A1   13 B2   24 B1    8 A2                 
 -2.027  -0.960  -0.917  -0.892  -0.845  -0.832  -0.816  -0.765
 36 A1   37 A1   25 B1   38 A1   26 B1   39 A1   40 A1   41 A1                 
 -0.744  -0.685  -0.632  -0.618  -0.558  -0.523  -0.473  -0.469
 27 B1   42 A1   28 B1   43 A1   29 B1   44 A1   45 A1   14 B2                 
 -0.468  -0.441  -0.418  -0.407  -0.396  -0.391  -0.359  -0.357
 30 B1   46 A1   31 B1    9 A2   47 A1   15 B2   48 A1   32 B1                 
 -0.346  -0.342  -0.333  -0.325  -0.312  -0.299  -0.291  -0.270
 10 A2   33 B1   16 B2   17 B2   49 A1   18 B2   34 B1   35 B1                 
 -0.269  -0.264
 11 A2   19 B2                                                                 
 -- Virtual --                   
 -0.099  -0.072  -0.069  -0.055  -0.032  -0.008  -0.006   0.008
 50 A1   20 B2   12 A2   51 A1   36 B1   52 A1   53 A1   54 A1                 
  0.016   0.024   0.030   0.041   0.044   0.057   0.060   0.062
 37 B1   38 B1   55 A1   21 B2   56 A1   13 A2   57 A1   22 B2                 
  0.063   0.066   0.069   0.079   0.079   0.084   0.085   0.093
 39 B1   23 B2   40 B1   58 A1   41 B1   59 A1   14 A2   24 B2                 
  0.096   0.097   0.108   0.113   0.120   0.127   0.134   0.144
 60 A1   42 B1   25 B2   61 A1   43 B1   62 A1   26 B2   44 B1                 
  0.146   0.147   0.156   0.160   0.169   0.177   0.180   0.190
 15 A2   63 A1   64 A1   27 B2   45 B1   16 A2   46 B1   65 A1                 
  0.191   0.205   0.209   0.213   0.216   0.217   0.223   0.240
 47 B1   66 A1   67 A1   48 B1   68 A1   49 B1   28 B2   69 A1                 
  0.241   0.246   0.254   0.269   0.275   0.275   0.279   0.281
 50 B1   70 A1   51 B1   71 A1   52 B1   72 A1   29 B2   53 B1                 
  0.303   0.321   0.369   0.377   0.384   0.391   0.393   0.409
 73 A1   54 B1   74 A1   75 A1   55 B1   30 B2   17 A2   56 B1                 
  0.412   0.421   0.425   0.428   0.432   0.437   0.440   0.455
 31 B2   57 B1   18 A2   76 A1   77 A1   32 B2   58 B1   19 A2                 
  0.466   0.477   0.485   0.492   0.494   0.500   0.509   0.511
 59 B1   33 B2   78 A1   79 A1   34 B2   60 B1   61 B1   80 A1                 
  0.520   0.520   0.531   0.533   0.548   0.552   0.563   0.564
 35 B2   20 A2   81 A1   82 A1   21 A2   83 A1   36 B2   22 A2                 
  0.571   0.576   0.578   0.578   0.580   0.617   0.634   0.639
 62 B1   84 A1   37 B2   23 A2   63 B1   38 B2   85 A1   39 B2                 
  0.664   0.686   0.694   0.702   0.737   0.739   0.753   0.755
 86 A1   24 A2   87 A1   64 B1   88 A1   65 B1   40 B2   89 A1                 
  0.761   0.779   0.797   0.816   0.816   0.825   0.831   0.835
 66 B1   90 A1   91 A1   92 A1   67 B1   25 A2   68 B1   69 B1                 
  0.843   0.849   0.856   0.862   0.885   0.896   0.925   0.940
 26 A2   41 B2   70 B1   93 A1   94 A1   95 A1   71 B1   27 A2                 
  0.940   0.940   0.945   0.964   1.000   1.005   1.060   1.077
 96 A1   72 B1   97 A1   42 B2   73 B1   98 A1   74 B1   75 B1                 
  1.107   1.121   1.159   1.167   1.202   1.204   1.228   1.235
 99 A1  100 A1   43 B2  101 A1   44 B2   76 B1  102 A1   28 A2                 
  1.252   1.256   1.282   1.340   1.366   1.424   1.434   1.452
 77 B1   45 B2   29 A2  103 A1   46 B2   78 B1  104 A1   79 B1                 
  1.472   1.485   1.532   1.592   1.606   1.724   1.729   1.746
 80 B1  105 A1  106 A1  107 A1   81 B1   47 B2   30 A2  108 A1                 
  1.762   1.814   1.814   1.841   1.842   1.904   1.979   2.004
 82 B1   83 B1  109 A1   31 A2   48 B2   49 B2   50 B2   32 A2                 
  2.023   2.056   2.056   2.088   2.105   2.160   2.177   2.205
110 A1   51 B2   84 B1   85 B1  111 A1   86 B1  112 A1   87 B1                 
  2.223   2.247   2.248   2.249   2.259   2.281   2.291   2.318
113 A1   33 A2  114 A1   34 A2   52 B2  115 A1   88 B1   89 B1                 
  2.341   2.421   2.469   2.473   2.548   2.572   2.575   2.713
116 A1   90 B1   91 B1  117 A1  118 A1   53 B2   92 B1   54 B2                 
  2.722   2.825   2.827   2.831   2.970   3.021   3.040   3.047
 35 A2   55 B2  119 A1   36 A2  120 A1   93 B1   56 B2  121 A1                 
  3.056   3.167   3.200   3.397   3.439   3.637   3.810   3.847
 94 B1  122 A1   95 B1  123 A1   96 B1  124 A1  125 A1   97 B1                 
  3.953   3.981   3.991   3.994   3.997   4.021   4.038   4.052
 37 A2   38 A2   57 B2   39 A2  126 A1   58 B2   59 B2  127 A1                 
  4.063   4.071   4.073   4.115   4.145   4.190   4.239   4.285
 40 A2  128 A1   98 B1   60 B2   99 B1  100 B1  129 A1  130 A1                 
  4.286   4.353   4.405   4.452   4.501   4.798   6.025   6.115
101 B1  131 A1  102 B1  132 A1  133 A1  103 B1   61 B2  104 B1                 
  6.156   6.671   6.784   6.835   7.531   7.546   7.578   7.641
134 A1  135 A1  105 B1  136 A1   62 B2   41 A2   63 B2  106 B1                 
  7.655   7.673   7.693   7.758   7.808   9.747   9.785  23.182
137 A1  107 B1  138 A1  108 B1  139 A1  140 A1  109 B1  141 A1                 
 23.757  23.761  23.910  23.919  23.994  25.811  25.820  26.153
142 A1  110 B1  111 B1  143 A1  144 A1   42 A2   64 B2  145 A1                 
 26.210  26.610  26.628  27.911  28.358  28.424  28.428  28.525
112 B1  113 B1  146 A1  147 A1   65 B2  148 A1  114 B1   43 A2                 
 28.553  28.554  28.617  28.724  47.939  48.033  48.074 127.895
 66 B2  149 A1  115 B1  150 A1  151 A1  116 B1  152 A1   67 B2                 
127.949 127.972 151.696 215.736 215.782 289.726 289.743 289.776
117 B1  153 A1  154 A1  155 A1  118 B1   68 B2   44 A2   69 B2                 
289.838 289.856 289.871 289.915 289.981 290.0291020.7401020.858
119 B1  156 A1  120 B1  157 A1  121 B1  158 A1  159 A1  122 B1                 
*******1901.860
160 A1  161 A1                                                                 

 Beta MOs, Restricted
 -- Occupied --                  
******* -482.86 -482.86 -482.86 -176.32 -165.73 -165.72 -165.72
  1 A1    2 A1    1 B1    3 A1    4 A1    5 A1    1 B2    2 B1                 
-101.58 -101.58  -62.51  -62.51  -62.51  -56.33  -56.33  -56.33
  3 B1    6 A1    7 A1    4 B1    8 A1    9 A1    5 B1   10 A1                 
-56.327 -56.327 -56.327 -56.327 -56.326 -56.326 -35.818 -31.312
  2 B2    6 B1    3 B2    1 A2   11 A1    7 B1   12 A1   13 A1                 
-31.305 -31.305 -22.962 -22.961 -22.960 -22.956 -22.956 -10.290
  4 B2    8 B1   14 A1    5 B2    9 B1   15 A1    2 A2   10 B1                 
-10.290 -10.284 -10.282 -10.282 -10.273  -9.498  -9.498  -8.720
 16 A1   17 A1   11 B1   18 A1   19 A1   12 B1   20 A1   21 A1                 
 -8.719  -8.719  -7.263  -7.263  -7.253  -7.253  -7.252  -7.252
 13 B1   22 A1   23 A1   14 B1    6 B2    3 A2   15 B1   24 A1                 
 -6.552  -6.551  -6.551  -6.538  -6.538  -6.538  -6.537  -6.536
 25 A1   16 B1   26 A1    7 B2    8 B2    4 A2   17 B1   18 B1                 
 -6.536  -6.367  -4.781  -4.765  -4.764  -2.663  -2.662  -2.662
 27 A1   28 A1   29 A1    9 B2   19 B1   30 A1   20 B1   31 A1                 
 -2.659  -2.659  -2.659  -2.658  -2.658  -2.658  -2.647  -2.647
 10 B2   11 B2    5 A2   21 B1   32 A1   22 B1    6 A2   33 A1                 
 -2.647  -2.647  -2.646  -2.646  -2.046  -2.042  -2.041  -2.028
 23 B1   34 A1   12 B2    7 A2   35 A1   13 B2   24 B1    8 A2                 
 -2.027  -0.960  -0.917  -0.892  -0.845  -0.832  -0.816  -0.765
 36 A1   37 A1   25 B1   38 A1   26 B1   39 A1   40 A1   41 A1                 
 -0.744  -0.685  -0.632  -0.618  -0.558  -0.523  -0.473  -0.469
 27 B1   42 A1   28 B1   43 A1   29 B1   44 A1   45 A1   14 B2                 
 -0.468  -0.441  -0.418  -0.407  -0.396  -0.391  -0.359  -0.357
 30 B1   46 A1   31 B1    9 A2   47 A1   15 B2   48 A1   32 B1                 
 -0.346  -0.342  -0.333  -0.325  -0.312  -0.299  -0.291  -0.270
 10 A2   33 B1   16 B2   17 B2   49 A1   18 B2   34 B1   35 B1                 
 -0.269  -0.264
 11 A2   19 B2                                                                 
 -- Virtual --                   
 -0.099  -0.072  -0.069  -0.055  -0.032  -0.008  -0.006   0.008
 50 A1   20 B2   12 A2   51 A1   36 B1   52 A1   53 A1   54 A1                 
  0.016   0.024   0.030   0.041   0.044   0.057   0.060   0.062
 37 B1   38 B1   55 A1   21 B2   56 A1   13 A2   57 A1   22 B2                 
  0.063   0.066   0.069   0.079   0.079   0.084   0.085   0.093
 39 B1   23 B2   40 B1   58 A1   41 B1   59 A1   14 A2   24 B2                 
  0.096   0.097   0.108   0.113   0.120   0.127   0.134   0.144
 60 A1   42 B1   25 B2   61 A1   43 B1   62 A1   26 B2   44 B1                 
  0.146   0.147   0.156   0.160   0.169   0.177   0.180   0.190
 15 A2   63 A1   64 A1   27 B2   45 B1   16 A2   46 B1   65 A1                 
  0.191   0.205   0.209   0.213   0.216   0.217   0.223   0.240
 47 B1   66 A1   67 A1   48 B1   68 A1   49 B1   28 B2   69 A1                 
  0.241   0.246   0.254   0.269   0.275   0.275   0.279   0.281
 50 B1   70 A1   51 B1   71 A1   52 B1   72 A1   29 B2   53 B1                 
  0.303   0.321   0.369   0.377   0.384   0.391   0.393   0.409
 73 A1   54 B1   74 A1   75 A1   55 B1   30 B2   17 A2   56 B1                 
  0.412   0.421   0.425   0.428   0.432   0.437   0.440   0.455
 31 B2   57 B1   18 A2   76 A1   77 A1   32 B2   58 B1   19 A2                 
  0.466   0.477   0.485   0.492   0.494   0.500   0.509   0.511
 59 B1   33 B2   78 A1   79 A1   34 B2   60 B1   61 B1   80 A1                 
  0.520   0.520   0.531   0.533   0.548   0.552   0.563   0.564
 35 B2   20 A2   81 A1   82 A1   21 A2   83 A1   36 B2   22 A2                 
  0.571   0.576   0.578   0.578   0.580   0.617   0.634   0.639
 62 B1   84 A1   37 B2   23 A2   63 B1   38 B2   85 A1   39 B2                 
  0.664   0.686   0.694   0.702   0.737   0.739   0.753   0.755
 86 A1   24 A2   87 A1   64 B1   88 A1   65 B1   40 B2   89 A1                 
  0.761   0.779   0.797   0.816   0.816   0.825   0.831   0.835
 66 B1   90 A1   91 A1   92 A1   67 B1   25 A2   68 B1   69 B1                 
  0.843   0.849   0.856   0.862   0.885   0.896   0.925   0.940
 26 A2   41 B2   70 B1   93 A1   94 A1   95 A1   71 B1   27 A2                 
  0.940   0.940   0.945   0.964   1.000   1.005   1.060   1.077
 96 A1   72 B1   97 A1   42 B2   73 B1   98 A1   74 B1   75 B1                 
  1.107   1.121   1.159   1.167   1.202   1.204   1.228   1.235
 99 A1  100 A1   43 B2  101 A1   44 B2   76 B1  102 A1   28 A2                 
  1.252   1.256   1.282   1.340   1.366   1.424   1.434   1.452
 77 B1   45 B2   29 A2  103 A1   46 B2   78 B1  104 A1   79 B1                 
  1.472   1.485   1.532   1.592   1.606   1.724   1.729   1.746
 80 B1  105 A1  106 A1  107 A1   81 B1   47 B2   30 A2  108 A1                 
  1.762   1.814   1.814   1.841   1.842   1.904   1.979   2.004
 82 B1   83 B1  109 A1   31 A2   48 B2   49 B2   50 B2   32 A2                 
  2.023   2.056   2.056   2.088   2.105   2.160   2.177   2.205
110 A1   51 B2   84 B1   85 B1  111 A1   86 B1  112 A1   87 B1                 
  2.223   2.247   2.248   2.249   2.259   2.281   2.291   2.318
113 A1   33 A2  114 A1   34 A2   52 B2  115 A1   88 B1   89 B1                 
  2.341   2.421   2.469   2.473   2.548   2.572   2.575   2.713
116 A1   90 B1   91 B1  117 A1  118 A1   53 B2   92 B1   54 B2                 
  2.722   2.825   2.827   2.831   2.970   3.021   3.040   3.047
 35 A2   55 B2  119 A1   36 A2  120 A1   93 B1   56 B2  121 A1                 
  3.056   3.167   3.200   3.397   3.439   3.637   3.810   3.847
 94 B1  122 A1   95 B1  123 A1   96 B1  124 A1  125 A1   97 B1                 
  3.953   3.981   3.991   3.994   3.997   4.021   4.038   4.052
 37 A2   38 A2   57 B2   39 A2  126 A1   58 B2   59 B2  127 A1                 
  4.063   4.071   4.073   4.115   4.145   4.190   4.239   4.285
 40 A2  128 A1   98 B1   60 B2   99 B1  100 B1  129 A1  130 A1                 
  4.286   4.353   4.405   4.452   4.501   4.798   6.025   6.115
101 B1  131 A1  102 B1  132 A1  133 A1  103 B1   61 B2  104 B1                 
  6.156   6.671   6.784   6.835   7.531   7.546   7.578   7.641
134 A1  135 A1  105 B1  136 A1   62 B2   41 A2   63 B2  106 B1                 
  7.655   7.673   7.693   7.758   7.808   9.747   9.785  23.182
137 A1  107 B1  138 A1  108 B1  139 A1  140 A1  109 B1  141 A1                 
 23.757  23.761  23.910  23.919  23.994  25.811  25.820  26.153
142 A1  110 B1  111 B1  143 A1  144 A1   42 A2   64 B2  145 A1                 
 26.210  26.610  26.628  27.911  28.358  28.424  28.428  28.525
112 B1  113 B1  146 A1  147 A1   65 B2  148 A1  114 B1   43 A2                 
 28.553  28.554  28.617  28.724  47.939  48.033  48.074 127.895
 66 B2  149 A1  115 B1  150 A1  151 A1  116 B1  152 A1   67 B2                 
127.949 127.972 151.696 215.736 215.782 289.726 289.743 289.776
117 B1  153 A1  154 A1  155 A1  118 B1   68 B2   44 A2   69 B2                 
289.838 289.856 289.871 289.915 289.981 290.0291020.7401020.858
119 B1  156 A1  120 B1  157 A1  121 B1  158 A1  159 A1  122 B1                 
*******1901.860
160 A1  161 A1                                                                 
 --------------------------------------------------------------

          Ground-State Mulliken Net Atomic Charges

     Atom                 Charge (a.u.)
  ----------------------------------------
      1 C                    -0.227086
      2 C                    -0.069866
      3 C                    -0.111437
      4 C                    -0.069866
      5 C                    -0.227086
      6 C                    -0.015444
      7 Cl                    0.569659
      8 Br                   -0.164200
      9 Br                   -0.208451
     10 Br                   -0.164200
     11 Cl                    0.569659
     12 I                     0.118319
  ----------------------------------------
  Sum of atomic charges =     0.000000

 -----------------------------------------------------------------
                    Cartesian Multipole Moments
 -----------------------------------------------------------------
    Charge (ESU x 10^10)
                -0.0000
    Dipole Moment (Debye)
         X       0.0000      Y       0.0000      Z       0.0672
       Tot       0.0672
    Quadrupole Moments (Debye-Ang)
        XX    -139.9388     XY       0.0000     YY    -143.6017
        XZ       0.0000     YZ       0.0000     ZZ    -135.6880
    Octopole Moments (Debye-Ang^2)
       XXX       0.0000    XXY       0.0000    XYY       0.0000
       YYY      -0.0000    XXZ     -22.1577    XYZ       0.0000
       YYZ     -13.1669    XZZ       0.0000    YZZ       0.0000
       ZZZ     -25.5337
    Hexadecapole Moments (Debye-Ang^3)
      XXXX   -3105.3354   XXXY       0.0000   XXYY    -589.7213
      XYYY       0.0000   YYYY    -177.2161   XXXZ       0.0000
      XXYZ       0.0000   XYYZ      -0.0000   YYYZ      -0.0000
      XXZZ   -1264.8359   XYZZ       0.0000   YYZZ    -818.1842
      XZZZ       0.0000   YZZZ       0.0000   ZZZZ   -4279.2592
 -----------------------------------------------------------------
 Calculating MO derivatives via CPSCF
    1     0    39    0.0250856  
    2     0    39    0.0080923  
    3     0    39    0.0017499  
    4     0    39    0.0002001  
    5    19    20    0.0000273  
    6    38     1    0.0000017  
    7    39     0    0.0000001  Converged
 Time for AOints: 304.4 s (CPU) 76.4 s (wall)
 ------------------------------------------------------------------------------
                     AOints        : Timing summary (seconds)
 ------------------------------------------------------------------------------
     job step          cpu (% of tot)      sys (% of tot)     wall (% of tot)
 ------------------------------------------------------------------------------
  AOints            0.3044E+03 ( 8.3)   0.1200E-04 ( 5.7)   0.7645E+02 ( 8.1)
 ------------------------------------------------------------------------------
   Grand Totals     0.3682E+04          0.2120E-03          0.9385E+03
 ------------------------------------------------------------------------------
 Polarizability Matrix (a.u.)
            1           2           3
    1-219.9128268   0.0000000   0.0000000
    2   0.0000000-101.4845194   0.0000000
    3  -0.0000000   0.0000000-245.8343842
 Calculating analytic Hessian of the SCF energy

 Direct stationary perturbation theory relativistic correction:

 rels  =     148.937973117157
 relv  =    -503.697007419793
 rel2e =      75.933836597567
 E_rel =    -278.825197705069

 Hessian of the SCF Energy
            1           2           3           4           5           6
    1   0.5183845   0.0000000   0.0372510  -0.0908691  -0.0000000   0.0276329
    2   0.0000000   0.1089996   0.0000000   0.0000000  -0.0521052  -0.0000000
    3   0.0372510   0.0000000   0.5581433  -0.0309542  -0.0000000  -0.2850490
    4  -0.0908691   0.0000000  -0.0309542   0.5083606   0.0000000  -0.0457856
    5  -0.0000000  -0.0521052  -0.0000000   0.0000000   0.0997612   0.0000000
    6   0.0276329  -0.0000000  -0.2850490  -0.0457856   0.0000000   0.5560876
    7   0.0296238  -0.0000000   0.0775597  -0.2402707   0.0000000   0.0599711
    8  -0.0000000   0.0024356  -0.0000000   0.0000000  -0.0505270   0.0000000
    9   0.0218042  -0.0000000  -0.0268142   0.1115804  -0.0000000  -0.1405035
   10  -0.0166515   0.0000000  -0.0286576  -0.0554603  -0.0000000   0.0267163
   11  -0.0000000   0.0032046   0.0000000   0.0000000   0.0035211  -0.0000000
   12  -0.0285800   0.0000000  -0.0510019  -0.0267163  -0.0000000   0.0580889
   13  -0.0553228   0.0000000  -0.0268309  -0.0166510   0.0000000   0.0285789
   14  -0.0000000  -0.0000480  -0.0000000  -0.0000000   0.0032046   0.0000000
   15   0.0268302  -0.0000000   0.0599221   0.0286579   0.0000000  -0.0510025
   16  -0.2354676  -0.0000000  -0.0611716   0.0279476   0.0000000  -0.0760506
   17   0.0000000  -0.0497481   0.0000000  -0.0000000   0.0044867  -0.0000000
   18  -0.1120905  -0.0000000  -0.1442413  -0.0210461  -0.0000000  -0.0269793
   19  -0.1317416  -0.0000000   0.0539543  -0.0174742  -0.0000000   0.0134271
   20  -0.0000000  -0.0236838  -0.0000000  -0.0000000   0.0035415  -0.0000000
   21   0.0527875  -0.0000000  -0.0686299   0.0329830   0.0000000  -0.0223410
   22  -0.0157451   0.0000000  -0.0116764  -0.1137456  -0.0000000  -0.0484519
   23  -0.0000000   0.0026770  -0.0000000   0.0000000  -0.0190301   0.0000000
   24  -0.0266311   0.0000000  -0.0176554  -0.0478950   0.0000000  -0.0585958
   25  -0.0024593  -0.0000000  -0.0001279  -0.0003448  -0.0000000   0.0184887
   26   0.0000000   0.0032437  -0.0000000   0.0000000   0.0025627  -0.0000000
   27   0.0024735   0.0000000   0.0031276   0.0036386   0.0000000  -0.0326519
   28  -0.0002881   0.0000000   0.0001226   0.0005530  -0.0000000  -0.0039523
   29   0.0000000  -0.0009413   0.0000000  -0.0000000   0.0032027   0.0000000
   30   0.0000592   0.0000000  -0.0001483  -0.0016637  -0.0000000  -0.0001754
   31   0.0005588  -0.0000000   0.0043462  -0.0002029   0.0000000  -0.0004212
   32   0.0000000   0.0042131   0.0000000   0.0000000  -0.0011719  -0.0000000
   33   0.0015831   0.0000000  -0.0006347  -0.0002905  -0.0000000   0.0002193
   34  -0.0000224   0.0000000  -0.0138153  -0.0018430  -0.0000000  -0.0001545
   35   0.0000000   0.0017529  -0.0000000   0.0000000   0.0025536   0.0000000
   36  -0.0031200  -0.0000000  -0.0270165  -0.0025080  -0.0000000   0.0029005
            7           8           9          10          11          12
    1   0.0296238  -0.0000000   0.0218042  -0.0166515  -0.0000000  -0.0285800
    2  -0.0000000   0.0024356  -0.0000000   0.0000000   0.0032046   0.0000000
    3   0.0775597  -0.0000000  -0.0268142  -0.0286576   0.0000000  -0.0510019
    4  -0.2402707   0.0000000   0.1115804  -0.0554603   0.0000000  -0.0267163
    5   0.0000000  -0.0505270  -0.0000000  -0.0000000   0.0035211  -0.0000000
    6   0.0599711   0.0000000  -0.1405035   0.0267163  -0.0000000   0.0580889
    7   0.5801310  -0.0000000  -0.0000002  -0.2402706  -0.0000000  -0.0599704
    8  -0.0000000   0.1016442   0.0000000  -0.0000000  -0.0505270   0.0000000
    9  -0.0000002   0.0000000   0.4827934  -0.1115805  -0.0000000  -0.1405021
   10  -0.2402706  -0.0000000  -0.1115805   0.5083611  -0.0000000   0.0457848
   11  -0.0000000  -0.0505270  -0.0000000  -0.0000000   0.0997612   0.0000000
   12  -0.0599704   0.0000000  -0.1405021   0.0457848   0.0000000   0.5560900
   13   0.0296240   0.0000000  -0.0218033  -0.0908696  -0.0000000  -0.0276318
   14   0.0000000   0.0024356  -0.0000000   0.0000000  -0.0521052  -0.0000000
   15  -0.0775601  -0.0000000  -0.0268147   0.0309549  -0.0000000  -0.2850528
   16  -0.0651068   0.0000000  -0.0000003   0.0279480   0.0000000   0.0760487
   17  -0.0000000   0.0026689   0.0000000   0.0000000   0.0044868  -0.0000000
   18  -0.0000003   0.0000000   0.0000217   0.0210461  -0.0000000  -0.0269770
   19   0.0022902  -0.0000000  -0.0005033  -0.0002029  -0.0000000   0.0004212
   20   0.0000000   0.0037191  -0.0000000  -0.0000000  -0.0011719  -0.0000000
   21  -0.0035151  -0.0000000  -0.0025113   0.0002905  -0.0000000   0.0002192
   22  -0.0333688   0.0000000  -0.0152455   0.0005530  -0.0000000   0.0039524
   23   0.0000000   0.0023588  -0.0000000  -0.0000000   0.0032027   0.0000000
   24  -0.0004850  -0.0000000   0.0013116   0.0016637   0.0000000  -0.0001753
   25  -0.0311485   0.0000000  -0.0000000  -0.0003448   0.0000000  -0.0184888
   26  -0.0000000  -0.0196307   0.0000000   0.0000000   0.0025627  -0.0000000
   27  -0.0000000  -0.0000000  -0.1451568  -0.0036387   0.0000000  -0.0326519
   28  -0.0333688  -0.0000000   0.0152455  -0.1137455   0.0000000   0.0484520
   29   0.0000000   0.0023588  -0.0000000  -0.0000000  -0.0190301   0.0000000
   30   0.0004849  -0.0000000   0.0013116   0.0478950   0.0000000  -0.0585958
   31   0.0022902   0.0000000   0.0005033  -0.0174742   0.0000000  -0.0134272
   32  -0.0000000   0.0037191  -0.0000000  -0.0000000   0.0035415   0.0000000
   33   0.0035151  -0.0000000  -0.0025112  -0.0329830   0.0000000  -0.0223410
   34  -0.0004246   0.0000000   0.0000000  -0.0018430  -0.0000000   0.0001545
   35  -0.0000000  -0.0006552  -0.0000000   0.0000000   0.0025536   0.0000000
   36   0.0000000  -0.0000000  -0.0006253   0.0025083  -0.0000000   0.0029003
           13          14          15          16          17          18
    1  -0.0553228  -0.0000000   0.0268302  -0.2354676   0.0000000  -0.1120905
    2   0.0000000  -0.0000480  -0.0000000  -0.0000000  -0.0497481  -0.0000000
    3  -0.0268309  -0.0000000   0.0599221  -0.0611716   0.0000000  -0.1442413
    4  -0.0166510  -0.0000000   0.0286579   0.0279476  -0.0000000  -0.0210461
    5   0.0000000   0.0032046   0.0000000   0.0000000   0.0044867  -0.0000000
    6   0.0285789   0.0000000  -0.0510025  -0.0760506  -0.0000000  -0.0269793
    7   0.0296240   0.0000000  -0.0775601  -0.0651068  -0.0000000  -0.0000003
    8   0.0000000   0.0024356  -0.0000000   0.0000000   0.0026689   0.0000000
    9  -0.0218033  -0.0000000  -0.0268147  -0.0000003   0.0000000   0.0000217
   10  -0.0908696   0.0000000   0.0309549   0.0279480   0.0000000   0.0210461
   11  -0.0000000  -0.0521052  -0.0000000   0.0000000   0.0044868  -0.0000000
   12  -0.0276318  -0.0000000  -0.2850528   0.0760487  -0.0000000  -0.0269770
   13   0.5183857  -0.0000000  -0.0372515  -0.2354689   0.0000000   0.1120926
   14  -0.0000000   0.1089996   0.0000000   0.0000000  -0.0497481  -0.0000000
   15  -0.0372515   0.0000000   0.5581461   0.0611724  -0.0000000  -0.1442411
   16  -0.2354689   0.0000000   0.0611724   0.5881769  -0.0000000  -0.0000002
   17   0.0000000  -0.0497481  -0.0000000  -0.0000000   0.0993816   0.0000000
   18   0.1120926  -0.0000000  -0.1442411  -0.0000002   0.0000000   0.4178825
   19   0.0005589   0.0000000  -0.0043461  -0.0409959   0.0000000   0.0178154
   20  -0.0000000   0.0042131   0.0000000   0.0000000   0.0024687  -0.0000000
   21  -0.0015831   0.0000000  -0.0006347  -0.0012463  -0.0000000   0.0028719
   22  -0.0002881  -0.0000000  -0.0001226   0.0026372   0.0000000   0.0002925
   23  -0.0000000  -0.0009413   0.0000000   0.0000000   0.0032466  -0.0000000
   24  -0.0000592   0.0000000  -0.0001483   0.0028872  -0.0000000  -0.0023119
   25  -0.0024593  -0.0000000   0.0001279   0.0000518   0.0000000   0.0000000
   26   0.0000000   0.0032437  -0.0000000  -0.0000000  -0.0009726   0.0000000
   27  -0.0024736   0.0000000   0.0031276   0.0000001  -0.0000000  -0.0008820
   28  -0.0157451  -0.0000000   0.0116764   0.0026371   0.0000000  -0.0002926
   29   0.0000000   0.0026770  -0.0000000   0.0000000   0.0032466  -0.0000000
   30   0.0266311   0.0000000  -0.0176553  -0.0028871  -0.0000000  -0.0023118
   31  -0.1317417   0.0000000  -0.0539542  -0.0409959  -0.0000000  -0.0178155
   32   0.0000000  -0.0236838  -0.0000000  -0.0000000   0.0024687  -0.0000000
   33  -0.0527875  -0.0000000  -0.0686300   0.0012462  -0.0000000   0.0028719
   34  -0.0000224  -0.0000000   0.0138152  -0.0313625  -0.0000000   0.0000000
   35   0.0000000   0.0017529   0.0000000  -0.0000000  -0.0219857  -0.0000000
   36   0.0031199   0.0000000  -0.0270166  -0.0000000   0.0000000  -0.0757027
           19          20          21          22          23          24
    1  -0.1317416  -0.0000000   0.0527875  -0.0157451  -0.0000000  -0.0266311
    2  -0.0000000  -0.0236838  -0.0000000   0.0000000   0.0026770   0.0000000
    3   0.0539543  -0.0000000  -0.0686299  -0.0116764  -0.0000000  -0.0176554
    4  -0.0174742  -0.0000000   0.0329830  -0.1137456   0.0000000  -0.0478950
    5  -0.0000000   0.0035415   0.0000000  -0.0000000  -0.0190301   0.0000000
    6   0.0134271  -0.0000000  -0.0223410  -0.0484519   0.0000000  -0.0585958
    7   0.0022902   0.0000000  -0.0035151  -0.0333688   0.0000000  -0.0004850
    8  -0.0000000   0.0037191  -0.0000000   0.0000000   0.0023588  -0.0000000
    9  -0.0005033  -0.0000000  -0.0025113  -0.0152455  -0.0000000   0.0013116
   10  -0.0002029  -0.0000000   0.0002905   0.0005530  -0.0000000   0.0016637
   11  -0.0000000  -0.0011719  -0.0000000  -0.0000000   0.0032027   0.0000000
   12   0.0004212  -0.0000000   0.0002192   0.0039524   0.0000000  -0.0001753
   13   0.0005589  -0.0000000  -0.0015831  -0.0002881  -0.0000000  -0.0000592
   14   0.0000000   0.0042131   0.0000000  -0.0000000  -0.0009413   0.0000000
   15  -0.0043461   0.0000000  -0.0006347  -0.0001226   0.0000000  -0.0001483
   16  -0.0409959   0.0000000  -0.0012463   0.0026372   0.0000000   0.0028872
   17   0.0000000   0.0024687  -0.0000000   0.0000000   0.0032466  -0.0000000
   18   0.0178154  -0.0000000   0.0028719   0.0002925  -0.0000000  -0.0023119
   19   0.1946705   0.0000000  -0.0740918   0.0020502   0.0000000  -0.0050710
   20   0.0000000   0.0107316   0.0000000  -0.0000000  -0.0002014   0.0000000
   21  -0.0740918   0.0000000   0.1069261   0.0035123   0.0000000  -0.0115241
   22   0.0020502  -0.0000000   0.0035123   0.1685647  -0.0000000   0.0668038
   23   0.0000000  -0.0002014   0.0000000  -0.0000000   0.0085495   0.0000000
   24  -0.0050710   0.0000000  -0.0115241   0.0668038   0.0000000   0.0913203
   25  -0.0001348  -0.0000000   0.0010742  -0.0083630  -0.0000000   0.0098990
   26  -0.0000000   0.0001407  -0.0000000   0.0000000  -0.0000955  -0.0000000
   27   0.0003848   0.0000000  -0.0009444   0.0020019   0.0000000  -0.0015846
   28  -0.0010757   0.0000000   0.0006713  -0.0010647  -0.0000000   0.0003716
   29  -0.0000000  -0.0000619  -0.0000000   0.0000000   0.0001738  -0.0000000
   30   0.0006585  -0.0000000  -0.0002940  -0.0003716  -0.0000000   0.0002190
   31  -0.0015009   0.0000000  -0.0003053  -0.0010757   0.0000000  -0.0006585
   32  -0.0000000   0.0001515  -0.0000000   0.0000000  -0.0000619  -0.0000000
   33   0.0003053  -0.0000000   0.0003983  -0.0006713  -0.0000000  -0.0002940
   34  -0.0064438   0.0000000  -0.0105772  -0.0001541  -0.0000000  -0.0008254
   35  -0.0000000   0.0001528  -0.0000000  -0.0000000   0.0001217   0.0000000
   36  -0.0029543   0.0000000  -0.0035362  -0.0000237   0.0000000  -0.0005616
           25          26          27          28          29          30
    1  -0.0024593   0.0000000   0.0024735  -0.0002881   0.0000000   0.0000592
    2  -0.0000000   0.0032437   0.0000000   0.0000000  -0.0009413   0.0000000
    3  -0.0001279  -0.0000000   0.0031276   0.0001226   0.0000000  -0.0001483
    4  -0.0003448   0.0000000   0.0036386   0.0005530  -0.0000000  -0.0016637
    5  -0.0000000   0.0025627   0.0000000  -0.0000000   0.0032027  -0.0000000
    6   0.0184887  -0.0000000  -0.0326519  -0.0039523   0.0000000  -0.0001754
    7  -0.0311485  -0.0000000  -0.0000000  -0.0333688   0.0000000   0.0004849
    8   0.0000000  -0.0196307  -0.0000000  -0.0000000   0.0023588  -0.0000000
    9  -0.0000000   0.0000000  -0.1451568   0.0152455  -0.0000000   0.0013116
   10  -0.0003448   0.0000000  -0.0036387  -0.1137455  -0.0000000   0.0478950
   11   0.0000000   0.0025627   0.0000000   0.0000000  -0.0190301   0.0000000
   12  -0.0184888  -0.0000000  -0.0326519   0.0484520   0.0000000  -0.0585958
   13  -0.0024593   0.0000000  -0.0024736  -0.0157451   0.0000000   0.0266311
   14  -0.0000000   0.0032437   0.0000000  -0.0000000   0.0026770   0.0000000
   15   0.0001279  -0.0000000   0.0031276   0.0116764  -0.0000000  -0.0176553
   16   0.0000518  -0.0000000   0.0000001   0.0026371   0.0000000  -0.0028871
   17   0.0000000  -0.0009726  -0.0000000   0.0000000   0.0032466  -0.0000000
   18   0.0000000   0.0000000  -0.0008820  -0.0002926  -0.0000000  -0.0023118
   19  -0.0001348  -0.0000000   0.0003848  -0.0010757  -0.0000000   0.0006585
   20  -0.0000000   0.0001407   0.0000000   0.0000000  -0.0000619  -0.0000000
   21   0.0010742  -0.0000000  -0.0009444   0.0006713  -0.0000000  -0.0002940
   22  -0.0083630   0.0000000   0.0020019  -0.0010647   0.0000000  -0.0003716
   23  -0.0000000  -0.0000955   0.0000000  -0.0000000   0.0001738  -0.0000000
   24   0.0098990  -0.0000000  -0.0015846   0.0003716  -0.0000000   0.0002190
   25   0.0536914   0.0000000  -0.0000000  -0.0083630   0.0000000  -0.0098990
   26   0.0000000   0.0089371  -0.0000000  -0.0000000  -0.0000955  -0.0000000
   27  -0.0000000  -0.0000000   0.2108053  -0.0020019   0.0000000  -0.0015846
   28  -0.0083630  -0.0000000  -0.0020019   0.1685647   0.0000000  -0.0668038
   29   0.0000000  -0.0000955   0.0000000   0.0000000   0.0085495   0.0000000
   30  -0.0098990  -0.0000000  -0.0015846  -0.0668038   0.0000000   0.0913203
   31  -0.0001348   0.0000000  -0.0003848   0.0020502  -0.0000000   0.0050710
   32   0.0000000   0.0001407   0.0000000  -0.0000000  -0.0002014   0.0000000
   33  -0.0010742  -0.0000000  -0.0009443  -0.0035123   0.0000000  -0.0115241
   34   0.0000090   0.0000000  -0.0000000  -0.0001541   0.0000000   0.0008254
   35  -0.0000000  -0.0000369   0.0000000  -0.0000000   0.0001217   0.0000000
   36   0.0000000  -0.0000000  -0.0006600   0.0000237   0.0000000  -0.0005616
           31          32          33          34          35          36
    1   0.0005588   0.0000000   0.0015831  -0.0000224   0.0000000  -0.0031200
    2  -0.0000000   0.0042131   0.0000000   0.0000000   0.0017529  -0.0000000
    3   0.0043462   0.0000000  -0.0006347  -0.0138153  -0.0000000  -0.0270165
    4  -0.0002029   0.0000000  -0.0002905  -0.0018430   0.0000000  -0.0025080
    5   0.0000000  -0.0011719  -0.0000000  -0.0000000   0.0025536  -0.0000000
    6  -0.0004212  -0.0000000   0.0002193  -0.0001545   0.0000000   0.0029005
    7   0.0022902  -0.0000000   0.0035151  -0.0004246  -0.0000000   0.0000000
    8   0.0000000   0.0037191  -0.0000000   0.0000000  -0.0006552  -0.0000000
    9   0.0005033  -0.0000000  -0.0025112   0.0000000  -0.0000000  -0.0006253
   10  -0.0174742  -0.0000000  -0.0329830  -0.0018430   0.0000000   0.0025083
   11   0.0000000   0.0035415   0.0000000  -0.0000000   0.0025536  -0.0000000
   12  -0.0134272   0.0000000  -0.0223410   0.0001545   0.0000000   0.0029003
   13  -0.1317417   0.0000000  -0.0527875  -0.0000224   0.0000000   0.0031199
   14   0.0000000  -0.0236838  -0.0000000  -0.0000000   0.0017529   0.0000000
   15  -0.0539542  -0.0000000  -0.0686300   0.0138152   0.0000000  -0.0270166
   16  -0.0409959  -0.0000000   0.0012462  -0.0313625  -0.0000000  -0.0000000
   17  -0.0000000   0.0024687  -0.0000000  -0.0000000  -0.0219857   0.0000000
   18  -0.0178155  -0.0000000   0.0028719   0.0000000  -0.0000000  -0.0757027
   19  -0.0015009  -0.0000000   0.0003053  -0.0064438  -0.0000000  -0.0029543
   20   0.0000000   0.0001515  -0.0000000   0.0000000   0.0001528   0.0000000
   21  -0.0003053  -0.0000000   0.0003983  -0.0105772  -0.0000000  -0.0035362
   22  -0.0010757   0.0000000  -0.0006713  -0.0001541  -0.0000000  -0.0000237
   23   0.0000000  -0.0000619  -0.0000000  -0.0000000   0.0001217   0.0000000
   24  -0.0006585  -0.0000000  -0.0002940  -0.0008254   0.0000000  -0.0005616
   25  -0.0001348   0.0000000  -0.0010742   0.0000090  -0.0000000   0.0000000
   26   0.0000000   0.0001407  -0.0000000   0.0000000  -0.0000369  -0.0000000
   27  -0.0003848   0.0000000  -0.0009443  -0.0000000   0.0000000  -0.0006600
   28   0.0020502  -0.0000000  -0.0035123  -0.0001541  -0.0000000   0.0000237
   29  -0.0000000  -0.0002014   0.0000000   0.0000000   0.0001217   0.0000000
   30   0.0050710   0.0000000  -0.0115241   0.0008254   0.0000000  -0.0005616
   31   0.1946705  -0.0000000   0.0740918  -0.0064438   0.0000000   0.0029543
   32  -0.0000000   0.0107316   0.0000000   0.0000000   0.0001528   0.0000000
   33   0.0740918   0.0000000   0.1069261   0.0105772  -0.0000000  -0.0035362
   34  -0.0064438   0.0000000   0.0105772   0.0487046  -0.0000000   0.0000000
   35   0.0000000   0.0001528  -0.0000000  -0.0000000   0.0135156   0.0000000
   36   0.0029543   0.0000000  -0.0035362   0.0000000   0.0000000   0.1334161
 **********************************************************************
 **                                                                  **
 **                       VIBRATIONAL ANALYSIS                       **
 **                       --------------------                       **
 **                                                                  **
 **        VIBRATIONAL FREQUENCIES (CM**-1) AND NORMAL MODES         **
 **     FORCE CONSTANTS (mDYN/ANGSTROM) AND REDUCED MASSES (AMU)     **
 **                  INFRARED INTENSITIES (KM/MOL)                   **
 **                                                                  **
 **********************************************************************


 Mode:                 1                      2                      3
 Frequency:        40.36                  47.38                  63.46
 Force Cnst:      0.0687                 0.0532                 0.0965
 Red. Mass:      71.6126                40.2475                40.6619
 IR Active:          YES                    NO                     YES
 IR Intens:        0.002                  0.000                  0.017
 Raman Active:       YES                    YES                    YES
               X      Y      Z        X      Y      Z        X      Y      Z
 C         -0.000 -0.110  0.000    0.000  0.174 -0.000   -0.000  0.217 -0.000
 C          0.000 -0.081  0.000    0.000  0.006 -0.000   -0.000  0.079  0.000
 C          0.000  0.094 -0.000    0.000  0.000 -0.000   -0.000  0.053  0.000
 C         -0.000 -0.081 -0.000    0.000 -0.006  0.000   -0.000  0.079  0.000
 C          0.000 -0.110  0.000   -0.000 -0.174  0.000    0.000  0.217 -0.000
 C          0.000 -0.006 -0.000   -0.000  0.000  0.000    0.000  0.150 -0.000
 Cl         0.000 -0.283  0.000    0.000  0.627 -0.000   -0.000  0.599 -0.000
 Br        -0.000 -0.381  0.000   -0.000 -0.276  0.000    0.000 -0.215  0.000
 Br        -0.000  0.667 -0.000   -0.000  0.000 -0.000    0.000  0.116  0.000
 Br         0.000 -0.381  0.000   -0.000  0.276  0.000   -0.000 -0.215  0.000
 Cl        -0.000 -0.283  0.000   -0.000 -0.627  0.000    0.000  0.599 -0.000
 I         -0.000  0.242 -0.000    0.000 -0.000  0.000   -0.000 -0.211 -0.000
 TransDip  -0.000  0.001 -0.000    0.000 -0.000  0.000   -0.000 -0.004 -0.000

 Mode:                 4                      5                      6
 Frequency:       130.81                 138.89                 153.61
 Force Cnst:      0.5703                 0.9289                 0.9985
 Red. Mass:      56.5685                81.7334                71.8213
 IR Active:          YES                    YES                    YES
 IR Intens:        0.588                  0.160                  0.100
 Raman Active:       YES                    YES                    YES
               X      Y      Z        X      Y      Z        X      Y      Z
 C         -0.266  0.000 -0.029   -0.005 -0.000  0.113   -0.093  0.000 -0.002
 C         -0.229  0.000 -0.061    0.028  0.000  0.089   -0.155  0.000 -0.030
 C         -0.184  0.000 -0.000    0.000  0.000  0.118   -0.119 -0.000 -0.000
 C         -0.229 -0.000  0.061   -0.028  0.000  0.089   -0.155 -0.000  0.030
 C         -0.266 -0.000  0.029    0.005 -0.000  0.113   -0.093 -0.000  0.002
 C         -0.250 -0.000  0.000    0.000 -0.000  0.174   -0.087 -0.000 -0.000
 Cl        -0.284 -0.000 -0.040   -0.080  0.000 -0.021   -0.050 -0.000  0.104
 Br        -0.117 -0.000 -0.373    0.364 -0.000 -0.461   -0.327 -0.000  0.199
 Br         0.028  0.000 -0.000    0.000  0.000  0.128    0.768  0.000 -0.000
 Br        -0.117 -0.000  0.373   -0.364 -0.000 -0.461   -0.327  0.000 -0.199
 Cl        -0.284  0.000  0.040    0.080 -0.000 -0.021   -0.050  0.000 -0.104
 I          0.420  0.000  0.000   -0.000  0.000  0.439    0.024  0.000  0.000
 TransDip   0.025  0.000  0.000   -0.000  0.000 -0.013    0.010  0.000  0.000

 Mode:                 7                      8                      9
 Frequency:       164.37                 177.99                 210.46
 Force Cnst:      0.2193                 1.2276                 1.0279
 Red. Mass:      13.7754                65.7667                39.3876
 IR Active:          YES                    YES                    YES
 IR Intens:        0.283                  0.190                  0.002
 Raman Active:       YES                    YES                    YES
               X      Y      Z        X      Y      Z        X      Y      Z
 C          0.000  0.364 -0.000    0.069 -0.000 -0.149   -0.044 -0.000 -0.060
 C          0.000  0.422 -0.000    0.039 -0.000 -0.209    0.117  0.000 -0.034
 C          0.000  0.446 -0.000    0.000  0.000 -0.354    0.118  0.000 -0.000
 C         -0.000  0.422 -0.000   -0.039 -0.000 -0.209    0.117 -0.000  0.034
 C         -0.000  0.364 -0.000   -0.069 -0.000 -0.149   -0.044 -0.000  0.060
 C         -0.000  0.360  0.000    0.000 -0.000 -0.005   -0.101 -0.000  0.000
 Cl         0.000 -0.138 -0.000    0.032  0.000 -0.240   -0.321 -0.000 -0.552
 Br        -0.000 -0.056  0.000   -0.206  0.000  0.095    0.047  0.000  0.223
 Br         0.000 -0.071 -0.000   -0.000  0.000 -0.549   -0.027 -0.000 -0.000
 Br         0.000 -0.056  0.000    0.206  0.000  0.095    0.047 -0.000 -0.223
 Cl        -0.000 -0.138 -0.000   -0.032  0.000 -0.240   -0.321  0.000  0.552
 I          0.000 -0.035  0.000   -0.000  0.000  0.457    0.119  0.000  0.000
 TransDip   0.000 -0.017  0.000   -0.000  0.000  0.014    0.001  0.000 -0.000

 Mode:                10                     11                     12
 Frequency:       225.01                 228.35                 269.28
 Force Cnst:      1.1679                 2.0398                 1.3577
 Red. Mass:      39.1523                66.3980                31.7804
 IR Active:          YES                    YES                    YES
 IR Intens:        0.000                  0.000                  0.163
 Raman Active:       YES                    YES                    YES
               X      Y      Z        X      Y      Z        X      Y      Z
 C         -0.007 -0.000 -0.014    0.093 -0.000  0.046    0.307  0.000 -0.164
 C         -0.064 -0.000 -0.051    0.178 -0.000  0.047    0.056  0.000 -0.150
 C          0.000  0.000 -0.049   -0.000  0.000 -0.170    0.087 -0.000 -0.000
 C          0.064 -0.000 -0.051   -0.178 -0.000  0.047    0.056 -0.000  0.150
 C          0.007 -0.000 -0.014   -0.093 -0.000  0.046    0.307 -0.000  0.164
 C          0.000 -0.000 -0.067   -0.000 -0.000  0.077    0.245  0.000 -0.000
 Cl         0.329  0.000  0.573    0.171  0.000  0.155    0.377 -0.000 -0.345
 Br        -0.125  0.000 -0.161    0.477  0.000  0.227   -0.219 -0.000 -0.095
 Br        -0.000 -0.000 -0.153    0.000 -0.000 -0.448   -0.055  0.000 -0.000
 Br         0.125  0.000 -0.161   -0.477  0.000  0.227   -0.219  0.000  0.095
 Cl        -0.329  0.000  0.573   -0.171  0.000  0.155    0.377  0.000  0.345
 I         -0.000 -0.000  0.002   -0.000 -0.000 -0.098   -0.002 -0.000  0.000
 TransDip  -0.000  0.000  0.000   -0.000 -0.000  0.000   -0.013 -0.000 -0.000

 Mode:                13                     14                     15
 Frequency:       322.10                 329.38                 338.44
 Force Cnst:      0.7516                 0.7927                 2.1187
 Red. Mass:      12.2949                12.4014                31.3945
 IR Active:          YES                    NO                     YES
 IR Intens:        0.047                  0.000                  0.001
 Raman Active:       YES                    YES                    YES
               X      Y      Z        X      Y      Z        X      Y      Z
 C         -0.000  0.294 -0.000   -0.000  0.458 -0.000    0.176 -0.000 -0.229
 C         -0.000 -0.267  0.000    0.000  0.532 -0.000    0.062 -0.000 -0.167
 C         -0.000 -0.534  0.000    0.000  0.000 -0.000    0.000  0.000 -0.114
 C         -0.000 -0.267 -0.000   -0.000 -0.532  0.000   -0.062  0.000 -0.167
 C          0.000  0.294 -0.000   -0.000 -0.458 -0.000   -0.176  0.000 -0.229
 C          0.000  0.625 -0.000   -0.000 -0.000 -0.000   -0.000 -0.000 -0.130
 Cl         0.000 -0.052 -0.000    0.000 -0.077  0.000    0.544  0.000 -0.219
 Br         0.000  0.016  0.000    0.000 -0.031  0.000    0.033  0.000  0.033
 Br         0.000  0.031 -0.000    0.000 -0.000  0.000   -0.000 -0.000  0.215
 Br         0.000  0.016  0.000    0.000  0.031 -0.000   -0.033 -0.000  0.033
 Cl        -0.000 -0.052 -0.000   -0.000  0.077 -0.000   -0.544 -0.000 -0.219
 I          0.000 -0.025  0.000   -0.000  0.000  0.000   -0.000  0.000  0.043
 TransDip  -0.000 -0.007 -0.000   -0.000  0.000  0.000   -0.000  0.000  0.001

 Mode:                16                     17                     18
 Frequency:       551.49                 576.67                 584.34
 Force Cnst:      2.5975                 2.3615                 2.5023
 Red. Mass:      14.4957                12.0528                12.4386
 IR Active:          YES                    YES                    YES
 IR Intens:       29.694                  0.359                  0.486
 Raman Active:       YES                    YES                    YES
               X      Y      Z        X      Y      Z        X      Y      Z
 C          0.122  0.000  0.376    0.000 -0.291  0.000   -0.173 -0.000 -0.345
 C          0.037  0.000  0.357   -0.000 -0.288  0.000    0.232 -0.000 -0.348
 C         -0.000 -0.000  0.270   -0.000  0.600  0.000    0.451  0.000  0.000
 C         -0.037  0.000  0.357   -0.000 -0.288 -0.000    0.232 -0.000  0.348
 C         -0.122  0.000  0.376    0.000 -0.291 -0.000   -0.173  0.000  0.345
 C          0.000 -0.000  0.534    0.000  0.550  0.000   -0.366  0.000  0.000
 Cl         0.120 -0.000 -0.113    0.000  0.020 -0.000    0.015  0.000  0.079
 Br        -0.045 -0.000 -0.044   -0.000  0.007 -0.000   -0.018  0.000  0.017
 Br         0.000  0.000 -0.085    0.000 -0.017 -0.000   -0.026 -0.000 -0.000
 Br         0.045 -0.000 -0.044    0.000  0.007 -0.000   -0.018  0.000 -0.017
 Cl        -0.120 -0.000 -0.113   -0.000  0.020  0.000    0.015 -0.000 -0.079
 I         -0.000  0.000 -0.045   -0.000 -0.009 -0.000    0.011 -0.000 -0.000
 TransDip  -0.000  0.000  0.175   -0.000 -0.019  0.000    0.022 -0.000  0.000

 Mode:                19                     20                     21
 Frequency:       593.35                 617.12                 676.51
 Force Cnst:      2.5063                 3.3172                 3.2402
 Red. Mass:      12.0825                14.7836                12.0161
 IR Active:          NO                     YES                    YES
 IR Intens:        0.000                 43.701                  0.084
 Raman Active:       YES                    YES                    YES
               X      Y      Z        X      Y      Z        X      Y      Z
 C          0.000 -0.529  0.000    0.301  0.000  0.146    0.000  0.418 -0.000
 C         -0.000  0.467  0.000    0.414  0.000  0.086    0.000 -0.405 -0.000
 C         -0.000 -0.000  0.000    0.416 -0.000  0.000   -0.000  0.394 -0.000
 C         -0.000 -0.467 -0.000    0.414  0.000 -0.086   -0.000 -0.405 -0.000
 C          0.000  0.529 -0.000    0.301 -0.000 -0.146   -0.000  0.418 -0.000
 C          0.000 -0.000  0.000    0.390 -0.000 -0.000    0.000 -0.409  0.000
 Cl        -0.000  0.037 -0.000   -0.185 -0.000  0.074   -0.000 -0.015  0.000
 Br         0.000 -0.012 -0.000   -0.075 -0.000 -0.037   -0.000  0.005 -0.000
 Br         0.000  0.000 -0.000   -0.010  0.000 -0.000    0.000 -0.005  0.000
 Br         0.000  0.012  0.000   -0.075  0.000  0.037    0.000  0.005  0.000
 Cl        -0.000 -0.037  0.000   -0.185  0.000 -0.074    0.000 -0.015  0.000
 I         -0.000  0.000 -0.000   -0.009  0.000  0.000   -0.000  0.003 -0.000
 TransDip  -0.000  0.000  0.000    0.212  0.000  0.000    0.000  0.009 -0.000

 Mode:                22                     23                     24
 Frequency:       798.40                 841.28                1039.22
 Force Cnst:      4.7205                 5.3609                 7.7064
 Red. Mass:      12.5691                12.8560                12.1111
 IR Active:          YES                    YES                    YES
 IR Intens:        1.386                  1.852                  0.719
 Raman Active:       YES                    YES                    YES
               X      Y      Z        X      Y      Z        X      Y      Z
 C         -0.285  0.000  0.013    0.372 -0.000 -0.306    0.246 -0.000 -0.198
 C         -0.296  0.000  0.149   -0.281 -0.000 -0.330   -0.410 -0.000 -0.255
 C         -0.000  0.000  0.585   -0.182  0.000 -0.000    0.000  0.000  0.362
 C          0.296  0.000  0.149   -0.281  0.000  0.330    0.410 -0.000 -0.255
 C          0.285  0.000  0.013    0.372 -0.000  0.306   -0.246 -0.000 -0.198
 C          0.000 -0.000 -0.508    0.307  0.000  0.000    0.000  0.000  0.448
 Cl         0.062  0.000 -0.050   -0.112  0.000  0.056   -0.026  0.000  0.016
 Br         0.013 -0.000  0.009    0.028  0.000  0.015    0.017  0.000  0.010
 Br        -0.000 -0.000 -0.058   -0.004 -0.000  0.000   -0.000  0.000 -0.013
 Br        -0.013 -0.000  0.009    0.028 -0.000 -0.015   -0.017  0.000  0.010
 Cl        -0.062  0.000 -0.050   -0.112 -0.000 -0.056    0.026 -0.000  0.016
 I          0.000  0.000  0.014    0.000  0.000 -0.000   -0.000 -0.000 -0.005
 TransDip   0.000  0.000  0.038    0.044 -0.000 -0.000    0.000 -0.000  0.027

 Mode:                25                     26                     27
 Frequency:      1159.58                1235.37                1309.79
 Force Cnst:      9.6751                10.7904                12.1579
 Red. Mass:      12.2124                12.0003                12.0283
 IR Active:          YES                    YES                    YES
 IR Intens:        0.004                  0.599                125.695
 Raman Active:       YES                    YES                    YES
               X      Y      Z        X      Y      Z        X      Y      Z
 C         -0.441  0.000  0.217   -0.188 -0.000 -0.369   -0.364 -0.000 -0.203
 C         -0.299 -0.000 -0.163   -0.193  0.000  0.373    0.371 -0.000 -0.167
 C          0.000 -0.000 -0.428    0.386 -0.000  0.000   -0.000  0.000  0.426
 C          0.299 -0.000 -0.163   -0.193 -0.000 -0.373   -0.371 -0.000 -0.167
 C          0.441  0.000  0.217   -0.188  0.000  0.369    0.364 -0.000 -0.203
 C         -0.000  0.000  0.309    0.394 -0.000  0.000   -0.000  0.000  0.372
 Cl         0.050 -0.000 -0.028   -0.002  0.000 -0.000    0.017  0.000  0.004
 Br         0.014  0.000  0.008   -0.001 -0.000 -0.000   -0.007  0.000  0.001
 Br        -0.000  0.000  0.018    0.001 -0.000  0.000    0.000  0.000 -0.011
 Br        -0.014  0.000  0.008   -0.001 -0.000  0.000    0.007 -0.000  0.001
 Cl        -0.050 -0.000 -0.028   -0.002 -0.000  0.000   -0.017  0.000  0.004
 I         -0.000 -0.000 -0.005   -0.000  0.000  0.000    0.000 -0.000 -0.002
 TransDip  -0.000 -0.000 -0.002    0.025  0.000  0.000    0.000 -0.000  0.359

 Mode:                28                     29                     30
 Frequency:      1315.25                1505.61                1510.22
 Force Cnst:     12.2724                16.0293                16.1266
 Red. Mass:      12.0411                12.0015                12.0009
 IR Active:          YES                    YES                    YES
 IR Intens:      187.077                  0.652                  0.180
 Raman Active:       YES                    YES                    YES
               X      Y      Z        X      Y      Z        X      Y      Z
 C         -0.238  0.000  0.339   -0.112 -0.000 -0.454   -0.315 -0.000 -0.122
 C         -0.232 -0.000 -0.330   -0.121  0.000  0.459    0.315 -0.000 -0.123
 C          0.408 -0.000  0.000   -0.000  0.000 -0.250   -0.521  0.000  0.000
 C         -0.232  0.000  0.330    0.121  0.000  0.459    0.315  0.000  0.123
 C         -0.238 -0.000 -0.339    0.112 -0.000 -0.454   -0.315  0.000  0.122
 C          0.405 -0.000  0.000    0.000 -0.000  0.223    0.521 -0.000 -0.000
 Cl         0.017  0.000 -0.018    0.002  0.000  0.004    0.002  0.000  0.002
 Br         0.006  0.000  0.006    0.001 -0.000 -0.002   -0.001  0.000  0.001
 Br        -0.005 -0.000 -0.000    0.000 -0.000  0.000    0.002 -0.000  0.000
 Br         0.006 -0.000 -0.006   -0.001 -0.000 -0.002   -0.001 -0.000 -0.001
 Cl         0.017 -0.000  0.018   -0.002  0.000  0.004    0.002 -0.000 -0.002
 I         -0.002  0.000 -0.000   -0.000  0.000  0.001   -0.001  0.000 -0.000
 TransDip  -0.438  0.000  0.000   -0.000  0.000 -0.026   -0.014  0.000  0.000

 STANDARD THERMODYNAMIC QUANTITIES AT   298.15 K  AND     1.00 ATM

   This Molecule has  0 Imaginary Frequencies
   Zero point vibrational energy:       24.523 kcal/mol

   Atom    1 Element C  Has Mass   12.00000
   Atom    2 Element C  Has Mass   12.00000
   Atom    3 Element C  Has Mass   12.00000
   Atom    4 Element C  Has Mass   12.00000
   Atom    5 Element C  Has Mass   12.00000
   Atom    6 Element C  Has Mass   12.00000
   Atom    7 Element Cl Has Mass   34.96885
   Atom    8 Element Br Has Mass   78.91830
   Atom    9 Element Br Has Mass   78.91830
   Atom   10 Element Br Has Mass   78.91830
   Atom   11 Element Cl Has Mass   34.96885
   Atom   12 Element I  Has Mass  126.90440
   Molecular Mass:   505.597000 amu
   Principal axes and moments of inertia in amu*Bohr^2:
                             1           2           3
    Eigenvalues --     6744.56113 11105.20621 17849.76734
          X               0.00000     1.00000    -0.00000
          Y               0.00000     0.00000     1.00000
          Z               1.00000     0.00000    -0.00000
   Rotational Symmetry Number is   2
   The Molecule is an Asymmetric Top
   Translational Enthalpy:        0.889 kcal/mol
   Rotational Enthalpy:           0.889 kcal/mol
   Vibrational Enthalpy:         30.862 kcal/mol
   gas constant (RT):             0.592 kcal/mol
   Translational Entropy:        44.548  cal/mol.K
   Rotational Entropy:           34.168  cal/mol.K
   Vibrational Entropy:          42.324  cal/mol.K

   Total Enthalpy:               33.232 kcal/mol
   Total Entropy:               121.040  cal/mol.K

 ======================================================================

 STANDARD THERMODYNAMIC QUANTITIES FOR ANHARMONIC VIBRATION -- TOSH

   Zero point vibrational energy: ************ kcal/mol

   Vibrational Enthalpy:       Infinity kcal/mol
   Vibrational Entropy:             NaN  cal/mol.K

   Total Enthalpy:             Infinity kcal/mol
   Total Entropy:                   NaN  cal/mol.K

 ======================================================================

 STANDARD THERMODYNAMIC QUANTITIES FOR ANHARMONIC VIBRATION -- VPT2

   Zero point vibrational energy: ************ kcal/mol

   Vibrational Enthalpy:       Infinity kcal/mol
   Vibrational Entropy:             NaN  cal/mol.K

   Total Enthalpy:             Infinity kcal/mol
   Total Entropy:                   NaN  cal/mol.K

 ======================================================================

Archival summary:
1\1\garfield\FREQ\ProcedureUnspecified\BasisUnspecified\1r3l26\taweetha\SatNov3005:35:362019SatNov3005:35:362019\0\\#,FREQ,ProcedureUnspecified,BasisUnspecified,\\0,1\I\C,1,2.12584\C,2,1.40329,1,120.351\C,2,1.40329,1,120.351,3,-180,0\C,3,1.40375,2,120.486,1,-180,0\C,5,1.40263,3,119.901,2,-0,0\C,6,1.40263,5,119.928,3,0,0\Cl,3,1.73886,2,120.131,1,0,0\Cl,4,1.73886,2,120.131,1,0,0\Br,6,1.90022,5,120.036,3,-180,0\Br,5,1.9003,3,119.592,2,180,0\Br,7,1.9003,6,120.507,5,180,0\\\@

 Total job time:  1238.40s(wall), 4798.34s(cpu) 
 Sat Nov 30 05:35:36 2019

        *************************************************************
        *                                                           *
        *  Thank you very much for using Q-Chem.  Have a nice day.  *
        *                                                           *
        *************************************************************
