# Supplementary material for: Geometric and energetic data from quantum chemical calculations of halobenzenes and xylenes
Source: Data Brief. 2020 Mar 5;30:105386. doi: 10.1016/j.dib.2020.105386 (PMC7114895; doi:10.1016/j.dib.2020.105386)
Supplement: Supplementary file 1 [file mmc1.zip › halobenzene/B3LYP/ClBrBrBrIBr.out]

                  Welcome to Q-Chem
     A Quantum Leap Into The Future Of Chemistry


 Q-Chem 5.2 (devel), Q-Chem, Inc., Pleasanton, CA (2019)

 Yihan Shao,  Zhengting Gan,  E. Epifanovsky,  A. T. B. Gilbert,  M. Wormit,  
 J. Kussmann,  A. W. Lange,  A. Behn,  Jia Deng,  Xintian Feng,  D. Ghosh,  
 M. Goldey,  P. R. Horn,  L. D. Jacobson,  I. Kaliman,  T. Kus,  A. Landau,  
 Jie Liu,  E. I. Proynov,  R. M. Richard,  R. P. Steele,  E. J. Sundstrom,  
 H. L. Woodcock III,  P. M. Zimmerman,  D. Zuev,  B. Albrecht,  E. Alguire,  
 S. A. Baeppler,  D. Barton,  Z. Benda,  Y. A. Bernard,  E. J. Berquist,  
 K. B. Bravaya,  H. Burton,  D. Casanova,  Chun-Min Chang,  Yunqing Chen,  
 A. Chien,  K. D. Closser,  M. P. Coons,  S. Coriani,  S. Dasgupta,  
 A. L. Dempwolff,  M. Diedenhofen,  Hainam Do,  R. G. Edgar,  Po-Tung Fang,  
 S. Faraji,  S. Fatehi,  Qingguo Feng,  K. D. Fenk,  J. Fosso-Tande,  
 J. Gayvert,  Qinghui Ge,  A. Ghysels,  G. Gidofalvi,  J. Gomes,  
 J. Gonthier,  A. Gunina,  D. Hait,  M. W. D. Hanson-Heine,  
 P. H. P. Harbach,  A. W. Hauser,  M. F. Herbst,  J. E. Herr,  
 E. G. Hohenstein,  Z. C. Holden,  Kerwin Hui,  B. C. Huynh,  T.-C. Jagau,  
 Hyunjun Ji,  B. Kaduk,  K. Khistyaev,  Jaehoon Kim,  P. Klunzinger,  K. Koh,  
 D. Kosenkov,  L. Koulias,  T. Kowalczyk,  C. M. Krauter,  A. Kunitsa,  
 Ka Un Lao,  A. Laurent,  K. V. Lawler,  Joonho Lee,  D. Lefrancois,  
 S. Lehtola,  D. S. Levine,  Yi-Pei Li,  You-Sheng Lin,  Fenglai Liu,  
 E. Livshits,  A. Luenser,  P. Manohar,  E. Mansoor,  S. F. Manzer,  
 Shan-Ping Mao,  Yuezhi Mao,  N. Mardirossian,  A. V. Marenich,  
 T. Markovich,  L. A. Martinez-Martinez,  S. A. Maurer,  N. J. Mayhall,  
 S. C. McKenzie,  J.-M. Mewes,  P. Morgante,  A. F. Morrison,  
 J. W. Mullinax,  K. Nanda,  T. S. Nguyen-Beck,  R. Olivares-Amaya,  
 J. A. Parkhill,  Zheng Pei,  T. M. Perrine,  F. Plasser,  P. Pokhilko,  
 S. Prager,  A. Prociuk,  E. Ramos,  D. R. Rehn,  F. Rob,  M. Scheurer,  
 M. Schneider,  N. Sergueev,  S. M. Sharada,  S. Sharma,  D. W. Small,  
 T. Stauch,  T. Stein,  Yu-Chuan Su,  A. J. W. Thom,  A. Tkatchenko,  
 T. Tsuchimochi,  N. M. Tubman,  L. Vogt,  M. L. Vidal,  O. Vydrov,  
 M. A. Watson,  J. Wenzel,  M. de Wergifosse,  T. A. Wesolowski,  A. White,  
 J. Witte,  A. Yamada,  Jun Yang,  K. Yao,  S. Yeganeh,  S. R. Yost,  
 Zhi-Qiang You,  A. Zech,  Igor Ying Zhang,  Xing Zhang,  Yan Zhao,  
 Ying Zhu,  B. R. Brooks,  G. K. L. Chan,  C. J. Cramer,  M. S. Gordon,  
 W. J. Hehre,  A. Klamt,  M. W. Schmidt,  C. D. Sherrill,  D. G. Truhlar,  
 A. Aspuru-Guzik,  R. Baer,  A. T. Bell,  N. A. Besley,  Jeng-Da Chai,  
 A. E. DePrince, III,  R. A. DiStasio Jr.,  A. Dreuw,  B. D. Dunietz,  
 T. R. Furlani,  Chao-Ping Hsu,  Yousung Jung,  Jing Kong,  D. S. Lambrecht,  
 WanZhen Liang,  C. Ochsenfeld,  V. A. Rassolov,  L. V. Slipchenko,  
 J. E. Subotnik,  T. Van Voorhis,  J. M. Herbert,  A. I. Krylov,  
 P. M. W. Gill,  M. Head-Gordon

 Contributors to earlier versions of Q-Chem not listed above: 
 R. D. Adamson,  B. Austin,  J. Baker,  G. J. O. Beran,  K. Brandhorst,  
 S. T. Brown,  E. F. C. Byrd,  A. K. Chakraborty,  C.-L. Cheng,  
 Siu Hung Chien,  D. M. Chipman,  D. L. Crittenden,  H. Dachsel,  
 R. J. Doerksen,  A. D. Dutoi,  L. Fusti-Molnar,  W. A. Goddard III,  
 A. Golubeva-Zadorozhnaya,  S. R. Gwaltney,  G. Hawkins,  A. Heyden,  
 S. Hirata,  G. Kedziora,  F. J. Keil,  C. Kelley,  Jihan Kim,  R. A. King,  
 R. Z. Khaliullin,  P. P. Korambath,  W. Kurlancheek,  A. M. Lee,  M. S. Lee,  
 S. V. Levchenko,  Ching Yeh Lin,  D. Liotard,  R. C. Lochan,  I. Lotan,  
 P. E. Maslen,  N. Nair,  D. P. O'Neill,  D. Neuhauser,  E. Neuscamman,  
 C. M. Oana,  R. Olson,  B. Peters,  R. Peverati,  P. A. Pieniazek,  
 Y. M. Rhee,  J. Ritchie,  M. A. Rohrdanz,  E. Rosta,  N. J. Russ,  
 H. F. Schaefer III,  N. E. Schultz,  N. Shenvi,  A. C. Simmonett,  A. Sodt,  
 D. Stuck,  K. S. Thanthiriwatte,  V. Vanovschi,  Tao Wang,  A. Warshel,  
 C. F. Williams,  Q. Wu,  X. Xu,  W. Zhang

 Please cite Q-Chem as follows:
 Y. Shao et al., Mol. Phys. 113, 184-215 (2015)
 DOI: 10.1080/00268976.2014.952696

 Q-Chem 5.2.1 for Intel X86 EM64T Linux

 Parts of Q-Chem use Armadillo 8.300.2 (Tropical Shenanigans).
 http://arma.sourceforge.net/

 Q-Chem begins on Sat Nov 30 05:35:36 2019  

Host: 
0

     Scratch files written to /scratch/taweetham/qchem24298//
NAlpha2: 246
NElect   246
Mult     1

Checking the input file for inconsistencies... 	...done.

--------------------------------------------------------------
User input:
--------------------------------------------------------------
$MOLECULE
0 1
C   
C	1	CC
C	2	CC	1	120.0		
C	3	CC	2	120.0	1	0.0
C	4	CC	3	120.0	2	0.0	
C	5 	CC	4	120.0	3	0.0
Cl	1	CCl	2	120.0	3	180.0
Br	2	CBr	3	120.0	4	180.0
Br	3	CBr	4	120.0	5	180.0
Br	4	CBr	5	120.0	6	180.0
I	5	CI	6	120.0	1	180.0
Br	6	CBr	1	120.0	2	180.0

CC=1.39483
CH=1.08673
CF=1.33960
CCl=1.72090
CBr=1.89068
CI=2.07886
$END

$REM
   JOB_TYPE	OPTIMIZATION
   BASIS	6-311++G**
   METHOD	B3LYP
   MEM_TOTAL	64000
   SYM_IGNORE	TRUE
$END

--------------------------------------------------------------
 ----------------------------------------------------------------
             Standard Nuclear Orientation (Angstroms)
    I     Atom           X                Y                Z
 ----------------------------------------------------------------
    1      C       0.0000000000     0.0000000000     0.0000000000
    2      C       0.0000000000     0.0000000000     1.3948300000
    3      C       1.2079582140     0.0000000000     2.0922450000
    4      C       2.4159164279     0.0000000000     1.3948300000
    5      C       2.4159164279     0.0000000000    -0.0000000000
    6      C       1.2079582140     0.0000000000    -0.6974150000
    7      Cl     -1.4903431174    -0.0000000000    -0.8604500000
    8      Br     -1.6373769104    -0.0000000000     2.3401700000
    9      Br      1.2079582140    -0.0000000000     3.9829250000
   10      Br      4.0532933383    -0.0000000000     2.3401700000
   11      I       4.2162619988    -0.0000000000    -1.0394300000
   12      Br      1.2079582140    -0.0000000000    -2.5880950000
 ----------------------------------------------------------------
 Nuclear Repulsion Energy =        3533.28711917 hartrees
 There are      123 alpha and      123 beta electrons
 Requested basis set is 6-311++G(d,p)
 There are 149 shells and 416 basis functions

 Total QAlloc Memory Limit  64000 MB
 Mega-Array Size       188 MB
 MEM_STATIC part       192 MB
 A cutoff of  1.0D-11 yielded   6907 shell pairs
 There are     60434 function pairs (     66943 Cartesian)
 Smallest overlap matrix eigenvalue = 2.77E-07

 Q-Chem warning in module stvman/mkSTV.C, line 318:

 Overlap eigenvalue is smaller than square root of threshold
 Use THRESH >= 12 to get rid of this warning

 Linear dependence detected in AO basis
 Tighter screening thresholds may be required for diffuse basis sets
 Use S2THRESH > 14 and THRESH = 14 in case of SCF convergence issues
 Number of orthogonalized atomic orbitals = 414
 Maximum deviation from orthogonality = 2.382E-10

 Scale SEOQF with 1.000000e-01/1.000000e-01/1.000000e-01

 Standard Electronic Orientation quadrupole field applied
 Nucleus-field energy     =    -0.0000000731 hartrees
 Guess from superposition of atomic densities
 Warning:  Energy on first SCF cycle will be non-variational
 SAD guess density has 246.000000 electrons

 -----------------------------------------------------------------------
  General SCF calculation program by
  Eric Jon Sundstrom, Paul Horn, Yuezhi Mao, Dmitri Zuev, Alec White,
  David Stuck, Shaama M.S., Shane Yost, Joonho Lee, David Small,
  Daniel Levine, Susi Lehtola, Hugh Burton, Evgeny Epifanovsky,
  Bang C. Huynh
 -----------------------------------------------------------------------
 Exchange:     0.2000 Hartree-Fock + 0.0800 Slater + 0.7200 B88
 Correlation:  0.1900 VWN1RPA + 0.8100 LYP
 Using SG-1 standard quadrature grid
 using 4 threads for integral computing
 -------------------------------------------------------
 OpenMP Integral computing Module                
 Release: version 2.0, May 2017, Q-Chem Inc. Pleasanton 
 -------------------------------------------------------
 A restricted SCF calculation will be
 performed using DIIS
 SCF converges when DIIS error is below 1.0e-08
 ---------------------------------------
  Cycle       Energy         DIIS error
 ---------------------------------------
    1  -17907.4533414813      2.90e-02  
    2  -17904.9149414242      2.05e-03  
    3  -17904.8437807548      2.67e-03  
    4  -17904.9422613745      8.99e-04  
    5  -17904.9617688019      1.35e-04  
    6  -17904.9619731087      7.47e-05  
    7  -17904.9620830541      2.56e-05  
    8  -17904.9620966094      4.49e-06  
    9  -17904.9620969460      1.79e-06  
   10  -17904.9620970011      6.73e-07  
   11  -17904.9620970081      2.65e-07  
   12  -17904.9620970104      7.62e-08  
   13  -17904.9620970102      2.15e-08  
   14  -17904.9620970119      4.90e-09  Convergence criterion met
 ---------------------------------------
 SCF time:   CPU 308.22s  wall 81.00s 
 SCF   energy in the final basis set =   -17904.9620970119
 Total energy in the final basis set =   -17904.9620970119

 --------------------------------------------------------------

                    Orbital Energies (a.u.)
 --------------------------------------------------------------

 Alpha MOs
 -- Occupied --
********-482.8570-482.8568-482.8561-482.8559-176.3185-165.7223-165.7202
********-101.5823 -62.5100 -62.5097 -62.5091 -62.5089 -56.3307 -56.3304
-56.3298 -56.3296 -56.3266 -56.3263 -56.3262 -56.3259 -56.3258 -56.3255
-56.3253 -56.3250 -35.8152 -31.3085 -31.3025 -31.3019 -22.9589 -22.9576
-22.9572 -22.9530 -22.9530 -10.2857 -10.2794 -10.2788 -10.2786 -10.2785
-10.2678  -9.4976  -8.7190  -8.7187  -8.7182  -8.7179  -7.2625  -7.2525
 -7.2514  -6.5512  -6.5510  -6.5504  -6.5502  -6.5375  -6.5372  -6.5367
 -6.5364  -6.5364  -6.5360  -6.5356  -6.5352  -6.3649  -4.7778  -4.7629
 -4.7617  -2.6620  -2.6616  -2.6611  -2.6609  -2.6583  -2.6581  -2.6576
 -2.6575  -2.6572  -2.6572  -2.6567  -2.6564  -2.6465  -2.6465  -2.6461
 -2.6460  -2.6458  -2.6457  -2.6454  -2.6453  -2.0439  -2.0393  -2.0383
 -2.0254  -2.0252  -0.9607  -0.9068  -0.8772  -0.8476  -0.8222  -0.8064
 -0.7659  -0.7406  -0.6867  -0.6315  -0.6155  -0.5584  -0.5181  -0.4745
 -0.4690  -0.4540  -0.4395  -0.4129  -0.4013  -0.3945  -0.3856  -0.3570
 -0.3455  -0.3445  -0.3364  -0.3280  -0.3133  -0.3100  -0.3005  -0.2918
 -0.2671  -0.2614  -0.2571
 -- Virtual --
 -0.0970  -0.0691  -0.0667  -0.0469  -0.0335  -0.0102  -0.0045   0.0015
  0.0163   0.0229   0.0261   0.0390   0.0409   0.0543   0.0580   0.0589
  0.0606   0.0660   0.0683   0.0685   0.0708   0.0800   0.0857   0.0928
  0.0964   0.0997   0.1021   0.1060   0.1177   0.1216   0.1328   0.1410
  0.1437   0.1512   0.1579   0.1615   0.1719   0.1726   0.1752   0.1880
  0.1965   0.2014   0.2053   0.2097   0.2172   0.2233   0.2233   0.2359
  0.2401   0.2434   0.2495   0.2570   0.2657   0.2752   0.2821   0.2837
  0.2992   0.3409   0.3488   0.3647   0.3789   0.3853   0.3930   0.4109
  0.4154   0.4211   0.4238   0.4271   0.4338   0.4343   0.4427   0.4512
  0.4550   0.4716   0.4848   0.4894   0.4898   0.4975   0.5023   0.5095
  0.5127   0.5143   0.5251   0.5288   0.5375   0.5396   0.5452   0.5552
  0.5578   0.5654   0.5666   0.5798   0.5802   0.6022   0.6097   0.6168
  0.6437   0.6680   0.6764   0.6860   0.7003   0.7123   0.7135   0.7200
  0.7378   0.7534   0.7554   0.7744   0.7863   0.7937   0.8043   0.8169
  0.8283   0.8338   0.8429   0.8430   0.8448   0.8659   0.8944   0.9191
  0.9221   0.9418   0.9436   0.9687   0.9937   1.0109   1.0362   1.0542
  1.0898   1.0910   1.1246   1.1315   1.1827   1.2053   1.2185   1.2382
  1.2409   1.2426   1.2762   1.3513   1.3668   1.4136   1.4173   1.4438
  1.4702   1.4884   1.5408   1.5759   1.6079   1.7244   1.7342   1.7505
  1.7600   1.8194   1.8234   1.8491   1.8504   1.9065   1.9809   2.0055
  2.0099   2.0202   2.0546   2.0644   2.0926   2.1062   2.1192   2.1470
  2.1903   2.2096   2.2263   2.2574   2.2601   2.2638   2.2999   2.3056
  2.3143   2.3553   2.3854   2.4549   2.4877   2.5777   2.5796   2.7149
  2.7240   2.8276   2.8353   2.8443   2.9383   2.9857   3.0497   3.0537
  3.0783   3.1590   3.2037   3.4009   3.4370   3.6518   3.8127   3.8387
  3.9500   3.9785   3.9823   3.9916   3.9930   3.9959   4.0092   4.0419
  4.0468   4.0645   4.0669   4.0771   4.0776   4.0792   4.1248   4.1324
  4.2047   4.2425   4.2562   4.2805   4.3010   4.3610   4.4020   4.4087
  4.4564   4.5541   4.8260   6.0267   6.1226   6.1638   6.6685   6.7729
  6.7877   6.8483   7.5328   7.5476   7.5497   7.5843   7.6436   7.6622
  7.6647   7.6819   7.6978   7.7540   7.7681   7.8178   9.7772  23.1787
 23.7792  23.7842  23.9455  23.9549  24.0378  25.8228  26.2232  26.6571
 27.9325  28.3609  28.4284  28.4366  28.5280  28.5553  28.5579  28.6245
 28.7310  47.9322  48.0227  48.0361  48.0870 127.8983 127.9558 127.9790
151.7182 215.7705 289.7285 289.7444 289.7465 289.7821 289.8427 289.8605
289.8642 289.8817 289.9198 289.9776 289.9899 290.03901020.73091020.8453
********1020.92491901.8839
 --------------------------------------------------------------

          Ground-State Mulliken Net Atomic Charges

     Atom                 Charge (a.u.)
  ----------------------------------------
      1 C                     0.271261
      2 C                     0.230733
      3 C                    -0.228290
      4 C                     0.040396
      5 C                     0.168153
      6 C                    -0.265475
      7 Cl                    0.543906
      8 Br                   -0.176629
      9 Br                   -0.196610
     10 Br                   -0.242845
     11 I                     0.100177
     12 Br                   -0.244778
  ----------------------------------------
  Sum of atomic charges =     0.000000

 -----------------------------------------------------------------
                    Cartesian Multipole Moments
 -----------------------------------------------------------------
    Charge (ESU x 10^10)
                -0.0000
    Dipole Moment (Debye)
         X       0.3966      Y      -0.0000      Z      -0.0513
       Tot       0.3999
    Quadrupole Moments (Debye-Ang)
        XX    -141.9453     XY       0.0000     YY    -149.1847
        XZ      -1.5045     YZ      -0.0000     ZZ    -143.1286
    Octopole Moments (Debye-Ang^2)
       XXX    -654.7848    XXY       0.0000    XYY    -232.7347
       YYY       0.0000    XXZ     -95.5882    XYZ       0.0000
       YYZ     -95.2270    XZZ    -221.3364    YZZ      -0.0000
       ZZZ    -273.7173
    Hexadecapole Moments (Debye-Ang^3)
      XXXX   -5890.5246   XXXY       0.0000   XXYY   -1095.3893
      XYYY       0.0000   YYYY    -184.7451   XXXZ    -203.4801
      XXYZ       0.0000   XYYZ     -54.7017   YYYZ      -0.0000
      XXZZ   -1673.6790   XYZZ       0.0000   YYZZ    -776.1524
      XZZZ    -161.6576   YZZZ      -0.0000   ZZZZ   -4124.1552
 -----------------------------------------------------------------
 Calculating analytic gradient of the SCF energy
 Gradient of SCF Energy
            1           2           3           4           5           6
    1   0.0011409   0.0024087  -0.0005070  -0.0013582  -0.0003853  -0.0005444
    2  -0.0000000   0.0000000  -0.0000000  -0.0000000   0.0000000   0.0000000
    3   0.0011379  -0.0036065  -0.0040434  -0.0022509  -0.0006281   0.0012584
            7           8           9          10          11          12
    1   0.0077786   0.0047380   0.0002378  -0.0033890  -0.0149844   0.0048642
    2  -0.0000000   0.0000000  -0.0000000  -0.0000000   0.0000000  -0.0000000
    3   0.0043800  -0.0003274  -0.0054548  -0.0053803   0.0094799   0.0054352
 Max gradient component =       1.498E-02
 RMS gradient           =       4.040E-03
 Gradient time:  CPU 101.59 s  wall 25.51 s
 Geometry Optimization Parameters
   NAtoms,    NIC,     NZ,  NCons,   NDum,   NFix, NCnnct, MaxDiis
       12      78      12       0       0       0       0       0


** GEOMETRY OPTIMIZATION IN DELOCALIZED INTERNAL COORDINATES **
   Searching for a Minimum

   Optimization Cycle:   1

                       Coordinates (Angstroms)
     ATOM                X               Y               Z
      1  C         0.0000000000    0.0000000000    0.0000000000
      2  C         0.0000000000    0.0000000000    1.3948300000
      3  C         1.2079582140    0.0000000000    2.0922450000
      4  C         2.4159164279    0.0000000000    1.3948300000
      5  C         2.4159164279    0.0000000000    0.0000000000
      6  C         1.2079582140    0.0000000000   -0.6974150000
      7  Cl       -1.4903431174    0.0000000000   -0.8604500000
      8  Br       -1.6373769104    0.0000000000    2.3401700000
      9  Br        1.2079582140    0.0000000000    3.9829250000
     10  Br        4.0532933383    0.0000000000    2.3401700000
     11  I         4.2162619988    0.0000000000   -1.0394300000
     12  Br        1.2079582140    0.0000000000   -2.5880950000
   Point Group: c1    Number of degrees of freedom:    30


   Energy is -17904.962097012


 Attempting to generate delocalized internal coordinates
 Initial Hessian constructed with Jon Baker's OPTIMIZE code

 21 Hessian modes will be used to form the next step
  Hessian Eigenvalues:
     0.124424    0.201019    0.201019    0.201019    0.201019    0.250000
     0.250000    0.250000    0.250000    0.250000    0.250000    0.250000
     0.250000    0.250000    0.334879    0.426727    0.426727    0.464882
     0.464882    0.464882    0.464882

 Minimum search - taking simple RFO step
 Searching for Lamda that Minimizes Along All modes
 Value Taken    Lamda =  -0.00580951
 Step Taken.  Stepsize is  0.171560

                             Maximum     Tolerance    Cnvgd?
         Gradient           0.031187      0.000300      NO
         Displacement       0.101020      0.001200      NO
         Energy change     *********      0.000001      NO


 New Cartesian Coordinates Obtained by Inverse Iteration

 Displacement from previous Coordinates is:  0.280011
 ----------------------------------------------------------------
             Standard Nuclear Orientation (Angstroms)
    I     Atom           X                Y                Z
 ----------------------------------------------------------------
    1      C      -0.0019627897     0.0000000000     0.0008957454
    2      C      -0.0057618836     0.0000000000     1.4020111826
    3      C       1.2095597918     0.0000000000     2.1033149826
    4      C       2.4286554222     0.0000000000     1.4021345766
    5      C       2.4420652211     0.0000000000    -0.0100203020
    6      C       1.2123989130     0.0000000000    -0.7020265440
    7      Cl     -1.5040061781     0.0000000000    -0.8670191552
    8      Br     -1.6675964695     0.0000000000     2.3263362615
    9      Br      1.2046788450     0.0000000000     4.0079443846
   10      Br      4.0527108885     0.0000000000     2.3979970649
   11      I       4.2982194085     0.0000000000    -1.0966861699
   12      Br      1.1365398518     0.0000000000    -2.6051020271
 ----------------------------------------------------------------
 Nuclear Repulsion Energy =        3486.45312927 hartrees
 There are      123 alpha and      123 beta electrons
 Applying Cartesian multipole field
    Component          Value
    ---------          -----
     (2,0,0)        1.00000E-11
     (0,2,0)        2.00000E-11
     (0,0,2)       -3.00000E-11
 Nucleus-field energy     =    -0.0000000745 hartrees
 Requested basis set is 6-311++G(d,p)
 There are 149 shells and 416 basis functions
 A cutoff of  1.0D-11 yielded   6874 shell pairs
 There are     60149 function pairs (     66602 Cartesian)
 Smallest overlap matrix eigenvalue = 3.12E-07

 Q-Chem warning in module stvman/mkSTV.C, line 318:

 Overlap eigenvalue is smaller than square root of threshold
 Use THRESH >= 12 to get rid of this warning

 Linear dependence detected in AO basis
 Tighter screening thresholds may be required for diffuse basis sets
 Use S2THRESH > 14 and THRESH = 14 in case of SCF convergence issues
 Number of orthogonalized atomic orbitals = 414
 Maximum deviation from orthogonality = 1.639E-10
 Guess MOs from SCF MO coefficient file

 -----------------------------------------------------------------------
  General SCF calculation program by
  Eric Jon Sundstrom, Paul Horn, Yuezhi Mao, Dmitri Zuev, Alec White,
  David Stuck, Shaama M.S., Shane Yost, Joonho Lee, David Small,
  Daniel Levine, Susi Lehtola, Hugh Burton, Evgeny Epifanovsky,
  Bang C. Huynh
 -----------------------------------------------------------------------
 Exchange:     0.2000 Hartree-Fock + 0.0800 Slater + 0.7200 B88
 Correlation:  0.1900 VWN1RPA + 0.8100 LYP
 Using SG-1 standard quadrature grid
 using 4 threads for integral computing
 -------------------------------------------------------
 OpenMP Integral computing Module                
 Release: version 2.0, May 2017, Q-Chem Inc. Pleasanton 
 -------------------------------------------------------
 A restricted SCF calculation will be
 performed using DIIS
 SCF converges when DIIS error is below 1.0e-08
 ---------------------------------------
  Cycle       Energy         DIIS error
 ---------------------------------------
    1  -17904.9608125535      4.89e-04  
    2  -17904.9624733335      2.42e-04  
    3  -17904.9604028099      3.82e-04  
    4  -17904.9638278019      3.16e-05  
    5  -17904.9638459253      1.15e-05  
    6  -17904.9638484481      4.18e-06  
    7  -17904.9638487454      1.80e-06  
    8  -17904.9638488146      3.84e-07  
    9  -17904.9638488180      1.06e-07  
   10  -17904.9638488182      6.73e-08  
   11  -17904.9638488192      2.22e-08  
   12  -17904.9638488197      5.17e-09  Convergence criterion met
 ---------------------------------------
 SCF time:   CPU 266.95s  wall 70.00s 
 SCF   energy in the final basis set =   -17904.9638488197
 Total energy in the final basis set =   -17904.9638488197

 --------------------------------------------------------------

                    Orbital Energies (a.u.)
 --------------------------------------------------------------

 Alpha MOs
 -- Occupied --
********-482.8577-482.8571-482.8568-482.8567-176.3213-165.7252-165.7229
********-101.5828 -62.5105 -62.5099 -62.5097 -62.5096 -56.3313 -56.3307
-56.3305 -56.3304 -56.3271 -56.3267 -56.3265 -56.3263 -56.3262 -56.3261
-56.3259 -56.3258 -35.8176 -31.3113 -31.3048 -31.3043 -22.9616 -22.9602
-22.9599 -22.9553 -22.9553 -10.2886 -10.2844 -10.2835 -10.2832 -10.2825
-10.2762  -9.4977  -8.7194  -8.7188  -8.7186  -8.7185  -7.2628  -7.2526
 -7.2515  -6.5517  -6.5511  -6.5509  -6.5507  -6.5378  -6.5373  -6.5370
 -6.5370  -6.5367  -6.5362  -6.5359  -6.5359  -6.3669  -4.7801  -4.7645
 -4.7635  -2.6624  -2.6619  -2.6617  -2.6614  -2.6588  -2.6581  -2.6579
 -2.6579  -2.6579  -2.6573  -2.6571  -2.6570  -2.6468  -2.6467  -2.6463
 -2.6462  -2.6460  -2.6460  -2.6459  -2.6459  -2.0455  -2.0412  -2.0403
 -2.0269  -2.0267  -0.9555  -0.9026  -0.8716  -0.8443  -0.8201  -0.8044
 -0.7625  -0.7397  -0.6818  -0.6292  -0.6173  -0.5535  -0.5161  -0.4733
 -0.4649  -0.4523  -0.4379  -0.4112  -0.3989  -0.3924  -0.3816  -0.3584
 -0.3444  -0.3442  -0.3326  -0.3276  -0.3131  -0.3073  -0.2998  -0.2929
 -0.2679  -0.2636  -0.2627
 -- Virtual --
 -0.1048  -0.0724  -0.0690  -0.0561  -0.0375  -0.0179  -0.0054  -0.0022
  0.0142   0.0225   0.0254   0.0393   0.0407   0.0543   0.0564   0.0587
  0.0614   0.0643   0.0659   0.0671   0.0700   0.0798   0.0842   0.0925
  0.0962   0.0983   0.1018   0.1052   0.1169   0.1219   0.1317   0.1406
  0.1432   0.1498   0.1591   0.1619   0.1703   0.1712   0.1740   0.1830
  0.1897   0.2003   0.2042   0.2070   0.2143   0.2220   0.2231   0.2343
  0.2386   0.2420   0.2477   0.2576   0.2656   0.2761   0.2762   0.2827
  0.2937   0.3413   0.3484   0.3669   0.3773   0.3872   0.3972   0.4094
  0.4106   0.4166   0.4199   0.4239   0.4327   0.4337   0.4449   0.4509
  0.4563   0.4672   0.4798   0.4833   0.4895   0.4954   0.5015   0.5061
  0.5105   0.5131   0.5237   0.5245   0.5358   0.5364   0.5385   0.5438
  0.5591   0.5646   0.5656   0.5734   0.5785   0.5928   0.6016   0.6064
  0.6405   0.6609   0.6683   0.6831   0.6942   0.7010   0.7126   0.7183
  0.7317   0.7469   0.7524   0.7683   0.7834   0.7838   0.8036   0.8192
  0.8257   0.8284   0.8410   0.8421   0.8441   0.8629   0.8864   0.9136
  0.9188   0.9388   0.9427   0.9600   0.9870   1.0024   1.0293   1.0424
  1.0838   1.0897   1.1208   1.1281   1.1814   1.1988   1.2085   1.2306
  1.2347   1.2376   1.2693   1.3408   1.3585   1.4036   1.4141   1.4384
  1.4603   1.4620   1.5295   1.5645   1.5978   1.7182   1.7251   1.7371
  1.7498   1.8092   1.8133   1.8376   1.8434   1.8969   1.9792   2.0039
  2.0086   2.0087   2.0435   2.0604   2.0857   2.0978   2.1201   2.1309
  2.1826   2.2005   2.2154   2.2459   2.2461   2.2588   2.2848   2.2881
  2.3094   2.3434   2.3722   2.4523   2.4769   2.5713   2.5721   2.7119
  2.7187   2.8242   2.8257   2.8295   2.9326   2.9753   3.0377   3.0415
  3.0505   3.1403   3.1850   3.3861   3.4174   3.6246   3.7973   3.8245
  3.9519   3.9788   3.9855   3.9909   3.9920   3.9946   4.0031   4.0321
  4.0387   4.0632   4.0638   4.0701   4.0726   4.0827   4.1169   4.1253
  4.1914   4.2321   4.2516   4.2690   4.2908   4.3571   4.4017   4.4057
  4.4499   4.5193   4.7989   6.0202   6.1106   6.1400   6.6576   6.7677
  6.7825   6.8410   7.5316   7.5466   7.5490   7.5820   7.6386   7.6583
  7.6606   7.6750   7.6965   7.7450   7.7604   7.8083   9.7703  23.1775
 23.7485  23.7560  23.9040  23.9100  23.9891  25.8219  26.2221  26.6407
 27.9057  28.3547  28.4130  28.4255  28.5254  28.5510  28.5512  28.6143
 28.7197  47.9252  48.0191  48.0322  48.0814 127.8925 127.9466 127.9652
151.6943 215.7629 289.7268 289.7429 289.7452 289.7794 289.8370 289.8545
289.8617 289.8760 289.9156 289.9685 289.9820 290.02901020.72241020.8408
********1020.91801901.8588
 --------------------------------------------------------------

          Ground-State Mulliken Net Atomic Charges

     Atom                 Charge (a.u.)
  ----------------------------------------
      1 C                     0.182418
      2 C                     0.237522
      3 C                    -0.228027
      4 C                     0.002352
      5 C                     0.297686
      6 C                    -0.298763
      7 Cl                    0.540713
      8 Br                   -0.176860
      9 Br                   -0.191230
     10 Br                   -0.230042
     11 I                     0.107836
     12 Br                   -0.243606
  ----------------------------------------
  Sum of atomic charges =     0.000000

 -----------------------------------------------------------------
                    Cartesian Multipole Moments
 -----------------------------------------------------------------
    Charge (ESU x 10^10)
                -0.0000
    Dipole Moment (Debye)
         X       0.3612      Y       0.0000      Z      -0.0304
       Tot       0.3625
    Quadrupole Moments (Debye-Ang)
        XX    -141.7848     XY      -0.0000     YY    -149.5739
        XZ      -1.4092     YZ      -0.0000     ZZ    -142.9702
    Octopole Moments (Debye-Ang^2)
       XXX    -655.3450    XXY       0.0000    XYY    -233.9800
       YYY      -0.0000    XXZ     -95.9750    XYZ      -0.0000
       YYZ     -94.6144    XZZ    -221.0321    YZZ      -0.0000
       ZZZ    -270.6051
    Hexadecapole Moments (Debye-Ang^3)
      XXXX   -5995.2642   XXXY      -0.0000   XXYY   -1118.1444
      XYYY      -0.0000   YYYY    -185.6664   XXXZ    -210.6521
      XXYZ       0.0000   XYYZ     -52.3467   YYYZ      -0.0000
      XXZZ   -1698.9354   XYZZ      -0.0000   YYZZ    -790.3756
      XZZZ    -143.9662   YZZZ      -0.0000   ZZZZ   -4194.9027
 -----------------------------------------------------------------
 Calculating analytic gradient of the SCF energy
 Gradient of SCF Energy
            1           2           3           4           5           6
    1  -0.0012817  -0.0001632  -0.0000194  -0.0004905   0.0032176  -0.0044601
    2   0.0000000  -0.0000000   0.0000000   0.0000000  -0.0000000  -0.0000000
    3  -0.0006143  -0.0014742   0.0003534   0.0036442  -0.0019864  -0.0006915
            7           8           9          10          11          12
    1   0.0021695  -0.0012247   0.0015281  -0.0005616   0.0047262  -0.0034402
    2   0.0000000  -0.0000000  -0.0000000  -0.0000000   0.0000000   0.0000000
    3   0.0000833  -0.0003262   0.0010174   0.0032217  -0.0027365  -0.0004909
 Max gradient component =       4.726E-03
 RMS gradient           =       1.786E-03
 Gradient time:  CPU 99.43 s  wall 24.97 s
 Geometry Optimization Parameters
   NAtoms,    NIC,     NZ,  NCons,   NDum,   NFix, NCnnct, MaxDiis
       12      78      12       0       0       0       0       0

 Cartesian Hessian Update
 Hessian updated using BFGS update


** GEOMETRY OPTIMIZATION IN DELOCALIZED INTERNAL COORDINATES **
   Searching for a Minimum

   Optimization Cycle:   2

                       Coordinates (Angstroms)
     ATOM                X               Y               Z
      1  C        -0.0019627897    0.0000000000    0.0008957454
      2  C        -0.0057618836    0.0000000000    1.4020111826
      3  C         1.2095597918    0.0000000000    2.1033149826
      4  C         2.4286554222    0.0000000000    1.4021345766
      5  C         2.4420652211    0.0000000000   -0.0100203020
      6  C         1.2123989130    0.0000000000   -0.7020265440
      7  Cl       -1.5040061781    0.0000000000   -0.8670191552
      8  Br       -1.6675964695    0.0000000000    2.3263362615
      9  Br        1.2046788450    0.0000000000    4.0079443846
     10  Br        4.0527108885    0.0000000000    2.3979970649
     11  I         4.2982194085    0.0000000000   -1.0966861699
     12  Br        1.1365398518    0.0000000000   -2.6051020271
   Point Group: c1    Number of degrees of freedom:    30


   Energy is -17904.963848820

 Hessian updated using BFGS update

 10 Hessian modes will be used to form the next step
  Hessian Eigenvalues:
     0.131268    0.198344    0.201093    0.246406    0.303269    0.327272
     0.426712    0.434155    0.457894    0.536021

 Minimum search - taking simple RFO step
 Searching for Lamda that Minimizes Along All modes
 Value Taken    Lamda =  -0.00085357
 Step Taken.  Stepsize is  0.047569

                             Maximum     Tolerance    Cnvgd?
         Gradient           0.014403      0.000300      NO
         Displacement       0.033385      0.001200      NO
         Energy change     -0.001752      0.000001      NO


 New Cartesian Coordinates Obtained by Inverse Iteration

 Displacement from previous Coordinates is:  0.114817
 ----------------------------------------------------------------
             Standard Nuclear Orientation (Angstroms)
    I     Atom           X                Y                Z
 ----------------------------------------------------------------
    1      C      -0.0049026904     0.0000000000     0.0002170323
    2      C      -0.0058583591     0.0000000000     1.4030729117
    3      C       1.2087297898     0.0000000000     2.1046448093
    4      C       2.4268164352     0.0000000000     1.4011468848
    5      C       2.4336190891     0.0000000000    -0.0051965751
    6      C       1.2126661924     0.0000000000    -0.7009353268
    7      Cl     -1.5136519809     0.0000000000    -0.8619852388
    8      Br     -1.6624322584     0.0000000000     2.3344870277
    9      Br      1.1896118752     0.0000000000     4.0080303691
   10      Br      4.0673010942     0.0000000000     2.3667566669
   11      I       4.2788864172     0.0000000000    -1.0857295434
   12      Br      1.1747154168     0.0000000000    -2.6047290178
 ----------------------------------------------------------------
 Nuclear Repulsion Energy =        3494.41303209 hartrees
 There are      123 alpha and      123 beta electrons
 Applying Cartesian multipole field
    Component          Value
    ---------          -----
     (2,0,0)        1.00000E-11
     (0,2,0)        2.00000E-11
     (0,0,2)       -3.00000E-11
 Nucleus-field energy     =    -0.0000000740 hartrees
 Requested basis set is 6-311++G(d,p)
 There are 149 shells and 416 basis functions
 A cutoff of  1.0D-11 yielded   6874 shell pairs
 There are     60177 function pairs (     66636 Cartesian)
 Smallest overlap matrix eigenvalue = 3.06E-07

 Q-Chem warning in module stvman/mkSTV.C, line 318:

 Overlap eigenvalue is smaller than square root of threshold
 Use THRESH >= 12 to get rid of this warning

 Linear dependence detected in AO basis
 Tighter screening thresholds may be required for diffuse basis sets
 Use S2THRESH > 14 and THRESH = 14 in case of SCF convergence issues
 Number of orthogonalized atomic orbitals = 414
 Maximum deviation from orthogonality = 1.559E-10
 Guess MOs from SCF MO coefficient file

 -----------------------------------------------------------------------
  General SCF calculation program by
  Eric Jon Sundstrom, Paul Horn, Yuezhi Mao, Dmitri Zuev, Alec White,
  David Stuck, Shaama M.S., Shane Yost, Joonho Lee, David Small,
  Daniel Levine, Susi Lehtola, Hugh Burton, Evgeny Epifanovsky,
  Bang C. Huynh
 -----------------------------------------------------------------------
 Exchange:     0.2000 Hartree-Fock + 0.0800 Slater + 0.7200 B88
 Correlation:  0.1900 VWN1RPA + 0.8100 LYP
 Using SG-1 standard quadrature grid
 using 4 threads for integral computing
 -------------------------------------------------------
 OpenMP Integral computing Module                
 Release: version 2.0, May 2017, Q-Chem Inc. Pleasanton 
 -------------------------------------------------------
 A restricted SCF calculation will be
 performed using DIIS
 SCF converges when DIIS error is below 1.0e-08
 ---------------------------------------
  Cycle       Energy         DIIS error
 ---------------------------------------
    1  -17904.9637132888      1.80e-04  
    2  -17904.9641200549      6.39e-05  
    3  -17904.9639112892      1.14e-04  
    4  -17904.9642089109      1.32e-05  
    5  -17904.9642125093      4.30e-06  
    6  -17904.9642128731      1.02e-06  
    7  -17904.9642128936      3.14e-07  
    8  -17904.9642128953      1.44e-07  
    9  -17904.9642128965      5.63e-08  
   10  -17904.9642128954      7.45e-09  Convergence criterion met
 ---------------------------------------
 SCF time:   CPU 227.18s  wall 60.00s 
 SCF   energy in the final basis set =   -17904.9642128954
 Total energy in the final basis set =   -17904.9642128954

 --------------------------------------------------------------

                    Orbital Energies (a.u.)
 --------------------------------------------------------------

 Alpha MOs
 -- Occupied --
********-482.8576-482.8572-482.8570-482.8569-176.3205-165.7244-165.7221
********-101.5830 -62.5104 -62.5101 -62.5098 -62.5098 -56.3312 -56.3309
-56.3306 -56.3305 -56.3270 -56.3267 -56.3266 -56.3264 -56.3264 -56.3263
-56.3260 -56.3260 -35.8169 -31.3105 -31.3041 -31.3036 -22.9609 -22.9594
-22.9591 -22.9546 -22.9546 -10.2892 -10.2838 -10.2831 -10.2831 -10.2824
-10.2742  -9.4979  -8.7193  -8.7190  -8.7187  -8.7187  -7.2629  -7.2528
 -7.2517  -6.5517  -6.5513  -6.5511  -6.5509  -6.5378  -6.5374  -6.5371
 -6.5371  -6.5366  -6.5364  -6.5361  -6.5360  -6.3663  -4.7794  -4.7639
 -4.7629  -2.6623  -2.6620  -2.6618  -2.6616  -2.6588  -2.6583  -2.6581
 -2.6580  -2.6578  -2.6575  -2.6572  -2.6572  -2.6467  -2.6466  -2.6465
 -2.6464  -2.6462  -2.6461  -2.6460  -2.6460  -2.0449  -2.0406  -2.0397
 -2.0263  -2.0261  -0.9555  -0.9022  -0.8729  -0.8448  -0.8204  -0.8047
 -0.7630  -0.7399  -0.6825  -0.6301  -0.6164  -0.5542  -0.5162  -0.4734
 -0.4651  -0.4525  -0.4383  -0.4117  -0.3985  -0.3921  -0.3827  -0.3575
 -0.3445  -0.3437  -0.3344  -0.3277  -0.3131  -0.3092  -0.2998  -0.2925
 -0.2678  -0.2635  -0.2611
 -- Virtual --
 -0.1039  -0.0716  -0.0694  -0.0545  -0.0373  -0.0166  -0.0054  -0.0019
  0.0134   0.0226   0.0252   0.0393   0.0407   0.0543   0.0564   0.0586
  0.0611   0.0643   0.0661   0.0671   0.0701   0.0797   0.0839   0.0918
  0.0963   0.0987   0.1016   0.1050   0.1169   0.1213   0.1317   0.1408
  0.1434   0.1499   0.1583   0.1618   0.1714   0.1716   0.1736   0.1842
  0.1927   0.2016   0.2026   0.2078   0.2140   0.2213   0.2231   0.2349
  0.2382   0.2424   0.2487   0.2566   0.2656   0.2762   0.2776   0.2828
  0.2944   0.3407   0.3477   0.3659   0.3772   0.3854   0.3951   0.4107
  0.4109   0.4181   0.4195   0.4256   0.4318   0.4338   0.4417   0.4512
  0.4561   0.4670   0.4830   0.4839   0.4899   0.4945   0.5017   0.5078
  0.5134   0.5135   0.5239   0.5242   0.5365   0.5376   0.5390   0.5445
  0.5587   0.5645   0.5652   0.5739   0.5780   0.5968   0.6043   0.6063
  0.6411   0.6599   0.6697   0.6837   0.6959   0.7037   0.7116   0.7174
  0.7324   0.7486   0.7526   0.7685   0.7845   0.7845   0.8036   0.8190
  0.8252   0.8284   0.8413   0.8425   0.8438   0.8621   0.8871   0.9134
  0.9180   0.9389   0.9416   0.9622   0.9856   1.0035   1.0303   1.0446
  1.0836   1.0887   1.1215   1.1282   1.1781   1.2022   1.2102   1.2306
  1.2353   1.2376   1.2676   1.3428   1.3604   1.4093   1.4116   1.4392
  1.4622   1.4671   1.5313   1.5666   1.5962   1.7192   1.7256   1.7398
  1.7494   1.8101   1.8141   1.8405   1.8425   1.8977   1.9792   2.0040
  2.0086   2.0099   2.0441   2.0609   2.0861   2.1001   2.1161   2.1346
  2.1824   2.1992   2.2172   2.2478   2.2481   2.2586   2.2876   2.2906
  2.3075   2.3453   2.3723   2.4509   2.4775   2.5709   2.5727   2.7118
  2.7195   2.8241   2.8279   2.8302   2.9318   2.9771   3.0390   3.0412
  3.0535   3.1428   3.1849   3.3859   3.4212   3.6271   3.8008   3.8242
  3.9513   3.9801   3.9824   3.9915   3.9919   3.9939   4.0040   4.0375
  4.0390   4.0631   4.0636   4.0723   4.0729   4.0778   4.1177   4.1261
  4.1938   4.2341   4.2503   4.2715   4.2918   4.3571   4.4015   4.4059
  4.4517   4.5261   4.8032   6.0218   6.1125   6.1436   6.6595   6.7681
  6.7830   6.8403   7.5316   7.5465   7.5490   7.5822   7.6387   7.6571
  7.6599   7.6785   7.6955   7.7461   7.7617   7.8086   9.7691  23.1770
 23.7555  23.7559  23.9067  23.9179  23.9936  25.8207  26.2159  26.6389
 27.9111  28.3562  28.4160  28.4273  28.5262  28.5519  28.5527  28.6167
 28.7219  47.9261  48.0192  48.0324  48.0806 127.8940 127.9483 127.9679
151.6991 215.7616 289.7267 289.7429 289.7452 289.7796 289.8374 289.8563
289.8587 289.8773 289.9165 289.9693 289.9829 290.02941020.72361020.8410
********1020.91691901.8639
 --------------------------------------------------------------

          Ground-State Mulliken Net Atomic Charges

     Atom                 Charge (a.u.)
  ----------------------------------------
      1 C                     0.223289
      2 C                     0.225287
      3 C                    -0.225320
      4 C                     0.025173
      5 C                     0.265349
      6 C                    -0.315644
      7 Cl                    0.540759
      8 Br                   -0.177419
      9 Br                   -0.190872
     10 Br                   -0.231440
     11 I                     0.105119
     12 Br                   -0.244278
  ----------------------------------------
  Sum of atomic charges =     0.000000

 -----------------------------------------------------------------
                    Cartesian Multipole Moments
 -----------------------------------------------------------------
    Charge (ESU x 10^10)
                -0.0000
    Dipole Moment (Debye)
         X       0.3762      Y       0.0000      Z      -0.0281
       Tot       0.3772
    Quadrupole Moments (Debye-Ang)
        XX    -141.7756     XY      -0.0000     YY    -149.5327
        XZ      -1.6210     YZ       0.0000     ZZ    -143.0397
    Octopole Moments (Debye-Ang^2)
       XXX    -655.1930    XXY      -0.0000    XYY    -233.8683
       YYY      -0.0000    XXZ     -95.9927    XYZ       0.0000
       YYZ     -94.6061    XZZ    -221.7249    YZZ       0.0000
       ZZZ    -271.1402
    Hexadecapole Moments (Debye-Ang^3)
      XXXX   -5982.9021   XXXY      -0.0000   XXYY   -1115.8769
      XYYY      -0.0000   YYYY    -185.5667   XXXZ    -198.9004
      XXYZ      -0.0000   XYYZ     -49.7779   YYYZ       0.0000
      XXZZ   -1698.0960   XYZZ       0.0000   YYZZ    -787.4634
      XZZZ    -145.3868   YZZZ       0.0000   ZZZZ   -4179.8274
 -----------------------------------------------------------------
 Calculating analytic gradient of the SCF energy
 Gradient of SCF Energy
            1           2           3           4           5           6
    1  -0.0013819  -0.0000053  -0.0006262   0.0002989   0.0008264   0.0000173
    2  -0.0000000   0.0000000   0.0000000   0.0000000  -0.0000000  -0.0000000
    3  -0.0002561   0.0001032   0.0003165   0.0002926  -0.0006070  -0.0000577
            7           8           9          10          11          12
    1  -0.0003432  -0.0001688  -0.0011088   0.0010812   0.0005677   0.0008428
    2  -0.0000000  -0.0000000   0.0000000   0.0000000   0.0000000   0.0000000
    3   0.0006961   0.0002856   0.0007851  -0.0004981  -0.0004012  -0.0006589
 Max gradient component =       1.382E-03
 RMS gradient           =       5.086E-04
 Gradient time:  CPU 99.28 s  wall 24.93 s
 Geometry Optimization Parameters
   NAtoms,    NIC,     NZ,  NCons,   NDum,   NFix, NCnnct, MaxDiis
       12      78      12       0       0       0       0       0

 Cartesian Hessian Update
 Hessian updated using BFGS update


** GEOMETRY OPTIMIZATION IN DELOCALIZED INTERNAL COORDINATES **
   Searching for a Minimum

   Optimization Cycle:   3

                       Coordinates (Angstroms)
     ATOM                X               Y               Z
      1  C        -0.0049026904    0.0000000000    0.0002170323
      2  C        -0.0058583591    0.0000000000    1.4030729117
      3  C         1.2087297898    0.0000000000    2.1046448093
      4  C         2.4268164352    0.0000000000    1.4011468848
      5  C         2.4336190891    0.0000000000   -0.0051965751
      6  C         1.2126661924    0.0000000000   -0.7009353268
      7  Cl       -1.5136519809    0.0000000000   -0.8619852388
      8  Br       -1.6624322584    0.0000000000    2.3344870277
      9  Br        1.1896118752    0.0000000000    4.0080303691
     10  Br        4.0673010942    0.0000000000    2.3667566669
     11  I         4.2788864172    0.0000000000   -1.0857295434
     12  Br        1.1747154168    0.0000000000   -2.6047290178
   Point Group: c1    Number of degrees of freedom:    30


   Energy is -17904.964212895

 Hessian updated using BFGS update

 13 Hessian modes will be used to form the next step
  Hessian Eigenvalues:
     0.123652    0.197893    0.200939    0.201058    0.246340    0.249421
     0.326029    0.368281    0.426717    0.434014    0.448928    0.464832
     0.555295

 Minimum search - taking simple RFO step
 Searching for Lamda that Minimizes Along All modes
 Value Taken    Lamda =  -0.00010180
 Step Taken.  Stepsize is  0.019479

                             Maximum     Tolerance    Cnvgd?
         Gradient           0.004310      0.000300      NO
         Displacement       0.012068      0.001200      NO
         Energy change     -0.000364      0.000001      NO


 New Cartesian Coordinates Obtained by Inverse Iteration

 Displacement from previous Coordinates is:  0.041144
 ----------------------------------------------------------------
             Standard Nuclear Orientation (Angstroms)
    I     Atom           X                Y                Z
 ----------------------------------------------------------------
    1      C      -0.0032802423     0.0000000000     0.0002443256
    2      C      -0.0056192362     0.0000000000     1.4027861716
    3      C       1.2093348485     0.0000000000     2.1030543808
    4      C       2.4250119988     0.0000000000     1.4002641422
    5      C       2.4317066270     0.0000000000    -0.0042432166
    6      C       1.2126028009     0.0000000000    -0.7000456732
    7      Cl     -1.5081250092     0.0000000000    -0.8687763033
    8      Br     -1.6617553025     0.0000000000     2.3329533004
    9      Br      1.2033251902     0.0000000000     4.0042985892
   10      Br      4.0597061601     0.0000000000     2.3717394253
   11      I       4.2734252054     0.0000000000    -1.0805841207
   12      Br      1.1691679803     0.0000000000    -2.6019110213
 ----------------------------------------------------------------
 Nuclear Repulsion Energy =        3498.12699111 hartrees
 There are      123 alpha and      123 beta electrons
 Applying Cartesian multipole field
    Component          Value
    ---------          -----
     (2,0,0)        1.00000E-11
     (0,2,0)        2.00000E-11
     (0,0,2)       -3.00000E-11
 Nucleus-field energy     =    -0.0000000740 hartrees
 Requested basis set is 6-311++G(d,p)
 There are 149 shells and 416 basis functions
 A cutoff of  1.0D-11 yielded   6878 shell pairs
 There are     60225 function pairs (     66693 Cartesian)
 Smallest overlap matrix eigenvalue = 3.03E-07

 Q-Chem warning in module stvman/mkSTV.C, line 318:

 Overlap eigenvalue is smaller than square root of threshold
 Use THRESH >= 12 to get rid of this warning

 Linear dependence detected in AO basis
 Tighter screening thresholds may be required for diffuse basis sets
 Use S2THRESH > 14 and THRESH = 14 in case of SCF convergence issues
 Number of orthogonalized atomic orbitals = 414
 Maximum deviation from orthogonality = 2.312E-10
 Guess MOs from SCF MO coefficient file

 -----------------------------------------------------------------------
  General SCF calculation program by
  Eric Jon Sundstrom, Paul Horn, Yuezhi Mao, Dmitri Zuev, Alec White,
  David Stuck, Shaama M.S., Shane Yost, Joonho Lee, David Small,
  Daniel Levine, Susi Lehtola, Hugh Burton, Evgeny Epifanovsky,
  Bang C. Huynh
 -----------------------------------------------------------------------
 Exchange:     0.2000 Hartree-Fock + 0.0800 Slater + 0.7200 B88
 Correlation:  0.1900 VWN1RPA + 0.8100 LYP
 Using SG-1 standard quadrature grid
 using 4 threads for integral computing
 -------------------------------------------------------
 OpenMP Integral computing Module                
 Release: version 2.0, May 2017, Q-Chem Inc. Pleasanton 
 -------------------------------------------------------
 A restricted SCF calculation will be
 performed using DIIS
 SCF converges when DIIS error is below 1.0e-08
 ---------------------------------------
  Cycle       Energy         DIIS error
 ---------------------------------------
    1  -17904.9641812337      6.78e-05  
    2  -17904.9642302428      2.44e-05  
    3  -17904.9641978235      4.42e-05  
    4  -17904.9642438015      3.75e-06  
    5  -17904.9642440798      1.49e-06  
    6  -17904.9642441183      6.59e-07  
    7  -17904.9642441260      2.12e-07  
    8  -17904.9642441269      6.46e-08  
    9  -17904.9642441285      2.21e-08  
   10  -17904.9642441278      7.52e-09  Convergence criterion met
 ---------------------------------------
 SCF time:   CPU 221.29s  wall 58.00s 
 SCF   energy in the final basis set =   -17904.9642441278
 Total energy in the final basis set =   -17904.9642441278

 --------------------------------------------------------------

                    Orbital Energies (a.u.)
 --------------------------------------------------------------

 Alpha MOs
 -- Occupied --
********-482.8576-482.8572-482.8569-482.8567-176.3203-165.7242-165.7219
********-101.5828 -62.5105 -62.5100 -62.5097 -62.5097 -56.3312 -56.3308
-56.3305 -56.3304 -56.3271 -56.3267 -56.3266 -56.3263 -56.3263 -56.3262
-56.3259 -56.3258 -35.8168 -31.3103 -31.3040 -31.3034 -22.9607 -22.9593
-22.9589 -22.9545 -22.9545 -10.2888 -10.2831 -10.2826 -10.2825 -10.2822
-10.2736  -9.4977  -8.7193  -8.7189  -8.7186  -8.7186  -7.2627  -7.2526
 -7.2515  -6.5517  -6.5512  -6.5510  -6.5508  -6.5378  -6.5374  -6.5371
 -6.5371  -6.5366  -6.5363  -6.5360  -6.5360  -6.3662  -4.7793  -4.7638
 -4.7628  -2.6623  -2.6620  -2.6617  -2.6615  -2.6588  -2.6582  -2.6580
 -2.6580  -2.6579  -2.6575  -2.6571  -2.6571  -2.6467  -2.6467  -2.6464
 -2.6463  -2.6461  -2.6461  -2.6460  -2.6460  -2.0448  -2.0405  -2.0396
 -2.0262  -2.0260  -0.9560  -0.9027  -0.8732  -0.8450  -0.8208  -0.8049
 -0.7633  -0.7401  -0.6829  -0.6302  -0.6166  -0.5547  -0.5164  -0.4734
 -0.4656  -0.4528  -0.4385  -0.4118  -0.3989  -0.3924  -0.3829  -0.3576
 -0.3445  -0.3442  -0.3342  -0.3279  -0.3132  -0.3086  -0.2998  -0.2928
 -0.2678  -0.2633  -0.2609
 -- Virtual --
 -0.1032  -0.0714  -0.0689  -0.0538  -0.0369  -0.0158  -0.0053  -0.0016
  0.0137   0.0226   0.0253   0.0392   0.0407   0.0543   0.0566   0.0587
  0.0611   0.0645   0.0664   0.0672   0.0701   0.0798   0.0842   0.0921
  0.0962   0.0988   0.1017   0.1052   0.1170   0.1215   0.1319   0.1408
  0.1433   0.1499   0.1585   0.1619   0.1715   0.1715   0.1739   0.1845
  0.1922   0.2016   0.2034   0.2078   0.2146   0.2217   0.2232   0.2351
  0.2385   0.2424   0.2483   0.2571   0.2656   0.2760   0.2780   0.2829
  0.2948   0.3411   0.3475   0.3660   0.3774   0.3861   0.3955   0.4106
  0.4118   0.4182   0.4199   0.4254   0.4323   0.4338   0.4426   0.4512
  0.4559   0.4683   0.4830   0.4840   0.4897   0.4950   0.5022   0.5073
  0.5126   0.5131   0.5241   0.5254   0.5366   0.5387   0.5389   0.5452
  0.5587   0.5647   0.5652   0.5743   0.5784   0.5974   0.6045   0.6067
  0.6413   0.6619   0.6706   0.6839   0.6961   0.7043   0.7124   0.7180
  0.7332   0.7491   0.7528   0.7693   0.7846   0.7856   0.8036   0.8190
  0.8258   0.8291   0.8413   0.8427   0.8442   0.8628   0.8880   0.9144
  0.9181   0.9392   0.9418   0.9631   0.9868   1.0042   1.0311   1.0450
  1.0843   1.0894   1.1217   1.1284   1.1802   1.2012   1.2112   1.2312
  1.2354   1.2386   1.2683   1.3440   1.3610   1.4097   1.4117   1.4397
  1.4629   1.4694   1.5320   1.5671   1.5979   1.7200   1.7266   1.7409
  1.7513   1.8114   1.8151   1.8415   1.8438   1.8988   1.9794   2.0041
  2.0089   2.0112   2.0455   2.0613   2.0872   2.1002   2.1181   2.1353
  2.1838   2.2008   2.2183   2.2486   2.2501   2.2588   2.2891   2.2922
  2.3091   2.3459   2.3739   2.4527   2.4780   2.5714   2.5733   2.7123
  2.7199   2.8247   2.8298   2.8307   2.9335   2.9780   3.0404   3.0424
  3.0568   3.1446   3.1871   3.3883   3.4225   3.6304   3.8019   3.8263
  3.9514   3.9801   3.9826   3.9914   3.9919   3.9943   4.0046   4.0374
  4.0394   4.0639   4.0641   4.0715   4.0734   4.0798   4.1186   4.1269
  4.1949   4.2348   4.2514   4.2723   4.2929   4.3576   4.4017   4.4063
  4.4522   4.5281   4.8063   6.0222   6.1135   6.1453   6.6604   6.7686
  6.7835   6.8418   7.5317   7.5466   7.5491   7.5824   7.6392   7.6583
  7.6607   7.6782   7.6961   7.7470   7.7623   7.8100   9.7694  23.1770
 23.7578  23.7606  23.9127  23.9221  23.9995  25.8210  26.2170  26.6398
 27.9126  28.3566  28.4170  28.4282  28.5263  28.5522  28.5531  28.6173
 28.7227  47.9268  48.0196  48.0328  48.0818 127.8943 127.9490 127.9687
151.7005 215.7619 289.7269 289.7431 289.7453 289.7799 289.8378 289.8567
289.8603 289.8777 289.9167 289.9704 289.9837 290.03081020.72441020.8415
********1020.91851901.8653
 --------------------------------------------------------------

          Ground-State Mulliken Net Atomic Charges

     Atom                 Charge (a.u.)
  ----------------------------------------
      1 C                     0.221061
      2 C                     0.231363
      3 C                    -0.229702
      4 C                     0.023742
      5 C                     0.261861
      6 C                    -0.307881
      7 Cl                    0.540828
      8 Br                   -0.176604
      9 Br                   -0.191761
     10 Br                   -0.233051
     11 I                     0.104785
     12 Br                   -0.244641
  ----------------------------------------
  Sum of atomic charges =     0.000000

 -----------------------------------------------------------------
                    Cartesian Multipole Moments
 -----------------------------------------------------------------
    Charge (ESU x 10^10)
                -0.0000
    Dipole Moment (Debye)
         X       0.3800      Y      -0.0000      Z      -0.0219
       Tot       0.3807
    Quadrupole Moments (Debye-Ang)
        XX    -141.8318     XY      -0.0000     YY    -149.4945
        XZ      -1.4915     YZ       0.0000     ZZ    -142.9973
    Octopole Moments (Debye-Ang^2)
       XXX    -655.4057    XXY       0.0000    XYY    -233.7170
       YYY       0.0000    XXZ     -95.7193    XYZ       0.0000
       YYZ     -94.6817    XZZ    -221.2876    YZZ       0.0000
       ZZZ    -271.2991
    Hexadecapole Moments (Debye-Ang^3)
      XXXX   -5972.6505   XXXY      -0.0000   XXYY   -1113.2111
      XYYY      -0.0000   YYYY    -185.4777   XXXZ    -204.4506
      XXYZ       0.0000   XYYZ     -51.9249   YYYZ      -0.0000
      XXZZ   -1693.9371   XYZZ      -0.0000   YYZZ    -786.5697
      XZZZ    -148.1844   YZZZ      -0.0000   ZZZZ   -4175.3238
 -----------------------------------------------------------------
 Calculating analytic gradient of the SCF energy
 Gradient of SCF Energy
            1           2           3           4           5           6
    1  -0.0001673   0.0001918   0.0003404  -0.0002956  -0.0000442   0.0001135
    2  -0.0000000   0.0000000  -0.0000000   0.0000000  -0.0000000   0.0000000
    3  -0.0003754   0.0001114  -0.0001323   0.0000123  -0.0000477   0.0002806
            7           8           9          10          11          12
    1   0.0003879  -0.0000739   0.0005236  -0.0004149  -0.0006041   0.0000429
    2  -0.0000000  -0.0000000  -0.0000000   0.0000000   0.0000000  -0.0000000
    3  -0.0001685   0.0000045  -0.0002723  -0.0000531   0.0004130   0.0002275
 Max gradient component =       6.041E-04
 RMS gradient           =       2.256E-04
 Gradient time:  CPU 99.68 s  wall 25.03 s
 Geometry Optimization Parameters
   NAtoms,    NIC,     NZ,  NCons,   NDum,   NFix, NCnnct, MaxDiis
       12      78      12       0       0       0       0       0

 Cartesian Hessian Update
 Hessian updated using BFGS update


** GEOMETRY OPTIMIZATION IN DELOCALIZED INTERNAL COORDINATES **
   Searching for a Minimum

   Optimization Cycle:   4

                       Coordinates (Angstroms)
     ATOM                X               Y               Z
      1  C        -0.0032802423    0.0000000000    0.0002443256
      2  C        -0.0056192362    0.0000000000    1.4027861716
      3  C         1.2093348485    0.0000000000    2.1030543808
      4  C         2.4250119988    0.0000000000    1.4002641422
      5  C         2.4317066270    0.0000000000   -0.0042432166
      6  C         1.2126028009    0.0000000000   -0.7000456732
      7  Cl       -1.5081250092    0.0000000000   -0.8687763033
      8  Br       -1.6617553025    0.0000000000    2.3329533004
      9  Br        1.2033251902    0.0000000000    4.0042985892
     10  Br        4.0597061601    0.0000000000    2.3717394253
     11  I         4.2734252054    0.0000000000   -1.0805841207
     12  Br        1.1691679803    0.0000000000   -2.6019110213
   Point Group: c1    Number of degrees of freedom:    30


   Energy is -17904.964244128

 Hessian updated using BFGS update

 16 Hessian modes will be used to form the next step
  Hessian Eigenvalues:
     0.134863    0.198838    0.200959    0.201046    0.203181    0.246452
     0.249479    0.266015    0.325025    0.390115    0.426794    0.433491
     0.464077    0.464863    0.491918    0.568096

 Minimum search - taking simple RFO step
 Searching for Lamda that Minimizes Along All modes
 Value Taken    Lamda =  -0.00001521
 Step Taken.  Stepsize is  0.006973

                             Maximum     Tolerance    Cnvgd?
         Gradient           0.001740      0.000300      NO
         Displacement       0.003873      0.001200      NO
         Energy change     -0.000031      0.000001      NO


 New Cartesian Coordinates Obtained by Inverse Iteration

 Displacement from previous Coordinates is:  0.014458
 ----------------------------------------------------------------
             Standard Nuclear Orientation (Angstroms)
    I     Atom           X                Y                Z
 ----------------------------------------------------------------
    1      C      -0.0028959980     0.0000000000     0.0005148575
    2      C      -0.0052114417     0.0000000000     1.4027053388
    3      C       1.2093592235     0.0000000000     2.1033528383
    4      C       2.4259675348     0.0000000000     1.4005365495
    5      C       2.4327319427     0.0000000000    -0.0046575051
    6      C       1.2129115169     0.0000000000    -0.7004667325
    7      Cl     -1.5094074102     0.0000000000    -0.8662397326
    8      Br     -1.6614080775     0.0000000000     2.3325440199
    9      Br      1.1980493055     0.0000000000     4.0050767079
   10      Br      4.0615191656     0.0000000000     2.3719880562
   11      I       4.2761641185     0.0000000000    -1.0828582575
   12      Br      1.1677211411     0.0000000000    -2.6027161405
 ----------------------------------------------------------------
 Nuclear Repulsion Energy =        3496.69504078 hartrees
 There are      123 alpha and      123 beta electrons
 Applying Cartesian multipole field
    Component          Value
    ---------          -----
     (2,0,0)        1.00000E-11
     (0,2,0)        2.00000E-11
     (0,0,2)       -3.00000E-11
 Nucleus-field energy     =    -0.0000000740 hartrees
 Requested basis set is 6-311++G(d,p)
 There are 149 shells and 416 basis functions
 A cutoff of  1.0D-11 yielded   6875 shell pairs
 There are     60184 function pairs (     66644 Cartesian)
 Smallest overlap matrix eigenvalue = 3.04E-07

 Q-Chem warning in module stvman/mkSTV.C, line 318:

 Overlap eigenvalue is smaller than square root of threshold
 Use THRESH >= 12 to get rid of this warning

 Linear dependence detected in AO basis
 Tighter screening thresholds may be required for diffuse basis sets
 Use S2THRESH > 14 and THRESH = 14 in case of SCF convergence issues
 Number of orthogonalized atomic orbitals = 414
 Maximum deviation from orthogonality = 2.170E-10
 Guess MOs from SCF MO coefficient file

 -----------------------------------------------------------------------
  General SCF calculation program by
  Eric Jon Sundstrom, Paul Horn, Yuezhi Mao, Dmitri Zuev, Alec White,
  David Stuck, Shaama M.S., Shane Yost, Joonho Lee, David Small,
  Daniel Levine, Susi Lehtola, Hugh Burton, Evgeny Epifanovsky,
  Bang C. Huynh
 -----------------------------------------------------------------------
 Exchange:     0.2000 Hartree-Fock + 0.0800 Slater + 0.7200 B88
 Correlation:  0.1900 VWN1RPA + 0.8100 LYP
 Using SG-1 standard quadrature grid
 using 4 threads for integral computing
 -------------------------------------------------------
 OpenMP Integral computing Module                
 Release: version 2.0, May 2017, Q-Chem Inc. Pleasanton 
 -------------------------------------------------------
 A restricted SCF calculation will be
 performed using DIIS
 SCF converges when DIIS error is below 1.0e-08
 ---------------------------------------
  Cycle       Energy         DIIS error
 ---------------------------------------
    1  -17904.9642432109      2.61e-05  
    2  -17904.9642491973      9.83e-06  
    3  -17904.9642436136      1.83e-05  
    4  -17904.9642514090      1.07e-06  
    5  -17904.9642514299      4.08e-07  
    6  -17904.9642514320      1.82e-07  
    7  -17904.9642514323      7.30e-08  
    8  -17904.9642514324      2.10e-08  
    9  -17904.9642514324      5.23e-09  Convergence criterion met
 ---------------------------------------
 SCF time:   CPU 197.97s  wall 52.00s 
 SCF   energy in the final basis set =   -17904.9642514324
 Total energy in the final basis set =   -17904.9642514324

 --------------------------------------------------------------

                    Orbital Energies (a.u.)
 --------------------------------------------------------------

 Alpha MOs
 -- Occupied --
********-482.8576-482.8572-482.8569-482.8568-176.3204-165.7243-165.7220
********-101.5828 -62.5105 -62.5101 -62.5098 -62.5097 -56.3312 -56.3308
-56.3305 -56.3304 -56.3271 -56.3267 -56.3266 -56.3264 -56.3263 -56.3263
-56.3259 -56.3259 -35.8168 -31.3104 -31.3040 -31.3035 -22.9608 -22.9594
-22.9590 -22.9545 -22.9545 -10.2888 -10.2833 -10.2827 -10.2826 -10.2822
-10.2739  -9.4977  -8.7193  -8.7190  -8.7187  -8.7186  -7.2627  -7.2526
 -7.2515  -6.5517  -6.5513  -6.5510  -6.5508  -6.5378  -6.5374  -6.5371
 -6.5371  -6.5366  -6.5364  -6.5360  -6.5360  -6.3662  -4.7793  -4.7639
 -4.7628  -2.6623  -2.6620  -2.6617  -2.6615  -2.6588  -2.6583  -2.6580
 -2.6580  -2.6578  -2.6575  -2.6572  -2.6571  -2.6467  -2.6466  -2.6464
 -2.6464  -2.6461  -2.6461  -2.6460  -2.6460  -2.0448  -2.0405  -2.0396
 -2.0263  -2.0261  -0.9559  -0.9025  -0.8731  -0.8449  -0.8207  -0.8049
 -0.7633  -0.7400  -0.6828  -0.6302  -0.6166  -0.5546  -0.5163  -0.4733
 -0.4655  -0.4527  -0.4384  -0.4118  -0.3988  -0.3923  -0.3828  -0.3576
 -0.3445  -0.3440  -0.3342  -0.3278  -0.3132  -0.3087  -0.2998  -0.2927
 -0.2678  -0.2634  -0.2610
 -- Virtual --
 -0.1035  -0.0714  -0.0690  -0.0540  -0.0371  -0.0161  -0.0053  -0.0016
  0.0137   0.0226   0.0253   0.0392   0.0407   0.0543   0.0566   0.0587
  0.0611   0.0644   0.0664   0.0672   0.0701   0.0798   0.0841   0.0921
  0.0962   0.0987   0.1017   0.1052   0.1170   0.1215   0.1318   0.1408
  0.1433   0.1500   0.1585   0.1619   0.1714   0.1715   0.1738   0.1844
  0.1922   0.2016   0.2032   0.2077   0.2145   0.2216   0.2232   0.2350
  0.2384   0.2424   0.2484   0.2569   0.2656   0.2761   0.2778   0.2829
  0.2947   0.3412   0.3475   0.3660   0.3774   0.3860   0.3955   0.4106
  0.4115   0.4181   0.4198   0.4254   0.4322   0.4338   0.4425   0.4512
  0.4559   0.4679   0.4829   0.4839   0.4897   0.4950   0.5021   0.5075
  0.5127   0.5131   0.5240   0.5249   0.5366   0.5385   0.5389   0.5449
  0.5587   0.5648   0.5651   0.5743   0.5783   0.5971   0.6042   0.6066
  0.6412   0.6613   0.6702   0.6838   0.6960   0.7040   0.7123   0.7178
  0.7329   0.7489   0.7527   0.7691   0.7847   0.7853   0.8036   0.8191
  0.8257   0.8288   0.8413   0.8427   0.8440   0.8627   0.8878   0.9141
  0.9182   0.9391   0.9418   0.9628   0.9865   1.0041   1.0309   1.0450
  1.0842   1.0892   1.1216   1.1283   1.1798   1.2015   1.2110   1.2310
  1.2354   1.2382   1.2682   1.3437   1.3607   1.4093   1.4116   1.4395
  1.4626   1.4686   1.5318   1.5668   1.5975   1.7198   1.7263   1.7406
  1.7509   1.8111   1.8148   1.8413   1.8434   1.8985   1.9793   2.0041
  2.0088   2.0110   2.0451   2.0612   2.0868   2.1001   2.1177   2.1351
  2.1837   2.2006   2.2179   2.2485   2.2496   2.2588   2.2887   2.2919
  2.3088   2.3457   2.3735   2.4523   2.4780   2.5712   2.5732   2.7121
  2.7198   2.8246   2.8294   2.8305   2.9332   2.9778   3.0401   3.0420
  3.0560   3.1442   3.1866   3.3878   3.4220   3.6296   3.8017   3.8257
  3.9515   3.9800   3.9829   3.9914   3.9920   3.9941   4.0043   4.0371
  4.0393   4.0638   4.0639   4.0718   4.0733   4.0793   4.1183   4.1266
  4.1945   4.2344   4.2513   4.2718   4.2926   4.3575   4.4017   4.4062
  4.4519   4.5271   4.8055   6.0219   6.1131   6.1445   6.6601   6.7685
  6.7834   6.8414   7.5317   7.5466   7.5490   7.5824   7.6392   7.6581
  7.6605   7.6782   7.6960   7.7468   7.7622   7.8097   9.7692  23.1769
 23.7573  23.7594  23.9114  23.9210  23.9980  25.8210  26.2171  26.6393
 27.9118  28.3564  28.4165  28.4278  28.5263  28.5521  28.5529  28.6170
 28.7223  47.9266  48.0195  48.0327  48.0815 127.8941 127.9487 127.9683
151.6998 215.7617 289.7269 289.7430 289.7453 289.7798 289.8377 289.8565
289.8600 289.8776 289.9167 289.9702 289.9835 290.03051020.72421020.8414
********1020.91811901.8646
 --------------------------------------------------------------

          Ground-State Mulliken Net Atomic Charges

     Atom                 Charge (a.u.)
  ----------------------------------------
      1 C                     0.219010
      2 C                     0.229562
      3 C                    -0.228595
      4 C                     0.024437
      5 C                     0.265138
      6 C                    -0.309445
      7 Cl                    0.540343
      8 Br                   -0.177040
      9 Br                   -0.191598
     10 Br                   -0.232222
     11 I                     0.104914
     12 Br                   -0.244505
  ----------------------------------------
  Sum of atomic charges =     0.000000

 -----------------------------------------------------------------
                    Cartesian Multipole Moments
 -----------------------------------------------------------------
    Charge (ESU x 10^10)
                -0.0000
    Dipole Moment (Debye)
         X       0.3771      Y      -0.0000      Z      -0.0220
       Tot       0.3777
    Quadrupole Moments (Debye-Ang)
        XX    -141.8243     XY      -0.0000     YY    -149.5059
        XZ      -1.5241     YZ       0.0000     ZZ    -143.0006
    Octopole Moments (Debye-Ang^2)
       XXX    -655.3029    XXY      -0.0000    XYY    -233.7457
       YYY       0.0000    XXZ     -95.7825    XYZ       0.0000
       YYZ     -94.6471    XZZ    -221.4190    YZZ       0.0000
       ZZZ    -271.2045
    Hexadecapole Moments (Debye-Ang^3)
      XXXX   -5975.8924   XXXY      -0.0000   XXYY   -1114.0416
      XYYY      -0.0000   YYYY    -185.5047   XXXZ    -203.1464
      XXYZ       0.0000   XYYZ     -51.3634   YYYZ       0.0000
      XXZZ   -1695.1918   XYZZ       0.0000   YYZZ    -786.8774
      XZZZ    -147.3594   YZZZ      -0.0000   ZZZZ   -4176.8518
 -----------------------------------------------------------------
 Calculating analytic gradient of the SCF energy
 Gradient of SCF Energy
            1           2           3           4           5           6
    1  -0.0001598   0.0001294  -0.0000589  -0.0000637   0.0001085  -0.0000441
    2   0.0000000   0.0000000  -0.0000000  -0.0000000  -0.0000000   0.0000000
    3  -0.0000831  -0.0000060  -0.0000320   0.0000947  -0.0001244   0.0001214
            7           8           9          10          11          12
    1   0.0001379   0.0000465  -0.0000552   0.0000157   0.0000015  -0.0000577
    2   0.0000000  -0.0000000   0.0000000  -0.0000000  -0.0000000  -0.0000000
    3   0.0000535  -0.0000241  -0.0000357   0.0000053   0.0000376  -0.0000071
 Max gradient component =       1.598E-04
 RMS gradient           =       6.340E-05
 Gradient time:  CPU 99.51 s  wall 24.99 s
 Geometry Optimization Parameters
   NAtoms,    NIC,     NZ,  NCons,   NDum,   NFix, NCnnct, MaxDiis
       12      78      12       0       0       0       0       0

 Cartesian Hessian Update
 Hessian updated using BFGS update


** GEOMETRY OPTIMIZATION IN DELOCALIZED INTERNAL COORDINATES **
   Searching for a Minimum

   Optimization Cycle:   5

                       Coordinates (Angstroms)
     ATOM                X               Y               Z
      1  C        -0.0028959980    0.0000000000    0.0005148575
      2  C        -0.0052114417    0.0000000000    1.4027053388
      3  C         1.2093592235    0.0000000000    2.1033528383
      4  C         2.4259675348    0.0000000000    1.4005365495
      5  C         2.4327319427    0.0000000000   -0.0046575051
      6  C         1.2129115169    0.0000000000   -0.7004667325
      7  Cl       -1.5094074102    0.0000000000   -0.8662397326
      8  Br       -1.6614080775    0.0000000000    2.3325440199
      9  Br        1.1980493055    0.0000000000    4.0050767079
     10  Br        4.0615191656    0.0000000000    2.3719880562
     11  I         4.2761641185    0.0000000000   -1.0828582575
     12  Br        1.1677211411    0.0000000000   -2.6027161405
   Point Group: c1    Number of degrees of freedom:    30


   Energy is -17904.964251432

 Hessian updated using BFGS update

 17 Hessian modes will be used to form the next step
  Hessian Eigenvalues:
     0.130204    0.197936    0.200884    0.201046    0.202919    0.243545
     0.248340    0.249485    0.279563    0.324566    0.390697    0.426527
     0.440026    0.464161    0.464355    0.513976    0.562697

 Minimum search - taking simple RFO step
 Searching for Lamda that Minimizes Along All modes
 Value Taken    Lamda =   0.00000000
 Step Taken.  Stepsize is  0.001232

                             Maximum     Tolerance    Cnvgd?
         Gradient           0.000235      0.000300     YES
         Displacement       0.000603      0.001200     YES
         Energy change     -0.000007      0.000001      NO


                       Distance Matrix (Angstroms)
             C (  1)   C (  2)   C (  3)   C (  4)   C (  5)   C (  6)
   C (  2)  1.402192
   C (  3)  2.427239  1.402173
   C (  4)  2.803469  2.431180  1.405022
   C (  5)  2.435633  2.815002  2.437283  1.405210
   C (  6)  1.403411  2.430464  2.803822  2.426050  1.404319
   Cl(  7)  1.738056  2.722263  4.026186  4.541525  4.035194  2.727362
   Br(  8)  2.861647  1.899365  2.879902  4.192288  4.714286  4.178620
   Br(  9)  4.180764  2.867084  1.901758  2.879481  4.195523  4.705567
   Br( 10)  4.705673  4.180647  2.864783  1.902300  2.881214  4.189814
   I ( 11)  4.414074  4.950576  4.422356  3.096850  2.135593  3.087028
   Br( 12)  2.854322  4.173628  4.706253  4.196334  2.889665  1.902786
             Cl(  7)   Br(  8)   Br(  9)   Br( 10)   I ( 11)
   Br(  8)  3.202393
   Br(  9)  5.573154  3.312682
   Br( 10)  6.443706  5.723063  3.296428
   I ( 11)  5.789625  6.849798  5.946585  3.461508
   Br( 12)  3.190982  5.688652  6.607862  5.755150  3.460114

 Final energy is   -17904.964251432353     


 ******************************
 **  OPTIMIZATION CONVERGED  **
 ******************************

                       Coordinates (Angstroms)
     ATOM                X               Y               Z
      1  C        -0.0028959980    0.0000000000    0.0005148575
      2  C        -0.0052114417    0.0000000000    1.4027053388
      3  C         1.2093592235    0.0000000000    2.1033528383
      4  C         2.4259675348    0.0000000000    1.4005365495
      5  C         2.4327319427    0.0000000000   -0.0046575051
      6  C         1.2129115169    0.0000000000   -0.7004667325
      7  Cl       -1.5094074102    0.0000000000   -0.8662397326
      8  Br       -1.6614080775    0.0000000000    2.3325440199
      9  Br        1.1980493055    0.0000000000    4.0050767079
     10  Br        4.0615191656    0.0000000000    2.3719880562
     11  I         4.2761641185    0.0000000000   -1.0828582575
     12  Br        1.1677211411    0.0000000000   -2.6027161405

Z-matrix Print:
$molecule
0 1
I 
C  1 2.135593
C  2 1.404319 1 119.975887
C  3 1.403411 2 120.332853 1 -180.000000 0
C  4 1.402192 3 120.060486 2 -0.000000 0
C  5 1.402173 4 119.884678 3 -0.000000 0
C  6 1.405022 5 120.006330 4 -0.000000 0
Cl 4 1.738056 3 120.120635 2 -180.000000 0
Br 5 1.899365 4 119.405779 3 -180.000000 0
Br 6 1.901758 5 119.638546 4 -180.000000 0
Br 7 1.902300 6 119.277023 5 -180.000000 0
Br 3 1.902786 2 121.062153 1 -0.000000 0
$end


 --------------------------------------------------------------

                    Orbital Energies (a.u.)
 --------------------------------------------------------------

 Alpha MOs
 -- Occupied --
********-482.8576-482.8572-482.8569-482.8568-176.3204-165.7243-165.7220
********-101.5828 -62.5105 -62.5101 -62.5098 -62.5097 -56.3312 -56.3308
-56.3305 -56.3304 -56.3271 -56.3267 -56.3266 -56.3264 -56.3263 -56.3263
-56.3259 -56.3259 -35.8168 -31.3104 -31.3040 -31.3035 -22.9608 -22.9594
-22.9590 -22.9545 -22.9545 -10.2888 -10.2833 -10.2827 -10.2826 -10.2822
-10.2739  -9.4977  -8.7193  -8.7190  -8.7187  -8.7186  -7.2627  -7.2526
 -7.2515  -6.5517  -6.5513  -6.5510  -6.5508  -6.5378  -6.5374  -6.5371
 -6.5371  -6.5366  -6.5364  -6.5360  -6.5360  -6.3662  -4.7793  -4.7639
 -4.7628  -2.6623  -2.6620  -2.6617  -2.6615  -2.6588  -2.6583  -2.6580
 -2.6580  -2.6578  -2.6575  -2.6572  -2.6571  -2.6467  -2.6466  -2.6464
 -2.6464  -2.6461  -2.6461  -2.6460  -2.6460  -2.0448  -2.0405  -2.0396
 -2.0263  -2.0261  -0.9559  -0.9025  -0.8731  -0.8449  -0.8207  -0.8049
 -0.7633  -0.7400  -0.6828  -0.6302  -0.6166  -0.5546  -0.5163  -0.4733
 -0.4655  -0.4527  -0.4384  -0.4118  -0.3988  -0.3923  -0.3828  -0.3576
 -0.3445  -0.3440  -0.3342  -0.3278  -0.3132  -0.3087  -0.2998  -0.2927
 -0.2678  -0.2634  -0.2610
 -- Virtual --
 -0.1035  -0.0714  -0.0690  -0.0540  -0.0371  -0.0161  -0.0053  -0.0016
  0.0137   0.0226   0.0253   0.0392   0.0407   0.0543   0.0566   0.0587
  0.0611   0.0644   0.0664   0.0672   0.0701   0.0798   0.0841   0.0921
  0.0962   0.0987   0.1017   0.1052   0.1170   0.1215   0.1318   0.1408
  0.1433   0.1500   0.1585   0.1619   0.1714   0.1715   0.1738   0.1844
  0.1922   0.2016   0.2032   0.2077   0.2145   0.2216   0.2232   0.2350
  0.2384   0.2424   0.2484   0.2569   0.2656   0.2761   0.2778   0.2829
  0.2947   0.3412   0.3475   0.3660   0.3774   0.3860   0.3955   0.4106
  0.4115   0.4181   0.4198   0.4254   0.4322   0.4338   0.4425   0.4512
  0.4559   0.4679   0.4829   0.4839   0.4897   0.4950   0.5021   0.5075
  0.5127   0.5131   0.5240   0.5249   0.5366   0.5385   0.5389   0.5449
  0.5587   0.5648   0.5651   0.5743   0.5783   0.5971   0.6042   0.6066
  0.6412   0.6613   0.6702   0.6838   0.6960   0.7040   0.7123   0.7178
  0.7329   0.7489   0.7527   0.7691   0.7847   0.7853   0.8036   0.8191
  0.8257   0.8288   0.8413   0.8427   0.8440   0.8627   0.8878   0.9141
  0.9182   0.9391   0.9418   0.9628   0.9865   1.0041   1.0309   1.0450
  1.0842   1.0892   1.1216   1.1283   1.1798   1.2015   1.2110   1.2310
  1.2354   1.2382   1.2682   1.3437   1.3607   1.4093   1.4116   1.4395
  1.4626   1.4686   1.5318   1.5668   1.5975   1.7198   1.7263   1.7406
  1.7509   1.8111   1.8148   1.8413   1.8434   1.8985   1.9793   2.0041
  2.0088   2.0110   2.0451   2.0612   2.0868   2.1001   2.1177   2.1351
  2.1837   2.2006   2.2179   2.2485   2.2496   2.2588   2.2887   2.2919
  2.3088   2.3457   2.3735   2.4523   2.4780   2.5712   2.5732   2.7121
  2.7198   2.8246   2.8294   2.8305   2.9332   2.9778   3.0401   3.0420
  3.0560   3.1442   3.1866   3.3878   3.4220   3.6296   3.8017   3.8257
  3.9515   3.9800   3.9829   3.9914   3.9920   3.9941   4.0043   4.0371
  4.0393   4.0638   4.0639   4.0718   4.0733   4.0793   4.1183   4.1266
  4.1945   4.2344   4.2513   4.2718   4.2926   4.3575   4.4017   4.4062
  4.4519   4.5271   4.8055   6.0219   6.1131   6.1445   6.6601   6.7685
  6.7834   6.8414   7.5317   7.5466   7.5490   7.5824   7.6392   7.6581
  7.6605   7.6782   7.6960   7.7468   7.7622   7.8097   9.7692  23.1769
 23.7573  23.7594  23.9114  23.9210  23.9980  25.8210  26.2171  26.6393
 27.9118  28.3564  28.4165  28.4278  28.5263  28.5521  28.5529  28.6170
 28.7223  47.9266  48.0195  48.0327  48.0815 127.8941 127.9487 127.9683
151.6998 215.7617 289.7269 289.7430 289.7453 289.7798 289.8377 289.8565
289.8600 289.8776 289.9167 289.9702 289.9835 290.03051020.72421020.8414
********1020.91811901.8646
 --------------------------------------------------------------

          Ground-State Mulliken Net Atomic Charges

     Atom                 Charge (a.u.)
  ----------------------------------------
      1 C                     0.219010
      2 C                     0.229562
      3 C                    -0.228595
      4 C                     0.024437
      5 C                     0.265138
      6 C                    -0.309445
      7 Cl                    0.540343
      8 Br                   -0.177040
      9 Br                   -0.191598
     10 Br                   -0.232222
     11 I                     0.104914
     12 Br                   -0.244505
  ----------------------------------------
  Sum of atomic charges =     0.000000

 -----------------------------------------------------------------
                    Cartesian Multipole Moments
 -----------------------------------------------------------------
    Charge (ESU x 10^10)
                -0.0000
    Dipole Moment (Debye)
         X       0.3771      Y      -0.0000      Z      -0.0220
       Tot       0.3777
    Quadrupole Moments (Debye-Ang)
        XX    -141.8243     XY      -0.0000     YY    -149.5059
        XZ      -1.5241     YZ       0.0000     ZZ    -143.0006
    Octopole Moments (Debye-Ang^2)
       XXX    -655.3029    XXY      -0.0000    XYY    -233.7457
       YYY       0.0000    XXZ     -95.7825    XYZ       0.0000
       YYZ     -94.6471    XZZ    -221.4190    YZZ       0.0000
       ZZZ    -271.2045
    Hexadecapole Moments (Debye-Ang^3)
      XXXX   -5975.8924   XXXY      -0.0000   XXYY   -1114.0416
      XYYY      -0.0000   YYYY    -185.5047   XXXZ    -203.1464
      XXYZ       0.0000   XYYZ     -51.3634   YYYZ       0.0000
      XXZZ   -1695.1918   XYZZ       0.0000   YYZZ    -786.8774
      XZZZ    -147.3594   YZZZ      -0.0000   ZZZZ   -4176.8518
 -----------------------------------------------------------------
Archival summary:
1\1\garfield\OPT\ProcedureUnspecified\BasisUnspecified\1r4l16\taweetha\SatNov3005:43:062019SatNov3005:43:062019\0\\#,OPT,ProcedureUnspecified,BasisUnspecified,\\0,1\I\C,1,2.13559\C,2,1.40432,1,119.976\C,3,1.40341,2,120.333,1,-180,0\C,4,1.40219,3,120.06,2,-0,0\C,5,1.40217,4,119.885,3,-0,0\C,6,1.40502,5,120.006,4,-0,0\Cl,4,1.73806,3,120.121,2,-180,0\Br,5,1.89936,4,119.406,3,-180,0\Br,6,1.90176,5,119.639,4,-180,0\Br,7,1.9023,6,119.277,5,-180,0\Br,3,1.90279,2,121.062,1,-0,0\\\@

 Total job time:  450.30s(wall), 1724.95s(cpu) 
 Sat Nov 30 05:43:06 2019

        *************************************************************
        *                                                           *
        *  Thank you very much for using Q-Chem.  Have a nice day.  *
        *                                                           *
        *************************************************************


 
User input: 2 of 2 
 
                  Welcome to Q-Chem
     A Quantum Leap Into The Future Of Chemistry


 Q-Chem 5.2 (devel), Q-Chem, Inc., Pleasanton, CA (2019)

 Yihan Shao,  Zhengting Gan,  E. Epifanovsky,  A. T. B. Gilbert,  M. Wormit,  
 J. Kussmann,  A. W. Lange,  A. Behn,  Jia Deng,  Xintian Feng,  D. Ghosh,  
 M. Goldey,  P. R. Horn,  L. D. Jacobson,  I. Kaliman,  T. Kus,  A. Landau,  
 Jie Liu,  E. I. Proynov,  R. M. Richard,  R. P. Steele,  E. J. Sundstrom,  
 H. L. Woodcock III,  P. M. Zimmerman,  D. Zuev,  B. Albrecht,  E. Alguire,  
 S. A. Baeppler,  D. Barton,  Z. Benda,  Y. A. Bernard,  E. J. Berquist,  
 K. B. Bravaya,  H. Burton,  D. Casanova,  Chun-Min Chang,  Yunqing Chen,  
 A. Chien,  K. D. Closser,  M. P. Coons,  S. Coriani,  S. Dasgupta,  
 A. L. Dempwolff,  M. Diedenhofen,  Hainam Do,  R. G. Edgar,  Po-Tung Fang,  
 S. Faraji,  S. Fatehi,  Qingguo Feng,  K. D. Fenk,  J. Fosso-Tande,  
 J. Gayvert,  Qinghui Ge,  A. Ghysels,  G. Gidofalvi,  J. Gomes,  
 J. Gonthier,  A. Gunina,  D. Hait,  M. W. D. Hanson-Heine,  
 P. H. P. Harbach,  A. W. Hauser,  M. F. Herbst,  J. E. Herr,  
 E. G. Hohenstein,  Z. C. Holden,  Kerwin Hui,  B. C. Huynh,  T.-C. Jagau,  
 Hyunjun Ji,  B. Kaduk,  K. Khistyaev,  Jaehoon Kim,  P. Klunzinger,  K. Koh,  
 D. Kosenkov,  L. Koulias,  T. Kowalczyk,  C. M. Krauter,  A. Kunitsa,  
 Ka Un Lao,  A. Laurent,  K. V. Lawler,  Joonho Lee,  D. Lefrancois,  
 S. Lehtola,  D. S. Levine,  Yi-Pei Li,  You-Sheng Lin,  Fenglai Liu,  
 E. Livshits,  A. Luenser,  P. Manohar,  E. Mansoor,  S. F. Manzer,  
 Shan-Ping Mao,  Yuezhi Mao,  N. Mardirossian,  A. V. Marenich,  
 T. Markovich,  L. A. Martinez-Martinez,  S. A. Maurer,  N. J. Mayhall,  
 S. C. McKenzie,  J.-M. Mewes,  P. Morgante,  A. F. Morrison,  
 J. W. Mullinax,  K. Nanda,  T. S. Nguyen-Beck,  R. Olivares-Amaya,  
 J. A. Parkhill,  Zheng Pei,  T. M. Perrine,  F. Plasser,  P. Pokhilko,  
 S. Prager,  A. Prociuk,  E. Ramos,  D. R. Rehn,  F. Rob,  M. Scheurer,  
 M. Schneider,  N. Sergueev,  S. M. Sharada,  S. Sharma,  D. W. Small,  
 T. Stauch,  T. Stein,  Yu-Chuan Su,  A. J. W. Thom,  A. Tkatchenko,  
 T. Tsuchimochi,  N. M. Tubman,  L. Vogt,  M. L. Vidal,  O. Vydrov,  
 M. A. Watson,  J. Wenzel,  M. de Wergifosse,  T. A. Wesolowski,  A. White,  
 J. Witte,  A. Yamada,  Jun Yang,  K. Yao,  S. Yeganeh,  S. R. Yost,  
 Zhi-Qiang You,  A. Zech,  Igor Ying Zhang,  Xing Zhang,  Yan Zhao,  
 Ying Zhu,  B. R. Brooks,  G. K. L. Chan,  C. J. Cramer,  M. S. Gordon,  
 W. J. Hehre,  A. Klamt,  M. W. Schmidt,  C. D. Sherrill,  D. G. Truhlar,  
 A. Aspuru-Guzik,  R. Baer,  A. T. Bell,  N. A. Besley,  Jeng-Da Chai,  
 A. E. DePrince, III,  R. A. DiStasio Jr.,  A. Dreuw,  B. D. Dunietz,  
 T. R. Furlani,  Chao-Ping Hsu,  Yousung Jung,  Jing Kong,  D. S. Lambrecht,  
 WanZhen Liang,  C. Ochsenfeld,  V. A. Rassolov,  L. V. Slipchenko,  
 J. E. Subotnik,  T. Van Voorhis,  J. M. Herbert,  A. I. Krylov,  
 P. M. W. Gill,  M. Head-Gordon

 Contributors to earlier versions of Q-Chem not listed above: 
 R. D. Adamson,  B. Austin,  J. Baker,  G. J. O. Beran,  K. Brandhorst,  
 S. T. Brown,  E. F. C. Byrd,  A. K. Chakraborty,  C.-L. Cheng,  
 Siu Hung Chien,  D. M. Chipman,  D. L. Crittenden,  H. Dachsel,  
 R. J. Doerksen,  A. D. Dutoi,  L. Fusti-Molnar,  W. A. Goddard III,  
 A. Golubeva-Zadorozhnaya,  S. R. Gwaltney,  G. Hawkins,  A. Heyden,  
 S. Hirata,  G. Kedziora,  F. J. Keil,  C. Kelley,  Jihan Kim,  R. A. King,  
 R. Z. Khaliullin,  P. P. Korambath,  W. Kurlancheek,  A. M. Lee,  M. S. Lee,  
 S. V. Levchenko,  Ching Yeh Lin,  D. Liotard,  R. C. Lochan,  I. Lotan,  
 P. E. Maslen,  N. Nair,  D. P. O'Neill,  D. Neuhauser,  E. Neuscamman,  
 C. M. Oana,  R. Olson,  B. Peters,  R. Peverati,  P. A. Pieniazek,  
 Y. M. Rhee,  J. Ritchie,  M. A. Rohrdanz,  E. Rosta,  N. J. Russ,  
 H. F. Schaefer III,  N. E. Schultz,  N. Shenvi,  A. C. Simmonett,  A. Sodt,  
 D. Stuck,  K. S. Thanthiriwatte,  V. Vanovschi,  Tao Wang,  A. Warshel,  
 C. F. Williams,  Q. Wu,  X. Xu,  W. Zhang

 Please cite Q-Chem as follows:
 Y. Shao et al., Mol. Phys. 113, 184-215 (2015)
 DOI: 10.1080/00268976.2014.952696

 Q-Chem 5.2.1 for Intel X86 EM64T Linux

 Parts of Q-Chem use Armadillo 8.300.2 (Tropical Shenanigans).
 http://arma.sourceforge.net/

 Q-Chem begins on Sat Nov 30 05:43:06 2019  

Host: 
0

     Scratch files written to /scratch/taweetham/qchem24298//
NAlpha2: 246
NElect   246
Mult     1
The previous job contains 0 fragments, simply inherited here

Checking the input file for inconsistencies... 	...done.

--------------------------------------------------------------
User input:
--------------------------------------------------------------

$MOLECULE
READ
$END

$REM
   JOB_TYPE 	FREQUENCY
   BASIS 	6-311++G**
   METHOD	B3LYP	
$END


--------------------------------------------------------------
 ----------------------------------------------------------------
             Standard Nuclear Orientation (Angstroms)
    I     Atom           X                Y                Z
 ----------------------------------------------------------------
    1      C      -0.6643271356    -1.6806732273    -0.0000000000
    2      C      -1.6815003036    -0.7155295834     0.0000000000
    3      C      -1.3515089160     0.6472596532     0.0000000000
    4      C      -0.0036136748     1.0438260885     0.0000000000
    5      C       1.0188025110     0.0798337486    -0.0000000000
    6      C       0.6816871174    -1.2834217534    -0.0000000000
    7      Cl     -1.0753059975    -3.3694409821    -0.0000000000
    8      Br     -3.4969224098    -1.2739468519     0.0000000000
    9      Br     -2.7366852170     1.9503207438     0.0000000000
   10      Br      0.4205096257     2.8982442164     0.0000000000
   11      I       3.0707803850     0.6715649828    -0.0000000000
   12      Br      2.0282866857    -2.6277671640    -0.0000000000
 ----------------------------------------------------------------
 Molecular Point Group                 Cs    NOp =  2
 Largest Abelian Subgroup              Cs    NOp =  2
 Nuclear Repulsion Energy =        3496.69504078 hartrees
 There are      123 alpha and      123 beta electrons
 Requested basis set is 6-311++G(d,p)
 There are 149 shells and 416 basis functions

 Total QAlloc Memory Limit   2000 MB
 Mega-Array Size       188 MB
 MEM_STATIC part       192 MB

                       Distance Matrix (Angstroms)
             C (  1)   C (  2)   C (  3)   C (  4)   C (  5)   C (  6)
   C (  2)  1.402192
   C (  3)  2.427239  1.402173
   C (  4)  2.803469  2.431180  1.405022
   C (  5)  2.435633  2.815002  2.437283  1.405210
   C (  6)  1.403411  2.430464  2.803822  2.426050  1.404319
   Cl(  7)  1.738056  2.722263  4.026186  4.541525  4.035194  2.727362
   Br(  8)  2.861647  1.899365  2.879902  4.192288  4.714286  4.178620
   Br(  9)  4.180764  2.867084  1.901758  2.879481  4.195523  4.705567
   Br( 10)  4.705673  4.180647  2.864783  1.902300  2.881214  4.189814
   I ( 11)  4.414074  4.950576  4.422356  3.096850  2.135593  3.087028
   Br( 12)  2.854322  4.173628  4.706253  4.196334  2.889665  1.902786
             Cl(  7)   Br(  8)   Br(  9)   Br( 10)   I ( 11)
   Br(  8)  3.202393
   Br(  9)  5.573154  3.312682
   Br( 10)  6.443706  5.723063  3.296428
   I ( 11)  5.789625  6.849798  5.946585  3.461508
   Br( 12)  3.190982  5.688652  6.607862  5.755150  3.460114

 A cutoff of  1.0D-11 yielded   6875 shell pairs
 There are     60184 function pairs (     66644 Cartesian)
 Smallest overlap matrix eigenvalue = 3.04E-07

 Q-Chem warning in module stvman/mkSTV.C, line 318:

 Overlap eigenvalue is smaller than square root of threshold
 Use THRESH >= 12 to get rid of this warning

 Linear dependence detected in AO basis
 Tighter screening thresholds may be required for diffuse basis sets
 Use S2THRESH > 14 and THRESH = 14 in case of SCF convergence issues
 Number of orthogonalized atomic orbitals = 414
 Maximum deviation from orthogonality = 2.202E-10
 Guess from superposition of atomic densities
 Warning:  Energy on first SCF cycle will be non-variational
 SAD guess density has 246.000000 electrons

 -----------------------------------------------------------------------
  General SCF calculation program by
  Eric Jon Sundstrom, Paul Horn, Yuezhi Mao, Dmitri Zuev, Alec White,
  David Stuck, Shaama M.S., Shane Yost, Joonho Lee, David Small,
  Daniel Levine, Susi Lehtola, Hugh Burton, Evgeny Epifanovsky,
  Bang C. Huynh
 -----------------------------------------------------------------------
 Exchange:     0.2000 Hartree-Fock + 0.0800 Slater + 0.7200 B88
 Correlation:  0.1900 VWN1RPA + 0.8100 LYP
 Using SG-1 standard quadrature grid
 using 4 threads for integral computing
 -------------------------------------------------------
 OpenMP Integral computing Module                
 Release: version 2.0, May 2017, Q-Chem Inc. Pleasanton 
 -------------------------------------------------------
 A restricted SCF calculation will be
 performed using DIIS
 SCF converges when DIIS error is below 1.0e-08
 ---------------------------------------
  Cycle       Energy         DIIS error
 ---------------------------------------
    1  -17907.2653940374      2.81e-02  
    2  -17904.9221428259      1.97e-03  
    3  -17904.8673951869      2.47e-03  
    4  -17904.9439586564      8.95e-04  
    5  -17904.9633622836      1.35e-04  
    6  -17904.9635641622      7.90e-05  
    7  -17904.9636927493      2.42e-05  
    8  -17904.9637049023      4.07e-06  
    9  -17904.9637051648      1.81e-06  
   10  -17904.9637052199      8.04e-07  
   11  -17904.9637052322      2.48e-07  
   12  -17904.9637052345      7.48e-08  
   13  -17904.9637052352      2.15e-08  
   14  -17904.9637052393      3.71e-09  Convergence criterion met
 ---------------------------------------
 SCF time:   CPU 317.30s  wall 83.00s 
 SCF   energy in the final basis set =   -17904.9637052393
 Total energy in the final basis set =   -17904.9637052393

 --------------------------------------------------------------
             Orbital Energies (a.u.) and Symmetries
 --------------------------------------------------------------

 Alpha MOs, Restricted
 -- Occupied --                  
******* -482.86 -482.86 -482.86 -482.86 -176.32 -165.72 -165.72
  1 A'    2 A'    3 A'    4 A'    5 A'    6 A'    7 A'    1 A"                 
-165.72 -101.58  -62.51  -62.51  -62.51  -62.51  -56.33  -56.33
  8 A'    9 A'   10 A'   11 A'   12 A'   13 A'   14 A'   15 A'                 
-56.330 -56.330 -56.327 -56.327 -56.327 -56.326 -56.326 -56.326
 16 A'   17 A'    2 A"    3 A"   18 A'    4 A"    5 A"   19 A'                 
-56.326 -56.326 -35.817 -31.310 -31.304 -31.304 -22.961 -22.959
 20 A'   21 A'   22 A'   23 A'    6 A"   24 A'   25 A'    7 A"                 
-22.959 -22.955 -22.955 -10.289 -10.283 -10.283 -10.283 -10.282
 26 A'   27 A'    8 A"   28 A'   29 A'   30 A'   31 A'   32 A'                 
-10.274  -9.498  -8.719  -8.719  -8.719  -8.719  -7.263  -7.253
 33 A'   34 A'   35 A'   36 A'   37 A'   38 A'   39 A'    9 A"                 
 -7.252  -6.552  -6.551  -6.551  -6.551  -6.538  -6.537  -6.537
 40 A'   41 A'   42 A'   43 A'   44 A'   10 A"   11 A"   12 A"                 
 -6.537  -6.537  -6.536  -6.536  -6.536  -6.366  -4.779  -4.764
 13 A"   45 A'   46 A'   47 A'   48 A'   49 A'   50 A'   14 A"                 
 -4.763  -2.663  -2.662  -2.662  -2.662  -2.659  -2.658  -2.658
 51 A'   52 A'   53 A'   54 A'   55 A'   15 A"   16 A"   17 A"                 
 -2.658  -2.658  -2.657  -2.657  -2.657  -2.647  -2.647  -2.646
 18 A"   56 A'   57 A'   58 A'   59 A'   19 A"   60 A'   20 A"                 
 -2.646  -2.646  -2.646  -2.646  -2.646  -2.045  -2.040  -2.040
 61 A'   62 A'   21 A"   22 A"   63 A'   64 A'   23 A"   65 A'                 
 -2.026  -2.026  -0.956  -0.903  -0.873  -0.845  -0.821  -0.805
 24 A"   66 A'   67 A'   68 A'   69 A'   70 A'   71 A'   72 A'                 
 -0.763  -0.740  -0.683  -0.630  -0.617  -0.555  -0.516  -0.473
 73 A'   74 A'   75 A'   76 A'   77 A'   78 A'   79 A'   80 A'                 
 -0.466  -0.453  -0.438  -0.412  -0.399  -0.392  -0.383  -0.358
 25 A"   81 A'   82 A'   83 A'   26 A"   84 A'   27 A"   85 A'                 
 -0.345  -0.344  -0.334  -0.328  -0.313  -0.309  -0.300  -0.293
 28 A"   86 A'   87 A'   29 A"   30 A"   88 A'   31 A"   89 A'                 
 -0.268  -0.263  -0.261
 32 A"   33 A"   90 A'                                                         
 -- Virtual --                   
 -0.103  -0.071  -0.069  -0.054  -0.037  -0.016  -0.005  -0.002
 91 A'   34 A"   35 A"   92 A'   93 A'   94 A'   95 A'   96 A'                 
  0.014   0.023   0.025   0.039   0.041   0.054   0.057   0.059
 97 A'   98 A'   99 A'   36 A"  100 A'   37 A"  101 A'   38 A"                 
  0.061   0.064   0.066   0.067   0.070   0.080   0.084   0.092
102 A'  103 A'   39 A"  104 A'  105 A'   40 A"  106 A'  107 A'                 
  0.096   0.099   0.102   0.105   0.117   0.121   0.132   0.141
 41 A"  108 A'   42 A"  109 A'  110 A'  111 A'   43 A"  112 A'                 
  0.143   0.150   0.159   0.162   0.171   0.171   0.174   0.184
 44 A"  113 A'   45 A"  114 A'   46 A"  115 A'  116 A'  117 A'                 
  0.192   0.202   0.203   0.208   0.215   0.222   0.223   0.235
118 A'  119 A'  120 A'  121 A'  122 A'  123 A'   47 A"  124 A'                 
  0.238   0.242   0.249   0.257   0.266   0.276   0.278   0.283
125 A'  126 A'  127 A'  128 A'  129 A'  130 A'   48 A"  131 A'                 
  0.295   0.341   0.348   0.366   0.377   0.386   0.396   0.411
132 A'  133 A'  134 A'  135 A'   49 A"  136 A'   50 A"   51 A"                 
  0.411   0.418   0.420   0.425   0.432   0.434   0.443   0.451
137 A'  138 A'  139 A'   52 A"  140 A'   53 A"  141 A'   54 A"                 
  0.456   0.468   0.483   0.484   0.490   0.495   0.502   0.508
 55 A"  142 A'  143 A'  144 A'   56 A"  145 A'  146 A'  147 A'                 
  0.513   0.513   0.524   0.525   0.537   0.539   0.539   0.545
148 A'   57 A"   58 A"  149 A'   59 A"  150 A'   60 A"  151 A'                 
  0.559   0.565   0.565   0.574   0.578   0.597   0.604   0.607
 61 A"   62 A"   63 A"  152 A'   64 A"  153 A'  154 A'   65 A"                 
  0.641   0.661   0.670   0.684   0.696   0.704   0.712   0.718
 66 A"  155 A'  156 A'   67 A"  157 A'  158 A'   68 A"  159 A'                 
  0.733   0.749   0.753   0.769   0.785   0.785   0.804   0.819
160 A'  161 A'  162 A'  163 A'   69 A"  164 A'  165 A'  166 A'                 
  0.826   0.829   0.841   0.843   0.844   0.863   0.888   0.914
167 A'  168 A'  169 A'   70 A"  170 A'  171 A'  172 A'  173 A'                 
  0.918   0.939   0.942   0.963   0.987   1.004   1.031   1.045
174 A'   71 A"  175 A'   72 A"  176 A'  177 A'  178 A'  179 A'                 
  1.084   1.089   1.122   1.128   1.180   1.201   1.211   1.231
180 A'  181 A'  182 A'   73 A"  183 A'  184 A'   74 A"  185 A'                 
  1.235   1.238   1.268   1.344   1.361   1.409   1.412   1.440
 75 A"   76 A"   77 A"  186 A'   78 A"  187 A'  188 A'  189 A'                 
  1.463   1.469   1.532   1.567   1.598   1.720   1.726   1.741
190 A'  191 A'  192 A'  193 A'  194 A'   79 A"   80 A"  195 A'                 
  1.751   1.811   1.815   1.841   1.843   1.899   1.980   2.005
196 A'  197 A'  198 A'   81 A"   82 A"   83 A"   84 A"   85 A"                 
  2.009   2.011   2.045   2.061   2.087   2.100   2.118   2.135
 86 A"  199 A'  200 A'   87 A"  201 A'  202 A'  203 A'  204 A'                 
  2.184   2.201   2.218   2.249   2.250   2.259   2.289   2.292
205 A'  206 A'  207 A'  208 A'   88 A"   89 A"  209 A'  210 A'                 
  2.309   2.346   2.374   2.452   2.478   2.571   2.573   2.712
211 A'  212 A'  213 A'  214 A'  215 A'  216 A'   90 A"   91 A"                 
  2.720   2.825   2.829   2.831   2.933   2.978   3.040   3.042
 92 A"   93 A"  217 A'   94 A"  218 A'  219 A'   95 A"  220 A'                 
  3.056   3.144   3.187   3.388   3.422   3.630   3.802   3.826
221 A'  222 A'  223 A'  224 A'  225 A'  226 A'  227 A'  228 A'                 
  3.952   3.980   3.983   3.991   3.992   3.994   4.004   4.037
 96 A"   97 A"  229 A'   98 A"   99 A"  100 A"  101 A"  230 A'                 
  4.039   4.063   4.064   4.072   4.073   4.079   4.118   4.126
102 A"  103 A"  231 A'  232 A'  104 A"  233 A'  234 A'  105 A"                 
  4.194   4.234   4.251   4.272   4.292   4.358   4.402   4.406
235 A'  236 A'  237 A'  238 A'  239 A'  240 A'  241 A'  242 A'                 
  4.452   4.527   4.806   6.021   6.113   6.145   6.660   6.769
243 A'  244 A'  245 A'  106 A"  246 A'  247 A'  248 A'  249 A'                 
  6.783   6.842   7.532   7.547   7.549   7.583   7.639   7.658
250 A'  251 A'  107 A"  108 A"  109 A"  110 A"  252 A'  253 A'                 
  7.660   7.678   7.696   7.747   7.762   7.810   9.769  23.177
254 A'  255 A'  256 A'  257 A'  258 A'  259 A'  260 A'  261 A'                 
 23.757  23.759  23.911  23.921  23.998  25.822  26.217  26.640
262 A'  263 A'  264 A'  265 A'  266 A'  111 A"  267 A'  268 A'                 
 27.912  28.356  28.417  28.428  28.526  28.552  28.553  28.617
269 A'  112 A"  270 A'  271 A'  113 A"  272 A'  114 A"  273 A'                 
 28.722  47.927  48.019  48.033  48.081 127.894 127.949 127.968
274 A'  275 A'  276 A'  277 A'  278 A'  115 A"  279 A'  280 A'                 
151.700 215.762 289.727 289.743 289.745 289.780 289.838 289.857
281 A'  282 A'  116 A"  117 A"  118 A"  119 A"  283 A'  284 A'                 
289.860 289.878 289.917 289.970 289.984 290.0301020.7241020.841
285 A'  286 A'  287 A'  288 A'  289 A'  290 A'  291 A'  292 A'                 
*******1020.9181901.864
293 A'  294 A'  295 A'                                                         

 Beta MOs, Restricted
 -- Occupied --                  
******* -482.86 -482.86 -482.86 -482.86 -176.32 -165.72 -165.72
  1 A'    2 A'    3 A'    4 A'    5 A'    6 A'    7 A'    1 A"                 
-165.72 -101.58  -62.51  -62.51  -62.51  -62.51  -56.33  -56.33
  8 A'    9 A'   10 A'   11 A'   12 A'   13 A'   14 A'   15 A'                 
-56.330 -56.330 -56.327 -56.327 -56.327 -56.326 -56.326 -56.326
 16 A'   17 A'    2 A"    3 A"   18 A'    4 A"    5 A"   19 A'                 
-56.326 -56.326 -35.817 -31.310 -31.304 -31.304 -22.961 -22.959
 20 A'   21 A'   22 A'   23 A'    6 A"   24 A'   25 A'    7 A"                 
-22.959 -22.955 -22.955 -10.289 -10.283 -10.283 -10.283 -10.282
 26 A'   27 A'    8 A"   28 A'   29 A'   30 A'   31 A'   32 A'                 
-10.274  -9.498  -8.719  -8.719  -8.719  -8.719  -7.263  -7.253
 33 A'   34 A'   35 A'   36 A'   37 A'   38 A'   39 A'    9 A"                 
 -7.252  -6.552  -6.551  -6.551  -6.551  -6.538  -6.537  -6.537
 40 A'   41 A'   42 A'   43 A'   44 A'   10 A"   11 A"   12 A"                 
 -6.537  -6.537  -6.536  -6.536  -6.536  -6.366  -4.779  -4.764
 13 A"   45 A'   46 A'   47 A'   48 A'   49 A'   50 A'   14 A"                 
 -4.763  -2.663  -2.662  -2.662  -2.662  -2.659  -2.658  -2.658
 51 A'   52 A'   53 A'   54 A'   55 A'   15 A"   16 A"   17 A"                 
 -2.658  -2.658  -2.657  -2.657  -2.657  -2.647  -2.647  -2.646
 18 A"   56 A'   57 A'   58 A'   59 A'   19 A"   60 A'   20 A"                 
 -2.646  -2.646  -2.646  -2.646  -2.646  -2.045  -2.040  -2.040
 61 A'   62 A'   21 A"   22 A"   63 A'   64 A'   23 A"   65 A'                 
 -2.026  -2.026  -0.956  -0.903  -0.873  -0.845  -0.821  -0.805
 24 A"   66 A'   67 A'   68 A'   69 A'   70 A'   71 A'   72 A'                 
 -0.763  -0.740  -0.683  -0.630  -0.617  -0.555  -0.516  -0.473
 73 A'   74 A'   75 A'   76 A'   77 A'   78 A'   79 A'   80 A'                 
 -0.466  -0.453  -0.438  -0.412  -0.399  -0.392  -0.383  -0.358
 25 A"   81 A'   82 A'   83 A'   26 A"   84 A'   27 A"   85 A'                 
 -0.345  -0.344  -0.334  -0.328  -0.313  -0.309  -0.300  -0.293
 28 A"   86 A'   87 A'   29 A"   30 A"   88 A'   31 A"   89 A'                 
 -0.268  -0.263  -0.261
 32 A"   33 A"   90 A'                                                         
 -- Virtual --                   
 -0.103  -0.071  -0.069  -0.054  -0.037  -0.016  -0.005  -0.002
 91 A'   34 A"   35 A"   92 A'   93 A'   94 A'   95 A'   96 A'                 
  0.014   0.023   0.025   0.039   0.041   0.054   0.057   0.059
 97 A'   98 A'   99 A'   36 A"  100 A'   37 A"  101 A'   38 A"                 
  0.061   0.064   0.066   0.067   0.070   0.080   0.084   0.092
102 A'  103 A'   39 A"  104 A'  105 A'   40 A"  106 A'  107 A'                 
  0.096   0.099   0.102   0.105   0.117   0.121   0.132   0.141
 41 A"  108 A'   42 A"  109 A'  110 A'  111 A'   43 A"  112 A'                 
  0.143   0.150   0.159   0.162   0.171   0.171   0.174   0.184
 44 A"  113 A'   45 A"  114 A'   46 A"  115 A'  116 A'  117 A'                 
  0.192   0.202   0.203   0.208   0.215   0.222   0.223   0.235
118 A'  119 A'  120 A'  121 A'  122 A'  123 A'   47 A"  124 A'                 
  0.238   0.242   0.249   0.257   0.266   0.276   0.278   0.283
125 A'  126 A'  127 A'  128 A'  129 A'  130 A'   48 A"  131 A'                 
  0.295   0.341   0.348   0.366   0.377   0.386   0.396   0.411
132 A'  133 A'  134 A'  135 A'   49 A"  136 A'   50 A"   51 A"                 
  0.411   0.418   0.420   0.425   0.432   0.434   0.443   0.451
137 A'  138 A'  139 A'   52 A"  140 A'   53 A"  141 A'   54 A"                 
  0.456   0.468   0.483   0.484   0.490   0.495   0.502   0.508
 55 A"  142 A'  143 A'  144 A'   56 A"  145 A'  146 A'  147 A'                 
  0.513   0.513   0.524   0.525   0.537   0.539   0.539   0.545
148 A'   57 A"   58 A"  149 A'   59 A"  150 A'   60 A"  151 A'                 
  0.559   0.565   0.565   0.574   0.578   0.597   0.604   0.607
 61 A"   62 A"   63 A"  152 A'   64 A"  153 A'  154 A'   65 A"                 
  0.641   0.661   0.670   0.684   0.696   0.704   0.712   0.718
 66 A"  155 A'  156 A'   67 A"  157 A'  158 A'   68 A"  159 A'                 
  0.733   0.749   0.753   0.769   0.785   0.785   0.804   0.819
160 A'  161 A'  162 A'  163 A'   69 A"  164 A'  165 A'  166 A'                 
  0.826   0.829   0.841   0.843   0.844   0.863   0.888   0.914
167 A'  168 A'  169 A'   70 A"  170 A'  171 A'  172 A'  173 A'                 
  0.918   0.939   0.942   0.963   0.987   1.004   1.031   1.045
174 A'   71 A"  175 A'   72 A"  176 A'  177 A'  178 A'  179 A'                 
  1.084   1.089   1.122   1.128   1.180   1.201   1.211   1.231
180 A'  181 A'  182 A'   73 A"  183 A'  184 A'   74 A"  185 A'                 
  1.235   1.238   1.268   1.344   1.361   1.409   1.412   1.440
 75 A"   76 A"   77 A"  186 A'   78 A"  187 A'  188 A'  189 A'                 
  1.463   1.469   1.532   1.567   1.598   1.720   1.726   1.741
190 A'  191 A'  192 A'  193 A'  194 A'   79 A"   80 A"  195 A'                 
  1.751   1.811   1.815   1.841   1.843   1.899   1.980   2.005
196 A'  197 A'  198 A'   81 A"   82 A"   83 A"   84 A"   85 A"                 
  2.009   2.011   2.045   2.061   2.087   2.100   2.118   2.135
 86 A"  199 A'  200 A'   87 A"  201 A'  202 A'  203 A'  204 A'                 
  2.184   2.201   2.218   2.249   2.250   2.259   2.289   2.292
205 A'  206 A'  207 A'  208 A'   88 A"   89 A"  209 A'  210 A'                 
  2.309   2.346   2.374   2.452   2.478   2.571   2.573   2.712
211 A'  212 A'  213 A'  214 A'  215 A'  216 A'   90 A"   91 A"                 
  2.720   2.825   2.829   2.831   2.933   2.978   3.040   3.042
 92 A"   93 A"  217 A'   94 A"  218 A'  219 A'   95 A"  220 A'                 
  3.056   3.144   3.187   3.388   3.422   3.630   3.802   3.826
221 A'  222 A'  223 A'  224 A'  225 A'  226 A'  227 A'  228 A'                 
  3.952   3.980   3.983   3.991   3.992   3.994   4.004   4.037
 96 A"   97 A"  229 A'   98 A"   99 A"  100 A"  101 A"  230 A'                 
  4.039   4.063   4.064   4.072   4.073   4.079   4.118   4.126
102 A"  103 A"  231 A'  232 A'  104 A"  233 A'  234 A'  105 A"                 
  4.194   4.234   4.251   4.272   4.292   4.358   4.402   4.406
235 A'  236 A'  237 A'  238 A'  239 A'  240 A'  241 A'  242 A'                 
  4.452   4.527   4.806   6.021   6.113   6.145   6.660   6.769
243 A'  244 A'  245 A'  106 A"  246 A'  247 A'  248 A'  249 A'                 
  6.783   6.842   7.532   7.547   7.549   7.583   7.639   7.658
250 A'  251 A'  107 A"  108 A"  109 A"  110 A"  252 A'  253 A'                 
  7.660   7.678   7.696   7.747   7.762   7.810   9.769  23.177
254 A'  255 A'  256 A'  257 A'  258 A'  259 A'  260 A'  261 A'                 
 23.757  23.759  23.911  23.921  23.998  25.822  26.217  26.640
262 A'  263 A'  264 A'  265 A'  266 A'  111 A"  267 A'  268 A'                 
 27.912  28.356  28.417  28.428  28.526  28.552  28.553  28.617
269 A'  112 A"  270 A'  271 A'  113 A"  272 A'  114 A"  273 A'                 
 28.722  47.927  48.019  48.033  48.081 127.894 127.949 127.968
274 A'  275 A'  276 A'  277 A'  278 A'  115 A"  279 A'  280 A'                 
151.700 215.762 289.727 289.743 289.745 289.780 289.838 289.857
281 A'  282 A'  116 A"  117 A"  118 A"  119 A"  283 A'  284 A'                 
289.860 289.878 289.917 289.970 289.984 290.0301020.7241020.841
285 A'  286 A'  287 A'  288 A'  289 A'  290 A'  291 A'  292 A'                 
*******1020.9181901.864
293 A'  294 A'  295 A'                                                         
 --------------------------------------------------------------

          Ground-State Mulliken Net Atomic Charges

     Atom                 Charge (a.u.)
  ----------------------------------------
      1 C                     0.219988
      2 C                     0.230092
      3 C                    -0.225800
      4 C                     0.026861
      5 C                     0.263363
      6 C                    -0.308158
      7 Cl                    0.539015
      8 Br                   -0.177659
      9 Br                   -0.192860
     10 Br                   -0.233411
     11 I                     0.104227
     12 Br                   -0.245658
  ----------------------------------------
  Sum of atomic charges =     0.000000

 -----------------------------------------------------------------
                    Cartesian Multipole Moments
 -----------------------------------------------------------------
    Charge (ESU x 10^10)
                -0.0000
    Dipole Moment (Debye)
         X       0.2747      Y       0.2570      Z       0.0000
       Tot       0.3762
    Quadrupole Moments (Debye-Ang)
        XX    -141.2833     XY       0.0175     YY    -144.7732
        XZ      -0.0000     YZ      -0.0000     ZZ    -149.5084
    Octopole Moments (Debye-Ang^2)
       XXX      27.0839    XXY      18.9405    XYY       8.7713
       YYY      56.4441    XXZ       0.0000    XYZ      -0.0000
       YYZ       0.0000    XZZ       6.3409    YZZ      16.4473
       ZZZ       0.0000
    Hexadecapole Moments (Debye-Ang^3)
      XXXX   -4390.1446   XXXY     -26.0289   XXYY   -1302.9287
      XYYY     -70.0850   YYYY   -3413.6082   XXXZ      -0.0000
      XXYZ      -0.0000   XYYZ       0.0000   YYYZ      -0.0000
      XXZZ    -834.0367   XYZZ     -16.2775   YYZZ    -643.6181
      XZZZ       0.0000   YZZZ      -0.0000   ZZZZ    -185.5212
 -----------------------------------------------------------------
 Calculating MO derivatives via CPSCF
    1     0    39    0.0210941  
    2     0    39    0.0084339  
    3     0    39    0.0018099  
    4     0    39    0.0001949  
    5    20    19    0.0000270  
    6    38     1    0.0000019  
    7    39     0    0.0000001  Converged
 Time for AOints: 347.6 s (CPU) 87.3 s (wall)
 ------------------------------------------------------------------------------
                     AOints        : Timing summary (seconds)
 ------------------------------------------------------------------------------
     job step          cpu (% of tot)      sys (% of tot)     wall (% of tot)
 ------------------------------------------------------------------------------
  AOints            0.3476E+03 ( 8.4)   0.1200E-04 ( 4.6)   0.8728E+02 ( 8.2)
 ------------------------------------------------------------------------------
   Grand Totals     0.4160E+04          0.2610E-03          0.1060E+04
 ------------------------------------------------------------------------------
 Polarizability Matrix (a.u.)
            1           2           3
    1-252.7950332  -1.3457027   0.0000000
    2  -1.3457027-230.3860852  -0.0000000
    3   0.0000000  -0.0000000-105.7996855
 Calculating analytic Hessian of the SCF energy

 Direct stationary perturbation theory relativistic correction:

 rels  =     164.955087742488
 relv  =    -559.875871886504
 rel2e =      86.407822575004
 E_rel =    -308.512961569011

 Hessian of the SCF Energy
            1           2           3           4           5           6
    1   0.5818398  -0.0216118  -0.0000000  -0.1965661   0.0699056  -0.0000000
    2  -0.0216118   0.5066410  -0.0000000   0.1281012  -0.1851994  -0.0000000
    3  -0.0000000  -0.0000000   0.1090164   0.0000000   0.0000000  -0.0527096
    4  -0.1965661   0.1281012   0.0000000   0.5006560  -0.0270393  -0.0000000
    5   0.0699056  -0.1851994   0.0000000  -0.0270393   0.5791544  -0.0000000
    6  -0.0000000  -0.0000000  -0.0527096  -0.0000000  -0.0000000   0.1004179
    7   0.0500337   0.0036018   0.0000000  -0.1024750  -0.0199859   0.0000000
    8   0.0579342  -0.0467653   0.0000000  -0.0717617  -0.2797681   0.0000000
    9   0.0000000   0.0000000   0.0025643  -0.0000000  -0.0000000  -0.0504496
   10  -0.0636168   0.0150773  -0.0000000   0.0040627  -0.0838676   0.0000000
   11   0.0148544  -0.0036240  -0.0000000  -0.0289058  -0.0021563  -0.0000000
   12  -0.0000000  -0.0000000   0.0028088   0.0000000   0.0000000   0.0030724
   13   0.0045203  -0.0286407   0.0000000  -0.0051920   0.0178002  -0.0000000
   14  -0.0829383  -0.0023937   0.0000000   0.0179072  -0.0596717  -0.0000000
   15   0.0000000   0.0000000   0.0035641  -0.0000000   0.0000000   0.0021787
   16  -0.2702549  -0.0821025   0.0000000  -0.0500411   0.0543034   0.0000000
   17  -0.0231454  -0.1060041   0.0000000  -0.0021636   0.0512788   0.0000000
   18   0.0000000   0.0000000  -0.0529928   0.0000000   0.0000000   0.0039742
   19  -0.0456744  -0.0282487   0.0000000   0.0035250   0.0132331   0.0000000
   20  -0.0281397  -0.1556329  -0.0000000  -0.0062753  -0.0422883   0.0000000
   21  -0.0000000   0.0000000  -0.0232595  -0.0000000  -0.0000000   0.0033441
   22  -0.0364578  -0.0078760  -0.0000000  -0.1434062  -0.0306130   0.0000000
   23   0.0074612   0.0026235  -0.0000000  -0.0314047  -0.0383454  -0.0000000
   24   0.0000000   0.0000000   0.0029666  -0.0000000   0.0000000  -0.0182069
   25   0.0016554  -0.0015071   0.0000000  -0.0064403   0.0092067  -0.0000000
   26  -0.0040323  -0.0009064   0.0000000   0.0242507  -0.0271557   0.0000000
   27   0.0000000   0.0000000   0.0032740   0.0000000   0.0000000   0.0025472
   28  -0.0000178  -0.0000214  -0.0000000  -0.0027268   0.0013825  -0.0000000
   29  -0.0000199  -0.0003029  -0.0000000  -0.0012160   0.0030191  -0.0000000
   30  -0.0000000  -0.0000000  -0.0009581  -0.0000000  -0.0000000   0.0032884
   31   0.0031797  -0.0009341   0.0000000  -0.0006073   0.0000279   0.0000000
   32   0.0012076  -0.0021410   0.0000000  -0.0000706  -0.0003799   0.0000000
   33  -0.0000000  -0.0000000   0.0025784   0.0000000   0.0000000  -0.0006835
   34  -0.0286407   0.0241615   0.0000000  -0.0007889  -0.0043532   0.0000000
   35   0.0085240  -0.0062952   0.0000000  -0.0014227   0.0015131   0.0000000
   36   0.0000000   0.0000000   0.0031473   0.0000000  -0.0000000   0.0032266
            7           8           9          10          11          12
    1   0.0500337   0.0579342   0.0000000  -0.0636168   0.0148544  -0.0000000
    2   0.0036018  -0.0467653   0.0000000   0.0150773  -0.0036240  -0.0000000
    3   0.0000000   0.0000000   0.0025643  -0.0000000  -0.0000000   0.0028088
    4  -0.1024750  -0.0717617  -0.0000000   0.0040627  -0.0289058   0.0000000
    5  -0.0199859  -0.2797681  -0.0000000  -0.0838676  -0.0021563   0.0000000
    6   0.0000000   0.0000000  -0.0504496   0.0000000  -0.0000000   0.0030724
    7   0.5284090   0.0435629  -0.0000000  -0.2661478  -0.0792501   0.0000000
    8   0.0435629   0.5354454  -0.0000000  -0.0258546  -0.1047140  -0.0000000
    9  -0.0000000  -0.0000000   0.0996368   0.0000000   0.0000000  -0.0507066
   10  -0.2661478  -0.0258546   0.0000000   0.5586224  -0.0216463  -0.0000000
   11  -0.0792501  -0.1047140   0.0000000  -0.0216463   0.4778731   0.0000000
   12   0.0000000  -0.0000000  -0.0507066  -0.0000000   0.0000000   0.1012254
   13  -0.0487826  -0.0017511   0.0000000  -0.1924431   0.1188462  -0.0000000
   14   0.0529485   0.0493850  -0.0000000   0.0729848  -0.1789196  -0.0000000
   15   0.0000000  -0.0000000   0.0039580   0.0000000  -0.0000000  -0.0485154
   16  -0.0325053  -0.0330537  -0.0000000   0.0484671   0.0037545   0.0000000
   17  -0.0326672  -0.0342313   0.0000000   0.0569249  -0.0467103   0.0000000
   18  -0.0000000  -0.0000000   0.0028157   0.0000000  -0.0000000   0.0019179
   19  -0.0022000   0.0008682   0.0000000   0.0001955  -0.0001214   0.0000000
   20   0.0036782   0.0021265  -0.0000000  -0.0003071  -0.0004004   0.0000000
   21   0.0000000   0.0000000   0.0038038   0.0000000  -0.0000000  -0.0010593
   22  -0.0230452  -0.0104683  -0.0000000   0.0030954  -0.0007730   0.0000000
   23  -0.0250335  -0.0088660   0.0000000   0.0016384  -0.0026230  -0.0000000
   24   0.0000000  -0.0000000   0.0023430  -0.0000000   0.0000000   0.0032245
   25  -0.0971541   0.0616039   0.0000000  -0.0281353   0.0222653  -0.0000000
   26   0.0613269  -0.0850753  -0.0000000   0.0076717  -0.0044826   0.0000000
   27  -0.0000000  -0.0000000  -0.0181617   0.0000000  -0.0000000   0.0023612
   28  -0.0073556  -0.0248000   0.0000000  -0.0362261  -0.0233041  -0.0000000
   29  -0.0096719  -0.0264427  -0.0000000  -0.0247891  -0.1353119   0.0000000
   30   0.0000000   0.0000000   0.0025554  -0.0000000  -0.0000000  -0.0192090
   31   0.0014534   0.0034116  -0.0000000  -0.0292493  -0.0045354  -0.0000000
   32   0.0012785  -0.0006899   0.0000000   0.0055161   0.0021742   0.0000000
   33   0.0000000  -0.0000000   0.0026181  -0.0000000  -0.0000000   0.0014049
   34  -0.0002294   0.0003083  -0.0000000   0.0013743  -0.0011854   0.0000000
   35   0.0002117  -0.0004046  -0.0000000  -0.0033489  -0.0011045   0.0000000
   36  -0.0000000   0.0000000  -0.0009772   0.0000000  -0.0000000   0.0034752
           13          14          15          16          17          18
    1   0.0045203  -0.0829383   0.0000000  -0.2702549  -0.0231454   0.0000000
    2  -0.0286407  -0.0023937   0.0000000  -0.0821025  -0.1060041   0.0000000
    3   0.0000000   0.0000000   0.0035641   0.0000000   0.0000000  -0.0529928
    4  -0.0051920   0.0179072  -0.0000000  -0.0500411  -0.0021636   0.0000000
    5   0.0178002  -0.0596717   0.0000000   0.0543034   0.0512788   0.0000000
    6  -0.0000000  -0.0000000   0.0021787   0.0000000   0.0000000   0.0039742
    7  -0.0487826   0.0529485   0.0000000  -0.0325053  -0.0326672  -0.0000000
    8  -0.0017511   0.0493850  -0.0000000  -0.0330537  -0.0342313  -0.0000000
    9   0.0000000  -0.0000000   0.0039580  -0.0000000   0.0000000   0.0028157
   10  -0.1924431   0.0729848   0.0000000   0.0484671   0.0569249   0.0000000
   11   0.1188462  -0.1789196  -0.0000000   0.0037545  -0.0467103  -0.0000000
   12  -0.0000000  -0.0000000  -0.0485154   0.0000000   0.0000000   0.0019179
   13   0.3933282  -0.0332453  -0.0000000  -0.1027373  -0.0700866   0.0000000
   14  -0.0332453   0.5535618  -0.0000000  -0.0246102  -0.2726615   0.0000000
   15  -0.0000000  -0.0000000   0.0887928   0.0000000  -0.0000000  -0.0484050
   16  -0.1027373  -0.0246102   0.0000000   0.5278846   0.0447022  -0.0000000
   17  -0.0700866  -0.2726615  -0.0000000   0.0447022   0.5334470  -0.0000000
   18   0.0000000   0.0000000  -0.0484050  -0.0000000  -0.0000000   0.1001476
   19  -0.0031724   0.0015167  -0.0000000  -0.0089620  -0.0300315  -0.0000000
   20  -0.0011966   0.0027766  -0.0000000  -0.0109648  -0.0291869  -0.0000000
   21  -0.0000000   0.0000000   0.0036485   0.0000000   0.0000000   0.0033790
   22  -0.0008161  -0.0003214   0.0000000   0.0021207   0.0040348  -0.0000000
   23  -0.0002283  -0.0001632  -0.0000000   0.0012325  -0.0012726   0.0000000
   24  -0.0000000  -0.0000000  -0.0008505   0.0000000  -0.0000000   0.0031880
   25  -0.0012177  -0.0036767  -0.0000000  -0.0004305   0.0001034   0.0000000
   26  -0.0012671   0.0012882  -0.0000000   0.0003946  -0.0002089  -0.0000000
   27   0.0000000   0.0000000   0.0031839  -0.0000000  -0.0000000  -0.0009176
   28   0.0029690   0.0107212   0.0000000  -0.0014073   0.0009726   0.0000000
   29  -0.0034215  -0.0355037   0.0000000   0.0031965   0.0016523  -0.0000000
   30   0.0000000  -0.0000000   0.0017311   0.0000000   0.0000000   0.0034719
   31  -0.0419419  -0.0197951  -0.0000000  -0.0201523  -0.0095863   0.0000000
   32  -0.0193930  -0.0302579   0.0000000  -0.0198215  -0.0069837  -0.0000000
   33   0.0000000   0.0000000  -0.0109428   0.0000000   0.0000000   0.0015880
   34  -0.0045149   0.0085083   0.0000000  -0.0919819   0.0609444  -0.0000000
   35   0.0225844  -0.0274406   0.0000000   0.0629699  -0.0891190  -0.0000000
   36   0.0000000   0.0000000   0.0016565  -0.0000000  -0.0000000  -0.0181669
           19          20          21          22          23          24
    1  -0.0456744  -0.0281397  -0.0000000  -0.0364578   0.0074612   0.0000000
    2  -0.0282487  -0.1556329   0.0000000  -0.0078760   0.0026235   0.0000000
    3   0.0000000  -0.0000000  -0.0232595  -0.0000000  -0.0000000   0.0029666
    4   0.0035250  -0.0062753  -0.0000000  -0.1434062  -0.0314047  -0.0000000
    5   0.0132331  -0.0422883  -0.0000000  -0.0306130  -0.0383454   0.0000000
    6   0.0000000   0.0000000   0.0033441   0.0000000  -0.0000000  -0.0182069
    7  -0.0022000   0.0036782   0.0000000  -0.0230452  -0.0250335   0.0000000
    8   0.0008682   0.0021265   0.0000000  -0.0104683  -0.0088660  -0.0000000
    9   0.0000000  -0.0000000   0.0038038  -0.0000000   0.0000000   0.0023430
   10   0.0001955  -0.0003071   0.0000000   0.0030954   0.0016384  -0.0000000
   11  -0.0001214  -0.0004004  -0.0000000  -0.0007730  -0.0026230   0.0000000
   12   0.0000000   0.0000000  -0.0010593   0.0000000  -0.0000000   0.0032245
   13  -0.0031724  -0.0011966  -0.0000000  -0.0008161  -0.0002283  -0.0000000
   14   0.0015167   0.0027766   0.0000000  -0.0003214  -0.0001632  -0.0000000
   15  -0.0000000  -0.0000000   0.0036485   0.0000000  -0.0000000  -0.0008505
   16  -0.0089620  -0.0109648   0.0000000   0.0021207   0.0012325   0.0000000
   17  -0.0300315  -0.0291869   0.0000000   0.0040348  -0.0012726  -0.0000000
   18  -0.0000000  -0.0000000   0.0033790  -0.0000000   0.0000000   0.0031880
   19   0.0738543   0.0397654  -0.0000000  -0.0059889   0.0109622  -0.0000000
   20   0.0397654   0.2276549  -0.0000000   0.0026173  -0.0037582  -0.0000000
   21  -0.0000000  -0.0000000   0.0104027   0.0000000  -0.0000000  -0.0002970
   22  -0.0059889   0.0026173   0.0000000   0.2054381   0.0429314   0.0000000
   23   0.0109622  -0.0037582  -0.0000000   0.0429314   0.0639132  -0.0000000
   24  -0.0000000  -0.0000000  -0.0002970   0.0000000  -0.0000000   0.0074522
   25   0.0001765   0.0001070  -0.0000000   0.0011905  -0.0070133  -0.0000000
   26   0.0007814  -0.0012380   0.0000000   0.0009530  -0.0111170   0.0000000
   27   0.0000000   0.0000000   0.0001455  -0.0000000   0.0000000   0.0000174
   28   0.0000180  -0.0003461   0.0000000  -0.0003786  -0.0010470  -0.0000000
   29  -0.0003695  -0.0013688   0.0000000  -0.0002922  -0.0004827   0.0000000
   30   0.0000000   0.0000000  -0.0000774   0.0000000  -0.0000000   0.0001315
   31  -0.0003370  -0.0001658  -0.0000000  -0.0006036  -0.0001955   0.0000000
   32  -0.0009597  -0.0004784  -0.0000000  -0.0001779  -0.0000421   0.0000000
   33  -0.0000000   0.0000000   0.0001481  -0.0000000  -0.0000000  -0.0000545
   34  -0.0114347   0.0012276  -0.0000000  -0.0011481   0.0006966   0.0000000
   35  -0.0073961   0.0017939  -0.0000000  -0.0000149   0.0001334   0.0000000
   36  -0.0000000  -0.0000000  -0.0001785  -0.0000000  -0.0000000   0.0000858
           25          26          27          28          29          30
    1   0.0016554  -0.0040323   0.0000000  -0.0000178  -0.0000199  -0.0000000
    2  -0.0015071  -0.0009064   0.0000000  -0.0000214  -0.0003029  -0.0000000
    3   0.0000000   0.0000000   0.0032740  -0.0000000  -0.0000000  -0.0009581
    4  -0.0064403   0.0242507   0.0000000  -0.0027268  -0.0012160  -0.0000000
    5   0.0092067  -0.0271557   0.0000000   0.0013825   0.0030191  -0.0000000
    6  -0.0000000   0.0000000   0.0025472  -0.0000000  -0.0000000   0.0032884
    7  -0.0971541   0.0613269  -0.0000000  -0.0073556  -0.0096719   0.0000000
    8   0.0616039  -0.0850753  -0.0000000  -0.0248000  -0.0264427   0.0000000
    9   0.0000000  -0.0000000  -0.0181617   0.0000000  -0.0000000   0.0025554
   10  -0.0281353   0.0076717   0.0000000  -0.0362261  -0.0247891  -0.0000000
   11   0.0222653  -0.0044826  -0.0000000  -0.0233041  -0.1353119  -0.0000000
   12  -0.0000000   0.0000000   0.0023612  -0.0000000   0.0000000  -0.0192090
   13  -0.0012177  -0.0012671   0.0000000   0.0029690  -0.0034215   0.0000000
   14  -0.0036767   0.0012882   0.0000000   0.0107212  -0.0355037  -0.0000000
   15  -0.0000000  -0.0000000   0.0031839   0.0000000   0.0000000   0.0017311
   16  -0.0004305   0.0003946  -0.0000000  -0.0014073   0.0031965   0.0000000
   17   0.0001034  -0.0002089  -0.0000000   0.0009726   0.0016523   0.0000000
   18   0.0000000  -0.0000000  -0.0009176   0.0000000  -0.0000000   0.0034719
   19   0.0001765   0.0007814   0.0000000   0.0000180  -0.0003695   0.0000000
   20   0.0001070  -0.0012380   0.0000000  -0.0003461  -0.0013688   0.0000000
   21  -0.0000000   0.0000000   0.0001455   0.0000000   0.0000000  -0.0000774
   22   0.0011905   0.0009530  -0.0000000  -0.0003786  -0.0002922   0.0000000
   23  -0.0070133  -0.0111170   0.0000000  -0.0010470  -0.0004827  -0.0000000
   24  -0.0000000   0.0000000   0.0000174  -0.0000000   0.0000000   0.0001315
   25   0.1430677  -0.0822990   0.0000000  -0.0114628  -0.0000364  -0.0000000
   26  -0.0822990   0.1285844  -0.0000000  -0.0081657   0.0007262   0.0000000
   27   0.0000000  -0.0000000   0.0073180  -0.0000000  -0.0000000   0.0001551
   28  -0.0114628  -0.0081657  -0.0000000   0.0640664   0.0331770  -0.0000000
   29  -0.0000364   0.0007262  -0.0000000   0.0331770   0.1991810   0.0000000
   30  -0.0000000   0.0000000   0.0001551  -0.0000000   0.0000000   0.0083224
   31  -0.0007160  -0.0001737  -0.0000000  -0.0076289   0.0035232   0.0000000
   32   0.0006473   0.0000731  -0.0000000   0.0107433  -0.0043323   0.0000000
   33  -0.0000000   0.0000000   0.0001311  -0.0000000   0.0000000   0.0004369
   34  -0.0005334   0.0005593  -0.0000000   0.0001506  -0.0000802   0.0000000
   35   0.0005989  -0.0004880  -0.0000000   0.0006876  -0.0008334   0.0000000
   36   0.0000000   0.0000000  -0.0000540   0.0000000  -0.0000000   0.0001517
           31          32          33          34          35          36
    1   0.0031797   0.0012076  -0.0000000  -0.0286407   0.0085240   0.0000000
    2  -0.0009341  -0.0021410  -0.0000000   0.0241615  -0.0062952   0.0000000
    3   0.0000000   0.0000000   0.0025784   0.0000000   0.0000000   0.0031473
    4  -0.0006073  -0.0000706   0.0000000  -0.0007889  -0.0014227   0.0000000
    5   0.0000279  -0.0003799   0.0000000  -0.0043532   0.0015131  -0.0000000
    6   0.0000000   0.0000000  -0.0006835   0.0000000   0.0000000   0.0032266
    7   0.0014534   0.0012785   0.0000000  -0.0002294   0.0002117  -0.0000000
    8   0.0034116  -0.0006899  -0.0000000   0.0003083  -0.0004046   0.0000000
    9  -0.0000000   0.0000000   0.0026181  -0.0000000  -0.0000000  -0.0009772
   10  -0.0292493   0.0055161  -0.0000000   0.0013743  -0.0033489   0.0000000
   11  -0.0045354   0.0021742  -0.0000000  -0.0011854  -0.0011045  -0.0000000
   12  -0.0000000   0.0000000   0.0014049   0.0000000   0.0000000   0.0034752
   13  -0.0419419  -0.0193930   0.0000000  -0.0045149   0.0225844   0.0000000
   14  -0.0197951  -0.0302579   0.0000000   0.0085083  -0.0274406   0.0000000
   15  -0.0000000   0.0000000  -0.0109428   0.0000000   0.0000000   0.0016565
   16  -0.0201523  -0.0198215   0.0000000  -0.0919819   0.0629699  -0.0000000
   17  -0.0095863  -0.0069837   0.0000000   0.0609444  -0.0891190  -0.0000000
   18   0.0000000  -0.0000000   0.0015880  -0.0000000  -0.0000000  -0.0181669
   19  -0.0003370  -0.0009597  -0.0000000  -0.0114347  -0.0073961  -0.0000000
   20  -0.0001658  -0.0004784   0.0000000   0.0012276   0.0017939  -0.0000000
   21  -0.0000000  -0.0000000   0.0001481  -0.0000000  -0.0000000  -0.0001785
   22  -0.0006036  -0.0001779  -0.0000000  -0.0011481  -0.0000149  -0.0000000
   23  -0.0001955  -0.0000421  -0.0000000   0.0006966   0.0001334  -0.0000000
   24   0.0000000   0.0000000  -0.0000545   0.0000000   0.0000000   0.0000858
   25  -0.0007160   0.0006473  -0.0000000  -0.0005334   0.0005989   0.0000000
   26  -0.0001737   0.0000731   0.0000000   0.0005593  -0.0004880   0.0000000
   27  -0.0000000  -0.0000000   0.0001311  -0.0000000  -0.0000000  -0.0000540
   28  -0.0076289   0.0107433  -0.0000000   0.0001506   0.0006876   0.0000000
   29   0.0035232  -0.0043323   0.0000000  -0.0000802  -0.0008334  -0.0000000
   30   0.0000000   0.0000000   0.0004369   0.0000000   0.0000000   0.0001517
   31   0.0968316   0.0293258  -0.0000000  -0.0002285  -0.0009026   0.0000000
   32   0.0293258   0.0549156   0.0000000  -0.0082959  -0.0118578  -0.0000000
   33  -0.0000000   0.0000000   0.0023896  -0.0000000  -0.0000000   0.0003856
   34  -0.0002285  -0.0082959  -0.0000000   0.1379752  -0.0824914  -0.0000000
   35  -0.0009026  -0.0118578  -0.0000000  -0.0824914   0.1341027  -0.0000000
   36   0.0000000  -0.0000000   0.0003856  -0.0000000  -0.0000000   0.0072480
 **********************************************************************
 **                                                                  **
 **                       VIBRATIONAL ANALYSIS                       **
 **                       --------------------                       **
 **                                                                  **
 **        VIBRATIONAL FREQUENCIES (CM**-1) AND NORMAL MODES         **
 **     FORCE CONSTANTS (mDYN/ANGSTROM) AND REDUCED MASSES (AMU)     **
 **                  INFRARED INTENSITIES (KM/MOL)                   **
 **                                                                  **
 **********************************************************************


 Mode:                 1                      2                      3
 Frequency:        22.50                  34.95                  55.32
 Force Cnst:      0.0245                 0.0481                 0.0792
 Red. Mass:      82.2545                66.8598                43.9290
 IR Active:          YES                    YES                    YES
 IR Intens:        0.008                  0.004                  0.004
 Raman Active:       YES                    YES                    YES
               X      Y      Z        X      Y      Z        X      Y      Z
 C          0.000 -0.000 -0.103   -0.000 -0.000 -0.175    0.000  0.000  0.262
 C          0.000  0.000  0.036   -0.000 -0.000 -0.093    0.000  0.000  0.080
 C          0.000 -0.000 -0.098    0.000 -0.000  0.040   -0.000  0.000  0.053
 C          0.000 -0.000 -0.173   -0.000  0.000 -0.129   -0.000  0.000  0.029
 C          0.000 -0.000 -0.105   -0.000 -0.000 -0.071   -0.000  0.000  0.016
 C         -0.000 -0.000 -0.199    0.000  0.000 -0.033    0.000 -0.000  0.079
 Cl        -0.000  0.000 -0.122   -0.000 -0.000 -0.431    0.000  0.000  0.819
 Br         0.000  0.000  0.458   -0.000  0.000 -0.199    0.000 -0.000 -0.344
 Br         0.000 -0.000 -0.153    0.000  0.000  0.599   -0.000  0.000  0.176
 Br        -0.000  0.000 -0.406   -0.000  0.000 -0.530    0.000  0.000 -0.101
 I         -0.000  0.000  0.475   -0.000 -0.000  0.087   -0.000 -0.000  0.068
 Br        -0.000 -0.000 -0.510    0.000  0.000  0.253    0.000 -0.000 -0.282
 TransDip   0.000  0.000  0.003    0.000 -0.000  0.002   -0.000 -0.000 -0.002

 Mode:                 4                      5                      6
 Frequency:       116.68                 139.61                 139.92
 Force Cnst:      0.5978                 0.9601                 0.1584
 Red. Mass:      74.5262                83.6065                13.7364
 IR Active:          YES                    YES                    YES
 IR Intens:        0.482                  0.195                  0.430
 Raman Active:       YES                    YES                    YES
               X      Y      Z        X      Y      Z        X      Y      Z
 C          0.012 -0.179  0.000   -0.059 -0.036 -0.000   -0.000 -0.000  0.339
 C          0.041 -0.131  0.000   -0.089 -0.020 -0.000   -0.000 -0.000  0.375
 C          0.099 -0.151  0.000   -0.122  0.022 -0.000   -0.000  0.000  0.397
 C          0.084 -0.240  0.000   -0.125  0.006 -0.000   -0.000  0.000  0.416
 C          0.063 -0.243 -0.000   -0.194 -0.012 -0.000   -0.000 -0.000  0.459
 C          0.049 -0.248 -0.000   -0.097  0.013 -0.000   -0.000  0.000  0.401
 Cl        -0.097 -0.164  0.000    0.160 -0.085  0.000    0.000 -0.000 -0.160
 Br        -0.012  0.069 -0.000   -0.070 -0.158  0.000   -0.000 -0.000 -0.047
 Br         0.361  0.086  0.000    0.074  0.262  0.000    0.000  0.000 -0.058
 Br         0.215 -0.288 -0.000    0.283 -0.092  0.000    0.000 -0.000 -0.079
 I         -0.376  0.429 -0.000   -0.399 -0.310  0.000   -0.000 -0.000 -0.028
 Br         0.031 -0.302  0.000    0.388  0.527  0.000    0.000  0.000 -0.064
 TransDip   0.002  0.022 -0.000    0.014 -0.002  0.000    0.000 -0.000 -0.021

 Mode:                 7                      8                      9
 Frequency:       146.50                 155.17                 170.02
 Force Cnst:      0.8383                 1.0973                 1.0686
 Red. Mass:      66.2943                77.3510                62.7482
 IR Active:          YES                    YES                    YES
 IR Intens:        0.194                  0.005                  0.120
 Raman Active:       YES                    YES                    YES
               X      Y      Z        X      Y      Z        X      Y      Z
 C          0.041 -0.181 -0.000   -0.052  0.037  0.000    0.212  0.072  0.000
 C          0.057 -0.135  0.000   -0.018  0.052  0.000    0.319  0.133  0.000
 C          0.088 -0.178  0.000   -0.036  0.063  0.000    0.190  0.148  0.000
 C          0.040 -0.160 -0.000   -0.006  0.056  0.000    0.133  0.208 -0.000
 C          0.046 -0.140 -0.000   -0.038  0.019  0.000    0.057  0.075 -0.000
 C          0.070 -0.157  0.000   -0.045  0.033  0.000    0.161  0.038 -0.000
 Cl        -0.029 -0.165  0.000   -0.126  0.062 -0.000    0.164  0.107 -0.000
 Br        -0.160  0.647 -0.000   -0.072  0.168 -0.000    0.474  0.174 -0.000
 Br         0.049 -0.274 -0.000   -0.508 -0.433  0.000   -0.079 -0.178 -0.000
 Br        -0.308 -0.137  0.000    0.668 -0.094 -0.000   -0.017  0.362  0.000
 I         -0.004 -0.068 -0.000    0.008  0.119 -0.000   -0.352 -0.164 -0.000
 Br         0.387  0.092 -0.000   -0.017  0.102 -0.000   -0.048 -0.244  0.000
 TransDip  -0.006  0.013  0.000   -0.001 -0.002 -0.000   -0.007 -0.009 -0.000

 Mode:                10                     11                     12
 Frequency:       215.88                 220.24                 240.73
 Force Cnst:      1.4393                 1.2585                 2.4918
 Red. Mass:      52.4162                44.0377                72.9819
 IR Active:          YES                    YES                    YES
 IR Intens:        0.003                  0.007                  0.001
 Raman Active:       YES                    YES                    YES
               X      Y      Z        X      Y      Z        X      Y      Z
 C         -0.043 -0.061 -0.000    0.095  0.049  0.000   -0.020 -0.078 -0.000
 C         -0.070 -0.148 -0.000   -0.035 -0.002 -0.000   -0.139 -0.076 -0.000
 C          0.130 -0.173  0.000   -0.169  0.064 -0.000    0.002 -0.015 -0.000
 C          0.051  0.068  0.000   -0.119 -0.040 -0.000    0.039  0.149  0.000
 C          0.011  0.106  0.000   -0.017  0.021  0.000   -0.004 -0.013  0.000
 C         -0.131  0.171 -0.000    0.093  0.026  0.000    0.086 -0.131  0.000
 Cl         0.580 -0.220  0.000    0.820 -0.118 -0.000   -0.012 -0.113  0.000
 Br        -0.217  0.046  0.000   -0.080  0.133  0.000   -0.513 -0.138  0.000
 Br         0.336 -0.294  0.000   -0.277  0.273  0.000    0.014 -0.009  0.000
 Br         0.072  0.155 -0.000    0.008 -0.155  0.000    0.134  0.578 -0.000
 I         -0.035 -0.009 -0.000    0.011 -0.004 -0.000   -0.001  0.004 -0.000
 Br        -0.384  0.210  0.000   -0.009 -0.209 -0.000    0.377 -0.361 -0.000
 TransDip   0.002 -0.001 -0.000    0.002 -0.001 -0.000    0.001  0.000 -0.000

 Mode:                13                     14                     15
 Frequency:       298.37                 303.75                 324.29
 Force Cnst:      1.6115                 0.6671                 0.7666
 Red. Mass:      30.7231                12.2713                12.3726
 IR Active:          YES                    YES                    YES
 IR Intens:        0.084                  0.054                  0.024
 Raman Active:       YES                    YES                    YES
               X      Y      Z        X      Y      Z        X      Y      Z
 C          0.124  0.431  0.000   -0.000 -0.000 -0.151   -0.000  0.000 -0.544
 C         -0.049  0.195 -0.000    0.000 -0.000 -0.558   -0.000  0.000 -0.181
 C          0.056  0.090 -0.000   -0.000 -0.000 -0.441    0.000  0.000  0.386
 C          0.072 -0.003 -0.000   -0.000 -0.000  0.103    0.000 -0.000  0.550
 C          0.170  0.116  0.000    0.000 -0.000  0.562    0.000  0.000  0.155
 C          0.178  0.183  0.000   -0.000 -0.000  0.375    0.000  0.000 -0.430
 Cl         0.140  0.724 -0.000   -0.000 -0.000  0.029    0.000  0.000  0.094
 Br        -0.157 -0.066  0.000    0.000  0.000  0.038   -0.000 -0.000  0.010
 Br         0.085 -0.133  0.000   -0.000  0.000  0.030   -0.000 -0.000 -0.023
 Br        -0.042 -0.150  0.000    0.000  0.000 -0.010   -0.000 -0.000 -0.036
 I         -0.054 -0.035 -0.000   -0.000  0.000 -0.017   -0.000 -0.000 -0.004
 Br         0.054 -0.071 -0.000   -0.000  0.000 -0.028    0.000 -0.000  0.024
 TransDip   0.002 -0.009 -0.000    0.000  0.000 -0.007    0.000 -0.000 -0.005

 Mode:                16                     17                     18
 Frequency:       522.60                 564.24                 572.35
 Force Cnst:      2.2712                 2.2575                 2.4285
 Red. Mass:      14.1146                12.0355                12.5825
 IR Active:          YES                    YES                    YES
 IR Intens:       21.006                  0.219                  3.701
 Raman Active:       YES                    YES                    YES
               X      Y      Z        X      Y      Z        X      Y      Z
 C          0.205 -0.006  0.000   -0.000  0.000 -0.138    0.470 -0.062 -0.000
 C          0.236  0.071  0.000   -0.000  0.000  0.542    0.205 -0.324  0.000
 C          0.427  0.077 -0.000    0.000  0.000 -0.346   -0.145 -0.229 -0.000
 C          0.535 -0.090 -0.000    0.000 -0.000 -0.223   -0.251  0.133 -0.000
 C          0.550 -0.117  0.000   -0.000 -0.000  0.568    0.033  0.441  0.000
 C          0.243 -0.041 -0.000   -0.000 -0.000 -0.441    0.382  0.340 -0.000
 Cl        -0.048 -0.092 -0.000    0.000  0.000  0.011   -0.104 -0.045  0.000
 Br        -0.087 -0.031 -0.000    0.000 -0.000 -0.014   -0.036  0.012 -0.000
 Br        -0.087  0.049  0.000    0.000 -0.000  0.010    0.003  0.023  0.000
 Br        -0.030 -0.008  0.000   -0.000  0.000  0.005    0.017 -0.024  0.000
 I         -0.032 -0.007  0.000    0.000  0.000 -0.006   -0.010 -0.015 -0.000
 Br        -0.056  0.058  0.000    0.000 -0.000  0.010   -0.027 -0.012  0.000
 TransDip   0.147  0.008 -0.000   -0.000 -0.000 -0.015    0.058  0.021 -0.000

 Mode:                19                     20                     21
 Frequency:       586.63                 601.62                 673.72
 Force Cnst:      2.4456                 3.1551                 3.2130
 Red. Mass:      12.0615                14.7953                12.0143
 IR Active:          YES                    YES                    YES
 IR Intens:        0.005                 35.651                  0.111
 Raman Active:       YES                    YES                    YES
               X      Y      Z        X      Y      Z        X      Y      Z
 C          0.000 -0.000  0.521   -0.126  0.265  0.000    0.000  0.000  0.485
 C          0.000 -0.000 -0.073   -0.022  0.446 -0.000    0.000 -0.000 -0.451
 C         -0.000 -0.000 -0.468    0.088  0.443 -0.000    0.000  0.000  0.396
 C         -0.000 -0.000  0.581    0.052  0.409  0.000    0.000  0.000 -0.354
 C          0.000  0.000 -0.152   -0.023  0.370 -0.000   -0.000  0.000  0.334
 C          0.000  0.000 -0.376   -0.076  0.333 -0.000   -0.000 -0.000 -0.409
 Cl        -0.000  0.000 -0.037   -0.037 -0.256 -0.000   -0.000 -0.000 -0.019
 Br        -0.000  0.000  0.002   -0.017 -0.024  0.000   -0.000 -0.000  0.006
 Br        -0.000  0.000  0.011    0.035 -0.051  0.000    0.000  0.000 -0.004
 Br         0.000  0.000 -0.014   -0.021 -0.092 -0.000   -0.000 -0.000  0.004
 I         -0.000 -0.000  0.001   -0.007 -0.006  0.000    0.000 -0.000 -0.001
 Br        -0.000  0.000  0.010    0.046 -0.054  0.000   -0.000  0.000  0.005
 TransDip   0.000 -0.000  0.002   -0.002  0.191  0.000    0.000  0.000 -0.011

 Mode:                22                     23                     24
 Frequency:       782.76                 829.98                1039.96
 Force Cnst:      4.4919                 5.1267                 7.7378
 Red. Mass:      12.4432                12.6314                12.1433
 IR Active:          YES                    YES                    YES
 IR Intens:        0.744                  0.765                  0.695
 Raman Active:       YES                    YES                    YES
               X      Y      Z        X      Y      Z        X      Y      Z
 C         -0.238  0.232  0.000   -0.211 -0.386  0.000    0.114  0.461 -0.000
 C         -0.518 -0.133  0.000    0.057 -0.269 -0.000   -0.426 -0.100  0.000
 C         -0.085 -0.282  0.000    0.421 -0.274 -0.000    0.319 -0.309 -0.000
 C          0.039 -0.281 -0.000    0.234  0.396 -0.000    0.146  0.287  0.000
 C          0.522  0.184 -0.000   -0.088  0.198 -0.000   -0.363 -0.107  0.000
 C         -0.123  0.327  0.000   -0.404  0.197  0.000    0.310 -0.197 -0.000
 Cl        -0.016 -0.052 -0.000    0.022  0.114 -0.000   -0.015 -0.055  0.000
 Br         0.056  0.015 -0.000    0.002 -0.002 -0.000    0.017  0.005  0.000
 Br        -0.010  0.007 -0.000   -0.032  0.032  0.000   -0.015  0.013 -0.000
 Br         0.010  0.023  0.000   -0.006 -0.035  0.000   -0.003 -0.010 -0.000
 I         -0.010 -0.006  0.000   -0.001  0.002  0.000    0.001  0.001 -0.000
 Br         0.027 -0.020 -0.000    0.027 -0.028 -0.000   -0.011  0.010  0.000
 TransDip  -0.023  0.015  0.000   -0.006 -0.027  0.000   -0.023 -0.013 -0.000

 Mode:                25                     26                     27
 Frequency:      1147.57                1228.58                1303.80
 Force Cnst:      9.4318                10.6722                12.0516
 Red. Mass:      12.1559                12.0006                12.0329
 IR Active:          YES                    YES                    YES
 IR Intens:        0.597                  0.430                138.752
 Raman Active:       YES                    YES                    YES
               X      Y      Z        X      Y      Z        X      Y      Z
 C         -0.113 -0.327  0.000    0.394 -0.109 -0.000   -0.172  0.374 -0.000
 C         -0.342 -0.138  0.000   -0.132  0.360 -0.000    0.434  0.125 -0.000
 C         -0.291  0.224  0.000   -0.309 -0.258  0.000   -0.068 -0.422  0.000
 C          0.030  0.508 -0.000    0.433 -0.100 -0.000   -0.277  0.292  0.000
 C          0.358  0.066 -0.000   -0.112  0.397  0.000    0.328  0.050 -0.000
 C          0.272 -0.374 -0.000   -0.273 -0.285  0.000   -0.189 -0.368  0.000
 Cl         0.013  0.046 -0.000    0.001  0.001  0.000    0.005 -0.025  0.000
 Br         0.017  0.005 -0.000    0.001  0.001  0.000   -0.012 -0.003  0.000
 Br         0.014 -0.012 -0.000    0.001 -0.002  0.000   -0.002  0.007  0.000
 Br        -0.004 -0.020  0.000    0.000 -0.000  0.000    0.003 -0.005 -0.000
 I         -0.003 -0.002  0.000   -0.001  0.000 -0.000   -0.000 -0.000 -0.000
 Br        -0.014  0.015  0.000   -0.001 -0.000 -0.000    0.001  0.005 -0.000
 TransDip  -0.018 -0.017  0.000   -0.021  0.003  0.000    0.336  0.171  0.000

 Mode:                28                     29                     30
 Frequency:      1309.00                1499.19                1503.09
 Force Cnst:     12.1501                15.8931                15.9743
 Red. Mass:      12.0352                12.0018                12.0006
 IR Active:          YES                    YES                    YES
 IR Intens:      177.238                  0.074                  0.000
 Raman Active:       YES                    YES                    YES
               X      Y      Z        X      Y      Z        X      Y      Z
 C         -0.304 -0.287  0.000    0.542 -0.100 -0.000    0.014 -0.278  0.000
 C         -0.073  0.365  0.000   -0.303  0.119 -0.000   -0.062  0.518  0.000
 C          0.388 -0.139 -0.000    0.369  0.113  0.000   -0.160 -0.408 -0.000
 C         -0.288 -0.276  0.000   -0.484  0.067  0.000   -0.024  0.233  0.000
 C         -0.051  0.417  0.000    0.222 -0.117  0.000    0.042 -0.461 -0.000
 C          0.371 -0.207 -0.000   -0.364 -0.085  0.000    0.187  0.394 -0.000
 Cl         0.014  0.021 -0.000   -0.006  0.002  0.000   -0.000  0.002  0.000
 Br         0.001 -0.004 -0.000    0.001 -0.000  0.000    0.001 -0.002 -0.000
 Br        -0.009  0.005  0.000   -0.001 -0.001  0.000    0.001  0.001 -0.000
 Br         0.004  0.007  0.000    0.002 -0.000 -0.000    0.000  0.000 -0.000
 I         -0.000 -0.002  0.000    0.002  0.001 -0.000   -0.000  0.001  0.000
 Br        -0.009  0.006 -0.000    0.001  0.000  0.000   -0.001 -0.001  0.000
 TransDip   0.147 -0.400 -0.000   -0.006 -0.006 -0.000    0.000  0.000 -0.000

 STANDARD THERMODYNAMIC QUANTITIES AT   298.15 K  AND     1.00 ATM

   This Molecule has  0 Imaginary Frequencies
   Zero point vibrational energy:       23.944 kcal/mol

   Atom    1 Element C  Has Mass   12.00000
   Atom    2 Element C  Has Mass   12.00000
   Atom    3 Element C  Has Mass   12.00000
   Atom    4 Element C  Has Mass   12.00000
   Atom    5 Element C  Has Mass   12.00000
   Atom    6 Element C  Has Mass   12.00000
   Atom    7 Element Cl Has Mass   34.96885
   Atom    8 Element Br Has Mass   78.91830
   Atom    9 Element Br Has Mass   78.91830
   Atom   10 Element Br Has Mass   78.91830
   Atom   11 Element I  Has Mass  126.90440
   Atom   12 Element Br Has Mass   78.91830
   Molecular Mass:   549.546450 amu
   Principal axes and moments of inertia in amu*Bohr^2:
                             1           2           3
    Eigenvalues --     7740.85223 11461.09291 19201.94514
          X               1.00000    -0.00101     0.00000
          Y               0.00101     1.00000    -0.00000
          Z              -0.00000     0.00000     1.00000
   Rotational Symmetry Number is   1
   The Molecule is an Asymmetric Top
   Translational Enthalpy:        0.889 kcal/mol
   Rotational Enthalpy:           0.889 kcal/mol
   Vibrational Enthalpy:         30.573 kcal/mol
   gas constant (RT):             0.592 kcal/mol
   Translational Entropy:        44.797  cal/mol.K
   Rotational Entropy:           35.786  cal/mol.K
   Vibrational Entropy:          46.460  cal/mol.K

   Total Enthalpy:               32.943 kcal/mol
   Total Entropy:               127.044  cal/mol.K

 ======================================================================

 STANDARD THERMODYNAMIC QUANTITIES FOR ANHARMONIC VIBRATION -- TOSH

   Zero point vibrational energy: ************ kcal/mol

   Vibrational Enthalpy:       Infinity kcal/mol
   Vibrational Entropy:             NaN  cal/mol.K

   Total Enthalpy:             Infinity kcal/mol
   Total Entropy:                   NaN  cal/mol.K

 ======================================================================

 STANDARD THERMODYNAMIC QUANTITIES FOR ANHARMONIC VIBRATION -- VPT2

   Zero point vibrational energy: ************ kcal/mol

   Vibrational Enthalpy:       Infinity kcal/mol
   Vibrational Entropy:             NaN  cal/mol.K

   Total Enthalpy:             Infinity kcal/mol
   Total Entropy:                   NaN  cal/mol.K

 ======================================================================

Archival summary:
1\1\garfield\FREQ\ProcedureUnspecified\BasisUnspecified\1r4l16\taweetha\SatNov3006:06:452019SatNov3006:06:452019\0\\#,FREQ,ProcedureUnspecified,BasisUnspecified,\\0,1\I\C,1,2.13559\C,2,1.40432,1,119.976\C,3,1.40341,2,120.333,1,180,0\C,4,1.40219,3,120.06,2,-0,0\C,5,1.40217,4,119.885,3,0,0\C,6,1.40502,5,120.006,4,-0,0\Cl,4,1.73806,3,120.121,2,-180,0\Br,5,1.89936,4,119.406,3,-180,0\Br,6,1.90176,5,119.639,4,-180,0\Br,7,1.9023,6,119.277,5,-180,0\Br,3,1.90279,2,121.062,1,-0,0\\\@

 Total job time:  1418.97s(wall), 5515.92s(cpu) 
 Sat Nov 30 06:06:45 2019

        *************************************************************
        *                                                           *
        *  Thank you very much for using Q-Chem.  Have a nice day.  *
        *                                                           *
        *************************************************************
