# Supplementary material for: Geometric and energetic data from quantum chemical calculations of halobenzenes and xylenes
Source: Data Brief. 2020 Mar 5;30:105386. doi: 10.1016/j.dib.2020.105386 (PMC7114895; doi:10.1016/j.dib.2020.105386)
Supplement: Supplementary file 1 [file mmc1.zip › halobenzene/B3LYP/ClBrBrBrII.out]

                  Welcome to Q-Chem
     A Quantum Leap Into The Future Of Chemistry


 Q-Chem 5.2 (devel), Q-Chem, Inc., Pleasanton, CA (2019)

 Yihan Shao,  Zhengting Gan,  E. Epifanovsky,  A. T. B. Gilbert,  M. Wormit,  
 J. Kussmann,  A. W. Lange,  A. Behn,  Jia Deng,  Xintian Feng,  D. Ghosh,  
 M. Goldey,  P. R. Horn,  L. D. Jacobson,  I. Kaliman,  T. Kus,  A. Landau,  
 Jie Liu,  E. I. Proynov,  R. M. Richard,  R. P. Steele,  E. J. Sundstrom,  
 H. L. Woodcock III,  P. M. Zimmerman,  D. Zuev,  B. Albrecht,  E. Alguire,  
 S. A. Baeppler,  D. Barton,  Z. Benda,  Y. A. Bernard,  E. J. Berquist,  
 K. B. Bravaya,  H. Burton,  D. Casanova,  Chun-Min Chang,  Yunqing Chen,  
 A. Chien,  K. D. Closser,  M. P. Coons,  S. Coriani,  S. Dasgupta,  
 A. L. Dempwolff,  M. Diedenhofen,  Hainam Do,  R. G. Edgar,  Po-Tung Fang,  
 S. Faraji,  S. Fatehi,  Qingguo Feng,  K. D. Fenk,  J. Fosso-Tande,  
 J. Gayvert,  Qinghui Ge,  A. Ghysels,  G. Gidofalvi,  J. Gomes,  
 J. Gonthier,  A. Gunina,  D. Hait,  M. W. D. Hanson-Heine,  
 P. H. P. Harbach,  A. W. Hauser,  M. F. Herbst,  J. E. Herr,  
 E. G. Hohenstein,  Z. C. Holden,  Kerwin Hui,  B. C. Huynh,  T.-C. Jagau,  
 Hyunjun Ji,  B. Kaduk,  K. Khistyaev,  Jaehoon Kim,  P. Klunzinger,  K. Koh,  
 D. Kosenkov,  L. Koulias,  T. Kowalczyk,  C. M. Krauter,  A. Kunitsa,  
 Ka Un Lao,  A. Laurent,  K. V. Lawler,  Joonho Lee,  D. Lefrancois,  
 S. Lehtola,  D. S. Levine,  Yi-Pei Li,  You-Sheng Lin,  Fenglai Liu,  
 E. Livshits,  A. Luenser,  P. Manohar,  E. Mansoor,  S. F. Manzer,  
 Shan-Ping Mao,  Yuezhi Mao,  N. Mardirossian,  A. V. Marenich,  
 T. Markovich,  L. A. Martinez-Martinez,  S. A. Maurer,  N. J. Mayhall,  
 S. C. McKenzie,  J.-M. Mewes,  P. Morgante,  A. F. Morrison,  
 J. W. Mullinax,  K. Nanda,  T. S. Nguyen-Beck,  R. Olivares-Amaya,  
 J. A. Parkhill,  Zheng Pei,  T. M. Perrine,  F. Plasser,  P. Pokhilko,  
 S. Prager,  A. Prociuk,  E. Ramos,  D. R. Rehn,  F. Rob,  M. Scheurer,  
 M. Schneider,  N. Sergueev,  S. M. Sharada,  S. Sharma,  D. W. Small,  
 T. Stauch,  T. Stein,  Yu-Chuan Su,  A. J. W. Thom,  A. Tkatchenko,  
 T. Tsuchimochi,  N. M. Tubman,  L. Vogt,  M. L. Vidal,  O. Vydrov,  
 M. A. Watson,  J. Wenzel,  M. de Wergifosse,  T. A. Wesolowski,  A. White,  
 J. Witte,  A. Yamada,  Jun Yang,  K. Yao,  S. Yeganeh,  S. R. Yost,  
 Zhi-Qiang You,  A. Zech,  Igor Ying Zhang,  Xing Zhang,  Yan Zhao,  
 Ying Zhu,  B. R. Brooks,  G. K. L. Chan,  C. J. Cramer,  M. S. Gordon,  
 W. J. Hehre,  A. Klamt,  M. W. Schmidt,  C. D. Sherrill,  D. G. Truhlar,  
 A. Aspuru-Guzik,  R. Baer,  A. T. Bell,  N. A. Besley,  Jeng-Da Chai,  
 A. E. DePrince, III,  R. A. DiStasio Jr.,  A. Dreuw,  B. D. Dunietz,  
 T. R. Furlani,  Chao-Ping Hsu,  Yousung Jung,  Jing Kong,  D. S. Lambrecht,  
 WanZhen Liang,  C. Ochsenfeld,  V. A. Rassolov,  L. V. Slipchenko,  
 J. E. Subotnik,  T. Van Voorhis,  J. M. Herbert,  A. I. Krylov,  
 P. M. W. Gill,  M. Head-Gordon

 Contributors to earlier versions of Q-Chem not listed above: 
 R. D. Adamson,  B. Austin,  J. Baker,  G. J. O. Beran,  K. Brandhorst,  
 S. T. Brown,  E. F. C. Byrd,  A. K. Chakraborty,  C.-L. Cheng,  
 Siu Hung Chien,  D. M. Chipman,  D. L. Crittenden,  H. Dachsel,  
 R. J. Doerksen,  A. D. Dutoi,  L. Fusti-Molnar,  W. A. Goddard III,  
 A. Golubeva-Zadorozhnaya,  S. R. Gwaltney,  G. Hawkins,  A. Heyden,  
 S. Hirata,  G. Kedziora,  F. J. Keil,  C. Kelley,  Jihan Kim,  R. A. King,  
 R. Z. Khaliullin,  P. P. Korambath,  W. Kurlancheek,  A. M. Lee,  M. S. Lee,  
 S. V. Levchenko,  Ching Yeh Lin,  D. Liotard,  R. C. Lochan,  I. Lotan,  
 P. E. Maslen,  N. Nair,  D. P. O'Neill,  D. Neuhauser,  E. Neuscamman,  
 C. M. Oana,  R. Olson,  B. Peters,  R. Peverati,  P. A. Pieniazek,  
 Y. M. Rhee,  J. Ritchie,  M. A. Rohrdanz,  E. Rosta,  N. J. Russ,  
 H. F. Schaefer III,  N. E. Schultz,  N. Shenvi,  A. C. Simmonett,  A. Sodt,  
 D. Stuck,  K. S. Thanthiriwatte,  V. Vanovschi,  Tao Wang,  A. Warshel,  
 C. F. Williams,  Q. Wu,  X. Xu,  W. Zhang

 Please cite Q-Chem as follows:
 Y. Shao et al., Mol. Phys. 113, 184-215 (2015)
 DOI: 10.1080/00268976.2014.952696

 Q-Chem 5.2.1 for Intel X86 EM64T Linux

 Parts of Q-Chem use Armadillo 8.300.2 (Tropical Shenanigans).
 http://arma.sourceforge.net/

 Q-Chem begins on Sat Nov 30 06:06:46 2019  

Host: 
0

     Scratch files written to /scratch/taweetham/qchem24499//
NAlpha2: 264
NElect   264
Mult     1

Checking the input file for inconsistencies... 	...done.

--------------------------------------------------------------
User input:
--------------------------------------------------------------
$MOLECULE
0 1
C   
C	1	CC
C	2	CC	1	120.0		
C	3	CC	2	120.0	1	0.0
C	4	CC	3	120.0	2	0.0	
C	5 	CC	4	120.0	3	0.0
Cl	1	CCl	2	120.0	3	180.0
Br	2	CBr	3	120.0	4	180.0
Br	3	CBr	4	120.0	5	180.0
Br	4	CBr	5	120.0	6	180.0
I	5	CI	6	120.0	1	180.0
I	6	CI	1	120.0	2	180.0

CC=1.39483
CH=1.08673
CF=1.33960
CCl=1.72090
CBr=1.89068
CI=2.07886
$END

$REM
   JOB_TYPE	OPTIMIZATION
   BASIS	6-311++G**
   METHOD	B3LYP
   MEM_TOTAL	64000
   SYM_IGNORE	TRUE
$END

--------------------------------------------------------------
 ----------------------------------------------------------------
             Standard Nuclear Orientation (Angstroms)
    I     Atom           X                Y                Z
 ----------------------------------------------------------------
    1      C       0.0000000000     0.0000000000     0.0000000000
    2      C       0.0000000000     0.0000000000     1.3948300000
    3      C       1.2079582140     0.0000000000     2.0922450000
    4      C       2.4159164279     0.0000000000     1.3948300000
    5      C       2.4159164279     0.0000000000    -0.0000000000
    6      C       1.2079582140     0.0000000000    -0.6974150000
    7      Cl     -1.4903431174    -0.0000000000    -0.8604500000
    8      Br     -1.6373769104    -0.0000000000     2.3401700000
    9      Br      1.2079582140    -0.0000000000     3.9829250000
   10      Br      4.0532933383    -0.0000000000     2.3401700000
   11      I       4.2162619988    -0.0000000000    -1.0394300000
   12      I       1.2079582140    -0.0000000000    -2.7762750000
 ----------------------------------------------------------------
 Nuclear Repulsion Energy =        3961.42767367 hartrees
 There are      132 alpha and      132 beta electrons
 Requested basis set is 6-311++G(d,p)
 There are 154 shells and 430 basis functions

 Total QAlloc Memory Limit  64000 MB
 Mega-Array Size       188 MB
 MEM_STATIC part       192 MB
 A cutoff of  1.0D-11 yielded   7176 shell pairs
 There are     62607 function pairs (     69639 Cartesian)
 Smallest overlap matrix eigenvalue = 2.91E-07

 Q-Chem warning in module stvman/mkSTV.C, line 318:

 Overlap eigenvalue is smaller than square root of threshold
 Use THRESH >= 12 to get rid of this warning

 Linear dependence detected in AO basis
 Tighter screening thresholds may be required for diffuse basis sets
 Use S2THRESH > 14 and THRESH = 14 in case of SCF convergence issues
 Number of orthogonalized atomic orbitals = 428
 Maximum deviation from orthogonality = 1.319E-10

 Scale SEOQF with 1.000000e-01/1.000000e-01/1.000000e-01

 Standard Electronic Orientation quadrupole field applied
 Nucleus-field energy     =    -0.0000000908 hartrees
 Guess from superposition of atomic densities
 Warning:  Energy on first SCF cycle will be non-variational
 SAD guess density has 264.000000 electrons

 -----------------------------------------------------------------------
  General SCF calculation program by
  Eric Jon Sundstrom, Paul Horn, Yuezhi Mao, Dmitri Zuev, Alec White,
  David Stuck, Shaama M.S., Shane Yost, Joonho Lee, David Small,
  Daniel Levine, Susi Lehtola, Hugh Burton, Evgeny Epifanovsky,
  Bang C. Huynh
 -----------------------------------------------------------------------
 Exchange:     0.2000 Hartree-Fock + 0.0800 Slater + 0.7200 B88
 Correlation:  0.1900 VWN1RPA + 0.8100 LYP
 Using SG-1 standard quadrature grid
 using 4 threads for integral computing
 -------------------------------------------------------
 OpenMP Integral computing Module                
 Release: version 2.0, May 2017, Q-Chem Inc. Pleasanton 
 -------------------------------------------------------
 A restricted SCF calculation will be
 performed using DIIS
 SCF converges when DIIS error is below 1.0e-08
 ---------------------------------------
  Cycle       Energy         DIIS error
 ---------------------------------------
    1  -22252.8215955945      2.84e-02  
    2  -22250.2811450054      1.95e-03  
    3  -22250.1852116835      2.74e-03  
    4  -22250.3118345576      8.83e-04  
    5  -22250.3321887232      1.34e-04  
    6  -22250.3323577473      8.64e-05  
    7  -22250.3325238657      2.35e-05  
    8  -22250.3325358968      4.10e-06  
    9  -22250.3325361874      1.55e-06  
   10  -22250.3325362283      7.42e-07  
   11  -22250.3325362383      2.60e-07  
   12  -22250.3325362402      7.17e-08  
   13  -22250.3325362395      2.66e-08  
   14  -22250.3325362416      2.74e-09  Convergence criterion met
 ---------------------------------------
 SCF time:   CPU 307.90s  wall 81.00s 
 SCF   energy in the final basis set =   -22250.3325362416
 Total energy in the final basis set =   -22250.3325362416

 --------------------------------------------------------------

                    Orbital Energies (a.u.)
 --------------------------------------------------------------

 Alpha MOs
 -- Occupied --
*****************-482.8557-482.8553-482.8551-176.3187-176.3181-165.7224
********-165.7203-165.7201-165.7198-165.7195-101.5820 -62.5087 -62.5082
-62.5082 -56.3294 -56.3289 -56.3288 -56.3253 -56.3249 -56.3249 -56.3248
-56.3244 -56.3243 -35.8153 -35.8148 -31.3086 -31.3081 -31.3026 -31.3021
-31.3020 -31.3015 -22.9591 -22.9585 -22.9577 -22.9573 -22.9572 -22.9568
-22.9531 -22.9531 -22.9526 -22.9526 -10.2845 -10.2785 -10.2777 -10.2774
-10.2668 -10.2661  -9.4974  -8.7176  -8.7172  -8.7172  -7.2622  -7.2523
 -7.2512  -6.5499  -6.5495  -6.5494  -6.5362  -6.5358  -6.5357  -6.5350
 -6.5347  -6.5346  -6.3651  -6.3646  -4.7779  -4.7774  -4.7630  -4.7626
 -4.7619  -4.7615  -2.6606  -2.6603  -2.6601  -2.6571  -2.6566  -2.6566
 -2.6561  -2.6557  -2.6557  -2.6451  -2.6450  -2.6448  -2.6447  -2.6447
 -2.6447  -2.0440  -2.0434  -2.0393  -2.0389  -2.0385  -2.0381  -2.0256
 -2.0255  -2.0252  -2.0250  -0.9573  -0.9059  -0.8668  -0.8407  -0.8155
 -0.7746  -0.7552  -0.6937  -0.6791  -0.6212  -0.6067  -0.5558  -0.5132
 -0.4715  -0.4666  -0.4429  -0.4351  -0.4028  -0.4001  -0.3864  -0.3799
 -0.3560  -0.3436  -0.3411  -0.3306  -0.3244  -0.3013  -0.2990  -0.2960
 -0.2879  -0.2630  -0.2595  -0.2458
 -- Virtual --
 -0.1000  -0.0690  -0.0661  -0.0497  -0.0385  -0.0103  -0.0044   0.0008
  0.0162   0.0255   0.0313   0.0415   0.0474   0.0584   0.0591   0.0632
  0.0663   0.0696   0.0703   0.0807   0.0862   0.0872   0.0910   0.0958
  0.0975   0.0987   0.1157   0.1193   0.1289   0.1364   0.1405   0.1488
  0.1546   0.1595   0.1646   0.1710   0.1825   0.1895   0.1917   0.2052
  0.2096   0.2112   0.2144   0.2171   0.2199   0.2213   0.2421   0.2428
  0.2454   0.2520   0.2679   0.2762   0.2882   0.2916   0.3076   0.3203
  0.3418   0.3533   0.3737   0.3798   0.3840   0.3967   0.4026   0.4130
  0.4154   0.4187   0.4241   0.4354   0.4383   0.4398   0.4538   0.4552
  0.4726   0.4801   0.4881   0.4974   0.4982   0.5010   0.5048   0.5116
  0.5154   0.5170   0.5250   0.5365   0.5456   0.5471   0.5641   0.5670
  0.5673   0.5758   0.5798   0.6027   0.6110   0.6260   0.6290   0.6691
  0.6696   0.6893   0.7003   0.7040   0.7161   0.7271   0.7498   0.7589
  0.7680   0.7725   0.7829   0.7847   0.8081   0.8163   0.8269   0.8320
  0.8419   0.8592   0.8655   0.9031   0.9185   0.9345   0.9429   0.9521
  0.9554   1.0071   1.0144   1.0454   1.0674   1.0876   1.1177   1.1190
  1.1628   1.1952   1.2102   1.2174   1.2235   1.2425   1.2750   1.3423
  1.3484   1.3806   1.3842   1.3924   1.4164   1.4606   1.4766   1.4917
  1.5316   1.5584   1.5677   1.6152   1.7256   1.7344   1.7621   1.7649
  1.8208   1.8230   1.8505   1.8520   1.9091   1.9817   2.0064   2.0135
  2.0541   2.0609   2.0956   2.1107   2.1426   2.1843   2.2124   2.2307
  2.2554   2.2606   2.2650   2.2988   2.3052   2.3453   2.3718   2.4533
  2.4868   2.5635   2.5752   2.7056   2.7235   2.8283   2.8289   2.8305
  2.8824   2.9861   3.0433   3.0512   3.0810   3.1492   3.2049   3.3945
  3.4311   3.6482   3.8092   3.8399   3.9400   3.9638   3.9712   3.9838
  3.9910   3.9955   4.0014   4.0371   4.0395   4.0467   4.0504   4.0714
  4.0739   4.0774   4.1025   4.1293   4.1898   4.2045   4.2502   4.2600
  4.2968   4.3130   4.3611   4.4038   4.4503   4.4632   4.5928   4.8223
  5.9992   6.0461   6.0733   6.1233   6.1576   6.2344   6.6755   6.7865
  6.8457   7.5336   7.5486   7.5807   7.6476   7.6632   7.6740   7.6982
  7.7634   7.8156   9.7742  23.1771  23.7798  23.7841  23.9458  23.9569
 24.0391  25.8192  26.1905  26.6386  27.8769  27.9702  28.3403  28.3757
 28.3977  28.4127  28.4471  28.4629  28.5226  28.5333  28.5423  28.5454
 28.5695  28.5709  28.6016  28.6511  28.7003  28.7693  47.9384  48.0351
 48.0830 127.8828 127.9095 127.9318 127.9546 127.9731 128.0125 151.6697
151.7529 215.7676 289.7293 289.7455 289.7786 289.8434 289.8647 289.8738
289.9200 289.9865 290.03721020.73881020.86051020.91971901.83311901.9204
 --------------------------------------------------------------

          Ground-State Mulliken Net Atomic Charges

     Atom                 Charge (a.u.)
  ----------------------------------------
      1 C                     0.148691
      2 C                     0.102259
      3 C                    -0.133874
      4 C                    -0.007441
      5 C                    -0.080729
      6 C                    -0.192373
      7 Cl                    0.548334
      8 Br                   -0.155959
      9 Br                   -0.211809
     10 Br                   -0.226916
     11 I                     0.101430
     12 I                     0.108386
  ----------------------------------------
  Sum of atomic charges =     0.000000

 -----------------------------------------------------------------
                    Cartesian Multipole Moments
 -----------------------------------------------------------------
    Charge (ESU x 10^10)
                -0.0000
    Dipole Moment (Debye)
         X       0.4253      Y       0.0000      Z      -0.3624
       Tot       0.5588
    Quadrupole Moments (Debye-Ang)
        XX    -152.2929     XY       0.0000     YY    -159.4584
        XZ      -2.0696     YZ       0.0000     ZZ    -151.7023
    Octopole Moments (Debye-Ang^2)
       XXX    -692.6526    XXY       0.0000    XYY    -245.0509
       YYY       0.0000    XXZ     -65.5045    XYZ       0.0000
       YYZ     -63.3552    XZZ    -230.8447    YZZ       0.0000
       ZZZ    -190.4664
    Hexadecapole Moments (Debye-Ang^3)
      XXXX   -6006.3710   XXXY       0.0000   XXYY   -1116.2579
      XYYY       0.0000   YYYY    -202.7322   XXXZ     -93.2565
      XXYZ      -0.0000   XYYZ     -16.5356   YYYZ       0.0000
      XXZZ   -1787.5515   XYZZ       0.0000   YYZZ    -879.3213
      XZZZ     -64.4422   YZZZ       0.0000   ZZZZ   -4659.3338
 -----------------------------------------------------------------
 Calculating analytic gradient of the SCF energy
 Gradient of SCF Energy
            1           2           3           4           5           6
    1  -0.0002667   0.0032792  -0.0005562  -0.0021406   0.0001381  -0.0000297
    2  -0.0000000   0.0000000   0.0000000  -0.0000000   0.0000000   0.0000000
    3  -0.0011542  -0.0033984  -0.0039303  -0.0022005  -0.0027357  -0.0006712
            7           8           9          10          11          12
    1   0.0094042   0.0049463   0.0002385  -0.0035719  -0.0180137   0.0065723
    2   0.0000000  -0.0000000  -0.0000000   0.0000000  -0.0000000  -0.0000000
    3   0.0022862  -0.0006531  -0.0054283  -0.0056876   0.0064951   0.0170779
 Max gradient component =       1.801E-02
 RMS gradient           =       5.141E-03
 Gradient time:  CPU 101.71 s  wall 25.55 s
 Geometry Optimization Parameters
   NAtoms,    NIC,     NZ,  NCons,   NDum,   NFix, NCnnct, MaxDiis
       12      78      12       0       0       0       0       0


** GEOMETRY OPTIMIZATION IN DELOCALIZED INTERNAL COORDINATES **
   Searching for a Minimum

   Optimization Cycle:   1

                       Coordinates (Angstroms)
     ATOM                X               Y               Z
      1  C         0.0000000000    0.0000000000    0.0000000000
      2  C         0.0000000000    0.0000000000    1.3948300000
      3  C         1.2079582140    0.0000000000    2.0922450000
      4  C         2.4159164279    0.0000000000    1.3948300000
      5  C         2.4159164279    0.0000000000    0.0000000000
      6  C         1.2079582140    0.0000000000   -0.6974150000
      7  Cl       -1.4903431174    0.0000000000   -0.8604500000
      8  Br       -1.6373769104    0.0000000000    2.3401700000
      9  Br        1.2079582140    0.0000000000    3.9829250000
     10  Br        4.0532933383    0.0000000000    2.3401700000
     11  I         4.2162619988    0.0000000000   -1.0394300000
     12  I         1.2079582140    0.0000000000   -2.7762750000
   Point Group: c1    Number of degrees of freedom:    30


   Energy is -22250.332536242


 Attempting to generate delocalized internal coordinates
 Initial Hessian constructed with Jon Baker's OPTIMIZE code

 21 Hessian modes will be used to form the next step
  Hessian Eigenvalues:
     0.124424    0.124424    0.201019    0.201019    0.201019    0.250000
     0.250000    0.250000    0.250000    0.250000    0.250000    0.250000
     0.250000    0.250000    0.334879    0.426727    0.426727    0.464882
     0.464882    0.464882    0.464882

 Minimum search - taking simple RFO step
 Searching for Lamda that Minimizes Along All modes
 Value Taken    Lamda =  -0.01004838
 Step Taken.  Stepsize is  0.228593

                             Maximum     Tolerance    Cnvgd?
         Gradient           0.037319      0.000300      NO
         Displacement       0.130290      0.001200      NO
         Energy change     *********      0.000001      NO


 New Cartesian Coordinates Obtained by Inverse Iteration

 Displacement from previous Coordinates is:  0.400557
 ----------------------------------------------------------------
             Standard Nuclear Orientation (Angstroms)
    I     Atom           X                Y                Z
 ----------------------------------------------------------------
    1      C       0.0029036140     0.0000000000    -0.0001095372
    2      C      -0.0014685148     0.0000000000     1.4004506333
    3      C       1.2107143073     0.0000000000     2.1021322518
    4      C       2.4267070854     0.0000000000     1.3996810904
    5      C       2.4448595037     0.0000000000    -0.0130225600
    6      C       1.2137547332     0.0000000000    -0.7199158886
    7      Cl     -1.5180269921     0.0000000000    -0.8352820426
    8      Br     -1.6635783018     0.0000000000     2.3256004749
    9      Br      1.2058722836     0.0000000000     4.0064143161
   10      Br      4.0493255878     0.0000000000     2.3988220711
   11      I       4.3422284964     0.0000000000    -1.0306324820
   12      I       1.0922092183     0.0000000000    -2.8625383272
 ----------------------------------------------------------------
 Nuclear Repulsion Energy =        3888.60969963 hartrees
 There are      132 alpha and      132 beta electrons
 Applying Cartesian multipole field
    Component          Value
    ---------          -----
     (2,0,0)        1.00000E-11
     (0,2,0)        2.00000E-11
     (0,0,2)       -3.00000E-11
 Nucleus-field energy     =    -0.0000000933 hartrees
 Requested basis set is 6-311++G(d,p)
 There are 154 shells and 430 basis functions
 A cutoff of  1.0D-11 yielded   7126 shell pairs
 There are     62219 function pairs (     69183 Cartesian)
 Smallest overlap matrix eigenvalue = 3.23E-07

 Q-Chem warning in module stvman/mkSTV.C, line 318:

 Overlap eigenvalue is smaller than square root of threshold
 Use THRESH >= 12 to get rid of this warning

 Linear dependence detected in AO basis
 Tighter screening thresholds may be required for diffuse basis sets
 Use S2THRESH > 14 and THRESH = 14 in case of SCF convergence issues
 Number of orthogonalized atomic orbitals = 428
 Maximum deviation from orthogonality = 1.438E-10
 Guess MOs from SCF MO coefficient file

 -----------------------------------------------------------------------
  General SCF calculation program by
  Eric Jon Sundstrom, Paul Horn, Yuezhi Mao, Dmitri Zuev, Alec White,
  David Stuck, Shaama M.S., Shane Yost, Joonho Lee, David Small,
  Daniel Levine, Susi Lehtola, Hugh Burton, Evgeny Epifanovsky,
  Bang C. Huynh
 -----------------------------------------------------------------------
 Exchange:     0.2000 Hartree-Fock + 0.0800 Slater + 0.7200 B88
 Correlation:  0.1900 VWN1RPA + 0.8100 LYP
 Using SG-1 standard quadrature grid
 using 4 threads for integral computing
 -------------------------------------------------------
 OpenMP Integral computing Module                
 Release: version 2.0, May 2017, Q-Chem Inc. Pleasanton 
 -------------------------------------------------------
 A restricted SCF calculation will be
 performed using DIIS
 SCF converges when DIIS error is below 1.0e-08
 ---------------------------------------
  Cycle       Energy         DIIS error
 ---------------------------------------
    1  -22250.3299019574      5.85e-04  
    2  -22250.3321255055      3.30e-04  
    3  -22250.3286560989      4.94e-04  
    4  -22250.3348769043      3.94e-05  
    5  -22250.3349073420      1.63e-05  
    6  -22250.3349127408      5.64e-06  
    7  -22250.3349133381      2.53e-06  
    8  -22250.3349134786      6.32e-07  
    9  -22250.3349134894      1.13e-07  
   10  -22250.3349134886      5.28e-08  
   11  -22250.3349134891      3.39e-08  
   12  -22250.3349134900      6.38e-09  Convergence criterion met
 ---------------------------------------
 SCF time:   CPU 266.82s  wall 71.00s 
 SCF   energy in the final basis set =   -22250.3349134900
 Total energy in the final basis set =   -22250.3349134900

 --------------------------------------------------------------

                    Orbital Energies (a.u.)
 --------------------------------------------------------------

 Alpha MOs
 -- Occupied --
*****************-482.8567-482.8565-482.8558-176.3205-176.3204-165.7244
********-165.7221-165.7221-165.7219-165.7219-101.5821 -62.5096 -62.5093
-62.5087 -56.3303 -56.3301 -56.3294 -56.3262 -56.3259 -56.3257 -56.3255
-56.3253 -56.3249 -35.8169 -35.8168 -31.3105 -31.3104 -31.3041 -31.3040
-31.3036 -31.3035 -22.9609 -22.9608 -22.9594 -22.9593 -22.9591 -22.9590
-22.9546 -22.9546 -22.9545 -22.9545 -10.2886 -10.2831 -10.2823 -10.2812
-10.2770 -10.2755  -9.4972  -8.7184  -8.7182  -8.7176  -7.2622  -7.2521
 -7.2511  -6.5508  -6.5506  -6.5498  -6.5369  -6.5366  -6.5361  -6.5357
 -6.5355  -6.5350  -6.3662  -6.3661  -4.7793  -4.7792  -4.7638  -4.7637
 -4.7628  -4.7627  -2.6614  -2.6613  -2.6605  -2.6579  -2.6575  -2.6570
 -2.6570  -2.6567  -2.6561  -2.6458  -2.6458  -2.6456  -2.6455  -2.6451
 -2.6450  -2.0449  -2.0446  -2.0403  -2.0402  -2.0396  -2.0395  -2.0262
 -2.0261  -2.0261  -2.0260  -0.9517  -0.9017  -0.8605  -0.8368  -0.8136
 -0.7693  -0.7524  -0.6894  -0.6726  -0.6203  -0.6088  -0.5499  -0.5113
 -0.4697  -0.4618  -0.4420  -0.4326  -0.3995  -0.3976  -0.3839  -0.3745
 -0.3575  -0.3442  -0.3393  -0.3262  -0.3240  -0.3002  -0.2957  -0.2939
 -0.2884  -0.2651  -0.2614  -0.2543
 -- Virtual --
 -0.1101  -0.0730  -0.0686  -0.0575  -0.0523  -0.0204  -0.0052  -0.0030
  0.0140   0.0252   0.0309   0.0418   0.0468   0.0582   0.0584   0.0624
  0.0633   0.0692   0.0696   0.0801   0.0852   0.0864   0.0901   0.0954
  0.0973   0.1000   0.1148   0.1180   0.1283   0.1357   0.1397   0.1483
  0.1563   0.1594   0.1627   0.1677   0.1740   0.1849   0.1895   0.2044
  0.2063   0.2095   0.2125   0.2156   0.2190   0.2228   0.2406   0.2409
  0.2450   0.2528   0.2671   0.2763   0.2799   0.2867   0.3008   0.3187
  0.3439   0.3637   0.3720   0.3785   0.3874   0.3932   0.4018   0.4114
  0.4137   0.4170   0.4222   0.4285   0.4348   0.4370   0.4426   0.4500
  0.4605   0.4781   0.4863   0.4923   0.4945   0.4964   0.5007   0.5090
  0.5143   0.5163   0.5243   0.5278   0.5364   0.5455   0.5566   0.5640
  0.5660   0.5739   0.5754   0.5869   0.5985   0.6082   0.6222   0.6639
  0.6670   0.6789   0.6956   0.7031   0.7049   0.7209   0.7480   0.7493
  0.7566   0.7664   0.7768   0.7817   0.8040   0.8159   0.8246   0.8280
  0.8414   0.8560   0.8633   0.8939   0.9181   0.9359   0.9394   0.9401
  0.9486   0.9966   1.0098   1.0339   1.0609   1.0839   1.1118   1.1141
  1.1566   1.1878   1.2007   1.2030   1.2116   1.2372   1.2703   1.3322
  1.3403   1.3716   1.3723   1.3724   1.4318   1.4454   1.4507   1.4686
  1.5264   1.5332   1.5565   1.6072   1.7198   1.7239   1.7491   1.7546
  1.8077   1.8131   1.8370   1.8447   1.8989   1.9801   1.9985   2.0050
  2.0390   2.0571   2.0899   2.1058   2.1285   2.1781   2.2008   2.2161
  2.2446   2.2481   2.2542   2.2849   2.2897   2.3309   2.3568   2.4459
  2.4806   2.5522   2.5689   2.7025   2.7178   2.8078   2.8239   2.8248
  2.8780   2.9757   3.0302   3.0369   3.0487   3.1306   3.1844   3.3802
  3.4057   3.6182   3.7897   3.8248   3.9477   3.9613   3.9763   3.9826
  3.9885   3.9928   3.9985   4.0190   4.0300   4.0435   4.0459   4.0669
  4.0695   4.0757   4.0977   4.1220   4.1662   4.1905   4.2421   4.2443
  4.2876   4.3114   4.3573   4.3983   4.4239   4.4545   4.5530   4.7897
  5.9984   6.0358   6.0926   6.1047   6.1210   6.1861   6.6665   6.7813
  6.8370   7.5324   7.5476   7.5783   7.6426   7.6597   7.6699   7.6949
  7.7564   7.8065   9.7662  23.1761  23.7432  23.7515  23.8965  23.9035
 23.9886  25.8176  26.1853  26.6108  27.8502  27.9450  28.3382  28.3669
 28.3992  28.4162  28.4293  28.4313  28.5246  28.5277  28.5406  28.5467
 28.5554  28.5632  28.5967  28.6284  28.6859  28.7544  47.9318  48.0310
 48.0762 127.8803 127.9021 127.9390 127.9480 127.9508 127.9869 151.6467
151.7285 215.7587 289.7277 289.7441 289.7758 289.8380 289.8608 289.8702
289.9155 289.9793 290.02771020.73081020.85561020.91131901.80921901.8946
 --------------------------------------------------------------

          Ground-State Mulliken Net Atomic Charges

     Atom                 Charge (a.u.)
  ----------------------------------------
      1 C                     0.002433
      2 C                     0.112127
      3 C                    -0.096697
      4 C                    -0.029153
      5 C                    -0.008028
      6 C                    -0.163053
      7 Cl                    0.551010
      8 Br                   -0.159416
      9 Br                   -0.207334
     10 Br                   -0.219409
     11 I                     0.106471
     12 I                     0.111049
  ----------------------------------------
  Sum of atomic charges =     0.000000

 -----------------------------------------------------------------
                    Cartesian Multipole Moments
 -----------------------------------------------------------------
    Charge (ESU x 10^10)
                -0.0000
    Dipole Moment (Debye)
         X       0.3405      Y       0.0000      Z      -0.2610
       Tot       0.4290
    Quadrupole Moments (Debye-Ang)
        XX    -151.9477     XY       0.0000     YY    -159.9775
        XZ      -1.3132     YZ       0.0000     ZZ    -151.5529
    Octopole Moments (Debye-Ang^2)
       XXX    -687.9339    XXY       0.0000    XYY    -245.7139
       YYY       0.0000    XXZ     -62.9786    XYZ      -0.0000
       YYZ     -62.3792    XZZ    -232.3201    YZZ       0.0000
       ZZZ    -187.8609
    Hexadecapole Moments (Debye-Ang^3)
      XXXX   -6117.5436   XXXY       0.0000   XXYY   -1145.6918
      XYYY       0.0000   YYYY    -204.0311   XXXZ    -119.3164
      XXYZ      -0.0000   XYYZ     -23.2490   YYYZ       0.0000
      XXZZ   -1838.4243   XYZZ       0.0000   YYZZ    -901.4711
      XZZZ     -65.6971   YZZZ       0.0000   ZZZZ   -4762.6087
 -----------------------------------------------------------------
 Calculating analytic gradient of the SCF energy
 Gradient of SCF Energy
            1           2           3           4           5           6
    1  -0.0034239   0.0002963   0.0000170  -0.0013285   0.0064632  -0.0045653
    2  -0.0000000   0.0000000  -0.0000000   0.0000000   0.0000000  -0.0000000
    3   0.0018860  -0.0019747  -0.0004374   0.0037989  -0.0004622  -0.0044217
            7           8           9          10          11          12
    1   0.0021840  -0.0012341   0.0016002  -0.0004531   0.0068472  -0.0064031
    2  -0.0000000  -0.0000000   0.0000000  -0.0000000   0.0000000   0.0000000
    3   0.0015834  -0.0012396   0.0008962   0.0015362   0.0020364  -0.0032016
 Max gradient component =       6.847E-03
 RMS gradient           =       2.564E-03
 Gradient time:  CPU 98.59 s  wall 24.77 s
 Geometry Optimization Parameters
   NAtoms,    NIC,     NZ,  NCons,   NDum,   NFix, NCnnct, MaxDiis
       12      78      12       0       0       0       0       0

 Cartesian Hessian Update
 Hessian updated using BFGS update


** GEOMETRY OPTIMIZATION IN DELOCALIZED INTERNAL COORDINATES **
   Searching for a Minimum

   Optimization Cycle:   2

                       Coordinates (Angstroms)
     ATOM                X               Y               Z
      1  C         0.0029036140    0.0000000000   -0.0001095372
      2  C        -0.0014685148    0.0000000000    1.4004506333
      3  C         1.2107143073    0.0000000000    2.1021322518
      4  C         2.4267070854    0.0000000000    1.3996810904
      5  C         2.4448595037    0.0000000000   -0.0130225600
      6  C         1.2137547332    0.0000000000   -0.7199158886
      7  Cl       -1.5180269921    0.0000000000   -0.8352820426
      8  Br       -1.6635783018    0.0000000000    2.3256004749
      9  Br        1.2058722836    0.0000000000    4.0064143161
     10  Br        4.0493255878    0.0000000000    2.3988220711
     11  I         4.3422284964    0.0000000000   -1.0306324820
     12  I         1.0922092183    0.0000000000   -2.8625383272
   Point Group: c1    Number of degrees of freedom:    30


   Energy is -22250.334913490

 Hessian updated using BFGS update

 11 Hessian modes will be used to form the next step
  Hessian Eigenvalues:
     0.122389    0.125031    0.198796    0.201030    0.246588    0.324197
     0.329834    0.426721    0.439721    0.458887    0.560995

 Minimum search - taking simple RFO step
 Searching for Lamda that Minimizes Along All modes
 Value Taken    Lamda =  -0.00211010
 Step Taken.  Stepsize is  0.069049

                             Maximum     Tolerance    Cnvgd?
         Gradient           0.028989      0.000300      NO
         Displacement       0.065879      0.001200      NO
         Energy change     -0.002377      0.000001      NO


 New Cartesian Coordinates Obtained by Inverse Iteration

 Displacement from previous Coordinates is:  0.200942
 ----------------------------------------------------------------
             Standard Nuclear Orientation (Angstroms)
    I     Atom           X                Y                Z
 ----------------------------------------------------------------
    1      C      -0.0021375551     0.0000000000     0.0005866564
    2      C      -0.0040758943     0.0000000000     1.4045813121
    3      C       1.2093686494     0.0000000000     2.1063528471
    4      C       2.4272430265     0.0000000000     1.4032276029
    5      C       2.4339476923     0.0000000000    -0.0060809687
    6      C       1.2133179733     0.0000000000    -0.7100730737
    7      Cl     -1.5242331210     0.0000000000    -0.8410962532
    8      Br     -1.6588142630     0.0000000000     2.3432395824
    9      Br      1.1887598585     0.0000000000     4.0101479597
   10      Br      4.0598085783     0.0000000000     2.3871874477
   11      I       4.2946202635     0.0000000000    -1.0745126516
   12      I       1.1676958129     0.0000000000    -2.8519604611
 ----------------------------------------------------------------
 Nuclear Repulsion Energy =        3899.68276302 hartrees
 There are      132 alpha and      132 beta electrons
 Applying Cartesian multipole field
    Component          Value
    ---------          -----
     (2,0,0)        1.00000E-11
     (0,2,0)        2.00000E-11
     (0,0,2)       -3.00000E-11
 Nucleus-field energy     =    -0.0000000941 hartrees
 Requested basis set is 6-311++G(d,p)
 There are 154 shells and 430 basis functions
 A cutoff of  1.0D-11 yielded   7127 shell pairs
 There are     62264 function pairs (     69249 Cartesian)
 Smallest overlap matrix eigenvalue = 3.19E-07

 Q-Chem warning in module stvman/mkSTV.C, line 318:

 Overlap eigenvalue is smaller than square root of threshold
 Use THRESH >= 12 to get rid of this warning

 Linear dependence detected in AO basis
 Tighter screening thresholds may be required for diffuse basis sets
 Use S2THRESH > 14 and THRESH = 14 in case of SCF convergence issues
 Number of orthogonalized atomic orbitals = 428
 Maximum deviation from orthogonality = 1.477E-10
 Guess MOs from SCF MO coefficient file

 -----------------------------------------------------------------------
  General SCF calculation program by
  Eric Jon Sundstrom, Paul Horn, Yuezhi Mao, Dmitri Zuev, Alec White,
  David Stuck, Shaama M.S., Shane Yost, Joonho Lee, David Small,
  Daniel Levine, Susi Lehtola, Hugh Burton, Evgeny Epifanovsky,
  Bang C. Huynh
 -----------------------------------------------------------------------
 Exchange:     0.2000 Hartree-Fock + 0.0800 Slater + 0.7200 B88
 Correlation:  0.1900 VWN1RPA + 0.8100 LYP
 Using SG-1 standard quadrature grid
 using 4 threads for integral computing
 -------------------------------------------------------
 OpenMP Integral computing Module                
 Release: version 2.0, May 2017, Q-Chem Inc. Pleasanton 
 -------------------------------------------------------
 A restricted SCF calculation will be
 performed using DIIS
 SCF converges when DIIS error is below 1.0e-08
 ---------------------------------------
  Cycle       Energy         DIIS error
 ---------------------------------------
    1  -22250.3348808381      2.18e-04  
    2  -22250.3356620457      8.54e-05  
    3  -22250.3354031547      1.33e-04  
    4  -22250.3358270895      2.65e-05  
    5  -22250.3358442768      7.16e-06  
    6  -22250.3358453366      2.05e-06  
    7  -22250.3358454221      8.88e-07  
    8  -22250.3358454391      2.80e-07  
    9  -22250.3358454426      8.94e-08  
   10  -22250.3358454413      1.35e-08  
   11  -22250.3358454422      8.82e-09  Convergence criterion met
 ---------------------------------------
 SCF time:   CPU 245.01s  wall 64.00s 
 SCF   energy in the final basis set =   -22250.3358454422
 Total energy in the final basis set =   -22250.3358454422

 --------------------------------------------------------------

                    Orbital Energies (a.u.)
 --------------------------------------------------------------

 Alpha MOs
 -- Occupied --
*****************-482.8568-482.8566-482.8561-176.3202-176.3199-165.7241
********-165.7219-165.7217-165.7215-165.7213-101.5824 -62.5096 -62.5094
-62.5090 -56.3304 -56.3302 -56.3297 -56.3262 -56.3260 -56.3258 -56.3256
-56.3256 -56.3252 -35.8167 -35.8163 -31.3102 -31.3099 -31.3039 -31.3035
-31.3033 -31.3030 -22.9606 -22.9603 -22.9592 -22.9589 -22.9588 -22.9585
-22.9544 -22.9544 -22.9540 -22.9540 -10.2893 -10.2833 -10.2827 -10.2816
-10.2750 -10.2740  -9.4973  -8.7185  -8.7183  -8.7179  -7.2623  -7.2522
 -7.2512  -6.5508  -6.5507  -6.5501  -6.5370  -6.5367  -6.5363  -6.5358
 -6.5356  -6.5353  -6.3660  -6.3657  -4.7791  -4.7788  -4.7636  -4.7634
 -4.7627  -4.7624  -2.6615  -2.6614  -2.6608  -2.6579  -2.6576  -2.6573
 -2.6570  -2.6568  -2.6564  -2.6459  -2.6458  -2.6457  -2.6456  -2.6454
 -2.6453  -2.0447  -2.0442  -2.0401  -2.0399  -2.0395  -2.0391  -2.0261
 -2.0260  -2.0258  -2.0257  -0.9513  -0.9008  -0.8617  -0.8371  -0.8137
 -0.7704  -0.7526  -0.6881  -0.6748  -0.6209  -0.6083  -0.5505  -0.5112
 -0.4698  -0.4619  -0.4419  -0.4333  -0.4001  -0.3969  -0.3830  -0.3757
 -0.3562  -0.3434  -0.3397  -0.3278  -0.3241  -0.3007  -0.2976  -0.2951
 -0.2884  -0.2647  -0.2620  -0.2517
 -- Virtual --
 -0.1101  -0.0720  -0.0693  -0.0573  -0.0501  -0.0197  -0.0050  -0.0030
  0.0131   0.0252   0.0304   0.0418   0.0468   0.0582   0.0583   0.0623
  0.0636   0.0691   0.0695   0.0794   0.0848   0.0870   0.0905   0.0955
  0.0973   0.0993   0.1146   0.1186   0.1283   0.1359   0.1396   0.1485
  0.1553   0.1599   0.1649   0.1686   0.1770   0.1868   0.1888   0.2046
  0.2059   0.2073   0.2116   0.2150   0.2200   0.2203   0.2402   0.2411
  0.2450   0.2520   0.2679   0.2762   0.2806   0.2866   0.3002   0.3173
  0.3421   0.3594   0.3728   0.3795   0.3917   0.3933   0.3977   0.4087
  0.4145   0.4157   0.4200   0.4313   0.4350   0.4370   0.4458   0.4510
  0.4642   0.4785   0.4858   0.4932   0.4965   0.4985   0.5029   0.5092
  0.5154   0.5164   0.5237   0.5282   0.5373   0.5455   0.5575   0.5639
  0.5661   0.5739   0.5764   0.5920   0.5984   0.6100   0.6231   0.6617
  0.6666   0.6803   0.6952   0.7017   0.7070   0.7199   0.7474   0.7513
  0.7576   0.7637   0.7740   0.7832   0.8047   0.8161   0.8246   0.8278
  0.8420   0.8557   0.8627   0.8956   0.9168   0.9344   0.9395   0.9424
  0.9479   0.9967   1.0093   1.0359   1.0589   1.0839   1.1122   1.1136
  1.1570   1.1904   1.2018   1.2063   1.2134   1.2360   1.2676   1.3370
  1.3390   1.3688   1.3745   1.3791   1.4208   1.4531   1.4615   1.4647
  1.5248   1.5371   1.5557   1.6032   1.7206   1.7244   1.7526   1.7544
  1.8087   1.8126   1.8418   1.8421   1.8997   1.9799   1.9991   2.0048
  2.0412   2.0571   2.0904   2.1047   2.1311   2.1774   2.1995   2.2187
  2.2466   2.2490   2.2540   2.2874   2.2884   2.3315   2.3572   2.4461
  2.4805   2.5522   2.5695   2.7024   2.7184   2.8092   2.8242   2.8249
  2.8777   2.9764   3.0294   3.0382   3.0513   3.1329   3.1834   3.3776
  3.4116   3.6203   3.7945   3.8229   3.9444   3.9656   3.9697   3.9820
  3.9884   3.9934   3.9974   4.0296   4.0311   4.0412   4.0440   4.0667
  4.0709   4.0737   4.0945   4.1224   4.1729   4.1902   4.2418   4.2475
  4.2874   4.3093   4.3577   4.4002   4.4279   4.4554   4.5559   4.7950
  5.9973   6.0378   6.0753   6.1040   6.1338   6.1984   6.6656   6.7810
  6.8369   7.5323   7.5474   7.5784   7.6430   7.6586   7.6707   7.6942
  7.7562   7.8065   9.7650  23.1748  23.7499  23.7519  23.9004  23.9121
 23.9888  25.8164  26.1773  26.6113  27.8545  27.9467  28.3377  28.3684
 28.3963  28.4054  28.4318  28.4439  28.5232  28.5297  28.5409  28.5427
 28.5610  28.5642  28.5953  28.6344  28.6888  28.7553  47.9312  48.0307
 48.0760 127.8801 127.9034 127.9326 127.9448 127.9580 127.9932 151.6504
151.7307 215.7574 289.7275 289.7438 289.7759 289.8380 289.8599 289.8702
289.9155 289.9789 290.02761020.73011020.85521020.91111901.81291901.8970
 --------------------------------------------------------------

          Ground-State Mulliken Net Atomic Charges

     Atom                 Charge (a.u.)
  ----------------------------------------
      1 C                     0.051960
      2 C                     0.084678
      3 C                    -0.119358
      4 C                    -0.036123
      5 C                    -0.014659
      6 C                    -0.148005
      7 Cl                    0.546122
      8 Br                   -0.158152
      9 Br                   -0.206210
     10 Br                   -0.216689
     11 I                     0.104896
     12 I                     0.111541
  ----------------------------------------
  Sum of atomic charges =     0.000000

 -----------------------------------------------------------------
                    Cartesian Multipole Moments
 -----------------------------------------------------------------
    Charge (ESU x 10^10)
                -0.0000
    Dipole Moment (Debye)
         X       0.3804      Y      -0.0000      Z      -0.2964
       Tot       0.4823
    Quadrupole Moments (Debye-Ang)
        XX    -152.2651     XY      -0.0000     YY    -159.9457
        XZ      -2.0234     YZ       0.0000     ZZ    -151.2763
    Octopole Moments (Debye-Ang^2)
       XXX    -692.7408    XXY      -0.0000    XYY    -246.1562
       YYY      -0.0000    XXZ     -64.1650    XYZ       0.0000
       YYZ     -61.7697    XZZ    -230.8772    YZZ      -0.0000
       ZZZ    -186.3462
    Hexadecapole Moments (Debye-Ang^3)
      XXXX   -6108.1102   XXXY      -0.0000   XXYY   -1139.1136
      XYYY      -0.0000   YYYY    -203.9496   XXXZ     -89.3460
      XXYZ       0.0000   XYYZ     -12.3127   YYYZ       0.0000
      XXZZ   -1826.3639   XYZZ      -0.0000   YYZZ    -903.4946
      XZZZ     -48.7962   YZZZ       0.0000   ZZZZ   -4773.5827
 -----------------------------------------------------------------
 Calculating analytic gradient of the SCF energy
 Gradient of SCF Energy
            1           2           3           4           5           6
    1  -0.0021242   0.0001356  -0.0005614  -0.0001202   0.0013298   0.0002368
    2   0.0000000  -0.0000000   0.0000000   0.0000000  -0.0000000  -0.0000000
    3   0.0002637   0.0002378   0.0004103   0.0012623  -0.0005705  -0.0004914
            7           8           9          10          11          12
    1  -0.0006061  -0.0003711  -0.0009666   0.0008553   0.0006560   0.0015360
    2  -0.0000000   0.0000000   0.0000000  -0.0000000   0.0000000   0.0000000
    3   0.0010197   0.0007133   0.0008497   0.0013820  -0.0025459  -0.0025308
 Max gradient component =       2.546E-03
 RMS gradient           =       9.305E-04
 Gradient time:  CPU 98.97 s  wall 24.86 s
 Geometry Optimization Parameters
   NAtoms,    NIC,     NZ,  NCons,   NDum,   NFix, NCnnct, MaxDiis
       12      78      12       0       0       0       0       0

 Cartesian Hessian Update
 Hessian updated using BFGS update


** GEOMETRY OPTIMIZATION IN DELOCALIZED INTERNAL COORDINATES **
   Searching for a Minimum

   Optimization Cycle:   3

                       Coordinates (Angstroms)
     ATOM                X               Y               Z
      1  C        -0.0021375551    0.0000000000    0.0005866564
      2  C        -0.0040758943    0.0000000000    1.4045813121
      3  C         1.2093686494    0.0000000000    2.1063528471
      4  C         2.4272430265    0.0000000000    1.4032276029
      5  C         2.4339476923    0.0000000000   -0.0060809687
      6  C         1.2133179733    0.0000000000   -0.7100730737
      7  Cl       -1.5242331210    0.0000000000   -0.8410962532
      8  Br       -1.6588142630    0.0000000000    2.3432395824
      9  Br        1.1887598585    0.0000000000    4.0101479597
     10  Br        4.0598085783    0.0000000000    2.3871874477
     11  I         4.2946202635    0.0000000000   -1.0745126516
     12  I         1.1676958129    0.0000000000   -2.8519604611
   Point Group: c1    Number of degrees of freedom:    30


   Energy is -22250.335845442

 Hessian updated using BFGS update

 14 Hessian modes will be used to form the next step
  Hessian Eigenvalues:
     0.119999    0.124659    0.199611    0.201000    0.201035    0.244932
     0.249635    0.328578    0.390382    0.426508    0.433470    0.452166
     0.464573    0.577624

 Minimum search - taking simple RFO step
 Searching for Lamda that Minimizes Along All modes
 Value Taken    Lamda =  -0.00037620
 Step Taken.  Stepsize is  0.040976

                             Maximum     Tolerance    Cnvgd?
         Gradient           0.006286      0.000300      NO
         Displacement       0.022506      0.001200      NO
         Energy change     -0.000932      0.000001      NO


 New Cartesian Coordinates Obtained by Inverse Iteration

 Displacement from previous Coordinates is:  0.079867
 ----------------------------------------------------------------
             Standard Nuclear Orientation (Angstroms)
    I     Atom           X                Y                Z
 ----------------------------------------------------------------
    1      C      -0.0004989507     0.0000000000     0.0002967400
    2      C      -0.0045023178     0.0000000000     1.4037311475
    3      C       1.2095815055     0.0000000000     2.1046640031
    4      C       2.4243701956     0.0000000000     1.4003233162
    5      C       2.4293365989     0.0000000000    -0.0038700524
    6      C       1.2122641733     0.0000000000    -0.7066058868
    7      Cl     -1.5150061955     0.0000000000    -0.8546696814
    8      Br     -1.6592958580     0.0000000000     2.3383673550
    9      Br      1.2010872131     0.0000000000     4.0060615750
   10      Br      4.0610454765     0.0000000000     2.3700801458
   11      I       4.2907845414     0.0000000000    -1.0504305958
   12      I       1.1563346387     0.0000000000    -2.8363480662
 ----------------------------------------------------------------
 Nuclear Repulsion Energy =        3909.45086406 hartrees
 There are      132 alpha and      132 beta electrons
 Applying Cartesian multipole field
    Component          Value
    ---------          -----
     (2,0,0)        1.00000E-11
     (0,2,0)        2.00000E-11
     (0,0,2)       -3.00000E-11
 Nucleus-field energy     =    -0.0000000929 hartrees
 Requested basis set is 6-311++G(d,p)
 There are 154 shells and 430 basis functions
 A cutoff of  1.0D-11 yielded   7131 shell pairs
 There are     62312 function pairs (     69306 Cartesian)
 Smallest overlap matrix eigenvalue = 3.13E-07

 Q-Chem warning in module stvman/mkSTV.C, line 318:

 Overlap eigenvalue is smaller than square root of threshold
 Use THRESH >= 12 to get rid of this warning

 Linear dependence detected in AO basis
 Tighter screening thresholds may be required for diffuse basis sets
 Use S2THRESH > 14 and THRESH = 14 in case of SCF convergence issues
 Number of orthogonalized atomic orbitals = 428
 Maximum deviation from orthogonality = 1.560E-10
 Guess MOs from SCF MO coefficient file

 -----------------------------------------------------------------------
  General SCF calculation program by
  Eric Jon Sundstrom, Paul Horn, Yuezhi Mao, Dmitri Zuev, Alec White,
  David Stuck, Shaama M.S., Shane Yost, Joonho Lee, David Small,
  Daniel Levine, Susi Lehtola, Hugh Burton, Evgeny Epifanovsky,
  Bang C. Huynh
 -----------------------------------------------------------------------
 Exchange:     0.2000 Hartree-Fock + 0.0800 Slater + 0.7200 B88
 Correlation:  0.1900 VWN1RPA + 0.8100 LYP
 Using SG-1 standard quadrature grid
 using 4 threads for integral computing
 -------------------------------------------------------
 OpenMP Integral computing Module                
 Release: version 2.0, May 2017, Q-Chem Inc. Pleasanton 
 -------------------------------------------------------
 A restricted SCF calculation will be
 performed using DIIS
 SCF converges when DIIS error is below 1.0e-08
 ---------------------------------------
  Cycle       Energy         DIIS error
 ---------------------------------------
    1  -22250.3357232259      1.22e-04  
    2  -22250.3358627848      5.64e-05  
    3  -22250.3357170156      9.38e-05  
    4  -22250.3359422913      7.78e-06  
    5  -22250.3359437489      2.42e-06  
    6  -22250.3359438515      1.34e-06  
    7  -22250.3359438935      3.27e-07  
    8  -22250.3359438953      1.15e-07  
    9  -22250.3359438951      3.70e-08  
   10  -22250.3359438938      1.08e-08  
   11  -22250.3359438956      8.09e-09  Convergence criterion met
 ---------------------------------------
 SCF time:   CPU 238.81s  wall 63.00s 
 SCF   energy in the final basis set =   -22250.3359438956
 Total energy in the final basis set =   -22250.3359438956

 --------------------------------------------------------------

                    Orbital Energies (a.u.)
 --------------------------------------------------------------

 Alpha MOs
 -- Occupied --
*****************-482.8568-482.8565-482.8560-176.3199-176.3195-165.7237
********-165.7215-165.7213-165.7211-165.7209-101.5823 -62.5097 -62.5094
-62.5089 -56.3304 -56.3301 -56.3296 -56.3263 -56.3260 -56.3258 -56.3256
-56.3255 -56.3251 -35.8163 -35.8159 -31.3098 -31.3094 -31.3035 -31.3031
-31.3030 -31.3026 -22.9602 -22.9598 -22.9588 -22.9585 -22.9584 -22.9581
-22.9540 -22.9540 -22.9537 -22.9537 -10.2885 -10.2824 -10.2818 -10.2814
-10.2734 -10.2724  -9.4972  -8.7185  -8.7183  -8.7178  -7.2622  -7.2521
 -7.2511  -6.5509  -6.5506  -6.5500  -6.5370  -6.5367  -6.5363  -6.5358
 -6.5356  -6.5352  -6.3657  -6.3654  -4.7787  -4.7784  -4.7634  -4.7631
 -4.7624  -4.7621  -2.6615  -2.6614  -2.6607  -2.6580  -2.6576  -2.6572
 -2.6570  -2.6568  -2.6563  -2.6459  -2.6459  -2.6457  -2.6456  -2.6454
 -2.6452  -2.0444  -2.0439  -2.0398  -2.0396  -2.0392  -2.0388  -2.0259
 -2.0258  -2.0255  -2.0254  -0.9523  -0.9015  -0.8627  -0.8378  -0.8144
 -0.7709  -0.7533  -0.6894  -0.6751  -0.6211  -0.6082  -0.5516  -0.5115
 -0.4700  -0.4628  -0.4423  -0.4337  -0.4005  -0.3975  -0.3835  -0.3764
 -0.3564  -0.3436  -0.3399  -0.3284  -0.3244  -0.3006  -0.2964  -0.2953
 -0.2890  -0.2647  -0.2614  -0.2510
 -- Virtual --
 -0.1084  -0.0715  -0.0686  -0.0559  -0.0482  -0.0180  -0.0048  -0.0028
  0.0133   0.0253   0.0306   0.0417   0.0468   0.0583   0.0584   0.0623
  0.0641   0.0695   0.0696   0.0797   0.0847   0.0869   0.0904   0.0957
  0.0973   0.0991   0.1148   0.1186   0.1283   0.1360   0.1398   0.1482
  0.1552   0.1595   0.1649   0.1699   0.1762   0.1875   0.1894   0.2054
  0.2072   0.2080   0.2125   0.2152   0.2199   0.2208   0.2410   0.2411
  0.2449   0.2522   0.2677   0.2763   0.2822   0.2874   0.3017   0.3180
  0.3424   0.3587   0.3724   0.3792   0.3923   0.3942   0.3969   0.4105
  0.4143   0.4169   0.4214   0.4319   0.4360   0.4373   0.4471   0.4512
  0.4650   0.4787   0.4872   0.4946   0.4969   0.4974   0.5036   0.5096
  0.5146   0.5163   0.5240   0.5288   0.5390   0.5459   0.5589   0.5638
  0.5657   0.5738   0.5765   0.5962   0.5990   0.6139   0.6233   0.6630
  0.6678   0.6817   0.6963   0.7022   0.7092   0.7209   0.7477   0.7530
  0.7593   0.7662   0.7767   0.7833   0.8048   0.8167   0.8245   0.8284
  0.8421   0.8562   0.8627   0.8965   0.9165   0.9346   0.9400   0.9446
  0.9486   0.9985   1.0105   1.0362   1.0618   1.0842   1.1130   1.1147
  1.1583   1.1901   1.2035   1.2069   1.2150   1.2371   1.2682   1.3387
  1.3405   1.3726   1.3759   1.3817   1.4244   1.4556   1.4629   1.4672
  1.5265   1.5396   1.5567   1.6063   1.7217   1.7263   1.7547   1.7569
  1.8108   1.8146   1.8433   1.8446   1.9017   1.9800   2.0019   2.0049
  2.0431   2.0578   2.0916   2.1054   2.1328   2.1782   2.2024   2.2203
  2.2507   2.2518   2.2542   2.2899   2.2909   2.3340   2.3598   2.4483
  2.4816   2.5533   2.5706   2.7031   2.7193   2.8131   2.8253   2.8256
  2.8788   2.9783   3.0315   3.0409   3.0575   3.1361   3.1871   3.3817
  3.4142   3.6260   3.7970   3.8267   3.9447   3.9654   3.9702   3.9829
  3.9889   3.9933   3.9982   4.0288   4.0322   4.0449   4.0449   4.0675
  4.0707   4.0732   4.0972   4.1235   4.1745   4.1927   4.2433   4.2493
  4.2890   4.3111   4.3577   4.4004   4.4314   4.4567   4.5624   4.8009
  5.9984   6.0390   6.0801   6.1071   6.1352   6.2016   6.6681   6.7820
  6.8380   7.5323   7.5475   7.5788   7.6433   7.6588   7.6708   7.6955
  7.7579   7.8078   9.7653  23.1748  23.7564  23.7588  23.9111  23.9211
 23.9986  25.8167  26.1799  26.6143  27.8573  27.9511  28.3387  28.3696
 28.3996  28.4084  28.4342  28.4446  28.5237  28.5299  28.5419  28.5438
 28.5611  28.5654  28.5972  28.6354  28.6906  28.7580  47.9329  48.0314
 48.0767 127.8810 127.9044 127.9355 127.9469 127.9590 127.9950 151.6530
151.7347 215.7577 289.7276 289.7439 289.7764 289.8388 289.8601 289.8703
289.9168 289.9804 290.02901020.73231020.85611020.91201901.81561901.9011
 --------------------------------------------------------------

          Ground-State Mulliken Net Atomic Charges

     Atom                 Charge (a.u.)
  ----------------------------------------
      1 C                     0.062031
      2 C                     0.091651
      3 C                    -0.120077
      4 C                    -0.020537
      5 C                    -0.034674
      6 C                    -0.155956
      7 Cl                    0.547460
      8 Br                   -0.157414
      9 Br                   -0.206624
     10 Br                   -0.220267
     11 I                     0.103700
     12 I                     0.110706
  ----------------------------------------
  Sum of atomic charges =     0.000000

 -----------------------------------------------------------------
                    Cartesian Multipole Moments
 -----------------------------------------------------------------
    Charge (ESU x 10^10)
                -0.0000
    Dipole Moment (Debye)
         X       0.3848      Y       0.0000      Z      -0.2787
       Tot       0.4751
    Quadrupole Moments (Debye-Ang)
        XX    -152.1543     XY      -0.0000     YY    -159.8628
        XZ      -1.7727     YZ       0.0000     ZZ    -151.4653
    Octopole Moments (Debye-Ang^2)
       XXX    -691.1680    XXY      -0.0000    XYY    -245.8689
       YYY       0.0000    XXZ     -63.7776    XYZ       0.0000
       YYZ     -62.2486    XZZ    -231.6361    YZZ       0.0000
       ZZZ    -187.5970
    Hexadecapole Moments (Debye-Ang^3)
      XXXX   -6091.1306   XXXY      -0.0000   XXYY   -1137.0420
      XYYY      -0.0000   YYYY    -203.7508   XXXZ     -98.0623
      XXYZ       0.0000   XYYZ     -16.5744   YYYZ       0.0000
      XXZZ   -1822.6234   XYZZ      -0.0000   YYZZ    -896.9754
      XZZZ     -58.0941   YZZZ       0.0000   ZZZZ   -4741.7154
 -----------------------------------------------------------------
 Calculating analytic gradient of the SCF energy
 Gradient of SCF Energy
            1           2           3           4           5           6
    1  -0.0000579   0.0001699   0.0003316  -0.0002285  -0.0002314   0.0003935
    2  -0.0000000   0.0000000   0.0000000   0.0000000   0.0000000  -0.0000000
    3  -0.0006903   0.0000656   0.0000127  -0.0006524   0.0001974   0.0007853
            7           8           9          10          11          12
    1   0.0007712  -0.0000562   0.0000646   0.0001112  -0.0008721  -0.0003960
    2  -0.0000000   0.0000000  -0.0000000  -0.0000000  -0.0000000   0.0000000
    3  -0.0007762   0.0001844  -0.0000859  -0.0011709   0.0012872   0.0008431
 Max gradient component =       1.287E-03
 RMS gradient           =       4.678E-04
 Gradient time:  CPU 99.31 s  wall 24.94 s
 Geometry Optimization Parameters
   NAtoms,    NIC,     NZ,  NCons,   NDum,   NFix, NCnnct, MaxDiis
       12      78      12       0       0       0       0       0

 Cartesian Hessian Update
 Hessian updated using BFGS update


** GEOMETRY OPTIMIZATION IN DELOCALIZED INTERNAL COORDINATES **
   Searching for a Minimum

   Optimization Cycle:   4

                       Coordinates (Angstroms)
     ATOM                X               Y               Z
      1  C        -0.0004989507    0.0000000000    0.0002967400
      2  C        -0.0045023178    0.0000000000    1.4037311475
      3  C         1.2095815055    0.0000000000    2.1046640031
      4  C         2.4243701956    0.0000000000    1.4003233162
      5  C         2.4293365989    0.0000000000   -0.0038700524
      6  C         1.2122641733    0.0000000000   -0.7066058868
      7  Cl       -1.5150061955    0.0000000000   -0.8546696814
      8  Br       -1.6592958580    0.0000000000    2.3383673550
      9  Br        1.2010872131    0.0000000000    4.0060615750
     10  Br        4.0610454765    0.0000000000    2.3700801458
     11  I         4.2907845414    0.0000000000   -1.0504305958
     12  I         1.1563346387    0.0000000000   -2.8363480662
   Point Group: c1    Number of degrees of freedom:    30


   Energy is -22250.335943896

 Hessian updated using BFGS update

 16 Hessian modes will be used to form the next step
  Hessian Eigenvalues:
     0.122447    0.130778    0.198108    0.201025    0.201379    0.246975
     0.249709    0.279752    0.328367    0.418858    0.427928    0.440492
     0.462697    0.464870    0.496104    0.599072

 Minimum search - taking simple RFO step
 Searching for Lamda that Minimizes Along All modes
 Value Taken    Lamda =  -0.00007721
 Step Taken.  Stepsize is  0.014718

                             Maximum     Tolerance    Cnvgd?
         Gradient           0.003949      0.000300      NO
         Displacement       0.009305      0.001200      NO
         Energy change     -0.000098      0.000001      NO


 New Cartesian Coordinates Obtained by Inverse Iteration

 Displacement from previous Coordinates is:  0.032957
 ----------------------------------------------------------------
             Standard Nuclear Orientation (Angstroms)
    I     Atom           X                Y                Z
 ----------------------------------------------------------------
    1      C      -0.0000981753     0.0000000000     0.0004826031
    2      C      -0.0037304796     0.0000000000     1.4032658398
    3      C       1.2098937928     0.0000000000     2.1040678906
    4      C       2.4253467516     0.0000000000     1.4006429189
    5      C       2.4312551397     0.0000000000    -0.0053522475
    6      C       1.2126845887     0.0000000000    -0.7083982698
    7      Cl     -1.5192092060     0.0000000000    -0.8469107727
    8      Br     -1.6591776968     0.0000000000     2.3361872289
    9      Br      1.2007310270     0.0000000000     4.0055874055
   10      Br      4.0569236455     0.0000000000     2.3804656090
   11      I       4.2938999433     0.0000000000    -1.0580556636
   12      I       1.1569816902     0.0000000000    -2.8403825423
 ----------------------------------------------------------------
 Nuclear Repulsion Energy =        3906.56434829 hartrees
 There are      132 alpha and      132 beta electrons
 Applying Cartesian multipole field
    Component          Value
    ---------          -----
     (2,0,0)        1.00000E-11
     (0,2,0)        2.00000E-11
     (0,0,2)       -3.00000E-11
 Nucleus-field energy     =    -0.0000000932 hartrees
 Requested basis set is 6-311++G(d,p)
 There are 154 shells and 430 basis functions
 A cutoff of  1.0D-11 yielded   7129 shell pairs
 There are     62272 function pairs (     69258 Cartesian)
 Smallest overlap matrix eigenvalue = 3.14E-07

 Q-Chem warning in module stvman/mkSTV.C, line 318:

 Overlap eigenvalue is smaller than square root of threshold
 Use THRESH >= 12 to get rid of this warning

 Linear dependence detected in AO basis
 Tighter screening thresholds may be required for diffuse basis sets
 Use S2THRESH > 14 and THRESH = 14 in case of SCF convergence issues
 Number of orthogonalized atomic orbitals = 428
 Maximum deviation from orthogonality = 1.491E-10
 Guess MOs from SCF MO coefficient file

 -----------------------------------------------------------------------
  General SCF calculation program by
  Eric Jon Sundstrom, Paul Horn, Yuezhi Mao, Dmitri Zuev, Alec White,
  David Stuck, Shaama M.S., Shane Yost, Joonho Lee, David Small,
  Daniel Levine, Susi Lehtola, Hugh Burton, Evgeny Epifanovsky,
  Bang C. Huynh
 -----------------------------------------------------------------------
 Exchange:     0.2000 Hartree-Fock + 0.0800 Slater + 0.7200 B88
 Correlation:  0.1900 VWN1RPA + 0.8100 LYP
 Using SG-1 standard quadrature grid
 using 4 threads for integral computing
 -------------------------------------------------------
 OpenMP Integral computing Module                
 Release: version 2.0, May 2017, Q-Chem Inc. Pleasanton 
 -------------------------------------------------------
 A restricted SCF calculation will be
 performed using DIIS
 SCF converges when DIIS error is below 1.0e-08
 ---------------------------------------
  Cycle       Energy         DIIS error
 ---------------------------------------
    1  -22250.3359335862      5.14e-05  
    2  -22250.3359675269      1.97e-05  
    3  -22250.3359436389      3.64e-05  
    4  -22250.3359770443      3.03e-06  
    5  -22250.3359772665      6.70e-07  
    6  -22250.3359772726      4.13e-07  
    7  -22250.3359772748      1.08e-07  
    8  -22250.3359772762      5.27e-08  
    9  -22250.3359772749      9.75e-09  Convergence criterion met
 ---------------------------------------
 SCF time:   CPU 201.68s  wall 53.00s 
 SCF   energy in the final basis set =   -22250.3359772749
 Total energy in the final basis set =   -22250.3359772749

 --------------------------------------------------------------

                    Orbital Energies (a.u.)
 --------------------------------------------------------------

 Alpha MOs
 -- Occupied --
*****************-482.8568-482.8565-482.8560-176.3200-176.3196-165.7239
********-165.7216-165.7214-165.7213-165.7211-101.5822 -62.5096 -62.5093
-62.5089 -56.3304 -56.3301 -56.3296 -56.3262 -56.3259 -56.3258 -56.3255
-56.3255 -56.3251 -35.8165 -35.8161 -31.3100 -31.3096 -31.3037 -31.3033
-31.3031 -31.3028 -22.9604 -22.9600 -22.9590 -22.9586 -22.9586 -22.9582
-22.9542 -22.9542 -22.9538 -22.9538 -10.2886 -10.2825 -10.2820 -10.2812
-10.2740 -10.2729  -9.4972  -8.7185  -8.7182  -8.7178  -7.2621  -7.2521
 -7.2510  -6.5508  -6.5506  -6.5500  -6.5370  -6.5367  -6.5363  -6.5358
 -6.5355  -6.5352  -6.3658  -6.3655  -4.7789  -4.7785  -4.7635  -4.7632
 -4.7626  -4.7622  -2.6615  -2.6613  -2.6607  -2.6579  -2.6576  -2.6572
 -2.6570  -2.6567  -2.6563  -2.6459  -2.6458  -2.6457  -2.6456  -2.6453
 -2.6452  -2.0445  -2.0440  -2.0400  -2.0397  -2.0393  -2.0389  -2.0260
 -2.0259  -2.0257  -2.0255  -0.9521  -0.9014  -0.8623  -0.8378  -0.8142
 -0.7707  -0.7532  -0.6891  -0.6749  -0.6210  -0.6082  -0.5514  -0.5115
 -0.4699  -0.4626  -0.4422  -0.4336  -0.4004  -0.3973  -0.3835  -0.3762
 -0.3565  -0.3437  -0.3399  -0.3279  -0.3243  -0.3006  -0.2967  -0.2953
 -0.2887  -0.2647  -0.2616  -0.2514
 -- Virtual --
 -0.1088  -0.0717  -0.0687  -0.0562  -0.0488  -0.0186  -0.0048  -0.0028
  0.0134   0.0252   0.0306   0.0417   0.0468   0.0583   0.0585   0.0623
  0.0640   0.0694   0.0696   0.0796   0.0849   0.0869   0.0905   0.0957
  0.0973   0.0992   0.1147   0.1186   0.1283   0.1359   0.1397   0.1484
  0.1554   0.1596   0.1650   0.1695   0.1763   0.1871   0.1891   0.2054
  0.2066   0.2079   0.2123   0.2153   0.2199   0.2209   0.2407   0.2411
  0.2449   0.2521   0.2678   0.2762   0.2817   0.2873   0.3014   0.3180
  0.3424   0.3592   0.3726   0.3794   0.3923   0.3936   0.3973   0.4102
  0.4143   0.4167   0.4213   0.4315   0.4357   0.4372   0.4466   0.4510
  0.4648   0.4786   0.4868   0.4944   0.4968   0.4976   0.5030   0.5097
  0.5151   0.5162   0.5240   0.5289   0.5386   0.5457   0.5584   0.5638
  0.5659   0.5740   0.5765   0.5943   0.5989   0.6128   0.6233   0.6633
  0.6673   0.6813   0.6959   0.7024   0.7085   0.7209   0.7480   0.7525
  0.7587   0.7658   0.7759   0.7833   0.8049   0.8164   0.8246   0.8285
  0.8421   0.8562   0.8630   0.8962   0.9170   0.9348   0.9399   0.9440
  0.9484   0.9982   1.0103   1.0365   1.0609   1.0841   1.1127   1.1144
  1.1582   1.1903   1.2030   1.2068   1.2147   1.2369   1.2682   1.3383
  1.3401   1.3717   1.3755   1.3801   1.4237   1.4550   1.4621   1.4664
  1.5262   1.5389   1.5566   1.6055   1.7215   1.7258   1.7542   1.7564
  1.8104   1.8144   1.8428   1.8443   1.9013   1.9801   2.0014   2.0050
  2.0428   2.0577   2.0913   2.1058   2.1319   2.1788   2.2021   2.2199
  2.2497   2.2511   2.2543   2.2896   2.2906   2.3333   2.3592   2.4481
  2.4814   2.5529   2.5704   2.7030   2.7190   2.8123   2.8251   2.8255
  2.8787   2.9779   3.0312   3.0403   3.0563   3.1354   3.1864   3.3811
  3.4134   3.6249   3.7964   3.8260   3.9447   3.9654   3.9705   3.9825
  3.9889   3.9932   3.9981   4.0288   4.0319   4.0433   4.0447   4.0674
  4.0711   4.0740   4.0964   4.1233   4.1739   4.1920   4.2432   4.2486
  4.2888   4.3106   4.3579   4.4004   4.4302   4.4563   4.5605   4.7994
  5.9980   6.0386   6.0792   6.1062   6.1343   6.2004   6.6675   6.7819
  6.8382   7.5324   7.5475   7.5787   7.6435   7.6593   7.6708   7.6952
  7.7575   7.8078   9.7652  23.1749  23.7551  23.7573  23.9092  23.9188
 23.9966  25.8168  26.1799  26.6133  27.8563  27.9498  28.3384  28.3692
 28.3988  28.4076  28.4334  28.4441  28.5236  28.5298  28.5416  28.5436
 28.5609  28.5650  28.5966  28.6348  28.6900  28.7572  47.9326  48.0313
 48.0770 127.8807 127.9040 127.9349 127.9462 127.9584 127.9943 151.6520
151.7335 215.7577 289.7277 289.7440 289.7763 289.8387 289.8605 289.8705
289.9164 289.9802 290.02901020.73181020.85611020.91231901.81471901.8999
 --------------------------------------------------------------

          Ground-State Mulliken Net Atomic Charges

     Atom                 Charge (a.u.)
  ----------------------------------------
      1 C                     0.057670
      2 C                     0.093526
      3 C                    -0.121118
      4 C                    -0.027992
      5 C                    -0.021431
      6 C                    -0.158845
      7 Cl                    0.546811
      8 Br                   -0.157841
      9 Br                   -0.206884
     10 Br                   -0.219119
     11 I                     0.104124
     12 I                     0.111099
  ----------------------------------------
  Sum of atomic charges =     0.000000

 -----------------------------------------------------------------
                    Cartesian Multipole Moments
 -----------------------------------------------------------------
    Charge (ESU x 10^10)
                -0.0000
    Dipole Moment (Debye)
         X       0.3814      Y      -0.0000      Z      -0.2829
       Tot       0.4748
    Quadrupole Moments (Debye-Ang)
        XX    -152.1958     XY      -0.0000     YY    -159.8819
        XZ      -1.8110     YZ      -0.0000     ZZ    -151.4007
    Octopole Moments (Debye-Ang^2)
       XXX    -691.7922    XXY      -0.0000    XYY    -245.9255
       YYY      -0.0000    XXZ     -63.8328    XYZ      -0.0000
       YYZ     -62.1245    XZZ    -231.1370    YZZ      -0.0000
       ZZZ    -187.2581
    Hexadecapole Moments (Debye-Ang^3)
      XXXX   -6097.1479   XXXY      -0.0000   XXYY   -1137.6546
      XYYY      -0.0000   YYYY    -203.7959   XXXZ     -97.4493
      XXYZ       0.0000   XYYZ     -15.8821   YYYZ      -0.0000
      XXZZ   -1822.8216   XYZZ      -0.0000   YYZZ    -898.5708
      XZZZ     -55.3665   YZZZ       0.0000   ZZZZ   -4749.4067
 -----------------------------------------------------------------
 Calculating analytic gradient of the SCF energy
 Gradient of SCF Energy
            1           2           3           4           5           6
    1  -0.0002767   0.0001245   0.0001448  -0.0002869   0.0001338   0.0001081
    2   0.0000000  -0.0000000   0.0000000   0.0000000  -0.0000000   0.0000000
    3  -0.0000546  -0.0001559  -0.0000609   0.0001996  -0.0001741   0.0001885
            7           8           9          10          11          12
    1   0.0001124  -0.0000533   0.0003186  -0.0002317  -0.0000803  -0.0000133
    2   0.0000000   0.0000000   0.0000000  -0.0000000   0.0000000  -0.0000000
    3   0.0002366  -0.0002599  -0.0001357   0.0002293  -0.0000775   0.0000645
 Max gradient component =       3.186E-04
 RMS gradient           =       1.437E-04
 Gradient time:  CPU 99.23 s  wall 24.92 s
 Geometry Optimization Parameters
   NAtoms,    NIC,     NZ,  NCons,   NDum,   NFix, NCnnct, MaxDiis
       12      78      12       0       0       0       0       0

 Cartesian Hessian Update
 Hessian updated using BFGS update


** GEOMETRY OPTIMIZATION IN DELOCALIZED INTERNAL COORDINATES **
   Searching for a Minimum

   Optimization Cycle:   5

                       Coordinates (Angstroms)
     ATOM                X               Y               Z
      1  C        -0.0000981753    0.0000000000    0.0004826031
      2  C        -0.0037304796    0.0000000000    1.4032658398
      3  C         1.2098937928    0.0000000000    2.1040678906
      4  C         2.4253467516    0.0000000000    1.4006429189
      5  C         2.4312551397    0.0000000000   -0.0053522475
      6  C         1.2126845887    0.0000000000   -0.7083982698
      7  Cl       -1.5192092060    0.0000000000   -0.8469107727
      8  Br       -1.6591776968    0.0000000000    2.3361872289
      9  Br        1.2007310270    0.0000000000    4.0055874055
     10  Br        4.0569236455    0.0000000000    2.3804656090
     11  I         4.2938999433    0.0000000000   -1.0580556636
     12  I         1.1569816902    0.0000000000   -2.8403825423
   Point Group: c1    Number of degrees of freedom:    30


   Energy is -22250.335977275

 Hessian updated using BFGS update

 17 Hessian modes will be used to form the next step
  Hessian Eigenvalues:
     0.120476    0.125003    0.198085    0.200904    0.201143    0.241455
     0.248636    0.249717    0.318936    0.330256    0.421129    0.427815
     0.445451    0.451674    0.464838    0.531204    0.610553

 Minimum search - taking simple RFO step
 Searching for Lamda that Minimizes Along All modes
 Value Taken    Lamda =  -0.00000738
 Step Taken.  Stepsize is  0.005159

                             Maximum     Tolerance    Cnvgd?
         Gradient           0.001187      0.000300      NO
         Displacement       0.003977      0.001200      NO
         Energy change     -0.000033      0.000001      NO


 New Cartesian Coordinates Obtained by Inverse Iteration

 Displacement from previous Coordinates is:  0.012198
 ----------------------------------------------------------------
             Standard Nuclear Orientation (Angstroms)
    I     Atom           X                Y                Z
 ----------------------------------------------------------------
    1      C      -0.0002140982     0.0000000000     0.0004287069
    2      C      -0.0038043388     0.0000000000     1.4035429129
    3      C       1.2097331211     0.0000000000     2.1043824261
    4      C       2.4257086754     0.0000000000     1.4006979887
    5      C       2.4311662564     0.0000000000    -0.0053697197
    6      C       1.2125520810     0.0000000000    -0.7088393855
    7      Cl     -1.5193984220     0.0000000000    -0.8475603416
    8      Br     -1.6580780863     0.0000000000     2.3389735394
    9      Br      1.1964415257     0.0000000000     4.0062645746
   10      Br      4.0590808813     0.0000000000     2.3781705752
   11      I       4.2949554879     0.0000000000    -1.0575423785
   12      I       1.1573579376     0.0000000000    -2.8415488985
 ----------------------------------------------------------------
 Nuclear Repulsion Energy =        3905.83533211 hartrees
 There are      132 alpha and      132 beta electrons
 Applying Cartesian multipole field
    Component          Value
    ---------          -----
     (2,0,0)        1.00000E-11
     (0,2,0)        2.00000E-11
     (0,0,2)       -3.00000E-11
 Nucleus-field energy     =    -0.0000000933 hartrees
 Requested basis set is 6-311++G(d,p)
 There are 154 shells and 430 basis functions
 A cutoff of  1.0D-11 yielded   7129 shell pairs
 There are     62272 function pairs (     69258 Cartesian)
 Smallest overlap matrix eigenvalue = 3.15E-07

 Q-Chem warning in module stvman/mkSTV.C, line 318:

 Overlap eigenvalue is smaller than square root of threshold
 Use THRESH >= 12 to get rid of this warning

 Linear dependence detected in AO basis
 Tighter screening thresholds may be required for diffuse basis sets
 Use S2THRESH > 14 and THRESH = 14 in case of SCF convergence issues
 Number of orthogonalized atomic orbitals = 428
 Maximum deviation from orthogonality = 1.368E-10
 Guess MOs from SCF MO coefficient file

 -----------------------------------------------------------------------
  General SCF calculation program by
  Eric Jon Sundstrom, Paul Horn, Yuezhi Mao, Dmitri Zuev, Alec White,
  David Stuck, Shaama M.S., Shane Yost, Joonho Lee, David Small,
  Daniel Levine, Susi Lehtola, Hugh Burton, Evgeny Epifanovsky,
  Bang C. Huynh
 -----------------------------------------------------------------------
 Exchange:     0.2000 Hartree-Fock + 0.0800 Slater + 0.7200 B88
 Correlation:  0.1900 VWN1RPA + 0.8100 LYP
 Using SG-1 standard quadrature grid
 using 4 threads for integral computing
 -------------------------------------------------------
 OpenMP Integral computing Module                
 Release: version 2.0, May 2017, Q-Chem Inc. Pleasanton 
 -------------------------------------------------------
 A restricted SCF calculation will be
 performed using DIIS
 SCF converges when DIIS error is below 1.0e-08
 ---------------------------------------
  Cycle       Energy         DIIS error
 ---------------------------------------
    1  -22250.3359734776      1.76e-05  
    2  -22250.3359780186      4.65e-06  
    3  -22250.3359768972      8.04e-06  
    4  -22250.3359785021      1.52e-06  
    5  -22250.3359785580      3.98e-07  
    6  -22250.3359785607      1.98e-07  
    7  -22250.3359785619      6.60e-08  
    8  -22250.3359785619      1.80e-08  
    9  -22250.3359785601      4.06e-09  Convergence criterion met
 ---------------------------------------
 SCF time:   CPU 195.74s  wall 52.00s 
 SCF   energy in the final basis set =   -22250.3359785601
 Total energy in the final basis set =   -22250.3359785601

 --------------------------------------------------------------

                    Orbital Energies (a.u.)
 --------------------------------------------------------------

 Alpha MOs
 -- Occupied --
*****************-482.8568-482.8565-482.8560-176.3200-176.3196-165.7239
********-165.7217-165.7215-165.7213-165.7210-101.5822 -62.5096 -62.5094
-62.5089 -56.3304 -56.3301 -56.3297 -56.3262 -56.3260 -56.3258 -56.3255
-56.3255 -56.3251 -35.8165 -35.8161 -31.3100 -31.3096 -31.3037 -31.3033
-31.3032 -31.3028 -22.9604 -22.9600 -22.9590 -22.9587 -22.9586 -22.9582
-22.9542 -22.9542 -22.9538 -22.9538 -10.2887 -10.2826 -10.2821 -10.2813
-10.2741 -10.2730  -9.4972  -8.7185  -8.7182  -8.7178  -7.2621  -7.2521
 -7.2510  -6.5508  -6.5506  -6.5501  -6.5370  -6.5367  -6.5363  -6.5358
 -6.5356  -6.5353  -6.3659  -6.3655  -4.7789  -4.7785  -4.7636  -4.7632
 -4.7626  -4.7622  -2.6615  -2.6613  -2.6607  -2.6580  -2.6576  -2.6572
 -2.6570  -2.6567  -2.6563  -2.6459  -2.6458  -2.6457  -2.6456  -2.6454
 -2.6452  -2.0446  -2.0440  -2.0400  -2.0397  -2.0393  -2.0389  -2.0260
 -2.0259  -2.0256  -2.0255  -0.9520  -0.9012  -0.8624  -0.8376  -0.8142
 -0.7707  -0.7531  -0.6890  -0.6749  -0.6210  -0.6082  -0.5513  -0.5114
 -0.4699  -0.4626  -0.4422  -0.4336  -0.4003  -0.3972  -0.3834  -0.3762
 -0.3564  -0.3436  -0.3398  -0.3281  -0.3243  -0.3006  -0.2967  -0.2953
 -0.2887  -0.2647  -0.2616  -0.2514
 -- Virtual --
 -0.1090  -0.0717  -0.0688  -0.0563  -0.0489  -0.0187  -0.0048  -0.0028
  0.0133   0.0252   0.0306   0.0417   0.0468   0.0583   0.0584   0.0623
  0.0640   0.0693   0.0695   0.0796   0.0848   0.0869   0.0905   0.0956
  0.0973   0.0992   0.1147   0.1186   0.1283   0.1359   0.1398   0.1484
  0.1553   0.1596   0.1650   0.1694   0.1762   0.1871   0.1891   0.2053
  0.2067   0.2077   0.2123   0.2153   0.2199   0.2208   0.2407   0.2411
  0.2449   0.2521   0.2678   0.2763   0.2816   0.2872   0.3013   0.3179
  0.3424   0.3592   0.3726   0.3793   0.3923   0.3936   0.3973   0.4100
  0.4144   0.4167   0.4210   0.4315   0.4357   0.4372   0.4464   0.4510
  0.4646   0.4786   0.4868   0.4944   0.4968   0.4977   0.5030   0.5094
  0.5149   0.5163   0.5239   0.5287   0.5386   0.5456   0.5585   0.5639
  0.5659   0.5739   0.5765   0.5943   0.5988   0.6125   0.6232   0.6629
  0.6674   0.6812   0.6960   0.7022   0.7084   0.7207   0.7478   0.7524
  0.7586   0.7655   0.7758   0.7834   0.8049   0.8164   0.8245   0.8284
  0.8422   0.8562   0.8628   0.8961   0.9169   0.9346   0.9399   0.9439
  0.9483   0.9979   1.0103   1.0363   1.0609   1.0840   1.1127   1.1143
  1.1579   1.1902   1.2029   1.2067   1.2146   1.2367   1.2681   1.3380
  1.3400   1.3716   1.3754   1.3802   1.4237   1.4547   1.4619   1.4664
  1.5261   1.5386   1.5565   1.6052   1.7214   1.7256   1.7541   1.7561
  1.8103   1.8141   1.8427   1.8440   1.9011   1.9801   2.0011   2.0049
  2.0425   2.0576   2.0912   2.1052   2.1323   2.1784   2.2016   2.2198
  2.2494   2.2510   2.2542   2.2895   2.2901   2.3330   2.3589   2.4476
  2.4814   2.5527   2.5703   2.7029   2.7190   2.8120   2.8250   2.8254
  2.8785   2.9778   3.0308   3.0401   3.0557   3.1352   3.1859   3.3807
  3.4131   3.6243   3.7962   3.8255   3.9448   3.9653   3.9705   3.9825
  3.9888   3.9934   3.9980   4.0286   4.0318   4.0435   4.0447   4.0673
  4.0711   4.0736   4.0963   4.1232   4.1737   4.1918   4.2430   4.2485
  4.2886   4.3105   4.3579   4.4003   4.4300   4.4562   4.5601   4.7990
  5.9980   6.0385   6.0793   6.1060   6.1341   6.2000   6.6674   6.7818
  6.8379   7.5323   7.5475   7.5786   7.6434   7.6590   7.6709   7.6950
  7.7574   7.8076   9.7651  23.1748  23.7545  23.7566  23.9081  23.9183
 23.9957  25.8167  26.1793  26.6126  27.8561  27.9496  28.3384  28.3691
 28.3988  28.4076  28.4333  28.4438  28.5236  28.5297  28.5416  28.5436
 28.5608  28.5649  28.5966  28.6347  28.6899  28.7570  47.9324  48.0313
 48.0767 127.8807 127.9040 127.9349 127.9461 127.9583 127.9941 151.6519
151.7333 215.7575 289.7276 289.7439 289.7762 289.8386 289.8603 289.8704
289.9164 289.9800 290.02881020.73161020.85591020.91201901.81451901.8996
 --------------------------------------------------------------

          Ground-State Mulliken Net Atomic Charges

     Atom                 Charge (a.u.)
  ----------------------------------------
      1 C                     0.058561
      2 C                     0.089965
      3 C                    -0.120293
      4 C                    -0.025584
      5 C                    -0.024290
      6 C                    -0.156759
      7 Cl                    0.546687
      8 Br                   -0.157886
      9 Br                   -0.206847
     10 Br                   -0.218842
     11 I                     0.104039
     12 I                     0.111249
  ----------------------------------------
  Sum of atomic charges =     0.000000

 -----------------------------------------------------------------
                    Cartesian Multipole Moments
 -----------------------------------------------------------------
    Charge (ESU x 10^10)
                -0.0000
    Dipole Moment (Debye)
         X       0.3815      Y       0.0000      Z      -0.2816
       Tot       0.4742
    Quadrupole Moments (Debye-Ang)
        XX    -152.1943     XY       0.0000     YY    -159.8892
        XZ      -1.8375     YZ       0.0000     ZZ    -151.3941
    Octopole Moments (Debye-Ang^2)
       XXX    -691.6324    XXY       0.0000    XYY    -245.9560
       YYY      -0.0000    XXZ     -63.8516    XYZ       0.0000
       YYZ     -62.1218    XZZ    -231.3848    YZZ       0.0000
       ZZZ    -187.2699
    Hexadecapole Moments (Debye-Ang^3)
      XXXX   -6097.9736   XXXY       0.0000   XXYY   -1138.0545
      XYYY       0.0000   YYYY    -203.8134   XXXZ     -95.9658
      XXYZ       0.0000   XYYZ     -15.4566   YYYZ       0.0000
      XXZZ   -1824.0380   XYZZ       0.0000   YYZZ    -898.9183
      XZZZ     -55.3193   YZZZ       0.0000   ZZZZ   -4751.0334
 -----------------------------------------------------------------
 Calculating analytic gradient of the SCF energy
 Gradient of SCF Energy
            1           2           3           4           5           6
    1  -0.0002164   0.0000927  -0.0001244  -0.0000313   0.0001300   0.0000436
    2  -0.0000000   0.0000000  -0.0000000  -0.0000000   0.0000000  -0.0000000
    3  -0.0000358   0.0000404   0.0000152   0.0000654  -0.0000908   0.0000074
            7           8           9          10          11          12
    1   0.0000225   0.0000745  -0.0002831   0.0001732   0.0001231  -0.0000043
    2  -0.0000000   0.0000000   0.0000000  -0.0000000   0.0000000   0.0000000
    3   0.0000372   0.0001408   0.0000392  -0.0000553   0.0000011  -0.0001647
 Max gradient component =       2.831E-04
 RMS gradient           =       8.986E-05
 Gradient time:  CPU 99.39 s  wall 24.96 s
 Geometry Optimization Parameters
   NAtoms,    NIC,     NZ,  NCons,   NDum,   NFix, NCnnct, MaxDiis
       12      78      12       0       0       0       0       0

 Cartesian Hessian Update
 Hessian updated using BFGS update


** GEOMETRY OPTIMIZATION IN DELOCALIZED INTERNAL COORDINATES **
   Searching for a Minimum

   Optimization Cycle:   6

                       Coordinates (Angstroms)
     ATOM                X               Y               Z
      1  C        -0.0002140982    0.0000000000    0.0004287069
      2  C        -0.0038043388    0.0000000000    1.4035429129
      3  C         1.2097331211    0.0000000000    2.1043824261
      4  C         2.4257086754    0.0000000000    1.4006979887
      5  C         2.4311662564    0.0000000000   -0.0053697197
      6  C         1.2125520810    0.0000000000   -0.7088393855
      7  Cl       -1.5193984220    0.0000000000   -0.8475603416
      8  Br       -1.6580780863    0.0000000000    2.3389735394
      9  Br        1.1964415257    0.0000000000    4.0062645746
     10  Br        4.0590808813    0.0000000000    2.3781705752
     11  I         4.2949554879    0.0000000000   -1.0575423785
     12  I         1.1573579376    0.0000000000   -2.8415488985
   Point Group: c1    Number of degrees of freedom:    30


   Energy is -22250.335978560

 Hessian updated using BFGS update

 18 Hessian modes will be used to form the next step
  Hessian Eigenvalues:
     0.123534    0.130443    0.198400    0.200893    0.201837    0.242089
     0.249333    0.249732    0.267421    0.324212    0.399146    0.425152
     0.429681    0.440888    0.464757    0.486503    0.572164    0.608854

 Minimum search - taking simple RFO step
 Searching for Lamda that Minimizes Along All modes
 Value Taken    Lamda =  -0.00000244
 Step Taken.  Stepsize is  0.002439

                             Maximum     Tolerance    Cnvgd?
         Gradient           0.000977      0.000300      NO
         Displacement       0.001942      0.001200      NO
         Energy change     -0.000001      0.000001      NO


 New Cartesian Coordinates Obtained by Inverse Iteration

 Displacement from previous Coordinates is:  0.005705
 ----------------------------------------------------------------
             Standard Nuclear Orientation (Angstroms)
    I     Atom           X                Y                Z
 ----------------------------------------------------------------
    1      C      -0.0001378971     0.0000000000     0.0004967364
    2      C      -0.0039807864     0.0000000000     1.4035980108
    3      C       1.2097707007     0.0000000000     2.1044049806
    4      C       2.4255336697     0.0000000000     1.4006579597
    5      C       2.4308997336     0.0000000000    -0.0052137187
    6      C       1.2124857140     0.0000000000    -0.7086158605
    7      Cl     -1.5190470297     0.0000000000    -0.8480898220
    8      Br     -1.6588480704     0.0000000000     2.3379642575
    9      Br      1.1986949957     0.0000000000     4.0062378292
   10      Br      4.0584220971     0.0000000000     2.3785296714
   11      I       4.2941495193     0.0000000000    -1.0575546319
   12      I       1.1575583745     0.0000000000    -2.8408154124
 ----------------------------------------------------------------
 Nuclear Repulsion Energy =        3906.24958984 hartrees
 There are      132 alpha and      132 beta electrons
 Applying Cartesian multipole field
    Component          Value
    ---------          -----
     (2,0,0)        1.00000E-11
     (0,2,0)        2.00000E-11
     (0,0,2)       -3.00000E-11
 Nucleus-field energy     =    -0.0000000933 hartrees
 Requested basis set is 6-311++G(d,p)
 There are 154 shells and 430 basis functions
 A cutoff of  1.0D-11 yielded   7129 shell pairs
 There are     62272 function pairs (     69258 Cartesian)
 Smallest overlap matrix eigenvalue = 3.14E-07

 Q-Chem warning in module stvman/mkSTV.C, line 318:

 Overlap eigenvalue is smaller than square root of threshold
 Use THRESH >= 12 to get rid of this warning

 Linear dependence detected in AO basis
 Tighter screening thresholds may be required for diffuse basis sets
 Use S2THRESH > 14 and THRESH = 14 in case of SCF convergence issues
 Number of orthogonalized atomic orbitals = 428
 Maximum deviation from orthogonality = 7.817E-11
 Guess MOs from SCF MO coefficient file

 -----------------------------------------------------------------------
  General SCF calculation program by
  Eric Jon Sundstrom, Paul Horn, Yuezhi Mao, Dmitri Zuev, Alec White,
  David Stuck, Shaama M.S., Shane Yost, Joonho Lee, David Small,
  Daniel Levine, Susi Lehtola, Hugh Burton, Evgeny Epifanovsky,
  Bang C. Huynh
 -----------------------------------------------------------------------
 Exchange:     0.2000 Hartree-Fock + 0.0800 Slater + 0.7200 B88
 Correlation:  0.1900 VWN1RPA + 0.8100 LYP
 Using SG-1 standard quadrature grid
 using 4 threads for integral computing
 -------------------------------------------------------
 OpenMP Integral computing Module                
 Release: version 2.0, May 2017, Q-Chem Inc. Pleasanton 
 -------------------------------------------------------
 A restricted SCF calculation will be
 performed using DIIS
 SCF converges when DIIS error is below 1.0e-08
 ---------------------------------------
  Cycle       Energy         DIIS error
 ---------------------------------------
    1  -22250.3359785979      8.76e-06  
    2  -22250.3359795445      2.91e-06  
    3  -22250.3359789673      5.57e-06  
    4  -22250.3359797516      5.42e-07  
    5  -22250.3359797575      1.53e-07  
    6  -22250.3359797593      7.22e-08  
    7  -22250.3359797591      1.71e-08  
    8  -22250.3359797589      9.29e-09  Convergence criterion met
 ---------------------------------------
 SCF time:   CPU 175.39s  wall 46.00s 
 SCF   energy in the final basis set =   -22250.3359797589
 Total energy in the final basis set =   -22250.3359797589

 --------------------------------------------------------------

                    Orbital Energies (a.u.)
 --------------------------------------------------------------

 Alpha MOs
 -- Occupied --
*****************-482.8568-482.8565-482.8560-176.3200-176.3196-165.7239
********-165.7217-165.7215-165.7212-165.7210-101.5822 -62.5096 -62.5094
-62.5089 -56.3304 -56.3301 -56.3297 -56.3263 -56.3260 -56.3258 -56.3255
-56.3255 -56.3251 -35.8165 -35.8161 -31.3100 -31.3096 -31.3037 -31.3033
-31.3032 -31.3027 -22.9604 -22.9600 -22.9590 -22.9586 -22.9586 -22.9582
-22.9542 -22.9542 -22.9538 -22.9538 -10.2887 -10.2826 -10.2821 -10.2813
-10.2740 -10.2729  -9.4972  -8.7185  -8.7182  -8.7178  -7.2621  -7.2520
 -7.2510  -6.5509  -6.5506  -6.5501  -6.5370  -6.5367  -6.5363  -6.5358
 -6.5356  -6.5353  -6.3659  -6.3655  -4.7789  -4.7785  -4.7636  -4.7632
 -4.7626  -4.7622  -2.6615  -2.6613  -2.6607  -2.6580  -2.6576  -2.6572
 -2.6570  -2.6567  -2.6563  -2.6459  -2.6458  -2.6457  -2.6456  -2.6454
 -2.6452  -2.0446  -2.0440  -2.0400  -2.0397  -2.0393  -2.0389  -2.0260
 -2.0259  -2.0256  -2.0255  -0.9520  -0.9012  -0.8624  -0.8377  -0.8142
 -0.7707  -0.7531  -0.6891  -0.6749  -0.6210  -0.6082  -0.5513  -0.5114
 -0.4699  -0.4626  -0.4422  -0.4336  -0.4004  -0.3973  -0.3834  -0.3762
 -0.3564  -0.3436  -0.3399  -0.3280  -0.3243  -0.3006  -0.2967  -0.2953
 -0.2888  -0.2647  -0.2616  -0.2513
 -- Virtual --
 -0.1089  -0.0717  -0.0687  -0.0563  -0.0488  -0.0186  -0.0048  -0.0028
  0.0133   0.0252   0.0306   0.0417   0.0468   0.0583   0.0584   0.0623
  0.0640   0.0694   0.0695   0.0796   0.0848   0.0869   0.0905   0.0956
  0.0973   0.0992   0.1147   0.1186   0.1283   0.1359   0.1398   0.1483
  0.1553   0.1596   0.1650   0.1695   0.1763   0.1872   0.1891   0.2054
  0.2067   0.2078   0.2123   0.2153   0.2199   0.2208   0.2407   0.2411
  0.2449   0.2521   0.2678   0.2763   0.2817   0.2872   0.3013   0.3179
  0.3424   0.3591   0.3726   0.3793   0.3923   0.3937   0.3973   0.4101
  0.4143   0.4167   0.4211   0.4316   0.4357   0.4372   0.4465   0.4511
  0.4647   0.4786   0.4868   0.4944   0.4968   0.4976   0.5031   0.5095
  0.5149   0.5163   0.5240   0.5287   0.5387   0.5457   0.5585   0.5639
  0.5659   0.5740   0.5764   0.5944   0.5988   0.6127   0.6233   0.6630
  0.6674   0.6813   0.6959   0.7023   0.7084   0.7208   0.7478   0.7525
  0.7586   0.7656   0.7758   0.7834   0.8049   0.8165   0.8245   0.8284
  0.8422   0.8561   0.8629   0.8962   0.9169   0.9347   0.9399   0.9439
  0.9483   0.9980   1.0102   1.0363   1.0609   1.0840   1.1127   1.1144
  1.1580   1.1902   1.2029   1.2067   1.2146   1.2368   1.2681   1.3381
  1.3401   1.3717   1.3754   1.3803   1.4237   1.4548   1.4621   1.4664
  1.5261   1.5388   1.5565   1.6053   1.7214   1.7257   1.7541   1.7563
  1.8103   1.8142   1.8427   1.8441   1.9011   1.9801   2.0012   2.0049
  2.0426   2.0576   2.0913   2.1054   2.1322   2.1785   2.2018   2.2197
  2.2495   2.2511   2.2542   2.2895   2.2902   2.3331   2.3590   2.4478
  2.4814   2.5528   2.5703   2.7029   2.7190   2.8121   2.8251   2.8254
  2.8786   2.9779   3.0309   3.0402   3.0559   3.1353   3.1861   3.3809
  3.4132   3.6245   3.7963   3.8257   3.9447   3.9653   3.9704   3.9825
  3.9888   3.9933   3.9980   4.0288   4.0318   4.0435   4.0447   4.0673
  4.0711   4.0736   4.0964   4.1232   4.1738   4.1919   4.2430   4.2486
  4.2887   4.3106   4.3579   4.4004   4.4301   4.4563   4.5603   4.7992
  5.9980   6.0386   6.0792   6.1061   6.1343   6.2003   6.6674   6.7818
  6.8379   7.5323   7.5475   7.5786   7.6434   7.6591   7.6708   7.6951
  7.7574   7.8077   9.7651  23.1748  23.7548  23.7569  23.9086  23.9185
 23.9960  25.8167  26.1794  26.6127  27.8563  27.9497  28.3384  28.3691
 28.3988  28.4076  28.4334  28.4440  28.5236  28.5298  28.5416  28.5436
 28.5609  28.5650  28.5966  28.6348  28.6900  28.7571  47.9325  48.0313
 48.0768 127.8807 127.9040 127.9348 127.9462 127.9584 127.9943 151.6520
151.7334 215.7574 289.7276 289.7439 289.7762 289.8387 289.8603 289.8704
289.9164 289.9801 290.02891020.73171020.85601020.91201901.81461901.8998
 --------------------------------------------------------------

          Ground-State Mulliken Net Atomic Charges

     Atom                 Charge (a.u.)
  ----------------------------------------
      1 C                     0.058764
      2 C                     0.091721
      3 C                    -0.120932
      4 C                    -0.026250
      5 C                    -0.024269
      6 C                    -0.157404
      7 Cl                    0.546721
      8 Br                   -0.157776
      9 Br                   -0.206811
     10 Br                   -0.219002
     11 I                     0.104007
     12 I                     0.111231
  ----------------------------------------
  Sum of atomic charges =     0.000000

 -----------------------------------------------------------------
                    Cartesian Multipole Moments
 -----------------------------------------------------------------
    Charge (ESU x 10^10)
                -0.0000
    Dipole Moment (Debye)
         X       0.3822      Y       0.0000      Z      -0.2820
       Tot       0.4750
    Quadrupole Moments (Debye-Ang)
        XX    -152.1963     XY       0.0000     YY    -159.8860
        XZ      -1.8251     YZ       0.0000     ZZ    -151.3950
    Octopole Moments (Debye-Ang^2)
       XXX    -691.7150    XXY       0.0000    XYY    -245.9469
       YYY       0.0000    XXZ     -63.8257    XYZ       0.0000
       YYZ     -62.1277    XZZ    -231.2852    YZZ       0.0000
       ZZZ    -187.2830
    Hexadecapole Moments (Debye-Ang^3)
      XXXX   -6097.5752   XXXY       0.0000   XXYY   -1137.8709
      XYYY       0.0000   YYYY    -203.8055   XXXZ     -96.5250
      XXYZ       0.0000   XYYZ     -15.6513   YYYZ       0.0000
      XXZZ   -1823.4818   XYZZ       0.0000   YYZZ    -898.7412
      XZZZ     -55.4084   YZZZ       0.0000   ZZZZ   -4750.1830
 -----------------------------------------------------------------
 Calculating analytic gradient of the SCF energy
 Gradient of SCF Energy
            1           2           3           4           5           6
    1  -0.0000894   0.0000163   0.0000266  -0.0000419   0.0000146   0.0000432
    2   0.0000000  -0.0000000   0.0000000   0.0000000  -0.0000000   0.0000000
    3  -0.0000646  -0.0000090   0.0000157   0.0000244  -0.0000487   0.0000633
            7           8           9          10          11          12
    1   0.0000484  -0.0000336   0.0000006   0.0000110  -0.0000100   0.0000143
    2   0.0000000  -0.0000000  -0.0000000  -0.0000000  -0.0000000  -0.0000000
    3  -0.0000073   0.0000127   0.0000204   0.0000019   0.0000057  -0.0000145
 Max gradient component =       8.936E-05
 RMS gradient           =       2.841E-05
 Gradient time:  CPU 99.24 s  wall 24.92 s
 Geometry Optimization Parameters
   NAtoms,    NIC,     NZ,  NCons,   NDum,   NFix, NCnnct, MaxDiis
       12      78      12       0       0       0       0       0

 Cartesian Hessian Update
 Hessian updated using BFGS update


** GEOMETRY OPTIMIZATION IN DELOCALIZED INTERNAL COORDINATES **
   Searching for a Minimum

   Optimization Cycle:   7

                       Coordinates (Angstroms)
     ATOM                X               Y               Z
      1  C        -0.0001378971    0.0000000000    0.0004967364
      2  C        -0.0039807864    0.0000000000    1.4035980108
      3  C         1.2097707007    0.0000000000    2.1044049806
      4  C         2.4255336697    0.0000000000    1.4006579597
      5  C         2.4308997336    0.0000000000   -0.0052137187
      6  C         1.2124857140    0.0000000000   -0.7086158605
      7  Cl       -1.5190470297    0.0000000000   -0.8480898220
      8  Br       -1.6588480704    0.0000000000    2.3379642575
      9  Br        1.1986949957    0.0000000000    4.0062378292
     10  Br        4.0584220971    0.0000000000    2.3785296714
     11  I         4.2941495193    0.0000000000   -1.0575546319
     12  I         1.1575583745    0.0000000000   -2.8408154124
   Point Group: c1    Number of degrees of freedom:    30


   Energy is -22250.335979759

 Hessian updated using BFGS update

 19 Hessian modes will be used to form the next step
  Hessian Eigenvalues:
     0.122417    0.129324    0.197534    0.200797    0.201929    0.239136
     0.249283    0.249618    0.249921    0.276807    0.322697    0.398654
     0.424686    0.428193    0.440537    0.464195    0.499985    0.565670
     0.617272

 Minimum search - taking simple RFO step
 Searching for Lamda that Minimizes Along All modes
 Value Taken    Lamda =   0.00000000
 Step Taken.  Stepsize is  0.000482

                             Maximum     Tolerance    Cnvgd?
         Gradient           0.000071      0.000300     YES
         Displacement       0.000265      0.001200     YES
         Energy change     -0.000001      0.000001      NO


                       Distance Matrix (Angstroms)
             C (  1)   C (  2)   C (  3)   C (  4)   C (  5)   C (  6)
   C (  2)  1.403107
   C (  3)  2.426996  1.401543
   C (  4)  2.800774  2.429516  1.404756
   C (  5)  2.431044  2.813075  2.437549  1.405882
   C (  6)  1.404741  2.437466  2.813022  2.433212  1.406879
   Cl(  7)  1.739880  2.713950  4.020407  4.540549  4.038876  2.735091
   Br(  8)  2.866195  1.900428  2.878111  4.190551  4.713440  4.186431
   Br(  9)  4.181287  2.867083  1.901865  2.879962  4.196436  4.714874
   Br( 10)  4.703929  4.177752  2.861810  1.903302  2.886358  4.198788
   I ( 11)  4.422712  4.952898  4.417169  3.087804  2.139888  3.101356
   I ( 12)  3.068113  4.400479  4.945496  4.426947  3.108381  2.132907
             Cl(  7)   Br(  8)   Br(  9)   Br( 10)   I ( 11)
   Br(  8)  3.189120
   Br(  9)  5.563328  3.308880
   Br( 10)  6.443542  5.717414  3.290513
   I ( 11)  5.816969  6.853301  5.934967  3.444161
   I ( 12)  3.336940  5.895075  6.847177  5.971313  3.608077

 Final energy is   -22250.335979758882     


 ******************************
 **  OPTIMIZATION CONVERGED  **
 ******************************

                       Coordinates (Angstroms)
     ATOM                X               Y               Z
      1  C        -0.0001378971    0.0000000000    0.0004967364
      2  C        -0.0039807864    0.0000000000    1.4035980108
      3  C         1.2097707007    0.0000000000    2.1044049806
      4  C         2.4255336697    0.0000000000    1.4006579597
      5  C         2.4308997336    0.0000000000   -0.0052137187
      6  C         1.2124857140    0.0000000000   -0.7086158605
      7  Cl       -1.5190470297    0.0000000000   -0.8480898220
      8  Br       -1.6588480704    0.0000000000    2.3379642575
      9  Br        1.1986949957    0.0000000000    4.0062378292
     10  Br        4.0584220971    0.0000000000    2.3785296714
     11  I         4.2941495193    0.0000000000   -1.0575546319
     12  I         1.1575583745    0.0000000000   -2.8408154124

Z-matrix Print:
$molecule
0 1
I 
C  1 2.139888
C  2 1.405882 1 119.675926
C  3 1.404756 2 120.283188 1 -180.000000 0
C  4 1.401543 3 119.933831 2 -0.000000 0
C  5 1.403107 4 119.844747 3 -0.000000 0
C  6 1.404741 5 120.474975 4 -0.000000 0
Cl 6 1.739880 5 119.034364 4 -180.000000 0
Br 5 1.900428 4 120.548516 3 -180.000000 0
Br 4 1.901865 3 120.398167 2 -180.000000 0
Br 3 1.903302 2 120.697018 1 -0.000000 0
I  7 2.132907 6 118.842387 5 -180.000000 0
$end


 --------------------------------------------------------------

                    Orbital Energies (a.u.)
 --------------------------------------------------------------

 Alpha MOs
 -- Occupied --
*****************-482.8568-482.8565-482.8560-176.3200-176.3196-165.7239
********-165.7217-165.7215-165.7212-165.7210-101.5822 -62.5096 -62.5094
-62.5089 -56.3304 -56.3301 -56.3297 -56.3263 -56.3260 -56.3258 -56.3255
-56.3255 -56.3251 -35.8165 -35.8161 -31.3100 -31.3096 -31.3037 -31.3033
-31.3032 -31.3027 -22.9604 -22.9600 -22.9590 -22.9586 -22.9586 -22.9582
-22.9542 -22.9542 -22.9538 -22.9538 -10.2887 -10.2826 -10.2821 -10.2813
-10.2740 -10.2729  -9.4972  -8.7185  -8.7182  -8.7178  -7.2621  -7.2520
 -7.2510  -6.5509  -6.5506  -6.5501  -6.5370  -6.5367  -6.5363  -6.5358
 -6.5356  -6.5353  -6.3659  -6.3655  -4.7789  -4.7785  -4.7636  -4.7632
 -4.7626  -4.7622  -2.6615  -2.6613  -2.6607  -2.6580  -2.6576  -2.6572
 -2.6570  -2.6567  -2.6563  -2.6459  -2.6458  -2.6457  -2.6456  -2.6454
 -2.6452  -2.0446  -2.0440  -2.0400  -2.0397  -2.0393  -2.0389  -2.0260
 -2.0259  -2.0256  -2.0255  -0.9520  -0.9012  -0.8624  -0.8377  -0.8142
 -0.7707  -0.7531  -0.6891  -0.6749  -0.6210  -0.6082  -0.5513  -0.5114
 -0.4699  -0.4626  -0.4422  -0.4336  -0.4004  -0.3973  -0.3834  -0.3762
 -0.3564  -0.3436  -0.3399  -0.3280  -0.3243  -0.3006  -0.2967  -0.2953
 -0.2888  -0.2647  -0.2616  -0.2513
 -- Virtual --
 -0.1089  -0.0717  -0.0687  -0.0563  -0.0488  -0.0186  -0.0048  -0.0028
  0.0133   0.0252   0.0306   0.0417   0.0468   0.0583   0.0584   0.0623
  0.0640   0.0694   0.0695   0.0796   0.0848   0.0869   0.0905   0.0956
  0.0973   0.0992   0.1147   0.1186   0.1283   0.1359   0.1398   0.1483
  0.1553   0.1596   0.1650   0.1695   0.1763   0.1872   0.1891   0.2054
  0.2067   0.2078   0.2123   0.2153   0.2199   0.2208   0.2407   0.2411
  0.2449   0.2521   0.2678   0.2763   0.2817   0.2872   0.3013   0.3179
  0.3424   0.3591   0.3726   0.3793   0.3923   0.3937   0.3973   0.4101
  0.4143   0.4167   0.4211   0.4316   0.4357   0.4372   0.4465   0.4511
  0.4647   0.4786   0.4868   0.4944   0.4968   0.4976   0.5031   0.5095
  0.5149   0.5163   0.5240   0.5287   0.5387   0.5457   0.5585   0.5639
  0.5659   0.5740   0.5764   0.5944   0.5988   0.6127   0.6233   0.6630
  0.6674   0.6813   0.6959   0.7023   0.7084   0.7208   0.7478   0.7525
  0.7586   0.7656   0.7758   0.7834   0.8049   0.8165   0.8245   0.8284
  0.8422   0.8561   0.8629   0.8962   0.9169   0.9347   0.9399   0.9439
  0.9483   0.9980   1.0102   1.0363   1.0609   1.0840   1.1127   1.1144
  1.1580   1.1902   1.2029   1.2067   1.2146   1.2368   1.2681   1.3381
  1.3401   1.3717   1.3754   1.3803   1.4237   1.4548   1.4621   1.4664
  1.5261   1.5388   1.5565   1.6053   1.7214   1.7257   1.7541   1.7563
  1.8103   1.8142   1.8427   1.8441   1.9011   1.9801   2.0012   2.0049
  2.0426   2.0576   2.0913   2.1054   2.1322   2.1785   2.2018   2.2197
  2.2495   2.2511   2.2542   2.2895   2.2902   2.3331   2.3590   2.4478
  2.4814   2.5528   2.5703   2.7029   2.7190   2.8121   2.8251   2.8254
  2.8786   2.9779   3.0309   3.0402   3.0559   3.1353   3.1861   3.3809
  3.4132   3.6245   3.7963   3.8257   3.9447   3.9653   3.9704   3.9825
  3.9888   3.9933   3.9980   4.0288   4.0318   4.0435   4.0447   4.0673
  4.0711   4.0736   4.0964   4.1232   4.1738   4.1919   4.2430   4.2486
  4.2887   4.3106   4.3579   4.4004   4.4301   4.4563   4.5603   4.7992
  5.9980   6.0386   6.0792   6.1061   6.1343   6.2003   6.6674   6.7818
  6.8379   7.5323   7.5475   7.5786   7.6434   7.6591   7.6708   7.6951
  7.7574   7.8077   9.7651  23.1748  23.7548  23.7569  23.9086  23.9185
 23.9960  25.8167  26.1794  26.6127  27.8563  27.9497  28.3384  28.3691
 28.3988  28.4076  28.4334  28.4440  28.5236  28.5298  28.5416  28.5436
 28.5609  28.5650  28.5966  28.6348  28.6900  28.7571  47.9325  48.0313
 48.0768 127.8807 127.9040 127.9348 127.9462 127.9584 127.9943 151.6520
151.7334 215.7574 289.7276 289.7439 289.7762 289.8387 289.8603 289.8704
289.9164 289.9801 290.02891020.73171020.85601020.91201901.81461901.8998
 --------------------------------------------------------------

          Ground-State Mulliken Net Atomic Charges

     Atom                 Charge (a.u.)
  ----------------------------------------
      1 C                     0.058764
      2 C                     0.091721
      3 C                    -0.120932
      4 C                    -0.026250
      5 C                    -0.024269
      6 C                    -0.157404
      7 Cl                    0.546721
      8 Br                   -0.157776
      9 Br                   -0.206811
     10 Br                   -0.219002
     11 I                     0.104007
     12 I                     0.111231
  ----------------------------------------
  Sum of atomic charges =     0.000000

 -----------------------------------------------------------------
                    Cartesian Multipole Moments
 -----------------------------------------------------------------
    Charge (ESU x 10^10)
                -0.0000
    Dipole Moment (Debye)
         X       0.3822      Y       0.0000      Z      -0.2820
       Tot       0.4750
    Quadrupole Moments (Debye-Ang)
        XX    -152.1963     XY       0.0000     YY    -159.8860
        XZ      -1.8251     YZ       0.0000     ZZ    -151.3950
    Octopole Moments (Debye-Ang^2)
       XXX    -691.7150    XXY       0.0000    XYY    -245.9469
       YYY       0.0000    XXZ     -63.8257    XYZ       0.0000
       YYZ     -62.1277    XZZ    -231.2852    YZZ       0.0000
       ZZZ    -187.2830
    Hexadecapole Moments (Debye-Ang^3)
      XXXX   -6097.5752   XXXY       0.0000   XXYY   -1137.8709
      XYYY       0.0000   YYYY    -203.8055   XXXZ     -96.5250
      XXYZ       0.0000   XYYZ     -15.6513   YYYZ       0.0000
      XXZZ   -1823.4818   XYZZ       0.0000   YYZZ    -898.7412
      XZZZ     -55.4084   YZZZ       0.0000   ZZZZ   -4750.1830
 -----------------------------------------------------------------
Archival summary:
1\1\garfield\OPT\ProcedureUnspecified\BasisUnspecified\2r3l16\taweetha\SatNov3006:16:582019SatNov3006:16:582019\0\\#,OPT,ProcedureUnspecified,BasisUnspecified,\\0,1\I\C,1,2.13989\C,2,1.40588,1,119.676\C,3,1.40476,2,120.283,1,-180,0\C,4,1.40154,3,119.934,2,-0,0\C,5,1.40311,4,119.845,3,-0,0\C,6,1.40474,5,120.475,4,-0,0\Cl,6,1.73988,5,119.034,4,-180,0\Br,5,1.90043,4,120.549,3,-180,0\Br,4,1.90187,3,120.398,2,-180,0\Br,3,1.9033,2,120.697,1,-0,0\I,7,2.13291,6,118.842,5,-180,0\\\@

 Total job time:  612.04s(wall), 2333.56s(cpu) 
 Sat Nov 30 06:16:58 2019

        *************************************************************
        *                                                           *
        *  Thank you very much for using Q-Chem.  Have a nice day.  *
        *                                                           *
        *************************************************************


 
User input: 2 of 2 
 
                  Welcome to Q-Chem
     A Quantum Leap Into The Future Of Chemistry


 Q-Chem 5.2 (devel), Q-Chem, Inc., Pleasanton, CA (2019)

 Yihan Shao,  Zhengting Gan,  E. Epifanovsky,  A. T. B. Gilbert,  M. Wormit,  
 J. Kussmann,  A. W. Lange,  A. Behn,  Jia Deng,  Xintian Feng,  D. Ghosh,  
 M. Goldey,  P. R. Horn,  L. D. Jacobson,  I. Kaliman,  T. Kus,  A. Landau,  
 Jie Liu,  E. I. Proynov,  R. M. Richard,  R. P. Steele,  E. J. Sundstrom,  
 H. L. Woodcock III,  P. M. Zimmerman,  D. Zuev,  B. Albrecht,  E. Alguire,  
 S. A. Baeppler,  D. Barton,  Z. Benda,  Y. A. Bernard,  E. J. Berquist,  
 K. B. Bravaya,  H. Burton,  D. Casanova,  Chun-Min Chang,  Yunqing Chen,  
 A. Chien,  K. D. Closser,  M. P. Coons,  S. Coriani,  S. Dasgupta,  
 A. L. Dempwolff,  M. Diedenhofen,  Hainam Do,  R. G. Edgar,  Po-Tung Fang,  
 S. Faraji,  S. Fatehi,  Qingguo Feng,  K. D. Fenk,  J. Fosso-Tande,  
 J. Gayvert,  Qinghui Ge,  A. Ghysels,  G. Gidofalvi,  J. Gomes,  
 J. Gonthier,  A. Gunina,  D. Hait,  M. W. D. Hanson-Heine,  
 P. H. P. Harbach,  A. W. Hauser,  M. F. Herbst,  J. E. Herr,  
 E. G. Hohenstein,  Z. C. Holden,  Kerwin Hui,  B. C. Huynh,  T.-C. Jagau,  
 Hyunjun Ji,  B. Kaduk,  K. Khistyaev,  Jaehoon Kim,  P. Klunzinger,  K. Koh,  
 D. Kosenkov,  L. Koulias,  T. Kowalczyk,  C. M. Krauter,  A. Kunitsa,  
 Ka Un Lao,  A. Laurent,  K. V. Lawler,  Joonho Lee,  D. Lefrancois,  
 S. Lehtola,  D. S. Levine,  Yi-Pei Li,  You-Sheng Lin,  Fenglai Liu,  
 E. Livshits,  A. Luenser,  P. Manohar,  E. Mansoor,  S. F. Manzer,  
 Shan-Ping Mao,  Yuezhi Mao,  N. Mardirossian,  A. V. Marenich,  
 T. Markovich,  L. A. Martinez-Martinez,  S. A. Maurer,  N. J. Mayhall,  
 S. C. McKenzie,  J.-M. Mewes,  P. Morgante,  A. F. Morrison,  
 J. W. Mullinax,  K. Nanda,  T. S. Nguyen-Beck,  R. Olivares-Amaya,  
 J. A. Parkhill,  Zheng Pei,  T. M. Perrine,  F. Plasser,  P. Pokhilko,  
 S. Prager,  A. Prociuk,  E. Ramos,  D. R. Rehn,  F. Rob,  M. Scheurer,  
 M. Schneider,  N. Sergueev,  S. M. Sharada,  S. Sharma,  D. W. Small,  
 T. Stauch,  T. Stein,  Yu-Chuan Su,  A. J. W. Thom,  A. Tkatchenko,  
 T. Tsuchimochi,  N. M. Tubman,  L. Vogt,  M. L. Vidal,  O. Vydrov,  
 M. A. Watson,  J. Wenzel,  M. de Wergifosse,  T. A. Wesolowski,  A. White,  
 J. Witte,  A. Yamada,  Jun Yang,  K. Yao,  S. Yeganeh,  S. R. Yost,  
 Zhi-Qiang You,  A. Zech,  Igor Ying Zhang,  Xing Zhang,  Yan Zhao,  
 Ying Zhu,  B. R. Brooks,  G. K. L. Chan,  C. J. Cramer,  M. S. Gordon,  
 W. J. Hehre,  A. Klamt,  M. W. Schmidt,  C. D. Sherrill,  D. G. Truhlar,  
 A. Aspuru-Guzik,  R. Baer,  A. T. Bell,  N. A. Besley,  Jeng-Da Chai,  
 A. E. DePrince, III,  R. A. DiStasio Jr.,  A. Dreuw,  B. D. Dunietz,  
 T. R. Furlani,  Chao-Ping Hsu,  Yousung Jung,  Jing Kong,  D. S. Lambrecht,  
 WanZhen Liang,  C. Ochsenfeld,  V. A. Rassolov,  L. V. Slipchenko,  
 J. E. Subotnik,  T. Van Voorhis,  J. M. Herbert,  A. I. Krylov,  
 P. M. W. Gill,  M. Head-Gordon

 Contributors to earlier versions of Q-Chem not listed above: 
 R. D. Adamson,  B. Austin,  J. Baker,  G. J. O. Beran,  K. Brandhorst,  
 S. T. Brown,  E. F. C. Byrd,  A. K. Chakraborty,  C.-L. Cheng,  
 Siu Hung Chien,  D. M. Chipman,  D. L. Crittenden,  H. Dachsel,  
 R. J. Doerksen,  A. D. Dutoi,  L. Fusti-Molnar,  W. A. Goddard III,  
 A. Golubeva-Zadorozhnaya,  S. R. Gwaltney,  G. Hawkins,  A. Heyden,  
 S. Hirata,  G. Kedziora,  F. J. Keil,  C. Kelley,  Jihan Kim,  R. A. King,  
 R. Z. Khaliullin,  P. P. Korambath,  W. Kurlancheek,  A. M. Lee,  M. S. Lee,  
 S. V. Levchenko,  Ching Yeh Lin,  D. Liotard,  R. C. Lochan,  I. Lotan,  
 P. E. Maslen,  N. Nair,  D. P. O'Neill,  D. Neuhauser,  E. Neuscamman,  
 C. M. Oana,  R. Olson,  B. Peters,  R. Peverati,  P. A. Pieniazek,  
 Y. M. Rhee,  J. Ritchie,  M. A. Rohrdanz,  E. Rosta,  N. J. Russ,  
 H. F. Schaefer III,  N. E. Schultz,  N. Shenvi,  A. C. Simmonett,  A. Sodt,  
 D. Stuck,  K. S. Thanthiriwatte,  V. Vanovschi,  Tao Wang,  A. Warshel,  
 C. F. Williams,  Q. Wu,  X. Xu,  W. Zhang

 Please cite Q-Chem as follows:
 Y. Shao et al., Mol. Phys. 113, 184-215 (2015)
 DOI: 10.1080/00268976.2014.952696

 Q-Chem 5.2.1 for Intel X86 EM64T Linux

 Parts of Q-Chem use Armadillo 8.300.2 (Tropical Shenanigans).
 http://arma.sourceforge.net/

 Q-Chem begins on Sat Nov 30 06:16:58 2019  

Host: 
0

     Scratch files written to /scratch/taweetham/qchem24499//
NAlpha2: 264
NElect   264
Mult     1
The previous job contains 0 fragments, simply inherited here

Checking the input file for inconsistencies... 	...done.

--------------------------------------------------------------
User input:
--------------------------------------------------------------

$MOLECULE
READ
$END

$REM
   JOB_TYPE 	FREQUENCY
   BASIS 	6-311++G**
   METHOD	B3LYP	
$END


--------------------------------------------------------------
 ----------------------------------------------------------------
             Standard Nuclear Orientation (Angstroms)
    I     Atom           X                Y                Z
 ----------------------------------------------------------------
    1      C      -0.3467298388    -1.6547116179    -0.0000000000
    2      C      -1.6094030118    -1.0428583577     0.0000000000
    3      C      -1.7069579398     0.3552854538     0.0000000000
    4      C      -0.5413372506     1.1392930271     0.0000000000
    5      C       0.7244936887     0.5275937515    -0.0000000000
    6      C       0.8223362596    -0.8758784170    -0.0000000000
    7      Cl     -0.2501850538    -3.3919114351    -0.0000000000
    8      Br     -3.1748465767    -2.1203612374     0.0000000000
    9      Br     -3.4210204118     1.1793489812     0.0000000000
   10      Br     -0.7040887817     3.0356235996     0.0000000000
   11      I       2.4873455463     1.7406372337    -0.0000000000
   12      I       2.7144881599    -1.8602833783    -0.0000000000
 ----------------------------------------------------------------
 Molecular Point Group                 Cs    NOp =  2
 Largest Abelian Subgroup              Cs    NOp =  2
 Nuclear Repulsion Energy =        3906.24958984 hartrees
 There are      132 alpha and      132 beta electrons
 Requested basis set is 6-311++G(d,p)
 There are 154 shells and 430 basis functions

 Total QAlloc Memory Limit   2000 MB
 Mega-Array Size       188 MB
 MEM_STATIC part       192 MB

                       Distance Matrix (Angstroms)
             C (  1)   C (  2)   C (  3)   C (  4)   C (  5)   C (  6)
   C (  2)  1.403107
   C (  3)  2.426996  1.401543
   C (  4)  2.800774  2.429516  1.404756
   C (  5)  2.431044  2.813075  2.437549  1.405882
   C (  6)  1.404741  2.437466  2.813022  2.433212  1.406879
   Cl(  7)  1.739880  2.713950  4.020407  4.540549  4.038876  2.735091
   Br(  8)  2.866195  1.900428  2.878111  4.190551  4.713440  4.186431
   Br(  9)  4.181287  2.867083  1.901865  2.879962  4.196436  4.714874
   Br( 10)  4.703929  4.177752  2.861810  1.903302  2.886358  4.198788
   I ( 11)  4.422712  4.952898  4.417169  3.087804  2.139888  3.101356
   I ( 12)  3.068113  4.400479  4.945496  4.426947  3.108381  2.132907
             Cl(  7)   Br(  8)   Br(  9)   Br( 10)   I ( 11)
   Br(  8)  3.189120
   Br(  9)  5.563328  3.308880
   Br( 10)  6.443542  5.717414  3.290513
   I ( 11)  5.816969  6.853301  5.934967  3.444161
   I ( 12)  3.336940  5.895075  6.847177  5.971313  3.608077

 A cutoff of  1.0D-11 yielded   7129 shell pairs
 There are     62272 function pairs (     69258 Cartesian)
 Smallest overlap matrix eigenvalue = 3.14E-07

 Q-Chem warning in module stvman/mkSTV.C, line 318:

 Overlap eigenvalue is smaller than square root of threshold
 Use THRESH >= 12 to get rid of this warning

 Linear dependence detected in AO basis
 Tighter screening thresholds may be required for diffuse basis sets
 Use S2THRESH > 14 and THRESH = 14 in case of SCF convergence issues
 Number of orthogonalized atomic orbitals = 428
 Maximum deviation from orthogonality = 1.388E-10
 Guess from superposition of atomic densities
 Warning:  Energy on first SCF cycle will be non-variational
 SAD guess density has 264.000000 electrons

 -----------------------------------------------------------------------
  General SCF calculation program by
  Eric Jon Sundstrom, Paul Horn, Yuezhi Mao, Dmitri Zuev, Alec White,
  David Stuck, Shaama M.S., Shane Yost, Joonho Lee, David Small,
  Daniel Levine, Susi Lehtola, Hugh Burton, Evgeny Epifanovsky,
  Bang C. Huynh
 -----------------------------------------------------------------------
 Exchange:     0.2000 Hartree-Fock + 0.0800 Slater + 0.7200 B88
 Correlation:  0.1900 VWN1RPA + 0.8100 LYP
 Using SG-1 standard quadrature grid
 using 4 threads for integral computing
 -------------------------------------------------------
 OpenMP Integral computing Module                
 Release: version 2.0, May 2017, Q-Chem Inc. Pleasanton 
 -------------------------------------------------------
 A restricted SCF calculation will be
 performed using DIIS
 SCF converges when DIIS error is below 1.0e-08
 ---------------------------------------
  Cycle       Energy         DIIS error
 ---------------------------------------
    1  -22252.5806648743      2.73e-02  
    2  -22250.2921047429      1.86e-03  
    3  -22250.2193943773      2.49e-03  
    4  -22250.3144700604      8.95e-04  
    5  -22250.3355960250      1.36e-04  
    6  -22250.3357469690      9.46e-05  
    7  -22250.3359541577      2.13e-05  
    8  -22250.3359638991      4.14e-06  
    9  -22250.3359641985      1.72e-06  
   10  -22250.3359642489      8.15e-07  
   11  -22250.3359642618      2.64e-07  
   12  -22250.3359642644      7.02e-08  
   13  -22250.3359642648      2.75e-08  
   14  -22250.3359642654      2.95e-09  Convergence criterion met
 ---------------------------------------
 SCF time:   CPU 316.27s  wall 83.00s 
 SCF   energy in the final basis set =   -22250.3359642654
 Total energy in the final basis set =   -22250.3359642654

 --------------------------------------------------------------
             Orbital Energies (a.u.) and Symmetries
 --------------------------------------------------------------

 Alpha MOs, Restricted
 -- Occupied --                  
*******-1165.89 -482.86 -482.86 -482.86 -176.32 -176.32 -165.72
  1 A'    2 A'    3 A'    4 A'    5 A'    6 A'    7 A'    8 A'                 
-165.72 -165.72 -165.72 -165.72 -165.72 -101.58  -62.51  -62.51
  9 A'    1 A"   10 A'    2 A"   11 A'   12 A'   13 A'   14 A'                 
-62.509 -56.330 -56.330 -56.330 -56.326 -56.326 -56.326 -56.326
 15 A'   16 A'   17 A'   18 A'    3 A"    4 A"   19 A'   20 A'                 
-56.326 -56.325 -35.816 -35.816 -31.310 -31.310 -31.304 -31.303
  5 A"   21 A'   22 A'   23 A'   24 A'   25 A'    6 A"    7 A"                 
-31.303 -31.303 -22.960 -22.960 -22.959 -22.959 -22.959 -22.958
 26 A'   27 A'   28 A'   29 A'    8 A"   30 A'    9 A"   31 A'                 
-22.954 -22.954 -22.954 -22.954 -10.289 -10.283 -10.282 -10.281
 32 A'   10 A"   33 A'   11 A"   34 A'   35 A'   36 A'   37 A'                 
-10.274 -10.273  -9.497  -8.719  -8.718  -8.718  -7.262  -7.252
 38 A'   39 A'   40 A'   41 A'   42 A'   43 A'   44 A'   12 A"                 
 -7.251  -6.551  -6.551  -6.550  -6.537  -6.537  -6.536  -6.536
 45 A'   46 A'   47 A'   48 A'   13 A"   14 A"   15 A"   49 A'                 
 -6.536  -6.535  -6.366  -6.365  -4.779  -4.778  -4.764  -4.763
 50 A'   51 A'   52 A'   53 A'   54 A'   55 A'   16 A"   17 A"                 
 -4.763  -4.762  -2.662  -2.661  -2.661  -2.658  -2.658  -2.657
 56 A'   57 A'   58 A'   59 A'   60 A'   18 A"   19 A"   20 A"                 
 -2.657  -2.657  -2.656  -2.646  -2.646  -2.646  -2.646  -2.645
 61 A'   62 A'   63 A'   64 A'   21 A"   22 A"   65 A'   66 A'                 
 -2.645  -2.045  -2.044  -2.040  -2.040  -2.039  -2.039  -2.026
 23 A"   67 A'   68 A'   24 A"   25 A"   69 A'   70 A'   71 A'                 
 -2.026  -2.026  -2.025  -0.952  -0.901  -0.862  -0.838  -0.814
 26 A"   72 A'   27 A"   73 A'   74 A'   75 A'   76 A'   77 A'                 
 -0.771  -0.753  -0.689  -0.675  -0.621  -0.608  -0.551  -0.511
 78 A'   79 A'   80 A'   81 A'   82 A'   83 A'   84 A'   85 A'                 
 -0.470  -0.463  -0.442  -0.434  -0.400  -0.397  -0.383  -0.376
 86 A'   28 A"   87 A'   88 A'   89 A'   29 A"   90 A'   30 A"                 
 -0.356  -0.344  -0.340  -0.328  -0.324  -0.301  -0.297  -0.295
 91 A'   92 A'   31 A"   93 A'   32 A"   33 A"   94 A'   34 A"                 
 -0.289  -0.265  -0.262  -0.251
 95 A'   35 A"   36 A"   96 A'                                                 
 -- Virtual --                   
 -0.109  -0.072  -0.069  -0.056  -0.049  -0.019  -0.005  -0.003
 97 A'   37 A"   38 A"   98 A'   99 A'  100 A'  101 A'  102 A'                 
  0.013   0.025   0.031   0.042   0.047   0.058   0.058   0.062
103 A'  104 A'  105 A'   39 A"  106 A'   40 A"  107 A'  108 A'                 
  0.064   0.069   0.070   0.080   0.085   0.087   0.091   0.096
 41 A"  109 A'   42 A"  110 A'  111 A'  112 A'   43 A"  113 A'                 
  0.097   0.099   0.115   0.119   0.128   0.136   0.139   0.148
 44 A"  114 A'  115 A'   45 A"  116 A'  117 A'   46 A"  118 A'                 
  0.155   0.160   0.165   0.169   0.176   0.187   0.189   0.205
 47 A"   48 A"  119 A'  120 A'  121 A'  122 A'  123 A'  124 A'                 
  0.207   0.208   0.212   0.215   0.220   0.221   0.241   0.241
125 A'  126 A'  127 A'  128 A'   49 A"  129 A'   50 A"  130 A'                 
  0.245   0.252   0.268   0.277   0.282   0.287   0.301   0.318
131 A'  132 A'  133 A'  134 A'   51 A"  135 A'  136 A'  137 A'                 
  0.342   0.359   0.373   0.379   0.392   0.394   0.397   0.410
138 A'  139 A'   52 A"  140 A'   53 A"  141 A'   54 A"  142 A'                 
  0.414   0.417   0.421   0.432   0.436   0.437   0.446   0.451
 55 A"  143 A'  144 A'   56 A"  145 A'   57 A"  146 A'   58 A"                 
  0.465   0.479   0.487   0.494   0.497   0.498   0.503   0.510
147 A'   59 A"  148 A'  149 A'   60 A"  150 A'  151 A'  152 A'                 
  0.515   0.516   0.524   0.529   0.539   0.546   0.558   0.564
153 A'   61 A"   62 A"  154 A'  155 A'   63 A"  156 A'   64 A"                 
  0.566   0.574   0.577   0.594   0.599   0.613   0.623   0.663
 65 A"   66 A"  157 A'  158 A'   67 A"  159 A'   68 A"  160 A'                 
  0.667   0.681   0.696   0.702   0.708   0.721   0.748   0.752
 69 A"  161 A'  162 A'   70 A"  163 A'  164 A'  165 A'  166 A'                 
  0.759   0.766   0.776   0.783   0.805   0.816   0.824   0.828
167 A'  168 A'  169 A'   71 A"  170 A'  171 A'  172 A'  173 A'                 
  0.842   0.856   0.863   0.896   0.917   0.935   0.940   0.944
 72 A"  174 A'  175 A'  176 A'  177 A'  178 A'   73 A"   74 A"                 
  0.948   0.998   1.010   1.036   1.061   1.084   1.113   1.114
179 A'  180 A'  181 A'  182 A'  183 A'  184 A'   75 A"  185 A'                 
  1.158   1.190   1.203   1.207   1.215   1.237   1.268   1.338
186 A'  187 A'   76 A"  188 A'   77 A"   78 A"   79 A"  189 A'                 
  1.340   1.372   1.375   1.380   1.423   1.455   1.462   1.466
 80 A"  190 A'   81 A"  191 A'  192 A'  193 A'  194 A'  195 A'                 
  1.526   1.539   1.557   1.605   1.721   1.726   1.754   1.756
196 A'  197 A'  198 A'  199 A'   82 A"   83 A"  200 A'  201 A'                 
  1.810   1.814   1.843   1.844   1.901   1.980   2.001   2.005
202 A'  203 A'   84 A"   85 A"   86 A"   87 A"  204 A'   88 A"                 
  2.043   2.058   2.091   2.105   2.132   2.179   2.202   2.220
205 A'   89 A"  206 A'  207 A'  208 A'  209 A'  210 A'  211 A'                 
  2.250   2.251   2.254   2.290   2.290   2.333   2.359   2.448
 90 A"  212 A'   91 A"  213 A'  214 A'  215 A'  216 A'  217 A'                 
  2.481   2.553   2.570   2.703   2.719   2.812   2.825   2.825
218 A'  219 A'   92 A"   93 A"   94 A"  220 A'   95 A"   96 A"                 
  2.879   2.978   3.031   3.040   3.056   3.135   3.186   3.381
221 A'  222 A'  223 A'   97 A"  224 A'  225 A'  226 A'  227 A'                 
  3.413   3.625   3.796   3.826   3.945   3.965   3.970   3.983
228 A'  229 A'  230 A'  231 A'   98 A"   99 A"  232 A'  100 A"                 
  3.989   3.993   3.998   4.029   4.032   4.043   4.045   4.067
101 A"  102 A"  103 A"  233 A'  104 A"  234 A'  105 A"  106 A"                 
  4.071   4.074   4.096   4.123   4.174   4.192   4.243   4.249
235 A'  236 A'  237 A'  107 A"  238 A'  239 A'  240 A'  241 A'                 
  4.289   4.311   4.358   4.400   4.430   4.456   4.560   4.799
242 A'  243 A'  244 A'  245 A'  246 A'  247 A'  248 A'  249 A'                 
  5.998   6.039   6.079   6.106   6.134   6.200   6.667   6.782
108 A"  109 A"  250 A'  251 A'  252 A'  253 A'  254 A'  255 A'                 
  6.838   7.532   7.548   7.579   7.643   7.659   7.671   7.695
256 A'  110 A"  111 A"  112 A"  257 A'  258 A'  259 A'  260 A'                 
  7.758   7.808   9.765  23.175  23.755  23.757  23.909  23.919
261 A'  262 A'  263 A'  264 A'  265 A'  266 A'  267 A'  268 A'                 
 23.996  25.817  26.179  26.613  27.856  27.950  28.338  28.369
269 A'  113 A"  270 A'  271 A'  272 A'  273 A'  114 A"  115 A"                 
 28.399  28.408  28.433  28.444  28.524  28.530  28.542  28.544
274 A'  275 A'  276 A'  277 A'  116 A"  117 A"  118 A"  278 A'                 
 28.561  28.565  28.597  28.635  28.690  28.757  47.932  48.031
279 A'  119 A"  280 A'  281 A'  282 A'  283 A'  284 A'  285 A'                 
 48.077 127.881 127.904 127.935 127.946 127.958 127.994 151.652
286 A'  120 A"  121 A"  287 A'  288 A'  289 A'  290 A'  291 A'                 
151.733 215.757 289.728 289.744 289.776 289.839 289.860 289.870
292 A'  293 A'  122 A"  123 A"  124 A"  294 A'  295 A'  296 A'                 
289.916 289.980 290.0291020.7321020.8561020.9121901.8151901.900
297 A'  298 A'  299 A'  300 A'  301 A'  302 A'  303 A'  304 A'                 

 Beta MOs, Restricted
 -- Occupied --                  
*******-1165.89 -482.86 -482.86 -482.86 -176.32 -176.32 -165.72
  1 A'    2 A'    3 A'    4 A'    5 A'    6 A'    7 A'    8 A'                 
-165.72 -165.72 -165.72 -165.72 -165.72 -101.58  -62.51  -62.51
  9 A'    1 A"   10 A'    2 A"   11 A'   12 A'   13 A'   14 A'                 
-62.509 -56.330 -56.330 -56.330 -56.326 -56.326 -56.326 -56.326
 15 A'   16 A'   17 A'   18 A'    3 A"    4 A"   19 A'   20 A'                 
-56.326 -56.325 -35.816 -35.816 -31.310 -31.310 -31.304 -31.303
  5 A"   21 A'   22 A'   23 A'   24 A'   25 A'    6 A"    7 A"                 
-31.303 -31.303 -22.960 -22.960 -22.959 -22.959 -22.959 -22.958
 26 A'   27 A'   28 A'   29 A'    8 A"   30 A'    9 A"   31 A'                 
-22.954 -22.954 -22.954 -22.954 -10.289 -10.283 -10.282 -10.281
 32 A'   10 A"   33 A'   11 A"   34 A'   35 A'   36 A'   37 A'                 
-10.274 -10.273  -9.497  -8.719  -8.718  -8.718  -7.262  -7.252
 38 A'   39 A'   40 A'   41 A'   42 A'   43 A'   44 A'   12 A"                 
 -7.251  -6.551  -6.551  -6.550  -6.537  -6.537  -6.536  -6.536
 45 A'   46 A'   47 A'   48 A'   13 A"   14 A"   15 A"   49 A'                 
 -6.536  -6.535  -6.366  -6.365  -4.779  -4.778  -4.764  -4.763
 50 A'   51 A'   52 A'   53 A'   54 A'   55 A'   16 A"   17 A"                 
 -4.763  -4.762  -2.662  -2.661  -2.661  -2.658  -2.658  -2.657
 56 A'   57 A'   58 A'   59 A'   60 A'   18 A"   19 A"   20 A"                 
 -2.657  -2.657  -2.656  -2.646  -2.646  -2.646  -2.646  -2.645
 61 A'   62 A'   63 A'   64 A'   21 A"   22 A"   65 A'   66 A'                 
 -2.645  -2.045  -2.044  -2.040  -2.040  -2.039  -2.039  -2.026
 23 A"   67 A'   68 A'   24 A"   25 A"   69 A'   70 A'   71 A'                 
 -2.026  -2.026  -2.025  -0.952  -0.901  -0.862  -0.838  -0.814
 26 A"   72 A'   27 A"   73 A'   74 A'   75 A'   76 A'   77 A'                 
 -0.771  -0.753  -0.689  -0.675  -0.621  -0.608  -0.551  -0.511
 78 A'   79 A'   80 A'   81 A'   82 A'   83 A'   84 A'   85 A'                 
 -0.470  -0.463  -0.442  -0.434  -0.400  -0.397  -0.383  -0.376
 86 A'   28 A"   87 A'   88 A'   89 A'   29 A"   90 A'   30 A"                 
 -0.356  -0.344  -0.340  -0.328  -0.324  -0.301  -0.297  -0.295
 91 A'   92 A'   31 A"   93 A'   32 A"   33 A"   94 A'   34 A"                 
 -0.289  -0.265  -0.262  -0.251
 95 A'   35 A"   36 A"   96 A'                                                 
 -- Virtual --                   
 -0.109  -0.072  -0.069  -0.056  -0.049  -0.019  -0.005  -0.003
 97 A'   37 A"   38 A"   98 A'   99 A'  100 A'  101 A'  102 A'                 
  0.013   0.025   0.031   0.042   0.047   0.058   0.058   0.062
103 A'  104 A'  105 A'   39 A"  106 A'   40 A"  107 A'  108 A'                 
  0.064   0.069   0.070   0.080   0.085   0.087   0.091   0.096
 41 A"  109 A'   42 A"  110 A'  111 A'  112 A'   43 A"  113 A'                 
  0.097   0.099   0.115   0.119   0.128   0.136   0.139   0.148
 44 A"  114 A'  115 A'   45 A"  116 A'  117 A'   46 A"  118 A'                 
  0.155   0.160   0.165   0.169   0.176   0.187   0.189   0.205
 47 A"   48 A"  119 A'  120 A'  121 A'  122 A'  123 A'  124 A'                 
  0.207   0.208   0.212   0.215   0.220   0.221   0.241   0.241
125 A'  126 A'  127 A'  128 A'   49 A"  129 A'   50 A"  130 A'                 
  0.245   0.252   0.268   0.277   0.282   0.287   0.301   0.318
131 A'  132 A'  133 A'  134 A'   51 A"  135 A'  136 A'  137 A'                 
  0.342   0.359   0.373   0.379   0.392   0.394   0.397   0.410
138 A'  139 A'   52 A"  140 A'   53 A"  141 A'   54 A"  142 A'                 
  0.414   0.417   0.421   0.432   0.436   0.437   0.446   0.451
 55 A"  143 A'  144 A'   56 A"  145 A'   57 A"  146 A'   58 A"                 
  0.465   0.479   0.487   0.494   0.497   0.498   0.503   0.510
147 A'   59 A"  148 A'  149 A'   60 A"  150 A'  151 A'  152 A'                 
  0.515   0.516   0.524   0.529   0.539   0.546   0.558   0.564
153 A'   61 A"   62 A"  154 A'  155 A'   63 A"  156 A'   64 A"                 
  0.566   0.574   0.577   0.594   0.599   0.613   0.623   0.663
 65 A"   66 A"  157 A'  158 A'   67 A"  159 A'   68 A"  160 A'                 
  0.667   0.681   0.696   0.702   0.708   0.721   0.748   0.752
 69 A"  161 A'  162 A'   70 A"  163 A'  164 A'  165 A'  166 A'                 
  0.759   0.766   0.776   0.783   0.805   0.816   0.824   0.828
167 A'  168 A'  169 A'   71 A"  170 A'  171 A'  172 A'  173 A'                 
  0.842   0.856   0.863   0.896   0.917   0.935   0.940   0.944
 72 A"  174 A'  175 A'  176 A'  177 A'  178 A'   73 A"   74 A"                 
  0.948   0.998   1.010   1.036   1.061   1.084   1.113   1.114
179 A'  180 A'  181 A'  182 A'  183 A'  184 A'   75 A"  185 A'                 
  1.158   1.190   1.203   1.207   1.215   1.237   1.268   1.338
186 A'  187 A'   76 A"  188 A'   77 A"   78 A"   79 A"  189 A'                 
  1.340   1.372   1.375   1.380   1.423   1.455   1.462   1.466
 80 A"  190 A'   81 A"  191 A'  192 A'  193 A'  194 A'  195 A'                 
  1.526   1.539   1.557   1.605   1.721   1.726   1.754   1.756
196 A'  197 A'  198 A'  199 A'   82 A"   83 A"  200 A'  201 A'                 
  1.810   1.814   1.843   1.844   1.901   1.980   2.001   2.005
202 A'  203 A'   84 A"   85 A"   86 A"   87 A"  204 A'   88 A"                 
  2.043   2.058   2.091   2.105   2.132   2.179   2.202   2.220
205 A'   89 A"  206 A'  207 A'  208 A'  209 A'  210 A'  211 A'                 
  2.250   2.251   2.254   2.290   2.290   2.333   2.359   2.448
 90 A"  212 A'   91 A"  213 A'  214 A'  215 A'  216 A'  217 A'                 
  2.481   2.553   2.570   2.703   2.719   2.812   2.825   2.825
218 A'  219 A'   92 A"   93 A"   94 A"  220 A'   95 A"   96 A"                 
  2.879   2.978   3.031   3.040   3.056   3.135   3.186   3.381
221 A'  222 A'  223 A'   97 A"  224 A'  225 A'  226 A'  227 A'                 
  3.413   3.625   3.796   3.826   3.945   3.965   3.970   3.983
228 A'  229 A'  230 A'  231 A'   98 A"   99 A"  232 A'  100 A"                 
  3.989   3.993   3.998   4.029   4.032   4.043   4.045   4.067
101 A"  102 A"  103 A"  233 A'  104 A"  234 A'  105 A"  106 A"                 
  4.071   4.074   4.096   4.123   4.174   4.192   4.243   4.249
235 A'  236 A'  237 A'  107 A"  238 A'  239 A'  240 A'  241 A'                 
  4.289   4.311   4.358   4.400   4.430   4.456   4.560   4.799
242 A'  243 A'  244 A'  245 A'  246 A'  247 A'  248 A'  249 A'                 
  5.998   6.039   6.079   6.106   6.134   6.200   6.667   6.782
108 A"  109 A"  250 A'  251 A'  252 A'  253 A'  254 A'  255 A'                 
  6.838   7.532   7.548   7.579   7.643   7.659   7.671   7.695
256 A'  110 A"  111 A"  112 A"  257 A'  258 A'  259 A'  260 A'                 
  7.758   7.808   9.765  23.175  23.755  23.757  23.909  23.919
261 A'  262 A'  263 A'  264 A'  265 A'  266 A'  267 A'  268 A'                 
 23.996  25.817  26.179  26.613  27.856  27.950  28.338  28.369
269 A'  113 A"  270 A'  271 A'  272 A'  273 A'  114 A"  115 A"                 
 28.399  28.408  28.433  28.444  28.524  28.530  28.542  28.544
274 A'  275 A'  276 A'  277 A'  116 A"  117 A"  118 A"  278 A'                 
 28.561  28.565  28.597  28.635  28.690  28.757  47.932  48.031
279 A'  119 A"  280 A'  281 A'  282 A'  283 A'  284 A'  285 A'                 
 48.077 127.881 127.904 127.935 127.946 127.958 127.994 151.652
286 A'  120 A"  121 A"  287 A'  288 A'  289 A'  290 A'  291 A'                 
151.733 215.757 289.728 289.744 289.776 289.839 289.860 289.870
292 A'  293 A'  122 A"  123 A"  124 A"  294 A'  295 A'  296 A'                 
289.916 289.980 290.0291020.7321020.8561020.9121901.8151901.900
297 A'  298 A'  299 A'  300 A'  301 A'  302 A'  303 A'  304 A'                 
 --------------------------------------------------------------

          Ground-State Mulliken Net Atomic Charges

     Atom                 Charge (a.u.)
  ----------------------------------------
      1 C                     0.062736
      2 C                     0.094064
      3 C                    -0.116844
      4 C                    -0.031242
      5 C                    -0.022991
      6 C                    -0.161463
      7 Cl                    0.545200
      8 Br                   -0.158532
      9 Br                   -0.207753
     10 Br                   -0.218805
     11 I                     0.103923
     12 I                     0.111707
  ----------------------------------------
  Sum of atomic charges =     0.000000

 -----------------------------------------------------------------
                    Cartesian Multipole Moments
 -----------------------------------------------------------------
    Charge (ESU x 10^10)
                -0.0000
    Dipole Moment (Debye)
         X       0.4210      Y       0.2209      Z       0.0000
       Tot       0.4755
    Quadrupole Moments (Debye-Ang)
        XX    -150.4063     XY       0.0316     YY    -154.2149
        XZ       0.0000     YZ       0.0000     ZZ    -159.8834
    Octopole Moments (Debye-Ang^2)
       XXX      21.0211    XXY      14.3788    XYY       7.8451
       YYY      58.1201    XXZ       0.0000    XYZ      -0.0000
       YYZ       0.0000    XZZ       3.3403    YZZ      16.2915
       ZZZ       0.0000
    Hexadecapole Moments (Debye-Ang^3)
      XXXX   -4844.9908   XXXY     -16.5904   XXYY   -1412.7063
      XYYY      -9.3354   YYYY   -3847.6138   XXXZ       0.0000
      XXYZ       0.0000   XYYZ       0.0000   YYYZ       0.0000
      XXZZ    -915.5091   XYZZ      -4.1926   YYZZ    -720.3351
      XZZZ       0.0000   YZZZ       0.0000   ZZZZ    -203.7872
 -----------------------------------------------------------------
 Calculating MO derivatives via CPSCF
    1     0    39    0.0199167  
    2     0    39    0.0072819  
    3     0    39    0.0018024  
    4     0    39    0.0001904  
    5    18    21    0.0000273  
    6    37     2    0.0000017  
    7    39     0    0.0000001  Converged
 Time for AOints: 373.2 s (CPU) 93.7 s (wall)
 ------------------------------------------------------------------------------
                     AOints        : Timing summary (seconds)
 ------------------------------------------------------------------------------
     job step          cpu (% of tot)      sys (% of tot)     wall (% of tot)
 ------------------------------------------------------------------------------
  AOints            0.3732E+03 ( 8.6)   0.1500E-04 ( 5.3)   0.9373E+02 ( 8.4)
 ------------------------------------------------------------------------------
   Grand Totals     0.4360E+04          0.2830E-03          0.1113E+04
 ------------------------------------------------------------------------------
 Polarizability Matrix (a.u.)
            1           2           3
    1-266.4550281  -0.7879548   0.0000000
    2  -0.7879548-244.2892594   0.0000000
    3   0.0000000   0.0000000-113.0134282
 Calculating analytic Hessian of the SCF energy

 Direct stationary perturbation theory relativistic correction:

 rels  =     245.112988738734
 relv  =    -827.047324642480
 rel2e =     121.804898897457
 E_rel =    -460.129437006289

 Hessian of the SCF Energy
            1           2           3           4           5           6
    1   0.5776151   0.0034682   0.0000000  -0.2500194   0.0469342   0.0000000
    2   0.0034682   0.4901788   0.0000000   0.1058834  -0.1266453   0.0000000
    3   0.0000000   0.0000000   0.1072469  -0.0000000  -0.0000000  -0.0524180
    4  -0.2500194   0.1058834  -0.0000000   0.5099692  -0.0481949  -0.0000000
    5   0.0469342  -0.1266453  -0.0000000  -0.0481949   0.5556341   0.0000000
    6   0.0000000   0.0000000  -0.0524180  -0.0000000   0.0000000   0.1011106
    7   0.0233126   0.0256805   0.0000000  -0.0916939   0.0393990   0.0000000
    8   0.0804381  -0.0205321  -0.0000000  -0.0122681  -0.2912253  -0.0000000
    9   0.0000000  -0.0000000   0.0030937  -0.0000000   0.0000000  -0.0508214
   10  -0.0667975  -0.0044039  -0.0000000   0.0360255  -0.0716540   0.0000000
   11  -0.0048666  -0.0007340   0.0000000  -0.0173490  -0.0340367   0.0000000
   12  -0.0000000  -0.0000000   0.0021073   0.0000000  -0.0000000   0.0037112
   13   0.0356823  -0.0171640   0.0000000  -0.0206624   0.0303506  -0.0000000
   14  -0.0701210  -0.0338303  -0.0000000   0.0302444  -0.0443339   0.0000000
   15  -0.0000000  -0.0000000   0.0025642   0.0000000  -0.0000000   0.0018830
   16  -0.2249945  -0.1139451  -0.0000000  -0.0551338   0.0199291  -0.0000000
   17  -0.0609927  -0.1460851  -0.0000000  -0.0358931   0.0552183  -0.0000000
   18  -0.0000000  -0.0000000  -0.0496235   0.0000000  -0.0000000   0.0047399
   19  -0.0382856   0.0069490   0.0000000  -0.0030514   0.0260750  -0.0000000
   20   0.0085321  -0.1582023   0.0000000   0.0061793  -0.0371761  -0.0000000
   21  -0.0000000  -0.0000000  -0.0230145   0.0000000  -0.0000000   0.0035202
   22  -0.0325880  -0.0185981  -0.0000000  -0.1053257  -0.0507101  -0.0000000
   23  -0.0037219  -0.0010945   0.0000000  -0.0512936  -0.0644649   0.0000000
   24  -0.0000000  -0.0000000   0.0028823   0.0000000  -0.0000000  -0.0195230
   25   0.0031419  -0.0001964   0.0000000  -0.0181420   0.0122129   0.0000000
   26  -0.0027853  -0.0022810   0.0000000   0.0272119  -0.0153747   0.0000000
   27  -0.0000000  -0.0000000   0.0032694  -0.0000000   0.0000000   0.0026188
   28  -0.0001223   0.0000275   0.0000000  -0.0022213  -0.0003181  -0.0000000
   29   0.0002097  -0.0003025  -0.0000000  -0.0029174   0.0025892   0.0000000
   30   0.0000000   0.0000000  -0.0008364  -0.0000000   0.0000000   0.0032402
   31   0.0024455   0.0004820  -0.0000000  -0.0005451  -0.0000224  -0.0000000
   32   0.0023461  -0.0015102  -0.0000000  -0.0001294  -0.0004213   0.0000000
   33  -0.0000000   0.0000000   0.0027745   0.0000000  -0.0000000  -0.0006777
   34  -0.0293898   0.0118170   0.0000000   0.0008002  -0.0040015   0.0000000
   35   0.0005589   0.0010384  -0.0000000  -0.0014728   0.0002364   0.0000000
   36   0.0000000  -0.0000000   0.0019540  -0.0000000   0.0000000   0.0026160
            7           8           9          10          11          12
    1   0.0233126   0.0804381   0.0000000  -0.0667975  -0.0048666  -0.0000000
    2   0.0256805  -0.0205321  -0.0000000  -0.0044039  -0.0007340  -0.0000000
    3   0.0000000  -0.0000000   0.0030937  -0.0000000   0.0000000   0.0021073
    4  -0.0916939  -0.0122681  -0.0000000   0.0360255  -0.0173490   0.0000000
    5   0.0393990  -0.2912253   0.0000000  -0.0716540  -0.0340367  -0.0000000
    6   0.0000000  -0.0000000  -0.0508214   0.0000000   0.0000000   0.0037112
    7   0.4933362   0.0347424   0.0000000  -0.2216599  -0.1165798  -0.0000000
    8   0.0347424   0.5632170  -0.0000000  -0.0629132  -0.1490983   0.0000000
    9   0.0000000  -0.0000000   0.1003931   0.0000000   0.0000000  -0.0507208
   10  -0.2216599  -0.0629132   0.0000000   0.5602693   0.0071681   0.0000000
   11  -0.1165798  -0.1490983   0.0000000   0.0071681   0.4705276  -0.0000000
   12  -0.0000000   0.0000000  -0.0507208   0.0000000  -0.0000000   0.1005435
   13  -0.0548097  -0.0350001  -0.0000000  -0.2440980   0.0971129  -0.0000000
   14   0.0202114   0.0549162   0.0000000   0.0501401  -0.1230837   0.0000000
   15  -0.0000000   0.0000000   0.0042526  -0.0000000  -0.0000000  -0.0485095
   16  -0.0130447  -0.0261902  -0.0000000   0.0214694   0.0248197  -0.0000000
   17  -0.0258878  -0.0520018   0.0000000   0.0774094  -0.0209250  -0.0000000
   18  -0.0000000   0.0000000   0.0019338  -0.0000000   0.0000000   0.0033800
   19  -0.0031286  -0.0008170  -0.0000000   0.0002862   0.0000325   0.0000000
   20   0.0021957   0.0030769  -0.0000000  -0.0002018  -0.0004803  -0.0000000
   21  -0.0000000  -0.0000000   0.0037284  -0.0000000  -0.0000000  -0.0009545
   22  -0.0117195  -0.0113129   0.0000000   0.0023938   0.0008072   0.0000000
   23  -0.0259772  -0.0203260  -0.0000000   0.0032090  -0.0018279   0.0000000
   24  -0.0000000   0.0000000   0.0024368   0.0000000  -0.0000000   0.0032244
   25  -0.1205599   0.0459196   0.0000000  -0.0344252   0.0129792  -0.0000000
   26   0.0456820  -0.0535088  -0.0000000  -0.0015682   0.0021408   0.0000000
   27   0.0000000   0.0000000  -0.0188879  -0.0000000   0.0000000   0.0024508
   28   0.0007153  -0.0163658  -0.0000000  -0.0292027   0.0101101  -0.0000000
   29  -0.0009320  -0.0349182   0.0000000   0.0085553  -0.1399523  -0.0000000
   30  -0.0000000  -0.0000000   0.0026126  -0.0000000   0.0000000  -0.0195999
   31  -0.0002145   0.0036484   0.0000000  -0.0268481  -0.0144017   0.0000000
   32   0.0013983   0.0009045  -0.0000000  -0.0040957  -0.0006759  -0.0000000
   33  -0.0000000   0.0000000   0.0026168   0.0000000  -0.0000000   0.0016217
   34  -0.0005331   0.0001188   0.0000000   0.0025878   0.0001672   0.0000000
   35   0.0000673  -0.0005038  -0.0000000  -0.0016447  -0.0018548   0.0000000
   36   0.0000000  -0.0000000  -0.0006377  -0.0000000   0.0000000   0.0027458
           13          14          15          16          17          18
    1   0.0356823  -0.0701210  -0.0000000  -0.2249945  -0.0609927  -0.0000000
    2  -0.0171640  -0.0338303  -0.0000000  -0.1139451  -0.1460851  -0.0000000
    3   0.0000000  -0.0000000   0.0025642  -0.0000000  -0.0000000  -0.0496235
    4  -0.0206624   0.0302444   0.0000000  -0.0551338  -0.0358931   0.0000000
    5   0.0303506  -0.0443339  -0.0000000   0.0199291   0.0552183  -0.0000000
    6  -0.0000000   0.0000000   0.0018830  -0.0000000  -0.0000000   0.0047399
    7  -0.0548097   0.0202114  -0.0000000  -0.0130447  -0.0258878  -0.0000000
    8  -0.0350001   0.0549162   0.0000000  -0.0261902  -0.0520018   0.0000000
    9  -0.0000000   0.0000000   0.0042526  -0.0000000   0.0000000   0.0019338
   10  -0.2440980   0.0501401  -0.0000000   0.0214694   0.0774094  -0.0000000
   11   0.0971129  -0.1230837  -0.0000000   0.0248197  -0.0209250   0.0000000
   12  -0.0000000   0.0000000  -0.0485095  -0.0000000  -0.0000000   0.0033800
   13   0.4575310  -0.0667977   0.0000000  -0.0895532  -0.0069187  -0.0000000
   14  -0.0667977   0.5062902   0.0000000   0.0320744  -0.2775382  -0.0000000
   15   0.0000000   0.0000000   0.1043345   0.0000000  -0.0000000  -0.0466887
   16  -0.0895532   0.0320744   0.0000000   0.4379636   0.0661122   0.0000000
   17  -0.0069187  -0.2775382  -0.0000000   0.0661122   0.5250009   0.0000000
   18  -0.0000000  -0.0000000  -0.0466887   0.0000000   0.0000000   0.0975775
   19  -0.0025011  -0.0002153   0.0000000   0.0009033  -0.0215618   0.0000000
   20  -0.0027724   0.0020183  -0.0000000  -0.0027878  -0.0386150   0.0000000
   21   0.0000000  -0.0000000   0.0039527  -0.0000000   0.0000000   0.0024025
   22  -0.0006418  -0.0003398  -0.0000000  -0.0001157   0.0043525   0.0000000
   23  -0.0003943  -0.0003764   0.0000000   0.0016613   0.0006203  -0.0000000
   24   0.0000000   0.0000000  -0.0008421  -0.0000000   0.0000000   0.0031764
   25   0.0004293  -0.0040282  -0.0000000  -0.0007851   0.0001091   0.0000000
   26  -0.0015564  -0.0002820   0.0000000   0.0004082  -0.0001433  -0.0000000
   27   0.0000000  -0.0000000   0.0031553   0.0000000   0.0000000  -0.0008551
   28  -0.0029263   0.0211411   0.0000000  -0.0022751  -0.0001521  -0.0000000
   29   0.0070167  -0.0295392   0.0000000   0.0020520   0.0023226   0.0000000
   30  -0.0000000   0.0000000   0.0016894  -0.0000000  -0.0000000   0.0034110
   31  -0.0650815  -0.0233409   0.0000000  -0.0095788  -0.0107187  -0.0000000
   32  -0.0243199  -0.0407874  -0.0000000  -0.0200433  -0.0178024   0.0000000
   33   0.0000000   0.0000000  -0.0266364  -0.0000000  -0.0000000   0.0009236
   34  -0.0133687   0.0110323  -0.0000000  -0.0648559   0.0141415  -0.0000000
   35   0.0204434  -0.0134537   0.0000000   0.0159090  -0.0300506  -0.0000000
   36  -0.0000000  -0.0000000   0.0008452   0.0000000   0.0000000  -0.0203773
           19          20          21          22          23          24
    1  -0.0382856   0.0085321  -0.0000000  -0.0325880  -0.0037219  -0.0000000
    2   0.0069490  -0.1582023  -0.0000000  -0.0185981  -0.0010945  -0.0000000
    3   0.0000000   0.0000000  -0.0230145  -0.0000000   0.0000000   0.0028823
    4  -0.0030514   0.0061793   0.0000000  -0.1053257  -0.0512936   0.0000000
    5   0.0260750  -0.0371761  -0.0000000  -0.0507101  -0.0644649  -0.0000000
    6  -0.0000000  -0.0000000   0.0035202  -0.0000000   0.0000000  -0.0195230
    7  -0.0031286   0.0021957  -0.0000000  -0.0117195  -0.0259772  -0.0000000
    8  -0.0008170   0.0030769  -0.0000000  -0.0113129  -0.0203260   0.0000000
    9  -0.0000000  -0.0000000   0.0037284   0.0000000  -0.0000000   0.0024368
   10   0.0002862  -0.0002018  -0.0000000   0.0023938   0.0032090   0.0000000
   11   0.0000325  -0.0004803  -0.0000000   0.0008072  -0.0018279  -0.0000000
   12   0.0000000  -0.0000000  -0.0009545   0.0000000   0.0000000   0.0032244
   13  -0.0025011  -0.0027724   0.0000000  -0.0006418  -0.0003943   0.0000000
   14  -0.0002153   0.0020183  -0.0000000  -0.0003398  -0.0003764   0.0000000
   15   0.0000000  -0.0000000   0.0039527  -0.0000000   0.0000000  -0.0008421
   16   0.0009033  -0.0027878  -0.0000000  -0.0001157   0.0016613  -0.0000000
   17  -0.0215618  -0.0386150   0.0000000   0.0043525   0.0006203   0.0000000
   18   0.0000000   0.0000000   0.0024025   0.0000000  -0.0000000   0.0031764
   19   0.0663991  -0.0108482  -0.0000000  -0.0098541   0.0093443  -0.0000000
   20  -0.0108482   0.2327156   0.0000000   0.0007341   0.0002552   0.0000000
   21  -0.0000000   0.0000000   0.0100386  -0.0000000   0.0000000  -0.0001187
   22  -0.0098541   0.0007341  -0.0000000   0.1573477   0.0709473  -0.0000000
   23   0.0093443   0.0002552   0.0000000   0.0709473   0.1004156   0.0000000
   24  -0.0000000   0.0000000  -0.0001187  -0.0000000   0.0000000   0.0085478
   25  -0.0002013   0.0004499   0.0000000   0.0018240  -0.0028647   0.0000000
   26   0.0011207  -0.0008746   0.0000000   0.0050617  -0.0122758  -0.0000000
   27   0.0000000  -0.0000000   0.0001357   0.0000000  -0.0000000   0.0000587
   28   0.0001239   0.0001352  -0.0000000   0.0000025  -0.0008893   0.0000000
   29   0.0000830  -0.0014286   0.0000000  -0.0001557  -0.0008700   0.0000000
   30  -0.0000000  -0.0000000  -0.0001197   0.0000000  -0.0000000   0.0001344
   31  -0.0000018   0.0000562  -0.0000000  -0.0004387  -0.0003109  -0.0000000
   32  -0.0008048  -0.0006668   0.0000000  -0.0003138  -0.0001901  -0.0000000
   33   0.0000000  -0.0000000   0.0001561   0.0000000   0.0000000  -0.0000756
   34  -0.0106883  -0.0016723  -0.0000000  -0.0008845   0.0002900  -0.0000000
   35  -0.0093574  -0.0006224  -0.0000000  -0.0004726   0.0001343   0.0000000
   36   0.0000000   0.0000000   0.0002731  -0.0000000  -0.0000000   0.0000986
           25          26          27          28          29          30
    1   0.0031419  -0.0027853  -0.0000000  -0.0001223   0.0002097   0.0000000
    2  -0.0001964  -0.0022810  -0.0000000   0.0000275  -0.0003025   0.0000000
    3   0.0000000   0.0000000   0.0032694   0.0000000  -0.0000000  -0.0008364
    4  -0.0181420   0.0272119  -0.0000000  -0.0022213  -0.0029174  -0.0000000
    5   0.0122129  -0.0153747   0.0000000  -0.0003181   0.0025892   0.0000000
    6   0.0000000   0.0000000   0.0026188  -0.0000000   0.0000000   0.0032402
    7  -0.1205599   0.0456820   0.0000000   0.0007153  -0.0009320  -0.0000000
    8   0.0459196  -0.0535088   0.0000000  -0.0163658  -0.0349182  -0.0000000
    9   0.0000000  -0.0000000  -0.0188879  -0.0000000   0.0000000   0.0026126
   10  -0.0344252  -0.0015682  -0.0000000  -0.0292027   0.0085553  -0.0000000
   11   0.0129792   0.0021408   0.0000000   0.0101101  -0.1399523   0.0000000
   12  -0.0000000   0.0000000   0.0024508  -0.0000000  -0.0000000  -0.0195999
   13   0.0004293  -0.0015564   0.0000000  -0.0029263   0.0070167  -0.0000000
   14  -0.0040282  -0.0002820  -0.0000000   0.0211411  -0.0295392   0.0000000
   15  -0.0000000   0.0000000   0.0031553   0.0000000   0.0000000   0.0016894
   16  -0.0007851   0.0004082   0.0000000  -0.0022751   0.0020520  -0.0000000
   17   0.0001091  -0.0001433   0.0000000  -0.0001521   0.0023226  -0.0000000
   18   0.0000000  -0.0000000  -0.0008551  -0.0000000   0.0000000   0.0034110
   19  -0.0002013   0.0011207   0.0000000   0.0001239   0.0000830  -0.0000000
   20   0.0004499  -0.0008746  -0.0000000   0.0001352  -0.0014286  -0.0000000
   21   0.0000000   0.0000000   0.0001357  -0.0000000   0.0000000  -0.0001197
   22   0.0018240   0.0050617   0.0000000   0.0000025  -0.0001557   0.0000000
   23  -0.0028647  -0.0122758  -0.0000000  -0.0008893  -0.0008700  -0.0000000
   24   0.0000000  -0.0000000   0.0000587   0.0000000   0.0000000   0.0001344
   25   0.1783913  -0.0621346  -0.0000000  -0.0083355  -0.0031010   0.0000000
   26  -0.0621346   0.0855389  -0.0000000  -0.0112395  -0.0029829   0.0000000
   27  -0.0000000  -0.0000000   0.0078246  -0.0000000  -0.0000000   0.0001830
   28  -0.0083355  -0.0112395  -0.0000000   0.0565780  -0.0121888   0.0000000
   29  -0.0031010  -0.0029829  -0.0000000  -0.0121888   0.2059772  -0.0000000
   30   0.0000000   0.0000000   0.0001830   0.0000000  -0.0000000   0.0086170
   31  -0.0008077  -0.0004402   0.0000000  -0.0122509   0.0014819   0.0000000
   32   0.0003569   0.0001552  -0.0000000   0.0089413  -0.0004745  -0.0000000
   33   0.0000000   0.0000000   0.0001219   0.0000000   0.0000000   0.0005212
   34  -0.0005299   0.0002397   0.0000000  -0.0000856  -0.0001039   0.0000000
   35   0.0002973  -0.0001117  -0.0000000   0.0007984  -0.0004208   0.0000000
   36  -0.0000000   0.0000000  -0.0000753  -0.0000000  -0.0000000   0.0001472
           31          32          33          34          35          36
    1   0.0024455   0.0023461  -0.0000000  -0.0293898   0.0005589   0.0000000
    2   0.0004820  -0.0015102   0.0000000   0.0118170   0.0010384  -0.0000000
    3  -0.0000000  -0.0000000   0.0027745   0.0000000  -0.0000000   0.0019540
    4  -0.0005451  -0.0001294   0.0000000   0.0008002  -0.0014728  -0.0000000
    5  -0.0000224  -0.0004213  -0.0000000  -0.0040015   0.0002364   0.0000000
    6  -0.0000000   0.0000000  -0.0006777   0.0000000   0.0000000   0.0026160
    7  -0.0002145   0.0013983  -0.0000000  -0.0005331   0.0000673   0.0000000
    8   0.0036484   0.0009045   0.0000000   0.0001188  -0.0005038  -0.0000000
    9   0.0000000  -0.0000000   0.0026168   0.0000000  -0.0000000  -0.0006377
   10  -0.0268481  -0.0040957   0.0000000   0.0025878  -0.0016447  -0.0000000
   11  -0.0144017  -0.0006759  -0.0000000   0.0001672  -0.0018548   0.0000000
   12   0.0000000  -0.0000000   0.0016217   0.0000000   0.0000000   0.0027458
   13  -0.0650815  -0.0243199   0.0000000  -0.0133687   0.0204434  -0.0000000
   14  -0.0233409  -0.0407874   0.0000000   0.0110323  -0.0134537  -0.0000000
   15   0.0000000  -0.0000000  -0.0266364  -0.0000000   0.0000000   0.0008452
   16  -0.0095788  -0.0200433  -0.0000000  -0.0648559   0.0159090   0.0000000
   17  -0.0107187  -0.0178024  -0.0000000   0.0141415  -0.0300506   0.0000000
   18  -0.0000000   0.0000000   0.0009236  -0.0000000  -0.0000000  -0.0203773
   19  -0.0000018  -0.0008048   0.0000000  -0.0106883  -0.0093574   0.0000000
   20   0.0000562  -0.0006668  -0.0000000  -0.0016723  -0.0006224   0.0000000
   21  -0.0000000   0.0000000   0.0001561  -0.0000000  -0.0000000   0.0002731
   22  -0.0004387  -0.0003138   0.0000000  -0.0008845  -0.0004726  -0.0000000
   23  -0.0003109  -0.0001901   0.0000000   0.0002900   0.0001343  -0.0000000
   24  -0.0000000  -0.0000000  -0.0000756  -0.0000000   0.0000000   0.0000986
   25  -0.0008077   0.0003569   0.0000000  -0.0005299   0.0002973  -0.0000000
   26  -0.0004402   0.0001552   0.0000000   0.0002397  -0.0001117   0.0000000
   27   0.0000000  -0.0000000   0.0001219   0.0000000  -0.0000000  -0.0000753
   28  -0.0122509   0.0089413   0.0000000  -0.0000856   0.0007984  -0.0000000
   29   0.0014819  -0.0004745   0.0000000  -0.0001039  -0.0004208  -0.0000000
   30   0.0000000  -0.0000000   0.0005212   0.0000000   0.0000000   0.0001472
   31   0.1121108   0.0391770  -0.0000000   0.0012108   0.0043893   0.0000000
   32   0.0391770   0.0762431  -0.0000000  -0.0025128  -0.0147744   0.0000000
   33  -0.0000000  -0.0000000   0.0178033  -0.0000000  -0.0000000   0.0008506
   34   0.0012108  -0.0025128  -0.0000000   0.1157370  -0.0295161   0.0000000
   35   0.0043893  -0.0147744  -0.0000000  -0.0295161   0.0603830   0.0000000
   36   0.0000000   0.0000000   0.0008506   0.0000000   0.0000000   0.0115595
 **********************************************************************
 **                                                                  **
 **                       VIBRATIONAL ANALYSIS                       **
 **                       --------------------                       **
 **                                                                  **
 **        VIBRATIONAL FREQUENCIES (CM**-1) AND NORMAL MODES         **
 **     FORCE CONSTANTS (mDYN/ANGSTROM) AND REDUCED MASSES (AMU)     **
 **                  INFRARED INTENSITIES (KM/MOL)                   **
 **                                                                  **
 **********************************************************************


 Mode:                 1                      2                      3
 Frequency:        35.57                  41.54                  54.97
 Force Cnst:      0.0563                 0.0771                 0.0820
 Red. Mass:      75.5000                75.8172                46.0483
 IR Active:          YES                    YES                    YES
 IR Intens:        0.002                  0.000                  0.007
 Raman Active:       YES                    YES                    YES
               X      Y      Z        X      Y      Z        X      Y      Z
 C         -0.000  0.000 -0.153    0.000 -0.000  0.129   -0.000 -0.000  0.259
 C         -0.000 -0.000 -0.118    0.000  0.000 -0.048    0.000 -0.000  0.066
 C         -0.000 -0.000  0.084    0.000  0.000 -0.017   -0.000 -0.000  0.038
 C          0.000 -0.000 -0.049    0.000  0.000  0.098    0.000 -0.000  0.009
 C          0.000 -0.000 -0.073    0.000  0.000 -0.074    0.000  0.000  0.039
 C          0.000 -0.000  0.000   -0.000 -0.000  0.043   -0.000 -0.000  0.100
 Cl        -0.000  0.000 -0.386   -0.000 -0.000  0.490   -0.000 -0.000  0.828
 Br        -0.000 -0.000 -0.409   -0.000  0.000 -0.318   -0.000  0.000 -0.317
 Br         0.000  0.000  0.653    0.000 -0.000 -0.135    0.000  0.000  0.183
 Br         0.000 -0.000 -0.259   -0.000  0.000  0.632    0.000 -0.000 -0.184
 I         -0.000  0.000 -0.180    0.000  0.000 -0.423    0.000  0.000  0.131
 I          0.000  0.000  0.325    0.000 -0.000  0.164   -0.000  0.000 -0.210
 TransDip   0.000  0.000  0.001    0.000 -0.000 -0.000    0.000  0.000 -0.003

 Mode:                 4                      5                      6
 Frequency:       117.44                 129.58                 140.45
 Force Cnst:      0.8857                 0.6696                 0.9659
 Red. Mass:     109.0085                67.6898                83.1088
 IR Active:          YES                    YES                    YES
 IR Intens:        0.282                  0.599                  0.060
 Raman Active:       YES                    YES                    YES
               X      Y      Z        X      Y      Z        X      Y      Z
 C         -0.123 -0.075  0.000    0.023  0.231  0.000   -0.073  0.019 -0.000
 C         -0.132 -0.055  0.000    0.033  0.164  0.000   -0.077 -0.018  0.000
 C         -0.122 -0.037 -0.000   -0.026  0.161  0.000   -0.088  0.021  0.000
 C         -0.111 -0.041  0.000   -0.040  0.253 -0.000   -0.052  0.002  0.000
 C         -0.151 -0.080  0.000    0.010  0.272 -0.000   -0.093 -0.008  0.000
 C         -0.150 -0.045 -0.000   -0.034  0.264 -0.000   -0.113  0.022 -0.000
 Cl        -0.009 -0.065 -0.000    0.092  0.248 -0.000    0.070  0.021  0.000
 Br        -0.188 -0.019  0.000    0.276 -0.147 -0.000    0.279 -0.567 -0.000
 Br        -0.118  0.008 -0.000   -0.239 -0.214  0.000    0.032  0.253 -0.000
 Br         0.119 -0.040  0.000   -0.237  0.282 -0.000    0.572  0.065  0.000
 I          0.098 -0.585 -0.000    0.409 -0.109 -0.000   -0.201  0.052 -0.000
 I          0.096  0.666  0.000   -0.307 -0.037  0.000   -0.321  0.093  0.000
 TransDip   0.017  0.003 -0.000    0.003 -0.025  0.000    0.008 -0.001 -0.000

 Mode:                 7                      8                      9
 Frequency:       154.98                 164.80                 169.03
 Force Cnst:      1.1333                 1.1266                 0.2278
 Red. Mass:      80.0814                70.4002                13.5333
 IR Active:          YES                    YES                    YES
 IR Intens:        0.009                  0.126                  0.553
 Raman Active:       YES                    YES                    YES
               X      Y      Z        X      Y      Z        X      Y      Z
 C          0.043  0.056 -0.000   -0.064 -0.179  0.000   -0.000  0.000  0.374
 C          0.012  0.036 -0.000   -0.084 -0.244 -0.000   -0.000 -0.000  0.432
 C         -0.031  0.044 -0.000    0.103 -0.245 -0.000   -0.000 -0.000  0.448
 C         -0.049  0.039 -0.000    0.105 -0.244 -0.000   -0.000 -0.000  0.413
 C         -0.048  0.037 -0.000    0.132 -0.088 -0.000    0.000 -0.000  0.364
 C          0.024  0.038 -0.000   -0.063 -0.102  0.000    0.000  0.000  0.370
 Cl         0.165  0.066  0.000   -0.041 -0.206 -0.000    0.000  0.000 -0.135
 Br         0.231 -0.231  0.000   -0.254 -0.141  0.000   -0.000 -0.000 -0.069
 Br         0.240  0.631  0.000    0.370  0.111 -0.000   -0.000  0.000 -0.067
 Br        -0.553  0.033  0.000   -0.184 -0.383  0.000   -0.000 -0.000 -0.050
 I         -0.095 -0.231  0.000    0.312  0.233  0.000    0.000 -0.000 -0.044
 I          0.105 -0.080  0.000   -0.270  0.185 -0.000    0.000 -0.000 -0.030
 TransDip   0.002 -0.002  0.000   -0.001  0.011  0.000    0.000  0.000 -0.024

 Mode:                10                     11                     12
 Frequency:       186.30                 218.57                 228.14
 Force Cnst:      1.3643                 1.0785                 2.1238
 Red. Mass:      66.7155                38.3176                69.2526
 IR Active:          YES                    YES                    YES
 IR Intens:        0.153                  0.005                  0.006
 Raman Active:       YES                    YES                    YES
               X      Y      Z        X      Y      Z        X      Y      Z
 C          0.181 -0.091  0.000    0.051  0.034 -0.000   -0.084 -0.090  0.000
 C          0.291 -0.018  0.000   -0.055 -0.095  0.000   -0.114 -0.141 -0.000
 C          0.314 -0.054 -0.000   -0.079 -0.055  0.000    0.152 -0.062 -0.000
 C          0.149  0.055  0.000   -0.081 -0.019 -0.000    0.023  0.220  0.000
 C          0.052 -0.007  0.000   -0.035  0.068 -0.000   -0.033  0.081  0.000
 C          0.052  0.003  0.000   -0.004  0.108 -0.000   -0.097  0.020  0.000
 Cl         0.280 -0.089 -0.000    0.921  0.094  0.000   -0.057 -0.106 -0.000
 Br         0.247  0.370 -0.000   -0.258  0.034 -0.000   -0.417 -0.311  0.000
 Br         0.443 -0.265  0.000   -0.102  0.073 -0.000    0.386 -0.192  0.000
 Br        -0.075  0.050 -0.000    0.056 -0.020  0.000   -0.032  0.614 -0.000
 I         -0.252 -0.144 -0.000    0.004 -0.016  0.000   -0.016 -0.009 -0.000
 I         -0.305  0.082 -0.000   -0.049 -0.068  0.000    0.085 -0.033 -0.000
 TransDip  -0.013 -0.000 -0.000   -0.000 -0.002  0.000    0.002  0.001 -0.000

 Mode:                13                     14                     15
 Frequency:       296.10                 320.49                 330.34
 Force Cnst:      1.6176                 0.7405                 0.7917
 Red. Mass:      31.3139                12.2362                12.3139
 IR Active:          YES                    YES                    YES
 IR Intens:        0.085                  0.230                  0.071
 Raman Active:       YES                    YES                    YES
               X      Y      Z        X      Y      Z        X      Y      Z
 C         -0.032  0.445 -0.000   -0.000  0.000  0.227    0.000 -0.000 -0.497
 C         -0.108  0.173 -0.000   -0.000  0.000 -0.323    0.000 -0.000 -0.463
 C          0.014  0.093  0.000    0.000  0.000 -0.534    0.000 -0.000  0.086
 C          0.037  0.021  0.000    0.000  0.000 -0.188   -0.000  0.000  0.560
 C          0.071  0.175  0.000    0.000  0.000  0.373   -0.000 -0.000  0.450
 C          0.057  0.253 -0.000   -0.000 -0.000  0.617    0.000 -0.000 -0.074
 Cl        -0.094  0.736  0.000    0.000  0.000 -0.043    0.000 -0.000  0.080
 Br        -0.094 -0.088  0.000   -0.000 -0.000  0.018    0.000  0.000  0.024
 Br         0.155 -0.116 -0.000    0.000 -0.000  0.030   -0.000  0.000 -0.006
 Br         0.018 -0.189 -0.000    0.000 -0.000  0.012   -0.000  0.000 -0.034
 I         -0.049 -0.050 -0.000   -0.000 -0.000 -0.018    0.000  0.000 -0.021
 I          0.022 -0.018  0.000    0.000 -0.000 -0.024   -0.000  0.000  0.002
 TransDip  -0.002 -0.009  0.000    0.000 -0.000 -0.015   -0.000  0.000 -0.009

 Mode:                16                     17                     18
 Frequency:       508.69                 561.67                 569.53
 Force Cnst:      2.1249                 2.3655                 2.3014
 Red. Mass:      13.9374                12.7261                12.0419
 IR Active:          YES                    YES                    YES
 IR Intens:       17.835                  3.932                  0.018
 Raman Active:       YES                    YES                    YES
               X      Y      Z        X      Y      Z        X      Y      Z
 C          0.324  0.027 -0.000    0.435  0.096  0.000    0.000  0.000 -0.124
 C          0.291  0.052 -0.000    0.271 -0.193  0.000    0.000 -0.000 -0.419
 C          0.352  0.091  0.000   -0.087 -0.207 -0.000   -0.000 -0.000  0.532
 C          0.478 -0.013 -0.000   -0.300  0.099  0.000   -0.000  0.000 -0.091
 C          0.477 -0.070 -0.000   -0.137  0.472  0.000   -0.000  0.000 -0.470
 C          0.422 -0.088  0.000    0.222  0.477 -0.000    0.000  0.000  0.545
 Cl        -0.040  0.003  0.000   -0.084 -0.109 -0.000   -0.000 -0.000  0.008
 Br        -0.085 -0.052  0.000   -0.037 -0.002 -0.000   -0.000 -0.000  0.012
 Br        -0.101  0.033 -0.000    0.004  0.019  0.000    0.000  0.000 -0.014
 Br        -0.027  0.015 -0.000    0.025 -0.032 -0.000    0.000 -0.000  0.002
 I         -0.039 -0.016  0.000   -0.003 -0.018 -0.000   -0.000 -0.000  0.008
 I         -0.039  0.018 -0.000   -0.007 -0.012  0.000   -0.000 -0.000 -0.008
 TransDip   0.135  0.000 -0.000    0.032  0.055  0.000    0.000  0.000 -0.004

 Mode:                19                     20                     21
 Frequency:       581.56                 583.12                 675.60
 Force Cnst:      2.8814                 2.4173                 3.2308
 Red. Mass:      14.4598                12.0663                12.0137
 IR Active:          YES                    YES                    YES
 IR Intens:       30.228                  0.231                  0.000
 Raman Active:       YES                    YES                    YES
               X      Y      Z        X      Y      Z        X      Y      Z
 C         -0.201  0.181  0.000    0.000 -0.000  0.566   -0.000  0.000 -0.439
 C         -0.113  0.432 -0.000    0.000 -0.000 -0.340   -0.000  0.000  0.441
 C          0.134  0.483 -0.000   -0.000 -0.000 -0.222    0.000 -0.000 -0.415
 C          0.173  0.391  0.000   -0.000 -0.000  0.567    0.000  0.000  0.388
 C          0.088  0.305 -0.000   -0.000 -0.000 -0.403    0.000  0.000 -0.377
 C         -0.202  0.266 -0.000    0.000 -0.000 -0.168   -0.000 -0.000  0.384
 Cl         0.042 -0.257 -0.000   -0.000  0.000 -0.039    0.000 -0.000  0.016
 Br        -0.018 -0.039  0.000    0.000  0.000  0.010    0.000  0.000 -0.005
 Br         0.016 -0.031  0.000   -0.000  0.000  0.006   -0.000  0.000  0.005
 Br        -0.001 -0.095 -0.000    0.000  0.000 -0.015    0.000  0.000 -0.005
 I         -0.015 -0.011  0.000    0.000  0.000  0.007   -0.000 -0.000  0.003
 I          0.017 -0.010  0.000   -0.000  0.000  0.003    0.000  0.000 -0.003
 TransDip  -0.012  0.176  0.000    0.000 -0.000  0.015    0.000  0.000  0.000

 Mode:                22                     23                     24
 Frequency:       766.04                 811.70                1023.58
 Force Cnst:      4.2668                 4.9125                 7.4751
 Red. Mass:      12.3409                12.6548                12.1094
 IR Active:          YES                    YES                    YES
 IR Intens:        0.515                  1.150                  1.415
 Raman Active:       YES                    YES                    YES
               X      Y      Z        X      Y      Z        X      Y      Z
 C          0.215  0.070 -0.000   -0.069  0.480  0.000   -0.069  0.378  0.000
 C          0.257  0.383  0.000   -0.369  0.078  0.000   -0.414 -0.259  0.000
 C         -0.281  0.351  0.000   -0.401 -0.008 -0.000    0.378 -0.186 -0.000
 C         -0.240  0.104 -0.000   -0.018 -0.468  0.000    0.001  0.421 -0.000
 C         -0.382 -0.313 -0.000    0.322  0.036  0.000   -0.291 -0.136 -0.000
 C          0.375 -0.274  0.000    0.333  0.063 -0.000    0.370 -0.129 -0.000
 Cl         0.014 -0.021 -0.000    0.012 -0.136 -0.000    0.002 -0.042 -0.000
 Br        -0.037 -0.025 -0.000    0.018  0.015  0.000    0.017  0.011 -0.000
 Br         0.040 -0.019 -0.000    0.028 -0.018  0.000   -0.015  0.007  0.000
 Br        -0.003 -0.014  0.000   -0.003  0.039  0.000    0.002 -0.017  0.000
 I          0.014  0.008  0.000   -0.006 -0.006 -0.000    0.003  0.002  0.000
 I         -0.013  0.004 -0.000   -0.006  0.004 -0.000   -0.003  0.001 -0.000
 TransDip   0.000  0.023  0.000   -0.020  0.028  0.000   -0.002 -0.038  0.000

 Mode:                25                     26                     27
 Frequency:      1127.96                1223.31                1290.75
 Force Cnst:      9.1069                10.5807                11.8022
 Red. Mass:      12.1487                12.0002                12.0234
 IR Active:          YES                    YES                    YES
 IR Intens:        0.795                  0.164                134.202
 Raman Active:       YES                    YES                    YES
               X      Y      Z        X      Y      Z        X      Y      Z
 C          0.038  0.453  0.000    0.407  0.046 -0.000   -0.349 -0.140 -0.000
 C          0.257  0.167 -0.000   -0.214  0.312  0.000    0.079  0.403  0.000
 C          0.354 -0.124 -0.000   -0.181 -0.344  0.000    0.406 -0.214  0.000
 C          0.100 -0.416 -0.000    0.432  0.013  0.000   -0.325 -0.262  0.000
 C         -0.342 -0.303 -0.000   -0.256  0.338  0.000   -0.035  0.416  0.000
 C         -0.304  0.263  0.000   -0.199 -0.363 -0.000    0.269 -0.241 -0.000
 Cl        -0.000 -0.058 -0.000    0.001 -0.001  0.000    0.013  0.007  0.000
 Br        -0.013 -0.008 -0.000   -0.000  0.000 -0.000   -0.004 -0.007 -0.000
 Br        -0.016  0.007  0.000   -0.000 -0.001 -0.000   -0.011  0.006 -0.000
 Br        -0.003  0.019  0.000    0.000  0.001 -0.000    0.004  0.006 -0.000
 I          0.005  0.004  0.000    0.000  0.000  0.000    0.000 -0.002 -0.000
 I          0.005 -0.002 -0.000    0.000 -0.000  0.000   -0.001  0.001  0.000
 TransDip   0.020  0.020  0.000   -0.013 -0.000  0.000    0.344 -0.140  0.000

 Mode:                28                     29                     30
 Frequency:      1296.69                1490.99                1494.26
 Force Cnst:     11.9217                15.7191                15.7875
 Red. Mass:      12.0342                12.0013                12.0008
 IR Active:          YES                    YES                    YES
 IR Intens:      170.314                  0.078                  0.021
 Raman Active:       YES                    YES                    YES
               X      Y      Z        X      Y      Z        X      Y      Z
 C         -0.144  0.439  0.000    0.543  0.037  0.000    0.046 -0.255 -0.000
 C          0.411  0.023  0.000   -0.339  0.065  0.000   -0.185  0.492 -0.000
 C         -0.159 -0.337 -0.000    0.319  0.188  0.000   -0.052 -0.478  0.000
 C         -0.213  0.349 -0.000   -0.502 -0.068 -0.000   -0.065  0.227 -0.000
 C          0.370 -0.037  0.000    0.274 -0.067  0.000    0.176 -0.400 -0.000
 C         -0.249 -0.330 -0.000   -0.290 -0.166 -0.000    0.095  0.411  0.000
 Cl         0.007 -0.029 -0.000   -0.006  0.001 -0.000    0.000  0.001 -0.000
 Br        -0.009 -0.003 -0.000    0.001 -0.000 -0.000    0.001 -0.002 -0.000
 Br         0.002  0.004 -0.000   -0.001 -0.001 -0.000    0.000  0.002  0.000
 Br         0.003 -0.008  0.000    0.002  0.000  0.000    0.000  0.000  0.000
 I         -0.002  0.000  0.000    0.000  0.001  0.000   -0.001  0.000  0.000
 I          0.002  0.002  0.000   -0.001  0.001  0.000   -0.001 -0.000 -0.000
 TransDip   0.121  0.400  0.000    0.008 -0.003  0.000    0.004 -0.002 -0.000

 STANDARD THERMODYNAMIC QUANTITIES AT   298.15 K  AND     1.00 ATM

   This Molecule has  0 Imaginary Frequencies
   Zero point vibrational energy:       23.722 kcal/mol

   Atom    1 Element C  Has Mass   12.00000
   Atom    2 Element C  Has Mass   12.00000
   Atom    3 Element C  Has Mass   12.00000
   Atom    4 Element C  Has Mass   12.00000
   Atom    5 Element C  Has Mass   12.00000
   Atom    6 Element C  Has Mass   12.00000
   Atom    7 Element Cl Has Mass   34.96885
   Atom    8 Element Br Has Mass   78.91830
   Atom    9 Element Br Has Mass   78.91830
   Atom   10 Element Br Has Mass   78.91830
   Atom   11 Element I  Has Mass  126.90440
   Atom   12 Element I  Has Mass  126.90440
   Molecular Mass:   597.532550 amu
   Principal axes and moments of inertia in amu*Bohr^2:
                             1           2           3
    Eigenvalues --     8902.54515 12723.65994 21626.20509
          X               0.99995     0.00951     0.00000
          Y              -0.00951     0.99995    -0.00000
          Z              -0.00000     0.00000     1.00000
   Rotational Symmetry Number is   1
   The Molecule is an Asymmetric Top
   Translational Enthalpy:        0.889 kcal/mol
   Rotational Enthalpy:           0.889 kcal/mol
   Vibrational Enthalpy:         30.369 kcal/mol
   gas constant (RT):             0.592 kcal/mol
   Translational Entropy:        45.046  cal/mol.K
   Rotational Entropy:           36.147  cal/mol.K
   Vibrational Entropy:          45.536  cal/mol.K

   Total Enthalpy:               32.739 kcal/mol
   Total Entropy:               126.729  cal/mol.K

 ======================================================================

 STANDARD THERMODYNAMIC QUANTITIES FOR ANHARMONIC VIBRATION -- TOSH

   Zero point vibrational energy: ************ kcal/mol

   Vibrational Enthalpy:       Infinity kcal/mol
   Vibrational Entropy:             NaN  cal/mol.K

   Total Enthalpy:             Infinity kcal/mol
   Total Entropy:                   NaN  cal/mol.K

 ======================================================================

 STANDARD THERMODYNAMIC QUANTITIES FOR ANHARMONIC VIBRATION -- VPT2

   Zero point vibrational energy: ************ kcal/mol

   Vibrational Enthalpy:       Infinity kcal/mol
   Vibrational Entropy:             NaN  cal/mol.K

   Total Enthalpy:             Infinity kcal/mol
   Total Entropy:                   NaN  cal/mol.K

 ======================================================================

Archival summary:
1\1\garfield\FREQ\ProcedureUnspecified\BasisUnspecified\2r3l16\taweetha\SatNov3006:41:362019SatNov3006:41:362019\0\\#,FREQ,ProcedureUnspecified,BasisUnspecified,\\0,1\I\C,1,2.13989\C,2,1.40588,1,119.676\C,3,1.40476,2,120.283,1,-180,0\C,4,1.40154,3,119.934,2,0,0\C,5,1.40311,4,119.845,3,-0,0\C,6,1.40474,5,120.475,4,0,0\Cl,6,1.73988,5,119.034,4,180,0\Br,5,1.90043,4,120.549,3,-180,0\Br,4,1.90187,3,120.398,2,-180,0\Br,3,1.9033,2,120.697,1,0,0\I,7,2.13291,6,118.842,5,180,0\\\@

 Total job time:  1478.79s(wall), 5735.47s(cpu) 
 Sat Nov 30 06:41:36 2019

        *************************************************************
        *                                                           *
        *  Thank you very much for using Q-Chem.  Have a nice day.  *
        *                                                           *
        *************************************************************
