# Supplementary material for: Geometric and energetic data from quantum chemical calculations of halobenzenes and xylenes
Source: Data Brief. 2020 Mar 5;30:105386. doi: 10.1016/j.dib.2020.105386 (PMC7114895; doi:10.1016/j.dib.2020.105386)
Supplement: Supplementary file 1 [file mmc1.zip › halobenzene/B3LYP/ClBrBrClBrBr.out]

                  Welcome to Q-Chem
     A Quantum Leap Into The Future Of Chemistry


 Q-Chem 5.2 (devel), Q-Chem, Inc., Pleasanton, CA (2019)

 Yihan Shao,  Zhengting Gan,  E. Epifanovsky,  A. T. B. Gilbert,  M. Wormit,  
 J. Kussmann,  A. W. Lange,  A. Behn,  Jia Deng,  Xintian Feng,  D. Ghosh,  
 M. Goldey,  P. R. Horn,  L. D. Jacobson,  I. Kaliman,  T. Kus,  A. Landau,  
 Jie Liu,  E. I. Proynov,  R. M. Richard,  R. P. Steele,  E. J. Sundstrom,  
 H. L. Woodcock III,  P. M. Zimmerman,  D. Zuev,  B. Albrecht,  E. Alguire,  
 S. A. Baeppler,  D. Barton,  Z. Benda,  Y. A. Bernard,  E. J. Berquist,  
 K. B. Bravaya,  H. Burton,  D. Casanova,  Chun-Min Chang,  Yunqing Chen,  
 A. Chien,  K. D. Closser,  M. P. Coons,  S. Coriani,  S. Dasgupta,  
 A. L. Dempwolff,  M. Diedenhofen,  Hainam Do,  R. G. Edgar,  Po-Tung Fang,  
 S. Faraji,  S. Fatehi,  Qingguo Feng,  K. D. Fenk,  J. Fosso-Tande,  
 J. Gayvert,  Qinghui Ge,  A. Ghysels,  G. Gidofalvi,  J. Gomes,  
 J. Gonthier,  A. Gunina,  D. Hait,  M. W. D. Hanson-Heine,  
 P. H. P. Harbach,  A. W. Hauser,  M. F. Herbst,  J. E. Herr,  
 E. G. Hohenstein,  Z. C. Holden,  Kerwin Hui,  B. C. Huynh,  T.-C. Jagau,  
 Hyunjun Ji,  B. Kaduk,  K. Khistyaev,  Jaehoon Kim,  P. Klunzinger,  K. Koh,  
 D. Kosenkov,  L. Koulias,  T. Kowalczyk,  C. M. Krauter,  A. Kunitsa,  
 Ka Un Lao,  A. Laurent,  K. V. Lawler,  Joonho Lee,  D. Lefrancois,  
 S. Lehtola,  D. S. Levine,  Yi-Pei Li,  You-Sheng Lin,  Fenglai Liu,  
 E. Livshits,  A. Luenser,  P. Manohar,  E. Mansoor,  S. F. Manzer,  
 Shan-Ping Mao,  Yuezhi Mao,  N. Mardirossian,  A. V. Marenich,  
 T. Markovich,  L. A. Martinez-Martinez,  S. A. Maurer,  N. J. Mayhall,  
 S. C. McKenzie,  J.-M. Mewes,  P. Morgante,  A. F. Morrison,  
 J. W. Mullinax,  K. Nanda,  T. S. Nguyen-Beck,  R. Olivares-Amaya,  
 J. A. Parkhill,  Zheng Pei,  T. M. Perrine,  F. Plasser,  P. Pokhilko,  
 S. Prager,  A. Prociuk,  E. Ramos,  D. R. Rehn,  F. Rob,  M. Scheurer,  
 M. Schneider,  N. Sergueev,  S. M. Sharada,  S. Sharma,  D. W. Small,  
 T. Stauch,  T. Stein,  Yu-Chuan Su,  A. J. W. Thom,  A. Tkatchenko,  
 T. Tsuchimochi,  N. M. Tubman,  L. Vogt,  M. L. Vidal,  O. Vydrov,  
 M. A. Watson,  J. Wenzel,  M. de Wergifosse,  T. A. Wesolowski,  A. White,  
 J. Witte,  A. Yamada,  Jun Yang,  K. Yao,  S. Yeganeh,  S. R. Yost,  
 Zhi-Qiang You,  A. Zech,  Igor Ying Zhang,  Xing Zhang,  Yan Zhao,  
 Ying Zhu,  B. R. Brooks,  G. K. L. Chan,  C. J. Cramer,  M. S. Gordon,  
 W. J. Hehre,  A. Klamt,  M. W. Schmidt,  C. D. Sherrill,  D. G. Truhlar,  
 A. Aspuru-Guzik,  R. Baer,  A. T. Bell,  N. A. Besley,  Jeng-Da Chai,  
 A. E. DePrince, III,  R. A. DiStasio Jr.,  A. Dreuw,  B. D. Dunietz,  
 T. R. Furlani,  Chao-Ping Hsu,  Yousung Jung,  Jing Kong,  D. S. Lambrecht,  
 WanZhen Liang,  C. Ochsenfeld,  V. A. Rassolov,  L. V. Slipchenko,  
 J. E. Subotnik,  T. Van Voorhis,  J. M. Herbert,  A. I. Krylov,  
 P. M. W. Gill,  M. Head-Gordon

 Contributors to earlier versions of Q-Chem not listed above: 
 R. D. Adamson,  B. Austin,  J. Baker,  G. J. O. Beran,  K. Brandhorst,  
 S. T. Brown,  E. F. C. Byrd,  A. K. Chakraborty,  C.-L. Cheng,  
 Siu Hung Chien,  D. M. Chipman,  D. L. Crittenden,  H. Dachsel,  
 R. J. Doerksen,  A. D. Dutoi,  L. Fusti-Molnar,  W. A. Goddard III,  
 A. Golubeva-Zadorozhnaya,  S. R. Gwaltney,  G. Hawkins,  A. Heyden,  
 S. Hirata,  G. Kedziora,  F. J. Keil,  C. Kelley,  Jihan Kim,  R. A. King,  
 R. Z. Khaliullin,  P. P. Korambath,  W. Kurlancheek,  A. M. Lee,  M. S. Lee,  
 S. V. Levchenko,  Ching Yeh Lin,  D. Liotard,  R. C. Lochan,  I. Lotan,  
 P. E. Maslen,  N. Nair,  D. P. O'Neill,  D. Neuhauser,  E. Neuscamman,  
 C. M. Oana,  R. Olson,  B. Peters,  R. Peverati,  P. A. Pieniazek,  
 Y. M. Rhee,  J. Ritchie,  M. A. Rohrdanz,  E. Rosta,  N. J. Russ,  
 H. F. Schaefer III,  N. E. Schultz,  N. Shenvi,  A. C. Simmonett,  A. Sodt,  
 D. Stuck,  K. S. Thanthiriwatte,  V. Vanovschi,  Tao Wang,  A. Warshel,  
 C. F. Williams,  Q. Wu,  X. Xu,  W. Zhang

 Please cite Q-Chem as follows:
 Y. Shao et al., Mol. Phys. 113, 184-215 (2015)
 DOI: 10.1080/00268976.2014.952696

 Q-Chem 5.2.1 for Intel X86 EM64T Linux

 Parts of Q-Chem use Armadillo 8.300.2 (Tropical Shenanigans).
 http://arma.sourceforge.net/

 Q-Chem begins on Sat Nov 30 06:41:37 2019  

Host: 
0

     Scratch files written to /scratch/taweetham/qchem24857//
NAlpha2: 210
NElect   210
Mult     1

Checking the input file for inconsistencies... 	...done.

--------------------------------------------------------------
User input:
--------------------------------------------------------------
$MOLECULE
0 1
C   
C	1	CC
C	2	CC	1	120.0		
C	3	CC	2	120.0	1	0.0
C	4	CC	3	120.0	2	0.0	
C	5 	CC	4	120.0	3	0.0
Cl	1	CCl	2	120.0	3	180.0
Br	2	CBr	3	120.0	4	180.0
Br	3	CBr	4	120.0	5	180.0
Cl	4	CCl	5	120.0	6	180.0
Br	5	CBr	6	120.0	1	180.0
Br	6	CBr	1	120.0	2	180.0

CC=1.39483
CH=1.08673
CF=1.33960
CCl=1.72090
CBr=1.89068
CI=2.07886
$END

$REM
   JOB_TYPE	OPTIMIZATION
   BASIS	6-311++G**
   METHOD	B3LYP
   MEM_TOTAL	64000
   SYM_IGNORE	TRUE
$END

--------------------------------------------------------------
 ----------------------------------------------------------------
             Standard Nuclear Orientation (Angstroms)
    I     Atom           X                Y                Z
 ----------------------------------------------------------------
    1      C       0.0000000000     0.0000000000     0.0000000000
    2      C       0.0000000000     0.0000000000     1.3948300000
    3      C       1.2079582140     0.0000000000     2.0922450000
    4      C       2.4159164279     0.0000000000     1.3948300000
    5      C       2.4159164279     0.0000000000    -0.0000000000
    6      C       1.2079582140     0.0000000000    -0.6974150000
    7      Cl     -1.4903431174    -0.0000000000    -0.8604500000
    8      Br     -1.6373769104    -0.0000000000     2.3401700000
    9      Br      1.2079582140    -0.0000000000     3.9829250000
   10      Cl      3.9062595453    -0.0000000000     2.2552800000
   11      Br      4.0532933383    -0.0000000000    -0.9453400000
   12      Br      1.2079582140    -0.0000000000    -2.5880950000
 ----------------------------------------------------------------
 Nuclear Repulsion Energy =        2689.72589278 hartrees
 There are      105 alpha and      105 beta electrons
 Requested basis set is 6-311++G(d,p)
 There are 138 shells and 384 basis functions

 Total QAlloc Memory Limit  64000 MB
 Mega-Array Size       188 MB
 MEM_STATIC part       192 MB
 A cutoff of  1.0D-11 yielded   6274 shell pairs
 There are     54747 function pairs (     60160 Cartesian)
 Smallest overlap matrix eigenvalue = 2.22E-07

 Q-Chem warning in module stvman/mkSTV.C, line 318:

 Overlap eigenvalue is smaller than square root of threshold
 Use THRESH >= 12 to get rid of this warning

 Linear dependence detected in AO basis
 Tighter screening thresholds may be required for diffuse basis sets
 Use S2THRESH > 14 and THRESH = 14 in case of SCF convergence issues
 Number of orthogonalized atomic orbitals = 382
 Maximum deviation from orthogonality = 1.854E-10

 Scale SEOQF with 1.000000e-01/1.000000e-01/1.000000e-01

 Standard Electronic Orientation quadrupole field applied
 Nucleus-field energy     =    -0.0000000835 hartrees
 Guess from superposition of atomic densities
 Warning:  Energy on first SCF cycle will be non-variational
 SAD guess density has 210.000000 electrons

 -----------------------------------------------------------------------
  General SCF calculation program by
  Eric Jon Sundstrom, Paul Horn, Yuezhi Mao, Dmitri Zuev, Alec White,
  David Stuck, Shaama M.S., Shane Yost, Joonho Lee, David Small,
  Daniel Levine, Susi Lehtola, Hugh Burton, Evgeny Epifanovsky,
  Bang C. Huynh
 -----------------------------------------------------------------------
 Exchange:     0.2000 Hartree-Fock + 0.0800 Slater + 0.7200 B88
 Correlation:  0.1900 VWN1RPA + 0.8100 LYP
 Using SG-1 standard quadrature grid
 using 4 threads for integral computing
 -------------------------------------------------------
 OpenMP Integral computing Module                
 Release: version 2.0, May 2017, Q-Chem Inc. Pleasanton 
 -------------------------------------------------------
 A restricted SCF calculation will be
 performed using DIIS
 SCF converges when DIIS error is below 1.0e-08
 ---------------------------------------
  Cycle       Energy         DIIS error
 ---------------------------------------
    1  -11448.2390666805      3.03e-02  
    2  -11445.6347369855      2.09e-03  
    3  -11445.5982883757      2.47e-03  
    4  -11445.6604536096      8.34e-04  
    5  -11445.6742749258      1.34e-04  
    6  -11445.6745344238      3.09e-05  
    7  -11445.6745455865      6.28e-06  
    8  -11445.6745462046      1.72e-06  
    9  -11445.6745462467      7.09e-07  
   10  -11445.6745462547      1.76e-07  
   11  -11445.6745462571      4.11e-08  
   12  -11445.6745462583      5.11e-09  Convergence criterion met
 ---------------------------------------
 SCF time:   CPU 234.41s  wall 61.00s 
 SCF   energy in the final basis set =   -11445.6745462583
 Total energy in the final basis set =   -11445.6745462583

 Q-Chem warning in module /home/taweetham/qchem52/libsym/oriorb.F, line  198:

 OriOrb: Failure to resolve orbital degeneracies.


 Q-Chem warning in module /home/taweetham/qchem52/libsym/oriorb.F, line  198:

 OriOrb: Failure to resolve orbital degeneracies.


 --------------------------------------------------------------

                    Orbital Energies (a.u.)
 --------------------------------------------------------------

 Alpha MOs
 -- Occupied --
********-482.8578-482.8578-482.8578-101.5833-101.5833 -62.5107 -62.5107
-62.5107 -62.5107 -56.3315 -56.3315 -56.3314 -56.3314 -56.3273 -56.3273
-56.3273 -56.3273 -56.3269 -56.3269 -56.3269 -56.3269 -10.2866 -10.2866
-10.2803 -10.2802 -10.2797 -10.2797  -9.4985  -9.4985  -8.7197  -8.7197
 -8.7197  -8.7197  -7.2635  -7.2635  -7.2534  -7.2534  -7.2523  -7.2523
 -6.5520  -6.5520  -6.5520  -6.5520  -6.5382  -6.5382  -6.5381  -6.5381
 -6.5370  -6.5370  -6.5370  -6.5370  -2.6628  -2.6628  -2.6627  -2.6626
 -2.6591  -2.6591  -2.6590  -2.6590  -2.6582  -2.6582  -2.6582  -2.6582
 -2.6471  -2.6471  -2.6471  -2.6471  -2.6470  -2.6470  -2.6470  -2.6470
 -0.9684  -0.9259  -0.8867  -0.8736  -0.8287  -0.8210  -0.8123  -0.7466
 -0.7398  -0.6356  -0.6356  -0.5642  -0.5278  -0.4896  -0.4744  -0.4584
 -0.4525  -0.4288  -0.4130  -0.4128  -0.3914  -0.3595  -0.3589  -0.3575
 -0.3423  -0.3326  -0.3286  -0.3208  -0.3134  -0.3008  -0.2803  -0.2696
 -0.2675
 -- Virtual --
 -0.0895  -0.0694  -0.0663  -0.0412  -0.0275  -0.0075   0.0023   0.0092
  0.0190   0.0207   0.0282   0.0384   0.0389   0.0537   0.0568   0.0601
  0.0606   0.0662   0.0701   0.0706   0.0711   0.0770   0.0856   0.0907
  0.0932   0.0964   0.1018   0.1019   0.1119   0.1221   0.1253   0.1389
  0.1390   0.1405   0.1480   0.1509   0.1542   0.1712   0.1731   0.1752
  0.1762   0.1789   0.1984   0.2042   0.2164   0.2183   0.2196   0.2280
  0.2341   0.2405   0.2508   0.2511   0.2580   0.2594   0.2604   0.2787
  0.2821   0.2850   0.3000   0.3699   0.3701   0.3737   0.3748   0.3926
  0.4106   0.4147   0.4266   0.4296   0.4303   0.4405   0.4414   0.4501
  0.4551   0.4718   0.4726   0.4922   0.4927   0.4990   0.5007   0.5017
  0.5063   0.5249   0.5314   0.5368   0.5417   0.5432   0.5451   0.5475
  0.5622   0.5642   0.5653   0.5709   0.5911   0.6090   0.6123   0.6167
  0.6180   0.6566   0.6711   0.6891   0.7043   0.7256   0.7257   0.7363
  0.7371   0.7453   0.7581   0.7827   0.8013   0.8093   0.8233   0.8311
  0.8318   0.8336   0.8377   0.8477   0.8525   0.8575   0.8622   0.8733
  0.8927   0.9224   0.9301   0.9416   0.9522   0.9671   0.9761   1.0052
  1.0253   1.0468   1.0495   1.0898   1.1179   1.1477   1.1601   1.1934
  1.2355   1.2392   1.2426   1.2506   1.2542   1.2717   1.2828   1.3567
  1.4404   1.4486   1.4615   1.5401   1.5756   1.6382   1.7245   1.7418
  1.7475   1.7632   1.8231   1.8234   1.8457   1.8484   1.9120   1.9845
  1.9876   2.0239   2.0345   2.0485   2.0560   2.0969   2.1035   2.1383
  2.1861   2.1902   2.2162   2.2298   2.2485   2.2518   2.2614   2.2671
  2.2789   2.2908   2.3290   2.3530   2.3863   2.4019   2.4481   2.5250
  2.5585   2.5768   2.5970   2.7190   2.7279   2.8334   2.8357   2.8893
  2.9649   3.0476   3.0511   3.0745   3.1025   3.1683   3.2162   3.4102
  3.4628   3.6654   3.8152   3.8705   3.9733   3.9904   3.9937   3.9948
  4.0077   4.0452   4.0465   4.0723   4.0823   4.0833   4.0844   4.1168
  4.1766   4.2302   4.2653   4.2960   4.3637   4.3751   4.4385   4.4611
  4.8224   6.6586   6.7625   6.8227   6.8299   7.5338   7.5370   7.5559
  7.5827   7.6601   7.6611   7.6612   7.6765   7.7140   7.7147   7.7949
  7.8066   9.7593   9.7970  23.1858  23.7821  23.7865  23.9355  23.9531
 24.0284  25.8098  25.8339  26.1606  26.2893  26.6178  26.6834  47.9298
 48.0140  48.0689  48.0696 215.7496 215.7936 289.7299 289.7326 289.7531
289.7803 289.8520 289.8626 289.8672 289.8731 289.9378 289.9400 290.0198
290.02491020.72861020.83491020.90311020.9035
 --------------------------------------------------------------

          Ground-State Mulliken Net Atomic Charges

     Atom                 Charge (a.u.)
  ----------------------------------------
      1 C                     0.177993
      2 C                    -0.189852
      3 C                    -0.190405
      4 C                     0.177993
      5 C                    -0.189852
      6 C                    -0.190405
      7 Cl                    0.585300
      8 Br                   -0.191913
      9 Br                   -0.191123
     10 Cl                    0.585300
     11 Br                   -0.191913
     12 Br                   -0.191123
  ----------------------------------------
  Sum of atomic charges =     0.000000

 -----------------------------------------------------------------
                    Cartesian Multipole Moments
 -----------------------------------------------------------------
    Charge (ESU x 10^10)
                 0.0000
    Dipole Moment (Debye)
         X      -0.0000      Y       0.0000      Z       0.0000
       Tot       0.0000
    Quadrupole Moments (Debye-Ang)
        XX    -129.5319     XY      -0.0000     YY    -133.0006
        XZ      -1.6360     YZ      -0.0000     ZZ    -127.6438
    Octopole Moments (Debye-Ang^2)
       XXX    -469.4074    XXY      -0.0000    XYY    -160.6592
       YYY      -0.0000    XXZ     -94.2900    XYZ      -0.0000
       YYZ     -92.7566    XZZ    -156.4703    YZZ      -0.0000
       ZZZ    -267.0621
    Hexadecapole Moments (Debye-Ang^3)
      XXXX   -4174.7973   XXXY      -0.0000   XXYY    -768.1039
      XYYY      -0.0000   YYYY    -158.3688   XXXZ    -182.3847
      XXYZ      -0.0000   XYYZ     -45.4065   YYYZ      -0.0000
      XXZZ   -1342.8402   XYZZ      -0.0000   YYZZ    -715.7232
      XZZZ    -145.2550   YZZZ      -0.0000   ZZZZ   -3796.6765
 -----------------------------------------------------------------
 Calculating analytic gradient of the SCF energy
 Gradient of SCF Energy
            1           2           3           4           5           6
    1   0.0008553   0.0022290   0.0019441  -0.0008553  -0.0022290  -0.0019441
    2   0.0000000  -0.0000000  -0.0000000  -0.0000000   0.0000000   0.0000000
    3   0.0003211  -0.0034743  -0.0030266  -0.0003211   0.0034743   0.0030266
            7           8           9          10          11          12
    1   0.0075056   0.0045889  -0.0018192  -0.0075056  -0.0045889   0.0018192
    2   0.0000000  -0.0000000   0.0000000  -0.0000000   0.0000000  -0.0000000
    3   0.0044424  -0.0003215  -0.0045656  -0.0044424   0.0003215   0.0045656
 Max gradient component =       7.506E-03
 RMS gradient           =       2.908E-03
 Gradient time:  CPU 87.76 s  wall 22.04 s
 Geometry Optimization Parameters
   NAtoms,    NIC,     NZ,  NCons,   NDum,   NFix, NCnnct, MaxDiis
       12      78      12       0       0       0       0       0


** GEOMETRY OPTIMIZATION IN DELOCALIZED INTERNAL COORDINATES **
   Searching for a Minimum

   Optimization Cycle:   1

                       Coordinates (Angstroms)
     ATOM                X               Y               Z
      1  C         0.0000000000    0.0000000000    0.0000000000
      2  C         0.0000000000    0.0000000000    1.3948300000
      3  C         1.2079582140    0.0000000000    2.0922450000
      4  C         2.4159164279    0.0000000000    1.3948300000
      5  C         2.4159164279    0.0000000000    0.0000000000
      6  C         1.2079582140    0.0000000000   -0.6974150000
      7  Cl       -1.4903431174    0.0000000000   -0.8604500000
      8  Br       -1.6373769104    0.0000000000    2.3401700000
      9  Br        1.2079582140    0.0000000000    3.9829250000
     10  Cl        3.9062595453    0.0000000000    2.2552800000
     11  Br        4.0532933383    0.0000000000   -0.9453400000
     12  Br        1.2079582140    0.0000000000   -2.5880950000
   Point Group: c1    Number of degrees of freedom:    30


   Energy is -11445.674546258


 Attempting to generate delocalized internal coordinates
 Initial Hessian constructed with Jon Baker's OPTIMIZE code

 19 Hessian modes will be used to form the next step
  Hessian Eigenvalues:
     0.201019    0.201019    0.201019    0.201019    0.250000    0.250000
     0.250000    0.250000    0.250000    0.250000    0.250000    0.250000
     0.250000    0.334879    0.334879    0.464882    0.464882    0.464882
     0.464882

 Minimum search - taking simple RFO step
 Searching for Lamda that Minimizes Along All modes
 Value Taken    Lamda =  -0.00209725
 Step Taken.  Stepsize is  0.081202

                             Maximum     Tolerance    Cnvgd?
         Gradient           0.024854      0.000300      NO
         Displacement       0.066705      0.001200      NO
         Energy change     *********      0.000001      NO


 New Cartesian Coordinates Obtained by Inverse Iteration

 Displacement from previous Coordinates is:  0.148303
 ----------------------------------------------------------------
             Standard Nuclear Orientation (Angstroms)
    I     Atom           X                Y                Z
 ----------------------------------------------------------------
    1      C      -0.0072800281     0.0000000000    -0.0038346868
    2      C      -0.0088735936     0.0000000000     1.4001475396
    3      C       1.2078367168     0.0000000000     2.1020267652
    4      C       2.4231964585     0.0000000000     1.3986646848
    5      C       2.4247900232     0.0000000000    -0.0053175410
    6      C       1.2080797126     0.0000000000    -0.7071967676
    7      Cl     -1.5092871975     0.0000000000    -0.8714728576
    8      Br     -1.6688853133     0.0000000000     2.3274462700
    9      Br      1.2346463222     0.0000000000     4.0044126151
   10      Cl      3.9252036282     0.0000000000     2.2663028552
   11      Br      4.0848017462     0.0000000000    -0.9326162582
   12      Br      1.1812700924     0.0000000000    -2.6095826187
 ----------------------------------------------------------------
 Nuclear Repulsion Energy =        2670.00253683 hartrees
 There are      105 alpha and      105 beta electrons
 Applying Cartesian multipole field
    Component          Value
    ---------          -----
     (2,0,0)        1.00000E-11
     (0,2,0)        2.00000E-11
     (0,0,2)       -3.00000E-11
 Nucleus-field energy     =    -0.0000000838 hartrees
 Requested basis set is 6-311++G(d,p)
 There are 138 shells and 384 basis functions
 A cutoff of  1.0D-11 yielded   6240 shell pairs
 There are     54457 function pairs (     59820 Cartesian)
 Smallest overlap matrix eigenvalue = 2.43E-07

 Q-Chem warning in module stvman/mkSTV.C, line 318:

 Overlap eigenvalue is smaller than square root of threshold
 Use THRESH >= 12 to get rid of this warning

 Linear dependence detected in AO basis
 Tighter screening thresholds may be required for diffuse basis sets
 Use S2THRESH > 14 and THRESH = 14 in case of SCF convergence issues
 Number of orthogonalized atomic orbitals = 382
 Maximum deviation from orthogonality = 2.274E-10
 Guess MOs from SCF MO coefficient file

 -----------------------------------------------------------------------
  General SCF calculation program by
  Eric Jon Sundstrom, Paul Horn, Yuezhi Mao, Dmitri Zuev, Alec White,
  David Stuck, Shaama M.S., Shane Yost, Joonho Lee, David Small,
  Daniel Levine, Susi Lehtola, Hugh Burton, Evgeny Epifanovsky,
  Bang C. Huynh
 -----------------------------------------------------------------------
 Exchange:     0.2000 Hartree-Fock + 0.0800 Slater + 0.7200 B88
 Correlation:  0.1900 VWN1RPA + 0.8100 LYP
 Using SG-1 standard quadrature grid
 using 4 threads for integral computing
 -------------------------------------------------------
 OpenMP Integral computing Module                
 Release: version 2.0, May 2017, Q-Chem Inc. Pleasanton 
 -------------------------------------------------------
 A restricted SCF calculation will be
 performed using DIIS
 SCF converges when DIIS error is below 1.0e-08
 ---------------------------------------
  Cycle       Energy         DIIS error
 ---------------------------------------
    1  -11445.6743235214      3.26e-04  
    2  -11445.6750419731      1.23e-04  
    3  -11445.6745113498      2.05e-04  
    4  -11445.6753343462      9.73e-06  
    5  -11445.6753360925      2.52e-06  
    6  -11445.6753361947      9.57e-07  
    7  -11445.6753362048      3.61e-07  
    8  -11445.6753362063      1.02e-07  
    9  -11445.6753362068      1.65e-08  
   10  -11445.6753362052      4.93e-09  Convergence criterion met
 ---------------------------------------
 SCF time:   CPU 198.23s  wall 52.00s 
 SCF   energy in the final basis set =   -11445.6753362052
 Total energy in the final basis set =   -11445.6753362052

 --------------------------------------------------------------

                    Orbital Energies (a.u.)
 --------------------------------------------------------------

 Alpha MOs
 -- Occupied --
********-482.8587-482.8586-482.8586-101.5840-101.5840 -62.5115 -62.5115
-62.5114 -62.5114 -56.3323 -56.3323 -56.3322 -56.3322 -56.3281 -56.3281
-56.3280 -56.3280 -56.3276 -56.3276 -56.3276 -56.3276 -10.2901 -10.2901
-10.2841 -10.2840 -10.2836 -10.2835  -9.4989  -9.4989  -8.7203  -8.7203
 -8.7202  -8.7202  -7.2639  -7.2639  -7.2538  -7.2538  -7.2527  -7.2527
 -6.5527  -6.5527  -6.5526  -6.5526  -6.5387  -6.5387  -6.5386  -6.5386
 -6.5376  -6.5376  -6.5375  -6.5375  -2.6633  -2.6633  -2.6633  -2.6633
 -2.6597  -2.6597  -2.6595  -2.6595  -2.6588  -2.6588  -2.6587  -2.6587
 -2.6477  -2.6477  -2.6476  -2.6476  -2.6476  -2.6476  -2.6475  -2.6475
 -0.9635  -0.9222  -0.8825  -0.8706  -0.8279  -0.8204  -0.8097  -0.7463
 -0.7396  -0.6345  -0.6345  -0.5606  -0.5257  -0.4884  -0.4709  -0.4578
 -0.4514  -0.4280  -0.4124  -0.4107  -0.3890  -0.3602  -0.3580  -0.3578
 -0.3404  -0.3329  -0.3289  -0.3185  -0.3131  -0.3036  -0.2824  -0.2705
 -0.2681
 -- Virtual --
 -0.0929  -0.0719  -0.0688  -0.0443  -0.0314  -0.0074  -0.0014   0.0048
  0.0170   0.0204   0.0266   0.0386   0.0388   0.0537   0.0561   0.0585
  0.0604   0.0660   0.0676   0.0683   0.0700   0.0767   0.0857   0.0878
  0.0910   0.0957   0.1008   0.1017   0.1115   0.1202   0.1242   0.1387
  0.1387   0.1396   0.1474   0.1504   0.1544   0.1714   0.1733   0.1752
  0.1753   0.1777   0.1928   0.2033   0.2114   0.2167   0.2193   0.2248
  0.2318   0.2407   0.2491   0.2510   0.2589   0.2594   0.2602   0.2786
  0.2810   0.2862   0.2995   0.3672   0.3702   0.3722   0.3739   0.3921
  0.4113   0.4136   0.4262   0.4279   0.4302   0.4377   0.4379   0.4508
  0.4546   0.4718   0.4764   0.4933   0.4939   0.4966   0.4988   0.4989
  0.5004   0.5173   0.5327   0.5376   0.5421   0.5428   0.5441   0.5452
  0.5507   0.5614   0.5675   0.5676   0.5886   0.5997   0.6105   0.6142
  0.6151   0.6546   0.6630   0.6809   0.7031   0.7260   0.7267   0.7328
  0.7363   0.7396   0.7584   0.7807   0.8023   0.8102   0.8215   0.8299
  0.8318   0.8334   0.8369   0.8394   0.8515   0.8523   0.8576   0.8724
  0.8902   0.9194   0.9291   0.9386   0.9473   0.9598   0.9675   1.0018
  1.0193   1.0382   1.0443   1.0792   1.1174   1.1444   1.1584   1.1922
  1.2306   1.2344   1.2346   1.2445   1.2471   1.2648   1.2762   1.3504
  1.4355   1.4448   1.4582   1.5356   1.5606   1.6262   1.7181   1.7333
  1.7341   1.7534   1.8143   1.8151   1.8383   1.8396   1.9025   1.9824
  1.9857   2.0235   2.0248   2.0413   2.0532   2.0915   2.0979   2.1341
  2.1740   2.1831   2.2159   2.2172   2.2344   2.2460   2.2507   2.2638
  2.2653   2.2827   2.3212   2.3430   2.3685   2.3976   2.4435   2.5137
  2.5500   2.5721   2.5895   2.7157   2.7236   2.8298   2.8309   2.8720
  2.9600   3.0378   3.0413   3.0517   3.0873   3.1510   3.1981   3.3969
  3.4476   3.6415   3.8030   3.8581   3.9744   3.9911   3.9913   3.9920
  4.0105   4.0431   4.0442   4.0655   4.0714   4.0801   4.0866   4.1121
  4.1720   4.2254   4.2607   4.2866   4.3596   4.3699   4.4387   4.4613
  4.8033   6.6546   6.7601   6.8174   6.8177   7.5324   7.5357   7.5554
  7.5811   7.6548   7.6556   7.6563   7.6671   7.7149   7.7181   7.7867
  7.7979   9.7520   9.7898  23.1848  23.7580  23.7637  23.9018  23.9165
 23.9877  25.8083  25.8317  26.1560  26.2793  26.6003  26.6657  47.9274
 48.0125  48.0595  48.0638 215.7417 215.7855 289.7278 289.7307 289.7523
289.7784 289.8504 289.8538 289.8611 289.8669 289.9371 289.9375 290.0111
290.01671020.72601020.83331020.89071020.8967
 --------------------------------------------------------------

          Ground-State Mulliken Net Atomic Charges

     Atom                 Charge (a.u.)
  ----------------------------------------
      1 C                     0.141908
      2 C                    -0.174933
      3 C                    -0.173260
      4 C                     0.141908
      5 C                    -0.174933
      6 C                    -0.173260
      7 Cl                    0.585377
      8 Br                   -0.189800
      9 Br                   -0.189292
     10 Cl                    0.585377
     11 Br                   -0.189800
     12 Br                   -0.189292
  ----------------------------------------
  Sum of atomic charges =     0.000000

 -----------------------------------------------------------------
                    Cartesian Multipole Moments
 -----------------------------------------------------------------
    Charge (ESU x 10^10)
                 0.0000
    Dipole Moment (Debye)
         X      -0.0000      Y       0.0000      Z       0.0000
       Tot       0.0000
    Quadrupole Moments (Debye-Ang)
        XX    -129.3413     XY       0.0000     YY    -133.2495
        XZ      -1.3829     YZ       0.0000     ZZ    -127.7785
    Octopole Moments (Debye-Ang^2)
       XXX    -468.7166    XXY       0.0000    XYY    -160.9598
       YYY       0.0000    XXZ     -93.5456    XYZ       0.0000
       YYZ     -92.9302    XZZ    -156.2800    YZZ       0.0000
       ZZZ    -267.3439
    Hexadecapole Moments (Debye-Ang^3)
      XXXX   -4219.1212   XXXY       0.0000   XXYY    -778.6765
      XYYY       0.0000   YYYY    -158.9243   XXXZ    -194.4950
      XXYZ       0.0000   XYYZ     -49.7071   YYYZ       0.0000
      XXZZ   -1357.8842   XYZZ       0.0000   YYZZ    -721.5009
      XZZZ    -149.2205   YZZZ       0.0000   ZZZZ   -3823.6876
 -----------------------------------------------------------------
 Calculating analytic gradient of the SCF energy
 Gradient of SCF Energy
            1           2           3           4           5           6
    1  -0.0021066  -0.0010003   0.0011420   0.0021066   0.0010003  -0.0011420
    2   0.0000000  -0.0000000   0.0000000   0.0000000   0.0000000  -0.0000000
    3  -0.0011199  -0.0008357   0.0005443   0.0011199   0.0008357  -0.0005443
            7           8           9          10          11          12
    1   0.0011682  -0.0016946   0.0015253  -0.0011682   0.0016946  -0.0015253
    2  -0.0000000   0.0000000  -0.0000000   0.0000000  -0.0000000   0.0000000
    3   0.0007572  -0.0005641   0.0012804  -0.0007572   0.0005641  -0.0012804
 Max gradient component =       2.107E-03
 RMS gradient           =       1.002E-03
 Gradient time:  CPU 86.26 s  wall 21.67 s
 Geometry Optimization Parameters
   NAtoms,    NIC,     NZ,  NCons,   NDum,   NFix, NCnnct, MaxDiis
       12      78      12       0       0       0       0       0

 Cartesian Hessian Update
 Hessian updated using BFGS update


** GEOMETRY OPTIMIZATION IN DELOCALIZED INTERNAL COORDINATES **
   Searching for a Minimum

   Optimization Cycle:   2

                       Coordinates (Angstroms)
     ATOM                X               Y               Z
      1  C        -0.0072800281    0.0000000000   -0.0038346868
      2  C        -0.0088735936    0.0000000000    1.4001475396
      3  C         1.2078367168    0.0000000000    2.1020267652
      4  C         2.4231964585    0.0000000000    1.3986646848
      5  C         2.4247900232    0.0000000000   -0.0053175410
      6  C         1.2080797126    0.0000000000   -0.7071967676
      7  Cl       -1.5092871975    0.0000000000   -0.8714728576
      8  Br       -1.6688853133    0.0000000000    2.3274462700
      9  Br        1.2346463222    0.0000000000    4.0044126151
     10  Cl        3.9252036282    0.0000000000    2.2663028552
     11  Br        4.0848017462    0.0000000000   -0.9326162582
     12  Br        1.1812700924    0.0000000000   -2.6095826187
   Point Group: c1    Number of degrees of freedom:    30


   Energy is -11445.675336205

 Hessian updated using BFGS update

  7 Hessian modes will be used to form the next step
  Hessian Eigenvalues:
     0.201015    0.202709    0.249696    0.286916    0.317012    0.451030
     0.542118

 Minimum search - taking simple RFO step
 Searching for Lamda that Minimizes Along All modes
 Value Taken    Lamda =  -0.00022574
 Step Taken.  Stepsize is  0.024757

                             Maximum     Tolerance    Cnvgd?
         Gradient           0.008159      0.000300      NO
         Displacement       0.022490      0.001200      NO
         Energy change     -0.000790      0.000001      NO


 New Cartesian Coordinates Obtained by Inverse Iteration

 Displacement from previous Coordinates is:  0.061975
 ----------------------------------------------------------------
             Standard Nuclear Orientation (Angstroms)
    I     Atom           X                Y                Z
 ----------------------------------------------------------------
    1      C      -0.0074319048     0.0000000000    -0.0038107643
    2      C      -0.0074818097     0.0000000000     1.4004108993
    3      C       1.2070031247     0.0000000000     2.1007250775
    4      C       2.4233483334     0.0000000000     1.3986407615
    5      C       2.4233982373     0.0000000000    -0.0055809012
    6      C       1.2089133037     0.0000000000    -0.7058950798
    7      Cl     -1.5117382781     0.0000000000    -0.8728446404
    8      Br     -1.6585405346     0.0000000000     2.3398082659
    9      Br      1.2186527893     0.0000000000     4.0012752402
   10      Cl      3.9276547037     0.0000000000     2.2676746427
   11      Br      4.0744569625     0.0000000000    -0.9449782590
   12      Br      1.1972636402     0.0000000000    -2.6064452424
 ----------------------------------------------------------------
 Nuclear Repulsion Energy =        2672.66739698 hartrees
 There are      105 alpha and      105 beta electrons
 Applying Cartesian multipole field
    Component          Value
    ---------          -----
     (2,0,0)        1.00000E-11
     (0,2,0)        2.00000E-11
     (0,0,2)       -3.00000E-11
 Nucleus-field energy     =    -0.0000000841 hartrees
 Requested basis set is 6-311++G(d,p)
 There are 138 shells and 384 basis functions
 A cutoff of  1.0D-11 yielded   6246 shell pairs
 There are     54595 function pairs (     59986 Cartesian)
 Smallest overlap matrix eigenvalue = 2.42E-07

 Q-Chem warning in module stvman/mkSTV.C, line 318:

 Overlap eigenvalue is smaller than square root of threshold
 Use THRESH >= 12 to get rid of this warning

 Linear dependence detected in AO basis
 Tighter screening thresholds may be required for diffuse basis sets
 Use S2THRESH > 14 and THRESH = 14 in case of SCF convergence issues
 Number of orthogonalized atomic orbitals = 382
 Maximum deviation from orthogonality = 2.256E-10
 Guess MOs from SCF MO coefficient file

 -----------------------------------------------------------------------
  General SCF calculation program by
  Eric Jon Sundstrom, Paul Horn, Yuezhi Mao, Dmitri Zuev, Alec White,
  David Stuck, Shaama M.S., Shane Yost, Joonho Lee, David Small,
  Daniel Levine, Susi Lehtola, Hugh Burton, Evgeny Epifanovsky,
  Bang C. Huynh
 -----------------------------------------------------------------------
 Exchange:     0.2000 Hartree-Fock + 0.0800 Slater + 0.7200 B88
 Correlation:  0.1900 VWN1RPA + 0.8100 LYP
 Using SG-1 standard quadrature grid
 using 4 threads for integral computing
 -------------------------------------------------------
 OpenMP Integral computing Module                
 Release: version 2.0, May 2017, Q-Chem Inc. Pleasanton 
 -------------------------------------------------------
 A restricted SCF calculation will be
 performed using DIIS
 SCF converges when DIIS error is below 1.0e-08
 ---------------------------------------
  Cycle       Energy         DIIS error
 ---------------------------------------
    1  -11445.6752980654      9.10e-05  
    2  -11445.6754109940      2.59e-05  
    3  -11445.6753984045      3.71e-05  
    4  -11445.6754223913      5.84e-06  
    5  -11445.6754229623      2.67e-06  
    6  -11445.6754230949      5.58e-07  
    7  -11445.6754231001      7.97e-08  
    8  -11445.6754231004      2.75e-08  
    9  -11445.6754231014      6.75e-09  Convergence criterion met
 ---------------------------------------
 SCF time:   CPU 179.96s  wall 47.00s 
 SCF   energy in the final basis set =   -11445.6754231014
 Total energy in the final basis set =   -11445.6754231014

 --------------------------------------------------------------

                    Orbital Energies (a.u.)
 --------------------------------------------------------------

 Alpha MOs
 -- Occupied --
********-482.8586-482.8585-482.8585-101.5841-101.5841 -62.5114 -62.5114
-62.5113 -62.5113 -56.3322 -56.3322 -56.3321 -56.3321 -56.3280 -56.3280
-56.3279 -56.3279 -56.3276 -56.3276 -56.3275 -56.3275 -10.2903 -10.2903
-10.2837 -10.2837 -10.2832 -10.2832  -9.4989  -9.4989  -8.7203  -8.7203
 -8.7202  -8.7202  -7.2639  -7.2639  -7.2538  -7.2538  -7.2527  -7.2527
 -6.5526  -6.5526  -6.5526  -6.5526  -6.5387  -6.5387  -6.5386  -6.5386
 -6.5376  -6.5376  -6.5375  -6.5375  -2.6633  -2.6633  -2.6633  -2.6633
 -2.6597  -2.6597  -2.6595  -2.6595  -2.6588  -2.6588  -2.6587  -2.6587
 -2.6477  -2.6477  -2.6476  -2.6476  -2.6476  -2.6476  -2.6475  -2.6475
 -0.9635  -0.9213  -0.8836  -0.8707  -0.8277  -0.8204  -0.8103  -0.7463
 -0.7398  -0.6351  -0.6341  -0.5608  -0.5258  -0.4881  -0.4710  -0.4578
 -0.4518  -0.4281  -0.4123  -0.4102  -0.3898  -0.3596  -0.3581  -0.3574
 -0.3415  -0.3327  -0.3288  -0.3201  -0.3133  -0.3024  -0.2820  -0.2704
 -0.2682
 -- Virtual --
 -0.0928  -0.0714  -0.0691  -0.0440  -0.0310  -0.0074  -0.0006   0.0044
  0.0165   0.0204   0.0265   0.0386   0.0388   0.0536   0.0562   0.0587
  0.0605   0.0659   0.0678   0.0683   0.0700   0.0768   0.0856   0.0879
  0.0917   0.0950   0.1010   0.1018   0.1114   0.1203   0.1244   0.1385
  0.1387   0.1394   0.1476   0.1504   0.1540   0.1713   0.1724   0.1751
  0.1753   0.1780   0.1944   0.2037   0.2119   0.2175   0.2188   0.2243
  0.2323   0.2405   0.2499   0.2514   0.2585   0.2593   0.2596   0.2787
  0.2811   0.2852   0.3002   0.3676   0.3700   0.3723   0.3741   0.3921
  0.4110   0.4134   0.4262   0.4279   0.4300   0.4375   0.4382   0.4511
  0.4549   0.4715   0.4734   0.4917   0.4931   0.4963   0.4988   0.4999
  0.5012   0.5194   0.5320   0.5373   0.5423   0.5429   0.5434   0.5444
  0.5520   0.5625   0.5664   0.5687   0.5887   0.6005   0.6107   0.6149
  0.6151   0.6549   0.6669   0.6833   0.7034   0.7250   0.7255   0.7331
  0.7361   0.7403   0.7585   0.7809   0.8018   0.8111   0.8224   0.8314
  0.8321   0.8328   0.8374   0.8397   0.8518   0.8523   0.8588   0.8719
  0.8899   0.9190   0.9287   0.9387   0.9464   0.9597   0.9691   1.0029
  1.0194   1.0366   1.0452   1.0816   1.1164   1.1431   1.1583   1.1901
  1.2312   1.2353   1.2359   1.2454   1.2475   1.2636   1.2753   1.3509
  1.4356   1.4453   1.4605   1.5356   1.5630   1.6248   1.7191   1.7329
  1.7359   1.7528   1.8146   1.8157   1.8376   1.8415   1.9029   1.9829
  1.9861   2.0231   2.0262   2.0409   2.0530   2.0946   2.0958   2.1332
  2.1767   2.1821   2.2156   2.2198   2.2355   2.2471   2.2506   2.2652
  2.2657   2.2821   2.3227   2.3443   2.3680   2.3968   2.4421   2.5133
  2.5489   2.5724   2.5899   2.7157   2.7238   2.8299   2.8312   2.8739
  2.9601   3.0383   3.0420   3.0534   3.0863   3.1530   3.1979   3.3965
  3.4495   3.6427   3.8057   3.8568   3.9738   3.9905   3.9919   3.9930
  4.0087   4.0433   4.0445   4.0677   4.0757   4.0804   4.0838   4.1128
  4.1726   4.2252   4.2601   4.2887   4.3605   4.3713   4.4378   4.4601
  4.8044   6.6544   6.7592   6.8193   6.8211   7.5327   7.5360   7.5553
  7.5811   7.6554   7.6572   7.6578   7.6694   7.7134   7.7149   7.7883
  7.7990   9.7516   9.7886  23.1842  23.7566  23.7677  23.9008  23.9231
 23.9916  25.8076  25.8310  26.1516  26.2766  26.5994  26.6648  47.9268
 48.0115  48.0623  48.0657 215.7412 215.7842 289.7283 289.7311 289.7522
289.7784 289.8487 289.8572 289.8630 289.8675 289.9361 289.9372 290.0128
290.01761020.72521020.83201020.89441020.8991
 --------------------------------------------------------------

          Ground-State Mulliken Net Atomic Charges

     Atom                 Charge (a.u.)
  ----------------------------------------
      1 C                     0.177338
      2 C                    -0.191659
      3 C                    -0.190714
      4 C                     0.177338
      5 C                    -0.191659
      6 C                    -0.190714
      7 Cl                    0.585097
      8 Br                   -0.190271
      9 Br                   -0.189791
     10 Cl                    0.585097
     11 Br                   -0.190271
     12 Br                   -0.189791
  ----------------------------------------
  Sum of atomic charges =     0.000000

 -----------------------------------------------------------------
                    Cartesian Multipole Moments
 -----------------------------------------------------------------
    Charge (ESU x 10^10)
                 0.0000
    Dipole Moment (Debye)
         X      -0.0000      Y       0.0000      Z       0.0000
       Tot       0.0000
    Quadrupole Moments (Debye-Ang)
        XX    -129.4769     XY      -0.0000     YY    -133.2334
        XZ      -1.6050     YZ      -0.0000     ZZ    -127.6651
    Octopole Moments (Debye-Ang^2)
       XXX    -469.2081    XXY      -0.0000    XYY    -160.9404
       YYY       0.0000    XXZ     -94.1767    XYZ      -0.0000
       YYZ     -92.9190    XZZ    -156.4527    YZZ       0.0000
       ZZZ    -267.1066
    Hexadecapole Moments (Debye-Ang^3)
      XXXX   -4213.7812   XXXY      -0.0000   XXYY    -776.7937
      XYYY      -0.0000   YYYY    -158.8783   XXXZ    -188.7214
      XXYZ       0.0000   XYYZ     -47.4002   YYYZ      -0.0000
      XXZZ   -1356.1218   XYZZ      -0.0000   YYZZ    -722.1619
      XZZZ    -147.1204   YZZZ      -0.0000   ZZZZ   -3826.9522
 -----------------------------------------------------------------
 Calculating analytic gradient of the SCF energy
 Gradient of SCF Energy
            1           2           3           4           5           6
    1  -0.0012477   0.0002067  -0.0006215   0.0012477  -0.0002067   0.0006215
    2   0.0000000   0.0000000  -0.0000000  -0.0000000  -0.0000000   0.0000000
    3  -0.0006475   0.0006081   0.0001968   0.0006475  -0.0006081  -0.0001968
            7           8           9          10          11          12
    1  -0.0000855   0.0000094  -0.0003893   0.0000855  -0.0000094   0.0003893
    2   0.0000000  -0.0000000   0.0000000  -0.0000000   0.0000000  -0.0000000
    3   0.0000466   0.0006243   0.0002934  -0.0000466  -0.0006243  -0.0002934
 Max gradient component =       1.248E-03
 RMS gradient           =       4.378E-04
 Gradient time:  CPU 86.67 s  wall 21.77 s
 Geometry Optimization Parameters
   NAtoms,    NIC,     NZ,  NCons,   NDum,   NFix, NCnnct, MaxDiis
       12      78      12       0       0       0       0       0

 Cartesian Hessian Update
 Hessian updated using BFGS update


** GEOMETRY OPTIMIZATION IN DELOCALIZED INTERNAL COORDINATES **
   Searching for a Minimum

   Optimization Cycle:   3

                       Coordinates (Angstroms)
     ATOM                X               Y               Z
      1  C        -0.0074319048    0.0000000000   -0.0038107643
      2  C        -0.0074818097    0.0000000000    1.4004108993
      3  C         1.2070031247    0.0000000000    2.1007250775
      4  C         2.4233483334    0.0000000000    1.3986407615
      5  C         2.4233982373    0.0000000000   -0.0055809012
      6  C         1.2089133037    0.0000000000   -0.7058950798
      7  Cl       -1.5117382781    0.0000000000   -0.8728446404
      8  Br       -1.6585405346    0.0000000000    2.3398082659
      9  Br        1.2186527893    0.0000000000    4.0012752402
     10  Cl        3.9276547037    0.0000000000    2.2676746427
     11  Br        4.0744569625    0.0000000000   -0.9449782590
     12  Br        1.1972636402    0.0000000000   -2.6064452424
   Point Group: c1    Number of degrees of freedom:    30


   Energy is -11445.675423101

 Hessian updated using BFGS update

  9 Hessian modes will be used to form the next step
  Hessian Eigenvalues:
     0.197096    0.201016    0.248633    0.249956    0.301987    0.377552
     0.442664    0.464879    0.563071

 Minimum search - taking simple RFO step
 Searching for Lamda that Minimizes Along All modes
 Value Taken    Lamda =  -0.00002999
 Step Taken.  Stepsize is  0.008813

                             Maximum     Tolerance    Cnvgd?
         Gradient           0.002865      0.000300      NO
         Displacement       0.006052      0.001200      NO
         Energy change     -0.000087      0.000001      NO


 New Cartesian Coordinates Obtained by Inverse Iteration

 Displacement from previous Coordinates is:  0.018924
 ----------------------------------------------------------------
             Standard Nuclear Orientation (Angstroms)
    I     Atom           X                Y                Z
 ----------------------------------------------------------------
    1      C      -0.0058634842     0.0000000000    -0.0028951957
    2      C      -0.0070374786     0.0000000000     1.4000825666
    3      C       1.2071003262     0.0000000000     2.1001133402
    4      C       2.4217799095     0.0000000000     1.3977251910
    5      C       2.4229539047     0.0000000000    -0.0052525680
    6      C       1.2088161024     0.0000000000    -0.7052833406
    7      Cl     -1.5100015755     0.0000000000    -0.8719517224
    8      Br     -1.6592836026     0.0000000000     2.3353151854
    9      Br      1.2229866264     0.0000000000     3.9995965379
   10      Cl      3.9259180008     0.0000000000     2.2667817176
   11      Br      4.0752000336     0.0000000000    -0.9404851838
   12      Br      1.1929298049     0.0000000000    -2.6047665282
 ----------------------------------------------------------------
 Nuclear Repulsion Energy =        2673.73322237 hartrees
 There are      105 alpha and      105 beta electrons
 Applying Cartesian multipole field
    Component          Value
    ---------          -----
     (2,0,0)        1.00000E-11
     (0,2,0)        2.00000E-11
     (0,0,2)       -3.00000E-11
 Nucleus-field energy     =    -0.0000000839 hartrees
 Requested basis set is 6-311++G(d,p)
 There are 138 shells and 384 basis functions
 A cutoff of  1.0D-11 yielded   6248 shell pairs
 There are     54597 function pairs (     59988 Cartesian)
 Smallest overlap matrix eigenvalue = 2.40E-07

 Q-Chem warning in module stvman/mkSTV.C, line 318:

 Overlap eigenvalue is smaller than square root of threshold
 Use THRESH >= 12 to get rid of this warning

 Linear dependence detected in AO basis
 Tighter screening thresholds may be required for diffuse basis sets
 Use S2THRESH > 14 and THRESH = 14 in case of SCF convergence issues
 Number of orthogonalized atomic orbitals = 382
 Maximum deviation from orthogonality = 1.390E-10
 Guess MOs from SCF MO coefficient file

 -----------------------------------------------------------------------
  General SCF calculation program by
  Eric Jon Sundstrom, Paul Horn, Yuezhi Mao, Dmitri Zuev, Alec White,
  David Stuck, Shaama M.S., Shane Yost, Joonho Lee, David Small,
  Daniel Levine, Susi Lehtola, Hugh Burton, Evgeny Epifanovsky,
  Bang C. Huynh
 -----------------------------------------------------------------------
 Exchange:     0.2000 Hartree-Fock + 0.0800 Slater + 0.7200 B88
 Correlation:  0.1900 VWN1RPA + 0.8100 LYP
 Using SG-1 standard quadrature grid
 using 4 threads for integral computing
 -------------------------------------------------------
 OpenMP Integral computing Module                
 Release: version 2.0, May 2017, Q-Chem Inc. Pleasanton 
 -------------------------------------------------------
 A restricted SCF calculation will be
 performed using DIIS
 SCF converges when DIIS error is below 1.0e-08
 ---------------------------------------
  Cycle       Energy         DIIS error
 ---------------------------------------
    1  -11445.6754211596      3.49e-05  
    2  -11445.6754343407      1.11e-05  
    3  -11445.6754294810      1.91e-05  
    4  -11445.6754367533      1.66e-06  
    5  -11445.6754367929      5.41e-07  
    6  -11445.6754367985      2.13e-07  
    7  -11445.6754367997      4.14e-08  
    8  -11445.6754368011      1.17e-08  
    9  -11445.6754368000      2.31e-09  Convergence criterion met
 ---------------------------------------
 SCF time:   CPU 174.27s  wall 45.00s 
 SCF   energy in the final basis set =   -11445.6754368000
 Total energy in the final basis set =   -11445.6754368000

 --------------------------------------------------------------

                    Orbital Energies (a.u.)
 --------------------------------------------------------------

 Alpha MOs
 -- Occupied --
********-482.8586-482.8585-482.8585-101.5839-101.5839 -62.5114 -62.5114
-62.5113 -62.5113 -56.3322 -56.3322 -56.3321 -56.3321 -56.3280 -56.3280
-56.3279 -56.3279 -56.3276 -56.3276 -56.3275 -56.3275 -10.2899 -10.2899
-10.2835 -10.2834 -10.2829 -10.2829  -9.4987  -9.4987  -8.7203  -8.7203
 -8.7202  -8.7202  -7.2638  -7.2638  -7.2536  -7.2536  -7.2526  -7.2526
 -6.5526  -6.5526  -6.5526  -6.5526  -6.5387  -6.5387  -6.5386  -6.5386
 -6.5376  -6.5376  -6.5375  -6.5375  -2.6633  -2.6633  -2.6633  -2.6633
 -2.6597  -2.6597  -2.6595  -2.6595  -2.6588  -2.6588  -2.6587  -2.6587
 -2.6477  -2.6477  -2.6476  -2.6476  -2.6476  -2.6476  -2.6475  -2.6475
 -0.9640  -0.9215  -0.8839  -0.8706  -0.8280  -0.8205  -0.8105  -0.7464
 -0.7399  -0.6351  -0.6344  -0.5611  -0.5259  -0.4879  -0.4714  -0.4580
 -0.4520  -0.4280  -0.4125  -0.4103  -0.3899  -0.3598  -0.3580  -0.3576
 -0.3412  -0.3328  -0.3289  -0.3196  -0.3133  -0.3027  -0.2820  -0.2705
 -0.2682
 -- Virtual --
 -0.0926  -0.0713  -0.0688  -0.0437  -0.0308  -0.0074  -0.0004   0.0047
  0.0167   0.0204   0.0265   0.0385   0.0388   0.0537   0.0562   0.0588
  0.0605   0.0660   0.0681   0.0684   0.0701   0.0768   0.0856   0.0880
  0.0917   0.0953   0.1010   0.1017   0.1115   0.1204   0.1244   0.1386
  0.1387   0.1395   0.1476   0.1504   0.1541   0.1713   0.1728   0.1752
  0.1754   0.1779   0.1943   0.2036   0.2122   0.2174   0.2190   0.2249
  0.2324   0.2406   0.2497   0.2512   0.2586   0.2594   0.2599   0.2787
  0.2812   0.2856   0.3000   0.3680   0.3701   0.3725   0.3740   0.3921
  0.4110   0.4137   0.4262   0.4283   0.4300   0.4378   0.4382   0.4509
  0.4549   0.4717   0.4744   0.4925   0.4932   0.4969   0.4988   0.5002
  0.5009   0.5195   0.5322   0.5372   0.5421   0.5435   0.5437   0.5447
  0.5530   0.5622   0.5667   0.5685   0.5889   0.6013   0.6108   0.6148
  0.6154   0.6549   0.6662   0.6831   0.7036   0.7255   0.7259   0.7334
  0.7365   0.7408   0.7584   0.7810   0.8019   0.8109   0.8223   0.8315
  0.8322   0.8332   0.8373   0.8405   0.8519   0.8529   0.8588   0.8718
  0.8904   0.9192   0.9291   0.9389   0.9467   0.9603   0.9696   1.0032
  1.0201   1.0374   1.0455   1.0817   1.1168   1.1440   1.1583   1.1912
  1.2315   1.2352   1.2363   1.2464   1.2472   1.2644   1.2757   1.3513
  1.4362   1.4455   1.4604   1.5358   1.5637   1.6263   1.7198   1.7335
  1.7366   1.7542   1.8153   1.8167   1.8390   1.8417   1.9037   1.9829
  1.9861   2.0233   2.0271   2.0417   2.0534   2.0951   2.0959   2.1341
  2.1766   2.1830   2.2161   2.2201   2.2367   2.2487   2.2508   2.2654
  2.2669   2.2835   2.3230   2.3445   2.3699   2.3973   2.4434   2.5143
  2.5494   2.5728   2.5904   2.7161   2.7241   2.8304   2.8315   2.8755
  2.9609   3.0392   3.0430   3.0557   3.0870   3.1543   3.1997   3.3985
  3.4496   3.6451   3.8065   3.8581   3.9739   3.9908   3.9918   3.9928
  4.0092   4.0435   4.0446   4.0675   4.0749   4.0807   4.0850   4.1131
  4.1730   4.2260   4.2610   4.2890   4.3605   4.3713   4.4382   4.4606
  4.8064   6.6551   6.7600   6.8191   6.8212   7.5327   7.5360   7.5554
  7.5813   7.6559   7.6569   7.6577   7.6693   7.7142   7.7162   7.7886
  7.7997   9.7517   9.7890  23.1842  23.7599  23.7694  23.9054  23.9256
 23.9956  25.8079  25.8314  26.1534  26.2780  26.6003  26.6653  47.9275
 48.0122  48.0624  48.0654 215.7413 215.7847 289.7283 289.7311 289.7523
289.7786 289.8496 289.8567 289.8629 289.8679 289.9369 289.9378 290.0131
290.01831020.72601020.83281020.89441020.8988
 --------------------------------------------------------------

          Ground-State Mulliken Net Atomic Charges

     Atom                 Charge (a.u.)
  ----------------------------------------
      1 C                     0.171039
      2 C                    -0.188371
      3 C                    -0.187308
      4 C                     0.171039
      5 C                    -0.188371
      6 C                    -0.187308
      7 Cl                    0.584775
      8 Br                   -0.190284
      9 Br                   -0.189850
     10 Cl                    0.584775
     11 Br                   -0.190284
     12 Br                   -0.189850
  ----------------------------------------
  Sum of atomic charges =     0.000000

 -----------------------------------------------------------------
                    Cartesian Multipole Moments
 -----------------------------------------------------------------
    Charge (ESU x 10^10)
                 0.0000
    Dipole Moment (Debye)
         X      -0.0000      Y       0.0000      Z       0.0000
       Tot       0.0000
    Quadrupole Moments (Debye-Ang)
        XX    -129.4599     XY      -0.0000     YY    -133.2132
        XZ      -1.5687     YZ       0.0000     ZZ    -127.6913
    Octopole Moments (Debye-Ang^2)
       XXX    -469.1463    XXY       0.0000    XYY    -160.9160
       YYY       0.0000    XXZ     -94.0771    XYZ      -0.0000
       YYZ     -92.9049    XZZ    -156.4338    YZZ       0.0000
       ZZZ    -267.1615
    Hexadecapole Moments (Debye-Ang^3)
      XXXX   -4212.0634   XXXY       0.0000   XXYY    -776.5938
      XYYY      -0.0000   YYYY    -158.8333   XXXZ    -191.0083
      XXYZ      -0.0000   XYYZ     -48.1948   YYYZ       0.0000
      XXZZ   -1355.3523   XYZZ       0.0000   YYZZ    -721.0535
      XZZZ    -148.2117   YZZZ       0.0000   ZZZZ   -3821.4115
 -----------------------------------------------------------------
 Calculating analytic gradient of the SCF energy
 Gradient of SCF Energy
            1           2           3           4           5           6
    1  -0.0003333   0.0002760  -0.0001773   0.0003333  -0.0002760   0.0001773
    2   0.0000000  -0.0000000  -0.0000000  -0.0000000  -0.0000000   0.0000000
    3  -0.0001463   0.0001007  -0.0001485   0.0001463  -0.0001007   0.0001485
            7           8           9          10          11          12
    1   0.0001963   0.0001231   0.0001111  -0.0001963  -0.0001231  -0.0001111
    2   0.0000000   0.0000000   0.0000000  -0.0000000  -0.0000000  -0.0000000
    3   0.0001897  -0.0000126  -0.0001413  -0.0001897   0.0000126   0.0001413
 Max gradient component =       3.333E-04
 RMS gradient           =       1.480E-04
 Gradient time:  CPU 86.47 s  wall 21.72 s
 Geometry Optimization Parameters
   NAtoms,    NIC,     NZ,  NCons,   NDum,   NFix, NCnnct, MaxDiis
       12      78      12       0       0       0       0       0

 Cartesian Hessian Update
 Hessian updated using BFGS update


** GEOMETRY OPTIMIZATION IN DELOCALIZED INTERNAL COORDINATES **
   Searching for a Minimum

   Optimization Cycle:   4

                       Coordinates (Angstroms)
     ATOM                X               Y               Z
      1  C        -0.0058634842    0.0000000000   -0.0028951957
      2  C        -0.0070374786    0.0000000000    1.4000825666
      3  C         1.2071003262    0.0000000000    2.1001133402
      4  C         2.4217799095    0.0000000000    1.3977251910
      5  C         2.4229539047    0.0000000000   -0.0052525680
      6  C         1.2088161024    0.0000000000   -0.7052833406
      7  Cl       -1.5100015755    0.0000000000   -0.8719517224
      8  Br       -1.6592836026    0.0000000000    2.3353151854
      9  Br        1.2229866264    0.0000000000    3.9995965379
     10  Cl        3.9259180008    0.0000000000    2.2667817176
     11  Br        4.0752000336    0.0000000000   -0.9404851838
     12  Br        1.1929298049    0.0000000000   -2.6047665282
   Point Group: c1    Number of degrees of freedom:    30


   Energy is -11445.675436800

 Hessian updated using BFGS update

 10 Hessian modes will be used to form the next step
  Hessian Eigenvalues:
     0.200889    0.205718    0.239975    0.249895    0.250016    0.302351
     0.384789    0.464874    0.493578    0.535190

 Minimum search - taking simple RFO step
 Searching for Lamda that Minimizes Along All modes
 Value Taken    Lamda =  -0.00000138
 Step Taken.  Stepsize is  0.002086

                             Maximum     Tolerance    Cnvgd?
         Gradient           0.000566      0.000300      NO
         Displacement       0.001376      0.001200      NO
         Energy change     -0.000014      0.000001      NO


 New Cartesian Coordinates Obtained by Inverse Iteration

 Displacement from previous Coordinates is:  0.002590
 ----------------------------------------------------------------
             Standard Nuclear Orientation (Angstroms)
    I     Atom           X                Y                Z
 ----------------------------------------------------------------
    1      C      -0.0057456489     0.0000000000    -0.0028176679
    2      C      -0.0072742221     0.0000000000     1.4002601384
    3      C       1.2070827298     0.0000000000     2.1004036970
    4      C       2.4216620748     0.0000000000     1.3976476664
    5      C       2.4231906453     0.0000000000    -0.0054301356
    6      C       1.2088336979     0.0000000000    -0.7055736998
    7      Cl     -1.5102863135     0.0000000000    -0.8720257935
    8      Br     -1.6597415358     0.0000000000     2.3355955780
    9      Br      1.2228876262     0.0000000000     4.0001983755
   10      Cl      3.9262027394     0.0000000000     2.2668557924
   11      Br      4.0756579657     0.0000000000    -0.9407655666
   12      Br      1.1930288086     0.0000000000    -2.6053683844
 ----------------------------------------------------------------
 Nuclear Repulsion Energy =        2673.33099742 hartrees
 There are      105 alpha and      105 beta electrons
 Applying Cartesian multipole field
    Component          Value
    ---------          -----
     (2,0,0)        1.00000E-11
     (0,2,0)        2.00000E-11
     (0,0,2)       -3.00000E-11
 Nucleus-field energy     =    -0.0000000839 hartrees
 Requested basis set is 6-311++G(d,p)
 There are 138 shells and 384 basis functions
 A cutoff of  1.0D-11 yielded   6248 shell pairs
 There are     54597 function pairs (     59988 Cartesian)
 Smallest overlap matrix eigenvalue = 2.40E-07

 Q-Chem warning in module stvman/mkSTV.C, line 318:

 Overlap eigenvalue is smaller than square root of threshold
 Use THRESH >= 12 to get rid of this warning

 Linear dependence detected in AO basis
 Tighter screening thresholds may be required for diffuse basis sets
 Use S2THRESH > 14 and THRESH = 14 in case of SCF convergence issues
 Number of orthogonalized atomic orbitals = 382
 Maximum deviation from orthogonality = 1.336E-10
 Guess MOs from SCF MO coefficient file

 -----------------------------------------------------------------------
  General SCF calculation program by
  Eric Jon Sundstrom, Paul Horn, Yuezhi Mao, Dmitri Zuev, Alec White,
  David Stuck, Shaama M.S., Shane Yost, Joonho Lee, David Small,
  Daniel Levine, Susi Lehtola, Hugh Burton, Evgeny Epifanovsky,
  Bang C. Huynh
 -----------------------------------------------------------------------
 Exchange:     0.2000 Hartree-Fock + 0.0800 Slater + 0.7200 B88
 Correlation:  0.1900 VWN1RPA + 0.8100 LYP
 Using SG-1 standard quadrature grid
 using 4 threads for integral computing
 -------------------------------------------------------
 OpenMP Integral computing Module                
 Release: version 2.0, May 2017, Q-Chem Inc. Pleasanton 
 -------------------------------------------------------
 A restricted SCF calculation will be
 performed using DIIS
 SCF converges when DIIS error is below 1.0e-08
 ---------------------------------------
  Cycle       Energy         DIIS error
 ---------------------------------------
    1  -11445.6754372345      6.10e-06  
    2  -11445.6754375190      2.32e-06  
    3  -11445.6754373259      3.89e-06  
    4  -11445.6754376231      1.74e-07  
    5  -11445.6754376250      5.92e-08  
    6  -11445.6754376254      2.38e-08  
    7  -11445.6754376231      7.36e-09  Convergence criterion met
 ---------------------------------------
 SCF time:   CPU 138.14s  wall 36.00s 
 SCF   energy in the final basis set =   -11445.6754376231
 Total energy in the final basis set =   -11445.6754376231

 --------------------------------------------------------------

                    Orbital Energies (a.u.)
 --------------------------------------------------------------

 Alpha MOs
 -- Occupied --
********-482.8586-482.8585-482.8585-101.5839-101.5839 -62.5115 -62.5115
-62.5113 -62.5113 -56.3322 -56.3322 -56.3321 -56.3321 -56.3281 -56.3281
-56.3279 -56.3279 -56.3276 -56.3276 -56.3275 -56.3275 -10.2900 -10.2900
-10.2835 -10.2835 -10.2830 -10.2830  -9.4987  -9.4987  -8.7203  -8.7203
 -8.7202  -8.7202  -7.2637  -7.2637  -7.2536  -7.2536  -7.2525  -7.2525
 -6.5527  -6.5527  -6.5526  -6.5526  -6.5388  -6.5388  -6.5386  -6.5386
 -6.5376  -6.5376  -6.5375  -6.5375  -2.6633  -2.6633  -2.6633  -2.6633
 -2.6598  -2.6598  -2.6595  -2.6595  -2.6588  -2.6588  -2.6587  -2.6587
 -2.6477  -2.6477  -2.6476  -2.6476  -2.6476  -2.6476  -2.6475  -2.6475
 -0.9639  -0.9214  -0.8838  -0.8705  -0.8280  -0.8205  -0.8105  -0.7464
 -0.7399  -0.6351  -0.6344  -0.5611  -0.5259  -0.4878  -0.4713  -0.4580
 -0.4520  -0.4279  -0.4125  -0.4103  -0.3899  -0.3598  -0.3579  -0.3576
 -0.3412  -0.3328  -0.3289  -0.3196  -0.3134  -0.3027  -0.2820  -0.2705
 -0.2682
 -- Virtual --
 -0.0927  -0.0714  -0.0688  -0.0438  -0.0309  -0.0074  -0.0005   0.0046
  0.0167   0.0204   0.0265   0.0385   0.0388   0.0536   0.0562   0.0588
  0.0605   0.0659   0.0681   0.0683   0.0701   0.0768   0.0856   0.0880
  0.0916   0.0953   0.1010   0.1017   0.1115   0.1204   0.1244   0.1386
  0.1387   0.1395   0.1476   0.1504   0.1541   0.1713   0.1728   0.1752
  0.1754   0.1779   0.1942   0.2036   0.2121   0.2174   0.2190   0.2248
  0.2323   0.2406   0.2497   0.2512   0.2585   0.2593   0.2599   0.2787
  0.2811   0.2856   0.3001   0.3679   0.3701   0.3725   0.3741   0.3921
  0.4110   0.4137   0.4262   0.4282   0.4300   0.4377   0.4382   0.4510
  0.4549   0.4717   0.4744   0.4924   0.4932   0.4967   0.4988   0.5002
  0.5008   0.5194   0.5322   0.5372   0.5421   0.5434   0.5437   0.5446
  0.5528   0.5622   0.5667   0.5684   0.5888   0.6011   0.6108   0.6147
  0.6153   0.6549   0.6661   0.6830   0.7036   0.7254   0.7258   0.7333
  0.7366   0.7406   0.7584   0.7810   0.8019   0.8109   0.8223   0.8315
  0.8323   0.8331   0.8373   0.8404   0.8519   0.8527   0.8587   0.8718
  0.8904   0.9192   0.9291   0.9389   0.9466   0.9602   0.9693   1.0031
  1.0199   1.0373   1.0455   1.0816   1.1167   1.1438   1.1581   1.1911
  1.2313   1.2350   1.2361   1.2463   1.2472   1.2644   1.2755   1.3512
  1.4361   1.4455   1.4604   1.5356   1.5633   1.6261   1.7197   1.7332
  1.7362   1.7541   1.8151   1.8166   1.8391   1.8414   1.9036   1.9828
  1.9861   2.0233   2.0269   2.0415   2.0533   2.0951   2.0958   2.1340
  2.1763   2.1829   2.2161   2.2199   2.2364   2.2485   2.2508   2.2654
  2.2666   2.2832   2.3228   2.3444   2.3696   2.3973   2.4431   2.5142
  2.5491   2.5727   2.5903   2.7161   2.7239   2.8303   2.8314   2.8752
  2.9608   3.0389   3.0428   3.0553   3.0866   3.1540   3.1994   3.3984
  3.4490   3.6448   3.8063   3.8578   3.9739   3.9907   3.9918   3.9928
  4.0092   4.0434   4.0446   4.0674   4.0748   4.0806   4.0848   4.1130
  4.1730   4.2258   4.2608   4.2889   4.3605   4.3712   4.4381   4.4606
  4.8062   6.6550   6.7599   6.8190   6.8210   7.5326   7.5359   7.5553
  7.5812   7.6557   7.6569   7.6577   7.6693   7.7141   7.7162   7.7886
  7.7994   9.7515   9.7889  23.1841  23.7597  23.7689  23.9051  23.9248
 23.9949  25.8079  25.8313  26.1532  26.2778  26.5998  26.6646  47.9274
 48.0121  48.0622  48.0654 215.7411 215.7845 289.7283 289.7311 289.7523
289.7785 289.8495 289.8567 289.8628 289.8678 289.9368 289.9376 290.0131
290.01801020.72601020.83271020.89421020.8987
 --------------------------------------------------------------

          Ground-State Mulliken Net Atomic Charges

     Atom                 Charge (a.u.)
  ----------------------------------------
      1 C                     0.170517
      2 C                    -0.188212
      3 C                    -0.186951
      4 C                     0.170517
      5 C                    -0.188213
      6 C                    -0.186951
      7 Cl                    0.584709
      8 Br                   -0.190250
      9 Br                   -0.189812
     10 Cl                    0.584709
     11 Br                   -0.190250
     12 Br                   -0.189812
  ----------------------------------------
  Sum of atomic charges =     0.000000

 -----------------------------------------------------------------
                    Cartesian Multipole Moments
 -----------------------------------------------------------------
    Charge (ESU x 10^10)
                 0.0000
    Dipole Moment (Debye)
         X      -0.0000      Y       0.0000      Z       0.0000
       Tot       0.0000
    Quadrupole Moments (Debye-Ang)
        XX    -129.4644     XY      -0.0000     YY    -133.2183
        XZ      -1.5802     YZ      -0.0000     ZZ    -127.6855
    Octopole Moments (Debye-Ang^2)
       XXX    -469.1627    XXY      -0.0000    XYY    -160.9221
       YYY       0.0000    XXZ     -94.1082    XYZ       0.0000
       YYZ     -92.9084    XZZ    -156.4430    YZZ      -0.0000
       ZZZ    -267.1494
    Hexadecapole Moments (Debye-Ang^3)
      XXXX   -4212.8771   XXXY      -0.0000   XXYY    -776.7567
      XYYY      -0.0000   YYYY    -158.8441   XXXZ    -191.0350
      XXYZ       0.0000   XYYZ     -48.1493   YYYZ       0.0000
      XXZZ   -1355.7056   XYZZ      -0.0000   YYZZ    -721.2622
      XZZZ    -148.1210   YZZZ      -0.0000   ZZZZ   -3822.3104
 -----------------------------------------------------------------
 Calculating analytic gradient of the SCF energy
 Gradient of SCF Energy
            1           2           3           4           5           6
    1  -0.0001862   0.0001239  -0.0000661   0.0001862  -0.0001239   0.0000661
    2  -0.0000000   0.0000000   0.0000000   0.0000000   0.0000000  -0.0000000
    3  -0.0000600   0.0000652  -0.0000617   0.0000600  -0.0000652   0.0000617
            7           8           9          10          11          12
    1   0.0000489   0.0000134   0.0000916  -0.0000489  -0.0000134  -0.0000916
    2  -0.0000000  -0.0000000  -0.0000000   0.0000000  -0.0000000  -0.0000000
    3   0.0001166   0.0000592   0.0000187  -0.0001166  -0.0000592  -0.0000187
 Max gradient component =       1.862E-04
 RMS gradient           =       7.245E-05
 Gradient time:  CPU 86.45 s  wall 21.71 s
 Geometry Optimization Parameters
   NAtoms,    NIC,     NZ,  NCons,   NDum,   NFix, NCnnct, MaxDiis
       12      78      12       0       0       0       0       0

 Cartesian Hessian Update
 Hessian updated using BFGS update


** GEOMETRY OPTIMIZATION IN DELOCALIZED INTERNAL COORDINATES **
   Searching for a Minimum

   Optimization Cycle:   5

                       Coordinates (Angstroms)
     ATOM                X               Y               Z
      1  C        -0.0057456489    0.0000000000   -0.0028176679
      2  C        -0.0072742221    0.0000000000    1.4002601384
      3  C         1.2070827298    0.0000000000    2.1004036970
      4  C         2.4216620748    0.0000000000    1.3976476664
      5  C         2.4231906453    0.0000000000   -0.0054301356
      6  C         1.2088336979    0.0000000000   -0.7055736998
      7  Cl       -1.5102863135    0.0000000000   -0.8720257935
      8  Br       -1.6597415358    0.0000000000    2.3355955780
      9  Br        1.2228876262    0.0000000000    4.0001983755
     10  Cl        3.9262027394    0.0000000000    2.2668557924
     11  Br        4.0756579657    0.0000000000   -0.9407655666
     12  Br        1.1930288086    0.0000000000   -2.6053683844
   Point Group: c1    Number of degrees of freedom:    30


   Energy is -11445.675437623

 Hessian updated using BFGS update

 12 Hessian modes will be used to form the next step
  Hessian Eigenvalues:
     0.179944    0.201019    0.201178    0.230038    0.249906    0.250000
     0.252936    0.282581    0.373392    0.464600    0.513847    0.537312

 Minimum search - taking simple RFO step
 Searching for Lamda that Minimizes Along All modes
 Value Taken    Lamda =   0.00000000
 Step Taken.  Stepsize is  0.001006

                             Maximum     Tolerance    Cnvgd?
         Gradient           0.000177      0.000300     YES
         Displacement       0.000875      0.001200     YES
         Energy change     -0.000001      0.000001     YES


                       Distance Matrix (Angstroms)
             C (  1)   C (  2)   C (  3)   C (  4)   C (  5)   C (  6)
   C (  2)  1.403079
   C (  3)  2.427858  1.401736
   C (  4)  2.802430  2.428938  1.403235
   C (  5)  2.428938  2.807690  2.431760  1.403079
   C (  6)  1.403235  2.431760  2.805978  2.427858  1.401736
   Cl(  7)  1.737575  2.724395  4.027336  4.540004  4.027807  2.724210
   Br(  8)  2.864241  1.898816  2.876456  4.187792  4.706457  4.180602
   Br(  9)  4.187323  2.876278  1.899860  2.865367  4.181601  4.705793
   Cl( 10)  4.540004  4.027807  2.724210  1.737575  2.724395  4.027336
   Br( 11)  4.187792  4.706457  4.180602  2.864241  1.898816  2.876456
   Br( 12)  2.865367  4.181601  4.705793  4.187323  2.876278  1.899860
             Cl(  7)   Br(  8)   Br(  9)   Cl( 10)   Br( 11)
   Br(  8)  3.211101
   Br(  9)  5.586484  3.328731
   Cl( 10)  6.277578  5.586367  3.211291
   Br( 11)  5.586367  6.605252  5.705385  3.211101
   Br( 12)  3.211291  5.705385  6.605634  5.586484  3.328731

 Final energy is   -11445.675437623142     


 ******************************
 **  OPTIMIZATION CONVERGED  **
 ******************************

                       Coordinates (Angstroms)
     ATOM                X               Y               Z
      1  C        -0.0057456489    0.0000000000   -0.0028176679
      2  C        -0.0072742221    0.0000000000    1.4002601384
      3  C         1.2070827298    0.0000000000    2.1004036970
      4  C         2.4216620748    0.0000000000    1.3976476664
      5  C         2.4231906453    0.0000000000   -0.0054301356
      6  C         1.2088336979    0.0000000000   -0.7055736998
      7  Cl       -1.5102863135    0.0000000000   -0.8720257935
      8  Br       -1.6597415358    0.0000000000    2.3355955780
      9  Br        1.2228876262    0.0000000000    4.0001983755
     10  Cl        3.9262027394    0.0000000000    2.2668557924
     11  Br        4.0756579657    0.0000000000   -0.9407655666
     12  Br        1.1930288086    0.0000000000   -2.6053683844

Z-matrix Print:
$molecule
0 1
Br
C  1 1.898816
C  2 1.401736 1 120.523303
C  2 1.403079 1 119.573304 3 -180.000000 0
C  4 1.403235 2 120.116109 1 -180.000000 0
C  5 1.401736 4 119.980497 2 -0.000000 0
C  6 1.403079 5 119.903393 4 -0.000000 0
Cl 7 1.737575 6 119.953605 5 -180.000000 0
Cl 4 1.737575 2 119.953605 1 -0.000000 0
Br 6 1.898816 5 120.523303 4 -180.000000 0
Br 5 1.899860 4 119.577041 2 -180.000000 0
Br 3 1.899860 2 120.442461 1 -0.000000 0
$end


 --------------------------------------------------------------

                    Orbital Energies (a.u.)
 --------------------------------------------------------------

 Alpha MOs
 -- Occupied --
********-482.8586-482.8585-482.8585-101.5839-101.5839 -62.5115 -62.5115
-62.5113 -62.5113 -56.3322 -56.3322 -56.3321 -56.3321 -56.3281 -56.3281
-56.3279 -56.3279 -56.3276 -56.3276 -56.3275 -56.3275 -10.2900 -10.2900
-10.2835 -10.2835 -10.2830 -10.2830  -9.4987  -9.4987  -8.7203  -8.7203
 -8.7202  -8.7202  -7.2637  -7.2637  -7.2536  -7.2536  -7.2525  -7.2525
 -6.5527  -6.5527  -6.5526  -6.5526  -6.5388  -6.5388  -6.5386  -6.5386
 -6.5376  -6.5376  -6.5375  -6.5375  -2.6633  -2.6633  -2.6633  -2.6633
 -2.6598  -2.6598  -2.6595  -2.6595  -2.6588  -2.6588  -2.6587  -2.6587
 -2.6477  -2.6477  -2.6476  -2.6476  -2.6476  -2.6476  -2.6475  -2.6475
 -0.9639  -0.9214  -0.8838  -0.8705  -0.8280  -0.8205  -0.8105  -0.7464
 -0.7399  -0.6351  -0.6344  -0.5611  -0.5259  -0.4878  -0.4713  -0.4580
 -0.4520  -0.4279  -0.4125  -0.4103  -0.3899  -0.3598  -0.3579  -0.3576
 -0.3412  -0.3328  -0.3289  -0.3196  -0.3134  -0.3027  -0.2820  -0.2705
 -0.2682
 -- Virtual --
 -0.0927  -0.0714  -0.0688  -0.0438  -0.0309  -0.0074  -0.0005   0.0046
  0.0167   0.0204   0.0265   0.0385   0.0388   0.0536   0.0562   0.0588
  0.0605   0.0659   0.0681   0.0683   0.0701   0.0768   0.0856   0.0880
  0.0916   0.0953   0.1010   0.1017   0.1115   0.1204   0.1244   0.1386
  0.1387   0.1395   0.1476   0.1504   0.1541   0.1713   0.1728   0.1752
  0.1754   0.1779   0.1942   0.2036   0.2121   0.2174   0.2190   0.2248
  0.2323   0.2406   0.2497   0.2512   0.2585   0.2593   0.2599   0.2787
  0.2811   0.2856   0.3001   0.3679   0.3701   0.3725   0.3741   0.3921
  0.4110   0.4137   0.4262   0.4282   0.4300   0.4377   0.4382   0.4510
  0.4549   0.4717   0.4744   0.4924   0.4932   0.4967   0.4988   0.5002
  0.5008   0.5194   0.5322   0.5372   0.5421   0.5434   0.5437   0.5446
  0.5528   0.5622   0.5667   0.5684   0.5888   0.6011   0.6108   0.6147
  0.6153   0.6549   0.6661   0.6830   0.7036   0.7254   0.7258   0.7333
  0.7366   0.7406   0.7584   0.7810   0.8019   0.8109   0.8223   0.8315
  0.8323   0.8331   0.8373   0.8404   0.8519   0.8527   0.8587   0.8718
  0.8904   0.9192   0.9291   0.9389   0.9466   0.9602   0.9693   1.0031
  1.0199   1.0373   1.0455   1.0816   1.1167   1.1438   1.1581   1.1911
  1.2313   1.2350   1.2361   1.2463   1.2472   1.2644   1.2755   1.3512
  1.4361   1.4455   1.4604   1.5356   1.5633   1.6261   1.7197   1.7332
  1.7362   1.7541   1.8151   1.8166   1.8391   1.8414   1.9036   1.9828
  1.9861   2.0233   2.0269   2.0415   2.0533   2.0951   2.0958   2.1340
  2.1763   2.1829   2.2161   2.2199   2.2364   2.2485   2.2508   2.2654
  2.2666   2.2832   2.3228   2.3444   2.3696   2.3973   2.4431   2.5142
  2.5491   2.5727   2.5903   2.7161   2.7239   2.8303   2.8314   2.8752
  2.9608   3.0389   3.0428   3.0553   3.0866   3.1540   3.1994   3.3984
  3.4490   3.6448   3.8063   3.8578   3.9739   3.9907   3.9918   3.9928
  4.0092   4.0434   4.0446   4.0674   4.0748   4.0806   4.0848   4.1130
  4.1730   4.2258   4.2608   4.2889   4.3605   4.3712   4.4381   4.4606
  4.8062   6.6550   6.7599   6.8190   6.8210   7.5326   7.5359   7.5553
  7.5812   7.6557   7.6569   7.6577   7.6693   7.7141   7.7162   7.7886
  7.7994   9.7515   9.7889  23.1841  23.7597  23.7689  23.9051  23.9248
 23.9949  25.8079  25.8313  26.1532  26.2778  26.5998  26.6646  47.9274
 48.0121  48.0622  48.0654 215.7411 215.7845 289.7283 289.7311 289.7523
289.7785 289.8495 289.8567 289.8628 289.8678 289.9368 289.9376 290.0131
290.01801020.72601020.83271020.89421020.8987
 --------------------------------------------------------------

          Ground-State Mulliken Net Atomic Charges

     Atom                 Charge (a.u.)
  ----------------------------------------
      1 C                     0.170517
      2 C                    -0.188212
      3 C                    -0.186951
      4 C                     0.170517
      5 C                    -0.188213
      6 C                    -0.186951
      7 Cl                    0.584709
      8 Br                   -0.190250
      9 Br                   -0.189812
     10 Cl                    0.584709
     11 Br                   -0.190250
     12 Br                   -0.189812
  ----------------------------------------
  Sum of atomic charges =     0.000000

 -----------------------------------------------------------------
                    Cartesian Multipole Moments
 -----------------------------------------------------------------
    Charge (ESU x 10^10)
                 0.0000
    Dipole Moment (Debye)
         X      -0.0000      Y       0.0000      Z       0.0000
       Tot       0.0000
    Quadrupole Moments (Debye-Ang)
        XX    -129.4644     XY      -0.0000     YY    -133.2183
        XZ      -1.5802     YZ      -0.0000     ZZ    -127.6855
    Octopole Moments (Debye-Ang^2)
       XXX    -469.1627    XXY      -0.0000    XYY    -160.9221
       YYY       0.0000    XXZ     -94.1082    XYZ       0.0000
       YYZ     -92.9084    XZZ    -156.4430    YZZ      -0.0000
       ZZZ    -267.1494
    Hexadecapole Moments (Debye-Ang^3)
      XXXX   -4212.8771   XXXY      -0.0000   XXYY    -776.7567
      XYYY      -0.0000   YYYY    -158.8441   XXXZ    -191.0350
      XXYZ       0.0000   XYYZ     -48.1493   YYYZ       0.0000
      XXZZ   -1355.7056   XYZZ      -0.0000   YYZZ    -721.2622
      XZZZ    -148.1210   YZZZ      -0.0000   ZZZZ   -3822.3104
 -----------------------------------------------------------------
Archival summary:
1\1\garfield\OPT\ProcedureUnspecified\BasisUnspecified\r4l26\taweetha\SatNov3006:47:372019SatNov3006:47:372019\0\\#,OPT,ProcedureUnspecified,BasisUnspecified,\\0,1\Br\C,1,1.89882\C,2,1.40174,1,120.523\C,2,1.40308,1,119.573,3,-180,0\C,4,1.40324,2,120.116,1,-180,0\C,5,1.40174,4,119.98,2,-0,0\C,6,1.40308,5,119.903,4,-0,0\Cl,7,1.73757,6,119.954,5,-180,0\Cl,4,1.73757,2,119.954,1,-0,0\Br,6,1.89882,5,120.523,4,-180,0\Br,5,1.89986,4,119.577,2,-180,0\Br,3,1.89986,2,120.442,1,-0,0\\\@

 Total job time:  360.43s(wall), 1375.41s(cpu) 
 Sat Nov 30 06:47:37 2019

        *************************************************************
        *                                                           *
        *  Thank you very much for using Q-Chem.  Have a nice day.  *
        *                                                           *
        *************************************************************


 
User input: 2 of 2 
 
                  Welcome to Q-Chem
     A Quantum Leap Into The Future Of Chemistry


 Q-Chem 5.2 (devel), Q-Chem, Inc., Pleasanton, CA (2019)

 Yihan Shao,  Zhengting Gan,  E. Epifanovsky,  A. T. B. Gilbert,  M. Wormit,  
 J. Kussmann,  A. W. Lange,  A. Behn,  Jia Deng,  Xintian Feng,  D. Ghosh,  
 M. Goldey,  P. R. Horn,  L. D. Jacobson,  I. Kaliman,  T. Kus,  A. Landau,  
 Jie Liu,  E. I. Proynov,  R. M. Richard,  R. P. Steele,  E. J. Sundstrom,  
 H. L. Woodcock III,  P. M. Zimmerman,  D. Zuev,  B. Albrecht,  E. Alguire,  
 S. A. Baeppler,  D. Barton,  Z. Benda,  Y. A. Bernard,  E. J. Berquist,  
 K. B. Bravaya,  H. Burton,  D. Casanova,  Chun-Min Chang,  Yunqing Chen,  
 A. Chien,  K. D. Closser,  M. P. Coons,  S. Coriani,  S. Dasgupta,  
 A. L. Dempwolff,  M. Diedenhofen,  Hainam Do,  R. G. Edgar,  Po-Tung Fang,  
 S. Faraji,  S. Fatehi,  Qingguo Feng,  K. D. Fenk,  J. Fosso-Tande,  
 J. Gayvert,  Qinghui Ge,  A. Ghysels,  G. Gidofalvi,  J. Gomes,  
 J. Gonthier,  A. Gunina,  D. Hait,  M. W. D. Hanson-Heine,  
 P. H. P. Harbach,  A. W. Hauser,  M. F. Herbst,  J. E. Herr,  
 E. G. Hohenstein,  Z. C. Holden,  Kerwin Hui,  B. C. Huynh,  T.-C. Jagau,  
 Hyunjun Ji,  B. Kaduk,  K. Khistyaev,  Jaehoon Kim,  P. Klunzinger,  K. Koh,  
 D. Kosenkov,  L. Koulias,  T. Kowalczyk,  C. M. Krauter,  A. Kunitsa,  
 Ka Un Lao,  A. Laurent,  K. V. Lawler,  Joonho Lee,  D. Lefrancois,  
 S. Lehtola,  D. S. Levine,  Yi-Pei Li,  You-Sheng Lin,  Fenglai Liu,  
 E. Livshits,  A. Luenser,  P. Manohar,  E. Mansoor,  S. F. Manzer,  
 Shan-Ping Mao,  Yuezhi Mao,  N. Mardirossian,  A. V. Marenich,  
 T. Markovich,  L. A. Martinez-Martinez,  S. A. Maurer,  N. J. Mayhall,  
 S. C. McKenzie,  J.-M. Mewes,  P. Morgante,  A. F. Morrison,  
 J. W. Mullinax,  K. Nanda,  T. S. Nguyen-Beck,  R. Olivares-Amaya,  
 J. A. Parkhill,  Zheng Pei,  T. M. Perrine,  F. Plasser,  P. Pokhilko,  
 S. Prager,  A. Prociuk,  E. Ramos,  D. R. Rehn,  F. Rob,  M. Scheurer,  
 M. Schneider,  N. Sergueev,  S. M. Sharada,  S. Sharma,  D. W. Small,  
 T. Stauch,  T. Stein,  Yu-Chuan Su,  A. J. W. Thom,  A. Tkatchenko,  
 T. Tsuchimochi,  N. M. Tubman,  L. Vogt,  M. L. Vidal,  O. Vydrov,  
 M. A. Watson,  J. Wenzel,  M. de Wergifosse,  T. A. Wesolowski,  A. White,  
 J. Witte,  A. Yamada,  Jun Yang,  K. Yao,  S. Yeganeh,  S. R. Yost,  
 Zhi-Qiang You,  A. Zech,  Igor Ying Zhang,  Xing Zhang,  Yan Zhao,  
 Ying Zhu,  B. R. Brooks,  G. K. L. Chan,  C. J. Cramer,  M. S. Gordon,  
 W. J. Hehre,  A. Klamt,  M. W. Schmidt,  C. D. Sherrill,  D. G. Truhlar,  
 A. Aspuru-Guzik,  R. Baer,  A. T. Bell,  N. A. Besley,  Jeng-Da Chai,  
 A. E. DePrince, III,  R. A. DiStasio Jr.,  A. Dreuw,  B. D. Dunietz,  
 T. R. Furlani,  Chao-Ping Hsu,  Yousung Jung,  Jing Kong,  D. S. Lambrecht,  
 WanZhen Liang,  C. Ochsenfeld,  V. A. Rassolov,  L. V. Slipchenko,  
 J. E. Subotnik,  T. Van Voorhis,  J. M. Herbert,  A. I. Krylov,  
 P. M. W. Gill,  M. Head-Gordon

 Contributors to earlier versions of Q-Chem not listed above: 
 R. D. Adamson,  B. Austin,  J. Baker,  G. J. O. Beran,  K. Brandhorst,  
 S. T. Brown,  E. F. C. Byrd,  A. K. Chakraborty,  C.-L. Cheng,  
 Siu Hung Chien,  D. M. Chipman,  D. L. Crittenden,  H. Dachsel,  
 R. J. Doerksen,  A. D. Dutoi,  L. Fusti-Molnar,  W. A. Goddard III,  
 A. Golubeva-Zadorozhnaya,  S. R. Gwaltney,  G. Hawkins,  A. Heyden,  
 S. Hirata,  G. Kedziora,  F. J. Keil,  C. Kelley,  Jihan Kim,  R. A. King,  
 R. Z. Khaliullin,  P. P. Korambath,  W. Kurlancheek,  A. M. Lee,  M. S. Lee,  
 S. V. Levchenko,  Ching Yeh Lin,  D. Liotard,  R. C. Lochan,  I. Lotan,  
 P. E. Maslen,  N. Nair,  D. P. O'Neill,  D. Neuhauser,  E. Neuscamman,  
 C. M. Oana,  R. Olson,  B. Peters,  R. Peverati,  P. A. Pieniazek,  
 Y. M. Rhee,  J. Ritchie,  M. A. Rohrdanz,  E. Rosta,  N. J. Russ,  
 H. F. Schaefer III,  N. E. Schultz,  N. Shenvi,  A. C. Simmonett,  A. Sodt,  
 D. Stuck,  K. S. Thanthiriwatte,  V. Vanovschi,  Tao Wang,  A. Warshel,  
 C. F. Williams,  Q. Wu,  X. Xu,  W. Zhang

 Please cite Q-Chem as follows:
 Y. Shao et al., Mol. Phys. 113, 184-215 (2015)
 DOI: 10.1080/00268976.2014.952696

 Q-Chem 5.2.1 for Intel X86 EM64T Linux

 Parts of Q-Chem use Armadillo 8.300.2 (Tropical Shenanigans).
 http://arma.sourceforge.net/

 Q-Chem begins on Sat Nov 30 06:47:37 2019  

Host: 
0

     Scratch files written to /scratch/taweetham/qchem24857//
NAlpha2: 210
NElect   210
Mult     1
The previous job contains 0 fragments, simply inherited here

Checking the input file for inconsistencies... 	...done.

--------------------------------------------------------------
User input:
--------------------------------------------------------------

$MOLECULE
READ
$END

$REM
   JOB_TYPE 	FREQUENCY
   BASIS 	6-311++G**
   METHOD	B3LYP	
$END


--------------------------------------------------------------
 Atom   5: (  1.2162953721,  0.7010040744,  0.0000000000)
         ->(  1.2162953775,  0.7010040793, -0.0000000000)
 Atom  11: (  2.8525497231,  1.6644210725,  0.0000000000)
         ->(  2.8525497326,  1.6644210673, -0.0000000000)
 Atom  12: (  2.8528357499, -1.6643104151,  0.0000000000)
         ->(  2.8528357393, -1.6643104144, -0.0000000000)
 ----------------------------------------------------------------
             Standard Nuclear Orientation (Angstroms)
    I     Atom           X                Y                Z
 ----------------------------------------------------------------
    1      C      -0.0004274844    -1.4012147146     0.0000000000
    2      C      -1.2162953775    -0.7010040793    -0.0000000000
    3      C      -1.2154641798     0.7007316727    -0.0000000000
    4      C       0.0004274841     1.4012147099    -0.0000000000
    5      C       1.2162953775     0.7010040793    -0.0000000000
    6      C       1.2154641815    -0.7007316765     0.0000000000
    7      Cl      0.0000649102    -3.1387892121     0.0000000000
    8      Br     -2.8525497326    -1.6644210673    -0.0000000000
    9      Br     -2.8528357393     1.6643104144    -0.0000000000
   10      Cl     -0.0000649108     3.1387892076    -0.0000000000
   11      Br      2.8525497326     1.6644210673    -0.0000000000
   12      Br      2.8528357393    -1.6643104144    -0.0000000000
 ----------------------------------------------------------------
 Molecular Point Group                 C2h   NOp =  4
 Largest Abelian Subgroup              C2h   NOp =  4
 Nuclear Repulsion Energy =        2673.33099742 hartrees
 There are      105 alpha and      105 beta electrons
 Requested basis set is 6-311++G(d,p)
 There are 138 shells and 384 basis functions

 Total QAlloc Memory Limit   2000 MB
 Mega-Array Size       188 MB
 MEM_STATIC part       192 MB

                       Distance Matrix (Angstroms)
             C (  1)   C (  2)   C (  3)   C (  4)   C (  5)   C (  6)
   C (  2)  1.403079
   C (  3)  2.427858  1.401736
   C (  4)  2.802430  2.428938  1.403235
   C (  5)  2.428938  2.807690  2.431760  1.403079
   C (  6)  1.403235  2.431760  2.805978  2.427858  1.401736
   Cl(  7)  1.737575  2.724395  4.027336  4.540004  4.027807  2.724210
   Br(  8)  2.864241  1.898816  2.876456  4.187792  4.706457  4.180602
   Br(  9)  4.187323  2.876278  1.899860  2.865367  4.181601  4.705793
   Cl( 10)  4.540004  4.027807  2.724210  1.737575  2.724395  4.027336
   Br( 11)  4.187792  4.706457  4.180602  2.864241  1.898816  2.876456
   Br( 12)  2.865367  4.181601  4.705793  4.187323  2.876278  1.899860
             Cl(  7)   Br(  8)   Br(  9)   Cl( 10)   Br( 11)
   Br(  8)  3.211101
   Br(  9)  5.586484  3.328731
   Cl( 10)  6.277578  5.586367  3.211291
   Br( 11)  5.586367  6.605252  5.705385  3.211101
   Br( 12)  3.211291  5.705385  6.605634  5.586484  3.328731

 A cutoff of  1.0D-11 yielded   6248 shell pairs
 There are     54597 function pairs (     59988 Cartesian)
 Smallest overlap matrix eigenvalue = 2.40E-07

 Q-Chem warning in module stvman/mkSTV.C, line 318:

 Overlap eigenvalue is smaller than square root of threshold
 Use THRESH >= 12 to get rid of this warning

 Linear dependence detected in AO basis
 Tighter screening thresholds may be required for diffuse basis sets
 Use S2THRESH > 14 and THRESH = 14 in case of SCF convergence issues
 Number of orthogonalized atomic orbitals = 382
 Maximum deviation from orthogonality = 1.288E-10
 Guess from superposition of atomic densities
 Warning:  Energy on first SCF cycle will be non-variational
 SAD guess density has 210.000000 electrons

 -----------------------------------------------------------------------
  General SCF calculation program by
  Eric Jon Sundstrom, Paul Horn, Yuezhi Mao, Dmitri Zuev, Alec White,
  David Stuck, Shaama M.S., Shane Yost, Joonho Lee, David Small,
  Daniel Levine, Susi Lehtola, Hugh Burton, Evgeny Epifanovsky,
  Bang C. Huynh
 -----------------------------------------------------------------------
 Exchange:     0.2000 Hartree-Fock + 0.0800 Slater + 0.7200 B88
 Correlation:  0.1900 VWN1RPA + 0.8100 LYP
 Using SG-1 standard quadrature grid
 using 4 threads for integral computing
 -------------------------------------------------------
 OpenMP Integral computing Module                
 Release: version 2.0, May 2017, Q-Chem Inc. Pleasanton 
 -------------------------------------------------------
 A restricted SCF calculation will be
 performed using DIIS
 SCF converges when DIIS error is below 1.0e-08
 ---------------------------------------
  Cycle       Energy         DIIS error
 ---------------------------------------
    1  -11448.1031962663      2.97e-02  
    2  -11445.6434100707      2.04e-03  
    3  -11445.6078140408      2.32e-03  
    4  -11445.6581831982      8.06e-04  
    5  -11445.6710611744      1.38e-04  
    6  -11445.6715812196      3.03e-05  
    7  -11445.6716115744      6.30e-06  
    8  -11445.6716075616      1.91e-06  
    9  -11445.6716073295      8.21e-07  
   10  -11445.6716072281      1.71e-07  
   11  -11445.6716070563      4.10e-08  
   12  -11445.6716069813      5.15e-09  Convergence criterion met
 ---------------------------------------
 SCF time:   CPU 148.36s  wall 40.00s 
 SCF   energy in the final basis set =   -11445.6716069813
 Total energy in the final basis set =   -11445.6716069813

 Q-Chem warning in module /home/taweetham/qchem52/libsym/oriorb.F, line  198:

 OriOrb: Failure to resolve orbital degeneracies.


 Q-Chem warning in module /home/taweetham/qchem52/libsym/oriorb.F, line  198:

 OriOrb: Failure to resolve orbital degeneracies.


 --------------------------------------------------------------
             Orbital Energies (a.u.) and Symmetries
 --------------------------------------------------------------

 Alpha MOs, Restricted
 -- Occupied --                  
-482.86 -482.86 -482.86 -482.86 -101.58 -101.58  -62.51  -62.51
  1 Bu    1 Ag    2 Bu    2 Ag    3 Bu    3 Ag    4 Bu    4 Ag                 
-62.511 -62.511 -56.332 -56.332 -56.332 -56.332 -56.328 -56.328
  5 Bu    5 Ag    6 Bu    6 Ag    7 Bu    7 Ag    1 Bg    1 Au                 
-56.328 -56.328 -56.328 -56.328 -56.328 -56.328 -10.290 -10.290
  2 Bg    2 Au    8 Ag    8 Bu    9 Ag    9 Bu   10 Bu   10 Ag                 
-10.284 -10.284 -10.283 -10.283  -9.499  -9.499  -8.720  -8.720
 11 Bu   11 Ag   12 Ag   12 Bu   13 Bu   13 Ag   14 Bu   14 Ag                 
 -8.720  -8.720  -7.264  -7.264  -7.254  -7.254  -7.253  -7.253
 15 Bu   15 Ag   16 Bu   16 Ag    3 Bg    3 Au   17 Ag   17 Bu                 
 -6.553  -6.553  -6.553  -6.553  -6.539  -6.539  -6.539  -6.539
 18 Bu   18 Ag   19 Bu   19 Ag    4 Bg    4 Au    5 Bg    5 Au                 
 -6.538  -6.538  -6.538  -6.538  -2.663  -2.663  -2.663  -2.663
 20 Ag   20 Bu   21 Ag   21 Bu   22 Bu   22 Ag   23 Bu   23 Ag                 
 -2.660  -2.660  -2.660  -2.660  -2.659  -2.659  -2.659  -2.659
  6 Bg    6 Au    7 Bg    7 Au   24 Ag   24 Bu   25 Ag   25 Bu                 
 -2.648  -2.648  -2.648  -2.648  -2.648  -2.648  -2.648  -2.648
 26 Bu   26 Ag   27 Bu   27 Ag    8 Au    8 Bg    9 Au    9 Bg                 
 -0.964  -0.921  -0.884  -0.871  -0.828  -0.821  -0.810  -0.746
 28 Ag   28 Bu   29 Bu   29 Ag   30 Ag   30 Bu   31 Ag   31 Bu                 
 -0.740  -0.635  -0.634  -0.561  -0.526  -0.488  -0.471  -0.458
 32 Bu   32 Ag   33 Ag   33 Bu   34 Ag   34 Bu   10 Au   35 Bu                 
 -0.452  -0.428  -0.412  -0.410  -0.390  -0.360  -0.358  -0.358
 36 Bu   35 Ag   36 Ag   10 Bg   11 Bg   37 Ag   11 Au   37 Bu                 
 -0.341  -0.333  -0.329  -0.320  -0.313  -0.303  -0.282  -0.271
 38 Ag   12 Au   12 Bg   38 Bu   13 Au   39 Bu   39 Ag   13 Bg                 
 -0.268
 14 Bg                                                                         
 -- Virtual --                   
 -0.093  -0.071  -0.069  -0.044  -0.031  -0.007  -0.001   0.005
 40 Ag   14 Au   15 Au   40 Bu   41 Bu   41 Ag   42 Ag   42 Bu                 
  0.017   0.021   0.026   0.039   0.039   0.054   0.056   0.059
 43 Ag   43 Bu   44 Bu   16 Au   44 Ag   15 Bg   16 Bg   45 Ag                 
  0.061   0.066   0.068   0.068   0.070   0.077   0.086   0.088
 45 Bu   46 Bu   17 Bg   46 Ag   47 Bu   17 Au   18 Au   48 Bu                 
  0.092   0.095   0.101   0.102   0.112   0.120   0.125   0.139
 47 Ag   48 Ag   49 Ag   19 Au   50 Ag   18 Bg   49 Bu   50 Bu                 
  0.139   0.140   0.148   0.150   0.154   0.171   0.173   0.175
 19 Bg   51 Ag   51 Bu   20 Bg   52 Ag   52 Bu   53 Bu   20 Au                 
  0.175   0.178   0.195   0.203   0.212   0.217   0.219   0.225
 53 Ag   21 Au   54 Bu   55 Bu   54 Ag   55 Ag   56 Bu   56 Ag                 
  0.232   0.241   0.251   0.254   0.258   0.259   0.260   0.278
 57 Bu   57 Ag   58 Ag   58 Bu   59 Ag   21 Bg   59 Bu   60 Ag                 
  0.282   0.285   0.299   0.368   0.370   0.373   0.374   0.392
 61 Ag   60 Bu   61 Bu   62 Ag   63 Ag   62 Bu   63 Bu   22 Au                 
  0.411   0.414   0.426   0.428   0.430   0.438   0.438   0.451
 22 Bg   64 Bu   23 Bg   64 Ag   23 Au   65 Bu   65 Ag   24 Au                 
  0.455   0.472   0.475   0.492   0.493   0.497   0.499   0.499
 24 Bg   66 Bu   66 Ag   67 Bu   25 Bg   67 Ag   25 Au   68 Ag                 
  0.502   0.519   0.532   0.537   0.542   0.544   0.545   0.545
 68 Bu   69 Ag   26 Au   26 Bg   27 Bg   27 Au   69 Bu   70 Ag                 
  0.553   0.562   0.567   0.569   0.589   0.601   0.611   0.615
 70 Bu   28 Au   29 Au   28 Bg   71 Bu   71 Ag   30 Au   72 Ag                 
  0.615   0.655   0.666   0.683   0.703   0.726   0.726   0.733
 29 Bg   30 Bg   72 Bu   73 Ag   74 Ag   31 Au   73 Bu   74 Bu                 
  0.737   0.741   0.758   0.781   0.802   0.811   0.822   0.832
 31 Bg   75 Bu   75 Ag   76 Ag   76 Bu   77 Ag   77 Bu   32 Au                 
  0.832   0.833   0.838   0.841   0.852   0.853   0.858   0.872
 32 Bg   78 Bu   78 Ag   79 Ag   33 Au   79 Bu   80 Bu   80 Ag                 
  0.890   0.919   0.929   0.939   0.946   0.960   0.969   1.003
 81 Ag   82 Ag   81 Bu   33 Bg   82 Bu   83 Bu   83 Ag   34 Bg                 
  1.020   1.037   1.045   1.082   1.117   1.144   1.158   1.191
 84 Bu   84 Ag   85 Bu   85 Ag   86 Ag   87 Ag   34 Au   86 Bu                 
  1.231   1.235   1.236   1.246   1.247   1.264   1.276   1.352
 35 Bg   88 Ag   35 Au   87 Bu   88 Bu   36 Au   36 Bg   89 Bu                 
  1.436   1.446   1.460   1.536   1.563   1.626   1.720   1.733
 89 Ag   90 Bu   90 Ag   91 Ag   91 Bu   92 Bu   37 Au   38 Au                 
  1.736   1.754   1.815   1.817   1.839   1.841   1.904   1.983
 92 Ag   93 Ag   93 Bu   94 Bu   37 Bg   38 Bg   39 Bg   39 Au                 
  1.986   2.023   2.027   2.042   2.053   2.095   2.096   2.135
 40 Bg   40 Au   94 Ag   95 Ag   41 Bg   95 Bu   96 Bu   96 Ag                 
  2.177   2.184   2.216   2.220   2.236   2.248   2.251   2.266
 97 Ag   97 Bu   98 Ag   98 Bu   99 Bu   41 Au   42 Au   42 Bg                 
  2.267   2.283   2.323   2.344   2.370   2.397   2.443   2.514
 99 Ag  100 Bu  100 Ag  101 Bu  101 Ag  102 Bu  102 Ag  103 Ag                 
  2.549   2.573   2.590   2.716   2.724   2.830   2.831   2.875
103 Bu   43 Au  104 Ag   43 Bg   44 Bg   44 Au   45 Au  104 Bu                 
  2.961   3.039   3.043   3.055   3.087   3.154   3.199   3.398
105 Bu  105 Ag   45 Bg  106 Bu  107 Bu  106 Ag  107 Ag  108 Ag                 
  3.449   3.645   3.806   3.858   3.974   3.991   3.992   3.993
109 Ag  108 Bu  109 Bu  110 Bu   46 Bg   46 Au   47 Bg   47 Au                 
  4.009   4.044   4.045   4.068   4.075   4.081   4.085   4.113
110 Ag   48 Bg   48 Au  111 Ag  111 Bu   49 Au  112 Bu   49 Bg                 
  4.173   4.226   4.261   4.289   4.361   4.371   4.438   4.461
113 Bu  112 Ag  114 Bu  113 Ag  114 Ag  115 Bu  115 Ag  116 Bu                 
  4.806   6.655   6.760   6.819   6.821   7.532   7.536   7.555
116 Ag  117 Ag  117 Bu  118 Ag  118 Bu   50 Au   50 Bg   51 Au                 
  7.581   7.656   7.656   7.657   7.669   7.714   7.716   7.788
 51 Bg  119 Bu  120 Bu  119 Ag  120 Ag  121 Bu  121 Ag  122 Bu                 
  7.799   9.752   9.789  23.184  23.760  23.769  23.905  23.925
122 Ag  123 Ag  123 Bu  124 Ag  124 Bu  125 Bu  125 Ag  126 Ag                 
 23.995  25.808  25.832  26.153  26.278  26.600  26.665  47.927
126 Bu   52 Au   52 Bg  127 Bu  127 Ag  128 Ag  128 Bu  129 Ag                 
 48.012  48.062  48.065 215.741 215.785 289.728 289.731 289.752
129 Bu  130 Bu  130 Ag  131 Ag  131 Bu   53 Au   53 Bg   54 Au                 
289.779 289.849 289.857 289.863 289.868 289.937 289.938 290.013
 54 Bg  132 Bu  133 Bu  132 Ag  133 Ag  134 Ag  134 Bu  135 Bu                 
290.0181020.7261020.8331020.8941020.899
135 Ag  136 Ag  136 Bu  137 Bu  137 Ag                                         

 Beta MOs, Restricted
 -- Occupied --                  
-482.86 -482.86 -482.86 -482.86 -101.58 -101.58  -62.51  -62.51
  1 Bu    1 Ag    2 Bu    2 Ag    3 Bu    3 Ag    4 Bu    4 Ag                 
-62.511 -62.511 -56.332 -56.332 -56.332 -56.332 -56.328 -56.328
  5 Bu    5 Ag    6 Bu    6 Ag    7 Bu    7 Ag    1 Bg    1 Au                 
-56.328 -56.328 -56.328 -56.328 -56.328 -56.328 -10.290 -10.290
  2 Bg    2 Au    8 Ag    8 Bu    9 Ag    9 Bu   10 Bu   10 Ag                 
-10.284 -10.284 -10.283 -10.283  -9.499  -9.499  -8.720  -8.720
 11 Bu   11 Ag   12 Ag   12 Bu   13 Bu   13 Ag   14 Bu   14 Ag                 
 -8.720  -8.720  -7.264  -7.264  -7.254  -7.254  -7.253  -7.253
 15 Bu   15 Ag   16 Bu   16 Ag    3 Bg    3 Au   17 Ag   17 Bu                 
 -6.553  -6.553  -6.553  -6.553  -6.539  -6.539  -6.539  -6.539
 18 Bu   18 Ag   19 Bu   19 Ag    4 Bg    4 Au    5 Bg    5 Au                 
 -6.538  -6.538  -6.538  -6.538  -2.663  -2.663  -2.663  -2.663
 20 Ag   20 Bu   21 Ag   21 Bu   22 Bu   22 Ag   23 Bu   23 Ag                 
 -2.660  -2.660  -2.660  -2.660  -2.659  -2.659  -2.659  -2.659
  6 Bg    6 Au    7 Bg    7 Au   24 Ag   24 Bu   25 Ag   25 Bu                 
 -2.648  -2.648  -2.648  -2.648  -2.648  -2.648  -2.648  -2.648
 26 Bu   26 Ag   27 Bu   27 Ag    8 Au    8 Bg    9 Au    9 Bg                 
 -0.964  -0.921  -0.884  -0.871  -0.828  -0.821  -0.810  -0.746
 28 Ag   28 Bu   29 Bu   29 Ag   30 Ag   30 Bu   31 Ag   31 Bu                 
 -0.740  -0.635  -0.634  -0.561  -0.526  -0.488  -0.471  -0.458
 32 Bu   32 Ag   33 Ag   33 Bu   34 Ag   34 Bu   10 Au   35 Bu                 
 -0.452  -0.428  -0.412  -0.410  -0.390  -0.360  -0.358  -0.358
 36 Bu   35 Ag   36 Ag   10 Bg   11 Bg   37 Ag   11 Au   37 Bu                 
 -0.341  -0.333  -0.329  -0.320  -0.313  -0.303  -0.282  -0.271
 38 Ag   12 Au   12 Bg   38 Bu   13 Au   39 Bu   39 Ag   13 Bg                 
 -0.268
 14 Bg                                                                         
 -- Virtual --                   
 -0.093  -0.071  -0.069  -0.044  -0.031  -0.007  -0.001   0.005
 40 Ag   14 Au   15 Au   40 Bu   41 Bu   41 Ag   42 Ag   42 Bu                 
  0.017   0.021   0.026   0.039   0.039   0.054   0.056   0.059
 43 Ag   43 Bu   44 Bu   16 Au   44 Ag   15 Bg   16 Bg   45 Ag                 
  0.061   0.066   0.068   0.068   0.070   0.077   0.086   0.088
 45 Bu   46 Bu   17 Bg   46 Ag   47 Bu   17 Au   18 Au   48 Bu                 
  0.092   0.095   0.101   0.102   0.112   0.120   0.125   0.139
 47 Ag   48 Ag   49 Ag   19 Au   50 Ag   18 Bg   49 Bu   50 Bu                 
  0.139   0.140   0.148   0.150   0.154   0.171   0.173   0.175
 19 Bg   51 Ag   51 Bu   20 Bg   52 Ag   52 Bu   53 Bu   20 Au                 
  0.175   0.178   0.195   0.203   0.212   0.217   0.219   0.225
 53 Ag   21 Au   54 Bu   55 Bu   54 Ag   55 Ag   56 Bu   56 Ag                 
  0.232   0.241   0.251   0.254   0.258   0.259   0.260   0.278
 57 Bu   57 Ag   58 Ag   58 Bu   59 Ag   21 Bg   59 Bu   60 Ag                 
  0.282   0.285   0.299   0.368   0.370   0.373   0.374   0.392
 61 Ag   60 Bu   61 Bu   62 Ag   63 Ag   62 Bu   63 Bu   22 Au                 
  0.411   0.414   0.426   0.428   0.430   0.438   0.438   0.451
 22 Bg   64 Bu   23 Bg   64 Ag   23 Au   65 Bu   65 Ag   24 Au                 
  0.455   0.472   0.475   0.492   0.493   0.497   0.499   0.499
 24 Bg   66 Bu   66 Ag   67 Bu   25 Bg   67 Ag   25 Au   68 Ag                 
  0.502   0.519   0.532   0.537   0.542   0.544   0.545   0.545
 68 Bu   69 Ag   26 Au   26 Bg   27 Bg   27 Au   69 Bu   70 Ag                 
  0.553   0.562   0.567   0.569   0.589   0.601   0.611   0.615
 70 Bu   28 Au   29 Au   28 Bg   71 Bu   71 Ag   30 Au   72 Ag                 
  0.615   0.655   0.666   0.683   0.703   0.726   0.726   0.733
 29 Bg   30 Bg   72 Bu   73 Ag   74 Ag   31 Au   73 Bu   74 Bu                 
  0.737   0.741   0.758   0.781   0.802   0.811   0.822   0.832
 31 Bg   75 Bu   75 Ag   76 Ag   76 Bu   77 Ag   77 Bu   32 Au                 
  0.832   0.833   0.838   0.841   0.852   0.853   0.858   0.872
 32 Bg   78 Bu   78 Ag   79 Ag   33 Au   79 Bu   80 Bu   80 Ag                 
  0.890   0.919   0.929   0.939   0.946   0.960   0.969   1.003
 81 Ag   82 Ag   81 Bu   33 Bg   82 Bu   83 Bu   83 Ag   34 Bg                 
  1.020   1.037   1.045   1.082   1.117   1.144   1.158   1.191
 84 Bu   84 Ag   85 Bu   85 Ag   86 Ag   87 Ag   34 Au   86 Bu                 
  1.231   1.235   1.236   1.246   1.247   1.264   1.276   1.352
 35 Bg   88 Ag   35 Au   87 Bu   88 Bu   36 Au   36 Bg   89 Bu                 
  1.436   1.446   1.460   1.536   1.563   1.626   1.720   1.733
 89 Ag   90 Bu   90 Ag   91 Ag   91 Bu   92 Bu   37 Au   38 Au                 
  1.736   1.754   1.815   1.817   1.839   1.841   1.904   1.983
 92 Ag   93 Ag   93 Bu   94 Bu   37 Bg   38 Bg   39 Bg   39 Au                 
  1.986   2.023   2.027   2.042   2.053   2.095   2.096   2.135
 40 Bg   40 Au   94 Ag   95 Ag   41 Bg   95 Bu   96 Bu   96 Ag                 
  2.177   2.184   2.216   2.220   2.236   2.248   2.251   2.266
 97 Ag   97 Bu   98 Ag   98 Bu   99 Bu   41 Au   42 Au   42 Bg                 
  2.267   2.283   2.323   2.344   2.370   2.397   2.443   2.514
 99 Ag  100 Bu  100 Ag  101 Bu  101 Ag  102 Bu  102 Ag  103 Ag                 
  2.549   2.573   2.590   2.716   2.724   2.830   2.831   2.875
103 Bu   43 Au  104 Ag   43 Bg   44 Bg   44 Au   45 Au  104 Bu                 
  2.961   3.039   3.043   3.055   3.087   3.154   3.199   3.398
105 Bu  105 Ag   45 Bg  106 Bu  107 Bu  106 Ag  107 Ag  108 Ag                 
  3.449   3.645   3.806   3.858   3.974   3.991   3.992   3.993
109 Ag  108 Bu  109 Bu  110 Bu   46 Bg   46 Au   47 Bg   47 Au                 
  4.009   4.044   4.045   4.068   4.075   4.081   4.085   4.113
110 Ag   48 Bg   48 Au  111 Ag  111 Bu   49 Au  112 Bu   49 Bg                 
  4.173   4.226   4.261   4.289   4.361   4.371   4.438   4.461
113 Bu  112 Ag  114 Bu  113 Ag  114 Ag  115 Bu  115 Ag  116 Bu                 
  4.806   6.655   6.760   6.819   6.821   7.532   7.536   7.555
116 Ag  117 Ag  117 Bu  118 Ag  118 Bu   50 Au   50 Bg   51 Au                 
  7.581   7.656   7.656   7.657   7.669   7.714   7.716   7.788
 51 Bg  119 Bu  120 Bu  119 Ag  120 Ag  121 Bu  121 Ag  122 Bu                 
  7.799   9.752   9.789  23.184  23.760  23.769  23.905  23.925
122 Ag  123 Ag  123 Bu  124 Ag  124 Bu  125 Bu  125 Ag  126 Ag                 
 23.995  25.808  25.832  26.153  26.278  26.600  26.665  47.927
126 Bu   52 Au   52 Bg  127 Bu  127 Ag  128 Ag  128 Bu  129 Ag                 
 48.012  48.062  48.065 215.741 215.785 289.728 289.731 289.752
129 Bu  130 Bu  130 Ag  131 Ag  131 Bu   53 Au   53 Bg   54 Au                 
289.779 289.849 289.857 289.863 289.868 289.937 289.938 290.013
 54 Bg  132 Bu  133 Bu  132 Ag  133 Ag  134 Ag  134 Bu  135 Bu                 
290.0181020.7261020.8331020.8941020.899
135 Ag  136 Ag  136 Bu  137 Bu  137 Ag                                         
 --------------------------------------------------------------

          Ground-State Mulliken Net Atomic Charges

     Atom                 Charge (a.u.)
  ----------------------------------------
      1 C                     0.185667
      2 C                    -0.590830
      3 C                     0.223053
      4 C                     0.185695
      5 C                    -0.590880
      6 C                     0.222937
      7 Cl                    0.575790
      8 Br                   -0.214761
      9 Br                   -0.178854
     10 Cl                    0.575789
     11 Br                   -0.214761
     12 Br                   -0.178845
  ----------------------------------------
  Sum of atomic charges =     0.000000

 -----------------------------------------------------------------
                    Cartesian Multipole Moments
 -----------------------------------------------------------------
    Charge (ESU x 10^10)
                 0.0000
    Dipole Moment (Debye)
         X      -0.0000      Y      -0.0000      Z       0.0000
       Tot       0.0000
    Quadrupole Moments (Debye-Ang)
        XX    -126.7824     XY       0.0137     YY    -130.4044
        XZ       0.0000     YZ       0.0000     ZZ    -133.2150
    Octopole Moments (Debye-Ang^2)
       XXX      -0.0000    XXY      -0.0000    XYY      -0.0000
       YYY       0.0000    XXZ       0.0000    XYZ      -0.0000
       YYZ       0.0000    XZZ       0.0000    YZZ      -0.0000
       ZZZ       0.0000
    Hexadecapole Moments (Debye-Ang^3)
      XXXX   -3663.8707   XXXY       0.1215   XXYY   -1072.1552
      XYYY       0.0091   YYYY   -2924.3041   XXXZ      -0.0000
      XXYZ       0.0000   XYYZ       0.0000   YYYZ       0.0000
      XXZZ    -693.3988   XYZZ       0.0068   YYZZ    -545.3853
      XZZZ       0.0000   YZZZ       0.0000   ZZZZ    -158.8175
 -----------------------------------------------------------------
 Calculating MO derivatives via CPSCF
    1     0    39    0.0225386  
    2     0    39    0.0100833  
    3     0    39    0.0018244  
    4     0    39    0.0001392  
    5    22    17    0.0000079  
    6    39     0    0.0000009  Converged
 Time for AOints: 280.6 s (CPU) 70.5 s (wall)
 ------------------------------------------------------------------------------
                     AOints        : Timing summary (seconds)
 ------------------------------------------------------------------------------
     job step          cpu (% of tot)      sys (% of tot)     wall (% of tot)
 ------------------------------------------------------------------------------
  AOints            0.2806E+03 ( 8.9)   0.1200E-04 ( 6.2)   0.7048E+02 ( 8.7)
 ------------------------------------------------------------------------------
   Grand Totals     0.3169E+04          0.1930E-03          0.8079E+03
 ------------------------------------------------------------------------------
 Polarizability Matrix (a.u.)
            1           2           3
    1-229.0438327  -0.0032000   0.0000000
    2  -0.0032000-208.3896517   0.0000000
    3   0.0000000   0.0000000 -93.7392967
 Calculating analytic Hessian of the SCF energy

 Direct stationary perturbation theory relativistic correction:

 rels  =      68.779775708266
 relv  =    -237.494957413528
 rel2e =      41.506379083821
 E_rel =    -127.208802621442

 Hessian of the SCF Energy
            1           2           3           4           5           6
    1   0.5852133  -0.0002104   0.0000000  -0.2397221   0.0551857  -0.0000000
    2  -0.0002104   0.4993096  -0.0000000   0.1131589  -0.1398648   0.0000000
    3   0.0000000  -0.0000000   0.1074017  -0.0000000  -0.0000000  -0.0523266
    4  -0.2397221   0.1131589  -0.0000000   0.5064179  -0.0429806   0.0000000
    5   0.0551857  -0.1398648  -0.0000000  -0.0429806   0.5640136  -0.0000000
    6  -0.0000000   0.0000000  -0.0523266   0.0000000  -0.0000000   0.1007081
    7   0.0308862   0.0222086  -0.0000000  -0.0926663   0.0251031  -0.0000000
    8   0.0765558  -0.0271509   0.0000000  -0.0254396  -0.2930011   0.0000000
    9  -0.0000000   0.0000000   0.0024039   0.0000000   0.0000000  -0.0500540
   10  -0.0680168  -0.0000063  -0.0000000   0.0308491  -0.0765074   0.0000000
   11  -0.0000059  -0.0003815  -0.0000000  -0.0221657  -0.0270779   0.0000000
   12  -0.0000000  -0.0000000   0.0037396   0.0000000   0.0000000   0.0022552
   13   0.0308511  -0.0221659  -0.0000000  -0.0172534   0.0288219  -0.0000000
   14  -0.0765079  -0.0270774   0.0000000   0.0288224  -0.0494132  -0.0000000
   15   0.0000000   0.0000000   0.0022552  -0.0000000  -0.0000000   0.0029722
   16  -0.2393655  -0.1130049   0.0000000  -0.0559129   0.0280869  -0.0000000
   17  -0.0550670  -0.1398015  -0.0000000  -0.0280459   0.0577947   0.0000000
   18   0.0000000   0.0000000  -0.0522339  -0.0000000   0.0000000   0.0040404
   19  -0.0375668   0.0000404   0.0000000  -0.0007226   0.0234793   0.0000000
   20   0.0000482  -0.1618946   0.0000000   0.0038996  -0.0376426  -0.0000000
   21   0.0000000  -0.0000000  -0.0224879  -0.0000000  -0.0000000   0.0033102
   22  -0.0339310  -0.0166203  -0.0000000  -0.1138991  -0.0488371   0.0000000
   23  -0.0013350   0.0004677   0.0000000  -0.0495393  -0.0595068  -0.0000000
   24  -0.0000000   0.0000000   0.0029645   0.0000000  -0.0000000  -0.0192063
   25   0.0025800  -0.0006887   0.0000000  -0.0142782   0.0118709   0.0000000
   26  -0.0031203  -0.0019876  -0.0000000   0.0265409  -0.0179866   0.0000000
   27  -0.0000000   0.0000000   0.0032198  -0.0000000   0.0000000   0.0023252
   28   0.0003412  -0.0000035   0.0000000  -0.0030448   0.0004085  -0.0000000
   29   0.0000071  -0.0000931   0.0000000  -0.0023322   0.0028731   0.0000000
   30   0.0000000   0.0000000  -0.0011190   0.0000000   0.0000000   0.0037992
   31   0.0025728   0.0006993  -0.0000000  -0.0004510  -0.0002261   0.0000000
   32   0.0031178  -0.0019830  -0.0000000  -0.0002669  -0.0001563  -0.0000000
   33   0.0000000   0.0000000   0.0032182   0.0000000  -0.0000000  -0.0009415
   34  -0.0338409   0.0165931   0.0000000   0.0006838  -0.0044053   0.0000000
   35   0.0013315   0.0004569   0.0000000  -0.0016518  -0.0000311   0.0000000
   36  -0.0000000   0.0000000   0.0029644  -0.0000000   0.0000000   0.0031179
            7           8           9          10          11          12
    1   0.0308862   0.0765558  -0.0000000  -0.0680168  -0.0000059  -0.0000000
    2   0.0222086  -0.0271509   0.0000000  -0.0000063  -0.0003815  -0.0000000
    3  -0.0000000   0.0000000   0.0024039  -0.0000000  -0.0000000   0.0037396
    4  -0.0926663  -0.0254396   0.0000000   0.0308491  -0.0221657   0.0000000
    5   0.0251031  -0.2930011   0.0000000  -0.0765074  -0.0270779   0.0000000
    6  -0.0000000   0.0000000  -0.0500540   0.0000000   0.0000000   0.0022552
    7   0.5053083   0.0435787  -0.0000000  -0.2393647  -0.1130046   0.0000000
    8   0.0435787   0.5638173  -0.0000000  -0.0550657  -0.1398011  -0.0000000
    9  -0.0000000  -0.0000000   0.1006816   0.0000000  -0.0000000  -0.0522339
   10  -0.2393647  -0.0550657   0.0000000   0.5852130  -0.0002107   0.0000000
   11  -0.1130046  -0.1398011  -0.0000000  -0.0002107   0.4993100  -0.0000000
   12   0.0000000  -0.0000000  -0.0522339   0.0000000  -0.0000000   0.1074017
   13  -0.0559139  -0.0280456  -0.0000000  -0.2397216   0.1131579  -0.0000000
   14   0.0280882   0.0577945   0.0000000   0.0551856  -0.1398651  -0.0000000
   15   0.0000000   0.0000000   0.0040404  -0.0000000   0.0000000  -0.0523265
   16  -0.0173407  -0.0288290   0.0000000   0.0308873   0.0222085  -0.0000000
   17  -0.0288293  -0.0494302  -0.0000000   0.0765550  -0.0271508   0.0000000
   18   0.0000000  -0.0000000   0.0029361  -0.0000000   0.0000000   0.0024039
   19  -0.0030474  -0.0004040   0.0000000   0.0003412  -0.0000035   0.0000000
   20   0.0023352   0.0028633  -0.0000000   0.0000071  -0.0000931   0.0000000
   21  -0.0000000   0.0000000   0.0037420  -0.0000000   0.0000000  -0.0011190
   22  -0.0142501  -0.0118471  -0.0000000   0.0025729   0.0006992   0.0000000
   23  -0.0265281  -0.0179716   0.0000000   0.0031178  -0.0019829  -0.0000000
   24  -0.0000000   0.0000000   0.0023186   0.0000000   0.0000000   0.0032182
   25  -0.1131389   0.0483527  -0.0000000  -0.0338409   0.0165931  -0.0000000
   26   0.0490436  -0.0592547  -0.0000000   0.0013316   0.0004568   0.0000000
   27   0.0000000  -0.0000000  -0.0192549  -0.0000000   0.0000000   0.0029644
   28  -0.0007139  -0.0234818  -0.0000000  -0.0375667   0.0000404   0.0000000
   29  -0.0039172  -0.0376695  -0.0000000   0.0000482  -0.1618946   0.0000000
   30  -0.0000000   0.0000000   0.0032454   0.0000000  -0.0000000  -0.0224879
   31   0.0006862   0.0044053  -0.0000000  -0.0339310  -0.0166202  -0.0000000
   32   0.0016595  -0.0000341   0.0000000  -0.0013350   0.0004677   0.0000000
   33  -0.0000000   0.0000000   0.0031284   0.0000000   0.0000000   0.0029645
   34  -0.0004456   0.0002202  -0.0000000   0.0025800  -0.0006886  -0.0000000
   35   0.0002634  -0.0001622  -0.0000000  -0.0031204  -0.0019875  -0.0000000
   36   0.0000000  -0.0000000  -0.0009536  -0.0000000   0.0000000   0.0032199
           13          14          15          16          17          18
    1   0.0308511  -0.0765079   0.0000000  -0.2393655  -0.0550670   0.0000000
    2  -0.0221659  -0.0270774   0.0000000  -0.1130049  -0.1398015   0.0000000
    3  -0.0000000   0.0000000   0.0022552   0.0000000  -0.0000000  -0.0522339
    4  -0.0172534   0.0288224  -0.0000000  -0.0559129  -0.0280459  -0.0000000
    5   0.0288219  -0.0494132  -0.0000000   0.0280869   0.0577947   0.0000000
    6  -0.0000000  -0.0000000   0.0029722  -0.0000000   0.0000000   0.0040404
    7  -0.0559139   0.0280882   0.0000000  -0.0173407  -0.0288293   0.0000000
    8  -0.0280456   0.0577945   0.0000000  -0.0288290  -0.0494302  -0.0000000
    9  -0.0000000   0.0000000   0.0040404   0.0000000  -0.0000000   0.0029361
   10  -0.2397216   0.0551856  -0.0000000   0.0308873   0.0765550  -0.0000000
   11   0.1131579  -0.1398651   0.0000000   0.0222085  -0.0271508   0.0000000
   12  -0.0000000  -0.0000000  -0.0523265  -0.0000000   0.0000000   0.0024039
   13   0.5064147  -0.0429798   0.0000000  -0.0926659  -0.0254388   0.0000000
   14  -0.0429798   0.5640123  -0.0000000   0.0251011  -0.2930007   0.0000000
   15   0.0000000  -0.0000000   0.1007080  -0.0000000   0.0000000  -0.0500540
   16  -0.0926659   0.0251011  -0.0000000   0.5053068   0.0435809   0.0000000
   17  -0.0254388  -0.2930007   0.0000000   0.0435809   0.5638167  -0.0000000
   18   0.0000000   0.0000000  -0.0500540   0.0000000  -0.0000000   0.1006816
   19  -0.0030448   0.0004085  -0.0000000  -0.0007139  -0.0234817  -0.0000000
   20  -0.0023321   0.0028731   0.0000000  -0.0039172  -0.0376695  -0.0000000
   21   0.0000000   0.0000000   0.0037992   0.0000000  -0.0000000   0.0032454
   22  -0.0004509  -0.0002262   0.0000000   0.0006861   0.0044055  -0.0000000
   23  -0.0002668  -0.0001563  -0.0000000   0.0016595  -0.0000340   0.0000000
   24   0.0000000  -0.0000000  -0.0009415  -0.0000000   0.0000000   0.0031284
   25   0.0006836  -0.0044052   0.0000000  -0.0004456   0.0002203  -0.0000000
   26  -0.0016518  -0.0000312   0.0000000   0.0002633  -0.0001621  -0.0000000
   27  -0.0000000   0.0000000   0.0031179   0.0000000  -0.0000000  -0.0009536
   28  -0.0007227   0.0234793   0.0000000  -0.0030474  -0.0004041   0.0000000
   29   0.0038996  -0.0376426  -0.0000000   0.0023353   0.0028633  -0.0000000
   30  -0.0000000   0.0000000   0.0033102  -0.0000000   0.0000000   0.0037420
   31  -0.1138992  -0.0488370   0.0000000  -0.0142500  -0.0118472  -0.0000000
   32  -0.0495394  -0.0595067  -0.0000000  -0.0265281  -0.0179717   0.0000000
   33  -0.0000000  -0.0000000  -0.0192063  -0.0000000   0.0000000   0.0023186
   34  -0.0142782   0.0118709   0.0000000  -0.1131391   0.0483526  -0.0000000
   35   0.0265410  -0.0179866   0.0000000   0.0490436  -0.0592547  -0.0000000
   36   0.0000000   0.0000000   0.0023252   0.0000000  -0.0000000  -0.0192549
           19          20          21          22          23          24
    1  -0.0375668   0.0000482   0.0000000  -0.0339310  -0.0013350  -0.0000000
    2   0.0000404  -0.1618946  -0.0000000  -0.0166203   0.0004677   0.0000000
    3   0.0000000   0.0000000  -0.0224879  -0.0000000   0.0000000   0.0029645
    4  -0.0007226   0.0038996  -0.0000000  -0.1138991  -0.0495393   0.0000000
    5   0.0234793  -0.0376426  -0.0000000  -0.0488371  -0.0595068  -0.0000000
    6   0.0000000  -0.0000000   0.0033102   0.0000000  -0.0000000  -0.0192063
    7  -0.0030474   0.0023352  -0.0000000  -0.0142501  -0.0265281  -0.0000000
    8  -0.0004040   0.0028633   0.0000000  -0.0118471  -0.0179716   0.0000000
    9   0.0000000  -0.0000000   0.0037420  -0.0000000   0.0000000   0.0023186
   10   0.0003412   0.0000071  -0.0000000   0.0025729   0.0031178   0.0000000
   11  -0.0000035  -0.0000931   0.0000000   0.0006992  -0.0019829   0.0000000
   12   0.0000000   0.0000000  -0.0011190   0.0000000  -0.0000000   0.0032182
   13  -0.0030448  -0.0023321   0.0000000  -0.0004509  -0.0002668   0.0000000
   14   0.0004085   0.0028731   0.0000000  -0.0002262  -0.0001563  -0.0000000
   15  -0.0000000   0.0000000   0.0037992   0.0000000  -0.0000000  -0.0009415
   16  -0.0007139  -0.0039172   0.0000000   0.0006861   0.0016595  -0.0000000
   17  -0.0234817  -0.0376695  -0.0000000   0.0044055  -0.0000340   0.0000000
   18  -0.0000000  -0.0000000   0.0032454  -0.0000000   0.0000000   0.0031284
   19   0.0614560  -0.0000410   0.0000000  -0.0083001   0.0093862   0.0000000
   20  -0.0000410   0.2350388   0.0000000   0.0010870   0.0001975   0.0000000
   21   0.0000000   0.0000000   0.0099166   0.0000000  -0.0000000  -0.0003356
   22  -0.0083001   0.0010870   0.0000000   0.1678223   0.0686248   0.0000000
   23   0.0093862   0.0001975  -0.0000000   0.0686248   0.0911305  -0.0000000
   24   0.0000000   0.0000000  -0.0003356   0.0000000  -0.0000000   0.0086902
   25  -0.0001021   0.0003470   0.0000000   0.0018487  -0.0039186   0.0000000
   26   0.0010462  -0.0009414   0.0000000   0.0039234  -0.0111531   0.0000000
   27  -0.0000000  -0.0000000   0.0001683   0.0000000   0.0000000  -0.0001045
   28   0.0001099   0.0000010   0.0000000  -0.0001005  -0.0010472   0.0000000
   29   0.0000010  -0.0019864  -0.0000000  -0.0003438  -0.0009446  -0.0000000
   30  -0.0000000  -0.0000000  -0.0000715  -0.0000000   0.0000000   0.0001661
   31  -0.0001005  -0.0003438  -0.0000000  -0.0008085  -0.0005095   0.0000000
   32  -0.0010472  -0.0009446   0.0000000  -0.0005095  -0.0002518   0.0000000
   33  -0.0000000  -0.0000000   0.0001661   0.0000000   0.0000000  -0.0000146
   34  -0.0083089  -0.0010909  -0.0000000  -0.0011895   0.0003563   0.0000000
   35  -0.0093840   0.0001995  -0.0000000  -0.0003560   0.0002055   0.0000000
   36   0.0000000   0.0000000  -0.0003338  -0.0000000   0.0000000   0.0001164
           25          26          27          28          29          30
    1   0.0025800  -0.0031203  -0.0000000   0.0003412   0.0000071   0.0000000
    2  -0.0006887  -0.0019876   0.0000000  -0.0000035  -0.0000931   0.0000000
    3   0.0000000  -0.0000000   0.0032198   0.0000000   0.0000000  -0.0011190
    4  -0.0142782   0.0265409  -0.0000000  -0.0030448  -0.0023322   0.0000000
    5   0.0118709  -0.0179866   0.0000000   0.0004085   0.0028731   0.0000000
    6   0.0000000   0.0000000   0.0023252  -0.0000000   0.0000000   0.0037992
    7  -0.1131389   0.0490436   0.0000000  -0.0007139  -0.0039172  -0.0000000
    8   0.0483527  -0.0592547  -0.0000000  -0.0234818  -0.0376695   0.0000000
    9  -0.0000000  -0.0000000  -0.0192549  -0.0000000  -0.0000000   0.0032454
   10  -0.0338409   0.0013316  -0.0000000  -0.0375667   0.0000482   0.0000000
   11   0.0165931   0.0004568   0.0000000   0.0000404  -0.1618946  -0.0000000
   12  -0.0000000   0.0000000   0.0029644   0.0000000   0.0000000  -0.0224879
   13   0.0006836  -0.0016518  -0.0000000  -0.0007227   0.0038996  -0.0000000
   14  -0.0044052  -0.0000312   0.0000000   0.0234793  -0.0376426   0.0000000
   15   0.0000000   0.0000000   0.0031179   0.0000000  -0.0000000   0.0033102
   16  -0.0004456   0.0002633   0.0000000  -0.0030474   0.0023353  -0.0000000
   17   0.0002203  -0.0001621  -0.0000000  -0.0004041   0.0028633   0.0000000
   18  -0.0000000  -0.0000000  -0.0009536   0.0000000  -0.0000000   0.0037420
   19  -0.0001021   0.0010462  -0.0000000   0.0001099   0.0000010  -0.0000000
   20   0.0003470  -0.0009414  -0.0000000   0.0000010  -0.0019864  -0.0000000
   21   0.0000000   0.0000000   0.0001683   0.0000000  -0.0000000  -0.0000715
   22   0.0018487   0.0039234   0.0000000  -0.0001005  -0.0003438  -0.0000000
   23  -0.0039186  -0.0111531   0.0000000  -0.0010472  -0.0009446   0.0000000
   24   0.0000000   0.0000000  -0.0001045   0.0000000  -0.0000000   0.0001661
   25   0.1669982  -0.0681457  -0.0000000  -0.0083089  -0.0010909  -0.0000000
   26  -0.0681457   0.0909053  -0.0000000  -0.0093840   0.0001995  -0.0000000
   27  -0.0000000  -0.0000000   0.0087448  -0.0000000   0.0000000  -0.0003338
   28  -0.0083089  -0.0093840  -0.0000000   0.0614560  -0.0000410  -0.0000000
   29  -0.0010909   0.0001995   0.0000000  -0.0000410   0.2350388   0.0000000
   30  -0.0000000  -0.0000000  -0.0003338  -0.0000000   0.0000000   0.0099166
   31  -0.0011895  -0.0003560  -0.0000000  -0.0083001   0.0010870   0.0000000
   32   0.0003564   0.0002055   0.0000000   0.0093862   0.0001975  -0.0000000
   33   0.0000000   0.0000000   0.0001164  -0.0000000  -0.0000000  -0.0003356
   34  -0.0008064   0.0005089  -0.0000000  -0.0001021   0.0003470   0.0000000
   35   0.0005089  -0.0002506   0.0000000   0.0010462  -0.0009414   0.0000000
   36  -0.0000000   0.0000000  -0.0000101  -0.0000000  -0.0000000   0.0001683
           31          32          33          34          35          36
    1   0.0025728   0.0031178   0.0000000  -0.0338409   0.0013315  -0.0000000
    2   0.0006993  -0.0019830   0.0000000   0.0165931   0.0004569   0.0000000
    3  -0.0000000  -0.0000000   0.0032182   0.0000000   0.0000000   0.0029644
    4  -0.0004510  -0.0002669   0.0000000   0.0006838  -0.0016518  -0.0000000
    5  -0.0002261  -0.0001563  -0.0000000  -0.0044053  -0.0000311   0.0000000
    6   0.0000000  -0.0000000  -0.0009415   0.0000000   0.0000000   0.0031179
    7   0.0006862   0.0016595  -0.0000000  -0.0004456   0.0002634   0.0000000
    8   0.0044053  -0.0000341   0.0000000   0.0002202  -0.0001622  -0.0000000
    9  -0.0000000   0.0000000   0.0031284  -0.0000000  -0.0000000  -0.0009536
   10  -0.0339310  -0.0013350   0.0000000   0.0025800  -0.0031204  -0.0000000
   11  -0.0166202   0.0004677   0.0000000  -0.0006886  -0.0019875   0.0000000
   12  -0.0000000   0.0000000   0.0029645  -0.0000000  -0.0000000   0.0032199
   13  -0.1138992  -0.0495394  -0.0000000  -0.0142782   0.0265410   0.0000000
   14  -0.0488370  -0.0595067  -0.0000000   0.0118709  -0.0179866   0.0000000
   15   0.0000000  -0.0000000  -0.0192063   0.0000000   0.0000000   0.0023252
   16  -0.0142500  -0.0265281  -0.0000000  -0.1131391   0.0490436   0.0000000
   17  -0.0118472  -0.0179717   0.0000000   0.0483526  -0.0592547  -0.0000000
   18  -0.0000000   0.0000000   0.0023186  -0.0000000  -0.0000000  -0.0192549
   19  -0.0001005  -0.0010472  -0.0000000  -0.0083089  -0.0093840   0.0000000
   20  -0.0003438  -0.0009446  -0.0000000  -0.0010909   0.0001995   0.0000000
   21  -0.0000000   0.0000000   0.0001661  -0.0000000  -0.0000000  -0.0003338
   22  -0.0008085  -0.0005095   0.0000000  -0.0011895  -0.0003560  -0.0000000
   23  -0.0005095  -0.0002518   0.0000000   0.0003563   0.0002055   0.0000000
   24   0.0000000   0.0000000  -0.0000146   0.0000000   0.0000000   0.0001164
   25  -0.0011895   0.0003564   0.0000000  -0.0008064   0.0005089  -0.0000000
   26  -0.0003560   0.0002055   0.0000000   0.0005089  -0.0002506   0.0000000
   27  -0.0000000   0.0000000   0.0001164  -0.0000000   0.0000000  -0.0000101
   28  -0.0083001   0.0093862  -0.0000000  -0.0001021   0.0010462  -0.0000000
   29   0.0010870   0.0001975  -0.0000000   0.0003470  -0.0009414  -0.0000000
   30   0.0000000  -0.0000000  -0.0003356   0.0000000   0.0000000   0.0001683
   31   0.1678222   0.0686248   0.0000000   0.0018487   0.0039234  -0.0000000
   32   0.0686248   0.0911305  -0.0000000  -0.0039187  -0.0111531   0.0000000
   33   0.0000000  -0.0000000   0.0086902   0.0000000   0.0000000  -0.0001045
   34   0.0018487  -0.0039187   0.0000000   0.1669983  -0.0681457  -0.0000000
   35   0.0039234  -0.0111531   0.0000000  -0.0681457   0.0909054  -0.0000000
   36  -0.0000000   0.0000000  -0.0001045  -0.0000000  -0.0000000   0.0087448
 **********************************************************************
 **                                                                  **
 **                       VIBRATIONAL ANALYSIS                       **
 **                       --------------------                       **
 **                                                                  **
 **        VIBRATIONAL FREQUENCIES (CM**-1) AND NORMAL MODES         **
 **     FORCE CONSTANTS (mDYN/ANGSTROM) AND REDUCED MASSES (AMU)     **
 **                  INFRARED INTENSITIES (KM/MOL)                   **
 **                                                                  **
 **********************************************************************


 Mode:                 1                      2                      3
 Frequency:        37.89                  50.21                  62.14
 Force Cnst:      0.0651                 0.0552                 0.1034
 Red. Mass:      76.9925                37.1682                45.4366
 IR Active:          YES                    YES                    NO 
 IR Intens:        0.000                  0.013                  0.000
 Raman Active:       NO                     NO                     YES
               X      Y      Z        X      Y      Z        X      Y      Z
 C          0.000 -0.000 -0.002   -0.000  0.000  0.216    0.000 -0.000 -0.150
 C          0.000  0.000  0.083   -0.000  0.000  0.071    0.000 -0.000 -0.027
 C          0.000 -0.000 -0.086    0.000  0.000  0.070    0.000  0.000  0.027
 C          0.000 -0.000 -0.002    0.000  0.000  0.216   -0.000  0.000  0.150
 C          0.000  0.000  0.083    0.000 -0.000  0.071   -0.000  0.000  0.027
 C          0.000 -0.000 -0.086    0.000 -0.000  0.070   -0.000 -0.000 -0.027
 Cl        -0.000 -0.000 -0.006   -0.000  0.000  0.623    0.000 -0.000 -0.587
 Br         0.000  0.000  0.494    0.000 -0.000 -0.163   -0.000  0.000  0.257
 Br         0.000 -0.000 -0.491   -0.000 -0.000 -0.168   -0.000 -0.000 -0.257
 Cl        -0.000 -0.000 -0.006    0.000  0.000  0.623   -0.000  0.000  0.587
 Br        -0.000  0.000  0.494    0.000 -0.000 -0.163    0.000 -0.000 -0.257
 Br         0.000 -0.000 -0.491   -0.000 -0.000 -0.168    0.000  0.000  0.257
 TransDip   0.000 -0.000  0.000    0.000  0.000 -0.004    0.000 -0.000  0.000

 Mode:                 4                      5                      6
 Frequency:       144.87                 149.62                 151.17
 Force Cnst:      0.9713                 0.8879                 0.6051
 Red. Mass:      78.5546                67.3169                44.9409
 IR Active:          NO                     YES                    YES
 IR Intens:        0.000                  0.268                  0.582
 Raman Active:       YES                    NO                     NO 
               X      Y      Z        X      Y      Z        X      Y      Z
 C          0.000  0.038  0.000    0.136 -0.008 -0.000   -0.003 -0.273 -0.000
 C         -0.018 -0.006  0.000    0.176  0.014  0.000   -0.033 -0.244 -0.000
 C         -0.018  0.006 -0.000    0.178 -0.029 -0.000    0.026 -0.243 -0.000
 C         -0.000 -0.038 -0.000    0.136 -0.008 -0.000   -0.003 -0.273 -0.000
 C          0.018  0.006 -0.000    0.176  0.014  0.000   -0.033 -0.244 -0.000
 C          0.018 -0.006  0.000    0.178 -0.029 -0.000    0.026 -0.243 -0.000
 Cl        -0.000  0.029 -0.000   -0.078 -0.009  0.000    0.002 -0.298  0.000
 Br         0.242 -0.436  0.000   -0.029  0.457 -0.000   -0.303  0.115  0.000
 Br         0.242  0.436 -0.000   -0.011 -0.449  0.000    0.304  0.133  0.000
 Cl         0.000 -0.029  0.000   -0.078 -0.009  0.000    0.002 -0.298  0.000
 Br        -0.242  0.436 -0.000   -0.029  0.457 -0.000   -0.303  0.115  0.000
 Br        -0.242 -0.436  0.000   -0.011 -0.449  0.000    0.304  0.133  0.000
 TransDip  -0.000 -0.000  0.000   -0.017  0.001  0.000    0.000  0.024  0.000

 Mode:                 7                      8                      9
 Frequency:       154.31                 204.63                 212.57
 Force Cnst:      0.1948                 1.0648                 1.4122
 Red. Mass:      13.8808                43.1572                53.0484
 IR Active:          YES                    NO                     NO 
 IR Intens:        0.175                  0.000                  0.000
 Raman Active:       NO                     YES                    YES
               X      Y      Z        X      Y      Z        X      Y      Z
 C          0.000 -0.000  0.377    0.019 -0.000  0.000    0.144  0.001 -0.000
 C          0.000 -0.000  0.406   -0.054 -0.143 -0.000    0.129  0.059  0.000
 C          0.000 -0.000  0.406    0.055 -0.143 -0.000   -0.132  0.060  0.000
 C          0.000 -0.000  0.377   -0.019  0.000 -0.000   -0.144 -0.001  0.000
 C          0.000 -0.000  0.406    0.054  0.143  0.000   -0.129 -0.059 -0.000
 C          0.000 -0.000  0.406   -0.055  0.143  0.000    0.132 -0.060 -0.000
 Cl        -0.000 -0.000 -0.146    0.579 -0.000 -0.000    0.447  0.001  0.000
 Br        -0.000  0.000 -0.058   -0.241  0.008  0.000    0.232  0.251 -0.000
 Br         0.000  0.000 -0.058    0.244  0.007  0.000   -0.238  0.254 -0.000
 Cl        -0.000 -0.000 -0.146   -0.579  0.000  0.000   -0.447 -0.001 -0.000
 Br        -0.000  0.000 -0.058    0.241 -0.008 -0.000   -0.232 -0.251  0.000
 Br         0.000 -0.000 -0.058   -0.244 -0.007 -0.000    0.238 -0.254  0.000
 TransDip  -0.000  0.000 -0.013   -0.000  0.000 -0.000   -0.000 -0.000  0.000

 Mode:                10                     11                     12
 Frequency:       221.19                 224.62                 289.04
 Force Cnst:      1.1046                 2.0033                 1.9554
 Red. Mass:      38.3216                67.3879                39.7255
 IR Active:          YES                    NO                     YES
 IR Intens:        0.025                  0.000                  0.070
 Raman Active:       NO                     YES                    NO 
               X      Y      Z        X      Y      Z        X      Y      Z
 C         -0.008 -0.000 -0.000    0.002 -0.105 -0.000   -0.001  0.292 -0.000
 C         -0.046 -0.027 -0.000    0.183  0.022 -0.000   -0.069  0.156  0.000
 C         -0.046  0.026  0.000    0.179 -0.018 -0.000    0.067  0.156  0.000
 C         -0.008 -0.000 -0.000   -0.002  0.105  0.000   -0.001  0.292  0.000
 C         -0.046 -0.027 -0.000   -0.183 -0.022  0.000   -0.069  0.156 -0.000
 C         -0.046  0.026  0.000   -0.179  0.018  0.000    0.067  0.156 -0.000
 Cl         0.673 -0.000  0.000    0.002 -0.114  0.000    0.000  0.477  0.000
 Br        -0.141  0.023  0.000    0.401  0.220  0.000   -0.204 -0.152 -0.000
 Br        -0.142 -0.023 -0.000    0.393 -0.214  0.000    0.204 -0.152 -0.000
 Cl         0.673 -0.000 -0.000   -0.002  0.114 -0.000    0.000  0.477 -0.000
 Br        -0.142  0.023  0.000   -0.401 -0.220 -0.000   -0.204 -0.152  0.000
 Br        -0.142 -0.023 -0.000   -0.393  0.214 -0.000    0.204 -0.152  0.000
 TransDip   0.005  0.000 -0.000   -0.000 -0.000  0.000   -0.000 -0.008 -0.000

 Mode:                13                     14                     15
 Frequency:       314.49                 330.18                 335.13
 Force Cnst:      0.7156                 0.8003                 1.9994
 Red. Mass:      12.2799                12.4591                30.2152
 IR Active:          NO                     NO                     NO 
 IR Intens:        0.000                  0.000                  0.000
 Raman Active:       YES                    YES                    YES
               X      Y      Z        X      Y      Z        X      Y      Z
 C         -0.000 -0.000 -0.003   -0.000  0.000  0.562   -0.000 -0.303  0.000
 C         -0.000  0.000  0.497   -0.000  0.000  0.299    0.077 -0.061  0.000
 C          0.000  0.000  0.501   -0.000 -0.000 -0.294    0.077  0.061 -0.000
 C          0.000 -0.000  0.003    0.000 -0.000 -0.562    0.000  0.303 -0.000
 C          0.000 -0.000 -0.497    0.000 -0.000 -0.299   -0.077  0.061 -0.000
 C         -0.000 -0.000 -0.501    0.000  0.000  0.294   -0.077 -0.061  0.000
 Cl         0.000 -0.000  0.001    0.000  0.000 -0.091    0.000 -0.620 -0.000
 Br        -0.000 -0.000 -0.032    0.000  0.000 -0.017   -0.034 -0.030 -0.000
 Br         0.000 -0.000 -0.032    0.000 -0.000  0.017   -0.034  0.030  0.000
 Cl        -0.000 -0.000 -0.001   -0.000 -0.000  0.091   -0.000  0.620  0.000
 Br         0.000  0.000  0.032   -0.000 -0.000  0.017    0.034  0.030  0.000
 Br        -0.000  0.000  0.032   -0.000  0.000 -0.017    0.034 -0.030 -0.000
 TransDip   0.000  0.000 -0.000    0.000  0.000  0.000    0.000 -0.000  0.000

 Mode:                16                     17                     18
 Frequency:       569.95                 575.36                 587.87
 Force Cnst:      2.7224                 2.3494                 2.5262
 Red. Mass:      14.2246                12.0457                12.4067
 IR Active:          YES                    YES                    NO 
 IR Intens:       33.959                  0.001                  0.000
 Raman Active:       NO                     NO                     YES
               X      Y      Z        X      Y      Z        X      Y      Z
 C          0.420 -0.001  0.000   -0.000  0.000 -0.008    0.407  0.000 -0.000
 C          0.390 -0.018 -0.000   -0.000  0.000 -0.495    0.212 -0.345 -0.000
 C          0.391  0.015  0.000    0.000  0.000  0.504   -0.212 -0.345  0.000
 C          0.420 -0.001  0.000    0.000 -0.000 -0.008   -0.407 -0.000 -0.000
 C          0.390 -0.018 -0.000    0.000 -0.000 -0.495   -0.212  0.345 -0.000
 C          0.391  0.015  0.000   -0.000 -0.000  0.504    0.212  0.345  0.000
 Cl        -0.051  0.001 -0.000    0.000 -0.000  0.000   -0.075  0.000  0.000
 Br        -0.080 -0.038  0.000    0.000  0.000  0.013   -0.013  0.020 -0.000
 Br        -0.080  0.038 -0.000    0.000 -0.000 -0.013    0.013  0.020 -0.000
 Cl        -0.051  0.001 -0.000   -0.000  0.000  0.000    0.075 -0.000  0.000
 Br        -0.080 -0.038  0.000    0.000  0.000  0.013    0.013 -0.020  0.000
 Br        -0.080  0.038 -0.000    0.000 -0.000 -0.013   -0.013 -0.020 -0.000
 TransDip   0.187 -0.001 -0.000   -0.000  0.000 -0.001    0.000  0.000  0.000

 Mode:                19                     20                     21
 Frequency:       596.40                 640.26                 678.46
 Force Cnst:      2.5321                 3.7198                 3.2589
 Red. Mass:      12.0825                15.4014                12.0163
 IR Active:          YES                    YES                    NO 
 IR Intens:        0.067                 54.940                  0.000
 Raman Active:       NO                     NO                     YES
               X      Y      Z        X      Y      Z        X      Y      Z
 C          0.000  0.000  0.581   -0.002 -0.308 -0.000    0.000  0.000  0.420
 C          0.000 -0.000 -0.290    0.006 -0.410  0.000   -0.000 -0.000 -0.402
 C         -0.000 -0.000 -0.276   -0.009 -0.411  0.000   -0.000 -0.000  0.402
 C         -0.000  0.000  0.581   -0.002 -0.308 -0.000   -0.000 -0.000 -0.420
 C         -0.000  0.000 -0.290    0.006 -0.410  0.000   -0.000  0.000  0.402
 C          0.000  0.000 -0.276   -0.009 -0.411  0.000    0.000 -0.000 -0.402
 Cl        -0.000  0.000 -0.038    0.000  0.254  0.000   -0.000 -0.000 -0.015
 Br         0.000  0.000  0.008    0.028  0.030 -0.000    0.000  0.000  0.005
 Br        -0.000  0.000  0.007   -0.028  0.029 -0.000   -0.000  0.000 -0.005
 Cl         0.000  0.000 -0.038    0.000  0.254  0.000    0.000  0.000  0.015
 Br         0.000  0.000  0.008    0.028  0.030 -0.000    0.000 -0.000 -0.005
 Br        -0.000  0.000  0.007   -0.028  0.029 -0.000   -0.000  0.000  0.005
 TransDip  -0.000 -0.000 -0.008   -0.001 -0.237  0.000   -0.000 -0.000 -0.000

 Mode:                22                     23                     24
 Frequency:       813.82                 842.77                1055.52
 Force Cnst:      4.8527                 5.3645                 7.9722
 Red. Mass:      12.4359                12.8191                12.1449
 IR Active:          NO                     NO                     YES
 IR Intens:        0.000                  0.000                  0.411
 Raman Active:       YES                    YES                    NO 
               X      Y      Z        X      Y      Z        X      Y      Z
 C          0.239  0.006  0.000   -0.003  0.481 -0.000   -0.001  0.403 -0.000
 C          0.320  0.338 -0.000   -0.358  0.033 -0.000   -0.364 -0.186  0.000
 C         -0.330  0.338 -0.000   -0.349 -0.042  0.000    0.364 -0.188  0.000
 C         -0.239 -0.006 -0.000    0.003 -0.481  0.000   -0.001  0.403 -0.000
 C         -0.320 -0.338  0.000    0.358 -0.033  0.000   -0.364 -0.186  0.000
 C          0.330 -0.338  0.000    0.349  0.042 -0.000    0.364 -0.188  0.000
 Cl         0.010 -0.002 -0.000   -0.000 -0.121  0.000    0.000 -0.043  0.000
 Br        -0.035 -0.019  0.000    0.019  0.014  0.000    0.013  0.007 -0.000
 Br         0.036 -0.019  0.000    0.018 -0.014 -0.000   -0.013  0.007  0.000
 Cl        -0.010  0.002  0.000    0.000  0.121 -0.000    0.000 -0.043  0.000
 Br         0.035  0.019 -0.000   -0.019 -0.014 -0.000    0.013  0.007 -0.000
 Br        -0.036  0.019 -0.000   -0.018  0.014  0.000   -0.013  0.007 -0.000
 TransDip   0.000 -0.000 -0.000    0.000 -0.000  0.000    0.001 -0.021  0.000

 Mode:                25                     26                     27
 Frequency:      1170.05                1237.47                1320.67
 Force Cnst:      9.8439                10.8271                12.3760
 Red. Mass:      12.2043                12.0002                12.0432
 IR Active:          NO                     YES                    YES
 IR Intens:        0.000                  0.897                186.620
 Raman Active:       YES                    NO                     NO 
               X      Y      Z        X      Y      Z        X      Y      Z
 C          0.001  0.433 -0.000    0.434  0.001  0.000    0.128  0.412 -0.000
 C          0.334  0.207 -0.000   -0.218  0.328 -0.000    0.249 -0.309  0.000
 C          0.335 -0.206  0.000   -0.220 -0.329  0.000   -0.392 -0.040 -0.000
 C         -0.001 -0.433  0.000    0.434  0.001  0.000    0.128  0.412 -0.000
 C         -0.334 -0.207  0.000   -0.218  0.328 -0.000    0.249 -0.309  0.000
 C         -0.335  0.206 -0.000   -0.220 -0.329  0.000   -0.392 -0.040 -0.000
 Cl         0.000 -0.053  0.000    0.001 -0.000 -0.000   -0.005 -0.026  0.000
 Br        -0.015 -0.009  0.000    0.000  0.001 -0.000   -0.004  0.003  0.000
 Br        -0.015  0.009 -0.000    0.000 -0.001 -0.000    0.008 -0.001 -0.000
 Cl        -0.000  0.053 -0.000    0.001 -0.000  0.000   -0.005 -0.026  0.000
 Br         0.015  0.009 -0.000    0.000  0.001  0.000   -0.004  0.003  0.000
 Br         0.015 -0.009  0.000    0.000 -0.001  0.000    0.008 -0.001 -0.000
 TransDip  -0.000  0.000 -0.000   -0.030  0.001 -0.000   -0.133  0.417  0.000

 Mode:                28                     29                     30
 Frequency:      1322.13                1510.97                1517.34
 Force Cnst:     12.3903                16.1436                16.2789
 Red. Mass:      12.0304                12.0016                12.0007
 IR Active:          YES                    NO                     NO 
 IR Intens:      145.740                  0.000                  0.000
 Raman Active:       NO                     YES                    YES
               X      Y      Z        X      Y      Z        X      Y      Z
 C          0.342 -0.155  0.000    0.524 -0.002  0.000   -0.002 -0.247 -0.000
 C         -0.312 -0.287  0.000   -0.315  0.119 -0.000   -0.119  0.452 -0.000
 C         -0.068  0.418 -0.000    0.313  0.115 -0.000   -0.122 -0.453  0.000
 C          0.342 -0.155  0.000   -0.524  0.002 -0.000    0.002  0.247  0.000
 C         -0.312 -0.287  0.000    0.315 -0.119  0.000    0.119 -0.452  0.000
 C         -0.068  0.418 -0.000   -0.313 -0.115  0.000    0.122  0.453 -0.000
 Cl        -0.012  0.010 -0.000   -0.005  0.000 -0.000    0.000  0.001  0.000
 Br         0.008  0.005  0.000    0.001 -0.001  0.000    0.001 -0.001  0.000
 Br         0.003 -0.006 -0.000   -0.001 -0.001  0.000    0.001  0.001 -0.000
 Cl        -0.012  0.010  0.000    0.005 -0.000  0.000   -0.000 -0.001 -0.000
 Br         0.008  0.005  0.000   -0.001  0.001 -0.000   -0.001  0.001 -0.000
 Br         0.003 -0.006 -0.000    0.001  0.001 -0.000   -0.001 -0.001  0.000
 TransDip  -0.353 -0.158 -0.000   -0.000  0.000 -0.000    0.000 -0.000 -0.000

 STANDARD THERMODYNAMIC QUANTITIES AT   298.15 K  AND     1.00 ATM

   This Molecule has  0 Imaginary Frequencies
   Zero point vibrational energy:       24.762 kcal/mol

   Atom    1 Element C  Has Mass   12.00000
   Atom    2 Element C  Has Mass   12.00000
   Atom    3 Element C  Has Mass   12.00000
   Atom    4 Element C  Has Mass   12.00000
   Atom    5 Element C  Has Mass   12.00000
   Atom    6 Element C  Has Mass   12.00000
   Atom    7 Element Cl Has Mass   34.96885
   Atom    8 Element Br Has Mass   78.91830
   Atom    9 Element Br Has Mass   78.91830
   Atom   10 Element Cl Has Mass   34.96885
   Atom   11 Element Br Has Mass   78.91830
   Atom   12 Element Br Has Mass   78.91830
   Molecular Mass:   457.610900 amu
   Principal axes and moments of inertia in amu*Bohr^2:
                             1           2           3
    Eigenvalues --     5835.75065  9427.12716 15262.87780
          X               1.00000     0.00000     0.00000
          Y              -0.00000     1.00000     0.00000
          Z               0.00000    -0.00000     1.00000
   Rotational Symmetry Number is   2
   The Molecule is an Asymmetric Top
   Translational Enthalpy:        0.889 kcal/mol
   Rotational Enthalpy:           0.889 kcal/mol
   Vibrational Enthalpy:         31.035 kcal/mol
   gas constant (RT):             0.592 kcal/mol
   Translational Entropy:        44.251  cal/mol.K
   Rotational Entropy:           33.706  cal/mol.K
   Vibrational Entropy:          41.795  cal/mol.K

   Total Enthalpy:               33.405 kcal/mol
   Total Entropy:               119.752  cal/mol.K

 ======================================================================

 STANDARD THERMODYNAMIC QUANTITIES FOR ANHARMONIC VIBRATION -- TOSH

   Zero point vibrational energy: ************ kcal/mol

   Vibrational Enthalpy:       Infinity kcal/mol
   Vibrational Entropy:             NaN  cal/mol.K

   Total Enthalpy:             Infinity kcal/mol
   Total Entropy:                   NaN  cal/mol.K

 ======================================================================

 STANDARD THERMODYNAMIC QUANTITIES FOR ANHARMONIC VIBRATION -- VPT2

   Zero point vibrational energy: ************ kcal/mol

   Vibrational Enthalpy:       Infinity kcal/mol
   Vibrational Entropy:             NaN  cal/mol.K

   Total Enthalpy:             Infinity kcal/mol
   Total Entropy:                   NaN  cal/mol.K

 ======================================================================

Archival summary:
1\1\garfield\FREQ\ProcedureUnspecified\BasisUnspecified\r4l26\taweetha\SatNov3007:05:482019SatNov3007:05:482019\0\\#,FREQ,ProcedureUnspecified,BasisUnspecified,\\0,1\Br\C,1,1.89882\C,2,1.40174,1,120.523\C,2,1.40308,1,119.573,3,-180,0\C,3,1.40324,2,119.98,1,-180,0\C,5,1.40308,3,120.116,2,0,0\C,6,1.40174,5,119.903,3,-0,0\Cl,4,1.73757,2,119.954,1,-0,0\Cl,5,1.73757,3,119.93,2,180,0\Br,6,1.89882,5,119.573,3,180,0\Br,7,1.89986,6,120.442,5,180,0\Br,3,1.89986,2,120.442,1,0,0\\\@

 Total job time:  1091.29s(wall), 4227.63s(cpu) 
 Sat Nov 30 07:05:48 2019

        *************************************************************
        *                                                           *
        *  Thank you very much for using Q-Chem.  Have a nice day.  *
        *                                                           *
        *************************************************************
