# Supplementary material for: Geometric and energetic data from quantum chemical calculations of halobenzenes and xylenes
Source: Data Brief. 2020 Mar 5;30:105386. doi: 10.1016/j.dib.2020.105386 (PMC7114895; doi:10.1016/j.dib.2020.105386)
Supplement: Supplementary file 1 [file mmc1.zip › halobenzene/B3LYP/ClBrBrClBrI.out]

                  Welcome to Q-Chem
     A Quantum Leap Into The Future Of Chemistry


 Q-Chem 5.2 (devel), Q-Chem, Inc., Pleasanton, CA (2019)

 Yihan Shao,  Zhengting Gan,  E. Epifanovsky,  A. T. B. Gilbert,  M. Wormit,  
 J. Kussmann,  A. W. Lange,  A. Behn,  Jia Deng,  Xintian Feng,  D. Ghosh,  
 M. Goldey,  P. R. Horn,  L. D. Jacobson,  I. Kaliman,  T. Kus,  A. Landau,  
 Jie Liu,  E. I. Proynov,  R. M. Richard,  R. P. Steele,  E. J. Sundstrom,  
 H. L. Woodcock III,  P. M. Zimmerman,  D. Zuev,  B. Albrecht,  E. Alguire,  
 S. A. Baeppler,  D. Barton,  Z. Benda,  Y. A. Bernard,  E. J. Berquist,  
 K. B. Bravaya,  H. Burton,  D. Casanova,  Chun-Min Chang,  Yunqing Chen,  
 A. Chien,  K. D. Closser,  M. P. Coons,  S. Coriani,  S. Dasgupta,  
 A. L. Dempwolff,  M. Diedenhofen,  Hainam Do,  R. G. Edgar,  Po-Tung Fang,  
 S. Faraji,  S. Fatehi,  Qingguo Feng,  K. D. Fenk,  J. Fosso-Tande,  
 J. Gayvert,  Qinghui Ge,  A. Ghysels,  G. Gidofalvi,  J. Gomes,  
 J. Gonthier,  A. Gunina,  D. Hait,  M. W. D. Hanson-Heine,  
 P. H. P. Harbach,  A. W. Hauser,  M. F. Herbst,  J. E. Herr,  
 E. G. Hohenstein,  Z. C. Holden,  Kerwin Hui,  B. C. Huynh,  T.-C. Jagau,  
 Hyunjun Ji,  B. Kaduk,  K. Khistyaev,  Jaehoon Kim,  P. Klunzinger,  K. Koh,  
 D. Kosenkov,  L. Koulias,  T. Kowalczyk,  C. M. Krauter,  A. Kunitsa,  
 Ka Un Lao,  A. Laurent,  K. V. Lawler,  Joonho Lee,  D. Lefrancois,  
 S. Lehtola,  D. S. Levine,  Yi-Pei Li,  You-Sheng Lin,  Fenglai Liu,  
 E. Livshits,  A. Luenser,  P. Manohar,  E. Mansoor,  S. F. Manzer,  
 Shan-Ping Mao,  Yuezhi Mao,  N. Mardirossian,  A. V. Marenich,  
 T. Markovich,  L. A. Martinez-Martinez,  S. A. Maurer,  N. J. Mayhall,  
 S. C. McKenzie,  J.-M. Mewes,  P. Morgante,  A. F. Morrison,  
 J. W. Mullinax,  K. Nanda,  T. S. Nguyen-Beck,  R. Olivares-Amaya,  
 J. A. Parkhill,  Zheng Pei,  T. M. Perrine,  F. Plasser,  P. Pokhilko,  
 S. Prager,  A. Prociuk,  E. Ramos,  D. R. Rehn,  F. Rob,  M. Scheurer,  
 M. Schneider,  N. Sergueev,  S. M. Sharada,  S. Sharma,  D. W. Small,  
 T. Stauch,  T. Stein,  Yu-Chuan Su,  A. J. W. Thom,  A. Tkatchenko,  
 T. Tsuchimochi,  N. M. Tubman,  L. Vogt,  M. L. Vidal,  O. Vydrov,  
 M. A. Watson,  J. Wenzel,  M. de Wergifosse,  T. A. Wesolowski,  A. White,  
 J. Witte,  A. Yamada,  Jun Yang,  K. Yao,  S. Yeganeh,  S. R. Yost,  
 Zhi-Qiang You,  A. Zech,  Igor Ying Zhang,  Xing Zhang,  Yan Zhao,  
 Ying Zhu,  B. R. Brooks,  G. K. L. Chan,  C. J. Cramer,  M. S. Gordon,  
 W. J. Hehre,  A. Klamt,  M. W. Schmidt,  C. D. Sherrill,  D. G. Truhlar,  
 A. Aspuru-Guzik,  R. Baer,  A. T. Bell,  N. A. Besley,  Jeng-Da Chai,  
 A. E. DePrince, III,  R. A. DiStasio Jr.,  A. Dreuw,  B. D. Dunietz,  
 T. R. Furlani,  Chao-Ping Hsu,  Yousung Jung,  Jing Kong,  D. S. Lambrecht,  
 WanZhen Liang,  C. Ochsenfeld,  V. A. Rassolov,  L. V. Slipchenko,  
 J. E. Subotnik,  T. Van Voorhis,  J. M. Herbert,  A. I. Krylov,  
 P. M. W. Gill,  M. Head-Gordon

 Contributors to earlier versions of Q-Chem not listed above: 
 R. D. Adamson,  B. Austin,  J. Baker,  G. J. O. Beran,  K. Brandhorst,  
 S. T. Brown,  E. F. C. Byrd,  A. K. Chakraborty,  C.-L. Cheng,  
 Siu Hung Chien,  D. M. Chipman,  D. L. Crittenden,  H. Dachsel,  
 R. J. Doerksen,  A. D. Dutoi,  L. Fusti-Molnar,  W. A. Goddard III,  
 A. Golubeva-Zadorozhnaya,  S. R. Gwaltney,  G. Hawkins,  A. Heyden,  
 S. Hirata,  G. Kedziora,  F. J. Keil,  C. Kelley,  Jihan Kim,  R. A. King,  
 R. Z. Khaliullin,  P. P. Korambath,  W. Kurlancheek,  A. M. Lee,  M. S. Lee,  
 S. V. Levchenko,  Ching Yeh Lin,  D. Liotard,  R. C. Lochan,  I. Lotan,  
 P. E. Maslen,  N. Nair,  D. P. O'Neill,  D. Neuhauser,  E. Neuscamman,  
 C. M. Oana,  R. Olson,  B. Peters,  R. Peverati,  P. A. Pieniazek,  
 Y. M. Rhee,  J. Ritchie,  M. A. Rohrdanz,  E. Rosta,  N. J. Russ,  
 H. F. Schaefer III,  N. E. Schultz,  N. Shenvi,  A. C. Simmonett,  A. Sodt,  
 D. Stuck,  K. S. Thanthiriwatte,  V. Vanovschi,  Tao Wang,  A. Warshel,  
 C. F. Williams,  Q. Wu,  X. Xu,  W. Zhang

 Please cite Q-Chem as follows:
 Y. Shao et al., Mol. Phys. 113, 184-215 (2015)
 DOI: 10.1080/00268976.2014.952696

 Q-Chem 5.2.1 for Intel X86 EM64T Linux

 Parts of Q-Chem use Armadillo 8.300.2 (Tropical Shenanigans).
 http://arma.sourceforge.net/

 Q-Chem begins on Sat Nov 30 07:05:48 2019  

Host: 
0

     Scratch files written to /scratch/taweetham/qchem26461//
NAlpha2: 228
NElect   228
Mult     1

Checking the input file for inconsistencies... 	...done.

--------------------------------------------------------------
User input:
--------------------------------------------------------------
$MOLECULE
0 1
C   
C	1	CC
C	2	CC	1	120.0		
C	3	CC	2	120.0	1	0.0
C	4	CC	3	120.0	2	0.0	
C	5 	CC	4	120.0	3	0.0
Cl	1	CCl	2	120.0	3	180.0
Br	2	CBr	3	120.0	4	180.0
Br	3	CBr	4	120.0	5	180.0
Cl	4	CCl	5	120.0	6	180.0
Br	5	CBr	6	120.0	1	180.0
I	6	CI	1	120.0	2	180.0

CC=1.39483
CH=1.08673
CF=1.33960
CCl=1.72090
CBr=1.89068
CI=2.07886
$END

$REM
   JOB_TYPE	OPTIMIZATION
   BASIS	6-311++G**
   METHOD	B3LYP
   MEM_TOTAL	64000
   SYM_IGNORE	TRUE
$END

--------------------------------------------------------------
 ----------------------------------------------------------------
             Standard Nuclear Orientation (Angstroms)
    I     Atom           X                Y                Z
 ----------------------------------------------------------------
    1      C       0.0000000000     0.0000000000     0.0000000000
    2      C       0.0000000000     0.0000000000     1.3948300000
    3      C       1.2079582140     0.0000000000     2.0922450000
    4      C       2.4159164279     0.0000000000     1.3948300000
    5      C       2.4159164279     0.0000000000    -0.0000000000
    6      C       1.2079582140     0.0000000000    -0.6974150000
    7      Cl     -1.4903431174    -0.0000000000    -0.8604500000
    8      Br     -1.6373769104    -0.0000000000     2.3401700000
    9      Br      1.2079582140    -0.0000000000     3.9829250000
   10      Cl      3.9062595453    -0.0000000000     2.2552800000
   11      Br      4.0532933383    -0.0000000000    -0.9453400000
   12      I       1.2079582140    -0.0000000000    -2.7762750000
 ----------------------------------------------------------------
 Nuclear Repulsion Energy =        3045.84019750 hartrees
 There are      114 alpha and      114 beta electrons
 Requested basis set is 6-311++G(d,p)
 There are 143 shells and 398 basis functions

 Total QAlloc Memory Limit  64000 MB
 Mega-Array Size       188 MB
 MEM_STATIC part       192 MB
 A cutoff of  1.0D-11 yielded   6540 shell pairs
 There are     56916 function pairs (     62853 Cartesian)
 Smallest overlap matrix eigenvalue = 2.82E-07

 Q-Chem warning in module stvman/mkSTV.C, line 318:

 Overlap eigenvalue is smaller than square root of threshold
 Use THRESH >= 12 to get rid of this warning

 Linear dependence detected in AO basis
 Tighter screening thresholds may be required for diffuse basis sets
 Use S2THRESH > 14 and THRESH = 14 in case of SCF convergence issues
 Number of orthogonalized atomic orbitals = 396
 Maximum deviation from orthogonality = 1.318E-10

 Scale SEOQF with 1.000000e-01/1.000000e-01/1.000000e-01

 Standard Electronic Orientation quadrupole field applied
 Nucleus-field energy     =    -0.0000001012 hartrees
 Guess from superposition of atomic densities
 Warning:  Energy on first SCF cycle will be non-variational
 SAD guess density has 228.000000 electrons

 -----------------------------------------------------------------------
  General SCF calculation program by
  Eric Jon Sundstrom, Paul Horn, Yuezhi Mao, Dmitri Zuev, Alec White,
  David Stuck, Shaama M.S., Shane Yost, Joonho Lee, David Small,
  Daniel Levine, Susi Lehtola, Hugh Burton, Evgeny Epifanovsky,
  Bang C. Huynh
 -----------------------------------------------------------------------
 Exchange:     0.2000 Hartree-Fock + 0.0800 Slater + 0.7200 B88
 Correlation:  0.1900 VWN1RPA + 0.8100 LYP
 Using SG-1 standard quadrature grid
 using 4 threads for integral computing
 -------------------------------------------------------
 OpenMP Integral computing Module                
 Release: version 2.0, May 2017, Q-Chem Inc. Pleasanton 
 -------------------------------------------------------
 A restricted SCF calculation will be
 performed using DIIS
 SCF converges when DIIS error is below 1.0e-08
 ---------------------------------------
  Cycle       Energy         DIIS error
 ---------------------------------------
    1  -15793.6038025839      2.96e-02  
    2  -15791.0026982068      1.98e-03  
    3  -15790.9477537088      2.53e-03  
    4  -15791.0304398985      8.43e-04  
    5  -15791.0459488671      1.34e-04  
    6  -15791.0461652666      5.96e-05  
    7  -15791.0462174086      2.72e-05  
    8  -15791.0462319646      5.11e-06  
    9  -15791.0462324016      1.74e-06  
   10  -15791.0462324489      6.05e-07  
   11  -15791.0462324546      2.10e-07  
   12  -15791.0462324560      8.69e-08  
   13  -15791.0462324559      2.42e-08  
   14  -15791.0462324578      4.61e-09  Convergence criterion met
 ---------------------------------------
 SCF time:   CPU 268.04s  wall 70.00s 
 SCF   energy in the final basis set =   -15791.0462324578
 Total energy in the final basis set =   -15791.0462324578

 --------------------------------------------------------------

                    Orbital Energies (a.u.)
 --------------------------------------------------------------

 Alpha MOs
 -- Occupied --
********-482.8575-482.8572-482.8568-176.3196-165.7233-165.7212-165.7210
********-101.5823 -62.5105 -62.5101 -62.5097 -56.3312 -56.3309 -56.3305
-56.3271 -56.3267 -56.3267 -56.3264 -56.3263 -56.3259 -35.8161 -31.3095
-31.3035 -31.3029 -22.9600 -22.9586 -22.9582 -22.9540 -22.9540 -10.2855
-10.2855 -10.2794 -10.2790 -10.2787 -10.2676  -9.4983  -9.4976  -8.7195
 -8.7191  -8.7187  -7.2632  -7.2625  -7.2532  -7.2525  -7.2522  -7.2514
 -6.5517  -6.5514  -6.5510  -6.5380  -6.5376  -6.5372  -6.5369  -6.5364
 -6.5360  -6.3659  -4.7788  -4.7638  -4.7626  -2.6624  -2.6622  -2.6617
 -2.6589  -2.6584  -2.6582  -2.6580  -2.6576  -2.6572  -2.6471  -2.6469
 -2.6465  -2.6465  -2.6462  -2.6461  -2.0449  -2.0401  -2.0393  -2.0263
 -2.0261  -0.9654  -0.9245  -0.8797  -0.8704  -0.8244  -0.8154  -0.7694
 -0.7433  -0.6877  -0.6336  -0.6173  -0.5617  -0.5225  -0.4882  -0.4721
 -0.4552  -0.4419  -0.4236  -0.4116  -0.3978  -0.3865  -0.3582  -0.3575
 -0.3568  -0.3385  -0.3299  -0.3204  -0.3174  -0.3015  -0.2928  -0.2683
 -0.2636  -0.2619
 -- Virtual --
 -0.0927  -0.0696  -0.0657  -0.0475  -0.0297  -0.0077   0.0012   0.0091
  0.0187   0.0237   0.0302   0.0398   0.0428   0.0545   0.0591   0.0634
  0.0641   0.0685   0.0691   0.0736   0.0823   0.0827   0.0919   0.0949
  0.0995   0.1003   0.1051   0.1079   0.1252   0.1330   0.1377   0.1429
  0.1503   0.1521   0.1551   0.1595   0.1698   0.1741   0.1745   0.1888
  0.1990   0.2049   0.2087   0.2118   0.2175   0.2238   0.2263   0.2320
  0.2428   0.2507   0.2529   0.2628   0.2684   0.2780   0.2809   0.2841
  0.3071   0.3440   0.3654   0.3697   0.3847   0.3858   0.3935   0.4083
  0.4137   0.4240   0.4309   0.4384   0.4388   0.4389   0.4446   0.4526
  0.4662   0.4703   0.4781   0.4931   0.4984   0.5002   0.5148   0.5159
  0.5190   0.5318   0.5363   0.5414   0.5422   0.5478   0.5529   0.5605
  0.5690   0.5775   0.5854   0.6046   0.6069   0.6100   0.6284   0.6412
  0.6796   0.6990   0.7058   0.7085   0.7252   0.7353   0.7416   0.7559
  0.7771   0.7830   0.8070   0.8170   0.8254   0.8276   0.8311   0.8314
  0.8436   0.8520   0.8546   0.8635   0.8774   0.9023   0.9223   0.9329
  0.9427   0.9472   0.9528   0.9854   1.0014   1.0356   1.0461   1.0721
  1.1090   1.1235   1.1475   1.1852   1.2179   1.2232   1.2405   1.2413
  1.2478   1.2717   1.2819   1.3550   1.3688   1.4242   1.4371   1.4512
  1.4725   1.4977   1.5554   1.5825   1.6338   1.7238   1.7427   1.7523
  1.7694   1.8224   1.8263   1.8474   1.8499   1.9122   1.9867   2.0088
  2.0235   2.0464   2.0651   2.1026   2.1168   2.1581   2.1944   2.2189
  2.2404   2.2504   2.2513   2.2625   2.2640   2.2760   2.3049   2.3375
  2.3768   2.3998   2.4522   2.5123   2.5570   2.5770   2.5906   2.7145
  2.7279   2.8274   2.8361   2.8450   2.9445   3.0352   3.0488   3.0776
  3.1025   3.1598   3.2184   3.3999   3.4615   3.6576   3.8118   3.8701
  3.9529   3.9829   3.9922   3.9923   3.9949   4.0155   4.0466   4.0492
  4.0762   4.0764   4.0786   4.1105   4.1379   4.2087   4.2532   4.2807
  4.2863   4.3705   4.4023   4.4450   4.5370   4.8181   6.0275   6.1232
  6.1707   6.6885   6.7760   6.8257   7.5360   7.5485   7.5748   7.6586
  7.6614   7.6720   7.7132   7.7510   7.7960   9.7586   9.7947  23.1847
 23.7826  23.7865  23.9374  23.9549  24.0295  25.8084  25.8333  26.1564
 26.2539  26.6191  26.6762  27.9335  28.3614  28.4289  28.4389  28.5270
 28.5556  28.5571  28.6230  28.7312  47.9514  48.0249  48.0675 127.8985
127.9553 127.9809 151.7170 215.7493 215.7911 289.7320 289.7455 289.7722
289.8522 289.8633 289.8731 289.9386 289.9744 290.01811020.75551020.8482
********1901.8827
 --------------------------------------------------------------

          Ground-State Mulliken Net Atomic Charges

     Atom                 Charge (a.u.)
  ----------------------------------------
      1 C                     0.294913
      2 C                    -0.362465
      3 C                    -0.020238
      4 C                     0.101228
      5 C                    -0.434248
      6 C                    -0.218683
      7 Cl                    0.584340
      8 Br                   -0.175133
      9 Br                   -0.191312
     10 Cl                    0.567993
     11 Br                   -0.253767
     12 I                     0.107373
  ----------------------------------------
  Sum of atomic charges =     0.000000

 -----------------------------------------------------------------
                    Cartesian Multipole Moments
 -----------------------------------------------------------------
    Charge (ESU x 10^10)
                -0.0000
    Dipole Moment (Debye)
         X       0.0171      Y      -0.0000      Z      -0.2821
       Tot       0.2826
    Quadrupole Moments (Debye-Ang)
        XX    -139.8766     XY      -0.0000     YY    -143.2975
        XZ      -2.0212     YZ      -0.0000     ZZ    -136.2807
    Octopole Moments (Debye-Ang^2)
       XXX    -506.9163    XXY      -0.0000    XYY    -173.0642
       YYY      -0.0000    XXZ     -63.4870    XYZ      -0.0000
       YYZ     -60.7932    XZZ    -166.5598    YZZ      -0.0000
       ZZZ    -183.3418
    Hexadecapole Moments (Debye-Ang^3)
      XXXX   -4287.0676   XXXY      -0.0000   XXYY    -789.2070
      XYYY      -0.0000   YYYY    -176.5710   XXXZ     -69.5786
      XXYZ      -0.0000   XYYZ      -6.8651   YYYZ      -0.0000
      XXZZ   -1458.9235   XYZZ       0.0000   YYZZ    -819.1438
      XZZZ     -44.7232   YZZZ      -0.0000   ZZZZ   -4332.3777
 -----------------------------------------------------------------
 Calculating analytic gradient of the SCF energy
 Gradient of SCF Energy
            1           2           3           4           5           6
    1  -0.0005688   0.0030880   0.0019130  -0.0017228  -0.0010567  -0.0017595
    2   0.0000000  -0.0000000   0.0000000  -0.0000000  -0.0000000   0.0000000
    3  -0.0018920  -0.0032739  -0.0028916  -0.0001925   0.0013347   0.0005996
            7           8           9          10          11          12
    1   0.0091583   0.0047934  -0.0018165  -0.0077301  -0.0067224   0.0024241
    2   0.0000000   0.0000000   0.0000000  -0.0000000  -0.0000000  -0.0000000
    3   0.0023763  -0.0006415  -0.0045304  -0.0047922  -0.0019432   0.0158467
 Max gradient component =       1.585E-02
 RMS gradient           =       3.982E-03
 Gradient time:  CPU 88.51 s  wall 22.23 s
 Geometry Optimization Parameters
   NAtoms,    NIC,     NZ,  NCons,   NDum,   NFix, NCnnct, MaxDiis
       12      78      12       0       0       0       0       0


** GEOMETRY OPTIMIZATION IN DELOCALIZED INTERNAL COORDINATES **
   Searching for a Minimum

   Optimization Cycle:   1

                       Coordinates (Angstroms)
     ATOM                X               Y               Z
      1  C         0.0000000000    0.0000000000    0.0000000000
      2  C         0.0000000000    0.0000000000    1.3948300000
      3  C         1.2079582140    0.0000000000    2.0922450000
      4  C         2.4159164279    0.0000000000    1.3948300000
      5  C         2.4159164279    0.0000000000    0.0000000000
      6  C         1.2079582140    0.0000000000   -0.6974150000
      7  Cl       -1.4903431174    0.0000000000   -0.8604500000
      8  Br       -1.6373769104    0.0000000000    2.3401700000
      9  Br        1.2079582140    0.0000000000    3.9829250000
     10  Cl        3.9062595453    0.0000000000    2.2552800000
     11  Br        4.0532933383    0.0000000000   -0.9453400000
     12  I         1.2079582140    0.0000000000   -2.7762750000
   Point Group: c1    Number of degrees of freedom:    30


   Energy is -15791.046232458


 Attempting to generate delocalized internal coordinates
 Initial Hessian constructed with Jon Baker's OPTIMIZE code

 21 Hessian modes will be used to form the next step
  Hessian Eigenvalues:
     0.124424    0.201019    0.201019    0.201019    0.250000    0.250000
     0.250000    0.250000    0.250000    0.250000    0.250000    0.250000
     0.250000    0.334879    0.334879    0.426727    0.426727    0.464882
     0.464882    0.464882    0.464882

 Minimum search - taking simple RFO step
 Searching for Lamda that Minimizes Along All modes
 Value Taken    Lamda =  -0.00535248
 Step Taken.  Stepsize is  0.160651

                             Maximum     Tolerance    Cnvgd?
         Gradient           0.030232      0.000300      NO
         Displacement       0.094526      0.001200      NO
         Energy change     *********      0.000001      NO


 New Cartesian Coordinates Obtained by Inverse Iteration

 Displacement from previous Coordinates is:  0.274027
 ----------------------------------------------------------------
             Standard Nuclear Orientation (Angstroms)
    I     Atom           X                Y                Z
 ----------------------------------------------------------------
    1      C      -0.0040932633     0.0000000000    -0.0034988446
    2      C      -0.0056670560     0.0000000000     1.4002146198
    3      C       1.2083179459     0.0000000000     2.1028404540
    4      C       2.4212170262     0.0000000000     1.3987563970
    5      C       2.4248803142     0.0000000000    -0.0055544353
    6      C       1.2088777517     0.0000000000    -0.7213336147
    7      Cl     -1.5246905598     0.0000000000    -0.8391419389
    8      Br     -1.6658631371     0.0000000000     2.3286063026
    9      Br      1.2342131164     0.0000000000     4.0049609883
   10      Cl      3.9223135252     0.0000000000     2.2688543047
   11      Br      4.1102426694     0.0000000000    -0.8895278849
   12      I       1.1657502348     0.0000000000    -2.8643763480
 ----------------------------------------------------------------
 Nuclear Repulsion Energy =        3006.41067111 hartrees
 There are      114 alpha and      114 beta electrons
 Applying Cartesian multipole field
    Component          Value
    ---------          -----
     (2,0,0)        1.00000E-11
     (0,2,0)        2.00000E-11
     (0,0,2)       -3.00000E-11
 Nucleus-field energy     =    -0.0000001034 hartrees
 Requested basis set is 6-311++G(d,p)
 There are 143 shells and 398 basis functions
 A cutoff of  1.0D-11 yielded   6499 shell pairs
 There are     56609 function pairs (     62493 Cartesian)
 Smallest overlap matrix eigenvalue = 3.09E-07

 Q-Chem warning in module stvman/mkSTV.C, line 318:

 Overlap eigenvalue is smaller than square root of threshold
 Use THRESH >= 12 to get rid of this warning

 Linear dependence detected in AO basis
 Tighter screening thresholds may be required for diffuse basis sets
 Use S2THRESH > 14 and THRESH = 14 in case of SCF convergence issues
 Number of orthogonalized atomic orbitals = 396
 Maximum deviation from orthogonality = 1.326E-10
 Guess MOs from SCF MO coefficient file

 -----------------------------------------------------------------------
  General SCF calculation program by
  Eric Jon Sundstrom, Paul Horn, Yuezhi Mao, Dmitri Zuev, Alec White,
  David Stuck, Shaama M.S., Shane Yost, Joonho Lee, David Small,
  Daniel Levine, Susi Lehtola, Hugh Burton, Evgeny Epifanovsky,
  Bang C. Huynh
 -----------------------------------------------------------------------
 Exchange:     0.2000 Hartree-Fock + 0.0800 Slater + 0.7200 B88
 Correlation:  0.1900 VWN1RPA + 0.8100 LYP
 Using SG-1 standard quadrature grid
 using 4 threads for integral computing
 -------------------------------------------------------
 OpenMP Integral computing Module                
 Release: version 2.0, May 2017, Q-Chem Inc. Pleasanton 
 -------------------------------------------------------
 A restricted SCF calculation will be
 performed using DIIS
 SCF converges when DIIS error is below 1.0e-08
 ---------------------------------------
  Cycle       Energy         DIIS error
 ---------------------------------------
    1  -15791.0446302985      4.90e-04  
    2  -15791.0465659755      2.30e-04  
    3  -15791.0448827899      3.62e-04  
    4  -15791.0476702843      3.05e-05  
    5  -15791.0476859811      1.30e-05  
    6  -15791.0476889952      4.49e-06  
    7  -15791.0476893389      1.83e-06  
    8  -15791.0476893999      4.09e-07  
    9  -15791.0476894032      1.18e-07  
   10  -15791.0476894033      5.30e-08  
   11  -15791.0476894044      2.51e-08  
   12  -15791.0476894039      5.21e-09  Convergence criterion met
 ---------------------------------------
 SCF time:   CPU 232.82s  wall 61.00s 
 SCF   energy in the final basis set =   -15791.0476894039
 Total energy in the final basis set =   -15791.0476894039

 --------------------------------------------------------------

                    Orbital Energies (a.u.)
 --------------------------------------------------------------

 Alpha MOs
 -- Occupied --
********-482.8582-482.8578-482.8576-176.3221-165.7260-165.7237-165.7235
********-101.5829 -62.5110 -62.5106 -62.5105 -56.3318 -56.3314 -56.3313
-56.3276 -56.3272 -56.3272 -56.3271 -56.3268 -56.3267 -35.8185 -31.3121
-31.3056 -31.3051 -22.9624 -22.9610 -22.9607 -22.9561 -22.9561 -10.2901
-10.2888 -10.2841 -10.2832 -10.2824 -10.2755  -9.4983  -9.4979  -8.7198
 -8.7195  -8.7193  -7.2632  -7.2629  -7.2532  -7.2528  -7.2522  -7.2517
 -6.5522  -6.5518  -6.5517  -6.5383  -6.5379  -6.5378  -6.5371  -6.5369
 -6.5366  -6.3677  -4.7809  -4.7653  -4.7643  -2.6629  -2.6625  -2.6623
 -2.6592  -2.6588  -2.6588  -2.6583  -2.6581  -2.6579  -2.6472  -2.6471
 -2.6469  -2.6469  -2.6467  -2.6466  -2.0464  -2.0418  -2.0411  -2.0276
 -2.0275  -0.9602  -0.9208  -0.8752  -0.8658  -0.8235  -0.8131  -0.7659
 -0.7424  -0.6833  -0.6314  -0.6190  -0.5571  -0.5204  -0.4866  -0.4680
 -0.4540  -0.4407  -0.4218  -0.4094  -0.3960  -0.3829  -0.3593  -0.3575
 -0.3558  -0.3353  -0.3301  -0.3200  -0.3128  -0.3008  -0.2950  -0.2692
 -0.2687  -0.2639
 -- Virtual --
 -0.1003  -0.0728  -0.0680  -0.0558  -0.0348  -0.0089  -0.0033   0.0050
  0.0173   0.0231   0.0287   0.0401   0.0425   0.0543   0.0584   0.0629
  0.0641   0.0663   0.0679   0.0714   0.0815   0.0825   0.0895   0.0953
  0.0987   0.0988   0.1050   0.1071   0.1255   0.1320   0.1374   0.1426
  0.1498   0.1500   0.1554   0.1607   0.1679   0.1735   0.1741   0.1829
  0.1950   0.2032   0.2051   0.2091   0.2153   0.2239   0.2241   0.2296
  0.2438   0.2492   0.2532   0.2630   0.2690   0.2770   0.2781   0.2801
  0.3020   0.3400   0.3679   0.3709   0.3834   0.3859   0.3978   0.4038
  0.4125   0.4216   0.4301   0.4341   0.4359   0.4375   0.4497   0.4525
  0.4621   0.4697   0.4764   0.4874   0.4957   0.4985   0.5071   0.5137
  0.5192   0.5333   0.5337   0.5355   0.5420   0.5462   0.5475   0.5618
  0.5664   0.5679   0.5790   0.6015   0.6049   0.6069   0.6089   0.6387
  0.6721   0.6846   0.7041   0.7059   0.7222   0.7355   0.7397   0.7529
  0.7668   0.7768   0.8074   0.8154   0.8239   0.8245   0.8322   0.8324
  0.8382   0.8509   0.8510   0.8625   0.8762   0.9008   0.9202   0.9287
  0.9396   0.9418   0.9480   0.9766   0.9939   1.0305   1.0381   1.0584
  1.1077   1.1197   1.1445   1.1839   1.2085   1.2173   1.2323   1.2338
  1.2407   1.2657   1.2762   1.3432   1.3610   1.4247   1.4289   1.4441
  1.4630   1.4706   1.5462   1.5721   1.6243   1.7181   1.7328   1.7387
  1.7615   1.8131   1.8161   1.8372   1.8422   1.9023   1.9847   2.0079
  2.0124   2.0438   2.0557   2.0973   2.1096   2.1483   2.1870   2.2078
  2.2258   2.2397   2.2452   2.2494   2.2613   2.2622   2.2937   2.3270
  2.3574   2.3965   2.4498   2.5014   2.5472   2.5716   2.5820   2.7116
  2.7226   2.8243   2.8277   2.8302   2.9395   3.0247   3.0373   3.0510
  3.0857   3.1412   3.1994   3.3865   3.4416   3.6318   3.7968   3.8565
  3.9534   3.9815   3.9912   3.9922   3.9983   4.0094   4.0370   4.0443
  4.0679   4.0719   4.0806   4.1050   4.1305   4.1993   4.2461   4.2725
  4.2766   4.3659   4.4019   4.4423   4.5065   4.7929   6.0215   6.1117
  6.1489   6.6817   6.7716   6.8163   7.5346   7.5478   7.5729   7.6497
  7.6560   7.6685   7.7160   7.7429   7.7876   9.7506   9.7875  23.1836
 23.7538  23.7605  23.8995  23.9104  23.9845  25.8071  25.8315  26.1523
 26.2456  26.5959  26.6539  27.9107  28.3556  28.4159  28.4282  28.5245
 28.5511  28.5517  28.6137  28.7210  47.9476  48.0221  48.0594 127.8930
127.9468 127.9685 151.6965 215.7405 215.7832 289.7300 289.7443 289.7700
289.8473 289.8557 289.8680 289.9372 289.9663 290.00941020.75121020.8447
********1901.8612
 --------------------------------------------------------------

          Ground-State Mulliken Net Atomic Charges

     Atom                 Charge (a.u.)
  ----------------------------------------
      1 C                     0.204898
      2 C                    -0.379710
      3 C                    -0.008633
      4 C                     0.022355
      5 C                    -0.476619
      6 C                    -0.018009
      7 Cl                    0.587936
      8 Br                   -0.174109
      9 Br                   -0.188174
     10 Cl                    0.566655
     11 Br                   -0.249964
     12 I                     0.113374
  ----------------------------------------
  Sum of atomic charges =     0.000000

 -----------------------------------------------------------------
                    Cartesian Multipole Moments
 -----------------------------------------------------------------
    Charge (ESU x 10^10)
                -0.0000
    Dipole Moment (Debye)
         X      -0.0103      Y      -0.0000      Z      -0.2624
       Tot       0.2626
    Quadrupole Moments (Debye-Ang)
        XX    -139.7046     XY      -0.0000     YY    -143.6593
        XZ      -1.5453     YZ       0.0000     ZZ    -136.1698
    Octopole Moments (Debye-Ang^2)
       XXX    -504.5667    XXY      -0.0000    XYY    -173.1421
       YYY      -0.0000    XXZ     -60.3607    XYZ       0.0000
       YYZ     -59.7977    XZZ    -166.5298    YZZ       0.0000
       ZZZ    -182.5083
    Hexadecapole Moments (Debye-Ang^3)
      XXXX   -4334.4884   XXXY      -0.0000   XXYY    -802.3984
      XYYY      -0.0000   YYYY    -177.4244   XXXZ     -82.2455
      XXYZ       0.0000   XYYZ     -12.7801   YYYZ       0.0000
      XXZZ   -1491.4376   XYZZ       0.0000   YYZZ    -835.6605
      XZZZ     -53.1746   YZZZ       0.0000   ZZZZ   -4406.3318
 -----------------------------------------------------------------
 Calculating analytic gradient of the SCF energy
 Gradient of SCF Energy
            1           2           3           4           5           6
    1  -0.0041503  -0.0006426   0.0011807   0.0016438   0.0034670  -0.0010535
    2  -0.0000000   0.0000000   0.0000000  -0.0000000  -0.0000000   0.0000000
    3   0.0010490  -0.0012115  -0.0000640   0.0010334   0.0029027  -0.0027925
            7           8           9          10          11          12
    1   0.0007750  -0.0017154   0.0014862  -0.0011316   0.0028068  -0.0026662
    2   0.0000000   0.0000000  -0.0000000   0.0000000   0.0000000   0.0000000
    3   0.0027378  -0.0013897   0.0012173  -0.0017856   0.0033976  -0.0050945
 Max gradient component =       5.094E-03
 RMS gradient           =       1.888E-03
 Gradient time:  CPU 86.54 s  wall 21.74 s
 Geometry Optimization Parameters
   NAtoms,    NIC,     NZ,  NCons,   NDum,   NFix, NCnnct, MaxDiis
       12      78      12       0       0       0       0       0

 Cartesian Hessian Update
 Hessian updated using BFGS update


** GEOMETRY OPTIMIZATION IN DELOCALIZED INTERNAL COORDINATES **
   Searching for a Minimum

   Optimization Cycle:   2

                       Coordinates (Angstroms)
     ATOM                X               Y               Z
      1  C        -0.0040932633    0.0000000000   -0.0034988446
      2  C        -0.0056670560    0.0000000000    1.4002146198
      3  C         1.2083179459    0.0000000000    2.1028404540
      4  C         2.4212170262    0.0000000000    1.3987563970
      5  C         2.4248803142    0.0000000000   -0.0055544353
      6  C         1.2088777517    0.0000000000   -0.7213336147
      7  Cl       -1.5246905598    0.0000000000   -0.8391419389
      8  Br       -1.6658631371    0.0000000000    2.3286063026
      9  Br        1.2342131164    0.0000000000    4.0049609883
     10  Cl        3.9223135252    0.0000000000    2.2688543047
     11  Br        4.1102426694    0.0000000000   -0.8895278849
     12  I         1.1657502348    0.0000000000   -2.8643763480
   Point Group: c1    Number of degrees of freedom:    30


   Energy is -15791.047689404

 Hessian updated using BFGS update

 11 Hessian modes will be used to form the next step
  Hessian Eigenvalues:
     0.128420    0.199091    0.201053    0.248280    0.314614    0.326481
     0.334888    0.426724    0.432925    0.453483    0.542508

 Minimum search - taking simple RFO step
 Searching for Lamda that Minimizes Along All modes
 Value Taken    Lamda =  -0.00097626
 Step Taken.  Stepsize is  0.049317

                             Maximum     Tolerance    Cnvgd?
         Gradient           0.013413      0.000300      NO
         Displacement       0.030929      0.001200      NO
         Energy change     -0.001457      0.000001      NO


 New Cartesian Coordinates Obtained by Inverse Iteration

 Displacement from previous Coordinates is:  0.124840
 ----------------------------------------------------------------
             Standard Nuclear Orientation (Angstroms)
    I     Atom           X                Y                Z
 ----------------------------------------------------------------
    1      C      -0.0052992790     0.0000000000    -0.0033064190
    2      C      -0.0066024219     0.0000000000     1.4021168309
    3      C       1.2071793031     0.0000000000     2.1027777773
    4      C       2.4225055161     0.0000000000     1.4003714642
    5      C       2.4214287007     0.0000000000    -0.0053213910
    6      C       1.2087183735     0.0000000000    -0.7138494797
    7      Cl     -1.5201014508     0.0000000000    -0.8560905306
    8      Br     -1.6562637428     0.0000000000     2.3477419481
    9      Br      1.2205925317     0.0000000000     4.0035813898
   10      Cl      3.9231550418     0.0000000000     2.2774511323
   11      Br      4.0851557871     0.0000000000    -0.9277839781
   12      I       1.1950302078     0.0000000000    -2.8468887442
 ----------------------------------------------------------------
 Nuclear Repulsion Energy =        3013.21976179 hartrees
 There are      114 alpha and      114 beta electrons
 Applying Cartesian multipole field
    Component          Value
    ---------          -----
     (2,0,0)        1.00000E-11
     (0,2,0)        2.00000E-11
     (0,0,2)       -3.00000E-11
 Nucleus-field energy     =    -0.0000001038 hartrees
 Requested basis set is 6-311++G(d,p)
 There are 143 shells and 398 basis functions
 A cutoff of  1.0D-11 yielded   6502 shell pairs
 There are     56688 function pairs (     62584 Cartesian)
 Smallest overlap matrix eigenvalue = 3.09E-07

 Q-Chem warning in module stvman/mkSTV.C, line 318:

 Overlap eigenvalue is smaller than square root of threshold
 Use THRESH >= 12 to get rid of this warning

 Linear dependence detected in AO basis
 Tighter screening thresholds may be required for diffuse basis sets
 Use S2THRESH > 14 and THRESH = 14 in case of SCF convergence issues
 Number of orthogonalized atomic orbitals = 396
 Maximum deviation from orthogonality = 1.605E-10
 Guess MOs from SCF MO coefficient file

 -----------------------------------------------------------------------
  General SCF calculation program by
  Eric Jon Sundstrom, Paul Horn, Yuezhi Mao, Dmitri Zuev, Alec White,
  David Stuck, Shaama M.S., Shane Yost, Joonho Lee, David Small,
  Daniel Levine, Susi Lehtola, Hugh Burton, Evgeny Epifanovsky,
  Bang C. Huynh
 -----------------------------------------------------------------------
 Exchange:     0.2000 Hartree-Fock + 0.0800 Slater + 0.7200 B88
 Correlation:  0.1900 VWN1RPA + 0.8100 LYP
 Using SG-1 standard quadrature grid
 using 4 threads for integral computing
 -------------------------------------------------------
 OpenMP Integral computing Module                
 Release: version 2.0, May 2017, Q-Chem Inc. Pleasanton 
 -------------------------------------------------------
 A restricted SCF calculation will be
 performed using DIIS
 SCF converges when DIIS error is below 1.0e-08
 ---------------------------------------
  Cycle       Energy         DIIS error
 ---------------------------------------
    1  -15791.0475852565      1.74e-04  
    2  -15791.0480522800      5.91e-05  
    3  -15791.0479318413      9.62e-05  
    4  -15791.0481186353      1.62e-05  
    5  -15791.0481238276      5.04e-06  
    6  -15791.0481242891      1.22e-06  
    7  -15791.0481243141      5.59e-07  
    8  -15791.0481243207      1.64e-07  
    9  -15791.0481243207      4.28e-08  
   10  -15791.0481243216      1.30e-08  
   11  -15791.0481243237      7.82e-09  Convergence criterion met
 ---------------------------------------
 SCF time:   CPU 211.64s  wall 56.00s 
 SCF   energy in the final basis set =   -15791.0481243237
 Total energy in the final basis set =   -15791.0481243237

 --------------------------------------------------------------

                    Orbital Energies (a.u.)
 --------------------------------------------------------------

 Alpha MOs
 -- Occupied --
********-482.8581-482.8579-482.8578-176.3215-165.7254-165.7231-165.7229
********-101.5833 -62.5109 -62.5108 -62.5106 -56.3317 -56.3315 -56.3314
-56.3275 -56.3274 -56.3272 -56.3271 -56.3270 -56.3268 -35.8179 -31.3115
-31.3051 -31.3045 -22.9618 -22.9604 -22.9601 -22.9556 -22.9556 -10.2903
-10.2895 -10.2836 -10.2831 -10.2825 -10.2739  -9.4983  -9.4981  -8.7198
 -8.7197  -8.7195  -7.2633  -7.2631  -7.2532  -7.2530  -7.2522  -7.2519
 -6.5522  -6.5519  -6.5518  -6.5382  -6.5381  -6.5379  -6.5371  -6.5371
 -6.5368  -6.3672  -4.7803  -4.7649  -4.7638  -2.6629  -2.6626  -2.6625
 -2.6591  -2.6590  -2.6589  -2.6583  -2.6582  -2.6580  -2.6472  -2.6471
 -2.6471  -2.6471  -2.6469  -2.6468  -2.0460  -2.0414  -2.0406  -2.0272
 -2.0271  -0.9600  -0.9195  -0.8761  -0.8667  -0.8233  -0.8135  -0.7665
 -0.7427  -0.6839  -0.6324  -0.6182  -0.5575  -0.5205  -0.4864  -0.4682
 -0.4541  -0.4410  -0.4222  -0.4087  -0.3956  -0.3840  -0.3584  -0.3567
 -0.3563  -0.3370  -0.3300  -0.3200  -0.3158  -0.3010  -0.2941  -0.2691
 -0.2672  -0.2639
 -- Virtual --
 -0.0997  -0.0719  -0.0686  -0.0546  -0.0343  -0.0085  -0.0026   0.0044
  0.0164   0.0230   0.0285   0.0400   0.0425   0.0543   0.0582   0.0629
  0.0641   0.0665   0.0678   0.0715   0.0813   0.0823   0.0897   0.0942
  0.0990   0.0991   0.1048   0.1072   0.1250   0.1321   0.1369   0.1426
  0.1499   0.1506   0.1550   0.1600   0.1678   0.1737   0.1739   0.1850
  0.1963   0.2045   0.2057   0.2097   0.2149   0.2232   0.2238   0.2304
  0.2429   0.2501   0.2529   0.2627   0.2686   0.2773   0.2792   0.2803
  0.3027   0.3397   0.3671   0.3704   0.3837   0.3848   0.3957   0.4038
  0.4131   0.4214   0.4302   0.4342   0.4360   0.4382   0.4457   0.4530
  0.4614   0.4699   0.4761   0.4897   0.4960   0.4983   0.5093   0.5144
  0.5191   0.5304   0.5349   0.5355   0.5422   0.5471   0.5475   0.5614
  0.5671   0.5691   0.5795   0.6023   0.6050   0.6068   0.6135   0.6389
  0.6748   0.6884   0.7045   0.7049   0.7224   0.7347   0.7381   0.7536
  0.7679   0.7772   0.8067   0.8177   0.8245   0.8267   0.8307   0.8326
  0.8365   0.8513   0.8519   0.8619   0.8754   0.9001   0.9191   0.9283
  0.9395   0.9406   0.9471   0.9789   0.9946   1.0305   1.0360   1.0614
  1.1076   1.1167   1.1444   1.1812   1.2098   1.2183   1.2349   1.2367
  1.2391   1.2635   1.2747   1.3451   1.3626   1.4241   1.4336   1.4445
  1.4646   1.4751   1.5468   1.5742   1.6210   1.7190   1.7325   1.7410
  1.7601   1.8133   1.8167   1.8390   1.8419   1.9027   1.9850   2.0076
  2.0134   2.0434   2.0555   2.0969   2.1109   2.1480   2.1855   2.2096
  2.2268   2.2415   2.2468   2.2492   2.2620   2.2628   2.2944   2.3281
  2.3568   2.3948   2.4482   2.5011   2.5460   2.5720   2.5825   2.7114
  2.7231   2.8241   2.8296   2.8307   2.9388   3.0248   3.0382   3.0531
  3.0848   3.1433   3.1987   3.3849   3.4452   3.6328   3.8006   3.8546
  3.9530   3.9816   3.9911   3.9930   3.9946   4.0102   4.0413   4.0443
  4.0714   4.0722   4.0769   4.1057   4.1309   4.2001   4.2458   4.2735
  4.2789   4.3667   4.4013   4.4421   4.5114   4.7957   6.0228   6.1136
  6.1516   6.6819   6.7713   6.8186   7.5348   7.5476   7.5729   7.6518
  7.6574   7.6685   7.7128   7.7432   7.7884   9.7500   9.7861  23.1826
 23.7548  23.7632  23.8985  23.9198  23.9879  25.8061  25.8302  26.1457
 26.2407  26.5956  26.6533  27.9148  28.3568  28.4183  28.4295  28.5251
 28.5522  28.5523  28.6156  28.7226  47.9470  48.0215  48.0615 127.8942
127.9482 127.9705 151.7002 215.7398 215.7815 289.7303 289.7442 289.7700
289.8472 289.8579 289.8687 289.9359 289.9666 290.01031020.75031020.8440
********1901.8651
 --------------------------------------------------------------

          Ground-State Mulliken Net Atomic Charges

     Atom                 Charge (a.u.)
  ----------------------------------------
      1 C                     0.255674
      2 C                    -0.386548
      3 C                    -0.024103
      4 C                     0.077999
      5 C                    -0.494959
      6 C                    -0.079712
      7 Cl                    0.587000
      8 Br                   -0.173110
      9 Br                   -0.189272
     10 Cl                    0.567085
     11 Br                   -0.251814
     12 I                     0.111759
  ----------------------------------------
  Sum of atomic charges =     0.000000

 -----------------------------------------------------------------
                    Cartesian Multipole Moments
 -----------------------------------------------------------------
    Charge (ESU x 10^10)
                -0.0000
    Dipole Moment (Debye)
         X       0.0076      Y      -0.0000      Z      -0.2614
       Tot       0.2615
    Quadrupole Moments (Debye-Ang)
        XX    -139.9140     XY      -0.0000     YY    -143.6323
        XZ      -1.9025     YZ      -0.0000     ZZ    -136.0065
    Octopole Moments (Debye-Ang^2)
       XXX    -506.7596    XXY      -0.0000    XYY    -173.4323
       YYY      -0.0000    XXZ     -61.7131    XYZ      -0.0000
       YYZ     -59.9221    XZZ    -166.3202    YZZ      -0.0000
       ZZZ    -181.9337
    Hexadecapole Moments (Debye-Ang^3)
      XXXX   -4330.2975   XXXY      -0.0000   XXYY    -799.2298
      XYYY       0.0000   YYYY    -177.3492   XXXZ     -72.5066
      XXYZ      -0.0000   XYYZ      -8.3577   YYYZ      -0.0000
      XXZZ   -1484.2088   XYZZ      -0.0000   YYZZ    -836.2212
      XZZZ     -46.0331   YZZZ      -0.0000   ZZZZ   -4410.9175
 -----------------------------------------------------------------
 Calculating analytic gradient of the SCF energy
 Gradient of SCF Energy
            1           2           3           4           5           6
    1  -0.0018844   0.0003060  -0.0003496   0.0011122   0.0001434   0.0005836
    2   0.0000000  -0.0000000  -0.0000000  -0.0000000   0.0000000   0.0000000
    3  -0.0005164   0.0006894   0.0002763   0.0010809  -0.0003332  -0.0004535
            7           8           9          10          11          12
    1   0.0001657  -0.0002739  -0.0001372  -0.0002028  -0.0000326   0.0005697
    2  -0.0000000  -0.0000000   0.0000000  -0.0000000  -0.0000000   0.0000000
    3  -0.0000097   0.0010056   0.0003920   0.0006191  -0.0011975  -0.0015529
 Max gradient component =       1.884E-03
 RMS gradient           =       6.135E-04
 Gradient time:  CPU 86.49 s  wall 21.73 s
 Geometry Optimization Parameters
   NAtoms,    NIC,     NZ,  NCons,   NDum,   NFix, NCnnct, MaxDiis
       12      78      12       0       0       0       0       0

 Cartesian Hessian Update
 Hessian updated using BFGS update


** GEOMETRY OPTIMIZATION IN DELOCALIZED INTERNAL COORDINATES **
   Searching for a Minimum

   Optimization Cycle:   3

                       Coordinates (Angstroms)
     ATOM                X               Y               Z
      1  C        -0.0052992790    0.0000000000   -0.0033064190
      2  C        -0.0066024219    0.0000000000    1.4021168309
      3  C         1.2071793031    0.0000000000    2.1027777773
      4  C         2.4225055161    0.0000000000    1.4003714642
      5  C         2.4214287007    0.0000000000   -0.0053213910
      6  C         1.2087183735    0.0000000000   -0.7138494797
      7  Cl       -1.5201014508    0.0000000000   -0.8560905306
      8  Br       -1.6562637428    0.0000000000    2.3477419481
      9  Br        1.2205925317    0.0000000000    4.0035813898
     10  Cl        3.9231550418    0.0000000000    2.2774511323
     11  Br        4.0851557871    0.0000000000   -0.9277839781
     12  I         1.1950302078    0.0000000000   -2.8468887442
   Point Group: c1    Number of degrees of freedom:    30


   Energy is -15791.048124324

 Hessian updated using BFGS update

 14 Hessian modes will be used to form the next step
  Hessian Eigenvalues:
     0.121236    0.199237    0.201003    0.201054    0.248168    0.249757
     0.316090    0.334811    0.382143    0.426265    0.429707    0.448991
     0.464764    0.559619

 Minimum search - taking simple RFO step
 Searching for Lamda that Minimizes Along All modes
 Value Taken    Lamda =  -0.00010488
 Step Taken.  Stepsize is  0.021474

                             Maximum     Tolerance    Cnvgd?
         Gradient           0.003384      0.000300      NO
         Displacement       0.011925      0.001200      NO
         Energy change     -0.000435      0.000001      NO


 New Cartesian Coordinates Obtained by Inverse Iteration

 Displacement from previous Coordinates is:  0.038914
 ----------------------------------------------------------------
             Standard Nuclear Orientation (Angstroms)
    I     Atom           X                Y                Z
 ----------------------------------------------------------------
    1      C      -0.0030303733     0.0000000000    -0.0022885087
    2      C      -0.0059681769     0.0000000000     1.4010874496
    3      C       1.2072533340     0.0000000000     2.1018020675
    4      C       2.4211760045     0.0000000000     1.3986407273
    5      C       2.4207708424     0.0000000000    -0.0047278622
    6      C       1.2087539033     0.0000000000    -0.7113610467
    7      Cl     -1.5172758044     0.0000000000    -0.8562060044
    8      Br     -1.6576640575     0.0000000000     2.3389916122
    9      Br      1.2223628578     0.0000000000     4.0012934103
   10      Cl      3.9250765795     0.0000000000     2.2694801134
   11      Br      4.0867386034     0.0000000000    -0.9197095067
   12      I       1.1873048547     0.0000000000    -2.8362024515
 ----------------------------------------------------------------
 Nuclear Repulsion Energy =        3016.70238208 hartrees
 There are      114 alpha and      114 beta electrons
 Applying Cartesian multipole field
    Component          Value
    ---------          -----
     (2,0,0)        1.00000E-11
     (0,2,0)        2.00000E-11
     (0,0,2)       -3.00000E-11
 Nucleus-field energy     =    -0.0000001031 hartrees
 Requested basis set is 6-311++G(d,p)
 There are 143 shells and 398 basis functions
 A cutoff of  1.0D-11 yielded   6504 shell pairs
 There are     56678 function pairs (     62574 Cartesian)
 Smallest overlap matrix eigenvalue = 3.05E-07

 Q-Chem warning in module stvman/mkSTV.C, line 318:

 Overlap eigenvalue is smaller than square root of threshold
 Use THRESH >= 12 to get rid of this warning

 Linear dependence detected in AO basis
 Tighter screening thresholds may be required for diffuse basis sets
 Use S2THRESH > 14 and THRESH = 14 in case of SCF convergence issues
 Number of orthogonalized atomic orbitals = 396
 Maximum deviation from orthogonality = 2.187E-10
 Guess MOs from SCF MO coefficient file

 -----------------------------------------------------------------------
  General SCF calculation program by
  Eric Jon Sundstrom, Paul Horn, Yuezhi Mao, Dmitri Zuev, Alec White,
  David Stuck, Shaama M.S., Shane Yost, Joonho Lee, David Small,
  Daniel Levine, Susi Lehtola, Hugh Burton, Evgeny Epifanovsky,
  Bang C. Huynh
 -----------------------------------------------------------------------
 Exchange:     0.2000 Hartree-Fock + 0.0800 Slater + 0.7200 B88
 Correlation:  0.1900 VWN1RPA + 0.8100 LYP
 Using SG-1 standard quadrature grid
 using 4 threads for integral computing
 -------------------------------------------------------
 OpenMP Integral computing Module                
 Release: version 2.0, May 2017, Q-Chem Inc. Pleasanton 
 -------------------------------------------------------
 A restricted SCF calculation will be
 performed using DIIS
 SCF converges when DIIS error is below 1.0e-08
 ---------------------------------------
  Cycle       Energy         DIIS error
 ---------------------------------------
    1  -15791.0481005322      6.67e-05  
    2  -15791.0481415726      2.95e-05  
    3  -15791.0481118147      4.73e-05  
    4  -15791.0481599064      4.10e-06  
    5  -15791.0481601894      1.71e-06  
    6  -15791.0481602391      6.88e-07  
    7  -15791.0481602473      2.08e-07  
    8  -15791.0481602487      6.93e-08  
    9  -15791.0481602491      1.91e-08  
   10  -15791.0481602479      8.20e-09  Convergence criterion met
 ---------------------------------------
 SCF time:   CPU 192.93s  wall 50.00s 
 SCF   energy in the final basis set =   -15791.0481602479
 Total energy in the final basis set =   -15791.0481602479

 --------------------------------------------------------------

                    Orbital Energies (a.u.)
 --------------------------------------------------------------

 Alpha MOs
 -- Occupied --
********-482.8581-482.8579-482.8577-176.3212-165.7251-165.7229-165.7227
********-101.5830 -62.5109 -62.5107 -62.5106 -56.3317 -56.3315 -56.3314
-56.3275 -56.3273 -56.3272 -56.3271 -56.3269 -56.3268 -35.8177 -31.3112
-31.3049 -31.3044 -22.9616 -22.9602 -22.9599 -22.9554 -22.9554 -10.2896
-10.2889 -10.2829 -10.2828 -10.2821 -10.2731  -9.4982  -9.4979  -8.7198
 -8.7196  -8.7194  -7.2632  -7.2629  -7.2531  -7.2528  -7.2521  -7.2517
 -6.5522  -6.5519  -6.5518  -6.5382  -6.5381  -6.5379  -6.5371  -6.5370
 -6.5368  -6.3671  -4.7802  -4.7647  -4.7637  -2.6629  -2.6626  -2.6624
 -2.6591  -2.6590  -2.6589  -2.6583  -2.6582  -2.6580  -2.6472  -2.6471
 -2.6471  -2.6470  -2.6469  -2.6468  -2.0459  -2.0412  -2.0405  -2.0271
 -2.0270  -0.9607  -0.9198  -0.8764  -0.8668  -0.8237  -0.8138  -0.7670
 -0.7429  -0.6845  -0.6326  -0.6182  -0.5581  -0.5207  -0.4862  -0.4688
 -0.4544  -0.4412  -0.4223  -0.4089  -0.3960  -0.3842  -0.3586  -0.3570
 -0.3562  -0.3368  -0.3302  -0.3201  -0.3151  -0.3011  -0.2944  -0.2692
 -0.2669  -0.2637
 -- Virtual --
 -0.0988  -0.0717  -0.0681  -0.0536  -0.0339  -0.0084  -0.0023   0.0047
  0.0167   0.0231   0.0286   0.0400   0.0425   0.0543   0.0584   0.0628
  0.0641   0.0670   0.0679   0.0716   0.0814   0.0823   0.0897   0.0946
  0.0990   0.0992   0.1048   0.1073   0.1252   0.1322   0.1371   0.1426
  0.1499   0.1506   0.1551   0.1600   0.1685   0.1738   0.1739   0.1852
  0.1961   0.2046   0.2057   0.2099   0.2153   0.2239   0.2239   0.2305
  0.2431   0.2498   0.2530   0.2629   0.2688   0.2773   0.2799   0.2804
  0.3033   0.3405   0.3671   0.3704   0.3837   0.3854   0.3960   0.4050
  0.4129   0.4219   0.4303   0.4346   0.4361   0.4381   0.4467   0.4529
  0.4629   0.4701   0.4765   0.4899   0.4963   0.4983   0.5100   0.5143
  0.5191   0.5314   0.5355   0.5356   0.5420   0.5475   0.5477   0.5613
  0.5669   0.5705   0.5798   0.6023   0.6052   0.6072   0.6152   0.6392
  0.6745   0.6896   0.7054   0.7054   0.7226   0.7351   0.7391   0.7541
  0.7700   0.7777   0.8069   0.8174   0.8243   0.8269   0.8313   0.8327
  0.8380   0.8514   0.8519   0.8621   0.8756   0.9007   0.9194   0.9287
  0.9398   0.9415   0.9473   0.9802   0.9955   1.0313   1.0369   1.0619
  1.1080   1.1187   1.1445   1.1827   1.2107   1.2187   1.2352   1.2363
  1.2402   1.2646   1.2751   1.3465   1.3635   1.4242   1.4335   1.4457
  1.4657   1.4782   1.5473   1.5747   1.6230   1.7199   1.7336   1.7422
  1.7619   1.8149   1.8180   1.8408   1.8427   1.9040   1.9851   2.0079
  2.0151   2.0439   2.0567   2.0982   2.1111   2.1495   2.1868   2.2103
  2.2287   2.2426   2.2492   2.2496   2.2623   2.2647   2.2960   2.3286
  2.3598   2.3955   2.4499   2.5022   2.5468   2.5726   2.5832   2.7119
  2.7236   2.8247   2.8313   2.8318   2.9402   3.0263   3.0399   3.0570
  3.0860   3.1454   3.2015   3.3878   3.4460   3.6367   3.8020   3.8568
  3.9532   3.9818   3.9912   3.9928   3.9955   4.0110   4.0415   4.0446
  4.0709   4.0728   4.0782   4.1062   4.1323   4.2014   4.2470   4.2741
  4.2797   4.3668   4.4017   4.4428   4.5148   4.7993   6.0234   6.1150
  6.1543   6.6830   6.7721   6.8190   7.5348   7.5478   7.5732   7.6520
  7.6574   7.6691   7.7141   7.7445   7.7892   9.7503   9.7865  23.1824
 23.7597  23.7667  23.9057  23.9248  23.9943  25.8065  25.8307  26.1484
 26.2425  26.5976  26.6550  27.9171  28.3574  28.4197  28.4309  28.5253
 28.5528  28.5529  28.6165  28.7239  47.9479  48.0222  48.0617 127.8947
127.9492 127.9718 151.7023 215.7402 215.7821 289.7303 289.7444 289.7703
289.8479 289.8579 289.8692 289.9368 289.9679 290.01111020.75141020.8448
********1901.8673
 --------------------------------------------------------------

          Ground-State Mulliken Net Atomic Charges

     Atom                 Charge (a.u.)
  ----------------------------------------
      1 C                     0.257582
      2 C                    -0.380074
      3 C                    -0.017079
      4 C                     0.071006
      5 C                    -0.488138
      6 C                    -0.093511
      7 Cl                    0.586390
      8 Br                   -0.173520
      9 Br                   -0.189092
     10 Cl                    0.566852
     11 Br                   -0.251935
     12 I                     0.111520
  ----------------------------------------
  Sum of atomic charges =     0.000000

 -----------------------------------------------------------------
                    Cartesian Multipole Moments
 -----------------------------------------------------------------
    Charge (ESU x 10^10)
                -0.0000
    Dipole Moment (Debye)
         X       0.0011      Y       0.0000      Z      -0.2608
       Tot       0.2608
    Quadrupole Moments (Debye-Ang)
        XX    -139.8635     XY       0.0000     YY    -143.5892
        XZ      -1.8431     YZ       0.0000     ZZ    -136.1151
    Octopole Moments (Debye-Ang^2)
       XXX    -506.0651    XXY       0.0000    XYY    -173.2641
       YYY       0.0000    XXZ     -61.7206    XYZ       0.0000
       YYZ     -60.0788    XZZ    -166.5474    YZZ       0.0000
       ZZZ    -182.3549
    Hexadecapole Moments (Debye-Ang^3)
      XXXX   -4326.3006   XXXY       0.0000   XXYY    -798.9933
      XYYY      -0.0000   YYYY    -177.2473   XXXZ     -76.4347
      XXYZ       0.0000   XYYZ      -9.8456   YYYZ       0.0000
      XXZZ   -1482.2380   XYZZ      -0.0000   YYZZ    -832.4843
      XZZZ     -48.9004   YZZZ       0.0000   ZZZZ   -4392.7003
 -----------------------------------------------------------------
 Calculating analytic gradient of the SCF energy
 Gradient of SCF Energy
            1           2           3           4           5           6
    1  -0.0003133   0.0002998  -0.0002091   0.0003299  -0.0003116   0.0001790
    2  -0.0000000   0.0000000  -0.0000000   0.0000000  -0.0000000  -0.0000000
    3  -0.0003012  -0.0000804  -0.0000799  -0.0000408  -0.0000999   0.0004444
            7           8           9          10          11          12
    1   0.0005164   0.0000817   0.0000152  -0.0000466  -0.0001634  -0.0003780
    2   0.0000000  -0.0000000  -0.0000000   0.0000000  -0.0000000  -0.0000000
    3  -0.0000054  -0.0001101  -0.0000620  -0.0004962   0.0001586   0.0006729
 Max gradient component =       6.729E-04
 RMS gradient           =       2.338E-04
 Gradient time:  CPU 86.81 s  wall 21.81 s
 Geometry Optimization Parameters
   NAtoms,    NIC,     NZ,  NCons,   NDum,   NFix, NCnnct, MaxDiis
       12      78      12       0       0       0       0       0

 Cartesian Hessian Update
 Hessian updated using BFGS update


** GEOMETRY OPTIMIZATION IN DELOCALIZED INTERNAL COORDINATES **
   Searching for a Minimum

   Optimization Cycle:   4

                       Coordinates (Angstroms)
     ATOM                X               Y               Z
      1  C        -0.0030303733    0.0000000000   -0.0022885087
      2  C        -0.0059681769    0.0000000000    1.4010874496
      3  C         1.2072533340    0.0000000000    2.1018020675
      4  C         2.4211760045    0.0000000000    1.3986407273
      5  C         2.4207708424    0.0000000000   -0.0047278622
      6  C         1.2087539033    0.0000000000   -0.7113610467
      7  Cl       -1.5172758044    0.0000000000   -0.8562060044
      8  Br       -1.6576640575    0.0000000000    2.3389916122
      9  Br        1.2223628578    0.0000000000    4.0012934103
     10  Cl        3.9250765795    0.0000000000    2.2694801134
     11  Br        4.0867386034    0.0000000000   -0.9197095067
     12  I         1.1873048547    0.0000000000   -2.8362024515
   Point Group: c1    Number of degrees of freedom:    30


   Energy is -15791.048160248

 Hessian updated using BFGS update

 16 Hessian modes will be used to form the next step
  Hessian Eigenvalues:
     0.131321    0.198868    0.201039    0.201238    0.246373    0.249757
     0.269232    0.314773    0.334583    0.396009    0.427058    0.432659
     0.462616    0.464877    0.497045    0.556707

 Minimum search - taking simple RFO step
 Searching for Lamda that Minimizes Along All modes
 Value Taken    Lamda =  -0.00001291
 Step Taken.  Stepsize is  0.006409

                             Maximum     Tolerance    Cnvgd?
         Gradient           0.001393      0.000300      NO
         Displacement       0.003725      0.001200      NO
         Energy change     -0.000036      0.000001      NO


 New Cartesian Coordinates Obtained by Inverse Iteration

 Displacement from previous Coordinates is:  0.013126
 ----------------------------------------------------------------
             Standard Nuclear Orientation (Angstroms)
    I     Atom           X                Y                Z
 ----------------------------------------------------------------
    1      C      -0.0033108014     0.0000000000    -0.0024352173
    2      C      -0.0061258695     0.0000000000     1.4011830603
    3      C       1.2072310484     0.0000000000     2.1017002933
    4      C       2.4208525626     0.0000000000     1.3984770151
    5      C       2.4208616874     0.0000000000    -0.0052743441
    6      C       1.2086325825     0.0000000000    -0.7127009130
    7      Cl     -1.5198355731     0.0000000000    -0.8535000238
    8      Br     -1.6574864997     0.0000000000     2.3400923470
    9      Br      1.2233554692     0.0000000000     4.0013009362
   10      Cl      3.9236844381     0.0000000000     2.2719176453
   11      Br      4.0872675677     0.0000000000    -0.9203224032
   12      I       1.1903719554     0.0000000000    -2.8396383957
 ----------------------------------------------------------------
 Nuclear Repulsion Energy =        3015.72548868 hartrees
 There are      114 alpha and      114 beta electrons
 Applying Cartesian multipole field
    Component          Value
    ---------          -----
     (2,0,0)        1.00000E-11
     (0,2,0)        2.00000E-11
     (0,0,2)       -3.00000E-11
 Nucleus-field energy     =    -0.0000001032 hartrees
 Requested basis set is 6-311++G(d,p)
 There are 143 shells and 398 basis functions
 A cutoff of  1.0D-11 yielded   6504 shell pairs
 There are     56678 function pairs (     62574 Cartesian)
 Smallest overlap matrix eigenvalue = 3.06E-07

 Q-Chem warning in module stvman/mkSTV.C, line 318:

 Overlap eigenvalue is smaller than square root of threshold
 Use THRESH >= 12 to get rid of this warning

 Linear dependence detected in AO basis
 Tighter screening thresholds may be required for diffuse basis sets
 Use S2THRESH > 14 and THRESH = 14 in case of SCF convergence issues
 Number of orthogonalized atomic orbitals = 396
 Maximum deviation from orthogonality = 3.008E-10
 Guess MOs from SCF MO coefficient file

 -----------------------------------------------------------------------
  General SCF calculation program by
  Eric Jon Sundstrom, Paul Horn, Yuezhi Mao, Dmitri Zuev, Alec White,
  David Stuck, Shaama M.S., Shane Yost, Joonho Lee, David Small,
  Daniel Levine, Susi Lehtola, Hugh Burton, Evgeny Epifanovsky,
  Bang C. Huynh
 -----------------------------------------------------------------------
 Exchange:     0.2000 Hartree-Fock + 0.0800 Slater + 0.7200 B88
 Correlation:  0.1900 VWN1RPA + 0.8100 LYP
 Using SG-1 standard quadrature grid
 using 4 threads for integral computing
 -------------------------------------------------------
 OpenMP Integral computing Module                
 Release: version 2.0, May 2017, Q-Chem Inc. Pleasanton 
 -------------------------------------------------------
 A restricted SCF calculation will be
 performed using DIIS
 SCF converges when DIIS error is below 1.0e-08
 ---------------------------------------
  Cycle       Energy         DIIS error
 ---------------------------------------
    1  -15791.0481583228      2.21e-05  
    2  -15791.0481644147      8.67e-06  
    3  -15791.0481611760      1.50e-05  
    4  -15791.0481659733      1.31e-06  
    5  -15791.0481660053      4.49e-07  
    6  -15791.0481660072      2.12e-07  
    7  -15791.0481660087      7.21e-08  
    8  -15791.0481660090      1.93e-08  
    9  -15791.0481660067      4.53e-09  Convergence criterion met
 ---------------------------------------
 SCF time:   CPU 173.16s  wall 46.00s 
 SCF   energy in the final basis set =   -15791.0481660067
 Total energy in the final basis set =   -15791.0481660067

 --------------------------------------------------------------

                    Orbital Energies (a.u.)
 --------------------------------------------------------------

 Alpha MOs
 -- Occupied --
********-482.8581-482.8579-482.8578-176.3214-165.7252-165.7230-165.7228
********-101.5830 -62.5109 -62.5108 -62.5106 -56.3317 -56.3315 -56.3314
-56.3275 -56.3274 -56.3272 -56.3271 -56.3270 -56.3268 -35.8178 -31.3114
-31.3050 -31.3045 -22.9617 -22.9603 -22.9600 -22.9555 -22.9555 -10.2897
-10.2890 -10.2831 -10.2829 -10.2821 -10.2734  -9.4981  -9.4979  -8.7198
 -8.7196  -8.7195  -7.2631  -7.2629  -7.2530  -7.2527  -7.2520  -7.2517
 -6.5522  -6.5519  -6.5518  -6.5382  -6.5381  -6.5379  -6.5371  -6.5370
 -6.5368  -6.3672  -4.7803  -4.7648  -4.7638  -2.6629  -2.6626  -2.6625
 -2.6591  -2.6590  -2.6589  -2.6583  -2.6582  -2.6580  -2.6472  -2.6471
 -2.6471  -2.6470  -2.6469  -2.6468  -2.0460  -2.0413  -2.0406  -2.0272
 -2.0271  -0.9606  -0.9196  -0.8763  -0.8667  -0.8236  -0.8137  -0.7669
 -0.7429  -0.6844  -0.6325  -0.6183  -0.5580  -0.5206  -0.4861  -0.4686
 -0.4544  -0.4412  -0.4222  -0.4088  -0.3960  -0.3842  -0.3586  -0.3569
 -0.3561  -0.3367  -0.3302  -0.3201  -0.3152  -0.3011  -0.2943  -0.2692
 -0.2671  -0.2638
 -- Virtual --
 -0.0991  -0.0718  -0.0682  -0.0539  -0.0340  -0.0085  -0.0024   0.0046
  0.0167   0.0231   0.0285   0.0400   0.0425   0.0543   0.0584   0.0628
  0.0641   0.0669   0.0679   0.0716   0.0813   0.0823   0.0897   0.0946
  0.0990   0.0991   0.1049   0.1073   0.1252   0.1321   0.1371   0.1426
  0.1498   0.1506   0.1551   0.1601   0.1683   0.1738   0.1738   0.1850
  0.1961   0.2046   0.2057   0.2098   0.2152   0.2238   0.2238   0.2305
  0.2430   0.2498   0.2530   0.2629   0.2688   0.2773   0.2797   0.2804
  0.3031   0.3405   0.3672   0.3705   0.3837   0.3854   0.3960   0.4046
  0.4130   0.4218   0.4302   0.4345   0.4361   0.4381   0.4467   0.4529
  0.4625   0.4700   0.4764   0.4898   0.4962   0.4983   0.5099   0.5143
  0.5191   0.5313   0.5354   0.5355   0.5421   0.5475   0.5476   0.5614
  0.5669   0.5702   0.5797   0.6023   0.6052   0.6071   0.6146   0.6391
  0.6746   0.6893   0.7053   0.7053   0.7226   0.7352   0.7391   0.7540
  0.7691   0.7776   0.8069   0.8173   0.8244   0.8269   0.8312   0.8328
  0.8377   0.8514   0.8518   0.8621   0.8756   0.9008   0.9193   0.9287
  0.9398   0.9414   0.9472   0.9799   0.9952   1.0311   1.0367   1.0617
  1.1079   1.1182   1.1444   1.1825   1.2104   1.2185   1.2352   1.2363
  1.2400   1.2645   1.2750   1.3462   1.3632   1.4244   1.4334   1.4454
  1.4654   1.4772   1.5472   1.5744   1.6227   1.7198   1.7332   1.7418
  1.7617   1.8147   1.8178   1.8405   1.8425   1.9037   1.9851   2.0078
  2.0147   2.0438   2.0565   2.0981   2.1109   2.1489   2.1868   2.2100
  2.2282   2.2423   2.2488   2.2494   2.2623   2.2644   2.2957   2.3285
  2.3592   2.3954   2.4496   2.5021   2.5464   2.5725   2.5830   2.7118
  2.7234   2.8246   2.8311   2.8314   2.9400   3.0259   3.0396   3.0563
  3.0855   3.1450   3.2010   3.3875   3.4454   3.6360   3.8017   3.8563
  3.9531   3.9817   3.9912   3.9928   3.9954   4.0108   4.0413   4.0446
  4.0709   4.0726   4.0780   4.1061   4.1319   4.2011   4.2468   4.2740
  4.2794   4.3668   4.4016   4.4427   4.5140   4.7986   6.0232   6.1146
  6.1536   6.6828   6.7719   6.8188   7.5348   7.5477   7.5731   7.6520
  7.6573   7.6689   7.7140   7.7442   7.7891   9.7501   9.7864  23.1824
 23.7590  23.7659  23.9047  23.9236  23.9932  25.8065  25.8306  26.1479
 26.2423  26.5967  26.6541  27.9165  28.3572  28.4193  28.4305  28.5252
 28.5526  28.5527  28.6162  28.7235  47.9478  48.0221  48.0616 127.8945
127.9489 127.9714 151.7017 215.7399 215.7819 289.7303 289.7444 289.7702
289.8479 289.8578 289.8691 289.9368 289.9676 290.01101020.75131020.8447
********1901.8666
 --------------------------------------------------------------

          Ground-State Mulliken Net Atomic Charges

     Atom                 Charge (a.u.)
  ----------------------------------------
      1 C                     0.258917
      2 C                    -0.382712
      3 C                    -0.020325
      4 C                     0.069642
      5 C                    -0.488185
      6 C                    -0.087674
      7 Cl                    0.586374
      8 Br                   -0.173433
      9 Br                   -0.189164
     10 Cl                    0.566712
     11 Br                   -0.251936
     12 I                     0.111785
  ----------------------------------------
  Sum of atomic charges =     0.000000

 -----------------------------------------------------------------
                    Cartesian Multipole Moments
 -----------------------------------------------------------------
    Charge (ESU x 10^10)
                -0.0000
    Dipole Moment (Debye)
         X       0.0048      Y      -0.0000      Z      -0.2615
       Tot       0.2615
    Quadrupole Moments (Debye-Ang)
        XX    -139.8683     XY      -0.0000     YY    -143.5987
        XZ      -1.8692     YZ      -0.0000     ZZ    -136.0881
    Octopole Moments (Debye-Ang^2)
       XXX    -506.3653    XXY      -0.0000    XYY    -173.3388
       YYY      -0.0000    XXZ     -61.7182    XYZ      -0.0000
       YYZ     -60.0366    XZZ    -166.4402    YZZ      -0.0000
       ZZZ    -182.2960
    Hexadecapole Moments (Debye-Ang^3)
      XXXX   -4328.4872   XXXY      -0.0000   XXYY    -799.3046
      XYYY      -0.0000   YYYY    -177.2681   XXXZ     -75.6578
      XXYZ      -0.0000   XYYZ      -9.5131   YYYZ       0.0000
      XXZZ   -1482.8318   XYZZ      -0.0000   YYZZ    -833.2539
      XZZZ     -48.1496   YZZZ      -0.0000   ZZZZ   -4396.2251
 -----------------------------------------------------------------
 Calculating analytic gradient of the SCF energy
 Gradient of SCF Energy
            1           2           3           4           5           6
    1  -0.0003644   0.0001764  -0.0000489   0.0001325  -0.0001252   0.0001776
    2  -0.0000000  -0.0000000   0.0000000  -0.0000000  -0.0000000   0.0000000
    3  -0.0000638   0.0000042  -0.0000873   0.0000867  -0.0000657   0.0000965
            7           8           9          10          11          12
    1   0.0000387   0.0000038   0.0001458  -0.0001128  -0.0000490   0.0000253
    2  -0.0000000   0.0000000   0.0000000  -0.0000000   0.0000000   0.0000000
    3   0.0002925  -0.0000588  -0.0000406  -0.0000931  -0.0000610  -0.0000096
 Max gradient component =       3.644E-04
 RMS gradient           =       1.062E-04
 Gradient time:  CPU 86.88 s  wall 21.83 s
 Geometry Optimization Parameters
   NAtoms,    NIC,     NZ,  NCons,   NDum,   NFix, NCnnct, MaxDiis
       12      78      12       0       0       0       0       0

 Cartesian Hessian Update
 Hessian updated using BFGS update


** GEOMETRY OPTIMIZATION IN DELOCALIZED INTERNAL COORDINATES **
   Searching for a Minimum

   Optimization Cycle:   5

                       Coordinates (Angstroms)
     ATOM                X               Y               Z
      1  C        -0.0033108014    0.0000000000   -0.0024352173
      2  C        -0.0061258695    0.0000000000    1.4011830603
      3  C         1.2072310484    0.0000000000    2.1017002933
      4  C         2.4208525626    0.0000000000    1.3984770151
      5  C         2.4208616874    0.0000000000   -0.0052743441
      6  C         1.2086325825    0.0000000000   -0.7127009130
      7  Cl       -1.5198355731    0.0000000000   -0.8535000238
      8  Br       -1.6574864997    0.0000000000    2.3400923470
      9  Br        1.2233554692    0.0000000000    4.0013009362
     10  Cl        3.9236844381    0.0000000000    2.2719176453
     11  Br        4.0872675677    0.0000000000   -0.9203224032
     12  I         1.1903719554    0.0000000000   -2.8396383957
   Point Group: c1    Number of degrees of freedom:    30


   Energy is -15791.048166007

 Hessian updated using BFGS update

 17 Hessian modes will be used to form the next step
  Hessian Eigenvalues:
     0.124311    0.197840    0.200847    0.201101    0.230784    0.248013
     0.249798    0.304896    0.323653    0.334622    0.395569    0.427435
     0.438586    0.452908    0.463924    0.525721    0.578739

 Minimum search - taking simple RFO step
 Searching for Lamda that Minimizes Along All modes
 Value Taken    Lamda =  -0.00000163
 Step Taken.  Stepsize is  0.002398

                             Maximum     Tolerance    Cnvgd?
         Gradient           0.000483      0.000300      NO
         Displacement       0.001152      0.001200     YES
         Energy change     -0.000006      0.000001      NO


 New Cartesian Coordinates Obtained by Inverse Iteration

 Displacement from previous Coordinates is:  0.005242
 ----------------------------------------------------------------
             Standard Nuclear Orientation (Angstroms)
    I     Atom           X                Y                Z
 ----------------------------------------------------------------
    1      C      -0.0031018495     0.0000000000    -0.0024493660
    2      C      -0.0062509809     0.0000000000     1.4013720778
    3      C       1.2072141790     0.0000000000     2.1018651832
    4      C       2.4208892828     0.0000000000     1.3985029865
    5      C       2.4210485144     0.0000000000    -0.0053685504
    6      C       1.2086404934     0.0000000000    -0.7128991015
    7      Cl     -1.5191824688     0.0000000000    -0.8550017064
    8      Br     -1.6570626232     0.0000000000     2.3414998793
    9      Br      1.2225114357     0.0000000000     4.0016002087
   10      Cl      3.9239368333     0.0000000000     2.2721160155
   11      Br      4.0876416216     0.0000000000    -0.9202919339
   12      I       1.1892141298     0.0000000000    -2.8401456926
 ----------------------------------------------------------------
 Nuclear Repulsion Energy =        3015.43195792 hartrees
 There are      114 alpha and      114 beta electrons
 Applying Cartesian multipole field
    Component          Value
    ---------          -----
     (2,0,0)        1.00000E-11
     (0,2,0)        2.00000E-11
     (0,0,2)       -3.00000E-11
 Nucleus-field energy     =    -0.0000001033 hartrees
 Requested basis set is 6-311++G(d,p)
 There are 143 shells and 398 basis functions
 A cutoff of  1.0D-11 yielded   6504 shell pairs
 There are     56678 function pairs (     62574 Cartesian)
 Smallest overlap matrix eigenvalue = 3.06E-07

 Q-Chem warning in module stvman/mkSTV.C, line 318:

 Overlap eigenvalue is smaller than square root of threshold
 Use THRESH >= 12 to get rid of this warning

 Linear dependence detected in AO basis
 Tighter screening thresholds may be required for diffuse basis sets
 Use S2THRESH > 14 and THRESH = 14 in case of SCF convergence issues
 Number of orthogonalized atomic orbitals = 396
 Maximum deviation from orthogonality = 4.076E-10
 Guess MOs from SCF MO coefficient file

 -----------------------------------------------------------------------
  General SCF calculation program by
  Eric Jon Sundstrom, Paul Horn, Yuezhi Mao, Dmitri Zuev, Alec White,
  David Stuck, Shaama M.S., Shane Yost, Joonho Lee, David Small,
  Daniel Levine, Susi Lehtola, Hugh Burton, Evgeny Epifanovsky,
  Bang C. Huynh
 -----------------------------------------------------------------------
 Exchange:     0.2000 Hartree-Fock + 0.0800 Slater + 0.7200 B88
 Correlation:  0.1900 VWN1RPA + 0.8100 LYP
 Using SG-1 standard quadrature grid
 using 4 threads for integral computing
 -------------------------------------------------------
 OpenMP Integral computing Module                
 Release: version 2.0, May 2017, Q-Chem Inc. Pleasanton 
 -------------------------------------------------------
 A restricted SCF calculation will be
 performed using DIIS
 SCF converges when DIIS error is below 1.0e-08
 ---------------------------------------
  Cycle       Energy         DIIS error
 ---------------------------------------
    1  -15791.0481652776      8.04e-06  
    2  -15791.0481663360      2.09e-06  
    3  -15791.0481661829      3.37e-06  
    4  -15791.0481664183      6.73e-07  
    5  -15791.0481664275      1.44e-07  
    6  -15791.0481664283      8.82e-08  
    7  -15791.0481664280      2.61e-08  
    8  -15791.0481664267      8.58e-09  Convergence criterion met
 ---------------------------------------
 SCF time:   CPU 154.49s  wall 41.00s 
 SCF   energy in the final basis set =   -15791.0481664267
 Total energy in the final basis set =   -15791.0481664267

 --------------------------------------------------------------

                    Orbital Energies (a.u.)
 --------------------------------------------------------------

 Alpha MOs
 -- Occupied --
********-482.8581-482.8579-482.8578-176.3214-165.7253-165.7230-165.7228
********-101.5830 -62.5109 -62.5108 -62.5106 -56.3317 -56.3315 -56.3314
-56.3275 -56.3274 -56.3272 -56.3271 -56.3270 -56.3268 -35.8178 -31.3114
-31.3050 -31.3045 -22.9618 -22.9603 -22.9600 -22.9555 -22.9555 -10.2898
-10.2890 -10.2832 -10.2829 -10.2822 -10.2734  -9.4981  -9.4978  -8.7198
 -8.7197  -8.7195  -7.2631  -7.2629  -7.2530  -7.2527  -7.2520  -7.2517
 -6.5522  -6.5519  -6.5518  -6.5382  -6.5381  -6.5380  -6.5371  -6.5371
 -6.5368  -6.3672  -4.7803  -4.7648  -4.7638  -2.6629  -2.6626  -2.6625
 -2.6591  -2.6590  -2.6589  -2.6583  -2.6582  -2.6580  -2.6472  -2.6471
 -2.6471  -2.6471  -2.6469  -2.6468  -2.0460  -2.0413  -2.0406  -2.0272
 -2.0271  -0.9605  -0.9195  -0.8763  -0.8666  -0.8236  -0.8137  -0.7669
 -0.7429  -0.6844  -0.6325  -0.6183  -0.5579  -0.5206  -0.4860  -0.4686
 -0.4544  -0.4411  -0.4222  -0.4088  -0.3960  -0.3842  -0.3586  -0.3569
 -0.3561  -0.3368  -0.3302  -0.3201  -0.3152  -0.3011  -0.2943  -0.2692
 -0.2671  -0.2638
 -- Virtual --
 -0.0992  -0.0718  -0.0682  -0.0539  -0.0340  -0.0085  -0.0024   0.0046
  0.0166   0.0231   0.0285   0.0400   0.0425   0.0543   0.0583   0.0628
  0.0641   0.0669   0.0679   0.0716   0.0813   0.0823   0.0897   0.0945
  0.0990   0.0991   0.1048   0.1072   0.1252   0.1321   0.1370   0.1426
  0.1498   0.1506   0.1551   0.1601   0.1683   0.1738   0.1738   0.1850
  0.1961   0.2046   0.2057   0.2098   0.2152   0.2237   0.2238   0.2304
  0.2430   0.2499   0.2530   0.2629   0.2687   0.2773   0.2797   0.2803
  0.3031   0.3405   0.3672   0.3705   0.3837   0.3853   0.3960   0.4046
  0.4130   0.4217   0.4302   0.4345   0.4360   0.4381   0.4466   0.4529
  0.4624   0.4700   0.4764   0.4897   0.4963   0.4983   0.5098   0.5143
  0.5191   0.5312   0.5353   0.5355   0.5421   0.5475   0.5476   0.5614
  0.5669   0.5701   0.5797   0.6023   0.6052   0.6071   0.6145   0.6391
  0.6746   0.6891   0.7052   0.7053   0.7225   0.7352   0.7389   0.7539
  0.7692   0.7775   0.8069   0.8174   0.8244   0.8270   0.8312   0.8328
  0.8376   0.8514   0.8518   0.8620   0.8756   0.9007   0.9193   0.9286
  0.9397   0.9413   0.9472   0.9798   0.9951   1.0311   1.0366   1.0617
  1.1078   1.1181   1.1443   1.1823   1.2103   1.2184   1.2351   1.2363
  1.2398   1.2644   1.2749   1.3460   1.3632   1.4245   1.4334   1.4454
  1.4654   1.4770   1.5471   1.5744   1.6225   1.7198   1.7331   1.7416
  1.7616   1.8145   1.8177   1.8405   1.8423   1.9036   1.9851   2.0078
  2.0147   2.0438   2.0564   2.0979   2.1110   2.1490   2.1865   2.2100
  2.2281   2.2421   2.2487   2.2494   2.2622   2.2643   2.2955   2.3284
  2.3590   2.3954   2.4494   2.5020   2.5462   2.5724   2.5829   2.7118
  2.7233   2.8245   2.8311   2.8313   2.9399   3.0258   3.0394   3.0561
  3.0852   3.1448   3.2007   3.3875   3.4450   3.6357   3.8016   3.8561
  3.9531   3.9817   3.9912   3.9928   3.9954   4.0108   4.0411   4.0445
  4.0710   4.0726   4.0779   4.1060   4.1319   4.2010   4.2466   4.2739
  4.2794   4.3668   4.4016   4.4426   4.5138   4.7983   6.0231   6.1145
  6.1535   6.6827   6.7718   6.8188   7.5348   7.5477   7.5731   7.6520
  7.6574   7.6689   7.7138   7.7441   7.7890   9.7499   9.7862  23.1824
 23.7588  23.7656  23.9044  23.9231  23.9927  25.8064  25.8306  26.1477
 26.2421  26.5963  26.6536  27.9163  28.3571  28.4192  28.4304  28.5252
 28.5526  28.5526  28.6161  28.7235  47.9477  48.0220  48.0616 127.8945
127.9489 127.9714 151.7016 215.7398 215.7817 289.7303 289.7444 289.7701
289.8478 289.8578 289.8690 289.9367 289.9675 290.01101020.75121020.8446
********1901.8665
 --------------------------------------------------------------

          Ground-State Mulliken Net Atomic Charges

     Atom                 Charge (a.u.)
  ----------------------------------------
      1 C                     0.259719
      2 C                    -0.383142
      3 C                    -0.021045
      4 C                     0.069453
      5 C                    -0.488971
      6 C                    -0.086446
      7 Cl                    0.586405
      8 Br                   -0.173359
      9 Br                   -0.189225
     10 Cl                    0.566627
     11 Br                   -0.251862
     12 I                     0.111845
  ----------------------------------------
  Sum of atomic charges =     0.000000

 -----------------------------------------------------------------
                    Cartesian Multipole Moments
 -----------------------------------------------------------------
    Charge (ESU x 10^10)
                -0.0000
    Dipole Moment (Debye)
         X       0.0038      Y       0.0000      Z      -0.2607
       Tot       0.2607
    Quadrupole Moments (Debye-Ang)
        XX    -139.8821     XY       0.0000     YY    -143.6021
        XZ      -1.8727     YZ       0.0000     ZZ    -136.0736
    Octopole Moments (Debye-Ang^2)
       XXX    -506.2849    XXY       0.0000    XYY    -173.3226
       YYY       0.0000    XXZ     -61.7251    XYZ      -0.0000
       YYZ     -60.0389    XZZ    -166.5034    YZZ       0.0000
       ZZZ    -182.2727
    Hexadecapole Moments (Debye-Ang^3)
      XXXX   -4328.0992   XXXY       0.0000   XXYY    -799.2445
      XYYY       0.0000   YYYY    -177.2754   XXXZ     -75.7844
      XXYZ       0.0000   XYYZ      -9.5491   YYYZ       0.0000
      XXZZ   -1483.1450   XYZZ       0.0000   YYZZ    -833.5555
      XZZZ     -48.3581   YZZZ      -0.0000   ZZZZ   -4397.6338
 -----------------------------------------------------------------
 Calculating analytic gradient of the SCF energy
 Gradient of SCF Energy
            1           2           3           4           5           6
    1  -0.0001715   0.0001075  -0.0000349   0.0000989  -0.0000380   0.0000266
    2   0.0000000  -0.0000000  -0.0000000   0.0000000   0.0000000  -0.0000000
    3  -0.0000704   0.0000972  -0.0000205   0.0000643  -0.0000643   0.0000016
            7           8           9          10          11          12
    1   0.0000484   0.0000274   0.0000268   0.0000032   0.0000309  -0.0001253
    2   0.0000000  -0.0000000   0.0000000   0.0000000  -0.0000000  -0.0000000
    3   0.0000072   0.0001628   0.0000181  -0.0000480  -0.0000564  -0.0000916
 Max gradient component =       1.715E-04
 RMS gradient           =       6.202E-05
 Gradient time:  CPU 86.75 s  wall 21.79 s
 Geometry Optimization Parameters
   NAtoms,    NIC,     NZ,  NCons,   NDum,   NFix, NCnnct, MaxDiis
       12      78      12       0       0       0       0       0

 Cartesian Hessian Update
 Hessian updated using BFGS update


** GEOMETRY OPTIMIZATION IN DELOCALIZED INTERNAL COORDINATES **
   Searching for a Minimum

   Optimization Cycle:   6

                       Coordinates (Angstroms)
     ATOM                X               Y               Z
      1  C        -0.0031018495    0.0000000000   -0.0024493660
      2  C        -0.0062509809    0.0000000000    1.4013720778
      3  C         1.2072141790    0.0000000000    2.1018651832
      4  C         2.4208892828    0.0000000000    1.3985029865
      5  C         2.4210485144    0.0000000000   -0.0053685504
      6  C         1.2086404934    0.0000000000   -0.7128991015
      7  Cl       -1.5191824688    0.0000000000   -0.8550017064
      8  Br       -1.6570626232    0.0000000000    2.3414998793
      9  Br        1.2225114357    0.0000000000    4.0016002087
     10  Cl        3.9239368333    0.0000000000    2.2721160155
     11  Br        4.0876416216    0.0000000000   -0.9202919339
     12  I         1.1892141298    0.0000000000   -2.8401456926
   Point Group: c1    Number of degrees of freedom:    30


   Energy is -15791.048166427

 Hessian updated using BFGS update

 18 Hessian modes will be used to form the next step
  Hessian Eigenvalues:
     0.133312    0.199952    0.200586    0.202108    0.215317    0.248805
     0.249799    0.261714    0.293958    0.334379    0.376350    0.414235
     0.429061    0.437646    0.462834    0.490543    0.556359    0.596011

 Minimum search - taking simple RFO step
 Searching for Lamda that Minimizes Along All modes
 Value Taken    Lamda =   0.00000000
 Step Taken.  Stepsize is  0.001106

                             Maximum     Tolerance    Cnvgd?
         Gradient           0.000286      0.000300     YES
         Displacement       0.000632      0.001200     YES
         Energy change     -0.000000      0.000001     YES


                       Distance Matrix (Angstroms)
             C (  1)   C (  2)   C (  3)   C (  4)   C (  5)   C (  6)
   C (  2)  1.403825
   C (  3)  2.427551  1.401138
   C (  4)  2.799714  2.427142  1.402756
   C (  5)  2.424152  2.805477  2.431836  1.403872
   C (  6)  1.404656  2.438463  2.814765  2.434659  1.403757
   Cl(  7)  1.739352  2.716649  4.021977  4.538992  4.030794  2.731522
   Br(  8)  2.868743  1.899742  2.874284  4.185563  4.705187  4.188270
   Br(  9)  4.187427  2.875942  1.899797  2.865698  4.182378  4.714520
   Cl( 10)  4.538202  4.025490  2.722052  1.738491  2.728664  4.035238
   Br( 11)  4.192448  4.706387  4.174961  2.855674  1.901215  2.886461
   I ( 12)  3.078009  4.406769  4.942044  4.413974  3.090854  2.127335
             Cl(  7)   Br(  8)   Br(  9)   Cl( 10)   Br( 11)
   Br(  8)  3.199474
   Br(  9)  5.577048  3.323835
   Cl( 10)  6.277453  5.581431  3.207618
   Br( 11)  5.607204  6.606127  5.695085  3.196603
   I ( 12)  3.358007  5.911915  6.841827  5.797752  3.476596

 Final energy is   -15791.048166426706     


 ******************************
 **  OPTIMIZATION CONVERGED  **
 ******************************

                       Coordinates (Angstroms)
     ATOM                X               Y               Z
      1  C        -0.0031018495    0.0000000000   -0.0024493660
      2  C        -0.0062509809    0.0000000000    1.4013720778
      3  C         1.2072141790    0.0000000000    2.1018651832
      4  C         2.4208892828    0.0000000000    1.3985029865
      5  C         2.4210485144    0.0000000000   -0.0053685504
      6  C         1.2086404934    0.0000000000   -0.7128991015
      7  Cl       -1.5191824688    0.0000000000   -0.8550017064
      8  Br       -1.6570626232    0.0000000000    2.3414998793
      9  Br        1.2225114357    0.0000000000    4.0016002087
     10  Cl        3.9239368333    0.0000000000    2.2721160155
     11  Br        4.0876416216    0.0000000000   -0.9202919339
     12  I         1.1892141298    0.0000000000   -2.8401456926

Z-matrix Print:
$molecule
0 1
I 
C  1 2.127335
C  2 1.403757 1 120.789971
C  3 1.403872 2 120.260252 1 -180.000000 0
C  4 1.402756 3 120.100115 2 -0.000000 0
C  5 1.401138 4 119.909972 3 -0.000000 0
C  6 1.403825 5 119.867883 4 -0.000000 0
Cl 4 1.738491 3 120.159846 2 -180.000000 0
Cl 7 1.739352 6 119.222248 5 -180.000000 0
Br 6 1.899742 5 120.342323 4 -180.000000 0
Br 5 1.899797 4 119.632263 3 -180.000000 0
Br 3 1.901215 2 120.967420 1 -0.000000 0
$end


 --------------------------------------------------------------

                    Orbital Energies (a.u.)
 --------------------------------------------------------------

 Alpha MOs
 -- Occupied --
********-482.8581-482.8579-482.8578-176.3214-165.7253-165.7230-165.7228
********-101.5830 -62.5109 -62.5108 -62.5106 -56.3317 -56.3315 -56.3314
-56.3275 -56.3274 -56.3272 -56.3271 -56.3270 -56.3268 -35.8178 -31.3114
-31.3050 -31.3045 -22.9618 -22.9603 -22.9600 -22.9555 -22.9555 -10.2898
-10.2890 -10.2832 -10.2829 -10.2822 -10.2734  -9.4981  -9.4978  -8.7198
 -8.7197  -8.7195  -7.2631  -7.2629  -7.2530  -7.2527  -7.2520  -7.2517
 -6.5522  -6.5519  -6.5518  -6.5382  -6.5381  -6.5380  -6.5371  -6.5371
 -6.5368  -6.3672  -4.7803  -4.7648  -4.7638  -2.6629  -2.6626  -2.6625
 -2.6591  -2.6590  -2.6589  -2.6583  -2.6582  -2.6580  -2.6472  -2.6471
 -2.6471  -2.6471  -2.6469  -2.6468  -2.0460  -2.0413  -2.0406  -2.0272
 -2.0271  -0.9605  -0.9195  -0.8763  -0.8666  -0.8236  -0.8137  -0.7669
 -0.7429  -0.6844  -0.6325  -0.6183  -0.5579  -0.5206  -0.4860  -0.4686
 -0.4544  -0.4411  -0.4222  -0.4088  -0.3960  -0.3842  -0.3586  -0.3569
 -0.3561  -0.3368  -0.3302  -0.3201  -0.3152  -0.3011  -0.2943  -0.2692
 -0.2671  -0.2638
 -- Virtual --
 -0.0992  -0.0718  -0.0682  -0.0539  -0.0340  -0.0085  -0.0024   0.0046
  0.0166   0.0231   0.0285   0.0400   0.0425   0.0543   0.0583   0.0628
  0.0641   0.0669   0.0679   0.0716   0.0813   0.0823   0.0897   0.0945
  0.0990   0.0991   0.1048   0.1072   0.1252   0.1321   0.1370   0.1426
  0.1498   0.1506   0.1551   0.1601   0.1683   0.1738   0.1738   0.1850
  0.1961   0.2046   0.2057   0.2098   0.2152   0.2237   0.2238   0.2304
  0.2430   0.2499   0.2530   0.2629   0.2687   0.2773   0.2797   0.2803
  0.3031   0.3405   0.3672   0.3705   0.3837   0.3853   0.3960   0.4046
  0.4130   0.4217   0.4302   0.4345   0.4360   0.4381   0.4466   0.4529
  0.4624   0.4700   0.4764   0.4897   0.4963   0.4983   0.5098   0.5143
  0.5191   0.5312   0.5353   0.5355   0.5421   0.5475   0.5476   0.5614
  0.5669   0.5701   0.5797   0.6023   0.6052   0.6071   0.6145   0.6391
  0.6746   0.6891   0.7052   0.7053   0.7225   0.7352   0.7389   0.7539
  0.7692   0.7775   0.8069   0.8174   0.8244   0.8270   0.8312   0.8328
  0.8376   0.8514   0.8518   0.8620   0.8756   0.9007   0.9193   0.9286
  0.9397   0.9413   0.9472   0.9798   0.9951   1.0311   1.0366   1.0617
  1.1078   1.1181   1.1443   1.1823   1.2103   1.2184   1.2351   1.2363
  1.2398   1.2644   1.2749   1.3460   1.3632   1.4245   1.4334   1.4454
  1.4654   1.4770   1.5471   1.5744   1.6225   1.7198   1.7331   1.7416
  1.7616   1.8145   1.8177   1.8405   1.8423   1.9036   1.9851   2.0078
  2.0147   2.0438   2.0564   2.0979   2.1110   2.1490   2.1865   2.2100
  2.2281   2.2421   2.2487   2.2494   2.2622   2.2643   2.2955   2.3284
  2.3590   2.3954   2.4494   2.5020   2.5462   2.5724   2.5829   2.7118
  2.7233   2.8245   2.8311   2.8313   2.9399   3.0258   3.0394   3.0561
  3.0852   3.1448   3.2007   3.3875   3.4450   3.6357   3.8016   3.8561
  3.9531   3.9817   3.9912   3.9928   3.9954   4.0108   4.0411   4.0445
  4.0710   4.0726   4.0779   4.1060   4.1319   4.2010   4.2466   4.2739
  4.2794   4.3668   4.4016   4.4426   4.5138   4.7983   6.0231   6.1145
  6.1535   6.6827   6.7718   6.8188   7.5348   7.5477   7.5731   7.6520
  7.6574   7.6689   7.7138   7.7441   7.7890   9.7499   9.7862  23.1824
 23.7588  23.7656  23.9044  23.9231  23.9927  25.8064  25.8306  26.1477
 26.2421  26.5963  26.6536  27.9163  28.3571  28.4192  28.4304  28.5252
 28.5526  28.5526  28.6161  28.7235  47.9477  48.0220  48.0616 127.8945
127.9489 127.9714 151.7016 215.7398 215.7817 289.7303 289.7444 289.7701
289.8478 289.8578 289.8690 289.9367 289.9675 290.01101020.75121020.8446
********1901.8665
 --------------------------------------------------------------

          Ground-State Mulliken Net Atomic Charges

     Atom                 Charge (a.u.)
  ----------------------------------------
      1 C                     0.259719
      2 C                    -0.383142
      3 C                    -0.021045
      4 C                     0.069453
      5 C                    -0.488971
      6 C                    -0.086446
      7 Cl                    0.586405
      8 Br                   -0.173359
      9 Br                   -0.189225
     10 Cl                    0.566627
     11 Br                   -0.251862
     12 I                     0.111845
  ----------------------------------------
  Sum of atomic charges =     0.000000

 -----------------------------------------------------------------
                    Cartesian Multipole Moments
 -----------------------------------------------------------------
    Charge (ESU x 10^10)
                -0.0000
    Dipole Moment (Debye)
         X       0.0038      Y       0.0000      Z      -0.2607
       Tot       0.2607
    Quadrupole Moments (Debye-Ang)
        XX    -139.8821     XY       0.0000     YY    -143.6021
        XZ      -1.8727     YZ       0.0000     ZZ    -136.0736
    Octopole Moments (Debye-Ang^2)
       XXX    -506.2849    XXY       0.0000    XYY    -173.3226
       YYY       0.0000    XXZ     -61.7251    XYZ      -0.0000
       YYZ     -60.0389    XZZ    -166.5034    YZZ       0.0000
       ZZZ    -182.2727
    Hexadecapole Moments (Debye-Ang^3)
      XXXX   -4328.0992   XXXY       0.0000   XXYY    -799.2445
      XYYY       0.0000   YYYY    -177.2754   XXXZ     -75.7844
      XXYZ       0.0000   XYYZ      -9.5491   YYYZ       0.0000
      XXZZ   -1483.1450   XYZZ       0.0000   YYZZ    -833.5555
      XZZZ     -48.3581   YZZZ      -0.0000   ZZZZ   -4397.6338
 -----------------------------------------------------------------
Archival summary:
1\1\garfield\OPT\ProcedureUnspecified\BasisUnspecified\1r3l26\taweetha\SatNov3007:13:282019SatNov3007:13:282019\0\\#,OPT,ProcedureUnspecified,BasisUnspecified,\\0,1\I\C,1,2.12734\C,2,1.40376,1,120.79\C,3,1.40387,2,120.26,1,-180,0\C,4,1.40276,3,120.1,2,-0,0\C,5,1.40114,4,119.91,3,-0,0\C,6,1.40382,5,119.868,4,-0,0\Cl,4,1.73849,3,120.16,2,-180,0\Cl,7,1.73935,6,119.222,5,-180,0\Br,6,1.89974,5,120.342,4,-180,0\Br,5,1.8998,4,119.632,3,-180,0\Br,3,1.90121,2,120.967,1,-0,0\\\@

 Total job time:  459.49s(wall), 1759.24s(cpu) 
 Sat Nov 30 07:13:28 2019

        *************************************************************
        *                                                           *
        *  Thank you very much for using Q-Chem.  Have a nice day.  *
        *                                                           *
        *************************************************************


 
User input: 2 of 2 
 
                  Welcome to Q-Chem
     A Quantum Leap Into The Future Of Chemistry


 Q-Chem 5.2 (devel), Q-Chem, Inc., Pleasanton, CA (2019)

 Yihan Shao,  Zhengting Gan,  E. Epifanovsky,  A. T. B. Gilbert,  M. Wormit,  
 J. Kussmann,  A. W. Lange,  A. Behn,  Jia Deng,  Xintian Feng,  D. Ghosh,  
 M. Goldey,  P. R. Horn,  L. D. Jacobson,  I. Kaliman,  T. Kus,  A. Landau,  
 Jie Liu,  E. I. Proynov,  R. M. Richard,  R. P. Steele,  E. J. Sundstrom,  
 H. L. Woodcock III,  P. M. Zimmerman,  D. Zuev,  B. Albrecht,  E. Alguire,  
 S. A. Baeppler,  D. Barton,  Z. Benda,  Y. A. Bernard,  E. J. Berquist,  
 K. B. Bravaya,  H. Burton,  D. Casanova,  Chun-Min Chang,  Yunqing Chen,  
 A. Chien,  K. D. Closser,  M. P. Coons,  S. Coriani,  S. Dasgupta,  
 A. L. Dempwolff,  M. Diedenhofen,  Hainam Do,  R. G. Edgar,  Po-Tung Fang,  
 S. Faraji,  S. Fatehi,  Qingguo Feng,  K. D. Fenk,  J. Fosso-Tande,  
 J. Gayvert,  Qinghui Ge,  A. Ghysels,  G. Gidofalvi,  J. Gomes,  
 J. Gonthier,  A. Gunina,  D. Hait,  M. W. D. Hanson-Heine,  
 P. H. P. Harbach,  A. W. Hauser,  M. F. Herbst,  J. E. Herr,  
 E. G. Hohenstein,  Z. C. Holden,  Kerwin Hui,  B. C. Huynh,  T.-C. Jagau,  
 Hyunjun Ji,  B. Kaduk,  K. Khistyaev,  Jaehoon Kim,  P. Klunzinger,  K. Koh,  
 D. Kosenkov,  L. Koulias,  T. Kowalczyk,  C. M. Krauter,  A. Kunitsa,  
 Ka Un Lao,  A. Laurent,  K. V. Lawler,  Joonho Lee,  D. Lefrancois,  
 S. Lehtola,  D. S. Levine,  Yi-Pei Li,  You-Sheng Lin,  Fenglai Liu,  
 E. Livshits,  A. Luenser,  P. Manohar,  E. Mansoor,  S. F. Manzer,  
 Shan-Ping Mao,  Yuezhi Mao,  N. Mardirossian,  A. V. Marenich,  
 T. Markovich,  L. A. Martinez-Martinez,  S. A. Maurer,  N. J. Mayhall,  
 S. C. McKenzie,  J.-M. Mewes,  P. Morgante,  A. F. Morrison,  
 J. W. Mullinax,  K. Nanda,  T. S. Nguyen-Beck,  R. Olivares-Amaya,  
 J. A. Parkhill,  Zheng Pei,  T. M. Perrine,  F. Plasser,  P. Pokhilko,  
 S. Prager,  A. Prociuk,  E. Ramos,  D. R. Rehn,  F. Rob,  M. Scheurer,  
 M. Schneider,  N. Sergueev,  S. M. Sharada,  S. Sharma,  D. W. Small,  
 T. Stauch,  T. Stein,  Yu-Chuan Su,  A. J. W. Thom,  A. Tkatchenko,  
 T. Tsuchimochi,  N. M. Tubman,  L. Vogt,  M. L. Vidal,  O. Vydrov,  
 M. A. Watson,  J. Wenzel,  M. de Wergifosse,  T. A. Wesolowski,  A. White,  
 J. Witte,  A. Yamada,  Jun Yang,  K. Yao,  S. Yeganeh,  S. R. Yost,  
 Zhi-Qiang You,  A. Zech,  Igor Ying Zhang,  Xing Zhang,  Yan Zhao,  
 Ying Zhu,  B. R. Brooks,  G. K. L. Chan,  C. J. Cramer,  M. S. Gordon,  
 W. J. Hehre,  A. Klamt,  M. W. Schmidt,  C. D. Sherrill,  D. G. Truhlar,  
 A. Aspuru-Guzik,  R. Baer,  A. T. Bell,  N. A. Besley,  Jeng-Da Chai,  
 A. E. DePrince, III,  R. A. DiStasio Jr.,  A. Dreuw,  B. D. Dunietz,  
 T. R. Furlani,  Chao-Ping Hsu,  Yousung Jung,  Jing Kong,  D. S. Lambrecht,  
 WanZhen Liang,  C. Ochsenfeld,  V. A. Rassolov,  L. V. Slipchenko,  
 J. E. Subotnik,  T. Van Voorhis,  J. M. Herbert,  A. I. Krylov,  
 P. M. W. Gill,  M. Head-Gordon

 Contributors to earlier versions of Q-Chem not listed above: 
 R. D. Adamson,  B. Austin,  J. Baker,  G. J. O. Beran,  K. Brandhorst,  
 S. T. Brown,  E. F. C. Byrd,  A. K. Chakraborty,  C.-L. Cheng,  
 Siu Hung Chien,  D. M. Chipman,  D. L. Crittenden,  H. Dachsel,  
 R. J. Doerksen,  A. D. Dutoi,  L. Fusti-Molnar,  W. A. Goddard III,  
 A. Golubeva-Zadorozhnaya,  S. R. Gwaltney,  G. Hawkins,  A. Heyden,  
 S. Hirata,  G. Kedziora,  F. J. Keil,  C. Kelley,  Jihan Kim,  R. A. King,  
 R. Z. Khaliullin,  P. P. Korambath,  W. Kurlancheek,  A. M. Lee,  M. S. Lee,  
 S. V. Levchenko,  Ching Yeh Lin,  D. Liotard,  R. C. Lochan,  I. Lotan,  
 P. E. Maslen,  N. Nair,  D. P. O'Neill,  D. Neuhauser,  E. Neuscamman,  
 C. M. Oana,  R. Olson,  B. Peters,  R. Peverati,  P. A. Pieniazek,  
 Y. M. Rhee,  J. Ritchie,  M. A. Rohrdanz,  E. Rosta,  N. J. Russ,  
 H. F. Schaefer III,  N. E. Schultz,  N. Shenvi,  A. C. Simmonett,  A. Sodt,  
 D. Stuck,  K. S. Thanthiriwatte,  V. Vanovschi,  Tao Wang,  A. Warshel,  
 C. F. Williams,  Q. Wu,  X. Xu,  W. Zhang

 Please cite Q-Chem as follows:
 Y. Shao et al., Mol. Phys. 113, 184-215 (2015)
 DOI: 10.1080/00268976.2014.952696

 Q-Chem 5.2.1 for Intel X86 EM64T Linux

 Parts of Q-Chem use Armadillo 8.300.2 (Tropical Shenanigans).
 http://arma.sourceforge.net/

 Q-Chem begins on Sat Nov 30 07:13:28 2019  

Host: 
0

     Scratch files written to /scratch/taweetham/qchem26461//
NAlpha2: 228
NElect   228
Mult     1
The previous job contains 0 fragments, simply inherited here

Checking the input file for inconsistencies... 	...done.

--------------------------------------------------------------
User input:
--------------------------------------------------------------

$MOLECULE
READ
$END

$REM
   JOB_TYPE 	FREQUENCY
   BASIS 	6-311++G**
   METHOD	B3LYP	
$END


--------------------------------------------------------------
 ----------------------------------------------------------------
             Standard Nuclear Orientation (Angstroms)
    I     Atom           X                Y                Z
 ----------------------------------------------------------------
    1      C      -0.0197829320    -1.2716162035     0.0000000000
    2      C      -1.3499814957    -0.8229555922    -0.0000000000
    3      C      -1.6228317262     0.5513591596    -0.0000000000
    4      C      -0.5663969404     1.4742194853    -0.0000000000
    5      C       0.7628871322     1.0227118200     0.0000000000
    6      C       1.0427407597    -0.3528661085     0.0000000000
    7      Cl      0.2996836051    -2.9813784878     0.0000000000
    8      Br     -2.7712310155    -2.0835384588    -0.0000000000
    9      Br     -3.4166433321     1.1770324736    -0.0000000000
   10      Cl     -0.9099974908     3.1784173391    -0.0000000000
   11      Br      2.1653495281     2.3063459621     0.0000000000
   12      I       3.0506395463    -1.0556448119     0.0000000000
 ----------------------------------------------------------------
 Molecular Point Group                 Cs    NOp =  2
 Largest Abelian Subgroup              Cs    NOp =  2
 Nuclear Repulsion Energy =        3015.43195792 hartrees
 There are      114 alpha and      114 beta electrons
 Requested basis set is 6-311++G(d,p)
 There are 143 shells and 398 basis functions

 Total QAlloc Memory Limit   2000 MB
 Mega-Array Size       188 MB
 MEM_STATIC part       192 MB

                       Distance Matrix (Angstroms)
             C (  1)   C (  2)   C (  3)   C (  4)   C (  5)   C (  6)
   C (  2)  1.403825
   C (  3)  2.427551  1.401138
   C (  4)  2.799714  2.427142  1.402756
   C (  5)  2.424152  2.805477  2.431836  1.403872
   C (  6)  1.404656  2.438463  2.814765  2.434659  1.403757
   Cl(  7)  1.739352  2.716649  4.021977  4.538992  4.030794  2.731522
   Br(  8)  2.868743  1.899742  2.874284  4.185563  4.705187  4.188270
   Br(  9)  4.187427  2.875942  1.899797  2.865698  4.182378  4.714520
   Cl( 10)  4.538202  4.025490  2.722052  1.738491  2.728664  4.035238
   Br( 11)  4.192448  4.706387  4.174961  2.855674  1.901215  2.886461
   I ( 12)  3.078009  4.406769  4.942044  4.413974  3.090854  2.127335
             Cl(  7)   Br(  8)   Br(  9)   Cl( 10)   Br( 11)
   Br(  8)  3.199474
   Br(  9)  5.577048  3.323835
   Cl( 10)  6.277453  5.581431  3.207618
   Br( 11)  5.607204  6.606127  5.695085  3.196603
   I ( 12)  3.358007  5.911915  6.841827  5.797752  3.476596

 A cutoff of  1.0D-11 yielded   6504 shell pairs
 There are     56678 function pairs (     62574 Cartesian)
 Smallest overlap matrix eigenvalue = 3.06E-07

 Q-Chem warning in module stvman/mkSTV.C, line 318:

 Overlap eigenvalue is smaller than square root of threshold
 Use THRESH >= 12 to get rid of this warning

 Linear dependence detected in AO basis
 Tighter screening thresholds may be required for diffuse basis sets
 Use S2THRESH > 14 and THRESH = 14 in case of SCF convergence issues
 Number of orthogonalized atomic orbitals = 396
 Maximum deviation from orthogonality = 1.573E-10
 Guess from superposition of atomic densities
 Warning:  Energy on first SCF cycle will be non-variational
 SAD guess density has 228.000000 electrons

 -----------------------------------------------------------------------
  General SCF calculation program by
  Eric Jon Sundstrom, Paul Horn, Yuezhi Mao, Dmitri Zuev, Alec White,
  David Stuck, Shaama M.S., Shane Yost, Joonho Lee, David Small,
  Daniel Levine, Susi Lehtola, Hugh Burton, Evgeny Epifanovsky,
  Bang C. Huynh
 -----------------------------------------------------------------------
 Exchange:     0.2000 Hartree-Fock + 0.0800 Slater + 0.7200 B88
 Correlation:  0.1900 VWN1RPA + 0.8100 LYP
 Using SG-1 standard quadrature grid
 using 4 threads for integral computing
 -------------------------------------------------------
 OpenMP Integral computing Module                
 Release: version 2.0, May 2017, Q-Chem Inc. Pleasanton 
 -------------------------------------------------------
 A restricted SCF calculation will be
 performed using DIIS
 SCF converges when DIIS error is below 1.0e-08
 ---------------------------------------
  Cycle       Energy         DIIS error
 ---------------------------------------
    1  -15793.4196099471      2.88e-02  
    2  -15791.0090177258      1.91e-03  
    3  -15790.9682118677      2.33e-03  
    4  -15791.0320467907      8.34e-04  
    5  -15791.0472553312      1.37e-04  
    6  -15791.0474839645      6.38e-05  
    7  -15791.0475488135      2.67e-05  
    8  -15791.0475628760      4.86e-06  
    9  -15791.0475632640      1.74e-06  
   10  -15791.0475633107      6.40e-07  
   11  -15791.0475633167      2.26e-07  
   12  -15791.0475633178      8.73e-08  
   13  -15791.0475633179      2.38e-08  
   14  -15791.0475633197      4.07e-09  Convergence criterion met
 ---------------------------------------
 SCF time:   CPU 275.78s  wall 73.00s 
 SCF   energy in the final basis set =   -15791.0475633197
 Total energy in the final basis set =   -15791.0475633197

 --------------------------------------------------------------
             Orbital Energies (a.u.) and Symmetries
 --------------------------------------------------------------

 Alpha MOs, Restricted
 -- Occupied --                  
******* -482.86 -482.86 -482.86 -176.32 -165.73 -165.72 -165.72
  1 A'    2 A'    3 A'    4 A'    5 A'    6 A'    1 A"    7 A'                 
-101.58 -101.58  -62.51  -62.51  -62.51  -56.33  -56.33  -56.33
  8 A'    9 A'   10 A'   11 A'   12 A'   13 A'   14 A'   15 A'                 
-56.328 -56.327 -56.327 -56.327 -56.327 -56.327 -35.818 -31.311
  2 A"    3 A"    4 A"   16 A'   17 A'   18 A'   19 A'   20 A'                 
-31.305 -31.305 -22.962 -22.960 -22.960 -22.956 -22.956 -10.290
  5 A"   21 A'   22 A'    6 A"   23 A'   24 A'    7 A"   25 A'                 
-10.289 -10.283 -10.283 -10.282 -10.273  -9.498  -9.498  -8.720
 26 A'   27 A'   28 A'   29 A'   30 A'   31 A'   32 A'   33 A'                 
 -8.720  -8.719  -7.263  -7.263  -7.253  -7.253  -7.252  -7.252
 34 A'   35 A'   36 A'   37 A'    8 A"    9 A"   38 A'   39 A'                 
 -6.552  -6.552  -6.552  -6.538  -6.538  -6.538  -6.537  -6.537
 40 A'   41 A'   42 A'   10 A"   11 A"   12 A"   43 A'   44 A'                 
 -6.537  -6.367  -4.780  -4.765  -4.764  -2.663  -2.663  -2.663
 45 A'   46 A'   47 A'   13 A"   48 A'   49 A'   50 A'   51 A'                 
 -2.659  -2.659  -2.659  -2.658  -2.658  -2.658  -2.647  -2.647
 14 A"   15 A"   16 A"   52 A'   53 A'   54 A'   17 A"   55 A'                 
 -2.647  -2.647  -2.647  -2.647  -2.046  -2.041  -2.040  -2.027
 18 A"   56 A'   19 A"   57 A'   58 A'   20 A"   59 A'   21 A"                 
 -2.027  -0.960  -0.920  -0.876  -0.867  -0.824  -0.814  -0.767
 60 A'   61 A'   62 A'   63 A'   64 A'   65 A'   66 A'   67 A'                 
 -0.743  -0.684  -0.632  -0.618  -0.558  -0.521  -0.486  -0.469
 68 A'   69 A'   70 A'   71 A'   72 A'   73 A'   74 A'   22 A"                 
 -0.454  -0.441  -0.422  -0.409  -0.396  -0.384  -0.359  -0.357
 75 A'   76 A'   77 A'   23 A"   78 A'   24 A"   79 A'   80 A'                 
 -0.356  -0.337  -0.330  -0.320  -0.315  -0.301  -0.294  -0.269
 25 A"   81 A'   26 A"   27 A"   82 A'   28 A"   83 A'   29 A"                 
 -0.267  -0.264
 84 A'   30 A"                                                                 
 -- Virtual --                   
 -0.099  -0.072  -0.068  -0.054  -0.034  -0.008  -0.002   0.005
 85 A'   31 A"   32 A"   86 A'   87 A'   88 A'   89 A'   90 A'                 
  0.017   0.023   0.029   0.040   0.042   0.054   0.058   0.063
 91 A'   92 A'   93 A'   33 A"   94 A'   34 A"   95 A'   96 A'                 
  0.064   0.067   0.068   0.072   0.081   0.082   0.090   0.095
 35 A"   36 A"   97 A'   98 A'   99 A'   37 A"  100 A'  101 A'                 
  0.099   0.099   0.105   0.107   0.125   0.132   0.137   0.143
102 A'   38 A"   39 A"  103 A'  104 A'   40 A"  105 A'  106 A'                 
  0.149   0.151   0.155   0.160   0.168   0.174   0.174   0.185
 41 A"  107 A'  108 A'   42 A"  109 A'  110 A'   43 A"  111 A'                 
  0.196   0.204   0.206   0.210   0.215   0.224   0.224   0.230
112 A'  113 A'  114 A'  115 A'  116 A'   44 A"  117 A'  118 A'                 
  0.243   0.250   0.253   0.263   0.269   0.277   0.280   0.281
119 A'  120 A'  121 A'  122 A'  123 A'  124 A'   45 A"  125 A'                 
  0.303   0.340   0.367   0.371   0.384   0.385   0.396   0.404
126 A'  127 A'  128 A'  129 A'   46 A"  130 A'   47 A"  131 A'                 
  0.413   0.422   0.430   0.435   0.436   0.438   0.447   0.453
 48 A"  132 A'   49 A"  133 A'  134 A'   50 A"  135 A'   51 A"                 
  0.462   0.470   0.477   0.490   0.496   0.498   0.510   0.514
136 A'   52 A"  137 A'  138 A'  139 A'   53 A"  140 A'  141 A'                 
  0.519   0.531   0.536   0.536   0.542   0.547   0.548   0.561
 54 A"  142 A'  143 A'   55 A"   56 A"   57 A"  144 A'   58 A"                 
  0.567   0.570   0.580   0.602   0.605   0.607   0.614   0.639
 59 A"  145 A'  146 A'  147 A'   60 A"   61 A"  148 A'   62 A"                 
  0.674   0.689   0.705   0.705   0.722   0.735   0.739   0.754
149 A'  150 A'   63 A"  151 A'  152 A'   64 A"  153 A'  154 A'                 
  0.769   0.777   0.807   0.817   0.824   0.827   0.831   0.833
155 A'  156 A'  157 A'  158 A'  159 A'   65 A"  160 A'   66 A"                 
  0.838   0.851   0.852   0.862   0.876   0.901   0.919   0.929
161 A'   67 A"  162 A'  163 A'  164 A'  165 A'  166 A'  167 A'                 
  0.940   0.941   0.947   0.980   0.995   1.031   1.037   1.062
 68 A"  168 A'  169 A'   69 A"  170 A'  171 A'  172 A'  173 A'                 
  1.108   1.118   1.144   1.182   1.210   1.218   1.235   1.236
174 A'  175 A'   70 A"  176 A'   71 A"  177 A'   72 A"  178 A'                 
  1.240   1.264   1.275   1.346   1.363   1.425   1.433   1.445
179 A'   73 A"   74 A"  180 A'   75 A"  181 A'  182 A'  183 A'                 
  1.465   1.477   1.547   1.575   1.623   1.720   1.733   1.742
184 A'  185 A'  186 A'  187 A'  188 A'   76 A"   77 A"  189 A'                 
  1.762   1.815   1.818   1.841   1.842   1.904   1.985   2.008
190 A'  191 A'  192 A'   78 A"   79 A"   80 A"   81 A"   82 A"                 
  2.015   2.044   2.056   2.098   2.111   2.149   2.187   2.210
193 A'   83 A"  194 A'  195 A'  196 A'  197 A'  198 A'  199 A'                 
  2.228   2.242   2.249   2.249   2.262   2.264   2.296   2.328
200 A'  201 A'   84 A"   85 A"   86 A"  202 A'  203 A'  204 A'                 
  2.359   2.395   2.449   2.502   2.546   2.573   2.583   2.712
205 A'  206 A'  207 A'  208 A'  209 A'   87 A"  210 A'   88 A"                 
  2.723   2.825   2.831   2.831   2.940   3.026   3.040   3.056
 89 A"   90 A"   91 A"  211 A'  212 A'  213 A'   92 A"  214 A'                 
  3.085   3.145   3.201   3.388   3.445   3.636   3.802   3.856
215 A'  216 A'  217 A'  218 A'  219 A'  220 A'  221 A'  222 A'                 
  3.953   3.982   3.991   3.993   3.996   4.011   4.041   4.044
 93 A"   94 A"   95 A"   96 A"  223 A'   97 A"  224 A'   98 A"                 
  4.071   4.072   4.078   4.106   4.132   4.201   4.246   4.274
225 A'   99 A"  226 A'  100 A"  227 A'  228 A'  229 A'  230 A'                 
  4.280   4.367   4.402   4.443   4.514   4.798   6.022   6.114
231 A'  232 A'  233 A'  234 A'  235 A'  236 A'  101 A"  237 A'                 
  6.153   6.683   6.772   6.819   7.535   7.548   7.573   7.652
238 A'  239 A'  240 A'  241 A'  102 A"  103 A"  104 A"  242 A'                 
  7.658   7.669   7.714   7.745   7.789   9.750   9.786  23.182
243 A'  244 A'  245 A'  246 A'  247 A'  248 A'  249 A'  250 A'                 
 23.759  23.766  23.904  23.923  23.993  25.807  25.831  26.148
251 A'  252 A'  253 A'  254 A'  255 A'  105 A"  106 A"  256 A'                 
 26.242  26.597  26.654  27.916  28.357  28.419  28.430  28.525
257 A'  258 A'  259 A'  260 A'  107 A"  261 A'  262 A'  108 A"                 
 28.553  28.553  28.616  28.723  47.948  48.022  48.062 127.894
263 A'  109 A"  264 A'  265 A'  266 A'  267 A'  268 A'  110 A"                 
127.949 127.971 151.702 215.740 215.782 289.730 289.744 289.770
269 A'  270 A'  271 A'  272 A'  273 A'  111 A"  112 A"  113 A"                 
289.848 289.858 289.869 289.937 289.968 290.0111020.7511020.845
274 A'  275 A'  276 A'  277 A'  278 A'  279 A'  280 A'  281 A'                 
*******1901.866
282 A'  283 A'                                                                 

 Beta MOs, Restricted
 -- Occupied --                  
******* -482.86 -482.86 -482.86 -176.32 -165.73 -165.72 -165.72
  1 A'    2 A'    3 A'    4 A'    5 A'    6 A'    1 A"    7 A'                 
-101.58 -101.58  -62.51  -62.51  -62.51  -56.33  -56.33  -56.33
  8 A'    9 A'   10 A'   11 A'   12 A'   13 A'   14 A'   15 A'                 
-56.328 -56.327 -56.327 -56.327 -56.327 -56.327 -35.818 -31.311
  2 A"    3 A"    4 A"   16 A'   17 A'   18 A'   19 A'   20 A'                 
-31.305 -31.305 -22.962 -22.960 -22.960 -22.956 -22.956 -10.290
  5 A"   21 A'   22 A'    6 A"   23 A'   24 A'    7 A"   25 A'                 
-10.289 -10.283 -10.283 -10.282 -10.273  -9.498  -9.498  -8.720
 26 A'   27 A'   28 A'   29 A'   30 A'   31 A'   32 A'   33 A'                 
 -8.720  -8.719  -7.263  -7.263  -7.253  -7.253  -7.252  -7.252
 34 A'   35 A'   36 A'   37 A'    8 A"    9 A"   38 A'   39 A'                 
 -6.552  -6.552  -6.552  -6.538  -6.538  -6.538  -6.537  -6.537
 40 A'   41 A'   42 A'   10 A"   11 A"   12 A"   43 A'   44 A'                 
 -6.537  -6.367  -4.780  -4.765  -4.764  -2.663  -2.663  -2.663
 45 A'   46 A'   47 A'   13 A"   48 A'   49 A'   50 A'   51 A'                 
 -2.659  -2.659  -2.659  -2.658  -2.658  -2.658  -2.647  -2.647
 14 A"   15 A"   16 A"   52 A'   53 A'   54 A'   17 A"   55 A'                 
 -2.647  -2.647  -2.647  -2.647  -2.046  -2.041  -2.040  -2.027
 18 A"   56 A'   19 A"   57 A'   58 A'   20 A"   59 A'   21 A"                 
 -2.027  -0.960  -0.920  -0.876  -0.867  -0.824  -0.814  -0.767
 60 A'   61 A'   62 A'   63 A'   64 A'   65 A'   66 A'   67 A'                 
 -0.743  -0.684  -0.632  -0.618  -0.558  -0.521  -0.486  -0.469
 68 A'   69 A'   70 A'   71 A'   72 A'   73 A'   74 A'   22 A"                 
 -0.454  -0.441  -0.422  -0.409  -0.396  -0.384  -0.359  -0.357
 75 A'   76 A'   77 A'   23 A"   78 A'   24 A"   79 A'   80 A'                 
 -0.356  -0.337  -0.330  -0.320  -0.315  -0.301  -0.294  -0.269
 25 A"   81 A'   26 A"   27 A"   82 A'   28 A"   83 A'   29 A"                 
 -0.267  -0.264
 84 A'   30 A"                                                                 
 -- Virtual --                   
 -0.099  -0.072  -0.068  -0.054  -0.034  -0.008  -0.002   0.005
 85 A'   31 A"   32 A"   86 A'   87 A'   88 A'   89 A'   90 A'                 
  0.017   0.023   0.029   0.040   0.042   0.054   0.058   0.063
 91 A'   92 A'   93 A'   33 A"   94 A'   34 A"   95 A'   96 A'                 
  0.064   0.067   0.068   0.072   0.081   0.082   0.090   0.095
 35 A"   36 A"   97 A'   98 A'   99 A'   37 A"  100 A'  101 A'                 
  0.099   0.099   0.105   0.107   0.125   0.132   0.137   0.143
102 A'   38 A"   39 A"  103 A'  104 A'   40 A"  105 A'  106 A'                 
  0.149   0.151   0.155   0.160   0.168   0.174   0.174   0.185
 41 A"  107 A'  108 A'   42 A"  109 A'  110 A'   43 A"  111 A'                 
  0.196   0.204   0.206   0.210   0.215   0.224   0.224   0.230
112 A'  113 A'  114 A'  115 A'  116 A'   44 A"  117 A'  118 A'                 
  0.243   0.250   0.253   0.263   0.269   0.277   0.280   0.281
119 A'  120 A'  121 A'  122 A'  123 A'  124 A'   45 A"  125 A'                 
  0.303   0.340   0.367   0.371   0.384   0.385   0.396   0.404
126 A'  127 A'  128 A'  129 A'   46 A"  130 A'   47 A"  131 A'                 
  0.413   0.422   0.430   0.435   0.436   0.438   0.447   0.453
 48 A"  132 A'   49 A"  133 A'  134 A'   50 A"  135 A'   51 A"                 
  0.462   0.470   0.477   0.490   0.496   0.498   0.510   0.514
136 A'   52 A"  137 A'  138 A'  139 A'   53 A"  140 A'  141 A'                 
  0.519   0.531   0.536   0.536   0.542   0.547   0.548   0.561
 54 A"  142 A'  143 A'   55 A"   56 A"   57 A"  144 A'   58 A"                 
  0.567   0.570   0.580   0.602   0.605   0.607   0.614   0.639
 59 A"  145 A'  146 A'  147 A'   60 A"   61 A"  148 A'   62 A"                 
  0.674   0.689   0.705   0.705   0.722   0.735   0.739   0.754
149 A'  150 A'   63 A"  151 A'  152 A'   64 A"  153 A'  154 A'                 
  0.769   0.777   0.807   0.817   0.824   0.827   0.831   0.833
155 A'  156 A'  157 A'  158 A'  159 A'   65 A"  160 A'   66 A"                 
  0.838   0.851   0.852   0.862   0.876   0.901   0.919   0.929
161 A'   67 A"  162 A'  163 A'  164 A'  165 A'  166 A'  167 A'                 
  0.940   0.941   0.947   0.980   0.995   1.031   1.037   1.062
 68 A"  168 A'  169 A'   69 A"  170 A'  171 A'  172 A'  173 A'                 
  1.108   1.118   1.144   1.182   1.210   1.218   1.235   1.236
174 A'  175 A'   70 A"  176 A'   71 A"  177 A'   72 A"  178 A'                 
  1.240   1.264   1.275   1.346   1.363   1.425   1.433   1.445
179 A'   73 A"   74 A"  180 A'   75 A"  181 A'  182 A'  183 A'                 
  1.465   1.477   1.547   1.575   1.623   1.720   1.733   1.742
184 A'  185 A'  186 A'  187 A'  188 A'   76 A"   77 A"  189 A'                 
  1.762   1.815   1.818   1.841   1.842   1.904   1.985   2.008
190 A'  191 A'  192 A'   78 A"   79 A"   80 A"   81 A"   82 A"                 
  2.015   2.044   2.056   2.098   2.111   2.149   2.187   2.210
193 A'   83 A"  194 A'  195 A'  196 A'  197 A'  198 A'  199 A'                 
  2.228   2.242   2.249   2.249   2.262   2.264   2.296   2.328
200 A'  201 A'   84 A"   85 A"   86 A"  202 A'  203 A'  204 A'                 
  2.359   2.395   2.449   2.502   2.546   2.573   2.583   2.712
205 A'  206 A'  207 A'  208 A'  209 A'   87 A"  210 A'   88 A"                 
  2.723   2.825   2.831   2.831   2.940   3.026   3.040   3.056
 89 A"   90 A"   91 A"  211 A'  212 A'  213 A'   92 A"  214 A'                 
  3.085   3.145   3.201   3.388   3.445   3.636   3.802   3.856
215 A'  216 A'  217 A'  218 A'  219 A'  220 A'  221 A'  222 A'                 
  3.953   3.982   3.991   3.993   3.996   4.011   4.041   4.044
 93 A"   94 A"   95 A"   96 A"  223 A'   97 A"  224 A'   98 A"                 
  4.071   4.072   4.078   4.106   4.132   4.201   4.246   4.274
225 A'   99 A"  226 A'  100 A"  227 A'  228 A'  229 A'  230 A'                 
  4.280   4.367   4.402   4.443   4.514   4.798   6.022   6.114
231 A'  232 A'  233 A'  234 A'  235 A'  236 A'  101 A"  237 A'                 
  6.153   6.683   6.772   6.819   7.535   7.548   7.573   7.652
238 A'  239 A'  240 A'  241 A'  102 A"  103 A"  104 A"  242 A'                 
  7.658   7.669   7.714   7.745   7.789   9.750   9.786  23.182
243 A'  244 A'  245 A'  246 A'  247 A'  248 A'  249 A'  250 A'                 
 23.759  23.766  23.904  23.923  23.993  25.807  25.831  26.148
251 A'  252 A'  253 A'  254 A'  255 A'  105 A"  106 A"  256 A'                 
 26.242  26.597  26.654  27.916  28.357  28.419  28.430  28.525
257 A'  258 A'  259 A'  260 A'  107 A"  261 A'  262 A'  108 A"                 
 28.553  28.553  28.616  28.723  47.948  48.022  48.062 127.894
263 A'  109 A"  264 A'  265 A'  266 A'  267 A'  268 A'  110 A"                 
127.949 127.971 151.702 215.740 215.782 289.730 289.744 289.770
269 A'  270 A'  271 A'  272 A'  273 A'  111 A"  112 A"  113 A"                 
289.848 289.858 289.869 289.937 289.968 290.0111020.7511020.845
274 A'  275 A'  276 A'  277 A'  278 A'  279 A'  280 A'  281 A'                 
*******1901.866
282 A'  283 A'                                                                 
 --------------------------------------------------------------

          Ground-State Mulliken Net Atomic Charges

     Atom                 Charge (a.u.)
  ----------------------------------------
      1 C                     0.265330
      2 C                    -0.384175
      3 C                    -0.016656
      4 C                     0.070064
      5 C                    -0.497113
      6 C                    -0.082308
      7 Cl                    0.584705
      8 Br                   -0.173330
      9 Br                   -0.190558
     10 Cl                    0.565275
     11 Br                   -0.252563
     12 I                     0.111328
  ----------------------------------------
  Sum of atomic charges =     0.000000

 -----------------------------------------------------------------
                    Cartesian Multipole Moments
 -----------------------------------------------------------------
    Charge (ESU x 10^10)
                -0.0000
    Dipole Moment (Debye)
         X       0.2483      Y      -0.0819      Z       0.0000
       Tot       0.2614
    Quadrupole Moments (Debye-Ang)
        XX    -135.3266     XY       0.0096     YY    -140.4244
        XZ       0.0000     YZ       0.0000     ZZ    -143.6005
    Octopole Moments (Debye-Ang^2)
       XXX      20.4838    XXY      -5.7657    XYY       5.1817
       YYY      -3.6724    XXZ       0.0000    XYZ       0.0000
       YYZ       0.0000    XZZ       4.1151    YZZ      -1.3532
       ZZZ       0.0000
    Hexadecapole Moments (Debye-Ang^3)
      XXXX   -4345.3309   XXXY      20.5459   XXYY   -1221.7824
      XYYY      75.3581   YYYY   -3066.6150   XXXZ       0.0000
      XXYZ      -0.0000   XYYZ       0.0000   YYYZ       0.0000
      XXZZ    -824.2791   XYZZ      16.6580   YYZZ    -574.3362
      XZZZ       0.0000   YZZZ       0.0000   ZZZZ    -177.2672
 -----------------------------------------------------------------
 Calculating MO derivatives via CPSCF
    1     0    39    0.0205236  
    2     0    39    0.0082024  
    3     0    39    0.0016715  
    4     0    39    0.0001764  
    5    23    16    0.0000241  
    6    38     1    0.0000016  
    7    39     0    0.0000001  Converged
 Time for AOints: 305.2 s (CPU) 76.7 s (wall)
 ------------------------------------------------------------------------------
                     AOints        : Timing summary (seconds)
 ------------------------------------------------------------------------------
     job step          cpu (% of tot)      sys (% of tot)     wall (% of tot)
 ------------------------------------------------------------------------------
  AOints            0.3052E+03 ( 8.3)   0.1100E-04 ( 4.6)   0.7665E+02 ( 8.2)
 ------------------------------------------------------------------------------
   Grand Totals     0.3677E+04          0.2370E-03          0.9370E+03
 ------------------------------------------------------------------------------
 Polarizability Matrix (a.u.)
            1           2           3
    1-247.9149486   1.0434053   0.0000000
    2   1.0434053-217.4266561   0.0000000
    3   0.0000000   0.0000000-101.3892715
 Calculating analytic Hessian of the SCF energy

 Direct stationary perturbation theory relativistic correction:

 rels  =     148.937963906487
 relv  =    -503.849283316192
 rel2e =      76.086078759193
 E_rel =    -278.825240650512

 Hessian of the SCF Energy
            1           2           3           4           5           6
    1   0.5728322   0.0160389   0.0000000  -0.2652881   0.0286510   0.0000000
    2   0.0160389   0.4970362   0.0000000   0.0874729  -0.1098010  -0.0000000
    3   0.0000000   0.0000000   0.1081329  -0.0000000  -0.0000000  -0.0522288
    4  -0.2652881   0.0874729  -0.0000000   0.5323052  -0.0464806  -0.0000000
    5   0.0286510  -0.1098010  -0.0000000  -0.0464806   0.5464346   0.0000000
    6   0.0000000  -0.0000000  -0.0522288  -0.0000000   0.0000000   0.0999999
    7   0.0097373   0.0293410   0.0000000  -0.0998563   0.0641126  -0.0000000
    8   0.0842457  -0.0065231  -0.0000000   0.0131461  -0.2865522  -0.0000000
    9   0.0000000  -0.0000000   0.0024596   0.0000000   0.0000000  -0.0505761
   10  -0.0656672  -0.0124016  -0.0000000   0.0477098  -0.0615358   0.0000000
   11  -0.0126756  -0.0028313   0.0000000  -0.0077768  -0.0439287   0.0000000
   12  -0.0000000  -0.0000000   0.0030307   0.0000000  -0.0000000   0.0026544
   13   0.0472707  -0.0079956  -0.0000000  -0.0301129   0.0330159   0.0000000
   14  -0.0609470  -0.0438580   0.0000000   0.0327605  -0.0366035   0.0000000
   15  -0.0000000   0.0000000   0.0009724  -0.0000000  -0.0000000   0.0031130
   16  -0.2031910  -0.1204476  -0.0000000  -0.0508338   0.0060621  -0.0000000
   17  -0.0689694  -0.1715749  -0.0000000  -0.0494656   0.0516257   0.0000000
   18  -0.0000000   0.0000000  -0.0494856   0.0000000  -0.0000000   0.0041382
   19  -0.0417847   0.0214499   0.0000000  -0.0074743   0.0297967  -0.0000000
   20   0.0229694  -0.1566420   0.0000000   0.0099712  -0.0323156  -0.0000000
   21  -0.0000000  -0.0000000  -0.0231466  -0.0000000  -0.0000000   0.0033560
   22  -0.0289005  -0.0221747   0.0000000  -0.1033771  -0.0600031  -0.0000000
   23  -0.0071416  -0.0041622  -0.0000000  -0.0605040  -0.0799567   0.0000000
   24  -0.0000000  -0.0000000   0.0027596   0.0000000  -0.0000000  -0.0183257
   25   0.0032382   0.0004040   0.0000000  -0.0219072   0.0110696   0.0000000
   26  -0.0020966  -0.0025472   0.0000000   0.0259179  -0.0103993   0.0000000
   27   0.0000000   0.0000000   0.0032305   0.0000000  -0.0000000   0.0024483
   28   0.0002388   0.0000332   0.0000000  -0.0024214  -0.0006480   0.0000000
   29   0.0002359  -0.0001019   0.0000000  -0.0034252   0.0022857   0.0000000
   30   0.0000000   0.0000000  -0.0009976   0.0000000   0.0000000   0.0037761
   31   0.0015578   0.0012594  -0.0000000  -0.0002826  -0.0002845   0.0000000
   32   0.0034424  -0.0011332   0.0000000  -0.0003056  -0.0003029  -0.0000000
   33  -0.0000000  -0.0000000   0.0035053  -0.0000000   0.0000000  -0.0009928
   34  -0.0300441   0.0070205   0.0000000   0.0015402  -0.0037560  -0.0000000
   35  -0.0037516   0.0021384   0.0000000  -0.0013110  -0.0004865   0.0000000
   36   0.0000000   0.0000000   0.0017676  -0.0000000   0.0000000   0.0026375
            7           8           9          10          11          12
    1   0.0097373   0.0842457   0.0000000  -0.0656672  -0.0126756  -0.0000000
    2   0.0293410  -0.0065231  -0.0000000  -0.0124016  -0.0028313  -0.0000000
    3   0.0000000  -0.0000000   0.0024596  -0.0000000   0.0000000   0.0030307
    4  -0.0998563   0.0131461   0.0000000   0.0477098  -0.0077768   0.0000000
    5   0.0641126  -0.2865522   0.0000000  -0.0615358  -0.0439287  -0.0000000
    6  -0.0000000  -0.0000000  -0.0505761   0.0000000   0.0000000   0.0026544
    7   0.5018464   0.0263801  -0.0000000  -0.2036281  -0.1264534   0.0000000
    8   0.0263801   0.5790467   0.0000000  -0.0684606  -0.1768966   0.0000000
    9  -0.0000000   0.0000000   0.1001701   0.0000000  -0.0000000  -0.0529346
   10  -0.2036281  -0.0684606   0.0000000   0.5803422   0.0185866  -0.0000000
   11  -0.1264534  -0.1768966  -0.0000000   0.0185866   0.5045415  -0.0000000
   12   0.0000000   0.0000000  -0.0529346  -0.0000000  -0.0000000   0.1094070
   13  -0.0517356  -0.0502623   0.0000000  -0.2647312   0.0879638   0.0000000
   14   0.0063719   0.0531835   0.0000000   0.0291966  -0.1103456  -0.0000000
   15   0.0000000   0.0000000   0.0040481  -0.0000000   0.0000000  -0.0535014
   16  -0.0070743  -0.0201690  -0.0000000   0.0093647   0.0286558  -0.0000000
   17  -0.0201456  -0.0580885  -0.0000000   0.0823531  -0.0069233   0.0000000
   18   0.0000000   0.0000000   0.0023509  -0.0000000   0.0000000   0.0038725
   19  -0.0032266  -0.0016779  -0.0000000   0.0003817   0.0000402  -0.0000000
   20   0.0013259   0.0029985  -0.0000000   0.0000083  -0.0001114  -0.0000000
   21   0.0000000  -0.0000000   0.0038005  -0.0000000   0.0000000  -0.0010570
   22  -0.0072105  -0.0097138   0.0000000   0.0017307   0.0014483  -0.0000000
   23  -0.0246465  -0.0251838  -0.0000000   0.0038497  -0.0010594   0.0000000
   24   0.0000000  -0.0000000   0.0024586  -0.0000000  -0.0000000   0.0032328
   25  -0.1409119   0.0372558  -0.0000000  -0.0361593   0.0092605  -0.0000000
   26   0.0377904  -0.0410757   0.0000000  -0.0060001   0.0025236  -0.0000000
   27  -0.0000000   0.0000000  -0.0176487   0.0000000   0.0000000   0.0029951
   28   0.0032623  -0.0152249  -0.0000000  -0.0427573   0.0235626  -0.0000000
   29   0.0043641  -0.0417254  -0.0000000   0.0234390  -0.1580371   0.0000000
   30  -0.0000000   0.0000000   0.0033636   0.0000000  -0.0000000  -0.0234206
   31  -0.0005750   0.0044197  -0.0000000  -0.0296861  -0.0232278  -0.0000000
   32   0.0014794   0.0012226   0.0000000  -0.0075544  -0.0048294   0.0000000
   33  -0.0000000  -0.0000000   0.0031726   0.0000000   0.0000000   0.0031964
   34  -0.0006275   0.0000601  -0.0000000   0.0030996   0.0006164  -0.0000000
   35   0.0000792  -0.0004055   0.0000000  -0.0014800  -0.0021022  -0.0000000
   36   0.0000000   0.0000000  -0.0006645  -0.0000000  -0.0000000   0.0025246
           13          14          15          16          17          18
    1   0.0472707  -0.0609470  -0.0000000  -0.2031910  -0.0689694  -0.0000000
    2  -0.0079956  -0.0438580   0.0000000  -0.1204476  -0.1715749   0.0000000
    3  -0.0000000   0.0000000   0.0009724  -0.0000000  -0.0000000  -0.0494856
    4  -0.0301129   0.0327605  -0.0000000  -0.0508338  -0.0494656   0.0000000
    5   0.0330159  -0.0366035  -0.0000000   0.0060621   0.0516257  -0.0000000
    6   0.0000000   0.0000000   0.0031130  -0.0000000   0.0000000   0.0041382
    7  -0.0517356   0.0063719   0.0000000  -0.0070743  -0.0201456   0.0000000
    8  -0.0502623   0.0531835   0.0000000  -0.0201690  -0.0580885   0.0000000
    9   0.0000000   0.0000000   0.0040481  -0.0000000  -0.0000000   0.0023509
   10  -0.2647312   0.0291966  -0.0000000   0.0093647   0.0823531  -0.0000000
   11   0.0879638  -0.1103456   0.0000000   0.0286558  -0.0069233   0.0000000
   12   0.0000000  -0.0000000  -0.0535014  -0.0000000   0.0000000   0.0038725
   13   0.5271636  -0.0445295   0.0000000  -0.0999706   0.0177401  -0.0000000
   14  -0.0445295   0.5362123  -0.0000000   0.0624193  -0.2787464   0.0000000
   15   0.0000000  -0.0000000   0.1017262   0.0000000   0.0000000  -0.0490429
   16  -0.0999706   0.0624193   0.0000000   0.4035212   0.0480080   0.0000000
   17   0.0177401  -0.2787464   0.0000000   0.0480080   0.5526219  -0.0000000
   18  -0.0000000   0.0000000  -0.0490429   0.0000000  -0.0000000   0.0888482
   19  -0.0022505  -0.0005891   0.0000000   0.0038825  -0.0161701  -0.0000000
   20  -0.0032485   0.0018878   0.0000000   0.0027427  -0.0407790  -0.0000000
   21   0.0000000  -0.0000000   0.0041320  -0.0000000   0.0000000   0.0023027
   22  -0.0004015  -0.0001624  -0.0000000  -0.0008507   0.0040894   0.0000000
   23  -0.0003484  -0.0002618   0.0000000   0.0014463   0.0011831  -0.0000000
   24   0.0000000  -0.0000000  -0.0009519  -0.0000000   0.0000000   0.0032164
   25   0.0018512  -0.0041318   0.0000000  -0.0008286   0.0002497  -0.0000000
   26  -0.0013197  -0.0010845  -0.0000000   0.0002921  -0.0001086  -0.0000000
   27  -0.0000000   0.0000000   0.0031428   0.0000000  -0.0000000  -0.0008868
   28  -0.0073968   0.0291232   0.0000000  -0.0031816  -0.0013140  -0.0000000
   29   0.0099753  -0.0307898   0.0000000   0.0013399   0.0026766   0.0000000
   30  -0.0000000   0.0000000   0.0032508   0.0000000  -0.0000000   0.0036755
   31  -0.1013224  -0.0595845   0.0000000  -0.0057804  -0.0096773  -0.0000000
   32  -0.0615067  -0.0810846  -0.0000000  -0.0239042  -0.0257421  -0.0000000
   33   0.0000000  -0.0000000  -0.0184611  -0.0000000   0.0000000   0.0017446
   34  -0.0183637   0.0100731   0.0000000  -0.0450581   0.0133014  -0.0000000
   35   0.0205156  -0.0085097  -0.0000000   0.0135536  -0.0261445   0.0000000
   36   0.0000000   0.0000000   0.0015721  -0.0000000   0.0000000  -0.0107338
           19          20          21          22          23          24
    1  -0.0417847   0.0229694  -0.0000000  -0.0289005  -0.0071416  -0.0000000
    2   0.0214499  -0.1566420  -0.0000000  -0.0221747  -0.0041622  -0.0000000
    3   0.0000000   0.0000000  -0.0231466   0.0000000  -0.0000000   0.0027596
    4  -0.0074743   0.0099712  -0.0000000  -0.1033771  -0.0605040   0.0000000
    5   0.0297967  -0.0323156  -0.0000000  -0.0600031  -0.0799567  -0.0000000
    6  -0.0000000  -0.0000000   0.0033560  -0.0000000   0.0000000  -0.0183257
    7  -0.0032266   0.0013259   0.0000000  -0.0072105  -0.0246465   0.0000000
    8  -0.0016779   0.0029985  -0.0000000  -0.0097138  -0.0251838  -0.0000000
    9  -0.0000000  -0.0000000   0.0038005   0.0000000  -0.0000000   0.0024586
   10   0.0003817   0.0000083  -0.0000000   0.0017307   0.0038497  -0.0000000
   11   0.0000402  -0.0001114   0.0000000   0.0014483  -0.0010594  -0.0000000
   12  -0.0000000  -0.0000000  -0.0010570  -0.0000000   0.0000000   0.0032328
   13  -0.0022505  -0.0032485   0.0000000  -0.0004015  -0.0003484   0.0000000
   14  -0.0005891   0.0018878  -0.0000000  -0.0001624  -0.0002618  -0.0000000
   15   0.0000000   0.0000000   0.0041320  -0.0000000   0.0000000  -0.0009519
   16   0.0038825   0.0027427  -0.0000000  -0.0008507   0.0014463  -0.0000000
   17  -0.0161701  -0.0407790   0.0000000   0.0040894   0.0011831   0.0000000
   18  -0.0000000  -0.0000000   0.0023027   0.0000000  -0.0000000   0.0032164
   19   0.0698675  -0.0311944   0.0000000  -0.0108336   0.0079946   0.0000000
   20  -0.0311944   0.2298488   0.0000000  -0.0005561   0.0010807   0.0000000
   21   0.0000000   0.0000000   0.0104933  -0.0000000   0.0000000  -0.0002053
   22  -0.0108336  -0.0005561  -0.0000000   0.1497080   0.0819558  -0.0000000
   23   0.0079946   0.0010807   0.0000000   0.0819558   0.1208022   0.0000000
   24   0.0000000   0.0000000  -0.0002053  -0.0000000   0.0000000   0.0076699
   25  -0.0003930   0.0004528   0.0000000   0.0013764  -0.0014051   0.0000000
   26   0.0011706  -0.0006617   0.0000000   0.0064296  -0.0108879   0.0000000
   27  -0.0000000  -0.0000000   0.0001463   0.0000000  -0.0000000  -0.0000808
   28   0.0000534   0.0004090   0.0000000   0.0001377  -0.0008200   0.0000000
   29   0.0003918  -0.0018866   0.0000000  -0.0001314  -0.0011775   0.0000000
   30  -0.0000000  -0.0000000  -0.0001202   0.0000000  -0.0000000   0.0001675
   31   0.0001667  -0.0000707  -0.0000000  -0.0005810  -0.0005680  -0.0000000
   32  -0.0007935  -0.0010238   0.0000000  -0.0005789  -0.0004544   0.0000000
   33  -0.0000000  -0.0000000   0.0001638   0.0000000  -0.0000000  -0.0000466
   34  -0.0083891  -0.0028097   0.0000000  -0.0007982   0.0001870   0.0000000
   35  -0.0104190  -0.0023956  -0.0000000  -0.0006027   0.0000776  -0.0000000
   36  -0.0000000  -0.0000000   0.0001346  -0.0000000   0.0000000   0.0001054
           25          26          27          28          29          30
    1   0.0032382  -0.0020966   0.0000000   0.0002388   0.0002359   0.0000000
    2   0.0004040  -0.0025472   0.0000000   0.0000332  -0.0001019   0.0000000
    3   0.0000000   0.0000000   0.0032305   0.0000000   0.0000000  -0.0009976
    4  -0.0219072   0.0259179   0.0000000  -0.0024214  -0.0034252   0.0000000
    5   0.0110696  -0.0103993  -0.0000000  -0.0006480   0.0022857   0.0000000
    6   0.0000000   0.0000000   0.0024483   0.0000000   0.0000000   0.0037761
    7  -0.1409119   0.0377904  -0.0000000   0.0032623   0.0043641  -0.0000000
    8   0.0372558  -0.0410757   0.0000000  -0.0152249  -0.0417254   0.0000000
    9  -0.0000000   0.0000000  -0.0176487  -0.0000000  -0.0000000   0.0033636
   10  -0.0361593  -0.0060001   0.0000000  -0.0427573   0.0234390   0.0000000
   11   0.0092605   0.0025236   0.0000000   0.0235626  -0.1580371  -0.0000000
   12  -0.0000000  -0.0000000   0.0029951  -0.0000000   0.0000000  -0.0234206
   13   0.0018512  -0.0013197  -0.0000000  -0.0073968   0.0099753  -0.0000000
   14  -0.0041318  -0.0010845   0.0000000   0.0291232  -0.0307898   0.0000000
   15   0.0000000  -0.0000000   0.0031428   0.0000000   0.0000000   0.0032508
   16  -0.0008286   0.0002921   0.0000000  -0.0031816   0.0013399   0.0000000
   17   0.0002497  -0.0001086  -0.0000000  -0.0013140   0.0026766  -0.0000000
   18  -0.0000000  -0.0000000  -0.0008868  -0.0000000   0.0000000   0.0036755
   19  -0.0003930   0.0011706  -0.0000000   0.0000534   0.0003918  -0.0000000
   20   0.0004528  -0.0006617  -0.0000000   0.0004090  -0.0018866  -0.0000000
   21   0.0000000   0.0000000   0.0001463   0.0000000   0.0000000  -0.0001202
   22   0.0013764   0.0064296   0.0000000   0.0001377  -0.0001314   0.0000000
   23  -0.0014051  -0.0108879  -0.0000000  -0.0008200  -0.0011775  -0.0000000
   24   0.0000000   0.0000000  -0.0000808   0.0000000   0.0000000   0.0001675
   25   0.2016887  -0.0510413  -0.0000000  -0.0062125  -0.0024104  -0.0000000
   26  -0.0510413   0.0672186  -0.0000000  -0.0107100  -0.0030674  -0.0000000
   27  -0.0000000  -0.0000000   0.0069563  -0.0000000  -0.0000000  -0.0003566
   28  -0.0062125  -0.0107100  -0.0000000   0.0695671  -0.0332536  -0.0000000
   29  -0.0024104  -0.0030674  -0.0000000  -0.0332536   0.2311178  -0.0000000
   30  -0.0000000  -0.0000000  -0.0003566  -0.0000000  -0.0000000   0.0107068
   31  -0.0011575  -0.0006398  -0.0000000  -0.0110145  -0.0006434   0.0000000
   32   0.0000773   0.0001573   0.0000000   0.0078947   0.0012367  -0.0000000
   33   0.0000000   0.0000000   0.0000954  -0.0000000  -0.0000000  -0.0002109
   34  -0.0005847   0.0002072  -0.0000000  -0.0002751   0.0001180  -0.0000000
   35   0.0002191  -0.0000671   0.0000000   0.0009479  -0.0005312   0.0000000
   36   0.0000000   0.0000000  -0.0000418  -0.0000000   0.0000000   0.0001656
           31          32          33          34          35          36
    1   0.0015578   0.0034424  -0.0000000  -0.0300441  -0.0037516   0.0000000
    2   0.0012594  -0.0011332  -0.0000000   0.0070205   0.0021384   0.0000000
    3  -0.0000000   0.0000000   0.0035053   0.0000000   0.0000000   0.0017676
    4  -0.0002826  -0.0003056  -0.0000000   0.0015402  -0.0013110  -0.0000000
    5  -0.0002845  -0.0003029   0.0000000  -0.0037560  -0.0004865   0.0000000
    6   0.0000000  -0.0000000  -0.0009928  -0.0000000   0.0000000   0.0026375
    7  -0.0005750   0.0014794  -0.0000000  -0.0006275   0.0000792   0.0000000
    8   0.0044197   0.0012226  -0.0000000   0.0000601  -0.0004055   0.0000000
    9  -0.0000000   0.0000000   0.0031726  -0.0000000   0.0000000  -0.0006645
   10  -0.0296861  -0.0075544   0.0000000   0.0030996  -0.0014800  -0.0000000
   11  -0.0232278  -0.0048294   0.0000000   0.0006164  -0.0021022  -0.0000000
   12  -0.0000000   0.0000000   0.0031964  -0.0000000  -0.0000000   0.0025246
   13  -0.1013224  -0.0615067   0.0000000  -0.0183637   0.0205156   0.0000000
   14  -0.0595845  -0.0810846  -0.0000000   0.0100731  -0.0085097   0.0000000
   15   0.0000000  -0.0000000  -0.0184611   0.0000000  -0.0000000   0.0015721
   16  -0.0057804  -0.0239042  -0.0000000  -0.0450581   0.0135536  -0.0000000
   17  -0.0096773  -0.0257421   0.0000000   0.0133014  -0.0261445   0.0000000
   18  -0.0000000  -0.0000000   0.0017446  -0.0000000   0.0000000  -0.0107338
   19   0.0001667  -0.0007935  -0.0000000  -0.0083891  -0.0104190  -0.0000000
   20  -0.0000707  -0.0010238  -0.0000000  -0.0028097  -0.0023956  -0.0000000
   21  -0.0000000   0.0000000   0.0001638   0.0000000  -0.0000000   0.0001346
   22  -0.0005810  -0.0005789   0.0000000  -0.0007982  -0.0006027  -0.0000000
   23  -0.0005680  -0.0004544  -0.0000000   0.0001870   0.0000776   0.0000000
   24  -0.0000000   0.0000000  -0.0000466   0.0000000  -0.0000000   0.0001054
   25  -0.0011575   0.0000773   0.0000000  -0.0005847   0.0002191   0.0000000
   26  -0.0006398   0.0001573   0.0000000   0.0002072  -0.0000671   0.0000000
   27  -0.0000000   0.0000000   0.0000954  -0.0000000   0.0000000  -0.0000418
   28  -0.0110145   0.0078947  -0.0000000  -0.0002751   0.0009479  -0.0000000
   29  -0.0006434   0.0012367  -0.0000000   0.0001180  -0.0005312   0.0000000
   30   0.0000000  -0.0000000  -0.0002109  -0.0000000   0.0000000   0.0001656
   31   0.1484952   0.0816504   0.0000000   0.0001796   0.0073666  -0.0000000
   32   0.0816504   0.1235315  -0.0000000   0.0000992  -0.0115779  -0.0000000
   33   0.0000000  -0.0000000   0.0075636   0.0000000  -0.0000000   0.0002698
   34   0.0001796   0.0000992   0.0000000   0.0993212  -0.0251175   0.0000000
   35   0.0073666  -0.0115779  -0.0000000  -0.0251175   0.0500042  -0.0000000
   36  -0.0000000  -0.0000000   0.0002698   0.0000000  -0.0000000   0.0022628
 **********************************************************************
 **                                                                  **
 **                       VIBRATIONAL ANALYSIS                       **
 **                       --------------------                       **
 **                                                                  **
 **        VIBRATIONAL FREQUENCIES (CM**-1) AND NORMAL MODES         **
 **     FORCE CONSTANTS (mDYN/ANGSTROM) AND REDUCED MASSES (AMU)     **
 **                  INFRARED INTENSITIES (KM/MOL)                   **
 **                                                                  **
 **********************************************************************


 Mode:                 1                      2                      3
 Frequency:        24.67                  45.53                  58.01
 Force Cnst:      0.0252                 0.0453                 0.0882
 Red. Mass:      70.3647                37.0771                44.4880
 IR Active:          YES                    YES                    YES
 IR Intens:        0.012                  0.030                  0.000
 Raman Active:       YES                    YES                    YES
               X      Y      Z        X      Y      Z        X      Y      Z
 C         -0.000 -0.000 -0.215   -0.000 -0.000  0.283   -0.000  0.000 -0.115
 C         -0.000 -0.000 -0.161   -0.000  0.000  0.096   -0.000  0.000 -0.006
 C          0.000 -0.000  0.021   -0.000  0.000  0.116    0.000  0.000  0.046
 C          0.000  0.000 -0.080    0.000 -0.000  0.215    0.000  0.000  0.206
 C         -0.000 -0.000 -0.196    0.000 -0.000  0.105   -0.000 -0.000  0.032
 C         -0.000 -0.000 -0.135   -0.000 -0.000  0.170   -0.000 -0.000 -0.072
 Cl         0.000  0.000 -0.378   -0.000 -0.000  0.678    0.000  0.000 -0.405
 Br        -0.000 -0.000 -0.327   -0.000  0.000 -0.304   -0.000 -0.000  0.248
 Br         0.000 -0.000  0.493   -0.000 -0.000 -0.026    0.000  0.000 -0.323
 Cl         0.000 -0.000 -0.031    0.000 -0.000  0.459    0.000  0.000  0.730
 Br        -0.000 -0.000 -0.476    0.000 -0.000 -0.206   -0.000 -0.000 -0.248
 I          0.000  0.000  0.378    0.000  0.000 -0.073    0.000  0.000  0.103
 TransDip  -0.000 -0.000  0.003   -0.000  0.000 -0.006    0.000 -0.000  0.000

 Mode:                 4                      5                      6
 Frequency:       120.90                 139.95                 144.74
 Force Cnst:      0.5502                 0.9880                 0.1744
 Red. Mass:      63.8877                85.6142                14.1283
 IR Active:          YES                    YES                    YES
 IR Intens:        0.479                  0.169                  0.296
 Raman Active:       YES                    YES                    YES
               X      Y      Z        X      Y      Z        X      Y      Z
 C         -0.113 -0.240 -0.000    0.061 -0.083 -0.000    0.000  0.000  0.363
 C         -0.125 -0.165 -0.000    0.036 -0.052 -0.000    0.000  0.000  0.388
 C         -0.056 -0.142 -0.000    0.026 -0.079 -0.000    0.000  0.000  0.392
 C         -0.023 -0.189  0.000    0.005 -0.112 -0.000    0.000  0.000  0.354
 C         -0.071 -0.261 -0.000    0.032 -0.086 -0.000    0.000  0.000  0.410
 C         -0.094 -0.247 -0.000    0.130 -0.100 -0.000   -0.000  0.000  0.444
 Cl        -0.118 -0.243  0.000   -0.102 -0.115  0.000    0.000  0.000 -0.192
 Br        -0.364  0.057  0.000   -0.336  0.377  0.000   -0.000  0.000 -0.052
 Br         0.011  0.069 -0.000    0.016 -0.117 -0.000   -0.000 -0.000 -0.046
 Cl         0.127 -0.174 -0.000   -0.177 -0.149  0.000   -0.000  0.000 -0.164
 Br         0.036 -0.432  0.000   -0.380  0.366 -0.000    0.000 -0.000 -0.065
 I          0.240  0.423 -0.000    0.485 -0.268  0.000   -0.000  0.000 -0.023
 TransDip   0.006  0.021  0.000   -0.012  0.005  0.000   -0.000 -0.000 -0.017

 Mode:                 7                      8                      9
 Frequency:       147.10                 175.26                 208.16
 Force Cnst:      0.8394                 0.9472                 0.9644
 Red. Mass:      65.8418                52.3348                37.7771
 IR Active:          YES                    YES                    YES
 IR Intens:        0.164                  0.153                  0.010
 Raman Active:       YES                    YES                    YES
               X      Y      Z        X      Y      Z        X      Y      Z
 C         -0.045 -0.134  0.000    0.101 -0.226 -0.000   -0.068 -0.023  0.000
 C         -0.091 -0.166  0.000    0.136 -0.224 -0.000   -0.005  0.101  0.000
 C         -0.068 -0.134  0.000    0.294 -0.215  0.000    0.007  0.100  0.000
 C         -0.040 -0.187  0.000    0.195 -0.162 -0.000    0.088  0.014  0.000
 C         -0.065 -0.156  0.000    0.145 -0.104 -0.000    0.035 -0.102  0.000
 C         -0.029 -0.141  0.000    0.050 -0.124  0.000    0.013 -0.109  0.000
 Cl         0.051 -0.135 -0.000    0.128 -0.254  0.000   -0.635 -0.132 -0.000
 Br         0.073 -0.425 -0.000   -0.180  0.134  0.000    0.164 -0.061 -0.000
 Br         0.197  0.645 -0.000    0.500 -0.161 -0.000   -0.059 -0.133  0.000
 Cl         0.043 -0.172 -0.000    0.136 -0.207  0.000    0.646  0.124 -0.000
 Br        -0.356  0.106 -0.000   -0.098  0.212  0.000   -0.150  0.108 -0.000
 I          0.060 -0.031 -0.000   -0.298  0.112 -0.000    0.018  0.058 -0.000
 TransDip   0.005  0.012 -0.000   -0.007  0.010 -0.000    0.003  0.002 -0.000

 Mode:                10                     11                     12
 Frequency:       220.04                 224.88                 279.15
 Force Cnst:      1.7142                 1.1981                 1.7817
 Red. Mass:      60.0885                40.2104                38.8059
 IR Active:          YES                    YES                    YES
 IR Intens:        0.003                  0.000                  0.084
 Raman Active:       YES                    YES                    YES
               X      Y      Z        X      Y      Z        X      Y      Z
 C         -0.134  0.080  0.000   -0.024  0.025  0.000   -0.115  0.222 -0.000
 C         -0.217 -0.100 -0.000   -0.100 -0.062  0.000   -0.114  0.114  0.000
 C          0.009 -0.049 -0.000   -0.089  0.004  0.000    0.075  0.152  0.000
 C          0.088 -0.007 -0.000    0.001 -0.027 -0.000   -0.080  0.324  0.000
 C          0.197  0.183 -0.000    0.008 -0.009 -0.000   -0.163  0.169 -0.000
 C         -0.026  0.093  0.000   -0.016  0.030 -0.000   -0.129  0.192 -0.000
 Cl        -0.382  0.047 -0.000    0.617  0.148  0.000   -0.055  0.380  0.000
 Br        -0.359 -0.403  0.000   -0.258 -0.100 -0.000   -0.139 -0.173 -0.000
 Br         0.028 -0.024 -0.000   -0.209 -0.027 -0.000    0.336 -0.146 -0.000
 Cl        -0.140 -0.044  0.000    0.657  0.101 -0.000   -0.038  0.506 -0.000
 Br         0.469  0.375 -0.000   -0.036  0.082  0.000   -0.179 -0.191  0.000
 I          0.065  0.013 -0.000   -0.018 -0.037 -0.000    0.064 -0.038  0.000
 TransDip   0.000 -0.002 -0.000    0.000 -0.000 -0.000   -0.001 -0.009  0.000

 Mode:                13                     14                     15
 Frequency:       302.53                 332.69                 335.73
 Force Cnst:      0.6619                 0.8129                 1.9889
 Red. Mass:      12.2744                12.4654                29.9499
 IR Active:          YES                    YES                    YES
 IR Intens:        0.063                  0.011                  0.009
 Raman Active:       YES                    YES                    YES
               X      Y      Z        X      Y      Z        X      Y      Z
 C         -0.000  0.000  0.073    0.000 -0.000 -0.533   -0.037  0.318 -0.000
 C         -0.000  0.000 -0.453    0.000 -0.000 -0.390   -0.076  0.055 -0.000
 C         -0.000  0.000 -0.545    0.000  0.000  0.196   -0.056 -0.065  0.000
 C         -0.000  0.000 -0.123   -0.000  0.000  0.557    0.065 -0.283  0.000
 C         -0.000  0.000  0.397   -0.000  0.000  0.397    0.093 -0.048  0.000
 C         -0.000  0.000  0.561   -0.000 -0.000 -0.202    0.111  0.074 -0.000
 Cl        -0.000  0.000 -0.021    0.000 -0.000  0.091   -0.128  0.637  0.000
 Br        -0.000 -0.000  0.032   -0.000 -0.000  0.021    0.012  0.021  0.000
 Br         0.000 -0.000  0.037   -0.000  0.000 -0.010    0.040 -0.022 -0.000
 Cl        -0.000  0.000  0.025   -0.000  0.000 -0.095    0.106 -0.573 -0.000
 Br        -0.000 -0.000 -0.030    0.000  0.000 -0.021   -0.042 -0.048 -0.000
 I          0.000 -0.000 -0.017    0.000 -0.000  0.004   -0.010  0.007  0.000
 TransDip  -0.000  0.000 -0.008   -0.000  0.000  0.003    0.002 -0.002  0.000

 Mode:                16                     17                     18
 Frequency:       534.08                 566.22                 579.38
 Force Cnst:      2.3898                 2.2737                 2.4633
 Red. Mass:      14.2199                12.0368                12.4550
 IR Active:          YES                    YES                    YES
 IR Intens:       26.163                  0.275                  0.444
 Raman Active:       YES                    YES                    YES
               X      Y      Z        X      Y      Z        X      Y      Z
 C          0.466  0.079  0.000   -0.000 -0.000 -0.192   -0.354 -0.087  0.000
 C          0.380 -0.005  0.000   -0.000  0.000 -0.378   -0.227  0.279 -0.000
 C          0.273  0.013 -0.000    0.000  0.000  0.546    0.165  0.361 -0.000
 C          0.312  0.014  0.000    0.000  0.000 -0.119    0.424  0.063  0.000
 C          0.324 -0.031  0.000    0.000 -0.000 -0.453    0.308 -0.329 -0.000
 C          0.558  0.008 -0.000    0.000 -0.000  0.549   -0.089 -0.412 -0.000
 Cl        -0.067  0.032 -0.000    0.000  0.000  0.011    0.070  0.038 -0.000
 Br        -0.086 -0.053 -0.000   -0.000 -0.000  0.010    0.013 -0.018  0.000
 Br        -0.087  0.028  0.000   -0.000 -0.000 -0.014   -0.018 -0.018  0.000
 Cl        -0.065  0.080 -0.000   -0.000  0.000  0.010   -0.086  0.009 -0.000
 Br        -0.066 -0.052 -0.000   -0.000 -0.000  0.011   -0.021  0.016  0.000
 I         -0.034  0.010  0.000   -0.000  0.000 -0.006   -0.001  0.012  0.000
 TransDip   0.163 -0.013  0.000    0.000 -0.000 -0.017    0.019 -0.009  0.000

 Mode:                19                     20                     21
 Frequency:       596.08                 632.92                 677.09
 Force Cnst:      2.5291                 3.6401                 3.2455
 Red. Mass:      12.0811                15.4228                12.0156
 IR Active:          YES                    YES                    YES
 IR Intens:        0.001                 49.254                  0.134
 Raman Active:       YES                    YES                    YES
               X      Y      Z        X      Y      Z        X      Y      Z
 C          0.000  0.000  0.597    0.000 -0.284  0.000    0.000  0.000 -0.384
 C          0.000 -0.000 -0.423    0.015 -0.405 -0.000    0.000  0.000  0.402
 C         -0.000 -0.000 -0.120   -0.065 -0.429 -0.000   -0.000  0.000 -0.435
 C         -0.000 -0.000  0.530   -0.089 -0.321  0.000   -0.000  0.000  0.469
 C         -0.000  0.000 -0.376   -0.028 -0.394 -0.000   -0.000 -0.000 -0.403
 C          0.000  0.000 -0.156    0.049 -0.404  0.000    0.000  0.000  0.345
 Cl        -0.000 -0.000 -0.039   -0.039  0.243 -0.000   -0.000 -0.000  0.012
 Br        -0.000  0.000  0.010    0.034  0.044  0.000   -0.000 -0.000 -0.005
 Br         0.000  0.000  0.003   -0.011  0.018  0.000    0.000 -0.000  0.006
 Cl         0.000 -0.000 -0.037   -0.036  0.257 -0.000    0.000 -0.000 -0.018
 Br         0.000 -0.000  0.010    0.040  0.045  0.000    0.000  0.000  0.005
 I         -0.000 -0.000  0.001   -0.007  0.007 -0.000   -0.000 -0.000 -0.001
 TransDip  -0.000  0.000 -0.001    0.003 -0.225 -0.000   -0.000  0.000 -0.012

 Mode:                22                     23                     24
 Frequency:       787.54                 842.98                1044.50
 Force Cnst:      4.5628                 5.3519                 7.8134
 Red. Mass:      12.4863                12.7827                12.1555
 IR Active:          YES                    YES                    YES
 IR Intens:        0.929                  0.037                  1.069
 Raman Active:       YES                    YES                    YES
               X      Y      Z        X      Y      Z        X      Y      Z
 C         -0.088 -0.222  0.000    0.199 -0.433  0.000   -0.135  0.290  0.000
 C          0.008 -0.352  0.000    0.442  0.172 -0.000   -0.357 -0.302 -0.000
 C          0.503 -0.228 -0.000    0.170  0.194  0.000    0.401 -0.112 -0.000
 C          0.278  0.130  0.000   -0.162  0.408 -0.000   -0.099  0.468 -0.000
 C          0.201  0.308  0.000   -0.401 -0.175 -0.000   -0.299 -0.159  0.000
 C         -0.482  0.205 -0.000   -0.179 -0.192  0.000    0.380 -0.114  0.000
 Cl        -0.027  0.060  0.000   -0.019  0.114 -0.000    0.007 -0.030 -0.000
 Br         0.017  0.014 -0.000   -0.029 -0.027 -0.000    0.017  0.013  0.000
 Br        -0.057  0.019 -0.000   -0.008  0.006  0.000   -0.016  0.005  0.000
 Cl         0.008 -0.019 -0.000    0.017 -0.108  0.000    0.013 -0.056  0.000
 Br        -0.031 -0.021  0.000    0.026  0.026  0.000    0.010  0.008 -0.000
 I          0.009 -0.004  0.000    0.001 -0.002 -0.000   -0.002  0.001 -0.000
 TransDip   0.028 -0.013  0.000    0.005  0.003 -0.000    0.021 -0.026 -0.000

 Mode:                25                     26                     27
 Frequency:      1158.51                1231.65                1308.84
 Force Cnst:      9.6513                10.7255                12.1478
 Red. Mass:      12.2049                12.0004                12.0358
 IR Active:          YES                    YES                    YES
 IR Intens:        0.156                  0.577                136.507
 Raman Active:       YES                    YES                    YES
               X      Y      Z        X      Y      Z        X      Y      Z
 C         -0.021  0.513  0.000    0.425  0.093  0.000   -0.274 -0.291  0.000
 C          0.259  0.205  0.000   -0.285  0.270  0.000   -0.065  0.413 -0.000
 C          0.358 -0.135 -0.000   -0.146 -0.358  0.000    0.427 -0.121  0.000
 C          0.097 -0.343  0.000    0.411  0.091 -0.000   -0.194 -0.371  0.000
 C         -0.306 -0.371  0.000   -0.275  0.291 -0.000   -0.172  0.389 -0.000
 C         -0.319  0.117 -0.000   -0.139 -0.388  0.000    0.324 -0.081  0.000
 Cl         0.009 -0.059 -0.000    0.001 -0.000 -0.000    0.009  0.015 -0.000
 Br        -0.013 -0.010  0.000    0.001  0.001 -0.000   -0.002 -0.007 -0.000
 Br        -0.017  0.006  0.000    0.001 -0.001 -0.000   -0.012  0.003 -0.000
 Cl        -0.011  0.047 -0.000    0.001 -0.001  0.000    0.006  0.024  0.000
 Br         0.015  0.014 -0.000    0.000  0.001  0.000    0.001 -0.005  0.000
 I          0.003 -0.001 -0.000   -0.000 -0.000  0.000   -0.001  0.000 -0.000
 TransDip   0.012 -0.004  0.000   -0.024 -0.003 -0.000    0.318 -0.197 -0.000

 Mode:                28                     29                     30
 Frequency:      1315.79                1503.99                1508.62
 Force Cnst:     12.2831                15.9955                16.0922
 Red. Mass:      12.0415                12.0021                12.0007
 IR Active:          YES                    YES                    YES
 IR Intens:      184.108                  0.200                  0.033
 Raman Active:       YES                    YES                    YES
               X      Y      Z        X      Y      Z        X      Y      Z
 C          0.280 -0.310 -0.000   -0.504 -0.086 -0.000   -0.044  0.236  0.000
 C         -0.391 -0.146  0.000    0.345 -0.054  0.000    0.209 -0.437 -0.000
 C          0.063  0.373 -0.000   -0.306 -0.186  0.000    0.025  0.489  0.000
 C          0.296 -0.282  0.000    0.526  0.116 -0.000    0.059 -0.251  0.000
 C         -0.374 -0.174  0.000   -0.325  0.037 -0.000   -0.218  0.402 -0.000
 C          0.084  0.404 -0.000    0.244  0.178  0.000   -0.037 -0.437  0.000
 Cl        -0.012  0.020  0.000    0.005  0.000  0.000   -0.000 -0.000 -0.000
 Br         0.009  0.005  0.000   -0.002  0.000  0.000   -0.001  0.001  0.000
 Br        -0.000 -0.005 -0.000    0.001  0.001 -0.000   -0.000 -0.002  0.000
 Cl        -0.012  0.020 -0.000   -0.006 -0.002  0.000   -0.001  0.001  0.000
 Br         0.009  0.005 -0.000    0.001 -0.000 -0.000    0.001 -0.001  0.000
 I         -0.000 -0.002  0.000    0.001 -0.001  0.000    0.001  0.000 -0.000
 TransDip  -0.158 -0.405  0.000   -0.013  0.006 -0.000   -0.005  0.003 -0.000

 STANDARD THERMODYNAMIC QUANTITIES AT   298.15 K  AND     1.00 ATM

   This Molecule has  0 Imaginary Frequencies
   Zero point vibrational energy:       24.371 kcal/mol

   Atom    1 Element C  Has Mass   12.00000
   Atom    2 Element C  Has Mass   12.00000
   Atom    3 Element C  Has Mass   12.00000
   Atom    4 Element C  Has Mass   12.00000
   Atom    5 Element C  Has Mass   12.00000
   Atom    6 Element C  Has Mass   12.00000
   Atom    7 Element Cl Has Mass   34.96885
   Atom    8 Element Br Has Mass   78.91830
   Atom    9 Element Br Has Mass   78.91830
   Atom   10 Element Cl Has Mass   34.96885
   Atom   11 Element Br Has Mass   78.91830
   Atom   12 Element I  Has Mass  126.90440
   Molecular Mass:   505.597000 amu
   Principal axes and moments of inertia in amu*Bohr^2:
                             1           2           3
    Eigenvalues --     6243.22723 11378.93320 17622.16042
          X               0.99997     0.00717    -0.00000
          Y              -0.00717     0.99997     0.00000
          Z               0.00000    -0.00000     1.00000
   Rotational Symmetry Number is   1
   The Molecule is an Asymmetric Top
   Translational Enthalpy:        0.889 kcal/mol
   Rotational Enthalpy:           0.889 kcal/mol
   Vibrational Enthalpy:         30.806 kcal/mol
   gas constant (RT):             0.592 kcal/mol
   Translational Entropy:        44.548  cal/mol.K
   Rotational Entropy:           35.480  cal/mol.K
   Vibrational Entropy:          44.216  cal/mol.K

   Total Enthalpy:               33.176 kcal/mol
   Total Entropy:               124.244  cal/mol.K

 ======================================================================

 STANDARD THERMODYNAMIC QUANTITIES FOR ANHARMONIC VIBRATION -- TOSH

   Zero point vibrational energy: ************ kcal/mol

   Vibrational Enthalpy:       Infinity kcal/mol
   Vibrational Entropy:             NaN  cal/mol.K

   Total Enthalpy:             Infinity kcal/mol
   Total Entropy:                   NaN  cal/mol.K

 ======================================================================

 STANDARD THERMODYNAMIC QUANTITIES FOR ANHARMONIC VIBRATION -- VPT2

   Zero point vibrational energy: ************ kcal/mol

   Vibrational Enthalpy:       Infinity kcal/mol
   Vibrational Entropy:             NaN  cal/mol.K

   Total Enthalpy:             Infinity kcal/mol
   Total Entropy:                   NaN  cal/mol.K

 ======================================================================

Archival summary:
1\1\garfield\FREQ\ProcedureUnspecified\BasisUnspecified\1r3l26\taweetha\SatNov3007:34:212019SatNov3007:34:212019\0\\#,FREQ,ProcedureUnspecified,BasisUnspecified,\\0,1\I\C,1,2.12734\C,2,1.40376,1,120.79\C,3,1.40387,2,120.26,1,-180,0\C,4,1.40276,3,120.1,2,-0,0\C,5,1.40114,4,119.91,3,0,0\C,6,1.40382,5,119.868,4,-0,0\Cl,4,1.73849,3,120.16,2,-180,0\Cl,7,1.73935,6,119.222,5,-180,0\Br,6,1.89974,5,120.342,4,180,0\Br,5,1.8998,4,119.632,3,-180,0\Br,3,1.90121,2,120.967,1,-0,0\\\@

 Total job time:  1252.96s(wall), 4871.98s(cpu) 
 Sat Nov 30 07:34:21 2019

        *************************************************************
        *                                                           *
        *  Thank you very much for using Q-Chem.  Have a nice day.  *
        *                                                           *
        *************************************************************
