# Supplementary material for: Geometric and energetic data from quantum chemical calculations of halobenzenes and xylenes
Source: Data Brief. 2020 Mar 5;30:105386. doi: 10.1016/j.dib.2020.105386 (PMC7114895; doi:10.1016/j.dib.2020.105386)
Supplement: Supplementary file 1 [file mmc1.zip › halobenzene/B3LYP/ClBrBrClII.out]

                  Welcome to Q-Chem
     A Quantum Leap Into The Future Of Chemistry


 Q-Chem 5.2 (devel), Q-Chem, Inc., Pleasanton, CA (2019)

 Yihan Shao,  Zhengting Gan,  E. Epifanovsky,  A. T. B. Gilbert,  M. Wormit,  
 J. Kussmann,  A. W. Lange,  A. Behn,  Jia Deng,  Xintian Feng,  D. Ghosh,  
 M. Goldey,  P. R. Horn,  L. D. Jacobson,  I. Kaliman,  T. Kus,  A. Landau,  
 Jie Liu,  E. I. Proynov,  R. M. Richard,  R. P. Steele,  E. J. Sundstrom,  
 H. L. Woodcock III,  P. M. Zimmerman,  D. Zuev,  B. Albrecht,  E. Alguire,  
 S. A. Baeppler,  D. Barton,  Z. Benda,  Y. A. Bernard,  E. J. Berquist,  
 K. B. Bravaya,  H. Burton,  D. Casanova,  Chun-Min Chang,  Yunqing Chen,  
 A. Chien,  K. D. Closser,  M. P. Coons,  S. Coriani,  S. Dasgupta,  
 A. L. Dempwolff,  M. Diedenhofen,  Hainam Do,  R. G. Edgar,  Po-Tung Fang,  
 S. Faraji,  S. Fatehi,  Qingguo Feng,  K. D. Fenk,  J. Fosso-Tande,  
 J. Gayvert,  Qinghui Ge,  A. Ghysels,  G. Gidofalvi,  J. Gomes,  
 J. Gonthier,  A. Gunina,  D. Hait,  M. W. D. Hanson-Heine,  
 P. H. P. Harbach,  A. W. Hauser,  M. F. Herbst,  J. E. Herr,  
 E. G. Hohenstein,  Z. C. Holden,  Kerwin Hui,  B. C. Huynh,  T.-C. Jagau,  
 Hyunjun Ji,  B. Kaduk,  K. Khistyaev,  Jaehoon Kim,  P. Klunzinger,  K. Koh,  
 D. Kosenkov,  L. Koulias,  T. Kowalczyk,  C. M. Krauter,  A. Kunitsa,  
 Ka Un Lao,  A. Laurent,  K. V. Lawler,  Joonho Lee,  D. Lefrancois,  
 S. Lehtola,  D. S. Levine,  Yi-Pei Li,  You-Sheng Lin,  Fenglai Liu,  
 E. Livshits,  A. Luenser,  P. Manohar,  E. Mansoor,  S. F. Manzer,  
 Shan-Ping Mao,  Yuezhi Mao,  N. Mardirossian,  A. V. Marenich,  
 T. Markovich,  L. A. Martinez-Martinez,  S. A. Maurer,  N. J. Mayhall,  
 S. C. McKenzie,  J.-M. Mewes,  P. Morgante,  A. F. Morrison,  
 J. W. Mullinax,  K. Nanda,  T. S. Nguyen-Beck,  R. Olivares-Amaya,  
 J. A. Parkhill,  Zheng Pei,  T. M. Perrine,  F. Plasser,  P. Pokhilko,  
 S. Prager,  A. Prociuk,  E. Ramos,  D. R. Rehn,  F. Rob,  M. Scheurer,  
 M. Schneider,  N. Sergueev,  S. M. Sharada,  S. Sharma,  D. W. Small,  
 T. Stauch,  T. Stein,  Yu-Chuan Su,  A. J. W. Thom,  A. Tkatchenko,  
 T. Tsuchimochi,  N. M. Tubman,  L. Vogt,  M. L. Vidal,  O. Vydrov,  
 M. A. Watson,  J. Wenzel,  M. de Wergifosse,  T. A. Wesolowski,  A. White,  
 J. Witte,  A. Yamada,  Jun Yang,  K. Yao,  S. Yeganeh,  S. R. Yost,  
 Zhi-Qiang You,  A. Zech,  Igor Ying Zhang,  Xing Zhang,  Yan Zhao,  
 Ying Zhu,  B. R. Brooks,  G. K. L. Chan,  C. J. Cramer,  M. S. Gordon,  
 W. J. Hehre,  A. Klamt,  M. W. Schmidt,  C. D. Sherrill,  D. G. Truhlar,  
 A. Aspuru-Guzik,  R. Baer,  A. T. Bell,  N. A. Besley,  Jeng-Da Chai,  
 A. E. DePrince, III,  R. A. DiStasio Jr.,  A. Dreuw,  B. D. Dunietz,  
 T. R. Furlani,  Chao-Ping Hsu,  Yousung Jung,  Jing Kong,  D. S. Lambrecht,  
 WanZhen Liang,  C. Ochsenfeld,  V. A. Rassolov,  L. V. Slipchenko,  
 J. E. Subotnik,  T. Van Voorhis,  J. M. Herbert,  A. I. Krylov,  
 P. M. W. Gill,  M. Head-Gordon

 Contributors to earlier versions of Q-Chem not listed above: 
 R. D. Adamson,  B. Austin,  J. Baker,  G. J. O. Beran,  K. Brandhorst,  
 S. T. Brown,  E. F. C. Byrd,  A. K. Chakraborty,  C.-L. Cheng,  
 Siu Hung Chien,  D. M. Chipman,  D. L. Crittenden,  H. Dachsel,  
 R. J. Doerksen,  A. D. Dutoi,  L. Fusti-Molnar,  W. A. Goddard III,  
 A. Golubeva-Zadorozhnaya,  S. R. Gwaltney,  G. Hawkins,  A. Heyden,  
 S. Hirata,  G. Kedziora,  F. J. Keil,  C. Kelley,  Jihan Kim,  R. A. King,  
 R. Z. Khaliullin,  P. P. Korambath,  W. Kurlancheek,  A. M. Lee,  M. S. Lee,  
 S. V. Levchenko,  Ching Yeh Lin,  D. Liotard,  R. C. Lochan,  I. Lotan,  
 P. E. Maslen,  N. Nair,  D. P. O'Neill,  D. Neuhauser,  E. Neuscamman,  
 C. M. Oana,  R. Olson,  B. Peters,  R. Peverati,  P. A. Pieniazek,  
 Y. M. Rhee,  J. Ritchie,  M. A. Rohrdanz,  E. Rosta,  N. J. Russ,  
 H. F. Schaefer III,  N. E. Schultz,  N. Shenvi,  A. C. Simmonett,  A. Sodt,  
 D. Stuck,  K. S. Thanthiriwatte,  V. Vanovschi,  Tao Wang,  A. Warshel,  
 C. F. Williams,  Q. Wu,  X. Xu,  W. Zhang

 Please cite Q-Chem as follows:
 Y. Shao et al., Mol. Phys. 113, 184-215 (2015)
 DOI: 10.1080/00268976.2014.952696

 Q-Chem 5.2.1 for Intel X86 EM64T Linux

 Parts of Q-Chem use Armadillo 8.300.2 (Tropical Shenanigans).
 http://arma.sourceforge.net/

 Q-Chem begins on Sat Nov 30 07:34:21 2019  

Host: 
0

     Scratch files written to /scratch/taweetham/qchem26661//
NAlpha2: 246
NElect   246
Mult     1

Checking the input file for inconsistencies... 	...done.

--------------------------------------------------------------
User input:
--------------------------------------------------------------
$MOLECULE
0 1
C   
C	1	CC
C	2	CC	1	120.0		
C	3	CC	2	120.0	1	0.0
C	4	CC	3	120.0	2	0.0	
C	5 	CC	4	120.0	3	0.0
Cl	1	CCl	2	120.0	3	180.0
Br	2	CBr	3	120.0	4	180.0
Br	3	CBr	4	120.0	5	180.0
Cl	4	CCl	5	120.0	6	180.0
I	5	CI	6	120.0	1	180.0
I	6	CI	1	120.0	2	180.0

CC=1.39483
CH=1.08673
CF=1.33960
CCl=1.72090
CBr=1.89068
CI=2.07886
$END

$REM
   JOB_TYPE	OPTIMIZATION
   BASIS	6-311++G**
   METHOD	B3LYP
   MEM_TOTAL	64000
   SYM_IGNORE	TRUE
$END

--------------------------------------------------------------
 ----------------------------------------------------------------
             Standard Nuclear Orientation (Angstroms)
    I     Atom           X                Y                Z
 ----------------------------------------------------------------
    1      C       0.0000000000     0.0000000000     0.0000000000
    2      C       0.0000000000     0.0000000000     1.3948300000
    3      C       1.2079582140     0.0000000000     2.0922450000
    4      C       2.4159164279     0.0000000000     1.3948300000
    5      C       2.4159164279     0.0000000000    -0.0000000000
    6      C       1.2079582140     0.0000000000    -0.6974150000
    7      Cl     -1.4903431174    -0.0000000000    -0.8604500000
    8      Br     -1.6373769104    -0.0000000000     2.3401700000
    9      Br      1.2079582140    -0.0000000000     3.9829250000
   10      Cl      3.9062595453    -0.0000000000     2.2552800000
   11      I       4.2162619988    -0.0000000000    -1.0394300000
   12      I       1.2079582140    -0.0000000000    -2.7762750000
 ----------------------------------------------------------------
 Nuclear Repulsion Energy =        3446.94010855 hartrees
 There are      123 alpha and      123 beta electrons
 Requested basis set is 6-311++G(d,p)
 There are 148 shells and 412 basis functions

 Total QAlloc Memory Limit  64000 MB
 Mega-Array Size       188 MB
 MEM_STATIC part       192 MB
 A cutoff of  1.0D-11 yielded   6812 shell pairs
 There are     59098 function pairs (     65552 Cartesian)
 Smallest overlap matrix eigenvalue = 3.13E-07

 Q-Chem warning in module stvman/mkSTV.C, line 318:

 Overlap eigenvalue is smaller than square root of threshold
 Use THRESH >= 12 to get rid of this warning

 Linear dependence detected in AO basis
 Tighter screening thresholds may be required for diffuse basis sets
 Use S2THRESH > 14 and THRESH = 14 in case of SCF convergence issues
 Number of orthogonalized atomic orbitals = 410
 Maximum deviation from orthogonality = 3.742E-10

 Scale SEOQF with 1.000000e-01/1.000000e-01/1.000000e-01

 Standard Electronic Orientation quadrupole field applied
 Nucleus-field energy     =    -0.0000000908 hartrees
 Guess from superposition of atomic densities
 Warning:  Energy on first SCF cycle will be non-variational
 SAD guess density has 246.000000 electrons

 -----------------------------------------------------------------------
  General SCF calculation program by
  Eric Jon Sundstrom, Paul Horn, Yuezhi Mao, Dmitri Zuev, Alec White,
  David Stuck, Shaama M.S., Shane Yost, Joonho Lee, David Small,
  Daniel Levine, Susi Lehtola, Hugh Burton, Evgeny Epifanovsky,
  Bang C. Huynh
 -----------------------------------------------------------------------
 Exchange:     0.2000 Hartree-Fock + 0.0800 Slater + 0.7200 B88
 Correlation:  0.1900 VWN1RPA + 0.8100 LYP
 Using SG-1 standard quadrature grid
 using 4 threads for integral computing
 -------------------------------------------------------
 OpenMP Integral computing Module                
 Release: version 2.0, May 2017, Q-Chem Inc. Pleasanton 
 -------------------------------------------------------
 A restricted SCF calculation will be
 performed using DIIS
 SCF converges when DIIS error is below 1.0e-08
 ---------------------------------------
  Cycle       Energy         DIIS error
 ---------------------------------------
    1  -20138.9719962587      2.90e-02  
    2  -20136.3689394927      1.88e-03  
    3  -20136.2905827058      2.61e-03  
    4  -20136.3998896390      8.33e-04  
    5  -20136.4163206349      1.39e-04  
    6  -20136.4164914473      8.60e-05  
    7  -20136.4166387154      2.40e-05  
    8  -20136.4166502624      4.49e-06  
    9  -20136.4166505985      1.24e-06  
   10  -20136.4166506246      5.22e-07  
   11  -20136.4166506290      1.12e-07  
   12  -20136.4166506295      3.60e-08  
   13  -20136.4166506301      3.13e-09  Convergence criterion met
 ---------------------------------------
 SCF time:   CPU 254.04s  wall 67.00s 
 SCF   energy in the final basis set =   -20136.4166506301
 Total energy in the final basis set =   -20136.4166506301

 --------------------------------------------------------------

                    Orbital Energies (a.u.)
 --------------------------------------------------------------

 Alpha MOs
 -- Occupied --
*****************-482.8562-482.8561-176.3191-176.3190-165.7229-165.7228
********-165.7207-165.7205-165.7204-101.5819-101.5819 -62.5091 -62.5091
-56.3298 -56.3298 -56.3257 -56.3257 -56.3253 -56.3252 -35.8157 -35.8156
-31.3091 -31.3090 -31.3031 -31.3030 -31.3025 -31.3024 -22.9595 -22.9594
-22.9582 -22.9581 -22.9578 -22.9577 -22.9536 -22.9536 -22.9535 -22.9535
-10.2843 -10.2843 -10.2784 -10.2778 -10.2668 -10.2662  -9.4973  -9.4973
 -8.7180  -8.7180  -7.2622  -7.2622  -7.2522  -7.2522  -7.2512  -7.2512
 -6.5503  -6.5503  -6.5366  -6.5365  -6.5354  -6.5354  -6.3655  -6.3655
 -4.7783  -4.7783  -4.7634  -4.7634  -4.7624  -4.7623  -2.6611  -2.6610
 -2.6575  -2.6574  -2.6565  -2.6565  -2.6455  -2.6455  -2.6454  -2.6454
 -2.0445  -2.0443  -2.0398  -2.0397  -2.0390  -2.0389  -2.0261  -2.0260
 -2.0259  -2.0258  -0.9624  -0.9229  -0.8759  -0.8589  -0.8231  -0.7752
 -0.7619  -0.6948  -0.6797  -0.6235  -0.6084  -0.5590  -0.5170  -0.4870
 -0.4697  -0.4437  -0.4389  -0.4119  -0.4102  -0.3897  -0.3808  -0.3562
 -0.3562  -0.3546  -0.3338  -0.3291  -0.3053  -0.3018  -0.2998  -0.2913
 -0.2638  -0.2600  -0.2497
 -- Virtual --
 -0.0964  -0.0695  -0.0651  -0.0497  -0.0352  -0.0047  -0.0023   0.0100
  0.0183   0.0306   0.0332   0.0425   0.0487   0.0631   0.0632   0.0656
  0.0677   0.0706   0.0820   0.0827   0.0860   0.0918   0.0969   0.0982
  0.0991   0.1027   0.1200   0.1252   0.1347   0.1430   0.1474   0.1524
  0.1566   0.1614   0.1621   0.1677   0.1785   0.1882   0.2016   0.2048
  0.2128   0.2138   0.2156   0.2182   0.2204   0.2209   0.2415   0.2430
  0.2493   0.2621   0.2734   0.2751   0.2898   0.2953   0.3116   0.3345
  0.3462   0.3574   0.3777   0.3854   0.3878   0.3999   0.4024   0.4145
  0.4171   0.4271   0.4360   0.4373   0.4397   0.4496   0.4501   0.4620
  0.4666   0.4821   0.4955   0.4993   0.5056   0.5074   0.5113   0.5163
  0.5171   0.5390   0.5392   0.5452   0.5517   0.5685   0.5699   0.5777
  0.5821   0.5950   0.6030   0.6202   0.6323   0.6339   0.6793   0.6824
  0.7012   0.7214   0.7355   0.7389   0.7594   0.7674   0.7710   0.7792
  0.8001   0.8216   0.8216   0.8251   0.8317   0.8379   0.8509   0.8513
  0.8745   0.8766   0.9209   0.9264   0.9277   0.9438   0.9504   0.9654
  0.9740   1.0124   1.0440   1.0638   1.0938   1.1068   1.1287   1.1815
  1.1951   1.2153   1.2245   1.2330   1.2396   1.2691   1.2809   1.3430
  1.3536   1.3847   1.3931   1.4169   1.4241   1.4590   1.4784   1.4930
  1.5484   1.5656   1.5817   1.6328   1.7250   1.7428   1.7652   1.7718
  1.8245   1.8260   1.8488   1.8515   1.9153   1.9876   2.0162   2.0428
  2.0668   2.1082   2.1475   2.1954   2.2168   2.2351   2.2488   2.2616
  2.2638   2.2700   2.2745   2.3301   2.3629   2.3935   2.4563   2.5076
  2.5562   2.5717   2.5745   2.7050   2.7278   2.8279   2.8317   2.8324
  2.8838   3.0264   3.0503   3.0804   3.1024   3.1501   3.2200   3.3926
  3.4555   3.6537   3.8081   3.8715   3.9416   3.9716   3.9725   3.9847
  3.9956   4.0006   4.0426   4.0474   4.0526   4.0583   4.0773   4.1064
  4.1088   4.2043   4.2075   4.2619   4.2773   4.3153   4.3706   4.4350
  4.4458   4.5822   4.8149   5.9992   6.0468   6.0777   6.1261   6.1563
  6.2371   6.7021   6.8259   7.5370   7.5710   7.6597   7.6651   7.7125
  7.7945   9.7581   9.7933  23.1817  23.7839  23.7857  23.9370  23.9570
 24.0310  25.8049  25.8342  26.1402  26.2392  26.6008  26.6723  27.8677
 27.9729  28.3402  28.3760  28.4009  28.4120  28.4458  28.4657  28.5219
 28.5326  28.5421  28.5449  28.5696  28.5702  28.6013  28.6504  28.6997
 28.7696  47.9631  48.0667 127.8825 127.9096 127.9340 127.9540 127.9721
128.0139 151.6609 151.7528 215.7491 215.7897 289.7329 289.7684 289.8533
289.8675 289.9383 290.01691020.77031020.89971901.82411901.9203
 --------------------------------------------------------------

          Ground-State Mulliken Net Atomic Charges

     Atom                 Charge (a.u.)
  ----------------------------------------
      1 C                     0.139111
      2 C                    -0.245243
      3 C                    -0.245217
      4 C                     0.150181
      5 C                    -0.403774
      6 C                    -0.405466
      7 Cl                    0.568752
      8 Br                   -0.173664
      9 Br                   -0.172898
     10 Cl                    0.567669
     11 I                     0.110798
     12 I                     0.109750
  ----------------------------------------
  Sum of atomic charges =     0.000000

 -----------------------------------------------------------------
                    Cartesian Multipole Moments
 -----------------------------------------------------------------
    Charge (ESU x 10^10)
                -0.0000
    Dipole Moment (Debye)
         X       0.2698      Y       0.0000      Z      -0.4630
       Tot       0.5358
    Quadrupole Moments (Debye-Ang)
        XX    -148.1068     XY      -0.0000     YY    -153.5703
        XZ      -3.1436     YZ      -0.0000     ZZ    -146.2253
    Octopole Moments (Debye-Ang^2)
       XXX    -629.3700    XXY       0.0000    XYY    -219.3247
       YYY       0.0000    XXZ     -58.5185    XYZ      -0.0000
       YYZ     -48.5170    XZZ    -209.2988    YZZ      -0.0000
       ZZZ    -148.7407
    Hexadecapole Moments (Debye-Ang^3)
      XXXX   -5428.5103   XXXY       0.0000   XXYY   -1002.2745
      XYYY      -0.0000   YYYY    -194.5533   XXXZ      45.0379
      XXYZ       0.0000   XYYZ      47.6065   YYYZ       0.0000
      XXZZ   -1664.8714   XYZZ      -0.0000   YYZZ    -839.4301
      XZZZ     108.2484   YZZZ      -0.0000   ZZZZ   -4438.2373
 -----------------------------------------------------------------
 Calculating analytic gradient of the SCF energy
 Gradient of SCF Energy
            1           2           3           4           5           6
    1  -0.0002314   0.0029857   0.0013021   0.0010269   0.0014253  -0.0001198
    2  -0.0000000   0.0000000  -0.0000000   0.0000000   0.0000000  -0.0000000
    3  -0.0011554  -0.0031655  -0.0035317  -0.0000846  -0.0014163  -0.0010414
            7           8           9          10          11          12
    1   0.0095601   0.0047727  -0.0016366  -0.0071715  -0.0184472   0.0065336
    2  -0.0000000  -0.0000000   0.0000000   0.0000000   0.0000000   0.0000000
    3   0.0023731  -0.0006388  -0.0048834  -0.0073548   0.0039747   0.0169241
 Max gradient component =       1.845E-02
 RMS gradient           =       5.213E-03
 Gradient time:  CPU 89.04 s  wall 22.37 s
 Geometry Optimization Parameters
   NAtoms,    NIC,     NZ,  NCons,   NDum,   NFix, NCnnct, MaxDiis
       12      78      12       0       0       0       0       0


** GEOMETRY OPTIMIZATION IN DELOCALIZED INTERNAL COORDINATES **
   Searching for a Minimum

   Optimization Cycle:   1

                       Coordinates (Angstroms)
     ATOM                X               Y               Z
      1  C         0.0000000000    0.0000000000    0.0000000000
      2  C         0.0000000000    0.0000000000    1.3948300000
      3  C         1.2079582140    0.0000000000    2.0922450000
      4  C         2.4159164279    0.0000000000    1.3948300000
      5  C         2.4159164279    0.0000000000    0.0000000000
      6  C         1.2079582140    0.0000000000   -0.6974150000
      7  Cl       -1.4903431174    0.0000000000   -0.8604500000
      8  Br       -1.6373769104    0.0000000000    2.3401700000
      9  Br        1.2079582140    0.0000000000    3.9829250000
     10  Cl        3.9062595453    0.0000000000    2.2552800000
     11  I         4.2162619988    0.0000000000   -1.0394300000
     12  I         1.2079582140    0.0000000000   -2.7762750000
   Point Group: c1    Number of degrees of freedom:    30


   Energy is -20136.416650630


 Attempting to generate delocalized internal coordinates
 Initial Hessian constructed with Jon Baker's OPTIMIZE code

 21 Hessian modes will be used to form the next step
  Hessian Eigenvalues:
     0.124424    0.124424    0.201019    0.201019    0.250000    0.250000
     0.250000    0.250000    0.250000    0.250000    0.250000    0.250000
     0.250000    0.334879    0.334879    0.426727    0.426727    0.464882
     0.464882    0.464882    0.464882

 Minimum search - taking simple RFO step
 Searching for Lamda that Minimizes Along All modes
 Value Taken    Lamda =  -0.01031545
 Step Taken.  Stepsize is  0.228064

                             Maximum     Tolerance    Cnvgd?
         Gradient           0.036798      0.000300      NO
         Displacement       0.125809      0.001200      NO
         Energy change     *********      0.000001      NO


 New Cartesian Coordinates Obtained by Inverse Iteration

 Displacement from previous Coordinates is:  0.419784
 ----------------------------------------------------------------
             Standard Nuclear Orientation (Angstroms)
    I     Atom           X                Y                Z
 ----------------------------------------------------------------
    1      C      -0.0011980621     0.0000000000    -0.0024050892
    2      C      -0.0055342369     0.0000000000     1.3990390276
    3      C       1.2072488589     0.0000000000     2.0993808453
    4      C       2.4205645196     0.0000000000     1.3960088541
    5      C       2.4395598603     0.0000000000    -0.0139601865
    6      C       1.2101407909     0.0000000000    -0.7230550124
    7      Cl     -1.5225805770     0.0000000000    -0.8372996306
    8      Br     -1.6662169579     0.0000000000     2.3259099598
    9      Br      1.2295215061     0.0000000000     4.0021580226
   10      Cl      3.9031737280     0.0000000000     2.2992063692
   11      I       4.3529405184     0.0000000000    -0.9932088659
   12      I       1.0908472797     0.0000000000    -2.8650642939
 ----------------------------------------------------------------
 Nuclear Repulsion Energy =        3379.06961324 hartrees
 There are      123 alpha and      123 beta electrons
 Applying Cartesian multipole field
    Component          Value
    ---------          -----
     (2,0,0)        1.00000E-11
     (0,2,0)        2.00000E-11
     (0,0,2)       -3.00000E-11
 Nucleus-field energy     =    -0.0000000919 hartrees
 Requested basis set is 6-311++G(d,p)
 There are 148 shells and 412 basis functions
 A cutoff of  1.0D-11 yielded   6760 shell pairs
 There are     58747 function pairs (     65146 Cartesian)
 Smallest overlap matrix eigenvalue = 3.34E-07

 Q-Chem warning in module stvman/mkSTV.C, line 318:

 Overlap eigenvalue is smaller than square root of threshold
 Use THRESH >= 12 to get rid of this warning

 Linear dependence detected in AO basis
 Tighter screening thresholds may be required for diffuse basis sets
 Use S2THRESH > 14 and THRESH = 14 in case of SCF convergence issues
 Number of orthogonalized atomic orbitals = 410
 Maximum deviation from orthogonality = 1.604E-10
 Guess MOs from SCF MO coefficient file

 -----------------------------------------------------------------------
  General SCF calculation program by
  Eric Jon Sundstrom, Paul Horn, Yuezhi Mao, Dmitri Zuev, Alec White,
  David Stuck, Shaama M.S., Shane Yost, Joonho Lee, David Small,
  Daniel Levine, Susi Lehtola, Hugh Burton, Evgeny Epifanovsky,
  Bang C. Huynh
 -----------------------------------------------------------------------
 Exchange:     0.2000 Hartree-Fock + 0.0800 Slater + 0.7200 B88
 Correlation:  0.1900 VWN1RPA + 0.8100 LYP
 Using SG-1 standard quadrature grid
 using 4 threads for integral computing
 -------------------------------------------------------
 OpenMP Integral computing Module                
 Release: version 2.0, May 2017, Q-Chem Inc. Pleasanton 
 -------------------------------------------------------
 A restricted SCF calculation will be
 performed using DIIS
 SCF converges when DIIS error is below 1.0e-08
 ---------------------------------------
  Cycle       Energy         DIIS error
 ---------------------------------------
    1  -20136.4134318186      5.96e-04  
    2  -20136.4162004012      3.32e-04  
    3  -20136.4131794562      4.89e-04  
    4  -20136.4187391876      4.40e-05  
    5  -20136.4187767391      1.83e-05  
    6  -20136.4187831066      6.33e-06  
    7  -20136.4187838607      2.66e-06  
    8  -20136.4187839993      6.18e-07  
    9  -20136.4187840076      1.33e-07  
   10  -20136.4187840082      3.79e-08  
   11  -20136.4187840086      1.97e-08  
   12  -20136.4187840095      6.81e-09  Convergence criterion met
 ---------------------------------------
 SCF time:   CPU 234.04s  wall 62.00s 
 SCF   energy in the final basis set =   -20136.4187840095
 Total energy in the final basis set =   -20136.4187840095

 --------------------------------------------------------------

                    Orbital Energies (a.u.)
 --------------------------------------------------------------

 Alpha MOs
 -- Occupied --
*****************-482.8573-482.8572-176.3211-176.3211-165.7250-165.7250
********-165.7227-165.7225-165.7225-101.5823-101.5823 -62.5101 -62.5101
-56.3309 -56.3308 -56.3268 -56.3267 -56.3263 -56.3262 -35.8175 -35.8175
-31.3111 -31.3110 -31.3046 -31.3046 -31.3042 -31.3041 -22.9614 -22.9614
-22.9600 -22.9600 -22.9597 -22.9597 -22.9552 -22.9552 -22.9552 -22.9552
-10.2891 -10.2888 -10.2821 -10.2816 -10.2764 -10.2759  -9.4974  -9.4974
 -8.7190  -8.7189  -7.2624  -7.2623  -7.2523  -7.2523  -7.2513  -7.2513
 -6.5514  -6.5513  -6.5375  -6.5374  -6.5363  -6.5362  -6.3667  -6.3667
 -4.7799  -4.7798  -4.7643  -4.7643  -4.7634  -4.7634  -2.6620  -2.6620
 -2.6585  -2.6583  -2.6575  -2.6574  -2.6464  -2.6463  -2.6463  -2.6462
 -2.0454  -2.0454  -2.0409  -2.0408  -2.0402  -2.0401  -2.0267  -2.0267
 -2.0267  -2.0267  -0.9570  -0.9192  -0.8720  -0.8519  -0.8222  -0.7699
 -0.7589  -0.6911  -0.6730  -0.6228  -0.6104  -0.5534  -0.5150  -0.4849
 -0.4652  -0.4431  -0.4371  -0.4080  -0.4080  -0.3875  -0.3760  -0.3577
 -0.3574  -0.3519  -0.3303  -0.3293  -0.3005  -0.2994  -0.2958  -0.2938
 -0.2663  -0.2617  -0.2588
 -- Virtual --
 -0.1068  -0.0734  -0.0675  -0.0567  -0.0510  -0.0104  -0.0043   0.0061
  0.0165   0.0312   0.0312   0.0427   0.0480   0.0616   0.0625   0.0646
  0.0649   0.0708   0.0806   0.0822   0.0853   0.0898   0.0960   0.0973
  0.0981   0.1070   0.1186   0.1246   0.1335   0.1422   0.1468   0.1515
  0.1583   0.1609   0.1620   0.1649   0.1698   0.1826   0.1989   0.2046
  0.2071   0.2108   0.2152   0.2183   0.2202   0.2229   0.2410   0.2414
  0.2480   0.2624   0.2736   0.2743   0.2817   0.2893   0.3067   0.3275
  0.3538   0.3655   0.3756   0.3841   0.3886   0.3952   0.4038   0.4142
  0.4157   0.4263   0.4343   0.4361   0.4389   0.4412   0.4435   0.4481
  0.4611   0.4819   0.4918   0.4951   0.4990   0.5045   0.5065   0.5178
  0.5193   0.5294   0.5332   0.5455   0.5525   0.5556   0.5643   0.5717
  0.5788   0.5911   0.5954   0.5997   0.6108   0.6319   0.6774   0.6797
  0.6970   0.6993   0.7365   0.7385   0.7524   0.7583   0.7629   0.7765
  0.7968   0.8173   0.8198   0.8243   0.8328   0.8381   0.8444   0.8501
  0.8763   0.8771   0.9109   0.9195   0.9287   0.9404   0.9478   0.9607
  0.9619   1.0089   1.0338   1.0540   1.0863   1.1050   1.1206   1.1801
  1.1812   1.2072   1.2122   1.2179   1.2306   1.2648   1.2755   1.3356
  1.3415   1.3729   1.3860   1.3972   1.4397   1.4466   1.4475   1.4700
  1.5466   1.5513   1.5596   1.6263   1.7195   1.7314   1.7498   1.7638
  1.8130   1.8170   1.8364   1.8438   1.9046   1.9855   2.0017   2.0406
  2.0529   2.1067   2.1335   2.1874   2.1969   2.2241   2.2441   2.2475
  2.2549   2.2598   2.2599   2.3205   2.3383   2.3880   2.4520   2.4994
  2.5454   2.5594   2.5682   2.7021   2.7219   2.8124   2.8246   2.8248
  2.8796   3.0158   3.0365   3.0493   3.0840   3.1314   3.1990   3.3797
  3.4296   3.6253   3.7889   3.8565   3.9500   3.9603   3.9844   3.9899
  3.9929   3.9952   4.0172   4.0407   4.0449   4.0630   4.0681   4.1011
  4.1058   4.1728   4.2023   4.2454   4.2711   4.3158   4.3660   4.4045
  4.4438   4.5434   4.7837   5.9987   6.0363   6.0970   6.1125   6.1178
  6.1871   6.6969   6.8164   7.5355   7.5690   7.6523   7.6602   7.7150
  7.7863   9.7490   9.7857  23.1800  23.7515  23.7530  23.8972  23.8976
 23.9838  25.8034  25.8319  26.1339  26.2304  26.5705  26.6438  27.8438
 27.9482  28.3383  28.3672  28.3996  28.4221  28.4284  28.4312  28.5243
 28.5268  28.5404  28.5480  28.5545  28.5627  28.5974  28.6277  28.6851
 28.7554  47.9599  48.0587 127.8802 127.9023 127.9391 127.9488 127.9525
127.9873 151.6405 151.7291 215.7389 215.7813 289.7309 289.7662 289.8485
289.8613 289.9371 290.00841020.76681020.88981901.80281901.8951
 --------------------------------------------------------------

          Ground-State Mulliken Net Atomic Charges

     Atom                 Charge (a.u.)
  ----------------------------------------
      1 C                     0.011205
      2 C                    -0.233018
      3 C                    -0.231629
      4 C                     0.033781
      5 C                    -0.285413
      6 C                    -0.315613
      7 Cl                    0.570839
      8 Br                   -0.173486
      9 Br                   -0.172275
     10 Cl                    0.569953
     11 I                     0.112881
     12 I                     0.112776
  ----------------------------------------
  Sum of atomic charges =     0.000000

 -----------------------------------------------------------------
                    Cartesian Multipole Moments
 -----------------------------------------------------------------
    Charge (ESU x 10^10)
                -0.0000
    Dipole Moment (Debye)
         X       0.1953      Y      -0.0000      Z      -0.3571
       Tot       0.4070
    Quadrupole Moments (Debye-Ang)
        XX    -147.5401     XY       0.0000     YY    -154.0732
        XZ      -2.2071     YZ      -0.0000     ZZ    -146.3265
    Octopole Moments (Debye-Ang^2)
       XXX    -624.0281    XXY      -0.0000    XYY    -220.4199
       YYY      -0.0000    XXZ     -55.4790    XYZ       0.0000
       YYZ     -47.8228    XZZ    -212.0963    YZZ       0.0000
       ZZZ    -147.4865
    Hexadecapole Moments (Debye-Ang^3)
      XXXX   -5544.9111   XXXY       0.0000   XXYY   -1035.3218
      XYYY      -0.0000   YYYY    -195.8095   XXXZ      11.7911
      XXYZ      -0.0000   XYYZ      37.3351   YYYZ       0.0000
      XXZZ   -1720.5515   XYZZ       0.0000   YYZZ    -856.5865
      XZZZ      98.5654   YZZZ       0.0000   ZZZZ   -4515.6967
 -----------------------------------------------------------------
 Calculating analytic gradient of the SCF energy
 Gradient of SCF Energy
            1           2           3           4           5           6
    1  -0.0037692  -0.0001109   0.0013173   0.0004636   0.0065883  -0.0044072
    2  -0.0000000  -0.0000000   0.0000000  -0.0000000   0.0000000   0.0000000
    3   0.0017134  -0.0017834  -0.0005477   0.0044763   0.0007655  -0.0049563
            7           8           9          10          11          12
    1   0.0021105  -0.0016638   0.0020769  -0.0026839   0.0070319  -0.0069534
    2   0.0000000   0.0000000  -0.0000000   0.0000000  -0.0000000  -0.0000000
    3   0.0015725  -0.0015410   0.0007895  -0.0007244   0.0037714  -0.0035358
 Max gradient component =       7.032E-03
 RMS gradient           =       2.788E-03
 Gradient time:  CPU 86.55 s  wall 21.75 s
 Geometry Optimization Parameters
   NAtoms,    NIC,     NZ,  NCons,   NDum,   NFix, NCnnct, MaxDiis
       12      78      12       0       0       0       0       0

 Cartesian Hessian Update
 Hessian updated using BFGS update


** GEOMETRY OPTIMIZATION IN DELOCALIZED INTERNAL COORDINATES **
   Searching for a Minimum

   Optimization Cycle:   2

                       Coordinates (Angstroms)
     ATOM                X               Y               Z
      1  C        -0.0011980621    0.0000000000   -0.0024050892
      2  C        -0.0055342369    0.0000000000    1.3990390276
      3  C         1.2072488589    0.0000000000    2.0993808453
      4  C         2.4205645196    0.0000000000    1.3960088541
      5  C         2.4395598603    0.0000000000   -0.0139601865
      6  C         1.2101407909    0.0000000000   -0.7230550124
      7  Cl       -1.5225805770    0.0000000000   -0.8372996306
      8  Br       -1.6662169579    0.0000000000    2.3259099598
      9  Br        1.2295215061    0.0000000000    4.0021580226
     10  Cl        3.9031737280    0.0000000000    2.2992063692
     11  I         4.3529405184    0.0000000000   -0.9932088659
     12  I         1.0908472797    0.0000000000   -2.8650642939
   Point Group: c1    Number of degrees of freedom:    30


   Energy is -20136.418784010

 Hessian updated using BFGS update

 12 Hessian modes will be used to form the next step
  Hessian Eigenvalues:
     0.120953    0.124457    0.200005    0.201019    0.247663    0.322728
     0.334879    0.341327    0.426727    0.440508    0.456543    0.567950

 Minimum search - taking simple RFO step
 Searching for Lamda that Minimizes Along All modes
 Value Taken    Lamda =  -0.00253175
 Step Taken.  Stepsize is  0.074060

                             Maximum     Tolerance    Cnvgd?
         Gradient           0.032953      0.000300      NO
         Displacement       0.071397      0.001200      NO
         Energy change     -0.002133      0.000001      NO


 New Cartesian Coordinates Obtained by Inverse Iteration

 Displacement from previous Coordinates is:  0.217049
 ----------------------------------------------------------------
             Standard Nuclear Orientation (Angstroms)
    I     Atom           X                Y                Z
 ----------------------------------------------------------------
    1      C      -0.0059796930     0.0000000000    -0.0015658459
    2      C      -0.0079505979     0.0000000000     1.4029115184
    3      C       1.2051912752     0.0000000000     2.1032796062
    4      C       2.4220010532     0.0000000000     1.4003337870
    5      C       2.4298913492     0.0000000000    -0.0082635987
    6      C       1.2100178189     0.0000000000    -0.7127344011
    7      Cl     -1.5284887557     0.0000000000    -0.8430641715
    8      Br     -1.6594253511     0.0000000000     2.3459152787
    9      Br      1.2088013447     0.0000000000     4.0060086597
   10      Cl      3.9124640691     0.0000000000     2.2988710410
   11      I       4.3038522554     0.0000000000    -1.0509343365
   12      I       1.1680924600     0.0000000000    -2.8540475374
 ----------------------------------------------------------------
 Nuclear Repulsion Energy =        3390.86162702 hartrees
 There are      123 alpha and      123 beta electrons
 Applying Cartesian multipole field
    Component          Value
    ---------          -----
     (2,0,0)        1.00000E-11
     (0,2,0)        2.00000E-11
     (0,0,2)       -3.00000E-11
 Nucleus-field energy     =    -0.0000000932 hartrees
 Requested basis set is 6-311++G(d,p)
 There are 148 shells and 412 basis functions
 A cutoff of  1.0D-11 yielded   6755 shell pairs
 There are     58766 function pairs (     65176 Cartesian)
 Smallest overlap matrix eigenvalue = 3.38E-07

 Q-Chem warning in module stvman/mkSTV.C, line 318:

 Overlap eigenvalue is smaller than square root of threshold
 Use THRESH >= 12 to get rid of this warning

 Linear dependence detected in AO basis
 Tighter screening thresholds may be required for diffuse basis sets
 Use S2THRESH > 14 and THRESH = 14 in case of SCF convergence issues
 Number of orthogonalized atomic orbitals = 410
 Maximum deviation from orthogonality = 1.540E-10
 Guess MOs from SCF MO coefficient file

 -----------------------------------------------------------------------
  General SCF calculation program by
  Eric Jon Sundstrom, Paul Horn, Yuezhi Mao, Dmitri Zuev, Alec White,
  David Stuck, Shaama M.S., Shane Yost, Joonho Lee, David Small,
  Daniel Levine, Susi Lehtola, Hugh Burton, Evgeny Epifanovsky,
  Bang C. Huynh
 -----------------------------------------------------------------------
 Exchange:     0.2000 Hartree-Fock + 0.0800 Slater + 0.7200 B88
 Correlation:  0.1900 VWN1RPA + 0.8100 LYP
 Using SG-1 standard quadrature grid
 using 4 threads for integral computing
 -------------------------------------------------------
 OpenMP Integral computing Module                
 Release: version 2.0, May 2017, Q-Chem Inc. Pleasanton 
 -------------------------------------------------------
 A restricted SCF calculation will be
 performed using DIIS
 SCF converges when DIIS error is below 1.0e-08
 ---------------------------------------
  Cycle       Energy         DIIS error
 ---------------------------------------
    1  -20136.4189060262      2.24e-04  
    2  -20136.4198027401      8.74e-05  
    3  -20136.4196245317      1.25e-04  
    4  -20136.4199569232      3.07e-05  
    5  -20136.4199782165      8.16e-06  
    6  -20136.4199795157      2.10e-06  
    7  -20136.4199796061      6.38e-07  
    8  -20136.4199796127      3.22e-07  
    9  -20136.4199796159      9.42e-08  
   10  -20136.4199796151      1.29e-08  
   11  -20136.4199796169      6.69e-09  Convergence criterion met
 ---------------------------------------
 SCF time:   CPU 214.93s  wall 57.00s 
 SCF   energy in the final basis set =   -20136.4199796169
 Total energy in the final basis set =   -20136.4199796169

 --------------------------------------------------------------

                    Orbital Energies (a.u.)
 --------------------------------------------------------------

 Alpha MOs
 -- Occupied --
*****************-482.8574-482.8573-176.3208-176.3207-165.7247-165.7246
********-165.7224-165.7222-165.7222-101.5827-101.5827 -62.5102 -62.5101
-56.3310 -56.3309 -56.3268 -56.3267 -56.3264 -56.3263 -35.8172 -35.8172
-31.3108 -31.3107 -31.3044 -31.3043 -31.3039 -31.3038 -22.9612 -22.9611
-22.9598 -22.9597 -22.9594 -22.9593 -22.9550 -22.9550 -22.9549 -22.9549
-10.2898 -10.2896 -10.2825 -10.2820 -10.2750 -10.2745  -9.4976  -9.4976
 -8.7191  -8.7190  -7.2626  -7.2625  -7.2525  -7.2524  -7.2515  -7.2514
 -6.5514  -6.5514  -6.5375  -6.5374  -6.5364  -6.5363  -6.3666  -6.3665
 -4.7796  -4.7796  -4.7642  -4.7641  -4.7633  -4.7632  -2.6621  -2.6621
 -2.6585  -2.6583  -2.6576  -2.6575  -2.6465  -2.6464  -2.6464  -2.6463
 -2.0452  -2.0451  -2.0407  -2.0407  -2.0400  -2.0399  -2.0267  -2.0266
 -2.0265  -2.0264  -0.9564  -0.9173  -0.8721  -0.8536  -0.8219  -0.7710
 -0.7590  -0.6896  -0.6753  -0.6234  -0.6099  -0.5538  -0.5150  -0.4847
 -0.4652  -0.4429  -0.4377  -0.4085  -0.4068  -0.3863  -0.3770  -0.3564
 -0.3562  -0.3525  -0.3320  -0.3291  -0.3020  -0.3011  -0.2987  -0.2923
 -0.2659  -0.2624  -0.2558
 -- Virtual --
 -0.1072  -0.0724  -0.0684  -0.0567  -0.0488  -0.0095  -0.0044   0.0051
  0.0157   0.0304   0.0311   0.0427   0.0481   0.0620   0.0628   0.0646
  0.0647   0.0706   0.0809   0.0809   0.0857   0.0898   0.0968   0.0979
  0.0980   0.1053   0.1192   0.1244   0.1341   0.1411   0.1466   0.1522
  0.1573   0.1614   0.1638   0.1651   0.1736   0.1818   0.2008   0.2053
  0.2071   0.2093   0.2146   0.2168   0.2191   0.2211   0.2405   0.2412
  0.2488   0.2620   0.2732   0.2750   0.2820   0.2893   0.3061   0.3272
  0.3505   0.3618   0.3772   0.3845   0.3939   0.3947   0.3993   0.4103
  0.4159   0.4231   0.4344   0.4352   0.4368   0.4418   0.4432   0.4574
  0.4612   0.4794   0.4917   0.4990   0.4992   0.5052   0.5094   0.5148
  0.5186   0.5305   0.5343   0.5458   0.5519   0.5571   0.5661   0.5726
  0.5798   0.5923   0.5989   0.6008   0.6114   0.6320   0.6774   0.6797
  0.6972   0.7035   0.7353   0.7370   0.7539   0.7553   0.7598   0.7743
  0.7978   0.8195   0.8200   0.8252   0.8330   0.8368   0.8448   0.8507
  0.8739   0.8763   0.9150   0.9188   0.9276   0.9402   0.9459   0.9589
  0.9649   1.0086   1.0321   1.0548   1.0829   1.1041   1.1209   1.1771
  1.1853   1.2080   1.2140   1.2257   1.2297   1.2615   1.2731   1.3398
  1.3414   1.3746   1.3817   1.4056   1.4300   1.4520   1.4612   1.4639
  1.5454   1.5546   1.5563   1.6205   1.7203   1.7313   1.7542   1.7627
  1.8130   1.8161   1.8405   1.8414   1.9052   1.9857   2.0020   2.0399
  2.0551   2.1037   2.1358   2.1870   2.1980   2.2261   2.2457   2.2474
  2.2561   2.2591   2.2595   2.3210   2.3373   2.3868   2.4524   2.4978
  2.5438   2.5606   2.5687   2.7018   2.7222   2.8136   2.8240   2.8255
  2.8792   3.0148   3.0375   3.0513   3.0829   3.1334   3.1976   3.3760
  3.4354   3.6259   3.7937   3.8536   3.9460   3.9645   3.9799   3.9835
  3.9937   3.9948   4.0279   4.0420   4.0447   4.0572   4.0715   4.1013
  4.1017   4.1796   4.2003   4.2495   4.2706   4.3135   4.3667   4.4101
  4.4426   4.5455   4.7878   5.9974   6.0381   6.0825   6.1065   6.1307
  6.1992   6.6955   6.8184   7.5356   7.5690   7.6534   7.6615   7.7111
  7.7865   9.7482   9.7840  23.1782  23.7502  23.7588  23.8926  23.9134
 23.9835  25.8023  25.8303  26.1264  26.2221  26.5727  26.6431  27.8473
 27.9501  28.3377  28.3685  28.3982  28.4085  28.4309  28.4441  28.5228
 28.5287  28.5405  28.5434  28.5600  28.5635  28.5955  28.6327  28.6877
 28.7557  47.9584  48.0605 127.8799 127.9033 127.9358 127.9448 127.9560
127.9934 151.6432 151.7311 215.7382 215.7793 289.7311 289.7660 289.8478
289.8632 289.9352 290.00861020.76471020.89211901.80551901.8974
 --------------------------------------------------------------

          Ground-State Mulliken Net Atomic Charges

     Atom                 Charge (a.u.)
  ----------------------------------------
      1 C                     0.080672
      2 C                    -0.264471
      3 C                    -0.262936
      4 C                     0.106214
      5 C                    -0.330116
      6 C                    -0.346766
      7 Cl                    0.568038
      8 Br                   -0.172724
      9 Br                   -0.171597
     10 Cl                    0.567173
     11 I                     0.113452
     12 I                     0.113063
  ----------------------------------------
  Sum of atomic charges =     0.000000

 -----------------------------------------------------------------
                    Cartesian Multipole Moments
 -----------------------------------------------------------------
    Charge (ESU x 10^10)
                -0.0000
    Dipole Moment (Debye)
         X       0.2228      Y      -0.0000      Z      -0.4039
       Tot       0.4612
    Quadrupole Moments (Debye-Ang)
        XX    -147.9713     XY      -0.0000     YY    -154.0518
        XZ      -3.0401     YZ       0.0000     ZZ    -145.9688
    Octopole Moments (Debye-Ang^2)
       XXX    -629.3953    XXY      -0.0000    XYY    -220.8244
       YYY      -0.0000    XXZ     -57.2172    XYZ       0.0000
       YYZ     -47.0928    XZZ    -210.2721    YZZ       0.0000
       ZZZ    -145.3357
    Hexadecapole Moments (Debye-Ang^3)
      XXXX   -5534.6974   XXXY      -0.0000   XXYY   -1027.6918
      XYYY      -0.0000   YYYY    -195.7462   XXXZ      42.2088
      XXYZ       0.0000   XYYZ      49.6482   YYYZ       0.0000
      XXZZ   -1707.2993   XYZZ      -0.0000   YYZZ    -860.4941
      XZZZ     119.4603   YZZZ       0.0000   ZZZZ   -4535.9974
 -----------------------------------------------------------------
 Calculating analytic gradient of the SCF energy
 Gradient of SCF Energy
            1           2           3           4           5           6
    1  -0.0023374   0.0000463  -0.0005171   0.0010316   0.0013500   0.0001745
    2   0.0000000  -0.0000000  -0.0000000  -0.0000000  -0.0000000   0.0000000
    3   0.0002674   0.0003891   0.0002377   0.0022199  -0.0006919  -0.0008196
            7           8           9          10          11          12
    1  -0.0006741  -0.0004712  -0.0005052  -0.0004581   0.0012429   0.0011178
    2   0.0000000  -0.0000000  -0.0000000  -0.0000000  -0.0000000  -0.0000000
    3   0.0009783   0.0006542   0.0007885   0.0010223  -0.0022265  -0.0028194
 Max gradient component =       2.819E-03
 RMS gradient           =       9.846E-04
 Gradient time:  CPU 86.65 s  wall 21.77 s
 Geometry Optimization Parameters
   NAtoms,    NIC,     NZ,  NCons,   NDum,   NFix, NCnnct, MaxDiis
       12      78      12       0       0       0       0       0

 Cartesian Hessian Update
 Hessian updated using BFGS update


** GEOMETRY OPTIMIZATION IN DELOCALIZED INTERNAL COORDINATES **
   Searching for a Minimum

   Optimization Cycle:   3

                       Coordinates (Angstroms)
     ATOM                X               Y               Z
      1  C        -0.0059796930    0.0000000000   -0.0015658459
      2  C        -0.0079505979    0.0000000000    1.4029115184
      3  C         1.2051912752    0.0000000000    2.1032796062
      4  C         2.4220010532    0.0000000000    1.4003337870
      5  C         2.4298913492    0.0000000000   -0.0082635987
      6  C         1.2100178189    0.0000000000   -0.7127344011
      7  Cl       -1.5284887557    0.0000000000   -0.8430641715
      8  Br       -1.6594253511    0.0000000000    2.3459152787
      9  Br        1.2088013447    0.0000000000    4.0060086597
     10  Cl        3.9124640691    0.0000000000    2.2988710410
     11  I         4.3038522554    0.0000000000   -1.0509343365
     12  I         1.1680924600    0.0000000000   -2.8540475374
   Point Group: c1    Number of degrees of freedom:    30


   Energy is -20136.419979617

 Hessian updated using BFGS update

 14 Hessian modes will be used to form the next step
  Hessian Eigenvalues:
     0.119863    0.124466    0.200340    0.201019    0.246117    0.249962
     0.322781    0.334879    0.396865    0.426410    0.428540    0.453087
     0.464432    0.567742

 Minimum search - taking simple RFO step
 Searching for Lamda that Minimizes Along All modes
 Value Taken    Lamda =  -0.00035197
 Step Taken.  Stepsize is  0.041299

                             Maximum     Tolerance    Cnvgd?
         Gradient           0.006088      0.000300      NO
         Displacement       0.022869      0.001200      NO
         Energy change     -0.001196      0.000001      NO


 New Cartesian Coordinates Obtained by Inverse Iteration

 Displacement from previous Coordinates is:  0.074066
 ----------------------------------------------------------------
             Standard Nuclear Orientation (Angstroms)
    I     Atom           X                Y                Z
 ----------------------------------------------------------------
    1      C      -0.0038419460     0.0000000000    -0.0014322772
    2      C      -0.0078337075     0.0000000000     1.4020731205
    3      C       1.2055072693     0.0000000000     2.1020996026
    4      C       2.4197642359     0.0000000000     1.3976765829
    5      C       2.4251471634     0.0000000000    -0.0057564097
    6      C       1.2091171627     0.0000000000    -0.7081506941
    7      Cl     -1.5181923088     0.0000000000    -0.8567802654
    8      Br     -1.6591589546     0.0000000000     2.3410530429
    9      Br      1.2153540937     0.0000000000     4.0025138305
   10      Cl      3.9179519081     0.0000000000     2.2824746421
   11      I       4.2953075339     0.0000000000    -1.0328440119
   12      I       1.1593447780     0.0000000000    -2.8362171633
 ----------------------------------------------------------------
 Nuclear Repulsion Energy =        3399.51967188 hartrees
 There are      123 alpha and      123 beta electrons
 Applying Cartesian multipole field
    Component          Value
    ---------          -----
     (2,0,0)        1.00000E-11
     (0,2,0)        2.00000E-11
     (0,0,2)       -3.00000E-11
 Nucleus-field energy     =    -0.0000000923 hartrees
 Requested basis set is 6-311++G(d,p)
 There are 148 shells and 412 basis functions
 A cutoff of  1.0D-11 yielded   6764 shell pairs
 There are     58810 function pairs (     65226 Cartesian)
 Smallest overlap matrix eigenvalue = 3.33E-07

 Q-Chem warning in module stvman/mkSTV.C, line 318:

 Overlap eigenvalue is smaller than square root of threshold
 Use THRESH >= 12 to get rid of this warning

 Linear dependence detected in AO basis
 Tighter screening thresholds may be required for diffuse basis sets
 Use S2THRESH > 14 and THRESH = 14 in case of SCF convergence issues
 Number of orthogonalized atomic orbitals = 410
 Maximum deviation from orthogonality = 1.751E-10
 Guess MOs from SCF MO coefficient file

 -----------------------------------------------------------------------
  General SCF calculation program by
  Eric Jon Sundstrom, Paul Horn, Yuezhi Mao, Dmitri Zuev, Alec White,
  David Stuck, Shaama M.S., Shane Yost, Joonho Lee, David Small,
  Daniel Levine, Susi Lehtola, Hugh Burton, Evgeny Epifanovsky,
  Bang C. Huynh
 -----------------------------------------------------------------------
 Exchange:     0.2000 Hartree-Fock + 0.0800 Slater + 0.7200 B88
 Correlation:  0.1900 VWN1RPA + 0.8100 LYP
 Using SG-1 standard quadrature grid
 using 4 threads for integral computing
 -------------------------------------------------------
 OpenMP Integral computing Module                
 Release: version 2.0, May 2017, Q-Chem Inc. Pleasanton 
 -------------------------------------------------------
 A restricted SCF calculation will be
 performed using DIIS
 SCF converges when DIIS error is below 1.0e-08
 ---------------------------------------
  Cycle       Energy         DIIS error
 ---------------------------------------
    1  -20136.4198484786      1.26e-04  
    2  -20136.4199895019      6.08e-05  
    3  -20136.4198476035      9.83e-05  
    4  -20136.4200740267      7.02e-06  
    5  -20136.4200749702      2.89e-06  
    6  -20136.4200751281      1.24e-06  
    7  -20136.4200751607      2.43e-07  
    8  -20136.4200751609      9.54e-08  
    9  -20136.4200751623      2.79e-08  
   10  -20136.4200751598      7.69e-09  Convergence criterion met
 ---------------------------------------
 SCF time:   CPU 195.87s  wall 52.00s 
 SCF   energy in the final basis set =   -20136.4200751598
 Total energy in the final basis set =   -20136.4200751598

 --------------------------------------------------------------

                    Orbital Energies (a.u.)
 --------------------------------------------------------------

 Alpha MOs
 -- Occupied --
*****************-482.8574-482.8573-176.3204-176.3203-165.7243-165.7242
********-165.7219-165.7218-165.7217-101.5825-101.5825 -62.5103 -62.5101
-56.3310 -56.3309 -56.3269 -56.3268 -56.3264 -56.3263 -35.8169 -35.8167
-31.3104 -31.3103 -31.3041 -31.3039 -31.3035 -31.3034 -22.9608 -22.9606
-22.9594 -22.9593 -22.9590 -22.9589 -22.9546 -22.9546 -22.9545 -22.9545
-10.2888 -10.2887 -10.2822 -10.2817 -10.2732 -10.2727  -9.4975  -9.4974
 -8.7191  -8.7190  -7.2624  -7.2624  -7.2524  -7.2523  -7.2514  -7.2513
 -6.5515  -6.5514  -6.5376  -6.5375  -6.5364  -6.5363  -6.3663  -6.3662
 -4.7793  -4.7792  -4.7640  -4.7638  -4.7630  -4.7628  -2.6621  -2.6621
 -2.6586  -2.6584  -2.6576  -2.6575  -2.6465  -2.6464  -2.6464  -2.6463
 -2.0450  -2.0448  -2.0404  -2.0404  -2.0397  -2.0396  -2.0264  -2.0263
 -2.0263  -2.0262  -0.9575  -0.9179  -0.8726  -0.8546  -0.8225  -0.7717
 -0.7601  -0.6909  -0.6758  -0.6237  -0.6097  -0.5550  -0.5153  -0.4847
 -0.4661  -0.4433  -0.4380  -0.4090  -0.4073  -0.3868  -0.3778  -0.3567
 -0.3565  -0.3527  -0.3323  -0.3295  -0.3011  -0.3008  -0.2990  -0.2930
 -0.2659  -0.2619  -0.2551
 -- Virtual --
 -0.1054  -0.0719  -0.0678  -0.0555  -0.0464  -0.0084  -0.0045   0.0052
  0.0160   0.0306   0.0311   0.0426   0.0481   0.0621   0.0628   0.0645
  0.0654   0.0706   0.0809   0.0815   0.0856   0.0896   0.0965   0.0979
  0.0981   0.1049   0.1192   0.1246   0.1341   0.1414   0.1468   0.1516
  0.1571   0.1611   0.1642   0.1653   0.1744   0.1824   0.2011   0.2051
  0.2082   0.2103   0.2148   0.2177   0.2196   0.2211   0.2413   0.2413
  0.2486   0.2622   0.2734   0.2748   0.2838   0.2903   0.3071   0.3285
  0.3514   0.3605   0.3767   0.3856   0.3951   0.3952   0.3982   0.4126
  0.4160   0.4245   0.4348   0.4363   0.4369   0.4426   0.4462   0.4582
  0.4618   0.4805   0.4927   0.4990   0.5007   0.5040   0.5094   0.5153
  0.5183   0.5308   0.5351   0.5454   0.5522   0.5603   0.5657   0.5727
  0.5800   0.5923   0.5996   0.6053   0.6158   0.6320   0.6781   0.6788
  0.6976   0.7067   0.7353   0.7369   0.7564   0.7602   0.7617   0.7758
  0.7982   0.8202   0.8206   0.8243   0.8330   0.8368   0.8459   0.8507
  0.8738   0.8759   0.9164   0.9187   0.9267   0.9407   0.9459   0.9603
  0.9673   1.0095   1.0333   1.0546   1.0871   1.1048   1.1219   1.1783
  1.1864   1.2092   1.2156   1.2257   1.2303   1.2623   1.2734   1.3413
  1.3433   1.3763   1.3857   1.4079   1.4329   1.4547   1.4640   1.4670
  1.5454   1.5570   1.5586   1.6234   1.7215   1.7332   1.7564   1.7652
  1.8153   1.8181   1.8430   1.8432   1.9074   1.9857   2.0051   2.0403
  2.0565   2.1050   2.1374   2.1878   2.2015   2.2281   2.2476   2.2502
  2.2593   2.2597   2.2616   2.3216   2.3428   2.3879   2.4546   2.4991
  2.5451   2.5620   2.5699   2.7025   2.7231   2.8175   2.8251   2.8263
  2.8803   3.0169   3.0403   3.0579   3.0851   3.1368   3.2017   3.3801
  3.4377   3.6320   3.7968   3.8572   3.9464   3.9649   3.9808   3.9840
  3.9935   3.9962   4.0285   4.0440   4.0450   4.0592   4.0710   4.1019
  4.1043   4.1827   4.2019   4.2516   4.2712   4.3147   4.3667   4.4135
  4.4435   4.5523   4.7942   5.9984   6.0395   6.0860   6.1101   6.1333
  6.2037   6.6969   6.8191   7.5355   7.5692   7.6536   7.6613   7.7124
  7.7874   9.7487   9.7843  23.1781  23.7584  23.7648  23.9037  23.9240
 23.9933  25.8025  25.8308  26.1299  26.2248  26.5761  26.6471  27.8501
 27.9544  28.3386  28.3698  28.4009  28.4112  28.4334  28.4462  28.5232
 28.5291  28.5415  28.5441  28.5606  28.5648  28.5973  28.6344  28.6898
 28.7585  47.9594  48.0609 127.8808 127.9044 127.9380 127.9471 127.9578
127.9959 151.6458 151.7353 215.7387 215.7798 289.7310 289.7663 289.8485
289.8628 289.9361 290.00961020.76601020.89251901.80831901.9018
 --------------------------------------------------------------

          Ground-State Mulliken Net Atomic Charges

     Atom                 Charge (a.u.)
  ----------------------------------------
      1 C                     0.083540
      2 C                    -0.246122
      3 C                    -0.247632
      4 C                     0.101933
      5 C                    -0.343272
      6 C                    -0.365545
      7 Cl                    0.568750
      8 Br                   -0.172340
      9 Br                   -0.171663
     10 Cl                    0.567706
     11 I                     0.112430
     12 I                     0.112215
  ----------------------------------------
  Sum of atomic charges =     0.000000

 -----------------------------------------------------------------
                    Cartesian Multipole Moments
 -----------------------------------------------------------------
    Charge (ESU x 10^10)
                -0.0000
    Dipole Moment (Debye)
         X       0.2154      Y      -0.0000      Z      -0.3909
       Tot       0.4463
    Quadrupole Moments (Debye-Ang)
        XX    -147.9576     XY      -0.0000     YY    -153.9694
        XZ      -2.8606     YZ      -0.0000     ZZ    -146.1101
    Octopole Moments (Debye-Ang^2)
       XXX    -628.2815    XXY      -0.0000    XYY    -220.4839
       YYY      -0.0000    XXZ     -57.0777    XYZ      -0.0000
       YYZ     -47.6242    XZZ    -210.8218    YZZ       0.0000
       ZZZ    -146.5609
    Hexadecapole Moments (Debye-Ang^3)
      XXXX   -5517.3689   XXXY      -0.0000   XXYY   -1024.8205
      XYYY      -0.0000   YYYY    -195.5498   XXXZ      34.5185
      XXYZ      -0.0000   XYYZ      45.7884   YYYZ      -0.0000
      XXZZ   -1702.2496   XYZZ      -0.0000   YYZZ    -854.6447
      XZZZ     110.5751   YZZZ      -0.0000   ZZZZ   -4507.4430
 -----------------------------------------------------------------
 Calculating analytic gradient of the SCF energy
 Gradient of SCF Energy
            1           2           3           4           5           6
    1   0.0000055   0.0001972  -0.0001105   0.0003304  -0.0004497   0.0003995
    2   0.0000000  -0.0000000  -0.0000000   0.0000000  -0.0000000   0.0000000
    3  -0.0006367   0.0000889  -0.0001369  -0.0002437  -0.0000346   0.0008047
            7           8           9          10          11          12
    1   0.0008217   0.0000653  -0.0001842   0.0001944  -0.0009103  -0.0003593
    2   0.0000000   0.0000000  -0.0000000  -0.0000000   0.0000000  -0.0000000
    3  -0.0007848   0.0002031  -0.0000308  -0.0011101   0.0009068   0.0009743
 Max gradient component =       1.110E-03
 RMS gradient           =       4.420E-04
 Gradient time:  CPU 87.07 s  wall 21.88 s
 Geometry Optimization Parameters
   NAtoms,    NIC,     NZ,  NCons,   NDum,   NFix, NCnnct, MaxDiis
       12      78      12       0       0       0       0       0

 Cartesian Hessian Update
 Hessian updated using BFGS update


** GEOMETRY OPTIMIZATION IN DELOCALIZED INTERNAL COORDINATES **
   Searching for a Minimum

   Optimization Cycle:   4

                       Coordinates (Angstroms)
     ATOM                X               Y               Z
      1  C        -0.0038419460    0.0000000000   -0.0014322772
      2  C        -0.0078337075    0.0000000000    1.4020731205
      3  C         1.2055072693    0.0000000000    2.1020996026
      4  C         2.4197642359    0.0000000000    1.3976765829
      5  C         2.4251471634    0.0000000000   -0.0057564097
      6  C         1.2091171627    0.0000000000   -0.7081506941
      7  Cl       -1.5181923088    0.0000000000   -0.8567802654
      8  Br       -1.6591589546    0.0000000000    2.3410530429
      9  Br        1.2153540937    0.0000000000    4.0025138305
     10  Cl        3.9179519081    0.0000000000    2.2824746421
     11  I         4.2953075339    0.0000000000   -1.0328440119
     12  I         1.1593447780    0.0000000000   -2.8362171633
   Point Group: c1    Number of degrees of freedom:    30


   Energy is -20136.420075160

 Hessian updated using BFGS update

 16 Hessian modes will be used to form the next step
  Hessian Eigenvalues:
     0.123290    0.129233    0.199066    0.201023    0.247861    0.249967
     0.286000    0.322451    0.334880    0.414875    0.426731    0.441254
     0.460512    0.464878    0.503634    0.574575

 Minimum search - taking simple RFO step
 Searching for Lamda that Minimizes Along All modes
 Value Taken    Lamda =  -0.00006666
 Step Taken.  Stepsize is  0.013849

                             Maximum     Tolerance    Cnvgd?
         Gradient           0.004639      0.000300      NO
         Displacement       0.011134      0.001200      NO
         Energy change     -0.000096      0.000001      NO


 New Cartesian Coordinates Obtained by Inverse Iteration

 Displacement from previous Coordinates is:  0.029496
 ----------------------------------------------------------------
             Standard Nuclear Orientation (Angstroms)
    I     Atom           X                Y                Z
 ----------------------------------------------------------------
    1      C      -0.0037965656     0.0000000000    -0.0013793094
    2      C      -0.0074464794     0.0000000000     1.4017033303
    3      C       1.2056398779     0.0000000000     2.1016278849
    4      C       2.4197437852     0.0000000000     1.3975675910
    5      C       2.4265468621     0.0000000000    -0.0071098077
    6      C       1.2093080902     0.0000000000    -0.7102602152
    7      Cl     -1.5230510936     0.0000000000    -0.8487828092
    8      Br     -1.6598194398     0.0000000000     2.3386321150
    9      Br      1.2174114737     0.0000000000     4.0020645948
   10      Cl      3.9137159779     0.0000000000     2.2903658450
   11      I       4.2993122572     0.0000000000    -1.0367559433
   12      I       1.1609024820     0.0000000000    -2.8409632763
 ----------------------------------------------------------------
 Nuclear Repulsion Energy =        3397.16966185 hartrees
 There are      123 alpha and      123 beta electrons
 Applying Cartesian multipole field
    Component          Value
    ---------          -----
     (2,0,0)        1.00000E-11
     (0,2,0)        2.00000E-11
     (0,0,2)       -3.00000E-11
 Nucleus-field energy     =    -0.0000000924 hartrees
 Requested basis set is 6-311++G(d,p)
 There are 148 shells and 412 basis functions
 A cutoff of  1.0D-11 yielded   6761 shell pairs
 There are     58789 function pairs (     65205 Cartesian)
 Smallest overlap matrix eigenvalue = 3.33E-07

 Q-Chem warning in module stvman/mkSTV.C, line 318:

 Overlap eigenvalue is smaller than square root of threshold
 Use THRESH >= 12 to get rid of this warning

 Linear dependence detected in AO basis
 Tighter screening thresholds may be required for diffuse basis sets
 Use S2THRESH > 14 and THRESH = 14 in case of SCF convergence issues
 Number of orthogonalized atomic orbitals = 410
 Maximum deviation from orthogonality = 1.655E-10
 Guess MOs from SCF MO coefficient file

 -----------------------------------------------------------------------
  General SCF calculation program by
  Eric Jon Sundstrom, Paul Horn, Yuezhi Mao, Dmitri Zuev, Alec White,
  David Stuck, Shaama M.S., Shane Yost, Joonho Lee, David Small,
  Daniel Levine, Susi Lehtola, Hugh Burton, Evgeny Epifanovsky,
  Bang C. Huynh
 -----------------------------------------------------------------------
 Exchange:     0.2000 Hartree-Fock + 0.0800 Slater + 0.7200 B88
 Correlation:  0.1900 VWN1RPA + 0.8100 LYP
 Using SG-1 standard quadrature grid
 using 4 threads for integral computing
 -------------------------------------------------------
 OpenMP Integral computing Module                
 Release: version 2.0, May 2017, Q-Chem Inc. Pleasanton 
 -------------------------------------------------------
 A restricted SCF calculation will be
 performed using DIIS
 SCF converges when DIIS error is below 1.0e-08
 ---------------------------------------
  Cycle       Energy         DIIS error
 ---------------------------------------
    1  -20136.4200609577      4.74e-05  
    2  -20136.4200971048      1.80e-05  
    3  -20136.4200790488      3.32e-05  
    4  -20136.4201043313      2.71e-06  
    5  -20136.4201044920      5.52e-07  
    6  -20136.4201044951      4.02e-07  
    7  -20136.4201044994      1.07e-07  
    8  -20136.4201044995      3.79e-08  
    9  -20136.4201044979      7.46e-09  Convergence criterion met
 ---------------------------------------
 SCF time:   CPU 176.55s  wall 47.00s 
 SCF   energy in the final basis set =   -20136.4201044979
 Total energy in the final basis set =   -20136.4201044979

 --------------------------------------------------------------

                    Orbital Energies (a.u.)
 --------------------------------------------------------------

 Alpha MOs
 -- Occupied --
*****************-482.8574-482.8573-176.3206-176.3204-165.7244-165.7243
********-165.7221-165.7220-165.7219-101.5825-101.5825 -62.5102 -62.5101
-56.3310 -56.3309 -56.3268 -56.3267 -56.3264 -56.3263 -35.8170 -35.8169
-31.3105 -31.3104 -31.3042 -31.3041 -31.3037 -31.3036 -22.9609 -22.9608
-22.9595 -22.9594 -22.9592 -22.9591 -22.9548 -22.9548 -22.9546 -22.9546
-10.2889 -10.2888 -10.2821 -10.2816 -10.2738 -10.2732  -9.4974  -9.4974
 -8.7191  -8.7190  -7.2624  -7.2624  -7.2523  -7.2523  -7.2513  -7.2513
 -6.5514  -6.5514  -6.5376  -6.5374  -6.5364  -6.5363  -6.3664  -6.3663
 -4.7794  -4.7793  -4.7641  -4.7639  -4.7631  -4.7630  -2.6621  -2.6621
 -2.6586  -2.6583  -2.6576  -2.6575  -2.6465  -2.6464  -2.6464  -2.6463
 -2.0451  -2.0449  -2.0405  -2.0405  -2.0399  -2.0397  -2.0266  -2.0264
 -2.0264  -2.0263  -0.9574  -0.9177  -0.8723  -0.8544  -0.8224  -0.7715
 -0.7599  -0.6906  -0.6756  -0.6236  -0.6099  -0.5547  -0.5153  -0.4846
 -0.4660  -0.4432  -0.4379  -0.4088  -0.4072  -0.3868  -0.3776  -0.3567
 -0.3565  -0.3526  -0.3318  -0.3294  -0.3011  -0.3011  -0.2990  -0.2928
 -0.2659  -0.2620  -0.2554
 -- Virtual --
 -0.1058  -0.0721  -0.0678  -0.0557  -0.0470  -0.0088  -0.0044   0.0053
  0.0160   0.0305   0.0311   0.0426   0.0481   0.0621   0.0628   0.0646
  0.0653   0.0706   0.0809   0.0814   0.0856   0.0897   0.0966   0.0979
  0.0980   0.1051   0.1192   0.1246   0.1341   0.1414   0.1467   0.1519
  0.1573   0.1612   0.1645   0.1649   0.1741   0.1821   0.2009   0.2051
  0.2080   0.2101   0.2149   0.2176   0.2194   0.2210   0.2410   0.2414
  0.2485   0.2622   0.2733   0.2750   0.2833   0.2902   0.3069   0.3283
  0.3512   0.3611   0.3769   0.3852   0.3946   0.3953   0.3985   0.4122
  0.4159   0.4244   0.4347   0.4363   0.4369   0.4422   0.4450   0.4579
  0.4615   0.4804   0.4924   0.4990   0.5004   0.5043   0.5093   0.5158
  0.5185   0.5310   0.5349   0.5455   0.5522   0.5594   0.5656   0.5727
  0.5800   0.5923   0.5995   0.6037   0.6146   0.6321   0.6786   0.6786
  0.6975   0.7060   0.7356   0.7375   0.7559   0.7586   0.7612   0.7751
  0.7981   0.8199   0.8204   0.8247   0.8331   0.8372   0.8454   0.8508
  0.8745   0.8760   0.9160   0.9188   0.9274   0.9406   0.9460   0.9600
  0.9666   1.0093   1.0331   1.0549   1.0860   1.1046   1.1215   1.1790
  1.1857   1.2089   1.2153   1.2255   1.2306   1.2624   1.2733   1.3409
  1.3429   1.3758   1.3848   1.4065   1.4324   1.4540   1.4629   1.4662
  1.5455   1.5569   1.5577   1.6228   1.7214   1.7328   1.7558   1.7649
  1.8150   1.8179   1.8426   1.8429   1.9070   1.9857   2.0046   2.0404
  2.0562   2.1054   2.1361   2.1886   2.2006   2.2277   2.2476   2.2493
  2.2590   2.2598   2.2615   2.3214   2.3418   2.3876   2.4545   2.4991
  2.5447   2.5616   2.5696   2.7024   2.7228   2.8169   2.8249   2.8262
  2.8802   3.0167   3.0399   3.0568   3.0845   3.1362   3.2011   3.3798
  3.4368   3.6311   3.7960   3.8566   3.9464   3.9647   3.9809   3.9840
  3.9934   3.9958   4.0281   4.0435   4.0450   4.0592   4.0707   4.1019
  4.1036   4.1816   4.2019   4.2510   4.2714   4.3144   4.3667   4.4125
  4.4435   4.5507   4.7929   5.9981   6.0391   6.0854   6.1092   6.1323
  6.2023   6.6971   6.8188   7.5356   7.5692   7.6536   7.6613   7.7128
  7.7874   9.7486   9.7843  23.1781  23.7573  23.7635  23.9022  23.9216
 23.9917  25.8026  25.8309  26.1294  26.2248  26.5750  26.6459  27.8492
 27.9534  28.3383  28.3694  28.4002  28.4106  28.4327  28.4453  28.5231
 28.5289  28.5412  28.5441  28.5603  28.5644  28.5968  28.6338  28.6892
 28.7578  47.9596  48.0607 127.8805 127.9041 127.9375 127.9465 127.9571
127.9951 151.6450 151.7342 215.7385 215.7798 289.7310 289.7663 289.8487
289.8628 289.9363 290.00961020.76631020.89231901.80741901.9006
 --------------------------------------------------------------

          Ground-State Mulliken Net Atomic Charges

     Atom                 Charge (a.u.)
  ----------------------------------------
      1 C                     0.081836
      2 C                    -0.251517
      3 C                    -0.252686
      4 C                     0.099705
      5 C                    -0.335579
      6 C                    -0.358642
      7 Cl                    0.568347
      8 Br                   -0.172530
      9 Br                   -0.171742
     10 Cl                    0.567434
     11 I                     0.112715
     12 I                     0.112659
  ----------------------------------------
  Sum of atomic charges =     0.000000

 -----------------------------------------------------------------
                    Cartesian Multipole Moments
 -----------------------------------------------------------------
    Charge (ESU x 10^10)
                -0.0000
    Dipole Moment (Debye)
         X       0.2175      Y      -0.0000      Z      -0.3963
       Tot       0.4521
    Quadrupole Moments (Debye-Ang)
        XX    -147.9502     XY       0.0000     YY    -153.9863
        XZ      -2.8931     YZ      -0.0000     ZZ    -146.0818
    Octopole Moments (Debye-Ang^2)
       XXX    -628.7702    XXY       0.0000    XYY    -220.6052
       YYY       0.0000    XXZ     -57.0795    XYZ      -0.0000
       YYZ     -47.4875    XZZ    -210.5102    YZZ      -0.0000
       ZZZ    -146.3076
    Hexadecapole Moments (Debye-Ang^3)
      XXXX   -5523.9809   XXXY       0.0000   XXYY   -1025.9735
      XYYY       0.0000   YYYY    -195.5882   XXXZ      35.0006
      XXYZ      -0.0000   XYYZ      46.3545   YYYZ      -0.0000
      XXZZ   -1703.2954   XYZZ       0.0000   YYZZ    -855.6646
      XZZZ     112.7264   YZZZ      -0.0000   ZZZZ   -4512.2133
 -----------------------------------------------------------------
 Calculating analytic gradient of the SCF energy
 Gradient of SCF Energy
            1           2           3           4           5           6
    1  -0.0002916   0.0001004   0.0000653   0.0000287  -0.0000510   0.0002007
    2   0.0000000  -0.0000000  -0.0000000   0.0000000   0.0000000  -0.0000000
    3  -0.0000452  -0.0001246  -0.0001570   0.0002953  -0.0001865   0.0001898
            7           8           9          10          11          12
    1   0.0000773  -0.0000731   0.0002725  -0.0002861  -0.0000917   0.0000487
    2   0.0000000   0.0000000   0.0000000   0.0000000  -0.0000000  -0.0000000
    3   0.0002780  -0.0002870  -0.0000838   0.0000566   0.0000281   0.0000362
 Max gradient component =       2.953E-04
 RMS gradient           =       1.388E-04
 Gradient time:  CPU 87.26 s  wall 21.92 s
 Geometry Optimization Parameters
   NAtoms,    NIC,     NZ,  NCons,   NDum,   NFix, NCnnct, MaxDiis
       12      78      12       0       0       0       0       0

 Cartesian Hessian Update
 Hessian updated using BFGS update


** GEOMETRY OPTIMIZATION IN DELOCALIZED INTERNAL COORDINATES **
   Searching for a Minimum

   Optimization Cycle:   5

                       Coordinates (Angstroms)
     ATOM                X               Y               Z
      1  C        -0.0037965656    0.0000000000   -0.0013793094
      2  C        -0.0074464794    0.0000000000    1.4017033303
      3  C         1.2056398779    0.0000000000    2.1016278849
      4  C         2.4197437852    0.0000000000    1.3975675910
      5  C         2.4265468621    0.0000000000   -0.0071098077
      6  C         1.2093080902    0.0000000000   -0.7102602152
      7  Cl       -1.5230510936    0.0000000000   -0.8487828092
      8  Br       -1.6598194398    0.0000000000    2.3386321150
      9  Br        1.2174114737    0.0000000000    4.0020645948
     10  Cl        3.9137159779    0.0000000000    2.2903658450
     11  I         4.2993122572    0.0000000000   -1.0367559433
     12  I         1.1609024820    0.0000000000   -2.8409632763
   Point Group: c1    Number of degrees of freedom:    30


   Energy is -20136.420104498

 Hessian updated using BFGS update

 17 Hessian modes will be used to form the next step
  Hessian Eigenvalues:
     0.120321    0.123960    0.199382    0.201015    0.242004    0.249261
     0.249967    0.317784    0.332166    0.334901    0.416104    0.426642
     0.444955    0.448883    0.464870    0.532277    0.591321

 Minimum search - taking simple RFO step
 Searching for Lamda that Minimizes Along All modes
 Value Taken    Lamda =  -0.00000563
 Step Taken.  Stepsize is  0.004584

                             Maximum     Tolerance    Cnvgd?
         Gradient           0.001015      0.000300      NO
         Displacement       0.002979      0.001200      NO
         Energy change     -0.000029      0.000001      NO


 New Cartesian Coordinates Obtained by Inverse Iteration

 Displacement from previous Coordinates is:  0.010340
 ----------------------------------------------------------------
             Standard Nuclear Orientation (Angstroms)
    I     Atom           X                Y                Z
 ----------------------------------------------------------------
    1      C      -0.0037912224     0.0000000000    -0.0014640950
    2      C      -0.0075042499     0.0000000000     1.4019757625
    3      C       1.2055064083     0.0000000000     2.1018729436
    4      C       2.4199415844     0.0000000000     1.3975450120
    5      C       2.4267405272     0.0000000000    -0.0072623494
    6      C       1.2092639118     0.0000000000    -0.7106660941
    7      Cl     -1.5227529455     0.0000000000    -0.8501077318
    8      Br     -1.6585366880     0.0000000000     2.3417094424
    9      Br      1.2139314400     0.0000000000     4.0025710348
   10      Cl      3.9147898830     0.0000000000     2.2896082809
   11      I       4.3003868294     0.0000000000    -1.0371039930
   12      I       1.1604917498     0.0000000000    -2.8419682130
 ----------------------------------------------------------------
 Nuclear Repulsion Energy =        3396.53547906 hartrees
 There are      123 alpha and      123 beta electrons
 Applying Cartesian multipole field
    Component          Value
    ---------          -----
     (2,0,0)        1.00000E-11
     (0,2,0)        2.00000E-11
     (0,0,2)       -3.00000E-11
 Nucleus-field energy     =    -0.0000000925 hartrees
 Requested basis set is 6-311++G(d,p)
 There are 148 shells and 412 basis functions
 A cutoff of  1.0D-11 yielded   6763 shell pairs
 There are     58807 function pairs (     65223 Cartesian)
 Smallest overlap matrix eigenvalue = 3.34E-07

 Q-Chem warning in module stvman/mkSTV.C, line 318:

 Overlap eigenvalue is smaller than square root of threshold
 Use THRESH >= 12 to get rid of this warning

 Linear dependence detected in AO basis
 Tighter screening thresholds may be required for diffuse basis sets
 Use S2THRESH > 14 and THRESH = 14 in case of SCF convergence issues
 Number of orthogonalized atomic orbitals = 410
 Maximum deviation from orthogonality = 2.157E-10
 Guess MOs from SCF MO coefficient file

 -----------------------------------------------------------------------
  General SCF calculation program by
  Eric Jon Sundstrom, Paul Horn, Yuezhi Mao, Dmitri Zuev, Alec White,
  David Stuck, Shaama M.S., Shane Yost, Joonho Lee, David Small,
  Daniel Levine, Susi Lehtola, Hugh Burton, Evgeny Epifanovsky,
  Bang C. Huynh
 -----------------------------------------------------------------------
 Exchange:     0.2000 Hartree-Fock + 0.0800 Slater + 0.7200 B88
 Correlation:  0.1900 VWN1RPA + 0.8100 LYP
 Using SG-1 standard quadrature grid
 using 4 threads for integral computing
 -------------------------------------------------------
 OpenMP Integral computing Module                
 Release: version 2.0, May 2017, Q-Chem Inc. Pleasanton 
 -------------------------------------------------------
 A restricted SCF calculation will be
 performed using DIIS
 SCF converges when DIIS error is below 1.0e-08
 ---------------------------------------
  Cycle       Energy         DIIS error
 ---------------------------------------
    1  -20136.4201019866      1.48e-05  
    2  -20136.4201053139      4.37e-06  
    3  -20136.4201043386      7.72e-06  
    4  -20136.4201057254      1.23e-06  
    5  -20136.4201057570      3.33e-07  
    6  -20136.4201057576      1.81e-07  
    7  -20136.4201057570      4.75e-08  
    8  -20136.4201057546      1.67e-08  
    9  -20136.4201057527      2.46e-09  Convergence criterion met
 ---------------------------------------
 SCF time:   CPU 170.90s  wall 45.00s 
 SCF   energy in the final basis set =   -20136.4201057527
 Total energy in the final basis set =   -20136.4201057527

 --------------------------------------------------------------

                    Orbital Energies (a.u.)
 --------------------------------------------------------------

 Alpha MOs
 -- Occupied --
*****************-482.8574-482.8573-176.3206-176.3205-165.7245-165.7243
********-165.7221-165.7220-165.7219-101.5825-101.5825 -62.5102 -62.5101
-56.3310 -56.3309 -56.3269 -56.3267 -56.3264 -56.3263 -35.8171 -35.8169
-31.3106 -31.3104 -31.3043 -31.3041 -31.3037 -31.3036 -22.9610 -22.9608
-22.9596 -22.9594 -22.9592 -22.9591 -22.9548 -22.9548 -22.9546 -22.9546
-10.2890 -10.2889 -10.2822 -10.2817 -10.2739 -10.2733  -9.4974  -9.4974
 -8.7191  -8.7190  -7.2624  -7.2624  -7.2523  -7.2523  -7.2513  -7.2513
 -6.5515  -6.5514  -6.5376  -6.5375  -6.5364  -6.5363  -6.3664  -6.3663
 -4.7795  -4.7793  -4.7641  -4.7640  -4.7631  -4.7630  -2.6621  -2.6621
 -2.6586  -2.6583  -2.6576  -2.6575  -2.6465  -2.6464  -2.6464  -2.6463
 -2.0451  -2.0449  -2.0405  -2.0405  -2.0399  -2.0397  -2.0266  -2.0265
 -2.0264  -2.0263  -0.9572  -0.9176  -0.8724  -0.8543  -0.8223  -0.7715
 -0.7598  -0.6905  -0.6756  -0.6236  -0.6099  -0.5546  -0.5152  -0.4845
 -0.4659  -0.4432  -0.4379  -0.4088  -0.4071  -0.3867  -0.3776  -0.3566
 -0.3564  -0.3526  -0.3321  -0.3293  -0.3011  -0.3011  -0.2990  -0.2927
 -0.2659  -0.2621  -0.2555
 -- Virtual --
 -0.1060  -0.0721  -0.0679  -0.0558  -0.0472  -0.0088  -0.0044   0.0052
  0.0159   0.0305   0.0311   0.0426   0.0481   0.0621   0.0628   0.0646
  0.0652   0.0706   0.0809   0.0813   0.0856   0.0897   0.0966   0.0979
  0.0980   0.1051   0.1192   0.1246   0.1341   0.1413   0.1467   0.1519
  0.1573   0.1612   0.1646   0.1648   0.1740   0.1821   0.2009   0.2052
  0.2079   0.2100   0.2148   0.2175   0.2195   0.2210   0.2410   0.2413
  0.2487   0.2622   0.2734   0.2749   0.2832   0.2900   0.3068   0.3282
  0.3513   0.3611   0.3769   0.3852   0.3945   0.3953   0.3985   0.4120
  0.4159   0.4242   0.4347   0.4362   0.4369   0.4422   0.4449   0.4577
  0.4616   0.4802   0.4924   0.4990   0.5001   0.5045   0.5093   0.5153
  0.5185   0.5309   0.5349   0.5455   0.5520   0.5594   0.5658   0.5727
  0.5800   0.5923   0.5994   0.6035   0.6143   0.6321   0.6784   0.6789
  0.6975   0.7057   0.7355   0.7372   0.7558   0.7585   0.7610   0.7752
  0.7981   0.8199   0.8205   0.8248   0.8332   0.8370   0.8455   0.8508
  0.8742   0.8760   0.9158   0.9188   0.9272   0.9406   0.9458   0.9599
  0.9665   1.0093   1.0329   1.0549   1.0858   1.1045   1.1214   1.1783
  1.1857   1.2088   1.2151   1.2256   1.2303   1.2622   1.2732   1.3409
  1.3427   1.3757   1.3847   1.4068   1.4325   1.4537   1.4625   1.4662
  1.5455   1.5568   1.5573   1.6226   1.7213   1.7325   1.7556   1.7647
  1.8148   1.8176   1.8424   1.8428   1.9068   1.9858   2.0043   2.0402
  2.0560   2.1049   2.1366   2.1880   2.2003   2.2276   2.2475   2.2490
  2.2585   2.2598   2.2611   2.3215   2.3413   2.3875   2.4540   2.4990
  2.5444   2.5615   2.5695   2.7024   2.7227   2.8166   2.8249   2.8261
  2.8801   3.0164   3.0396   3.0563   3.0842   3.1360   3.2006   3.3795
  3.4364   3.6305   3.7959   3.8562   3.9464   3.9646   3.9809   3.9838
  3.9936   3.9957   4.0279   4.0433   4.0450   4.0587   4.0712   4.1019
  4.1036   4.1814   4.2016   4.2508   4.2713   4.3144   4.3668   4.4122
  4.4433   4.5503   4.7925   5.9981   6.0390   6.0855   6.1090   6.1320
  6.2019   6.6967   6.8190   7.5356   7.5691   7.6538   7.6615   7.7121
  7.7874   9.7484   9.7841  23.1780  23.7566  23.7630  23.9013  23.9209
 23.9909  25.8025  25.8307  26.1289  26.2242  26.5745  26.6452  27.8490
 27.9531  28.3383  28.3693  28.4001  28.4107  28.4325  28.4451  28.5231
 28.5289  28.5411  28.5441  28.5602  28.5643  28.5968  28.6336  28.6890
 28.7576  47.9593  48.0609 127.8804 127.9040 127.9375 127.9465 127.9569
127.9949 151.6448 151.7340 215.7383 215.7795 289.7311 289.7662 289.8485
289.8631 289.9359 290.00961020.76581020.89251901.80721901.9004
 --------------------------------------------------------------

          Ground-State Mulliken Net Atomic Charges

     Atom                 Charge (a.u.)
  ----------------------------------------
      1 C                     0.083420
      2 C                    -0.254567
      3 C                    -0.255531
      4 C                     0.101866
      5 C                    -0.334692
      6 C                    -0.357380
      7 Cl                    0.568299
      8 Br                   -0.172571
      9 Br                   -0.171767
     10 Cl                    0.567424
     11 I                     0.112739
     12 I                     0.112759
  ----------------------------------------
  Sum of atomic charges =     0.000000

 -----------------------------------------------------------------
                    Cartesian Multipole Moments
 -----------------------------------------------------------------
    Charge (ESU x 10^10)
                -0.0000
    Dipole Moment (Debye)
         X       0.2159      Y       0.0000      Z      -0.3946
       Tot       0.4498
    Quadrupole Moments (Debye-Ang)
        XX    -147.9686     XY       0.0000     YY    -153.9933
        XZ      -2.9165     YZ      -0.0000     ZZ    -146.0588
    Octopole Moments (Debye-Ang^2)
       XXX    -628.6788    XXY       0.0000    XYY    -220.6150
       YYY       0.0000    XXZ     -57.1383    XYZ       0.0000
       YYZ     -47.4876    XZZ    -210.6795    YZZ      -0.0000
       ZZZ    -146.2559
    Hexadecapole Moments (Debye-Ang^3)
      XXXX   -5524.3671   XXXY       0.0000   XXYY   -1026.1290
      XYYY       0.0000   YYYY    -195.6043   XXXZ      35.8729
      XXYZ      -0.0000   XYYZ      46.6899   YYYZ      -0.0000
      XXZZ   -1704.1746   XYZZ       0.0000   YYZZ    -856.1916
      XZZZ     112.9276   YZZZ      -0.0000   ZZZZ   -4514.6465
 -----------------------------------------------------------------
 Calculating analytic gradient of the SCF energy
 Gradient of SCF Energy
            1           2           3           4           5           6
    1  -0.0002057   0.0001042  -0.0001268   0.0000879   0.0000413   0.0000656
    2  -0.0000000   0.0000000  -0.0000000  -0.0000000   0.0000000   0.0000000
    3  -0.0000661   0.0000793  -0.0000490   0.0001934  -0.0001209   0.0000079
            7           8           9          10          11          12
    1   0.0000525   0.0000558  -0.0001870  -0.0000003   0.0001383  -0.0000257
    2  -0.0000000   0.0000000   0.0000000   0.0000000   0.0000000   0.0000000
    3  -0.0000240   0.0001494   0.0000324  -0.0000346  -0.0000300  -0.0001378
 Max gradient component =       2.057E-04
 RMS gradient           =       8.395E-05
 Gradient time:  CPU 86.88 s  wall 21.83 s
 Geometry Optimization Parameters
   NAtoms,    NIC,     NZ,  NCons,   NDum,   NFix, NCnnct, MaxDiis
       12      78      12       0       0       0       0       0

 Cartesian Hessian Update
 Hessian updated using BFGS update


** GEOMETRY OPTIMIZATION IN DELOCALIZED INTERNAL COORDINATES **
   Searching for a Minimum

   Optimization Cycle:   6

                       Coordinates (Angstroms)
     ATOM                X               Y               Z
      1  C        -0.0037912224    0.0000000000   -0.0014640950
      2  C        -0.0075042499    0.0000000000    1.4019757625
      3  C         1.2055064083    0.0000000000    2.1018729436
      4  C         2.4199415844    0.0000000000    1.3975450120
      5  C         2.4267405272    0.0000000000   -0.0072623494
      6  C         1.2092639118    0.0000000000   -0.7106660941
      7  Cl       -1.5227529455    0.0000000000   -0.8501077318
      8  Br       -1.6585366880    0.0000000000    2.3417094424
      9  Br        1.2139314400    0.0000000000    4.0025710348
     10  Cl        3.9147898830    0.0000000000    2.2896082809
     11  I         4.3003868294    0.0000000000   -1.0371039930
     12  I         1.1604917498    0.0000000000   -2.8419682130
   Point Group: c1    Number of degrees of freedom:    30


   Energy is -20136.420105753

 Hessian updated using BFGS update

 18 Hessian modes will be used to form the next step
  Hessian Eigenvalues:
     0.123514    0.131905    0.199354    0.201022    0.240352    0.249679
     0.249978    0.266997    0.312821    0.334870    0.387124    0.425693
     0.427574    0.439855    0.464626    0.490385    0.563436    0.587579

 Minimum search - taking simple RFO step
 Searching for Lamda that Minimizes Along All modes
 Value Taken    Lamda =  -0.00000150
 Step Taken.  Stepsize is  0.002004

                             Maximum     Tolerance    Cnvgd?
         Gradient           0.000708      0.000300      NO
         Displacement       0.001536      0.001200      NO
         Energy change     -0.000001      0.000001      NO


 New Cartesian Coordinates Obtained by Inverse Iteration

 Displacement from previous Coordinates is:  0.004463
 ----------------------------------------------------------------
             Standard Nuclear Orientation (Angstroms)
    I     Atom           X                Y                Z
 ----------------------------------------------------------------
    1      C      -0.0036939121     0.0000000000    -0.0013573506
    2      C      -0.0076146893     0.0000000000     1.4020070564
    3      C       1.2055446571     0.0000000000     2.1019730294
    4      C       2.4197980689     0.0000000000     1.3974876910
    5      C       2.4265056862     0.0000000000    -0.0070990262
    6      C       1.2092021942     0.0000000000    -0.7104705807
    7      Cl     -1.5226301874     0.0000000000    -0.8501431346
    8      Br     -1.6592938927     0.0000000000     2.3405126148
    9      Br      1.2154251732     0.0000000000     4.0026073243
   10      Cl      3.9147361900     0.0000000000     2.2894617374
   11      I       4.2996522459     0.0000000000    -1.0369517339
   12      I       1.1608356941     0.0000000000    -2.8413176273
 ----------------------------------------------------------------
 Nuclear Repulsion Energy =        3396.84502302 hartrees
 There are      123 alpha and      123 beta electrons
 Applying Cartesian multipole field
    Component          Value
    ---------          -----
     (2,0,0)        1.00000E-11
     (0,2,0)        2.00000E-11
     (0,0,2)       -3.00000E-11
 Nucleus-field energy     =    -0.0000000924 hartrees
 Requested basis set is 6-311++G(d,p)
 There are 148 shells and 412 basis functions
 A cutoff of  1.0D-11 yielded   6763 shell pairs
 There are     58807 function pairs (     65223 Cartesian)
 Smallest overlap matrix eigenvalue = 3.34E-07

 Q-Chem warning in module stvman/mkSTV.C, line 318:

 Overlap eigenvalue is smaller than square root of threshold
 Use THRESH >= 12 to get rid of this warning

 Linear dependence detected in AO basis
 Tighter screening thresholds may be required for diffuse basis sets
 Use S2THRESH > 14 and THRESH = 14 in case of SCF convergence issues
 Number of orthogonalized atomic orbitals = 410
 Maximum deviation from orthogonality = 2.176E-10
 Guess MOs from SCF MO coefficient file

 -----------------------------------------------------------------------
  General SCF calculation program by
  Eric Jon Sundstrom, Paul Horn, Yuezhi Mao, Dmitri Zuev, Alec White,
  David Stuck, Shaama M.S., Shane Yost, Joonho Lee, David Small,
  Daniel Levine, Susi Lehtola, Hugh Burton, Evgeny Epifanovsky,
  Bang C. Huynh
 -----------------------------------------------------------------------
 Exchange:     0.2000 Hartree-Fock + 0.0800 Slater + 0.7200 B88
 Correlation:  0.1900 VWN1RPA + 0.8100 LYP
 Using SG-1 standard quadrature grid
 using 4 threads for integral computing
 -------------------------------------------------------
 OpenMP Integral computing Module                
 Release: version 2.0, May 2017, Q-Chem Inc. Pleasanton 
 -------------------------------------------------------
 A restricted SCF calculation will be
 performed using DIIS
 SCF converges when DIIS error is below 1.0e-08
 ---------------------------------------
  Cycle       Energy         DIIS error
 ---------------------------------------
    1  -20136.4201058204      7.14e-06  
    2  -20136.4201063472      2.63e-06  
    3  -20136.4201059427      4.91e-06  
    4  -20136.4201065048      3.76e-07  
    5  -20136.4201065065      8.74e-08  
    6  -20136.4201065078      6.91e-08  
    7  -20136.4201065076      1.38e-08  
    8  -20136.4201065047      3.18e-09  Convergence criterion met
 ---------------------------------------
 SCF time:   CPU 153.43s  wall 40.00s 
 SCF   energy in the final basis set =   -20136.4201065047
 Total energy in the final basis set =   -20136.4201065047

 --------------------------------------------------------------

                    Orbital Energies (a.u.)
 --------------------------------------------------------------

 Alpha MOs
 -- Occupied --
*****************-482.8574-482.8573-176.3206-176.3204-165.7245-165.7243
********-165.7221-165.7220-165.7219-101.5825-101.5825 -62.5103 -62.5101
-56.3310 -56.3309 -56.3269 -56.3268 -56.3264 -56.3263 -35.8171 -35.8169
-31.3106 -31.3104 -31.3043 -31.3041 -31.3037 -31.3036 -22.9610 -22.9608
-22.9596 -22.9594 -22.9592 -22.9591 -22.9548 -22.9548 -22.9546 -22.9546
-10.2890 -10.2889 -10.2822 -10.2817 -10.2738 -10.2733  -9.4974  -9.4974
 -8.7191  -8.7190  -7.2624  -7.2623  -7.2523  -7.2523  -7.2513  -7.2512
 -6.5515  -6.5514  -6.5376  -6.5375  -6.5364  -6.5363  -6.3664  -6.3663
 -4.7795  -4.7793  -4.7641  -4.7639  -4.7631  -4.7630  -2.6621  -2.6621
 -2.6586  -2.6584  -2.6576  -2.6575  -2.6465  -2.6464  -2.6464  -2.6463
 -2.0451  -2.0449  -2.0405  -2.0405  -2.0399  -2.0397  -2.0266  -2.0265
 -2.0264  -2.0262  -0.9573  -0.9176  -0.8723  -0.8544  -0.8224  -0.7715
 -0.7598  -0.6906  -0.6756  -0.6236  -0.6099  -0.5547  -0.5152  -0.4845
 -0.4659  -0.4432  -0.4379  -0.4088  -0.4071  -0.3868  -0.3776  -0.3566
 -0.3565  -0.3526  -0.3320  -0.3294  -0.3011  -0.3011  -0.2990  -0.2928
 -0.2659  -0.2620  -0.2554
 -- Virtual --
 -0.1059  -0.0721  -0.0679  -0.0558  -0.0471  -0.0088  -0.0044   0.0052
  0.0159   0.0305   0.0311   0.0426   0.0481   0.0621   0.0628   0.0646
  0.0652   0.0706   0.0809   0.0813   0.0856   0.0897   0.0966   0.0979
  0.0980   0.1051   0.1192   0.1246   0.1341   0.1413   0.1467   0.1519
  0.1573   0.1612   0.1645   0.1649   0.1741   0.1822   0.2009   0.2052
  0.2079   0.2101   0.2149   0.2175   0.2195   0.2210   0.2410   0.2413
  0.2486   0.2622   0.2734   0.2749   0.2833   0.2901   0.3069   0.3283
  0.3513   0.3611   0.3769   0.3852   0.3946   0.3952   0.3985   0.4121
  0.4159   0.4243   0.4347   0.4362   0.4369   0.4422   0.4451   0.4578
  0.4616   0.4803   0.4924   0.4990   0.5003   0.5044   0.5093   0.5155
  0.5185   0.5309   0.5349   0.5455   0.5521   0.5595   0.5657   0.5727
  0.5799   0.5923   0.5995   0.6037   0.6145   0.6321   0.6785   0.6787
  0.6975   0.7058   0.7356   0.7373   0.7559   0.7586   0.7611   0.7752
  0.7981   0.8199   0.8205   0.8247   0.8332   0.8371   0.8455   0.8508
  0.8743   0.8760   0.9160   0.9188   0.9272   0.9406   0.9458   0.9599
  0.9666   1.0093   1.0329   1.0549   1.0859   1.1046   1.1215   1.1786
  1.1857   1.2088   1.2152   1.2256   1.2304   1.2622   1.2732   1.3409
  1.3428   1.3758   1.3848   1.4068   1.4324   1.4538   1.4628   1.4663
  1.5454   1.5568   1.5575   1.6226   1.7213   1.7326   1.7556   1.7648
  1.8149   1.8177   1.8424   1.8429   1.9069   1.9857   2.0044   2.0403
  2.0560   2.1051   2.1364   2.1882   2.2004   2.2276   2.2476   2.2492
  2.2586   2.2598   2.2612   2.3214   2.3415   2.3876   2.4541   2.4990
  2.5444   2.5615   2.5696   2.7024   2.7228   2.8167   2.8249   2.8261
  2.8801   3.0164   3.0397   3.0565   3.0842   3.1361   3.2008   3.3797
  3.4364   3.6307   3.7959   3.8563   3.9464   3.9646   3.9808   3.9839
  3.9935   3.9957   4.0281   4.0434   4.0450   4.0589   4.0709   4.1019
  4.1036   4.1815   4.2017   4.2509   4.2713   4.3144   4.3667   4.4124
  4.4434   4.5505   4.7927   5.9981   6.0390   6.0854   6.1091   6.1322
  6.2022   6.6968   6.8189   7.5356   7.5691   7.6537   7.6614   7.7124
  7.7874   9.7484   9.7841  23.1780  23.7570  23.7632  23.9018  23.9211
 23.9912  25.8025  25.8308  26.1291  26.2244  26.5746  26.6453  27.8491
 27.9532  28.3383  28.3694  28.4002  28.4106  28.4326  28.4453  28.5231
 28.5289  28.5412  28.5440  28.5603  28.5644  28.5968  28.6337  28.6891
 28.7577  47.9594  48.0608 127.8805 127.9040 127.9375 127.9465 127.9571
127.9950 151.6449 151.7341 215.7383 215.7796 289.7310 289.7663 289.8486
289.8629 289.9361 290.00961020.76601020.89241901.80731901.9005
 --------------------------------------------------------------

          Ground-State Mulliken Net Atomic Charges

     Atom                 Charge (a.u.)
  ----------------------------------------
      1 C                     0.082964
      2 C                    -0.252780
      3 C                    -0.253732
      4 C                     0.101240
      5 C                    -0.336129
      6 C                    -0.358517
      7 Cl                    0.568277
      8 Br                   -0.172503
      9 Br                   -0.171711
     10 Cl                    0.567410
     11 I                     0.112717
     12 I                     0.112765
  ----------------------------------------
  Sum of atomic charges =     0.000000

 -----------------------------------------------------------------
                    Cartesian Multipole Moments
 -----------------------------------------------------------------
    Charge (ESU x 10^10)
                -0.0000
    Dipole Moment (Debye)
         X       0.2164      Y       0.0000      Z      -0.3955
       Tot       0.4508
    Quadrupole Moments (Debye-Ang)
        XX    -147.9668     XY       0.0000     YY    -153.9905
        XZ      -2.9110     YZ      -0.0000     ZZ    -146.0643
    Octopole Moments (Debye-Ang^2)
       XXX    -628.7344    XXY      -0.0000    XYY    -220.6098
       YYY      -0.0000    XXZ     -57.1238    XYZ      -0.0000
       YYZ     -47.4928    XZZ    -210.6163    YZZ      -0.0000
       ZZZ    -146.2825
    Hexadecapole Moments (Debye-Ang^3)
      XXXX   -5524.2124   XXXY      -0.0000   XXYY   -1026.0470
      XYYY      -0.0000   YYYY    -195.5973   XXXZ      35.4927
      XXYZ      -0.0000   XYYZ      46.5452   YYYZ      -0.0000
      XXZZ   -1703.8079   XYZZ      -0.0000   YYZZ    -855.9669
      XZZZ     112.7880   YZZZ      -0.0000   ZZZZ   -4513.5449
 -----------------------------------------------------------------
 Calculating analytic gradient of the SCF energy
 Gradient of SCF Energy
            1           2           3           4           5           6
    1  -0.0000874   0.0000186  -0.0000113   0.0000428  -0.0000334   0.0000632
    2  -0.0000000   0.0000000   0.0000000  -0.0000000  -0.0000000   0.0000000
    3  -0.0000544  -0.0000024  -0.0000208   0.0000754  -0.0000599   0.0000577
            7           8           9          10          11          12
    1   0.0000471  -0.0000294  -0.0000090  -0.0000227   0.0000055   0.0000160
    2  -0.0000000  -0.0000000   0.0000000   0.0000000   0.0000000   0.0000000
    3  -0.0000014  -0.0000010   0.0000271  -0.0000174   0.0000099  -0.0000128
 Max gradient component =       8.739E-05
 RMS gradient           =       3.177E-05
 Gradient time:  CPU 86.80 s  wall 21.81 s
 Geometry Optimization Parameters
   NAtoms,    NIC,     NZ,  NCons,   NDum,   NFix, NCnnct, MaxDiis
       12      78      12       0       0       0       0       0

 Cartesian Hessian Update
 Hessian updated using BFGS update


** GEOMETRY OPTIMIZATION IN DELOCALIZED INTERNAL COORDINATES **
   Searching for a Minimum

   Optimization Cycle:   7

                       Coordinates (Angstroms)
     ATOM                X               Y               Z
      1  C        -0.0036939121    0.0000000000   -0.0013573506
      2  C        -0.0076146893    0.0000000000    1.4020070564
      3  C         1.2055446571    0.0000000000    2.1019730294
      4  C         2.4197980689    0.0000000000    1.3974876910
      5  C         2.4265056862    0.0000000000   -0.0070990262
      6  C         1.2092021942    0.0000000000   -0.7104705807
      7  Cl       -1.5226301874    0.0000000000   -0.8501431346
      8  Br       -1.6592938927    0.0000000000    2.3405126148
      9  Br        1.2154251732    0.0000000000    4.0026073243
     10  Cl        3.9147361900    0.0000000000    2.2894617374
     11  I         4.2996522459    0.0000000000   -1.0369517339
     12  I         1.1608356941    0.0000000000   -2.8413176273
   Point Group: c1    Number of degrees of freedom:    30


   Energy is -20136.420106505

 Hessian updated using BFGS update

 19 Hessian modes will be used to form the next step
  Hessian Eigenvalues:
     0.122763    0.128897    0.198575    0.201016    0.236427    0.249669
     0.249968    0.249996    0.276954    0.309380    0.334800    0.391090
     0.418886    0.426676    0.441346    0.464305    0.507372    0.545401
     0.597584

 Minimum search - taking simple RFO step
 Searching for Lamda that Minimizes Along All modes
 Value Taken    Lamda =   0.00000000
 Step Taken.  Stepsize is  0.000431

                             Maximum     Tolerance    Cnvgd?
         Gradient           0.000075      0.000300     YES
         Displacement       0.000282      0.001200     YES
         Energy change     -0.000001      0.000001     YES


                       Distance Matrix (Angstroms)
             C (  1)   C (  2)   C (  3)   C (  4)   C (  5)   C (  6)
   C (  2)  1.403370
   C (  3)  2.426161  1.400610
   C (  4)  2.798228  2.427417  1.403820
   C (  5)  2.430206  2.812565  2.436992  1.404603
   C (  6)  1.404976  2.437869  2.812446  2.430850  1.405902
   Cl(  7)  1.740001  2.714305  4.019693  4.538126  4.038118  2.735401
   Br(  8)  2.867990  1.899694  2.874752  4.186680  4.712222  4.187692
   Br(  9)  4.185449  2.873839  1.900660  2.870046  4.188611  4.713082
   Cl( 10)  4.538937  4.021494  2.715671  1.740821  2.736608  4.039741
   I ( 11)  4.426200  4.949855  4.407533  3.075768  2.137586  3.107647
   I ( 12)  3.069447  4.401259  4.943493  4.421816  3.103984  2.131396
             Cl(  7)   Br(  8)   Br(  9)   Cl( 10)   I ( 11)
   Br(  8)  3.193581
   Br(  9)  5.571906  3.320628
   Cl( 10)  6.278700  5.574264  3.197053
   I ( 11)  5.825279  6.849548  5.908436  3.348610
   I ( 12)  3.341521  5.899534  6.844143  5.823132  3.620484

 Final energy is   -20136.420106504731     


 ******************************
 **  OPTIMIZATION CONVERGED  **
 ******************************

                       Coordinates (Angstroms)
     ATOM                X               Y               Z
      1  C        -0.0036939121    0.0000000000   -0.0013573506
      2  C        -0.0076146893    0.0000000000    1.4020070564
      3  C         1.2055446571    0.0000000000    2.1019730294
      4  C         2.4197980689    0.0000000000    1.3974876910
      5  C         2.4265056862    0.0000000000   -0.0070990262
      6  C         1.2092021942    0.0000000000   -0.7104705807
      7  Cl       -1.5226301874    0.0000000000   -0.8501431346
      8  Br       -1.6592938927    0.0000000000    2.3405126148
      9  Br        1.2154251732    0.0000000000    4.0026073243
     10  Cl        3.9147361900    0.0000000000    2.2894617374
     11  I         4.2996522459    0.0000000000   -1.0369517339
     12  I         1.1608356941    0.0000000000   -2.8413176273

Z-matrix Print:
$molecule
0 1
I 
C  1 2.131396
C  2 1.404976 1 119.012173
C  3 1.403370 2 120.472538 1 -180.000000 0
C  4 1.400610 3 119.823916 2 -0.000000 0
C  5 1.403820 4 119.894567 3 -0.000000 0
C  6 1.404603 5 120.395057 4 -0.000000 0
Cl 3 1.740001 2 120.490957 1 -0.000000 0
Cl 6 1.740821 5 119.055599 4 -180.000000 0
Br 4 1.899694 3 119.765875 2 -180.000000 0
Br 5 1.900660 4 120.281842 3 -180.000000 0
I  7 2.137586 6 119.075533 5 -180.000000 0
$end


 --------------------------------------------------------------

                    Orbital Energies (a.u.)
 --------------------------------------------------------------

 Alpha MOs
 -- Occupied --
*****************-482.8574-482.8573-176.3206-176.3204-165.7245-165.7243
********-165.7221-165.7220-165.7219-101.5825-101.5825 -62.5103 -62.5101
-56.3310 -56.3309 -56.3269 -56.3268 -56.3264 -56.3263 -35.8171 -35.8169
-31.3106 -31.3104 -31.3043 -31.3041 -31.3037 -31.3036 -22.9610 -22.9608
-22.9596 -22.9594 -22.9592 -22.9591 -22.9548 -22.9548 -22.9546 -22.9546
-10.2890 -10.2889 -10.2822 -10.2817 -10.2738 -10.2733  -9.4974  -9.4974
 -8.7191  -8.7190  -7.2624  -7.2623  -7.2523  -7.2523  -7.2513  -7.2512
 -6.5515  -6.5514  -6.5376  -6.5375  -6.5364  -6.5363  -6.3664  -6.3663
 -4.7795  -4.7793  -4.7641  -4.7639  -4.7631  -4.7630  -2.6621  -2.6621
 -2.6586  -2.6584  -2.6576  -2.6575  -2.6465  -2.6464  -2.6464  -2.6463
 -2.0451  -2.0449  -2.0405  -2.0405  -2.0399  -2.0397  -2.0266  -2.0265
 -2.0264  -2.0262  -0.9573  -0.9176  -0.8723  -0.8544  -0.8224  -0.7715
 -0.7598  -0.6906  -0.6756  -0.6236  -0.6099  -0.5547  -0.5152  -0.4845
 -0.4659  -0.4432  -0.4379  -0.4088  -0.4071  -0.3868  -0.3776  -0.3566
 -0.3565  -0.3526  -0.3320  -0.3294  -0.3011  -0.3011  -0.2990  -0.2928
 -0.2659  -0.2620  -0.2554
 -- Virtual --
 -0.1059  -0.0721  -0.0679  -0.0558  -0.0471  -0.0088  -0.0044   0.0052
  0.0159   0.0305   0.0311   0.0426   0.0481   0.0621   0.0628   0.0646
  0.0652   0.0706   0.0809   0.0813   0.0856   0.0897   0.0966   0.0979
  0.0980   0.1051   0.1192   0.1246   0.1341   0.1413   0.1467   0.1519
  0.1573   0.1612   0.1645   0.1649   0.1741   0.1822   0.2009   0.2052
  0.2079   0.2101   0.2149   0.2175   0.2195   0.2210   0.2410   0.2413
  0.2486   0.2622   0.2734   0.2749   0.2833   0.2901   0.3069   0.3283
  0.3513   0.3611   0.3769   0.3852   0.3946   0.3952   0.3985   0.4121
  0.4159   0.4243   0.4347   0.4362   0.4369   0.4422   0.4451   0.4578
  0.4616   0.4803   0.4924   0.4990   0.5003   0.5044   0.5093   0.5155
  0.5185   0.5309   0.5349   0.5455   0.5521   0.5595   0.5657   0.5727
  0.5799   0.5923   0.5995   0.6037   0.6145   0.6321   0.6785   0.6787
  0.6975   0.7058   0.7356   0.7373   0.7559   0.7586   0.7611   0.7752
  0.7981   0.8199   0.8205   0.8247   0.8332   0.8371   0.8455   0.8508
  0.8743   0.8760   0.9160   0.9188   0.9272   0.9406   0.9458   0.9599
  0.9666   1.0093   1.0329   1.0549   1.0859   1.1046   1.1215   1.1786
  1.1857   1.2088   1.2152   1.2256   1.2304   1.2622   1.2732   1.3409
  1.3428   1.3758   1.3848   1.4068   1.4324   1.4538   1.4628   1.4663
  1.5454   1.5568   1.5575   1.6226   1.7213   1.7326   1.7556   1.7648
  1.8149   1.8177   1.8424   1.8429   1.9069   1.9857   2.0044   2.0403
  2.0560   2.1051   2.1364   2.1882   2.2004   2.2276   2.2476   2.2492
  2.2586   2.2598   2.2612   2.3214   2.3415   2.3876   2.4541   2.4990
  2.5444   2.5615   2.5696   2.7024   2.7228   2.8167   2.8249   2.8261
  2.8801   3.0164   3.0397   3.0565   3.0842   3.1361   3.2008   3.3797
  3.4364   3.6307   3.7959   3.8563   3.9464   3.9646   3.9808   3.9839
  3.9935   3.9957   4.0281   4.0434   4.0450   4.0589   4.0709   4.1019
  4.1036   4.1815   4.2017   4.2509   4.2713   4.3144   4.3667   4.4124
  4.4434   4.5505   4.7927   5.9981   6.0390   6.0854   6.1091   6.1322
  6.2022   6.6968   6.8189   7.5356   7.5691   7.6537   7.6614   7.7124
  7.7874   9.7484   9.7841  23.1780  23.7570  23.7632  23.9018  23.9211
 23.9912  25.8025  25.8308  26.1291  26.2244  26.5746  26.6453  27.8491
 27.9532  28.3383  28.3694  28.4002  28.4106  28.4326  28.4453  28.5231
 28.5289  28.5412  28.5440  28.5603  28.5644  28.5968  28.6337  28.6891
 28.7577  47.9594  48.0608 127.8805 127.9040 127.9375 127.9465 127.9571
127.9950 151.6449 151.7341 215.7383 215.7796 289.7310 289.7663 289.8486
289.8629 289.9361 290.00961020.76601020.89241901.80731901.9005
 --------------------------------------------------------------

          Ground-State Mulliken Net Atomic Charges

     Atom                 Charge (a.u.)
  ----------------------------------------
      1 C                     0.082964
      2 C                    -0.252780
      3 C                    -0.253732
      4 C                     0.101240
      5 C                    -0.336129
      6 C                    -0.358517
      7 Cl                    0.568277
      8 Br                   -0.172503
      9 Br                   -0.171711
     10 Cl                    0.567410
     11 I                     0.112717
     12 I                     0.112765
  ----------------------------------------
  Sum of atomic charges =     0.000000

 -----------------------------------------------------------------
                    Cartesian Multipole Moments
 -----------------------------------------------------------------
    Charge (ESU x 10^10)
                -0.0000
    Dipole Moment (Debye)
         X       0.2164      Y       0.0000      Z      -0.3955
       Tot       0.4508
    Quadrupole Moments (Debye-Ang)
        XX    -147.9668     XY       0.0000     YY    -153.9905
        XZ      -2.9110     YZ      -0.0000     ZZ    -146.0643
    Octopole Moments (Debye-Ang^2)
       XXX    -628.7344    XXY      -0.0000    XYY    -220.6098
       YYY      -0.0000    XXZ     -57.1238    XYZ      -0.0000
       YYZ     -47.4928    XZZ    -210.6163    YZZ      -0.0000
       ZZZ    -146.2825
    Hexadecapole Moments (Debye-Ang^3)
      XXXX   -5524.2124   XXXY      -0.0000   XXYY   -1026.0470
      XYYY      -0.0000   YYYY    -195.5973   XXXZ      35.4927
      XXYZ      -0.0000   XYYZ      46.5452   YYYZ      -0.0000
      XXZZ   -1703.8079   XYZZ      -0.0000   YYZZ    -855.9669
      XZZZ     112.7880   YZZZ      -0.0000   ZZZZ   -4513.5449
 -----------------------------------------------------------------
Archival summary:
1\1\garfield\OPT\ProcedureUnspecified\BasisUnspecified\2r2l26\taweetha\SatNov3007:43:102019SatNov3007:43:102019\0\\#,OPT,ProcedureUnspecified,BasisUnspecified,\\0,1\I\C,1,2.1314\C,2,1.40498,1,119.012\C,3,1.40337,2,120.473,1,-180,0\C,4,1.40061,3,119.824,2,-0,0\C,5,1.40382,4,119.895,3,-0,0\C,6,1.4046,5,120.395,4,-0,0\Cl,3,1.74,2,120.491,1,-0,0\Cl,6,1.74082,5,119.056,4,-180,0\Br,4,1.89969,3,119.766,2,-180,0\Br,5,1.90066,4,120.282,3,-180,0\I,7,2.13759,6,119.076,5,-180,0\\\@

 Total job time:  528.66s(wall), 2015.22s(cpu) 
 Sat Nov 30 07:43:10 2019

        *************************************************************
        *                                                           *
        *  Thank you very much for using Q-Chem.  Have a nice day.  *
        *                                                           *
        *************************************************************


 
User input: 2 of 2 
 
                  Welcome to Q-Chem
     A Quantum Leap Into The Future Of Chemistry


 Q-Chem 5.2 (devel), Q-Chem, Inc., Pleasanton, CA (2019)

 Yihan Shao,  Zhengting Gan,  E. Epifanovsky,  A. T. B. Gilbert,  M. Wormit,  
 J. Kussmann,  A. W. Lange,  A. Behn,  Jia Deng,  Xintian Feng,  D. Ghosh,  
 M. Goldey,  P. R. Horn,  L. D. Jacobson,  I. Kaliman,  T. Kus,  A. Landau,  
 Jie Liu,  E. I. Proynov,  R. M. Richard,  R. P. Steele,  E. J. Sundstrom,  
 H. L. Woodcock III,  P. M. Zimmerman,  D. Zuev,  B. Albrecht,  E. Alguire,  
 S. A. Baeppler,  D. Barton,  Z. Benda,  Y. A. Bernard,  E. J. Berquist,  
 K. B. Bravaya,  H. Burton,  D. Casanova,  Chun-Min Chang,  Yunqing Chen,  
 A. Chien,  K. D. Closser,  M. P. Coons,  S. Coriani,  S. Dasgupta,  
 A. L. Dempwolff,  M. Diedenhofen,  Hainam Do,  R. G. Edgar,  Po-Tung Fang,  
 S. Faraji,  S. Fatehi,  Qingguo Feng,  K. D. Fenk,  J. Fosso-Tande,  
 J. Gayvert,  Qinghui Ge,  A. Ghysels,  G. Gidofalvi,  J. Gomes,  
 J. Gonthier,  A. Gunina,  D. Hait,  M. W. D. Hanson-Heine,  
 P. H. P. Harbach,  A. W. Hauser,  M. F. Herbst,  J. E. Herr,  
 E. G. Hohenstein,  Z. C. Holden,  Kerwin Hui,  B. C. Huynh,  T.-C. Jagau,  
 Hyunjun Ji,  B. Kaduk,  K. Khistyaev,  Jaehoon Kim,  P. Klunzinger,  K. Koh,  
 D. Kosenkov,  L. Koulias,  T. Kowalczyk,  C. M. Krauter,  A. Kunitsa,  
 Ka Un Lao,  A. Laurent,  K. V. Lawler,  Joonho Lee,  D. Lefrancois,  
 S. Lehtola,  D. S. Levine,  Yi-Pei Li,  You-Sheng Lin,  Fenglai Liu,  
 E. Livshits,  A. Luenser,  P. Manohar,  E. Mansoor,  S. F. Manzer,  
 Shan-Ping Mao,  Yuezhi Mao,  N. Mardirossian,  A. V. Marenich,  
 T. Markovich,  L. A. Martinez-Martinez,  S. A. Maurer,  N. J. Mayhall,  
 S. C. McKenzie,  J.-M. Mewes,  P. Morgante,  A. F. Morrison,  
 J. W. Mullinax,  K. Nanda,  T. S. Nguyen-Beck,  R. Olivares-Amaya,  
 J. A. Parkhill,  Zheng Pei,  T. M. Perrine,  F. Plasser,  P. Pokhilko,  
 S. Prager,  A. Prociuk,  E. Ramos,  D. R. Rehn,  F. Rob,  M. Scheurer,  
 M. Schneider,  N. Sergueev,  S. M. Sharada,  S. Sharma,  D. W. Small,  
 T. Stauch,  T. Stein,  Yu-Chuan Su,  A. J. W. Thom,  A. Tkatchenko,  
 T. Tsuchimochi,  N. M. Tubman,  L. Vogt,  M. L. Vidal,  O. Vydrov,  
 M. A. Watson,  J. Wenzel,  M. de Wergifosse,  T. A. Wesolowski,  A. White,  
 J. Witte,  A. Yamada,  Jun Yang,  K. Yao,  S. Yeganeh,  S. R. Yost,  
 Zhi-Qiang You,  A. Zech,  Igor Ying Zhang,  Xing Zhang,  Yan Zhao,  
 Ying Zhu,  B. R. Brooks,  G. K. L. Chan,  C. J. Cramer,  M. S. Gordon,  
 W. J. Hehre,  A. Klamt,  M. W. Schmidt,  C. D. Sherrill,  D. G. Truhlar,  
 A. Aspuru-Guzik,  R. Baer,  A. T. Bell,  N. A. Besley,  Jeng-Da Chai,  
 A. E. DePrince, III,  R. A. DiStasio Jr.,  A. Dreuw,  B. D. Dunietz,  
 T. R. Furlani,  Chao-Ping Hsu,  Yousung Jung,  Jing Kong,  D. S. Lambrecht,  
 WanZhen Liang,  C. Ochsenfeld,  V. A. Rassolov,  L. V. Slipchenko,  
 J. E. Subotnik,  T. Van Voorhis,  J. M. Herbert,  A. I. Krylov,  
 P. M. W. Gill,  M. Head-Gordon

 Contributors to earlier versions of Q-Chem not listed above: 
 R. D. Adamson,  B. Austin,  J. Baker,  G. J. O. Beran,  K. Brandhorst,  
 S. T. Brown,  E. F. C. Byrd,  A. K. Chakraborty,  C.-L. Cheng,  
 Siu Hung Chien,  D. M. Chipman,  D. L. Crittenden,  H. Dachsel,  
 R. J. Doerksen,  A. D. Dutoi,  L. Fusti-Molnar,  W. A. Goddard III,  
 A. Golubeva-Zadorozhnaya,  S. R. Gwaltney,  G. Hawkins,  A. Heyden,  
 S. Hirata,  G. Kedziora,  F. J. Keil,  C. Kelley,  Jihan Kim,  R. A. King,  
 R. Z. Khaliullin,  P. P. Korambath,  W. Kurlancheek,  A. M. Lee,  M. S. Lee,  
 S. V. Levchenko,  Ching Yeh Lin,  D. Liotard,  R. C. Lochan,  I. Lotan,  
 P. E. Maslen,  N. Nair,  D. P. O'Neill,  D. Neuhauser,  E. Neuscamman,  
 C. M. Oana,  R. Olson,  B. Peters,  R. Peverati,  P. A. Pieniazek,  
 Y. M. Rhee,  J. Ritchie,  M. A. Rohrdanz,  E. Rosta,  N. J. Russ,  
 H. F. Schaefer III,  N. E. Schultz,  N. Shenvi,  A. C. Simmonett,  A. Sodt,  
 D. Stuck,  K. S. Thanthiriwatte,  V. Vanovschi,  Tao Wang,  A. Warshel,  
 C. F. Williams,  Q. Wu,  X. Xu,  W. Zhang

 Please cite Q-Chem as follows:
 Y. Shao et al., Mol. Phys. 113, 184-215 (2015)
 DOI: 10.1080/00268976.2014.952696

 Q-Chem 5.2.1 for Intel X86 EM64T Linux

 Parts of Q-Chem use Armadillo 8.300.2 (Tropical Shenanigans).
 http://arma.sourceforge.net/

 Q-Chem begins on Sat Nov 30 07:43:10 2019  

Host: 
0

     Scratch files written to /scratch/taweetham/qchem26661//
NAlpha2: 246
NElect   246
Mult     1
The previous job contains 0 fragments, simply inherited here

Checking the input file for inconsistencies... 	...done.

--------------------------------------------------------------
User input:
--------------------------------------------------------------

$MOLECULE
READ
$END

$REM
   JOB_TYPE 	FREQUENCY
   BASIS 	6-311++G**
   METHOD	B3LYP	
$END


--------------------------------------------------------------
 ----------------------------------------------------------------
             Standard Nuclear Orientation (Angstroms)
    I     Atom           X                Y                Z
 ----------------------------------------------------------------
    1      C      -0.4977903669    -1.3978553887     0.0000000000
    2      C      -1.7141795335    -0.6979665212    -0.0000000000
    3      C      -1.7119440720     0.7026415489    -0.0000000000
    4      C      -0.4937954516     1.4003699191    -0.0000000000
    5      C       0.7250480574     0.7022801407     0.0000000000
    6      C       0.7236828753    -0.7036208058     0.0000000000
    7      Cl     -0.5244791673    -3.1376520502     0.0000000000
    8      Br     -3.3540528526    -1.6569515947    -0.0000000000
    9      Br     -3.3517374798     1.6636753296    -0.0000000000
   10      Cl     -0.5165067500     3.1410427436    -0.0000000000
   11      I       2.5549562335     1.8071379147     0.0000000000
   12      I       2.5434077886    -1.8133278367     0.0000000000
 ----------------------------------------------------------------
 Molecular Point Group                 Cs    NOp =  2
 Largest Abelian Subgroup              Cs    NOp =  2
 Nuclear Repulsion Energy =        3396.84502302 hartrees
 There are      123 alpha and      123 beta electrons
 Requested basis set is 6-311++G(d,p)
 There are 148 shells and 412 basis functions

 Total QAlloc Memory Limit   2000 MB
 Mega-Array Size       188 MB
 MEM_STATIC part       192 MB

                       Distance Matrix (Angstroms)
             C (  1)   C (  2)   C (  3)   C (  4)   C (  5)   C (  6)
   C (  2)  1.403370
   C (  3)  2.426161  1.400610
   C (  4)  2.798228  2.427417  1.403820
   C (  5)  2.430206  2.812565  2.436992  1.404603
   C (  6)  1.404976  2.437869  2.812446  2.430850  1.405902
   Cl(  7)  1.740001  2.714305  4.019693  4.538126  4.038118  2.735401
   Br(  8)  2.867990  1.899694  2.874752  4.186680  4.712222  4.187692
   Br(  9)  4.185449  2.873839  1.900660  2.870046  4.188611  4.713082
   Cl( 10)  4.538937  4.021494  2.715671  1.740821  2.736608  4.039741
   I ( 11)  4.426200  4.949855  4.407533  3.075768  2.137586  3.107647
   I ( 12)  3.069447  4.401259  4.943493  4.421816  3.103984  2.131396
             Cl(  7)   Br(  8)   Br(  9)   Cl( 10)   I ( 11)
   Br(  8)  3.193581
   Br(  9)  5.571906  3.320628
   Cl( 10)  6.278700  5.574264  3.197053
   I ( 11)  5.825279  6.849548  5.908436  3.348610
   I ( 12)  3.341521  5.899534  6.844143  5.823132  3.620484

 A cutoff of  1.0D-11 yielded   6763 shell pairs
 There are     58807 function pairs (     65223 Cartesian)
 Smallest overlap matrix eigenvalue = 3.34E-07

 Q-Chem warning in module stvman/mkSTV.C, line 318:

 Overlap eigenvalue is smaller than square root of threshold
 Use THRESH >= 12 to get rid of this warning

 Linear dependence detected in AO basis
 Tighter screening thresholds may be required for diffuse basis sets
 Use S2THRESH > 14 and THRESH = 14 in case of SCF convergence issues
 Number of orthogonalized atomic orbitals = 410
 Maximum deviation from orthogonality = 2.435E-10
 Guess from superposition of atomic densities
 Warning:  Energy on first SCF cycle will be non-variational
 SAD guess density has 246.000000 electrons

 -----------------------------------------------------------------------
  General SCF calculation program by
  Eric Jon Sundstrom, Paul Horn, Yuezhi Mao, Dmitri Zuev, Alec White,
  David Stuck, Shaama M.S., Shane Yost, Joonho Lee, David Small,
  Daniel Levine, Susi Lehtola, Hugh Burton, Evgeny Epifanovsky,
  Bang C. Huynh
 -----------------------------------------------------------------------
 Exchange:     0.2000 Hartree-Fock + 0.0800 Slater + 0.7200 B88
 Correlation:  0.1900 VWN1RPA + 0.8100 LYP
 Using SG-1 standard quadrature grid
 using 4 threads for integral computing
 -------------------------------------------------------
 OpenMP Integral computing Module                
 Release: version 2.0, May 2017, Q-Chem Inc. Pleasanton 
 -------------------------------------------------------
 A restricted SCF calculation will be
 performed using DIIS
 SCF converges when DIIS error is below 1.0e-08
 ---------------------------------------
  Cycle       Energy         DIIS error
 ---------------------------------------
    1  -20138.7316512364      2.79e-02  
    2  -20136.3796756092      1.78e-03  
    3  -20136.3222066728      2.35e-03  
    4  -20136.4030202584      8.44e-04  
    5  -20136.4200421306      1.42e-04  
    6  -20136.4202134053      9.26e-05  
    7  -20136.4203914370      2.22e-05  
    8  -20136.4204011195      4.65e-06  
    9  -20136.4204014817      1.52e-06  
   10  -20136.4204015205      5.57e-07  
   11  -20136.4204015245      1.13e-07  
   12  -20136.4204015254      3.66e-08  
   13  -20136.4204015244      1.32e-08  
   14  -20136.4204015242      5.51e-09  Convergence criterion met
 ---------------------------------------
 SCF time:   CPU 274.59s  wall 72.00s 
 SCF   energy in the final basis set =   -20136.4204015242
 Total energy in the final basis set =   -20136.4204015242

 --------------------------------------------------------------
             Orbital Energies (a.u.) and Symmetries
 --------------------------------------------------------------

 Alpha MOs, Restricted
 -- Occupied --                  
*******-1165.89 -482.86 -482.86 -176.32 -176.32 -165.72 -165.72
  1 A'    2 A'    3 A'    4 A'    5 A'    6 A'    7 A'    8 A'                 
-165.72 -165.72 -165.72 -165.72 -101.58 -101.58  -62.51  -62.51
  1 A"    2 A"    9 A'   10 A'   11 A'   12 A'   13 A'   14 A'                 
-56.331 -56.331 -56.327 -56.327 -56.326 -56.326 -35.817 -35.817
 15 A'   16 A'    3 A"    4 A"   17 A'   18 A'   19 A'   20 A'                 
-31.311 -31.310 -31.304 -31.304 -31.304 -31.304 -22.961 -22.961
 21 A'   22 A'    5 A"    6 A"   23 A'   24 A'   25 A'   26 A'                 
-22.960 -22.959 -22.959 -22.959 -22.955 -22.955 -22.955 -22.955
  7 A"    8 A"   27 A'   28 A'   29 A'    9 A"   30 A'   10 A"                 
-10.289 -10.289 -10.282 -10.282 -10.274 -10.273  -9.497  -9.497
 31 A'   32 A'   33 A'   34 A'   35 A'   36 A'   37 A'   38 A'                 
 -8.719  -8.719  -7.262  -7.262  -7.252  -7.252  -7.251  -7.251
 39 A'   40 A'   41 A'   42 A'   11 A"   12 A"   43 A'   44 A'                 
 -6.552  -6.551  -6.538  -6.538  -6.536  -6.536  -6.366  -6.366
 45 A'   46 A'   13 A"   14 A"   47 A'   48 A'   49 A'   50 A'                 
 -4.779  -4.779  -4.764  -4.764  -4.763  -4.763  -2.662  -2.662
 51 A'   52 A'   15 A"   16 A"   53 A'   54 A'   55 A'   56 A'                 
 -2.659  -2.659  -2.658  -2.658  -2.647  -2.647  -2.646  -2.646
 17 A"   18 A"   57 A'   58 A'   59 A'   60 A'   19 A"   20 A"                 
 -2.045  -2.045  -2.041  -2.041  -2.040  -2.040  -2.027  -2.027
 61 A'   62 A'   21 A"   22 A"   63 A'   64 A'   65 A'   66 A'                 
 -2.026  -2.026  -0.957  -0.918  -0.872  -0.854  -0.822  -0.772
 23 A"   24 A"   67 A'   68 A'   69 A'   70 A'   71 A'   72 A'                 
 -0.760  -0.691  -0.676  -0.624  -0.610  -0.555  -0.515  -0.485
 73 A'   74 A'   75 A'   76 A'   77 A'   78 A'   79 A'   80 A'                 
 -0.466  -0.443  -0.438  -0.409  -0.407  -0.387  -0.378  -0.357
 25 A"   81 A'   82 A'   83 A'   26 A"   84 A'   27 A"   85 A'                 
 -0.356  -0.353  -0.332  -0.329  -0.301  -0.301  -0.299  -0.293
 86 A'   28 A"   87 A'   29 A"   30 A"   88 A'   31 A"   89 A'                 
 -0.266  -0.262  -0.255
 32 A"   33 A"   90 A'                                                         
 -- Virtual --                   
 -0.106  -0.072  -0.068  -0.056  -0.047  -0.009  -0.004   0.005
 91 A'   34 A"   35 A"   92 A'   93 A'   94 A'   95 A'   96 A'                 
  0.016   0.031   0.031   0.043   0.048   0.062   0.063   0.065
 97 A'   98 A'   99 A'   36 A"  100 A'  101 A'   37 A"  102 A'                 
  0.065   0.071   0.081   0.081   0.086   0.090   0.097   0.098
 38 A"   39 A"  103 A'  104 A'  105 A'  106 A'   40 A"   41 A"                 
  0.098   0.105   0.119   0.125   0.134   0.141   0.147   0.152
107 A'  108 A'   42 A"  109 A'  110 A'  111 A'   43 A"  112 A'                 
  0.157   0.162   0.164   0.165   0.174   0.182   0.201   0.205
 44 A"   45 A"  113 A'  114 A'  115 A'  116 A'  117 A'  118 A'                 
  0.208   0.210   0.215   0.217   0.219   0.221   0.241   0.241
119 A'  120 A'  121 A'  122 A'  123 A'   46 A"  124 A'   47 A"                 
  0.249   0.262   0.274   0.274   0.283   0.290   0.307   0.328
125 A'  126 A'  127 A'  128 A'   48 A"  129 A'  130 A'  131 A'                 
  0.351   0.361   0.377   0.385   0.395   0.395   0.398   0.412
132 A'  133 A'   49 A"  134 A'  135 A'   50 A"   51 A"  136 A'                 
  0.416   0.424   0.435   0.437   0.437   0.442   0.445   0.458
 52 A"  137 A'   53 A"  138 A'  139 A'   54 A"  140 A'  141 A'                 
  0.462   0.481   0.492   0.499   0.500   0.505   0.509   0.516
 55 A"  142 A'   56 A"   57 A"  143 A'  144 A'  145 A'  146 A'                 
  0.519   0.531   0.535   0.546   0.552   0.559   0.566   0.573
 58 A"  147 A'  148 A'   59 A"   60 A"  149 A'   61 A"  150 A'                 
  0.580   0.592   0.600   0.603   0.615   0.632   0.679   0.679
151 A'   62 A"   63 A"  152 A'  153 A'   64 A"   65 A"  154 A'                 
  0.697   0.706   0.736   0.737   0.756   0.759   0.761   0.775
155 A'  156 A'   66 A"  157 A'  158 A'  159 A'  160 A'  161 A'                 
  0.798   0.820   0.821   0.825   0.833   0.837   0.845   0.851
162 A'  163 A'   67 A"  164 A'   68 A"  165 A'  166 A'   69 A"                 
  0.874   0.876   0.916   0.919   0.927   0.941   0.946   0.960
167 A'  168 A'  169 A'  170 A'  171 A'   70 A"  172 A'  173 A'                 
  0.967   1.009   1.033   1.055   1.086   1.104   1.121   1.178
 71 A"  174 A'  175 A'  176 A'  177 A'  178 A'   72 A"  179 A'                 
  1.186   1.209   1.215   1.226   1.230   1.262   1.273   1.341
180 A'   73 A"   74 A"  181 A'  182 A'   75 A"   76 A"   77 A"                 
  1.343   1.375   1.385   1.407   1.431   1.454   1.461   1.466
183 A'   78 A"  184 A'  185 A'  186 A'  187 A'  188 A'  189 A'                 
  1.545   1.557   1.558   1.623   1.721   1.733   1.756   1.765
190 A'  191 A'  192 A'  193 A'   79 A"   80 A"  194 A'  195 A'                 
  1.815   1.818   1.842   1.843   1.907   1.986   2.004   2.040
196 A'  197 A'   81 A"   82 A"   83 A"   84 A"  198 A'   85 A"                 
  2.056   2.106   2.136   2.188   2.200   2.228   2.248   2.249
199 A'  200 A'  201 A'  202 A'  203 A'  204 A'   86 A"   87 A"                 
  2.259   2.260   2.261   2.321   2.342   2.387   2.454   2.499
205 A'   88 A"  206 A'  207 A'  208 A'  209 A'  210 A'  211 A'                 
  2.544   2.562   2.570   2.702   2.723   2.817   2.825   2.826
212 A'  213 A'   89 A"   90 A"   91 A"  214 A'   92 A"   93 A"                 
  2.880   3.016   3.040   3.056   3.084   3.136   3.201   3.380
215 A'  216 A'   94 A"  217 A'  218 A'  219 A'  220 A'  221 A'                 
  3.436   3.631   3.796   3.856   3.946   3.964   3.981   3.984
222 A'  223 A'  224 A'  225 A'   95 A"   96 A"  226 A'   97 A"                 
  3.993   3.996   4.028   4.044   4.045   4.059   4.071   4.102
 98 A"   99 A"  227 A'  100 A"  101 A"  228 A'  229 A'  102 A"                 
  4.104   4.182   4.202   4.251   4.271   4.314   4.367   4.413
230 A'  231 A'  232 A'  233 A'  234 A'  235 A'  236 A'  237 A'                 
  4.443   4.551   4.793   5.998   6.039   6.085   6.109   6.132
238 A'  239 A'  240 A'  103 A"  104 A"  241 A'  242 A'  243 A'                 
  6.202   6.697   6.819   7.535   7.569   7.654   7.661   7.712
244 A'  245 A'  246 A'  105 A"  106 A"  247 A'  248 A'  249 A'                 
  7.787   9.748   9.784  23.178  23.757  23.763  23.902  23.921
250 A'  251 A'  252 A'  253 A'  254 A'  255 A'  256 A'  257 A'                 
 23.991  25.803  25.831  26.129  26.224  26.575  26.646  27.849
258 A'  107 A"  108 A"  259 A'  260 A'  261 A'  262 A'  263 A'                 
 27.953  28.338  28.369  28.400  28.411  28.433  28.445  28.523
264 A'  109 A"  110 A"  265 A'  266 A'  267 A'  268 A'  111 A"                 
 28.529  28.541  28.544  28.560  28.564  28.597  28.634  28.689
112 A"  113 A"  269 A'  270 A'  114 A"  271 A'  272 A'  273 A'                 
 28.758  47.959  48.061 127.880 127.904 127.937 127.946 127.957
274 A'  275 A'  276 A'  115 A"  116 A"  277 A'  278 A'  279 A'                 
127.995 151.645 151.734 215.738 215.780 289.731 289.766 289.849
280 A'  281 A'  282 A'  283 A'  284 A'  117 A"  118 A"  285 A'                 
289.863 289.936 290.0091020.7661020.8921901.8071901.900
286 A'  287 A'  288 A'  289 A'  290 A'  291 A'  292 A'                         

 Beta MOs, Restricted
 -- Occupied --                  
*******-1165.89 -482.86 -482.86 -176.32 -176.32 -165.72 -165.72
  1 A'    2 A'    3 A'    4 A'    5 A'    6 A'    7 A'    8 A'                 
-165.72 -165.72 -165.72 -165.72 -101.58 -101.58  -62.51  -62.51
  1 A"    2 A"    9 A'   10 A'   11 A'   12 A'   13 A'   14 A'                 
-56.331 -56.331 -56.327 -56.327 -56.326 -56.326 -35.817 -35.817
 15 A'   16 A'    3 A"    4 A"   17 A'   18 A'   19 A'   20 A'                 
-31.311 -31.310 -31.304 -31.304 -31.304 -31.304 -22.961 -22.961
 21 A'   22 A'    5 A"    6 A"   23 A'   24 A'   25 A'   26 A'                 
-22.960 -22.959 -22.959 -22.959 -22.955 -22.955 -22.955 -22.955
  7 A"    8 A"   27 A'   28 A'   29 A'    9 A"   30 A'   10 A"                 
-10.289 -10.289 -10.282 -10.282 -10.274 -10.273  -9.497  -9.497
 31 A'   32 A'   33 A'   34 A'   35 A'   36 A'   37 A'   38 A'                 
 -8.719  -8.719  -7.262  -7.262  -7.252  -7.252  -7.251  -7.251
 39 A'   40 A'   41 A'   42 A'   11 A"   12 A"   43 A'   44 A'                 
 -6.552  -6.551  -6.538  -6.538  -6.536  -6.536  -6.366  -6.366
 45 A'   46 A'   13 A"   14 A"   47 A'   48 A'   49 A'   50 A'                 
 -4.779  -4.779  -4.764  -4.764  -4.763  -4.763  -2.662  -2.662
 51 A'   52 A'   15 A"   16 A"   53 A'   54 A'   55 A'   56 A'                 
 -2.659  -2.659  -2.658  -2.658  -2.647  -2.647  -2.646  -2.646
 17 A"   18 A"   57 A'   58 A'   59 A'   60 A'   19 A"   20 A"                 
 -2.045  -2.045  -2.041  -2.041  -2.040  -2.040  -2.027  -2.027
 61 A'   62 A'   21 A"   22 A"   63 A'   64 A'   65 A'   66 A'                 
 -2.026  -2.026  -0.957  -0.918  -0.872  -0.854  -0.822  -0.772
 23 A"   24 A"   67 A'   68 A'   69 A'   70 A'   71 A'   72 A'                 
 -0.760  -0.691  -0.676  -0.624  -0.610  -0.555  -0.515  -0.485
 73 A'   74 A'   75 A'   76 A'   77 A'   78 A'   79 A'   80 A'                 
 -0.466  -0.443  -0.438  -0.409  -0.407  -0.387  -0.378  -0.357
 25 A"   81 A'   82 A'   83 A'   26 A"   84 A'   27 A"   85 A'                 
 -0.356  -0.353  -0.332  -0.329  -0.301  -0.301  -0.299  -0.293
 86 A'   28 A"   87 A'   29 A"   30 A"   88 A'   31 A"   89 A'                 
 -0.266  -0.262  -0.255
 32 A"   33 A"   90 A'                                                         
 -- Virtual --                   
 -0.106  -0.072  -0.068  -0.056  -0.047  -0.009  -0.004   0.005
 91 A'   34 A"   35 A"   92 A'   93 A'   94 A'   95 A'   96 A'                 
  0.016   0.031   0.031   0.043   0.048   0.062   0.063   0.065
 97 A'   98 A'   99 A'   36 A"  100 A'  101 A'   37 A"  102 A'                 
  0.065   0.071   0.081   0.081   0.086   0.090   0.097   0.098
 38 A"   39 A"  103 A'  104 A'  105 A'  106 A'   40 A"   41 A"                 
  0.098   0.105   0.119   0.125   0.134   0.141   0.147   0.152
107 A'  108 A'   42 A"  109 A'  110 A'  111 A'   43 A"  112 A'                 
  0.157   0.162   0.164   0.165   0.174   0.182   0.201   0.205
 44 A"   45 A"  113 A'  114 A'  115 A'  116 A'  117 A'  118 A'                 
  0.208   0.210   0.215   0.217   0.219   0.221   0.241   0.241
119 A'  120 A'  121 A'  122 A'  123 A'   46 A"  124 A'   47 A"                 
  0.249   0.262   0.274   0.274   0.283   0.290   0.307   0.328
125 A'  126 A'  127 A'  128 A'   48 A"  129 A'  130 A'  131 A'                 
  0.351   0.361   0.377   0.385   0.395   0.395   0.398   0.412
132 A'  133 A'   49 A"  134 A'  135 A'   50 A"   51 A"  136 A'                 
  0.416   0.424   0.435   0.437   0.437   0.442   0.445   0.458
 52 A"  137 A'   53 A"  138 A'  139 A'   54 A"  140 A'  141 A'                 
  0.462   0.481   0.492   0.499   0.500   0.505   0.509   0.516
 55 A"  142 A'   56 A"   57 A"  143 A'  144 A'  145 A'  146 A'                 
  0.519   0.531   0.535   0.546   0.552   0.559   0.566   0.573
 58 A"  147 A'  148 A'   59 A"   60 A"  149 A'   61 A"  150 A'                 
  0.580   0.592   0.600   0.603   0.615   0.632   0.679   0.679
151 A'   62 A"   63 A"  152 A'  153 A'   64 A"   65 A"  154 A'                 
  0.697   0.706   0.736   0.737   0.756   0.759   0.761   0.775
155 A'  156 A'   66 A"  157 A'  158 A'  159 A'  160 A'  161 A'                 
  0.798   0.820   0.821   0.825   0.833   0.837   0.845   0.851
162 A'  163 A'   67 A"  164 A'   68 A"  165 A'  166 A'   69 A"                 
  0.874   0.876   0.916   0.919   0.927   0.941   0.946   0.960
167 A'  168 A'  169 A'  170 A'  171 A'   70 A"  172 A'  173 A'                 
  0.967   1.009   1.033   1.055   1.086   1.104   1.121   1.178
 71 A"  174 A'  175 A'  176 A'  177 A'  178 A'   72 A"  179 A'                 
  1.186   1.209   1.215   1.226   1.230   1.262   1.273   1.341
180 A'   73 A"   74 A"  181 A'  182 A'   75 A"   76 A"   77 A"                 
  1.343   1.375   1.385   1.407   1.431   1.454   1.461   1.466
183 A'   78 A"  184 A'  185 A'  186 A'  187 A'  188 A'  189 A'                 
  1.545   1.557   1.558   1.623   1.721   1.733   1.756   1.765
190 A'  191 A'  192 A'  193 A'   79 A"   80 A"  194 A'  195 A'                 
  1.815   1.818   1.842   1.843   1.907   1.986   2.004   2.040
196 A'  197 A'   81 A"   82 A"   83 A"   84 A"  198 A'   85 A"                 
  2.056   2.106   2.136   2.188   2.200   2.228   2.248   2.249
199 A'  200 A'  201 A'  202 A'  203 A'  204 A'   86 A"   87 A"                 
  2.259   2.260   2.261   2.321   2.342   2.387   2.454   2.499
205 A'   88 A"  206 A'  207 A'  208 A'  209 A'  210 A'  211 A'                 
  2.544   2.562   2.570   2.702   2.723   2.817   2.825   2.826
212 A'  213 A'   89 A"   90 A"   91 A"  214 A'   92 A"   93 A"                 
  2.880   3.016   3.040   3.056   3.084   3.136   3.201   3.380
215 A'  216 A'   94 A"  217 A'  218 A'  219 A'  220 A'  221 A'                 
  3.436   3.631   3.796   3.856   3.946   3.964   3.981   3.984
222 A'  223 A'  224 A'  225 A'   95 A"   96 A"  226 A'   97 A"                 
  3.993   3.996   4.028   4.044   4.045   4.059   4.071   4.102
 98 A"   99 A"  227 A'  100 A"  101 A"  228 A'  229 A'  102 A"                 
  4.104   4.182   4.202   4.251   4.271   4.314   4.367   4.413
230 A'  231 A'  232 A'  233 A'  234 A'  235 A'  236 A'  237 A'                 
  4.443   4.551   4.793   5.998   6.039   6.085   6.109   6.132
238 A'  239 A'  240 A'  103 A"  104 A"  241 A'  242 A'  243 A'                 
  6.202   6.697   6.819   7.535   7.569   7.654   7.661   7.712
244 A'  245 A'  246 A'  105 A"  106 A"  247 A'  248 A'  249 A'                 
  7.787   9.748   9.784  23.178  23.757  23.763  23.902  23.921
250 A'  251 A'  252 A'  253 A'  254 A'  255 A'  256 A'  257 A'                 
 23.991  25.803  25.831  26.129  26.224  26.575  26.646  27.849
258 A'  107 A"  108 A"  259 A'  260 A'  261 A'  262 A'  263 A'                 
 27.953  28.338  28.369  28.400  28.411  28.433  28.445  28.523
264 A'  109 A"  110 A"  265 A'  266 A'  267 A'  268 A'  111 A"                 
 28.529  28.541  28.544  28.560  28.564  28.597  28.634  28.689
112 A"  113 A"  269 A'  270 A'  114 A"  271 A'  272 A'  273 A'                 
 28.758  47.959  48.061 127.880 127.904 127.937 127.946 127.957
274 A'  275 A'  276 A'  115 A"  116 A"  277 A'  278 A'  279 A'                 
127.995 151.645 151.734 215.738 215.780 289.731 289.766 289.849
280 A'  281 A'  282 A'  283 A'  284 A'  117 A"  118 A"  285 A'                 
289.863 289.936 290.0091020.7661020.8921901.8071901.900
286 A'  287 A'  288 A'  289 A'  290 A'  291 A'  292 A'                         
 --------------------------------------------------------------

          Ground-State Mulliken Net Atomic Charges

     Atom                 Charge (a.u.)
  ----------------------------------------
      1 C                     0.093933
      2 C                    -0.246198
      3 C                    -0.246073
      4 C                     0.103475
      5 C                    -0.351678
      6 C                    -0.366547
      7 Cl                    0.566024
      8 Br                   -0.173777
      9 Br                   -0.173900
     10 Cl                    0.566047
     11 I                     0.114004
     12 I                     0.114691
  ----------------------------------------
  Sum of atomic charges =     0.000000

 -----------------------------------------------------------------
                    Cartesian Multipole Moments
 -----------------------------------------------------------------
    Charge (ESU x 10^10)
                -0.0000
    Dipole Moment (Debye)
         X       0.4538      Y      -0.0137      Z       0.0000
       Tot       0.4541
    Quadrupole Moments (Debye-Ang)
        XX    -144.4686     XY      -0.0080     YY    -149.9950
        XZ       0.0000     YZ      -0.0000     ZZ    -153.9860
    Octopole Moments (Debye-Ang^2)
       XXX      30.9998    XXY      -0.0704    XYY      13.3313
       YYY      -0.2391    XXZ      -0.0000    XYZ      -0.0000
       YYZ      -0.0000    XZZ       7.1021    YZZ      -0.0546
       ZZZ      -0.0000
    Hexadecapole Moments (Debye-Ang^3)
      XXXX   -4811.6393   XXXY       0.1630   XXYY   -1331.9027
      XYYY      -0.6045   YYYY   -3460.0780   XXXZ       0.0000
      XXYZ      -0.0000   XYYZ      -0.0000   YYYZ       0.0000
      XXZZ    -908.0108   XYZZ      -0.1112   YYZZ    -643.5680
      XZZZ       0.0000   YZZZ      -0.0000   ZZZZ    -195.5673
 -----------------------------------------------------------------
 Calculating MO derivatives via CPSCF
    1     0    39    0.0176675  
    2     0    39    0.0071366  
    3     0    39    0.0016722  
    4     0    39    0.0001833  
    5    23    16    0.0000293  
    6    37     2    0.0000018  
    7    39     0    0.0000001  Converged
 Time for AOints: 328.5 s (CPU) 82.5 s (wall)
 ------------------------------------------------------------------------------
                     AOints        : Timing summary (seconds)
 ------------------------------------------------------------------------------
     job step          cpu (% of tot)      sys (% of tot)     wall (% of tot)
 ------------------------------------------------------------------------------
  AOints            0.3285E+03 ( 8.5)   0.1500E-04 ( 5.8)   0.8252E+02 ( 8.4)
 ------------------------------------------------------------------------------
   Grand Totals     0.3860E+04          0.2570E-03          0.9847E+03
 ------------------------------------------------------------------------------
 Polarizability Matrix (a.u.)
            1           2           3
    1-262.2532467  -0.0250385   0.0000000
    2  -0.0250385-230.6851421   0.0000000
    3   0.0000000   0.0000000-108.6732461
 Calculating analytic Hessian of the SCF energy

 Direct stationary perturbation theory relativistic correction:

 rels  =     229.095980021768
 relv  =    -770.748212993132
 rel2e =     111.210558683072
 E_rel =    -430.441674288292

 Hessian of the SCF Energy
            1           2           3           4           5           6
    1   0.5758046  -0.0021608  -0.0000000  -0.2378323   0.0545173   0.0000000
    2  -0.0021608   0.4894987   0.0000000   0.1137246  -0.1379584  -0.0000000
    3  -0.0000000   0.0000000   0.1061747  -0.0000000  -0.0000000  -0.0522262
    4  -0.2378323   0.1137246  -0.0000000   0.5036703  -0.0432878  -0.0000000
    5   0.0545173  -0.1379584  -0.0000000  -0.0432878   0.5668462   0.0000000
    6   0.0000000  -0.0000000  -0.0522262  -0.0000000   0.0000000   0.1014194
    7   0.0309447   0.0219326   0.0000000  -0.0921713   0.0250931  -0.0000000
    8   0.0766887  -0.0277693  -0.0000000  -0.0258206  -0.2958089  -0.0000000
    9   0.0000000  -0.0000000   0.0031718   0.0000000   0.0000000  -0.0510871
   10  -0.0680565   0.0003452   0.0000000   0.0306915  -0.0767327   0.0000000
   11  -0.0001527  -0.0004242   0.0000000  -0.0220201  -0.0274078  -0.0000000
   12  -0.0000000   0.0000000   0.0021738   0.0000000  -0.0000000   0.0031142
   13   0.0294972  -0.0216349  -0.0000000  -0.0170658   0.0286200  -0.0000000
   14  -0.0745393  -0.0274984  -0.0000000   0.0283794  -0.0481858   0.0000000
   15   0.0000000  -0.0000000   0.0025893  -0.0000000  -0.0000000   0.0020765
   16  -0.2366231  -0.1071711   0.0000000  -0.0556340   0.0280760  -0.0000000
   17  -0.0543672  -0.1344107  -0.0000000  -0.0283786   0.0556792  -0.0000000
   18  -0.0000000   0.0000000  -0.0492789   0.0000000  -0.0000000   0.0045706
   19  -0.0372763  -0.0020275   0.0000000  -0.0008979   0.0236068  -0.0000000
   20  -0.0003288  -0.1580888   0.0000000   0.0035670  -0.0390607   0.0000000
   21   0.0000000  -0.0000000  -0.0224478  -0.0000000   0.0000000   0.0034327
   22  -0.0336700  -0.0163179   0.0000000  -0.1129823  -0.0481978  -0.0000000
   23  -0.0013968   0.0003989   0.0000000  -0.0487751  -0.0591128   0.0000000
   24  -0.0000000  -0.0000000   0.0029051   0.0000000   0.0000000  -0.0195653
   25   0.0027632  -0.0006607   0.0000000  -0.0145734   0.0119523   0.0000000
   26  -0.0031426  -0.0019962  -0.0000000   0.0267040  -0.0180424   0.0000000
   27   0.0000000  -0.0000000   0.0032097   0.0000000  -0.0000000   0.0025544
   28   0.0002987   0.0000215   0.0000000  -0.0030302   0.0004373   0.0000000
   29   0.0002501  -0.0001432  -0.0000000  -0.0025335   0.0028978  -0.0000000
   30   0.0000000  -0.0000000  -0.0008844   0.0000000   0.0000000   0.0037353
   31   0.0025387   0.0002554   0.0000000  -0.0005414  -0.0000738   0.0000000
   32   0.0020737  -0.0016528   0.0000000  -0.0001137  -0.0004450  -0.0000000
   33  -0.0000000  -0.0000000   0.0027203   0.0000000  -0.0000000  -0.0006556
   34  -0.0283892   0.0136930  -0.0000000   0.0003665  -0.0040107   0.0000000
   35   0.0025585   0.0000439   0.0000000  -0.0014456   0.0005988  -0.0000000
   36  -0.0000000   0.0000000   0.0018926  -0.0000000   0.0000000   0.0026311
            7           8           9          10          11          12
    1   0.0309447   0.0766887   0.0000000  -0.0680565  -0.0001527  -0.0000000
    2   0.0219326  -0.0277693  -0.0000000   0.0003452  -0.0004242   0.0000000
    3   0.0000000  -0.0000000   0.0031718   0.0000000   0.0000000   0.0021738
    4  -0.0921713  -0.0258206   0.0000000   0.0306915  -0.0220201   0.0000000
    5   0.0250931  -0.2958089   0.0000000  -0.0767327  -0.0274078  -0.0000000
    6  -0.0000000  -0.0000000  -0.0510871   0.0000000  -0.0000000   0.0031142
    7   0.5023266   0.0436183  -0.0000000  -0.2373226  -0.1131177   0.0000000
    8   0.0436183   0.5661162   0.0000000  -0.0539052  -0.1374530  -0.0000000
    9  -0.0000000   0.0000000   0.1014345  -0.0000000   0.0000000  -0.0522224
   10  -0.2373226  -0.0539052  -0.0000000   0.5748045   0.0010013  -0.0000000
   11  -0.1131177  -0.1374530   0.0000000   0.0010013   0.4887859   0.0000000
   12   0.0000000  -0.0000000  -0.0522224  -0.0000000   0.0000000   0.1061985
   13  -0.0557210  -0.0278678   0.0000000  -0.2365568   0.1079044  -0.0000000
   14   0.0287484   0.0557187  -0.0000000   0.0551933  -0.1351011  -0.0000000
   15   0.0000000   0.0000000   0.0045786   0.0000000  -0.0000000  -0.0490973
   16  -0.0171856  -0.0286880  -0.0000000   0.0297065   0.0214665   0.0000000
   17  -0.0284837  -0.0480608   0.0000000   0.0743102  -0.0276946   0.0000000
   18  -0.0000000   0.0000000   0.0020825  -0.0000000  -0.0000000   0.0025622
   19  -0.0030243  -0.0004132  -0.0000000   0.0002842  -0.0000196   0.0000000
   20   0.0025650   0.0029077  -0.0000000  -0.0002593  -0.0001537  -0.0000000
   21  -0.0000000  -0.0000000   0.0037350   0.0000000  -0.0000000  -0.0008791
   22  -0.0145714  -0.0119150   0.0000000   0.0027553   0.0006617  -0.0000000
   23  -0.0266499  -0.0179301  -0.0000000   0.0031213  -0.0019927  -0.0000000
   24   0.0000000  -0.0000000   0.0025320  -0.0000000  -0.0000000   0.0032123
   25  -0.1121511   0.0478633  -0.0000000  -0.0334842   0.0163345   0.0000000
   26   0.0483644  -0.0589758  -0.0000000   0.0014170   0.0003748   0.0000000
   27  -0.0000000   0.0000000  -0.0195926   0.0000000   0.0000000   0.0028714
   28  -0.0009386  -0.0236356   0.0000000  -0.0372884   0.0017382  -0.0000000
   29  -0.0036306  -0.0388882  -0.0000000   0.0000326  -0.1573591   0.0000000
   30  -0.0000000   0.0000000   0.0034087  -0.0000000  -0.0000000  -0.0224709
   31   0.0003735   0.0039977  -0.0000000  -0.0280670  -0.0135181  -0.0000000
   32   0.0014336   0.0005911   0.0000000  -0.0024420   0.0000745   0.0000000
   33  -0.0000000  -0.0000000   0.0026194   0.0000000   0.0000000   0.0018142
   34  -0.0005588   0.0000772   0.0000000   0.0025342  -0.0002791  -0.0000000
   35   0.0001260  -0.0004473   0.0000000  -0.0020812  -0.0016487  -0.0000000
   36   0.0000000  -0.0000000  -0.0006605  -0.0000000  -0.0000000   0.0027231
           13          14          15          16          17          18
    1   0.0294972  -0.0745393   0.0000000  -0.2366231  -0.0543672  -0.0000000
    2  -0.0216349  -0.0274984  -0.0000000  -0.1071711  -0.1344107   0.0000000
    3  -0.0000000  -0.0000000   0.0025893   0.0000000  -0.0000000  -0.0492789
    4  -0.0170658   0.0283794  -0.0000000  -0.0556340  -0.0283786   0.0000000
    5   0.0286200  -0.0481858  -0.0000000   0.0280760   0.0556792  -0.0000000
    6  -0.0000000   0.0000000   0.0020765  -0.0000000  -0.0000000   0.0045706
    7  -0.0557210   0.0287484   0.0000000  -0.0171856  -0.0284837  -0.0000000
    8  -0.0278678   0.0557187   0.0000000  -0.0286880  -0.0480608   0.0000000
    9   0.0000000  -0.0000000   0.0045786  -0.0000000   0.0000000   0.0020825
   10  -0.2365568   0.0551933   0.0000000   0.0297065   0.0743102  -0.0000000
   11   0.1079044  -0.1351011  -0.0000000   0.0214665  -0.0276946  -0.0000000
   12  -0.0000000  -0.0000000  -0.0490973   0.0000000   0.0000000   0.0025622
   13   0.4489864  -0.0637534  -0.0000000  -0.0901555  -0.0191651   0.0000000
   14  -0.0637534   0.5273827   0.0000000   0.0189445  -0.2820268   0.0000000
   15  -0.0000000   0.0000000   0.1048657  -0.0000000   0.0000000  -0.0466644
   16  -0.0901555   0.0189445  -0.0000000   0.4492697   0.0630846  -0.0000000
   17  -0.0191651  -0.2820268   0.0000000   0.0630846   0.5264614   0.0000000
   18   0.0000000   0.0000000  -0.0466644  -0.0000000   0.0000000   0.1047634
   19  -0.0027250   0.0001522  -0.0000000  -0.0010079  -0.0242079   0.0000000
   20  -0.0023056   0.0021447   0.0000000  -0.0054865  -0.0366177  -0.0000000
   21   0.0000000   0.0000000   0.0039488  -0.0000000  -0.0000000   0.0022379
   22  -0.0007300  -0.0002567  -0.0000000   0.0002662   0.0043427   0.0000000
   23  -0.0004336  -0.0002445   0.0000000   0.0016411   0.0001436  -0.0000000
   24  -0.0000000   0.0000000  -0.0008506   0.0000000  -0.0000000   0.0031407
   25   0.0002369  -0.0043298   0.0000000  -0.0007294   0.0002528  -0.0000000
   26  -0.0016297   0.0001471   0.0000000   0.0004366  -0.0002356  -0.0000000
   27   0.0000000  -0.0000000   0.0031310  -0.0000000   0.0000000  -0.0008535
   28  -0.0008660   0.0240901  -0.0000000  -0.0027117  -0.0001483   0.0000000
   29   0.0053403  -0.0366198  -0.0000000   0.0023157   0.0021370   0.0000000
   30   0.0000000   0.0000000   0.0022055  -0.0000000   0.0000000   0.0039482
   31  -0.0637144  -0.0236933   0.0000000  -0.0112875  -0.0110190  -0.0000000
   32  -0.0253404  -0.0399840   0.0000000  -0.0201265  -0.0155010  -0.0000000
   33  -0.0000000  -0.0000000  -0.0276620  -0.0000000   0.0000000   0.0008558
   34  -0.0111857   0.0110656  -0.0000000  -0.0639076   0.0237795   0.0000000
   35   0.0202652  -0.0157329  -0.0000000   0.0255076  -0.0398745   0.0000000
   36   0.0000000   0.0000000   0.0008789  -0.0000000  -0.0000000  -0.0273643
           19          20          21          22          23          24
    1  -0.0372763  -0.0003288   0.0000000  -0.0336700  -0.0013968  -0.0000000
    2  -0.0020275  -0.1580888  -0.0000000  -0.0163179   0.0003989  -0.0000000
    3   0.0000000   0.0000000  -0.0224478   0.0000000   0.0000000   0.0029051
    4  -0.0008979   0.0035670  -0.0000000  -0.1129823  -0.0487751   0.0000000
    5   0.0236068  -0.0390607   0.0000000  -0.0481978  -0.0591128   0.0000000
    6  -0.0000000   0.0000000   0.0034327  -0.0000000   0.0000000  -0.0195653
    7  -0.0030243   0.0025650  -0.0000000  -0.0145714  -0.0266499   0.0000000
    8  -0.0004132   0.0029077  -0.0000000  -0.0119150  -0.0179301  -0.0000000
    9  -0.0000000  -0.0000000   0.0037350   0.0000000  -0.0000000   0.0025320
   10   0.0002842  -0.0002593   0.0000000   0.0027553   0.0031213  -0.0000000
   11  -0.0000196  -0.0001537  -0.0000000   0.0006617  -0.0019927  -0.0000000
   12   0.0000000  -0.0000000  -0.0008791  -0.0000000  -0.0000000   0.0032123
   13  -0.0027250  -0.0023056   0.0000000  -0.0007300  -0.0004336  -0.0000000
   14   0.0001522   0.0021447   0.0000000  -0.0002567  -0.0002445   0.0000000
   15  -0.0000000   0.0000000   0.0039488  -0.0000000   0.0000000  -0.0008506
   16  -0.0010079  -0.0054865  -0.0000000   0.0002662   0.0016411   0.0000000
   17  -0.0242079  -0.0366177  -0.0000000   0.0043427   0.0001436  -0.0000000
   18   0.0000000  -0.0000000   0.0022379   0.0000000  -0.0000000   0.0031407
   19   0.0647129   0.0013867  -0.0000000  -0.0090164   0.0100030   0.0000000
   20   0.0013867   0.2329677   0.0000000   0.0014197  -0.0000012   0.0000000
   21  -0.0000000   0.0000000   0.0097954  -0.0000000   0.0000000  -0.0001755
   22  -0.0090164   0.0014197  -0.0000000   0.1675207   0.0673942  -0.0000000
   23   0.0100030  -0.0000012   0.0000000   0.0673942   0.0912802   0.0000000
   24   0.0000000   0.0000000  -0.0001755  -0.0000000   0.0000000   0.0086850
   25  -0.0000863   0.0003596   0.0000000   0.0018714  -0.0039511   0.0000000
   26   0.0010475  -0.0009651  -0.0000000   0.0039339  -0.0115630  -0.0000000
   27  -0.0000000  -0.0000000   0.0001550   0.0000000  -0.0000000  -0.0000739
   28   0.0001671   0.0000228   0.0000000  -0.0000885  -0.0010456   0.0000000
   29  -0.0000265  -0.0019402  -0.0000000  -0.0003579  -0.0009589  -0.0000000
   30  -0.0000000  -0.0000000  -0.0001652   0.0000000  -0.0000000   0.0001544
   31  -0.0000578   0.0000501   0.0000000  -0.0004794  -0.0002796   0.0000000
   32  -0.0008341  -0.0006042   0.0000000  -0.0003053  -0.0001583   0.0000000
   33  -0.0000000   0.0000000   0.0001737  -0.0000000   0.0000000  -0.0000644
   34  -0.0110722  -0.0009908  -0.0000000  -0.0008758   0.0003719   0.0000000
   35  -0.0086676  -0.0005886  -0.0000000  -0.0004017   0.0001387  -0.0000000
   36   0.0000000  -0.0000000   0.0001891   0.0000000  -0.0000000   0.0001001
           25          26          27          28          29          30
    1   0.0027632  -0.0031426   0.0000000   0.0002987   0.0002501   0.0000000
    2  -0.0006607  -0.0019962  -0.0000000   0.0000215  -0.0001432  -0.0000000
    3   0.0000000  -0.0000000   0.0032097   0.0000000  -0.0000000  -0.0008844
    4  -0.0145734   0.0267040   0.0000000  -0.0030302  -0.0025335   0.0000000
    5   0.0119523  -0.0180424  -0.0000000   0.0004373   0.0028978   0.0000000
    6   0.0000000   0.0000000   0.0025544   0.0000000  -0.0000000   0.0037353
    7  -0.1121511   0.0483644  -0.0000000  -0.0009386  -0.0036306  -0.0000000
    8   0.0478633  -0.0589758   0.0000000  -0.0236356  -0.0388882   0.0000000
    9  -0.0000000  -0.0000000  -0.0195926   0.0000000  -0.0000000   0.0034087
   10  -0.0334842   0.0014170   0.0000000  -0.0372884   0.0000326  -0.0000000
   11   0.0163345   0.0003748   0.0000000   0.0017382  -0.1573591  -0.0000000
   12   0.0000000   0.0000000   0.0028714  -0.0000000   0.0000000  -0.0224709
   13   0.0002369  -0.0016297   0.0000000  -0.0008660   0.0053403   0.0000000
   14  -0.0043298   0.0001471  -0.0000000   0.0240901  -0.0366198   0.0000000
   15   0.0000000   0.0000000   0.0031310  -0.0000000  -0.0000000   0.0022055
   16  -0.0007294   0.0004366  -0.0000000  -0.0027117   0.0023157  -0.0000000
   17   0.0002528  -0.0002356   0.0000000  -0.0001483   0.0021370   0.0000000
   18  -0.0000000  -0.0000000  -0.0008535   0.0000000   0.0000000   0.0039482
   19  -0.0000863   0.0010475  -0.0000000   0.0001671  -0.0000265  -0.0000000
   20   0.0003596  -0.0009651  -0.0000000   0.0000228  -0.0019402  -0.0000000
   21   0.0000000  -0.0000000   0.0001550   0.0000000  -0.0000000  -0.0001652
   22   0.0018714   0.0039339   0.0000000  -0.0000885  -0.0003579   0.0000000
   23  -0.0039511  -0.0115630  -0.0000000  -0.0010456  -0.0009589  -0.0000000
   24   0.0000000  -0.0000000  -0.0000739   0.0000000  -0.0000000   0.0001544
   25   0.1664031  -0.0671667  -0.0000000  -0.0089039  -0.0013633  -0.0000000
   26  -0.0671667   0.0912444   0.0000000  -0.0098777   0.0000356  -0.0000000
   27  -0.0000000   0.0000000   0.0087478  -0.0000000   0.0000000  -0.0001904
   28  -0.0089039  -0.0098777  -0.0000000   0.0642430  -0.0009353   0.0000000
   29  -0.0013633   0.0000356   0.0000000  -0.0009353   0.2319946   0.0000000
   30  -0.0000000  -0.0000000  -0.0001904   0.0000000   0.0000000   0.0099147
   31  -0.0008659  -0.0003676  -0.0000000  -0.0108268   0.0009673  -0.0000000
   32   0.0004004   0.0001374  -0.0000000   0.0085079  -0.0005547  -0.0000000
   33   0.0000000  -0.0000000   0.0001035  -0.0000000  -0.0000000   0.0001678
   34  -0.0004804   0.0002810  -0.0000000  -0.0000547  -0.0000589   0.0000000
   35   0.0003087  -0.0001610   0.0000000   0.0008245  -0.0006010  -0.0000000
   36  -0.0000000   0.0000000  -0.0000623   0.0000000   0.0000000   0.0001762
           31          32          33          34          35          36
    1   0.0025387   0.0020737  -0.0000000  -0.0283892   0.0025585  -0.0000000
    2   0.0002554  -0.0016528  -0.0000000   0.0136930   0.0000439   0.0000000
    3   0.0000000   0.0000000   0.0027203  -0.0000000   0.0000000   0.0018926
    4  -0.0005414  -0.0001137   0.0000000   0.0003665  -0.0014456  -0.0000000
    5  -0.0000738  -0.0004450  -0.0000000  -0.0040107   0.0005988   0.0000000
    6   0.0000000  -0.0000000  -0.0006556   0.0000000  -0.0000000   0.0026311
    7   0.0003735   0.0014336  -0.0000000  -0.0005588   0.0001260   0.0000000
    8   0.0039977   0.0005911  -0.0000000   0.0000772  -0.0004473  -0.0000000
    9  -0.0000000   0.0000000   0.0026194   0.0000000   0.0000000  -0.0006605
   10  -0.0280670  -0.0024420   0.0000000   0.0025342  -0.0020812  -0.0000000
   11  -0.0135181   0.0000745   0.0000000  -0.0002791  -0.0016487  -0.0000000
   12  -0.0000000   0.0000000   0.0018142  -0.0000000  -0.0000000   0.0027231
   13  -0.0637144  -0.0253404  -0.0000000  -0.0111857   0.0202652   0.0000000
   14  -0.0236933  -0.0399840  -0.0000000   0.0110656  -0.0157329   0.0000000
   15   0.0000000   0.0000000  -0.0276620  -0.0000000  -0.0000000   0.0008789
   16  -0.0112875  -0.0201265  -0.0000000  -0.0639076   0.0255076  -0.0000000
   17  -0.0110190  -0.0155010   0.0000000   0.0237795  -0.0398745  -0.0000000
   18  -0.0000000  -0.0000000   0.0008558   0.0000000   0.0000000  -0.0273643
   19  -0.0000578  -0.0008341  -0.0000000  -0.0110722  -0.0086676   0.0000000
   20   0.0000501  -0.0006042   0.0000000  -0.0009908  -0.0005886  -0.0000000
   21   0.0000000   0.0000000   0.0001737  -0.0000000  -0.0000000   0.0001891
   22  -0.0004794  -0.0003053  -0.0000000  -0.0008758  -0.0004017   0.0000000
   23  -0.0002796  -0.0001583   0.0000000   0.0003719   0.0001387  -0.0000000
   24   0.0000000   0.0000000  -0.0000644   0.0000000  -0.0000000   0.0001001
   25  -0.0008659   0.0004004   0.0000000  -0.0004804   0.0003087  -0.0000000
   26  -0.0003676   0.0001374  -0.0000000   0.0002810  -0.0001610   0.0000000
   27  -0.0000000  -0.0000000   0.0001035  -0.0000000   0.0000000  -0.0000623
   28  -0.0108268   0.0085079  -0.0000000  -0.0000547   0.0008245   0.0000000
   29   0.0009673  -0.0005547  -0.0000000  -0.0000589  -0.0006010   0.0000000
   30  -0.0000000  -0.0000000   0.0001678   0.0000000  -0.0000000   0.0001762
   31   0.1117325   0.0402655   0.0000000   0.0011955   0.0034152  -0.0000000
   32   0.0402655   0.0721328   0.0000000  -0.0035191  -0.0140359  -0.0000000
   33   0.0000000   0.0000000   0.0191787   0.0000000  -0.0000000   0.0007486
   34   0.0011955  -0.0035191   0.0000000   0.1124281  -0.0404096  -0.0000000
   35   0.0034152  -0.0140359  -0.0000000  -0.0404096   0.0723084   0.0000000
   36  -0.0000000  -0.0000000   0.0007486  -0.0000000   0.0000000   0.0187474
 **********************************************************************
 **                                                                  **
 **                       VIBRATIONAL ANALYSIS                       **
 **                       --------------------                       **
 **                                                                  **
 **        VIBRATIONAL FREQUENCIES (CM**-1) AND NORMAL MODES         **
 **     FORCE CONSTANTS (mDYN/ANGSTROM) AND REDUCED MASSES (AMU)     **
 **                  INFRARED INTENSITIES (KM/MOL)                   **
 **                                                                  **
 **********************************************************************


 Mode:                 1                      2                      3
 Frequency:        41.65                  51.78                  61.71
 Force Cnst:      0.0902                 0.0593                 0.0999
 Red. Mass:      88.2950                37.5228                44.5106
 IR Active:          YES                    YES                    YES
 IR Intens:        0.000                  0.009                  0.000
 Raman Active:       YES                    YES                    YES
               X      Y      Z        X      Y      Z        X      Y      Z
 C         -0.000 -0.000 -0.017   -0.000 -0.000  0.196   -0.000  0.000 -0.156
 C         -0.000 -0.000 -0.103    0.000  0.000  0.036   -0.000  0.000 -0.036
 C          0.000 -0.000  0.101   -0.000  0.000  0.034    0.000 -0.000  0.038
 C          0.000 -0.000  0.013    0.000 -0.000  0.183    0.000 -0.000  0.172
 C          0.000 -0.000 -0.080    0.000 -0.000  0.040    0.000 -0.000  0.030
 C          0.000 -0.000  0.076   -0.000 -0.000  0.043   -0.000 -0.000 -0.029
 Cl        -0.000 -0.000 -0.010   -0.000 -0.000  0.674   -0.000  0.000 -0.596
 Br        -0.000  0.000 -0.601    0.000  0.000 -0.180   -0.000 -0.000  0.185
 Br         0.000 -0.000  0.603   -0.000  0.000 -0.161    0.000 -0.000 -0.201
 Cl         0.000 -0.000  0.001    0.000 -0.000  0.625    0.000 -0.000  0.655
 I         -0.000  0.000 -0.347   -0.000  0.000 -0.091   -0.000  0.000 -0.208
 I          0.000  0.000  0.349    0.000  0.000 -0.105    0.000  0.000  0.199
 TransDip   0.000 -0.000  0.000   -0.000  0.000 -0.003    0.000 -0.000 -0.000

 Mode:                 4                      5                      6
 Frequency:       116.46                 129.37                 145.04
 Force Cnst:      0.8792                 0.6396                 0.9854
 Red. Mass:     110.0236                64.8561                79.5038
 IR Active:          YES                    YES                    YES
 IR Intens:        0.205                  0.561                  0.065
 Raman Active:       YES                    YES                    YES
               X      Y      Z        X      Y      Z        X      Y      Z
 C         -0.126 -0.017  0.000    0.028  0.242  0.000    0.045 -0.020  0.000
 C         -0.134 -0.006  0.000    0.029  0.159  0.000    0.069  0.017 -0.000
 C         -0.135  0.009  0.000   -0.028  0.159  0.000    0.070 -0.020  0.000
 C         -0.127  0.023  0.000   -0.027  0.241  0.000    0.045  0.016  0.000
 C         -0.159 -0.013 -0.000    0.027  0.281 -0.000    0.082  0.013  0.000
 C         -0.159  0.021 -0.000   -0.024  0.281 -0.000    0.082 -0.017  0.000
 Cl        -0.008 -0.010 -0.000    0.102  0.252  0.000   -0.137 -0.012 -0.000
 Br        -0.174  0.016 -0.000    0.265 -0.196 -0.000   -0.265  0.597  0.000
 Br        -0.180 -0.021  0.000   -0.267 -0.201  0.000   -0.262 -0.593 -0.000
 Cl        -0.013  0.016 -0.000   -0.106  0.252  0.000   -0.135  0.009 -0.000
 I          0.157 -0.620 -0.000    0.390 -0.005 -0.000    0.180  0.099  0.000
 I          0.148  0.620  0.000   -0.387 -0.016  0.000    0.186 -0.100 -0.000
 TransDip   0.014 -0.000  0.000   -0.000 -0.024 -0.000   -0.008  0.000 -0.000

 Mode:                 7                      8                      9
 Frequency:       173.12                 178.23                 185.61
 Force Cnst:      0.9621                 0.2545                 1.4077
 Red. Mass:      54.4849                13.5961                69.3510
 IR Active:          YES                    YES                    YES
 IR Intens:        0.303                  0.383                  0.144
 Raman Active:       YES                    YES                    YES
               X      Y      Z        X      Y      Z        X      Y      Z
 C          0.101  0.241 -0.000    0.000  0.000  0.389   -0.156  0.063  0.000
 C          0.110  0.278 -0.000    0.000  0.000  0.463   -0.284 -0.017  0.000
 C         -0.108  0.279 -0.000    0.000  0.000  0.462   -0.285  0.015  0.000
 C         -0.099  0.242 -0.000   -0.000  0.000  0.387   -0.159 -0.064  0.000
 C         -0.098  0.145 -0.000   -0.000  0.000  0.339   -0.043  0.015  0.000
 C          0.100  0.145 -0.000    0.000  0.000  0.341   -0.042 -0.015  0.000
 Cl         0.105  0.277  0.000    0.000  0.000 -0.117   -0.231  0.061 -0.000
 Br         0.351  0.114  0.000    0.000  0.000 -0.070   -0.314 -0.339 -0.000
 Br        -0.348  0.113  0.000   -0.000 -0.000 -0.070   -0.313  0.345 -0.000
 Cl        -0.102  0.278  0.000   -0.000  0.000 -0.116   -0.244 -0.062 -0.000
 I         -0.212 -0.211  0.000   -0.000 -0.000 -0.037    0.305  0.133 -0.000
 I          0.210 -0.210  0.000    0.000 -0.000 -0.037    0.308 -0.137 -0.000
 TransDip   0.000 -0.018  0.000   -0.000 -0.000 -0.020    0.012 -0.000 -0.000

 Mode:                10                     11                     12
 Frequency:       207.18                 225.15                 268.38
 Force Cnst:      0.9430                 1.1758                 1.6157
 Red. Mass:      37.2853                39.3679                38.0719
 IR Active:          YES                    YES                    YES
 IR Intens:        0.004                  0.001                  0.150
 Raman Active:       YES                    YES                    YES
               X      Y      Z        X      Y      Z        X      Y      Z
 C         -0.090  0.004  0.000   -0.002  0.022 -0.000   -0.043  0.297 -0.000
 C         -0.012  0.111 -0.000   -0.079 -0.033  0.000   -0.108  0.131  0.000
 C          0.005  0.112 -0.000   -0.080  0.027  0.000    0.107  0.132  0.000
 C          0.088  0.002  0.000   -0.006 -0.022  0.000    0.042  0.297  0.000
 C          0.022 -0.107  0.000   -0.007 -0.021 -0.000    0.008  0.245 -0.000
 C         -0.024 -0.106  0.000   -0.005  0.027 -0.000   -0.008  0.245 -0.000
 Cl        -0.642  0.009 -0.000    0.679  0.017  0.000   -0.049  0.445  0.000
 Br         0.132 -0.111 -0.000   -0.226 -0.017  0.000   -0.263 -0.207 -0.000
 Br        -0.146 -0.106  0.000   -0.220  0.023 -0.000    0.261 -0.207 -0.000
 Cl         0.670  0.006 -0.000    0.646 -0.020  0.000    0.051  0.447 -0.000
 I         -0.040  0.065 -0.000   -0.034  0.028  0.000   -0.070 -0.058  0.000
 I          0.042  0.063 -0.000   -0.037 -0.030  0.000    0.070 -0.058  0.000
 TransDip   0.000  0.002 -0.000   -0.001 -0.000  0.000   -0.000 -0.012  0.000

 Mode:                13                     14                     15
 Frequency:       330.10                 332.98                 338.84
 Force Cnst:      0.7839                 1.9335                 0.8398
 Red. Mass:      12.2096                29.5983                12.4155
 IR Active:          YES                    YES                    YES
 IR Intens:        0.369                  0.000                  0.000
 Raman Active:       YES                    YES                    YES
               X      Y      Z        X      Y      Z        X      Y      Z
 C         -0.000 -0.000  0.070    0.029  0.306 -0.000   -0.000 -0.000 -0.564
 C          0.000  0.000 -0.440   -0.063  0.060 -0.000    0.000 -0.000 -0.315
 C          0.000  0.000 -0.458   -0.063 -0.058  0.000    0.000  0.000  0.288
 C          0.000  0.000  0.034    0.028 -0.305  0.000   -0.000  0.000  0.569
 C         -0.000  0.000  0.533    0.123 -0.053  0.000   -0.000  0.000  0.301
 C         -0.000 -0.000  0.551    0.123  0.055 -0.000   -0.000 -0.000 -0.264
 Cl         0.000 -0.000 -0.012   -0.010  0.616  0.000    0.000 -0.000  0.087
 Br        -0.000 -0.000  0.021    0.015  0.020  0.000   -0.000 -0.000  0.016
 Br         0.000 -0.000  0.022    0.015 -0.021 -0.000   -0.000  0.000 -0.015
 Cl        -0.000  0.000 -0.006   -0.012 -0.616 -0.000   -0.000  0.000 -0.087
 I          0.000  0.000 -0.024   -0.015 -0.013 -0.000    0.000  0.000 -0.013
 I         -0.000 -0.000 -0.025   -0.015  0.013  0.000    0.000 -0.000  0.011
 TransDip   0.000 -0.000 -0.019   -0.001  0.000 -0.000    0.000 -0.000 -0.001

 Mode:                16                     17                     18
 Frequency:       513.78                 573.27                 574.98
 Force Cnst:      2.1833                 2.4121                 2.3464
 Red. Mass:      14.0380                12.4572                12.0460
 IR Active:          YES                    YES                    YES
 IR Intens:       20.864                  0.114                  0.000
 Raman Active:       YES                    YES                    YES
               X      Y      Z        X      Y      Z        X      Y      Z
 C          0.403  0.012  0.000    0.405  0.022 -0.000   -0.000 -0.000  0.000
 C          0.338 -0.017 -0.000    0.209 -0.301  0.000   -0.000  0.000  0.482
 C          0.341  0.017  0.000   -0.207 -0.300 -0.000    0.000  0.000 -0.479
 C          0.408 -0.014  0.000   -0.402  0.023 -0.000    0.000 -0.000 -0.005
 C          0.452  0.008 -0.000   -0.217  0.383  0.000    0.000 -0.000  0.520
 C          0.449 -0.011 -0.000    0.222  0.383 -0.000   -0.000 -0.000 -0.517
 Cl        -0.061 -0.024  0.000   -0.081 -0.032  0.000    0.000  0.000 -0.000
 Br        -0.093 -0.044  0.000   -0.017  0.016 -0.000    0.000 -0.000 -0.014
 Br        -0.093  0.044 -0.000    0.016  0.017  0.000   -0.000 -0.000  0.014
 Cl        -0.062  0.025 -0.000    0.081 -0.031  0.000   -0.000  0.000  0.000
 I         -0.038 -0.019  0.000    0.005 -0.012 -0.000   -0.000  0.000 -0.009
 I         -0.038  0.019  0.000   -0.005 -0.011  0.000    0.000  0.000  0.009
 TransDip   0.146 -0.000  0.000    0.000  0.011 -0.000    0.000 -0.000 -0.000

 Mode:                19                     20                     21
 Frequency:       589.67                 620.43                 679.28
 Force Cnst:      2.4754                 3.4881                 3.2667
 Red. Mass:      12.0830                15.3798                12.0162
 IR Active:          YES                    YES                    YES
 IR Intens:        0.294                 46.291                  0.000
 Raman Active:       YES                    YES                    YES
               X      Y      Z        X      Y      Z        X      Y      Z
 C          0.000  0.000  0.576    0.089 -0.281  0.000   -0.000 -0.000 -0.414
 C          0.000 -0.000 -0.282    0.067 -0.392 -0.000    0.000 -0.000  0.421
 C         -0.000 -0.000 -0.287   -0.069 -0.392 -0.000    0.000  0.000 -0.421
 C         -0.000  0.000  0.577   -0.089 -0.283  0.000    0.000  0.000  0.413
 C         -0.000  0.000 -0.290   -0.100 -0.418 -0.000   -0.000 -0.000 -0.389
 C          0.000  0.000 -0.294    0.099 -0.418 -0.000   -0.000  0.000  0.389
 Cl        -0.000 -0.000 -0.038   -0.002  0.261 -0.000   -0.000  0.000  0.015
 Br        -0.000  0.000  0.008    0.019  0.028  0.000   -0.000 -0.000 -0.005
 Br         0.000  0.000  0.009   -0.019  0.028  0.000    0.000 -0.000  0.005
 Cl         0.000 -0.000 -0.038    0.003  0.261 -0.000   -0.000 -0.000 -0.015
 I          0.000 -0.000  0.005    0.015  0.014  0.000    0.000  0.000  0.004
 I         -0.000 -0.000  0.005   -0.015  0.014  0.000    0.000 -0.000 -0.004
 TransDip  -0.000  0.000  0.017   -0.001 -0.218  0.000   -0.000  0.000  0.000

 Mode:                22                     23                     24
 Frequency:       772.14                 823.16                1029.79
 Force Cnst:      4.3410                 5.1005                 7.5830
 Red. Mass:      12.3579                12.7761                12.1364
 IR Active:          YES                    YES                    YES
 IR Intens:        0.751                  0.512                  2.267
 Raman Active:       YES                    YES                    YES
               X      Y      Z        X      Y      Z        X      Y      Z
 C          0.219  0.077 -0.000    0.044 -0.458 -0.000    0.036 -0.399 -0.000
 C          0.271  0.380  0.000    0.392 -0.035 -0.000    0.402  0.208  0.000
 C         -0.270  0.381  0.000    0.394  0.032  0.000   -0.400  0.210  0.000
 C         -0.217  0.078 -0.000    0.045  0.460 -0.000   -0.037 -0.396 -0.000
 C         -0.369 -0.298 -0.000   -0.342  0.009  0.000    0.340  0.135 -0.000
 C          0.370 -0.299 -0.000   -0.340 -0.009 -0.000   -0.341  0.135  0.000
 Cl         0.012 -0.030  0.000   -0.002  0.120  0.000    0.001  0.045  0.000
 Br        -0.038 -0.022 -0.000   -0.023 -0.016  0.000   -0.016 -0.009 -0.000
 Br         0.038 -0.022 -0.000   -0.023  0.016 -0.000    0.016 -0.008 -0.000
 Cl        -0.012 -0.029 -0.000   -0.002 -0.119 -0.000   -0.001  0.044  0.000
 I          0.014  0.007  0.000    0.006  0.005 -0.000   -0.003 -0.002 -0.000
 I         -0.014  0.007  0.000    0.006 -0.005  0.000    0.003 -0.002  0.000
 TransDip  -0.001  0.028  0.000    0.023 -0.000 -0.000    0.001  0.048 -0.000

 Mode:                25                     26                     27
 Frequency:      1138.80                1228.00                1301.27
 Force Cnst:      9.3150                10.6620                11.9990
 Red. Mass:      12.1909                12.0002                12.0271
 IR Active:          YES                    YES                    YES
 IR Intens:        0.910                  0.939                125.118
 Raman Active:       YES                    YES                    YES
               X      Y      Z        X      Y      Z        X      Y      Z
 C         -0.072 -0.448 -0.000    0.438  0.012 -0.000   -0.359 -0.059  0.000
 C         -0.299 -0.160 -0.000   -0.212  0.308  0.000    0.155  0.409  0.000
 C         -0.300  0.159  0.000   -0.220 -0.311 -0.000    0.335 -0.307 -0.000
 C         -0.069  0.450 -0.000    0.437 -0.004 -0.000   -0.340 -0.189 -0.000
 C          0.320  0.268 -0.000   -0.222  0.338  0.000    0.030  0.419 -0.000
 C          0.320 -0.270  0.000   -0.229 -0.341 -0.000    0.215 -0.308  0.000
 Cl         0.004  0.056  0.000    0.001 -0.001 -0.000    0.013  0.002 -0.000
 Br         0.014  0.008 -0.000    0.000  0.001 -0.000   -0.006 -0.007 -0.000
 Br         0.014 -0.008 -0.000    0.000 -0.001 -0.000   -0.009  0.007  0.000
 Cl         0.004 -0.056 -0.000    0.001  0.000  0.000    0.013  0.013  0.000
 I         -0.005 -0.003  0.000    0.000  0.000  0.000   -0.000 -0.002  0.000
 I         -0.005  0.003  0.000    0.000 -0.000 -0.000   -0.001  0.002 -0.000
 TransDip  -0.031  0.000  0.000   -0.031  0.005 -0.000    0.337 -0.122  0.000

 Mode:                28                     29                     30
 Frequency:      1302.34                1496.10                1502.80
 Force Cnst:     12.0325                15.8276                15.9683
 Red. Mass:      12.0409                12.0017                12.0007
 IR Active:          YES                    YES                    YES
 IR Intens:      182.952                  0.054                  0.000
 Raman Active:       YES                    YES                    YES
               X      Y      Z        X      Y      Z        X      Y      Z
 C         -0.065  0.452  0.000    0.528 -0.002 -0.000    0.028 -0.245 -0.000
 C          0.384 -0.077 -0.000   -0.327  0.089  0.000   -0.142  0.496  0.000
 C         -0.238 -0.275 -0.000    0.342  0.163  0.000   -0.094 -0.477  0.000
 C         -0.143  0.413  0.000   -0.524 -0.036 -0.000   -0.050  0.243 -0.000
 C          0.364 -0.095 -0.000    0.272 -0.083 -0.000    0.153 -0.420 -0.000
 C         -0.290 -0.296  0.000   -0.293 -0.143  0.000    0.111  0.402 -0.000
 Cl         0.003 -0.028 -0.000   -0.005  0.001  0.000    0.000  0.000  0.000
 Br        -0.008 -0.001 -0.000    0.001 -0.001 -0.000    0.001 -0.002 -0.000
 Br         0.004  0.003  0.000   -0.001 -0.001 -0.000    0.001  0.002 -0.000
 Cl         0.004 -0.025  0.000    0.005  0.001  0.000    0.001 -0.000 -0.000
 I         -0.002  0.000  0.000    0.001  0.001 -0.000   -0.001  0.000  0.000
 I          0.002  0.001 -0.000   -0.001  0.001  0.000   -0.001 -0.000  0.000
 TransDip   0.097  0.422  0.000   -0.001 -0.007 -0.000    0.000 -0.000  0.000

 STANDARD THERMODYNAMIC QUANTITIES AT   298.15 K  AND     1.00 ATM

   This Molecule has  0 Imaginary Frequencies
   Zero point vibrational energy:       24.205 kcal/mol

   Atom    1 Element C  Has Mass   12.00000
   Atom    2 Element C  Has Mass   12.00000
   Atom    3 Element C  Has Mass   12.00000
   Atom    4 Element C  Has Mass   12.00000
   Atom    5 Element C  Has Mass   12.00000
   Atom    6 Element C  Has Mass   12.00000
   Atom    7 Element Cl Has Mass   34.96885
   Atom    8 Element Br Has Mass   78.91830
   Atom    9 Element Br Has Mass   78.91830
   Atom   10 Element Cl Has Mass   34.96885
   Atom   11 Element I  Has Mass  126.90440
   Atom   12 Element I  Has Mass  126.90440
   Molecular Mass:   553.583100 amu
   Principal axes and moments of inertia in amu*Bohr^2:
                             1           2           3
    Eigenvalues --     7237.48238 12598.04917 19835.53155
          X               1.00000     0.00002    -0.00000
          Y              -0.00002     1.00000     0.00000
          Z               0.00000    -0.00000     1.00000
   Rotational Symmetry Number is   1
   The Molecule is an Asymmetric Top
   Translational Enthalpy:        0.889 kcal/mol
   Rotational Enthalpy:           0.889 kcal/mol
   Vibrational Enthalpy:         30.633 kcal/mol
   gas constant (RT):             0.592 kcal/mol
   Translational Entropy:        44.819  cal/mol.K
   Rotational Entropy:           35.846  cal/mol.K
   Vibrational Entropy:          43.017  cal/mol.K

   Total Enthalpy:               33.003 kcal/mol
   Total Entropy:               123.681  cal/mol.K

 ======================================================================

 STANDARD THERMODYNAMIC QUANTITIES FOR ANHARMONIC VIBRATION -- TOSH

   Zero point vibrational energy: ************ kcal/mol

   Vibrational Enthalpy:       Infinity kcal/mol
   Vibrational Entropy:             NaN  cal/mol.K

   Total Enthalpy:             Infinity kcal/mol
   Total Entropy:                   NaN  cal/mol.K

 ======================================================================

 STANDARD THERMODYNAMIC QUANTITIES FOR ANHARMONIC VIBRATION -- VPT2

   Zero point vibrational energy: ************ kcal/mol

   Vibrational Enthalpy:       Infinity kcal/mol
   Vibrational Entropy:             NaN  cal/mol.K

   Total Enthalpy:             Infinity kcal/mol
   Total Entropy:                   NaN  cal/mol.K

 ======================================================================

Archival summary:
1\1\garfield\FREQ\ProcedureUnspecified\BasisUnspecified\2r2l26\taweetha\SatNov3008:04:592019SatNov3008:04:592019\0\\#,FREQ,ProcedureUnspecified,BasisUnspecified,\\0,1\I\C,1,2.1314\C,2,1.40498,1,119.012\C,3,1.40337,2,120.473,1,-180,0\C,4,1.40061,3,119.824,2,0,0\C,5,1.40382,4,119.895,3,-0,0\C,6,1.4046,5,120.395,4,0,0\Cl,3,1.74,2,120.491,1,-0,0\Cl,6,1.74082,5,119.056,4,-180,0\Br,4,1.89969,3,119.766,2,180,0\Br,5,1.90066,4,120.282,3,-180,0\I,7,2.13759,6,119.076,5,180,0\\\@

 Total job time:  1309.31s(wall), 5081.95s(cpu) 
 Sat Nov 30 08:04:59 2019

        *************************************************************
        *                                                           *
        *  Thank you very much for using Q-Chem.  Have a nice day.  *
        *                                                           *
        *************************************************************
