# Supplementary material for: Geometric and energetic data from quantum chemical calculations of halobenzenes and xylenes
Source: Data Brief. 2020 Mar 5;30:105386. doi: 10.1016/j.dib.2020.105386 (PMC7114895; doi:10.1016/j.dib.2020.105386)
Supplement: Supplementary file 1 [file mmc1.zip › halobenzene/B3LYP/ClBrBrIBrBr.out]

                  Welcome to Q-Chem
     A Quantum Leap Into The Future Of Chemistry


 Q-Chem 5.2 (devel), Q-Chem, Inc., Pleasanton, CA (2019)

 Yihan Shao,  Zhengting Gan,  E. Epifanovsky,  A. T. B. Gilbert,  M. Wormit,  
 J. Kussmann,  A. W. Lange,  A. Behn,  Jia Deng,  Xintian Feng,  D. Ghosh,  
 M. Goldey,  P. R. Horn,  L. D. Jacobson,  I. Kaliman,  T. Kus,  A. Landau,  
 Jie Liu,  E. I. Proynov,  R. M. Richard,  R. P. Steele,  E. J. Sundstrom,  
 H. L. Woodcock III,  P. M. Zimmerman,  D. Zuev,  B. Albrecht,  E. Alguire,  
 S. A. Baeppler,  D. Barton,  Z. Benda,  Y. A. Bernard,  E. J. Berquist,  
 K. B. Bravaya,  H. Burton,  D. Casanova,  Chun-Min Chang,  Yunqing Chen,  
 A. Chien,  K. D. Closser,  M. P. Coons,  S. Coriani,  S. Dasgupta,  
 A. L. Dempwolff,  M. Diedenhofen,  Hainam Do,  R. G. Edgar,  Po-Tung Fang,  
 S. Faraji,  S. Fatehi,  Qingguo Feng,  K. D. Fenk,  J. Fosso-Tande,  
 J. Gayvert,  Qinghui Ge,  A. Ghysels,  G. Gidofalvi,  J. Gomes,  
 J. Gonthier,  A. Gunina,  D. Hait,  M. W. D. Hanson-Heine,  
 P. H. P. Harbach,  A. W. Hauser,  M. F. Herbst,  J. E. Herr,  
 E. G. Hohenstein,  Z. C. Holden,  Kerwin Hui,  B. C. Huynh,  T.-C. Jagau,  
 Hyunjun Ji,  B. Kaduk,  K. Khistyaev,  Jaehoon Kim,  P. Klunzinger,  K. Koh,  
 D. Kosenkov,  L. Koulias,  T. Kowalczyk,  C. M. Krauter,  A. Kunitsa,  
 Ka Un Lao,  A. Laurent,  K. V. Lawler,  Joonho Lee,  D. Lefrancois,  
 S. Lehtola,  D. S. Levine,  Yi-Pei Li,  You-Sheng Lin,  Fenglai Liu,  
 E. Livshits,  A. Luenser,  P. Manohar,  E. Mansoor,  S. F. Manzer,  
 Shan-Ping Mao,  Yuezhi Mao,  N. Mardirossian,  A. V. Marenich,  
 T. Markovich,  L. A. Martinez-Martinez,  S. A. Maurer,  N. J. Mayhall,  
 S. C. McKenzie,  J.-M. Mewes,  P. Morgante,  A. F. Morrison,  
 J. W. Mullinax,  K. Nanda,  T. S. Nguyen-Beck,  R. Olivares-Amaya,  
 J. A. Parkhill,  Zheng Pei,  T. M. Perrine,  F. Plasser,  P. Pokhilko,  
 S. Prager,  A. Prociuk,  E. Ramos,  D. R. Rehn,  F. Rob,  M. Scheurer,  
 M. Schneider,  N. Sergueev,  S. M. Sharada,  S. Sharma,  D. W. Small,  
 T. Stauch,  T. Stein,  Yu-Chuan Su,  A. J. W. Thom,  A. Tkatchenko,  
 T. Tsuchimochi,  N. M. Tubman,  L. Vogt,  M. L. Vidal,  O. Vydrov,  
 M. A. Watson,  J. Wenzel,  M. de Wergifosse,  T. A. Wesolowski,  A. White,  
 J. Witte,  A. Yamada,  Jun Yang,  K. Yao,  S. Yeganeh,  S. R. Yost,  
 Zhi-Qiang You,  A. Zech,  Igor Ying Zhang,  Xing Zhang,  Yan Zhao,  
 Ying Zhu,  B. R. Brooks,  G. K. L. Chan,  C. J. Cramer,  M. S. Gordon,  
 W. J. Hehre,  A. Klamt,  M. W. Schmidt,  C. D. Sherrill,  D. G. Truhlar,  
 A. Aspuru-Guzik,  R. Baer,  A. T. Bell,  N. A. Besley,  Jeng-Da Chai,  
 A. E. DePrince, III,  R. A. DiStasio Jr.,  A. Dreuw,  B. D. Dunietz,  
 T. R. Furlani,  Chao-Ping Hsu,  Yousung Jung,  Jing Kong,  D. S. Lambrecht,  
 WanZhen Liang,  C. Ochsenfeld,  V. A. Rassolov,  L. V. Slipchenko,  
 J. E. Subotnik,  T. Van Voorhis,  J. M. Herbert,  A. I. Krylov,  
 P. M. W. Gill,  M. Head-Gordon

 Contributors to earlier versions of Q-Chem not listed above: 
 R. D. Adamson,  B. Austin,  J. Baker,  G. J. O. Beran,  K. Brandhorst,  
 S. T. Brown,  E. F. C. Byrd,  A. K. Chakraborty,  C.-L. Cheng,  
 Siu Hung Chien,  D. M. Chipman,  D. L. Crittenden,  H. Dachsel,  
 R. J. Doerksen,  A. D. Dutoi,  L. Fusti-Molnar,  W. A. Goddard III,  
 A. Golubeva-Zadorozhnaya,  S. R. Gwaltney,  G. Hawkins,  A. Heyden,  
 S. Hirata,  G. Kedziora,  F. J. Keil,  C. Kelley,  Jihan Kim,  R. A. King,  
 R. Z. Khaliullin,  P. P. Korambath,  W. Kurlancheek,  A. M. Lee,  M. S. Lee,  
 S. V. Levchenko,  Ching Yeh Lin,  D. Liotard,  R. C. Lochan,  I. Lotan,  
 P. E. Maslen,  N. Nair,  D. P. O'Neill,  D. Neuhauser,  E. Neuscamman,  
 C. M. Oana,  R. Olson,  B. Peters,  R. Peverati,  P. A. Pieniazek,  
 Y. M. Rhee,  J. Ritchie,  M. A. Rohrdanz,  E. Rosta,  N. J. Russ,  
 H. F. Schaefer III,  N. E. Schultz,  N. Shenvi,  A. C. Simmonett,  A. Sodt,  
 D. Stuck,  K. S. Thanthiriwatte,  V. Vanovschi,  Tao Wang,  A. Warshel,  
 C. F. Williams,  Q. Wu,  X. Xu,  W. Zhang

 Please cite Q-Chem as follows:
 Y. Shao et al., Mol. Phys. 113, 184-215 (2015)
 DOI: 10.1080/00268976.2014.952696

 Q-Chem 5.2.1 for Intel X86 EM64T Linux

 Parts of Q-Chem use Armadillo 8.300.2 (Tropical Shenanigans).
 http://arma.sourceforge.net/

 Q-Chem begins on Sat Nov 30 08:04:59 2019  

Host: 
0

     Scratch files written to /scratch/taweetham/qchem26899//
NAlpha2: 246
NElect   246
Mult     1

Checking the input file for inconsistencies... 	...done.

--------------------------------------------------------------
User input:
--------------------------------------------------------------
$MOLECULE
0 1
C   
C	1	CC
C	2	CC	1	120.0		
C	3	CC	2	120.0	1	0.0
C	4	CC	3	120.0	2	0.0	
C	5 	CC	4	120.0	3	0.0
Cl	1	CCl	2	120.0	3	180.0
Br	2	CBr	3	120.0	4	180.0
Br	3	CBr	4	120.0	5	180.0
I	4	CI	5	120.0	6	180.0
Br	5	CBr	6	120.0	1	180.0
Br	6	CBr	1	120.0	2	180.0

CC=1.39483
CH=1.08673
CF=1.33960
CCl=1.72090
CBr=1.89068
CI=2.07886
$END

$REM
   JOB_TYPE	OPTIMIZATION
   BASIS	6-311++G**
   METHOD	B3LYP
   MEM_TOTAL	64000
   SYM_IGNORE	TRUE
$END

--------------------------------------------------------------
 ----------------------------------------------------------------
             Standard Nuclear Orientation (Angstroms)
    I     Atom           X                Y                Z
 ----------------------------------------------------------------
    1      C       0.0000000000     0.0000000000     0.0000000000
    2      C       0.0000000000     0.0000000000     1.3948300000
    3      C       1.2079582140     0.0000000000     2.0922450000
    4      C       2.4159164279     0.0000000000     1.3948300000
    5      C       2.4159164279     0.0000000000    -0.0000000000
    6      C       1.2079582140     0.0000000000    -0.6974150000
    7      Cl     -1.4903431174    -0.0000000000    -0.8604500000
    8      Br     -1.6373769104    -0.0000000000     2.3401700000
    9      Br      1.2079582140    -0.0000000000     3.9829250000
   10      I       4.2162619988    -0.0000000000     2.4342600000
   11      Br      4.0532933383    -0.0000000000    -0.9453400000
   12      Br      1.2079582140    -0.0000000000    -2.5880950000
 ----------------------------------------------------------------
 Nuclear Repulsion Energy =        3536.92091684 hartrees
 There are      123 alpha and      123 beta electrons
 Requested basis set is 6-311++G(d,p)
 There are 149 shells and 416 basis functions

 Total QAlloc Memory Limit  64000 MB
 Mega-Array Size       188 MB
 MEM_STATIC part       192 MB
 A cutoff of  1.0D-11 yielded   6902 shell pairs
 There are     60475 function pairs (     66996 Cartesian)
 Smallest overlap matrix eigenvalue = 2.77E-07

 Q-Chem warning in module stvman/mkSTV.C, line 318:

 Overlap eigenvalue is smaller than square root of threshold
 Use THRESH >= 12 to get rid of this warning

 Linear dependence detected in AO basis
 Tighter screening thresholds may be required for diffuse basis sets
 Use S2THRESH > 14 and THRESH = 14 in case of SCF convergence issues
 Number of orthogonalized atomic orbitals = 414
 Maximum deviation from orthogonality = 8.613E-11

 Scale SEOQF with 1.000000e-01/1.000000e-01/1.000000e-01

 Standard Electronic Orientation quadrupole field applied
 Nucleus-field energy     =    -0.0000000835 hartrees
 Guess from superposition of atomic densities
 Warning:  Energy on first SCF cycle will be non-variational
 SAD guess density has 246.000000 electrons

 -----------------------------------------------------------------------
  General SCF calculation program by
  Eric Jon Sundstrom, Paul Horn, Yuezhi Mao, Dmitri Zuev, Alec White,
  David Stuck, Shaama M.S., Shane Yost, Joonho Lee, David Small,
  Daniel Levine, Susi Lehtola, Hugh Burton, Evgeny Epifanovsky,
  Bang C. Huynh
 -----------------------------------------------------------------------
 Exchange:     0.2000 Hartree-Fock + 0.0800 Slater + 0.7200 B88
 Correlation:  0.1900 VWN1RPA + 0.8100 LYP
 Using SG-1 standard quadrature grid
 using 4 threads for integral computing
 -------------------------------------------------------
 OpenMP Integral computing Module                
 Release: version 2.0, May 2017, Q-Chem Inc. Pleasanton 
 -------------------------------------------------------
 A restricted SCF calculation will be
 performed using DIIS
 SCF converges when DIIS error is below 1.0e-08
 ---------------------------------------
  Cycle       Energy         DIIS error
 ---------------------------------------
    1  -17907.4533408591      2.90e-02  
    2  -17904.9149406727      2.05e-03  
    3  -17904.8432269980      2.68e-03  
    4  -17904.9420217195      9.05e-04  
    5  -17904.9617579042      1.37e-04  
    6  -17904.9619569543      8.04e-05  
    7  -17904.9620894108      2.46e-05  
    8  -17904.9621017463      4.73e-06  
    9  -17904.9621021317      1.75e-06  
   10  -17904.9621021859      5.17e-07  
   11  -17904.9621021894      1.04e-07  
   12  -17904.9621021901      3.39e-08  
   13  -17904.9621021921      1.24e-08  
   14  -17904.9621021967      2.82e-09  Convergence criterion met
 ---------------------------------------
 SCF time:   CPU 305.86s  wall 81.00s 
 SCF   energy in the final basis set =   -17904.9621021967
 Total energy in the final basis set =   -17904.9621021967

 --------------------------------------------------------------

                    Orbital Energies (a.u.)
 --------------------------------------------------------------

 Alpha MOs
 -- Occupied --
********-482.8566-482.8566-482.8564-482.8564-176.3182-165.7220-165.7199
********-101.5828 -62.5096 -62.5096 -62.5094 -62.5093 -56.3303 -56.3303
-56.3301 -56.3300 -56.3262 -56.3262 -56.3260 -56.3259 -56.3258 -56.3258
-56.3255 -56.3255 -35.8148 -31.3082 -31.3022 -31.3015 -22.9586 -22.9573
-22.9569 -22.9526 -22.9526 -10.2861 -10.2794 -10.2793 -10.2785 -10.2785
-10.2673  -9.4980  -8.7186  -8.7186  -8.7183  -8.7183  -7.2630  -7.2529
 -7.2518  -6.5508  -6.5508  -6.5506  -6.5506  -6.5372  -6.5371  -6.5368
 -6.5368  -6.5361  -6.5361  -6.5357  -6.5356  -6.3646  -4.7775  -4.7625
 -4.7613  -2.6616  -2.6615  -2.6614  -2.6613  -2.6580  -2.6579  -2.6578
 -2.6576  -2.6571  -2.6571  -2.6568  -2.6568  -2.6462  -2.6462  -2.6461
 -2.6461  -2.6458  -2.6458  -2.6457  -2.6457  -2.0435  -2.0390  -2.0380
 -2.0250  -2.0249  -0.9610  -0.9036  -0.8853  -0.8335  -0.8277  -0.8119
 -0.7658  -0.7383  -0.6877  -0.6316  -0.6149  -0.5584  -0.5205  -0.4692
 -0.4644  -0.4546  -0.4512  -0.4086  -0.3984  -0.3938  -0.3903  -0.3577
 -0.3420  -0.3413  -0.3393  -0.3319  -0.3153  -0.3003  -0.2999  -0.2994
 -0.2664  -0.2619  -0.2564
 -- Virtual --
 -0.0973  -0.0681  -0.0678  -0.0402  -0.0396  -0.0126  -0.0031   0.0018
  0.0156   0.0226   0.0267   0.0397   0.0418   0.0533   0.0578   0.0595
  0.0624   0.0637   0.0657   0.0706   0.0735   0.0758   0.0891   0.0921
  0.0937   0.0982   0.1021   0.1085   0.1111   0.1293   0.1318   0.1395
  0.1447   0.1457   0.1622   0.1642   0.1694   0.1709   0.1820   0.1846
  0.1983   0.1986   0.2085   0.2114   0.2211   0.2227   0.2254   0.2267
  0.2353   0.2422   0.2534   0.2564   0.2615   0.2787   0.2827   0.2828
  0.3044   0.3156   0.3674   0.3751   0.3773   0.3788   0.3910   0.4124
  0.4200   0.4214   0.4230   0.4295   0.4316   0.4321   0.4518   0.4556
  0.4604   0.4726   0.4730   0.4909   0.4917   0.4935   0.4983   0.5038
  0.5076   0.5100   0.5266   0.5275   0.5415   0.5450   0.5454   0.5562
  0.5581   0.5622   0.5648   0.5762   0.5934   0.5982   0.6125   0.6219
  0.6581   0.6585   0.6680   0.6818   0.6944   0.7042   0.7286   0.7303
  0.7379   0.7404   0.7584   0.7725   0.7837   0.7882   0.8023   0.8193
  0.8369   0.8400   0.8428   0.8432   0.8542   0.8634   0.8858   0.9154
  0.9214   0.9418   0.9530   0.9643   0.9744   1.0251   1.0504   1.0662
  1.0707   1.0732   1.1309   1.1381   1.1841   1.2051   1.2134   1.2371
  1.2407   1.2456   1.2781   1.3504   1.3680   1.4131   1.4146   1.4428
  1.4705   1.4862   1.5491   1.5770   1.6022   1.7264   1.7320   1.7475
  1.7612   1.8182   1.8239   1.8489   1.8504   1.9065   1.9855   1.9889
  2.0246   2.0277   2.0438   2.0606   2.0991   2.1017   2.1369   2.1405
  2.1876   2.2230   2.2310   2.2476   2.2602   2.2637   2.2917   2.3000
  2.3384   2.3496   2.3830   2.4605   2.4842   2.5729   2.5774   2.7181
  2.7202   2.8290   2.8343   2.8558   2.9418   2.9648   3.0495   3.0555
  3.0783   3.1699   3.1978   3.4140   3.4229   3.6524   3.8186   3.8335
  3.9503   3.9793   3.9820   3.9908   3.9928   3.9965   4.0101   4.0454
  4.0468   4.0561   4.0636   4.0781   4.0787   4.0844   4.1248   4.1311
  4.2134   4.2244   4.2643   4.2811   4.3044   4.3723   4.3775   4.4356
  4.4393   4.5581   4.8265   6.0277   6.1185   6.1631   6.6606   6.7561
  6.8244   6.8321   7.5346   7.5385   7.5570   7.5837   7.6558   7.6630
  7.6653   7.6765   7.7163   7.7232   7.7998   7.8075   9.7768  23.1787
 23.7817  23.7819  23.9457  23.9544  24.0376  25.8223  26.2242  26.6483
 27.9333  28.3618  28.4291  28.4320  28.5283  28.5555  28.5583  28.6247
 28.7317  47.9248  48.0087  48.0701  48.0711 127.8990 127.9536 127.9790
151.7192 215.7699 289.7309 289.7343 289.7545 289.7813 289.8551 289.8554
289.8704 289.8750 289.9415 289.9452 290.0228 290.02631020.72161020.8279
********1020.90511901.8850
 --------------------------------------------------------------

          Ground-State Mulliken Net Atomic Charges

     Atom                 Charge (a.u.)
  ----------------------------------------
      1 C                     0.450228
      2 C                    -0.100980
      3 C                    -0.119973
      4 C                     0.194283
      5 C                    -0.114708
      6 C                    -0.104651
      7 Cl                    0.560371
      8 Br                   -0.181845
      9 Br                   -0.251878
     10 I                     0.102471
     11 Br                   -0.252306
     12 Br                   -0.181012
  ----------------------------------------
  Sum of atomic charges =     0.000000

 -----------------------------------------------------------------
                    Cartesian Multipole Moments
 -----------------------------------------------------------------
    Charge (ESU x 10^10)
                 0.0000
    Dipole Moment (Debye)
         X       0.3979      Y      -0.0000      Z       0.2304
       Tot       0.4598
    Quadrupole Moments (Debye-Ang)
        XX    -141.9792     XY       0.0000     YY    -149.1890
        XZ       0.6497     YZ       0.0000     ZZ    -142.7313
    Octopole Moments (Debye-Ang^2)
       XXX    -654.9291    XXY       0.0000    XYY    -232.7516
       YYY      -0.0000    XXZ    -119.0120    XYZ       0.0000
       YYZ    -134.3771    XZZ    -218.3185    YZZ      -0.0000
       ZZZ    -385.1430
    Hexadecapole Moments (Debye-Ang^3)
      XXXX   -5892.0089   XXXY       0.0000   XXYY   -1095.5260
      XYYY       0.0000   YYYY    -184.7665   XXXZ    -611.4602
      XXYZ       0.0000   XYYZ    -229.3127   YYYZ       0.0000
      XXZZ   -1706.4642   XYZZ       0.0000   YYZZ    -830.7728
      XZZZ    -649.9177   YZZZ       0.0000   ZZZZ   -4435.6128
 -----------------------------------------------------------------
 Calculating analytic gradient of the SCF energy
 Gradient of SCF Energy
            1           2           3           4           5           6
    1   0.0007060   0.0028865   0.0014357  -0.0008223  -0.0009483  -0.0024967
    2   0.0000000   0.0000000  -0.0000000  -0.0000000   0.0000000  -0.0000000
    3   0.0002348  -0.0045072  -0.0012590   0.0004219   0.0020355   0.0041239
            7           8           9          10          11          12
    1   0.0073184   0.0051199   0.0030513  -0.0151962  -0.0031104   0.0020560
    2  -0.0000000   0.0000000  -0.0000000   0.0000000   0.0000000  -0.0000000
    3   0.0043329  -0.0003556  -0.0058363  -0.0095439   0.0053104   0.0050427
 Max gradient component =       1.520E-02
 RMS gradient           =       4.061E-03
 Gradient time:  CPU 101.55 s  wall 25.50 s
 Geometry Optimization Parameters
   NAtoms,    NIC,     NZ,  NCons,   NDum,   NFix, NCnnct, MaxDiis
       12      78      12       0       0       0       0       0


** GEOMETRY OPTIMIZATION IN DELOCALIZED INTERNAL COORDINATES **
   Searching for a Minimum

   Optimization Cycle:   1

                       Coordinates (Angstroms)
     ATOM                X               Y               Z
      1  C         0.0000000000    0.0000000000    0.0000000000
      2  C         0.0000000000    0.0000000000    1.3948300000
      3  C         1.2079582140    0.0000000000    2.0922450000
      4  C         2.4159164279    0.0000000000    1.3948300000
      5  C         2.4159164279    0.0000000000    0.0000000000
      6  C         1.2079582140    0.0000000000   -0.6974150000
      7  Cl       -1.4903431174    0.0000000000   -0.8604500000
      8  Br       -1.6373769104    0.0000000000    2.3401700000
      9  Br        1.2079582140    0.0000000000    3.9829250000
     10  I         4.2162619988    0.0000000000    2.4342600000
     11  Br        4.0532933383    0.0000000000   -0.9453400000
     12  Br        1.2079582140    0.0000000000   -2.5880950000
   Point Group: c1    Number of degrees of freedom:    30


   Energy is -17904.962102197


 Attempting to generate delocalized internal coordinates
 Initial Hessian constructed with Jon Baker's OPTIMIZE code

 21 Hessian modes will be used to form the next step
  Hessian Eigenvalues:
     0.124424    0.201019    0.201019    0.201019    0.201019    0.250000
     0.250000    0.250000    0.250000    0.250000    0.250000    0.250000
     0.250000    0.250000    0.334879    0.426727    0.426727    0.464882
     0.464882    0.464882    0.464882

 Minimum search - taking simple RFO step
 Searching for Lamda that Minimizes Along All modes
 Value Taken    Lamda =  -0.00560557
 Step Taken.  Stepsize is  0.169915

                             Maximum     Tolerance    Cnvgd?
         Gradient           0.031151      0.000300      NO
         Displacement       0.101250      0.001200      NO
         Energy change     *********      0.000001      NO


 New Cartesian Coordinates Obtained by Inverse Iteration

 Displacement from previous Coordinates is:  0.268684
 ----------------------------------------------------------------
             Standard Nuclear Orientation (Angstroms)
    I     Atom           X                Y                Z
 ----------------------------------------------------------------
    1      C      -0.0042643674     0.0000000000    -0.0023468478
    2      C      -0.0034106225     0.0000000000     1.3987868489
    3      C       1.2122083837     0.0000000000     2.1027664673
    4      C       2.4418931848     0.0000000000     1.4082139114
    5      C       2.4287632830     0.0000000000    -0.0039605786
    6      C       1.2097307217     0.0000000000    -0.7026940212
    7      Cl     -1.5061632980     0.0000000000    -0.8692163800
    8      Br     -1.6654895483     0.0000000000     2.3245153708
    9      Br      1.1625899925     0.0000000000     4.0077493540
   10      I       4.3006573926     0.0000000000     2.4923740565
   11      Br      4.0505437458     0.0000000000    -1.0021986872
   12      Br      1.1784421531     0.0000000000    -2.6060294941
 ----------------------------------------------------------------
 Nuclear Repulsion Energy =        3490.73916670 hartrees
 There are      123 alpha and      123 beta electrons
 Applying Cartesian multipole field
    Component          Value
    ---------          -----
     (2,0,0)        1.00000E-11
     (0,2,0)        2.00000E-11
     (0,0,2)       -3.00000E-11
 Nucleus-field energy     =    -0.0000000851 hartrees
 Requested basis set is 6-311++G(d,p)
 There are 149 shells and 416 basis functions
 A cutoff of  1.0D-11 yielded   6865 shell pairs
 There are     60164 function pairs (     66628 Cartesian)
 Smallest overlap matrix eigenvalue = 3.10E-07

 Q-Chem warning in module stvman/mkSTV.C, line 318:

 Overlap eigenvalue is smaller than square root of threshold
 Use THRESH >= 12 to get rid of this warning

 Linear dependence detected in AO basis
 Tighter screening thresholds may be required for diffuse basis sets
 Use S2THRESH > 14 and THRESH = 14 in case of SCF convergence issues
 Number of orthogonalized atomic orbitals = 414
 Maximum deviation from orthogonality = 1.933E-10
 Guess MOs from SCF MO coefficient file

 -----------------------------------------------------------------------
  General SCF calculation program by
  Eric Jon Sundstrom, Paul Horn, Yuezhi Mao, Dmitri Zuev, Alec White,
  David Stuck, Shaama M.S., Shane Yost, Joonho Lee, David Small,
  Daniel Levine, Susi Lehtola, Hugh Burton, Evgeny Epifanovsky,
  Bang C. Huynh
 -----------------------------------------------------------------------
 Exchange:     0.2000 Hartree-Fock + 0.0800 Slater + 0.7200 B88
 Correlation:  0.1900 VWN1RPA + 0.8100 LYP
 Using SG-1 standard quadrature grid
 using 4 threads for integral computing
 -------------------------------------------------------
 OpenMP Integral computing Module                
 Release: version 2.0, May 2017, Q-Chem Inc. Pleasanton 
 -------------------------------------------------------
 A restricted SCF calculation will be
 performed using DIIS
 SCF converges when DIIS error is below 1.0e-08
 ---------------------------------------
  Cycle       Energy         DIIS error
 ---------------------------------------
    1  -17904.9612182719      4.81e-04  
    2  -17904.9625479116      2.44e-04  
    3  -17904.9605050496      3.81e-04  
    4  -17904.9639195050      3.05e-05  
    5  -17904.9639362014      1.03e-05  
    6  -17904.9639382311      3.80e-06  
    7  -17904.9639384611      1.67e-06  
    8  -17904.9639385200      3.92e-07  
    9  -17904.9639385236      5.59e-08  
   10  -17904.9639385234      2.88e-08  
   11  -17904.9639385248      9.23e-09  Convergence criterion met
 ---------------------------------------
 SCF time:   CPU 249.78s  wall 66.00s 
 SCF   energy in the final basis set =   -17904.9639385248
 Total energy in the final basis set =   -17904.9639385248

 --------------------------------------------------------------

                    Orbital Energies (a.u.)
 --------------------------------------------------------------

 Alpha MOs
 -- Occupied --
********-482.8572-482.8571-482.8571-482.8570-176.3209-165.7249-165.7226
********-101.5835 -62.5101 -62.5099 -62.5099 -62.5098 -56.3308 -56.3307
-56.3307 -56.3306 -56.3267 -56.3265 -56.3265 -56.3264 -56.3263 -56.3261
-56.3261 -56.3260 -35.8173 -31.3109 -31.3045 -31.3040 -22.9613 -22.9599
-22.9595 -22.9550 -22.9550 -10.2893 -10.2848 -10.2847 -10.2820 -10.2819
-10.2759  -9.4984  -8.7189  -8.7188  -8.7188  -8.7187  -7.2634  -7.2533
 -7.2522  -6.5512  -6.5511  -6.5511  -6.5511  -6.5374  -6.5373  -6.5372
 -6.5371  -6.5363  -6.5362  -6.5361  -6.5360  -6.3666  -4.7798  -4.7642
 -4.7632  -2.6619  -2.6618  -2.6618  -2.6618  -2.6583  -2.6582  -2.6581
 -2.6580  -2.6574  -2.6573  -2.6573  -2.6572  -2.6464  -2.6463  -2.6463
 -2.6462  -2.6462  -2.6461  -2.6461  -2.6460  -2.0452  -2.0409  -2.0400
 -2.0265  -2.0263  -0.9558  -0.8984  -0.8815  -0.8299  -0.8250  -0.8096
 -0.7628  -0.7375  -0.6826  -0.6294  -0.6167  -0.5535  -0.5186  -0.4650
 -0.4639  -0.4526  -0.4494  -0.4071  -0.3946  -0.3913  -0.3881  -0.3585
 -0.3422  -0.3382  -0.3378  -0.3310  -0.3151  -0.2997  -0.2990  -0.2990
 -0.2670  -0.2642  -0.2620
 -- Virtual --
 -0.1054  -0.0711  -0.0703  -0.0491  -0.0437  -0.0207  -0.0042  -0.0010
  0.0132   0.0224   0.0260   0.0401   0.0415   0.0534   0.0566   0.0597
  0.0612   0.0616   0.0652   0.0694   0.0716   0.0759   0.0883   0.0917
  0.0924   0.0971   0.1011   0.1088   0.1106   0.1285   0.1303   0.1392
  0.1446   0.1461   0.1634   0.1654   0.1679   0.1689   0.1789   0.1801
  0.1909   0.2000   0.2051   0.2068   0.2207   0.2217   0.2229   0.2259
  0.2357   0.2386   0.2529   0.2562   0.2615   0.2762   0.2791   0.2816
  0.2989   0.3162   0.3682   0.3767   0.3772   0.3806   0.3950   0.4054
  0.4145   0.4174   0.4221   0.4237   0.4309   0.4327   0.4525   0.4563
  0.4626   0.4641   0.4714   0.4879   0.4892   0.4908   0.4937   0.5025
  0.5068   0.5089   0.5207   0.5273   0.5354   0.5402   0.5438   0.5481
  0.5547   0.5632   0.5651   0.5763   0.5880   0.5900   0.6063   0.6088
  0.6528   0.6567   0.6568   0.6766   0.6894   0.7028   0.7168   0.7279
  0.7316   0.7334   0.7586   0.7595   0.7827   0.7849   0.8024   0.8220
  0.8324   0.8391   0.8397   0.8418   0.8518   0.8591   0.8804   0.9065
  0.9211   0.9388   0.9482   0.9544   0.9680   1.0194   1.0418   1.0573
  1.0610   1.0690   1.1298   1.1367   1.1782   1.2019   1.2034   1.2325
  1.2354   1.2389   1.2712   1.3366   1.3596   1.4029   1.4146   1.4341
  1.4603   1.4636   1.5381   1.5640   1.5918   1.7176   1.7257   1.7370
  1.7487   1.8085   1.8144   1.8371   1.8438   1.8969   1.9844   1.9875
  2.0170   2.0230   2.0305   2.0566   2.0902   2.0960   2.1287   2.1308
  2.1826   2.2108   2.2250   2.2314   2.2458   2.2587   2.2801   2.2826
  2.3376   2.3411   2.3618   2.4542   2.4748   2.5642   2.5719   2.7148
  2.7154   2.8250   2.8289   2.8364   2.9357   2.9563   3.0375   3.0433
  3.0504   3.1522   3.1774   3.3944   3.4093   3.6245   3.8051   3.8174
  3.9522   3.9783   3.9861   3.9896   3.9928   3.9952   4.0040   4.0317
  4.0441   4.0509   4.0633   4.0749   4.0768   4.0808   4.1175   4.1240
  4.1966   4.2182   4.2566   4.2710   4.2946   4.3702   4.3746   4.4292
  4.4369   4.5244   4.7998   6.0211   6.1071   6.1386   6.6496   6.7510
  6.8226   6.8232   7.5337   7.5377   7.5562   7.5814   7.6512   7.6559
  7.6622   7.6742   7.7116   7.7168   7.7895   7.7989   9.7698  23.1779
 23.7495  23.7552  23.8996  23.9147  23.9887  25.8205  26.2187  26.6287
 27.9073  28.3555  28.4129  28.4221  28.5257  28.5513  28.5516  28.6145
 28.7200  47.9176  48.0045  48.0644  48.0691 127.8932 127.9448 127.9650
151.6960 215.7623 289.7294 289.7330 289.7531 289.7785 289.8486 289.8497
289.8663 289.8725 289.9365 289.9379 290.0125 290.01731020.71291020.8228
********1020.90331901.8606
 --------------------------------------------------------------

          Ground-State Mulliken Net Atomic Charges

     Atom                 Charge (a.u.)
  ----------------------------------------
      1 C                     0.404541
      2 C                    -0.114064
      3 C                    -0.155930
      4 C                     0.314384
      5 C                    -0.159850
      6 C                    -0.111564
      7 Cl                    0.556740
      8 Br                   -0.182390
      9 Br                   -0.240218
     10 I                     0.109904
     11 Br                   -0.239686
     12 Br                   -0.181868
  ----------------------------------------
  Sum of atomic charges =     0.000000

 -----------------------------------------------------------------
                    Cartesian Multipole Moments
 -----------------------------------------------------------------
    Charge (ESU x 10^10)
                -0.0000
    Dipole Moment (Debye)
         X       0.3631      Y       0.0000      Z       0.2178
       Tot       0.4234
    Quadrupole Moments (Debye-Ang)
        XX    -141.8457     XY      -0.0000     YY    -149.5789
        XZ       0.7554     YZ      -0.0000     ZZ    -142.5924
    Octopole Moments (Debye-Ang^2)
       XXX    -655.6325    XXY      -0.0000    XYY    -234.0350
       YYY       0.0000    XXZ    -117.5410    XYZ      -0.0000
       YYZ    -135.2722    XZZ    -218.0557    YZZ      -0.0000
       ZZZ    -387.0780
    Hexadecapole Moments (Debye-Ang^3)
      XXXX   -5998.1434   XXXY      -0.0000   XXYY   -1118.4985
      XYYY      -0.0000   YYYY    -185.6889   XXXZ    -617.2282
      XXYZ      -0.0000   XYYZ    -237.4366   YYYZ      -0.0000
      XXZZ   -1729.6342   XYZZ      -0.0000   YYZZ    -847.1694
      XZZZ    -670.9913   YZZZ      -0.0000   ZZZZ   -4520.3050
 -----------------------------------------------------------------
 Calculating analytic gradient of the SCF energy
 Gradient of SCF Energy
            1           2           3           4           5           6
    1  -0.0011834  -0.0001838  -0.0032053   0.0031177  -0.0004201  -0.0012049
    2   0.0000000  -0.0000000  -0.0000000   0.0000000  -0.0000000  -0.0000000
    3  -0.0005189  -0.0014686   0.0014006   0.0019602  -0.0037179   0.0003886
            7           8           9          10          11          12
    1   0.0012290  -0.0003414  -0.0019504   0.0043852  -0.0001914  -0.0000511
    2   0.0000000  -0.0000000  -0.0000000   0.0000000   0.0000000   0.0000000
    3   0.0008002   0.0003996   0.0011490   0.0030304  -0.0028525  -0.0005707
 Max gradient component =       4.385E-03
 RMS gradient           =       1.579E-03
 Gradient time:  CPU 99.42 s  wall 24.97 s
 Geometry Optimization Parameters
   NAtoms,    NIC,     NZ,  NCons,   NDum,   NFix, NCnnct, MaxDiis
       12      78      12       0       0       0       0       0

 Cartesian Hessian Update
 Hessian updated using BFGS update


** GEOMETRY OPTIMIZATION IN DELOCALIZED INTERNAL COORDINATES **
   Searching for a Minimum

   Optimization Cycle:   2

                       Coordinates (Angstroms)
     ATOM                X               Y               Z
      1  C        -0.0042643674    0.0000000000   -0.0023468478
      2  C        -0.0034106225    0.0000000000    1.3987868489
      3  C         1.2122083837    0.0000000000    2.1027664673
      4  C         2.4418931848    0.0000000000    1.4082139114
      5  C         2.4287632830    0.0000000000   -0.0039605786
      6  C         1.2097307217    0.0000000000   -0.7026940212
      7  Cl       -1.5061632980    0.0000000000   -0.8692163800
      8  Br       -1.6654895483    0.0000000000    2.3245153708
      9  Br        1.1625899925    0.0000000000    4.0077493540
     10  I         4.3006573926    0.0000000000    2.4923740565
     11  Br        4.0505437458    0.0000000000   -1.0021986872
     12  Br        1.1784421531    0.0000000000   -2.6060294941
   Point Group: c1    Number of degrees of freedom:    30


   Energy is -17904.963938525

 Hessian updated using BFGS update

 10 Hessian modes will be used to form the next step
  Hessian Eigenvalues:
     0.135479    0.199498    0.201440    0.246074    0.280267    0.328635
     0.426720    0.434807    0.463513    0.527574

 Minimum search - taking simple RFO step
 Searching for Lamda that Minimizes Along All modes
 Value Taken    Lamda =  -0.00059695
 Step Taken.  Stepsize is  0.041849

                             Maximum     Tolerance    Cnvgd?
         Gradient           0.010628      0.000300      NO
         Displacement       0.024019      0.001200      NO
         Energy change     -0.001836      0.000001      NO


 New Cartesian Coordinates Obtained by Inverse Iteration

 Displacement from previous Coordinates is:  0.092812
 ----------------------------------------------------------------
             Standard Nuclear Orientation (Angstroms)
    I     Atom           X                Y                Z
 ----------------------------------------------------------------
    1      C      -0.0053603050     0.0000000000    -0.0027172181
    2      C      -0.0054541719     0.0000000000     1.4001095626
    3      C       1.2115796052     0.0000000000     2.1008162463
    4      C       2.4330507478     0.0000000000     1.4032953440
    5      C       2.4260640857     0.0000000000    -0.0024370271
    6      C       1.2096023578     0.0000000000    -0.7044225142
    7      Cl     -1.5090573447     0.0000000000    -0.8709404161
    8      Br     -1.6673116569     0.0000000000     2.3251432214
    9      Br      1.1881510733     0.0000000000     4.0044756175
   10      I       4.2829097025     0.0000000000     2.4748186058
   11      Br      4.0620390982     0.0000000000    -0.9730548200
   12      Br      1.1792878291     0.0000000000    -2.6071266022
 ----------------------------------------------------------------
 Nuclear Repulsion Energy =        3498.59429967 hartrees
 There are      123 alpha and      123 beta electrons
 Applying Cartesian multipole field
    Component          Value
    ---------          -----
     (2,0,0)        1.00000E-11
     (0,2,0)        2.00000E-11
     (0,0,2)       -3.00000E-11
 Nucleus-field energy     =    -0.0000000844 hartrees
 Requested basis set is 6-311++G(d,p)
 There are 149 shells and 416 basis functions
 A cutoff of  1.0D-11 yielded   6866 shell pairs
 There are     60199 function pairs (     66671 Cartesian)
 Smallest overlap matrix eigenvalue = 3.04E-07

 Q-Chem warning in module stvman/mkSTV.C, line 318:

 Overlap eigenvalue is smaller than square root of threshold
 Use THRESH >= 12 to get rid of this warning

 Linear dependence detected in AO basis
 Tighter screening thresholds may be required for diffuse basis sets
 Use S2THRESH > 14 and THRESH = 14 in case of SCF convergence issues
 Number of orthogonalized atomic orbitals = 414
 Maximum deviation from orthogonality = 1.523E-10
 Guess MOs from SCF MO coefficient file

 -----------------------------------------------------------------------
  General SCF calculation program by
  Eric Jon Sundstrom, Paul Horn, Yuezhi Mao, Dmitri Zuev, Alec White,
  David Stuck, Shaama M.S., Shane Yost, Joonho Lee, David Small,
  Daniel Levine, Susi Lehtola, Hugh Burton, Evgeny Epifanovsky,
  Bang C. Huynh
 -----------------------------------------------------------------------
 Exchange:     0.2000 Hartree-Fock + 0.0800 Slater + 0.7200 B88
 Correlation:  0.1900 VWN1RPA + 0.8100 LYP
 Using SG-1 standard quadrature grid
 using 4 threads for integral computing
 -------------------------------------------------------
 OpenMP Integral computing Module                
 Release: version 2.0, May 2017, Q-Chem Inc. Pleasanton 
 -------------------------------------------------------
 A restricted SCF calculation will be
 performed using DIIS
 SCF converges when DIIS error is below 1.0e-08
 ---------------------------------------
  Cycle       Energy         DIIS error
 ---------------------------------------
    1  -17904.9638706522      1.68e-04  
    2  -17904.9641138224      6.57e-05  
    3  -17904.9638848089      1.19e-04  
    4  -17904.9642104630      8.87e-06  
    5  -17904.9642119810      3.00e-06  
    6  -17904.9642121510      1.00e-06  
    7  -17904.9642121686      3.38e-07  
    8  -17904.9642121698      1.42e-07  
    9  -17904.9642121717      3.04e-08  
   10  -17904.9642121704      9.97e-09  Convergence criterion met
 ---------------------------------------
 SCF time:   CPU 225.98s  wall 60.00s 
 SCF   energy in the final basis set =   -17904.9642121704
 Total energy in the final basis set =   -17904.9642121704

 --------------------------------------------------------------

                    Orbital Energies (a.u.)
 --------------------------------------------------------------

 Alpha MOs
 -- Occupied --
********-482.8572-482.8572-482.8571-482.8571-176.3202-165.7241-165.7218
********-101.5834 -62.5101 -62.5101 -62.5100 -62.5100 -56.3308 -56.3308
-56.3308 -56.3307 -56.3267 -56.3267 -56.3266 -56.3266 -56.3263 -56.3262
-56.3262 -56.3262 -35.8166 -31.3102 -31.3038 -31.3033 -22.9605 -22.9591
-22.9588 -22.9543 -22.9543 -10.2896 -10.2839 -10.2838 -10.2821 -10.2821
-10.2738  -9.4983  -8.7190  -8.7189  -8.7189  -8.7188  -7.2633  -7.2532
 -7.2521  -6.5513  -6.5512  -6.5512  -6.5512  -6.5375  -6.5374  -6.5373
 -6.5373  -6.5364  -6.5363  -6.5362  -6.5361  -6.3660  -4.7791  -4.7636
 -4.7626  -2.6619  -2.6619  -2.6619  -2.6619  -2.6584  -2.6584  -2.6582
 -2.6582  -2.6575  -2.6575  -2.6574  -2.6573  -2.6465  -2.6464  -2.6464
 -2.6463  -2.6463  -2.6462  -2.6462  -2.6461  -2.0446  -2.0403  -2.0394
 -2.0260  -2.0258  -0.9560  -0.8989  -0.8816  -0.8307  -0.8258  -0.8097
 -0.7633  -0.7378  -0.6835  -0.6300  -0.6161  -0.5543  -0.5185  -0.4654
 -0.4639  -0.4530  -0.4498  -0.4075  -0.3952  -0.3914  -0.3882  -0.3583
 -0.3414  -0.3390  -0.3381  -0.3315  -0.3149  -0.3007  -0.2996  -0.2990
 -0.2670  -0.2640  -0.2604
 -- Virtual --
 -0.1043  -0.0705  -0.0703  -0.0475  -0.0434  -0.0192  -0.0041  -0.0012
  0.0130   0.0224   0.0260   0.0400   0.0415   0.0534   0.0567   0.0597
  0.0611   0.0614   0.0653   0.0696   0.0719   0.0758   0.0879   0.0918
  0.0919   0.0974   0.1011   0.1084   0.1107   0.1284   0.1305   0.1393
  0.1446   0.1458   0.1630   0.1647   0.1689   0.1693   0.1803   0.1805
  0.1942   0.1983   0.2063   0.2072   0.2203   0.2220   0.2230   0.2260
  0.2352   0.2402   0.2518   0.2565   0.2616   0.2779   0.2789   0.2818
  0.2996   0.3156   0.3677   0.3761   0.3765   0.3793   0.3933   0.4075
  0.4159   0.4178   0.4231   0.4249   0.4313   0.4318   0.4525   0.4560
  0.4622   0.4648   0.4718   0.4894   0.4899   0.4924   0.4942   0.5029
  0.5077   0.5095   0.5222   0.5280   0.5368   0.5408   0.5436   0.5488
  0.5547   0.5635   0.5638   0.5751   0.5874   0.5931   0.6085   0.6092
  0.6540   0.6566   0.6582   0.6758   0.6905   0.7016   0.7199   0.7291
  0.7333   0.7338   0.7584   0.7620   0.7825   0.7842   0.8026   0.8216
  0.8330   0.8387   0.8391   0.8423   0.8511   0.8604   0.8805   0.9079
  0.9205   0.9390   0.9481   0.9566   0.9673   1.0197   1.0436   1.0580
  1.0632   1.0678   1.1298   1.1363   1.1809   1.2021   1.2043   1.2323
  1.2349   1.2390   1.2708   1.3391   1.3616   1.4075   1.4126   1.4349
  1.4649   1.4659   1.5403   1.5640   1.5930   1.7190   1.7262   1.7373
  1.7514   1.8098   1.8149   1.8400   1.8434   1.8979   1.9840   1.9874
  2.0182   2.0235   2.0321   2.0572   2.0937   2.0948   2.1295   2.1308
  2.1846   2.2100   2.2264   2.2334   2.2483   2.2587   2.2831   2.2836
  2.3364   2.3410   2.3654   2.4567   2.4739   2.5640   2.5726   2.7149
  2.7162   2.8251   2.8298   2.8387   2.9359   2.9580   3.0391   3.0437
  3.0541   3.1539   3.1791   3.3983   3.4092   3.6282   3.8061   3.8202
  3.9516   3.9798   3.9836   3.9903   3.9921   3.9946   4.0051   4.0367
  4.0444   4.0516   4.0621   4.0734   4.0761   4.0811   4.1182   4.1249
  4.1999   4.2192   4.2579   4.2731   4.2950   4.3697   4.3739   4.4313
  4.4381   4.5315   4.8047   6.0228   6.1091   6.1428   6.6519   6.7521
  6.8212   6.8224   7.5335   7.5376   7.5563   7.5817   7.6512   7.6571
  7.6614   7.6711   7.7139   7.7209   7.7903   7.7993   9.7689  23.1775
 23.7556  23.7578  23.9088  23.9177  23.9944  25.8203  26.2171  26.6277
 27.9127  28.3570  28.4161  28.4238  28.5264  28.5522  28.5531  28.6169
 28.7225  47.9191  48.0056  48.0636  48.0675 127.8947 127.9465 127.9679
151.7009 215.7613 289.7292 289.7328 289.7533 289.7789 289.8496 289.8508
289.8657 289.8703 289.9379 289.9405 290.0131 290.01811020.71481020.8243
********1020.90121901.8657
 --------------------------------------------------------------

          Ground-State Mulliken Net Atomic Charges

     Atom                 Charge (a.u.)
  ----------------------------------------
      1 C                     0.404910
      2 C                    -0.109184
      3 C                    -0.148853
      4 C                     0.289739
      5 C                    -0.149084
      6 C                    -0.104871
      7 Cl                    0.557549
      8 Br                   -0.181748
      9 Br                   -0.242316
     10 I                     0.107461
     11 Br                   -0.242527
     12 Br                   -0.181077
  ----------------------------------------
  Sum of atomic charges =     0.000000

 -----------------------------------------------------------------
                    Cartesian Multipole Moments
 -----------------------------------------------------------------
    Charge (ESU x 10^10)
                -0.0000
    Dipole Moment (Debye)
         X       0.3794      Y      -0.0000      Z       0.2213
       Tot       0.4392
    Quadrupole Moments (Debye-Ang)
        XX    -141.7778     XY      -0.0000     YY    -149.5291
        XZ       0.8033     YZ       0.0000     ZZ    -142.7147
    Octopole Moments (Debye-Ang^2)
       XXX    -655.3020    XXY      -0.0000    XYY    -233.8942
       YYY       0.0000    XXZ    -117.6934    XYZ       0.0000
       YYZ    -135.0887    XZZ    -218.3977    YZZ      -0.0000
       ZZZ    -386.8490
    Hexadecapole Moments (Debye-Ang^3)
      XXXX   -5985.2092   XXXY      -0.0000   XXYY   -1116.3556
      XYYY      -0.0000   YYYY    -185.5713   XXXZ    -621.4583
      XXYZ      -0.0000   XYYZ    -237.2983   YYYZ       0.0000
      XXZZ   -1728.6387   XYZZ      -0.0000   YYZZ    -843.0574
      XZZZ    -668.5501   YZZZ       0.0000   ZZZZ   -4498.4869
 -----------------------------------------------------------------
 Calculating analytic gradient of the SCF energy
 Gradient of SCF Energy
            1           2           3           4           5           6
    1  -0.0011943   0.0000087  -0.0002269   0.0007924   0.0001490  -0.0001604
    2   0.0000000  -0.0000000  -0.0000000   0.0000000  -0.0000000  -0.0000000
    3  -0.0005644  -0.0003153   0.0003709   0.0003185  -0.0003182   0.0001399
            7           8           9          10          11          12
    1   0.0003104  -0.0007862   0.0007386   0.0003801   0.0006781  -0.0006894
    2   0.0000000   0.0000000   0.0000000   0.0000000   0.0000000  -0.0000000
    3   0.0002805  -0.0000829   0.0004120  -0.0001406   0.0005776  -0.0006778
 Max gradient component =       1.194E-03
 RMS gradient           =       4.196E-04
 Gradient time:  CPU 99.36 s  wall 24.95 s
 Geometry Optimization Parameters
   NAtoms,    NIC,     NZ,  NCons,   NDum,   NFix, NCnnct, MaxDiis
       12      78      12       0       0       0       0       0

 Cartesian Hessian Update
 Hessian updated using BFGS update


** GEOMETRY OPTIMIZATION IN DELOCALIZED INTERNAL COORDINATES **
   Searching for a Minimum

   Optimization Cycle:   3

                       Coordinates (Angstroms)
     ATOM                X               Y               Z
      1  C        -0.0053603050    0.0000000000   -0.0027172181
      2  C        -0.0054541719    0.0000000000    1.4001095626
      3  C         1.2115796052    0.0000000000    2.1008162463
      4  C         2.4330507478    0.0000000000    1.4032953440
      5  C         2.4260640857    0.0000000000   -0.0024370271
      6  C         1.2096023578    0.0000000000   -0.7044225142
      7  Cl       -1.5090573447    0.0000000000   -0.8709404161
      8  Br       -1.6673116569    0.0000000000    2.3251432214
      9  Br        1.1881510733    0.0000000000    4.0044756175
     10  I         4.2829097025    0.0000000000    2.4748186058
     11  Br        4.0620390982    0.0000000000   -0.9730548200
     12  Br        1.1792878291    0.0000000000   -2.6071266022
   Point Group: c1    Number of degrees of freedom:    30


   Energy is -17904.964212170

 Hessian updated using BFGS update

 13 Hessian modes will be used to form the next step
  Hessian Eigenvalues:
     0.127098    0.197511    0.201016    0.201307    0.244886    0.249267
     0.325730    0.332861    0.426654    0.447147    0.449562    0.464871
     0.533165

 Minimum search - taking simple RFO step
 Searching for Lamda that Minimizes Along All modes
 Value Taken    Lamda =  -0.00005997
 Step Taken.  Stepsize is  0.015048

                             Maximum     Tolerance    Cnvgd?
         Gradient           0.003622      0.000300      NO
         Displacement       0.010990      0.001200      NO
         Energy change     -0.000274      0.000001      NO


 New Cartesian Coordinates Obtained by Inverse Iteration

 Displacement from previous Coordinates is:  0.033646
 ----------------------------------------------------------------
             Standard Nuclear Orientation (Angstroms)
    I     Atom           X                Y                Z
 ----------------------------------------------------------------
    1      C      -0.0043764710     0.0000000000    -0.0021579769
    2      C      -0.0042342315     0.0000000000     1.4003412877
    3      C       1.2117283619     0.0000000000     2.0996493665
    4      C       2.4320057767     0.0000000000     1.4026000477
    5      C       2.4253749644     0.0000000000    -0.0022168962
    6      C       1.2103252315     0.0000000000    -0.7034496205
    7      Cl     -1.5085500204     0.0000000000    -0.8707753495
    8      Br     -1.6609110424     0.0000000000     2.3310757013
    9      Br      1.1825470464     0.0000000000     4.0019410444
   10      I       4.2777636173     0.0000000000     2.4753456820
   11      Br      4.0558899111     0.0000000000    -0.9799927234
   12      Br      1.1879378771     0.0000000000    -2.6044005631
 ----------------------------------------------------------------
 Nuclear Repulsion Energy =        3501.49705038 hartrees
 There are      123 alpha and      123 beta electrons
 Applying Cartesian multipole field
    Component          Value
    ---------          -----
     (2,0,0)        1.00000E-11
     (0,2,0)        2.00000E-11
     (0,0,2)       -3.00000E-11
 Nucleus-field energy     =    -0.0000000846 hartrees
 Requested basis set is 6-311++G(d,p)
 There are 149 shells and 416 basis functions
 A cutoff of  1.0D-11 yielded   6868 shell pairs
 There are     60205 function pairs (     66677 Cartesian)
 Smallest overlap matrix eigenvalue = 3.02E-07

 Q-Chem warning in module stvman/mkSTV.C, line 318:

 Overlap eigenvalue is smaller than square root of threshold
 Use THRESH >= 12 to get rid of this warning

 Linear dependence detected in AO basis
 Tighter screening thresholds may be required for diffuse basis sets
 Use S2THRESH > 14 and THRESH = 14 in case of SCF convergence issues
 Number of orthogonalized atomic orbitals = 414
 Maximum deviation from orthogonality = 2.805E-10
 Guess MOs from SCF MO coefficient file

 -----------------------------------------------------------------------
  General SCF calculation program by
  Eric Jon Sundstrom, Paul Horn, Yuezhi Mao, Dmitri Zuev, Alec White,
  David Stuck, Shaama M.S., Shane Yost, Joonho Lee, David Small,
  Daniel Levine, Susi Lehtola, Hugh Burton, Evgeny Epifanovsky,
  Bang C. Huynh
 -----------------------------------------------------------------------
 Exchange:     0.2000 Hartree-Fock + 0.0800 Slater + 0.7200 B88
 Correlation:  0.1900 VWN1RPA + 0.8100 LYP
 Using SG-1 standard quadrature grid
 using 4 threads for integral computing
 -------------------------------------------------------
 OpenMP Integral computing Module                
 Release: version 2.0, May 2017, Q-Chem Inc. Pleasanton 
 -------------------------------------------------------
 A restricted SCF calculation will be
 performed using DIIS
 SCF converges when DIIS error is below 1.0e-08
 ---------------------------------------
  Cycle       Energy         DIIS error
 ---------------------------------------
    1  -17904.9641894827      5.19e-05  
    2  -17904.9642193861      1.79e-05  
    3  -17904.9642040908      3.11e-05  
    4  -17904.9642263667      3.78e-06  
    5  -17904.9642266706      1.38e-06  
    6  -17904.9642267047      4.93e-07  
    7  -17904.9642267083      2.27e-07  
    8  -17904.9642267099      4.69e-08  
    9  -17904.9642267104      1.50e-08  
   10  -17904.9642267104      3.35e-09  Convergence criterion met
 ---------------------------------------
 SCF time:   CPU 220.03s  wall 58.00s 
 SCF   energy in the final basis set =   -17904.9642267104
 Total energy in the final basis set =   -17904.9642267104

 --------------------------------------------------------------

                    Orbital Energies (a.u.)
 --------------------------------------------------------------

 Alpha MOs
 -- Occupied --
********-482.8572-482.8571-482.8571-482.8570-176.3201-165.7240-165.7217
********-101.5834 -62.5100 -62.5100 -62.5099 -62.5099 -56.3308 -56.3308
-56.3307 -56.3307 -56.3266 -56.3266 -56.3265 -56.3265 -56.3262 -56.3262
-56.3261 -56.3261 -35.8165 -31.3101 -31.3037 -31.3032 -22.9605 -22.9591
-22.9587 -22.9542 -22.9542 -10.2894 -10.2834 -10.2834 -10.2817 -10.2817
-10.2734  -9.4982  -8.7189  -8.7189  -8.7188  -8.7188  -7.2632  -7.2531
 -7.2520  -6.5513  -6.5512  -6.5512  -6.5511  -6.5374  -6.5374  -6.5373
 -6.5372  -6.5363  -6.5362  -6.5362  -6.5361  -6.3659  -4.7790  -4.7636
 -4.7625  -2.6619  -2.6619  -2.6619  -2.6618  -2.6584  -2.6583  -2.6581
 -2.6581  -2.6574  -2.6574  -2.6574  -2.6573  -2.6465  -2.6463  -2.6463
 -2.6463  -2.6463  -2.6462  -2.6462  -2.6461  -2.0445  -2.0402  -2.0393
 -2.0260  -2.0258  -0.9563  -0.8990  -0.8823  -0.8308  -0.8258  -0.8101
 -0.7635  -0.7380  -0.6837  -0.6300  -0.6163  -0.5547  -0.5187  -0.4657
 -0.4639  -0.4530  -0.4500  -0.4076  -0.3952  -0.3915  -0.3886  -0.3580
 -0.3420  -0.3392  -0.3382  -0.3314  -0.3151  -0.3001  -0.2996  -0.2990
 -0.2670  -0.2639  -0.2603
 -- Virtual --
 -0.1038  -0.0704  -0.0700  -0.0470  -0.0431  -0.0186  -0.0041  -0.0006
  0.0129   0.0224   0.0260   0.0400   0.0415   0.0534   0.0568   0.0597
  0.0613   0.0616   0.0653   0.0697   0.0721   0.0758   0.0883   0.0918
  0.0920   0.0974   0.1013   0.1085   0.1106   0.1285   0.1306   0.1393
  0.1446   0.1458   0.1628   0.1648   0.1691   0.1691   0.1803   0.1807
  0.1936   0.1991   0.2066   0.2073   0.2207   0.2221   0.2233   0.2258
  0.2353   0.2400   0.2526   0.2564   0.2615   0.2780   0.2790   0.2818
  0.2998   0.3154   0.3679   0.3764   0.3765   0.3798   0.3937   0.4082
  0.4158   0.4180   0.4228   0.4251   0.4311   0.4318   0.4525   0.4560
  0.4633   0.4660   0.4707   0.4886   0.4898   0.4926   0.4938   0.5029
  0.5077   0.5093   0.5222   0.5276   0.5375   0.5406   0.5439   0.5497
  0.5549   0.5631   0.5645   0.5757   0.5877   0.5934   0.6092   0.6094
  0.6544   0.6568   0.6599   0.6776   0.6907   0.7024   0.7202   0.7287
  0.7338   0.7341   0.7584   0.7625   0.7831   0.7848   0.8024   0.8216
  0.8336   0.8391   0.8396   0.8425   0.8514   0.8606   0.8811   0.9081
  0.9204   0.9392   0.9480   0.9574   0.9685   1.0201   1.0444   1.0585
  1.0638   1.0687   1.1298   1.1363   1.1798   1.2029   1.2049   1.2328
  1.2352   1.2401   1.2708   1.3401   1.3619   1.4081   1.4127   1.4356
  1.4651   1.4674   1.5403   1.5658   1.5933   1.7199   1.7264   1.7390
  1.7520   1.8107   1.8156   1.8406   1.8445   1.8987   1.9844   1.9876
  2.0188   2.0234   2.0335   2.0574   2.0933   2.0970   2.1308   2.1314
  2.1840   2.2118   2.2266   2.2346   2.2500   2.2588   2.2838   2.2853
  2.3369   2.3425   2.3663   2.4561   2.4752   2.5643   2.5731   2.7152
  2.7165   2.8255   2.8302   2.8404   2.9371   2.9584   3.0402   3.0443
  3.0565   3.1559   3.1802   3.3995   3.4108   3.6306   3.8081   3.8207
  3.9517   3.9794   3.9836   3.9900   3.9924   3.9951   4.0054   4.0361
  4.0446   4.0520   4.0632   4.0754   4.0758   4.0814   4.1189   4.1256
  4.2007   4.2193   4.2581   4.2735   4.2964   4.3705   4.3748   4.4312
  4.4376   4.5325   4.8068   6.0230   6.1096   6.1437   6.6524   6.7520
  6.8222   6.8244   7.5337   7.5378   7.5563   7.5818   7.6523   7.6578
  7.6622   7.6730   7.7130   7.7193   7.7918   7.8003   9.7690  23.1774
 23.7574  23.7609  23.9115  23.9226  23.9989  25.8202  26.2160  26.6280
 27.9135  28.3572  28.4167  28.4243  28.5265  28.5525  28.5534  28.6172
 28.7230  47.9193  48.0054  48.0652  48.0686 127.8948 127.9468 127.9683
151.7016 215.7613 289.7295 289.7331 289.7533 289.7791 289.8506 289.8509
289.8667 289.8717 289.9377 289.9401 290.0147 290.01901020.71501020.8240
********1020.90251901.8665
 --------------------------------------------------------------

          Ground-State Mulliken Net Atomic Charges

     Atom                 Charge (a.u.)
  ----------------------------------------
      1 C                     0.418942
      2 C                    -0.115815
      3 C                    -0.148258
      4 C                     0.292936
      5 C                    -0.150506
      6 C                    -0.112398
      7 Cl                    0.557316
      8 Br                   -0.181728
      9 Br                   -0.243352
     10 I                     0.107253
     11 Br                   -0.243175
     12 Br                   -0.181215
  ----------------------------------------
  Sum of atomic charges =     0.000000

 -----------------------------------------------------------------
                    Cartesian Multipole Moments
 -----------------------------------------------------------------
    Charge (ESU x 10^10)
                -0.0000
    Dipole Moment (Debye)
         X       0.3797      Y       0.0000      Z       0.2243
       Tot       0.4410
    Quadrupole Moments (Debye-Ang)
        XX    -141.8759     XY       0.0000     YY    -149.5016
        XZ       0.7030     YZ      -0.0000     ZZ    -142.6325
    Octopole Moments (Debye-Ang^2)
       XXX    -655.6495    XXY       0.0000    XYY    -233.7776
       YYY       0.0000    XXZ    -117.9921    XYZ      -0.0000
       YYZ    -135.0630    XZZ    -218.2548    YZZ       0.0000
       ZZZ    -386.6893
    Hexadecapole Moments (Debye-Ang^3)
      XXXX   -5976.2928   XXXY      -0.0000   XXYY   -1113.7721
      XYYY       0.0000   YYYY    -185.5053   XXXZ    -618.2265
      XXYZ      -0.0000   XYYZ    -235.8542   YYYZ      -0.0000
      XXZZ   -1725.5554   XYZZ      -0.0000   YYZZ    -843.0630
      XZZZ    -666.2983   YZZZ      -0.0000   ZZZZ   -4498.5313
 -----------------------------------------------------------------
 Calculating analytic gradient of the SCF energy
 Gradient of SCF Energy
            1           2           3           4           5           6
    1  -0.0004574   0.0005236  -0.0001759  -0.0000194  -0.0002977   0.0004790
    2  -0.0000000  -0.0000000   0.0000000  -0.0000000   0.0000000   0.0000000
    3  -0.0002120   0.0002597  -0.0001230   0.0000647  -0.0002205   0.0002788
            7           8           9          10          11          12
    1   0.0000878   0.0003309  -0.0000157  -0.0004340  -0.0004195   0.0003982
    2  -0.0000000   0.0000000  -0.0000000   0.0000000  -0.0000000   0.0000000
    3   0.0001448   0.0003792  -0.0003206  -0.0001975  -0.0002219   0.0001683
 Max gradient component =       5.236E-04
 RMS gradient           =       2.424E-04
 Gradient time:  CPU 99.74 s  wall 25.04 s
 Geometry Optimization Parameters
   NAtoms,    NIC,     NZ,  NCons,   NDum,   NFix, NCnnct, MaxDiis
       12      78      12       0       0       0       0       0

 Cartesian Hessian Update
 Hessian updated using BFGS update


** GEOMETRY OPTIMIZATION IN DELOCALIZED INTERNAL COORDINATES **
   Searching for a Minimum

   Optimization Cycle:   4

                       Coordinates (Angstroms)
     ATOM                X               Y               Z
      1  C        -0.0043764710    0.0000000000   -0.0021579769
      2  C        -0.0042342315    0.0000000000    1.4003412877
      3  C         1.2117283619    0.0000000000    2.0996493665
      4  C         2.4320057767    0.0000000000    1.4026000477
      5  C         2.4253749644    0.0000000000   -0.0022168962
      6  C         1.2103252315    0.0000000000   -0.7034496205
      7  Cl       -1.5085500204    0.0000000000   -0.8707753495
      8  Br       -1.6609110424    0.0000000000    2.3310757013
      9  Br        1.1825470464    0.0000000000    4.0019410444
     10  I         4.2777636173    0.0000000000    2.4753456820
     11  Br        4.0558899111    0.0000000000   -0.9799927234
     12  Br        1.1879378771    0.0000000000   -2.6044005631
   Point Group: c1    Number of degrees of freedom:    30


   Energy is -17904.964226710

 Hessian updated using BFGS update

 16 Hessian modes will be used to form the next step
  Hessian Eigenvalues:
     0.135456    0.196829    0.201018    0.201038    0.202934    0.242150
     0.249875    0.265852    0.324477    0.384571    0.426829    0.435594
     0.464734    0.464874    0.493201    0.583712

 Minimum search - taking simple RFO step
 Searching for Lamda that Minimizes Along All modes
 Value Taken    Lamda =  -0.00001366
 Step Taken.  Stepsize is  0.005993

                             Maximum     Tolerance    Cnvgd?
         Gradient           0.001939      0.000300      NO
         Displacement       0.003825      0.001200      NO
         Energy change     -0.000015      0.000001      NO


 New Cartesian Coordinates Obtained by Inverse Iteration

 Displacement from previous Coordinates is:  0.013895
 ----------------------------------------------------------------
             Standard Nuclear Orientation (Angstroms)
    I     Atom           X                Y                Z
 ----------------------------------------------------------------
    1      C      -0.0038081562     0.0000000000    -0.0018340903
    2      C      -0.0043546192     0.0000000000     1.4004009029
    3      C       1.2119271574     0.0000000000     2.1002551789
    4      C       2.4325939696     0.0000000000     1.4029039466
    5      C       2.4259647873     0.0000000000    -0.0022292077
    6      C       1.2102775532     0.0000000000    -0.7036364206
    7      Cl     -1.5081471169     0.0000000000    -0.8705458846
    8      Br     -1.6631475878     0.0000000000     2.3276379448
    9      Br      1.1827022043     0.0000000000     4.0031137852
   10      I       4.2803957063     0.0000000000     2.4753629234
   11      Br      4.0577985879     0.0000000000    -0.9786847369
   12      Br      1.1832985350     0.0000000000    -2.6047843417
 ----------------------------------------------------------------
 Nuclear Repulsion Energy =        3500.30254356 hartrees
 There are      123 alpha and      123 beta electrons
 Applying Cartesian multipole field
    Component          Value
    ---------          -----
     (2,0,0)        1.00000E-11
     (0,2,0)        2.00000E-11
     (0,0,2)       -3.00000E-11
 Nucleus-field energy     =    -0.0000000845 hartrees
 Requested basis set is 6-311++G(d,p)
 There are 149 shells and 416 basis functions
 A cutoff of  1.0D-11 yielded   6866 shell pairs
 There are     60199 function pairs (     66671 Cartesian)
 Smallest overlap matrix eigenvalue = 3.02E-07

 Q-Chem warning in module stvman/mkSTV.C, line 318:

 Overlap eigenvalue is smaller than square root of threshold
 Use THRESH >= 12 to get rid of this warning

 Linear dependence detected in AO basis
 Tighter screening thresholds may be required for diffuse basis sets
 Use S2THRESH > 14 and THRESH = 14 in case of SCF convergence issues
 Number of orthogonalized atomic orbitals = 414
 Maximum deviation from orthogonality = 1.721E-10
 Guess MOs from SCF MO coefficient file

 -----------------------------------------------------------------------
  General SCF calculation program by
  Eric Jon Sundstrom, Paul Horn, Yuezhi Mao, Dmitri Zuev, Alec White,
  David Stuck, Shaama M.S., Shane Yost, Joonho Lee, David Small,
  Daniel Levine, Susi Lehtola, Hugh Burton, Evgeny Epifanovsky,
  Bang C. Huynh
 -----------------------------------------------------------------------
 Exchange:     0.2000 Hartree-Fock + 0.0800 Slater + 0.7200 B88
 Correlation:  0.1900 VWN1RPA + 0.8100 LYP
 Using SG-1 standard quadrature grid
 using 4 threads for integral computing
 -------------------------------------------------------
 OpenMP Integral computing Module                
 Release: version 2.0, May 2017, Q-Chem Inc. Pleasanton 
 -------------------------------------------------------
 A restricted SCF calculation will be
 performed using DIIS
 SCF converges when DIIS error is below 1.0e-08
 ---------------------------------------
  Cycle       Energy         DIIS error
 ---------------------------------------
    1  -17904.9642268337      2.13e-05  
    2  -17904.9642322303      7.32e-06  
    3  -17904.9642291161      1.36e-05  
    4  -17904.9642334329      1.19e-06  
    5  -17904.9642334627      4.16e-07  
    6  -17904.9642334653      1.57e-07  
    7  -17904.9642334661      5.95e-08  
    8  -17904.9642334668      2.04e-08  
    9  -17904.9642334650      5.81e-09  Convergence criterion met
 ---------------------------------------
 SCF time:   CPU 198.21s  wall 52.00s 
 SCF   energy in the final basis set =   -17904.9642334650
 Total energy in the final basis set =   -17904.9642334650

 --------------------------------------------------------------

                    Orbital Energies (a.u.)
 --------------------------------------------------------------

 Alpha MOs
 -- Occupied --
********-482.8572-482.8572-482.8571-482.8571-176.3201-165.7240-165.7218
********-101.5833 -62.5101 -62.5101 -62.5100 -62.5099 -56.3308 -56.3308
-56.3307 -56.3307 -56.3267 -56.3267 -56.3266 -56.3266 -56.3263 -56.3262
-56.3261 -56.3261 -35.8166 -31.3101 -31.3038 -31.3032 -22.9605 -22.9591
-22.9587 -22.9543 -22.9543 -10.2894 -10.2836 -10.2836 -10.2818 -10.2818
-10.2736  -9.4981  -8.7190  -8.7189  -8.7189  -8.7188  -7.2632  -7.2530
 -7.2519  -6.5513  -6.5512  -6.5512  -6.5511  -6.5374  -6.5374  -6.5373
 -6.5373  -6.5364  -6.5363  -6.5362  -6.5361  -6.3659  -4.7791  -4.7636
 -4.7625  -2.6619  -2.6619  -2.6619  -2.6619  -2.6584  -2.6584  -2.6582
 -2.6581  -2.6575  -2.6575  -2.6574  -2.6573  -2.6465  -2.6464  -2.6464
 -2.6463  -2.6463  -2.6463  -2.6462  -2.6461  -2.0446  -2.0402  -2.0394
 -2.0260  -2.0258  -0.9563  -0.8989  -0.8821  -0.8308  -0.8258  -0.8100
 -0.7634  -0.7379  -0.6836  -0.6301  -0.6162  -0.5546  -0.5186  -0.4656
 -0.4639  -0.4529  -0.4500  -0.4076  -0.3952  -0.3914  -0.3885  -0.3582
 -0.3418  -0.3391  -0.3381  -0.3315  -0.3151  -0.3003  -0.2995  -0.2990
 -0.2670  -0.2639  -0.2604
 -- Virtual --
 -0.1040  -0.0704  -0.0702  -0.0472  -0.0432  -0.0189  -0.0041  -0.0008
  0.0130   0.0224   0.0260   0.0400   0.0415   0.0534   0.0568   0.0597
  0.0612   0.0615   0.0653   0.0696   0.0721   0.0758   0.0881   0.0918
  0.0920   0.0974   0.1012   0.1085   0.1107   0.1285   0.1306   0.1393
  0.1446   0.1459   0.1630   0.1648   0.1690   0.1692   0.1803   0.1806
  0.1937   0.1989   0.2064   0.2073   0.2206   0.2220   0.2232   0.2259
  0.2353   0.2400   0.2523   0.2564   0.2616   0.2779   0.2789   0.2818
  0.2998   0.3154   0.3679   0.3765   0.3765   0.3797   0.3937   0.4079
  0.4159   0.4179   0.4229   0.4250   0.4311   0.4320   0.4525   0.4560
  0.4630   0.4656   0.4712   0.4889   0.4898   0.4926   0.4939   0.5029
  0.5078   0.5094   0.5222   0.5277   0.5372   0.5406   0.5438   0.5496
  0.5548   0.5632   0.5642   0.5755   0.5879   0.5932   0.6088   0.6094
  0.6542   0.6567   0.6591   0.6769   0.6906   0.7022   0.7199   0.7289
  0.7336   0.7341   0.7584   0.7623   0.7831   0.7847   0.8025   0.8216
  0.8333   0.8390   0.8395   0.8425   0.8513   0.8606   0.8809   0.9080
  0.9206   0.9391   0.9480   0.9571   0.9681   1.0200   1.0441   1.0584
  1.0636   1.0685   1.1298   1.1363   1.1802   1.2029   1.2047   1.2327
  1.2350   1.2397   1.2709   1.3396   1.3618   1.4077   1.4128   1.4353
  1.4649   1.4668   1.5402   1.5652   1.5934   1.7197   1.7263   1.7384
  1.7520   1.8105   1.8154   1.8407   1.8440   1.8985   1.9843   1.9875
  2.0186   2.0234   2.0331   2.0574   2.0934   2.0962   2.1304   2.1314
  2.1844   2.2112   2.2266   2.2343   2.2496   2.2588   2.2838   2.2847
  2.3368   2.3420   2.3661   2.4563   2.4750   2.5642   2.5729   2.7151
  2.7165   2.8254   2.8301   2.8401   2.9368   2.9584   3.0399   3.0441
  3.0559   3.1554   3.1799   3.3995   3.4100   3.6300   3.8075   3.8206
  3.9518   3.9795   3.9839   3.9901   3.9923   3.9949   4.0052   4.0361
  4.0445   4.0519   4.0628   4.0750   4.0757   4.0813   4.1187   4.1254
  4.2004   4.2194   4.2581   4.2732   4.2959   4.3703   4.3745   4.4312
  4.4378   4.5319   4.8063   6.0228   6.1093   6.1432   6.6523   6.7521
  6.8219   6.8238   7.5336   7.5377   7.5563   7.5818   7.6519   7.6575
  7.6620   7.6726   7.7133   7.7200   7.7914   7.8000   9.7689  23.1774
 23.7573  23.7599  23.9113  23.9210  23.9977  25.8203  26.2168  26.6275
 27.9131  28.3571  28.4164  28.4240  28.5265  28.5524  28.5532  28.6170
 28.7227  47.9193  48.0055  48.0647  48.0682 127.8947 127.9466 127.9680
151.7012 215.7612 289.7294 289.7330 289.7533 289.7790 289.8504 289.8506
289.8664 289.8714 289.9378 289.9403 290.0142 290.01871020.71501020.8241
********1020.90211901.8661
 --------------------------------------------------------------

          Ground-State Mulliken Net Atomic Charges

     Atom                 Charge (a.u.)
  ----------------------------------------
      1 C                     0.412423
      2 C                    -0.113705
      3 C                    -0.148523
      4 C                     0.293628
      5 C                    -0.149973
      6 C                    -0.109333
      7 Cl                    0.556856
      8 Br                   -0.181914
      9 Br                   -0.242743
     10 I                     0.107304
     11 Br                   -0.242687
     12 Br                   -0.181332
  ----------------------------------------
  Sum of atomic charges =     0.000000

 -----------------------------------------------------------------
                    Cartesian Multipole Moments
 -----------------------------------------------------------------
    Charge (ESU x 10^10)
                -0.0000
    Dipole Moment (Debye)
         X       0.3780      Y       0.0000      Z       0.2223
       Tot       0.4385
    Quadrupole Moments (Debye-Ang)
        XX    -141.8474     XY       0.0000     YY    -149.5104
        XZ       0.7257     YZ       0.0000     ZZ    -142.6599
    Octopole Moments (Debye-Ang^2)
       XXX    -655.4883    XXY       0.0000    XYY    -233.8008
       YYY       0.0000    XXZ    -117.8873    XYZ       0.0000
       YYZ    -135.0609    XZZ    -218.3345    YZZ       0.0000
       ZZZ    -386.7465
    Hexadecapole Moments (Debye-Ang^3)
      XXXX   -5979.5458   XXXY       0.0000   XXYY   -1114.7182
      XYYY       0.0000   YYYY    -185.5268   XXXZ    -619.4166
      XXYZ       0.0000   XYYZ    -236.3924   YYYZ       0.0000
      XXZZ   -1726.6945   XYZZ       0.0000   YYZZ    -843.0009
      XZZZ    -667.3368   YZZZ       0.0000   ZZZZ   -4498.2512
 -----------------------------------------------------------------
 Calculating analytic gradient of the SCF energy
 Gradient of SCF Energy
            1           2           3           4           5           6
    1  -0.0002363   0.0001981  -0.0001225   0.0001332  -0.0001035   0.0000479
    2   0.0000000   0.0000000  -0.0000000  -0.0000000  -0.0000000  -0.0000000
    3  -0.0000750  -0.0000075   0.0000010   0.0000401  -0.0001537   0.0001556
            7           8           9          10          11          12
    1   0.0001172   0.0000587   0.0000430   0.0000213  -0.0000302  -0.0001270
    2   0.0000000   0.0000000   0.0000000   0.0000000   0.0000000  -0.0000000
    3   0.0001438   0.0000506  -0.0000048  -0.0001192  -0.0000554   0.0000244
 Max gradient component =       2.363E-04
 RMS gradient           =       8.718E-05
 Gradient time:  CPU 99.74 s  wall 25.04 s
 Geometry Optimization Parameters
   NAtoms,    NIC,     NZ,  NCons,   NDum,   NFix, NCnnct, MaxDiis
       12      78      12       0       0       0       0       0

 Cartesian Hessian Update
 Hessian updated using BFGS update


** GEOMETRY OPTIMIZATION IN DELOCALIZED INTERNAL COORDINATES **
   Searching for a Minimum

   Optimization Cycle:   5

                       Coordinates (Angstroms)
     ATOM                X               Y               Z
      1  C        -0.0038081562    0.0000000000   -0.0018340903
      2  C        -0.0043546192    0.0000000000    1.4004009029
      3  C         1.2119271574    0.0000000000    2.1002551789
      4  C         2.4325939696    0.0000000000    1.4029039466
      5  C         2.4259647873    0.0000000000   -0.0022292077
      6  C         1.2102775532    0.0000000000   -0.7036364206
      7  Cl       -1.5081471169    0.0000000000   -0.8705458846
      8  Br       -1.6631475878    0.0000000000    2.3276379448
      9  Br        1.1827022043    0.0000000000    4.0031137852
     10  I         4.2803957063    0.0000000000    2.4753629234
     11  Br        4.0577985879    0.0000000000   -0.9786847369
     12  Br        1.1832985350    0.0000000000   -2.6047843417
   Point Group: c1    Number of degrees of freedom:    30


   Energy is -17904.964233465

 Hessian updated using BFGS update

 17 Hessian modes will be used to form the next step
  Hessian Eigenvalues:
     0.131664    0.196667    0.201010    0.201031    0.202220    0.237473
     0.248262    0.249973    0.274024    0.323386    0.399805    0.426851
     0.439176    0.464203    0.464773    0.505670    0.567298

 Minimum search - taking simple RFO step
 Searching for Lamda that Minimizes Along All modes
 Value Taken    Lamda =   0.00000000
 Step Taken.  Stepsize is  0.001267

                             Maximum     Tolerance    Cnvgd?
         Gradient           0.000191      0.000300     YES
         Displacement       0.000678      0.001200     YES
         Energy change     -0.000007      0.000001      NO


                       Distance Matrix (Angstroms)
             C (  1)   C (  2)   C (  3)   C (  4)   C (  5)   C (  6)
   C (  2)  1.402235
   C (  3)  2.428331  1.403260
   C (  4)  2.812356  2.436950  1.405819
   C (  5)  2.429773  2.806033  2.427824  1.405149
   C (  6)  1.402330  2.429466  2.803892  2.435481  1.403520
   Cl(  7)  1.737152  2.723709  4.027960  4.549507  4.028798  2.723544
   Br(  8)  2.860043  1.900359  2.884052  4.198837  4.706285  4.176745
   Br(  9)  4.177010  2.860632  1.903083  2.885017  4.193862  4.706831
   I ( 10)  4.948829  4.417536  3.091311  2.136478  3.094734  4.419464
   Br( 11)  4.177426  4.707562  4.192715  2.883272  1.901670  2.860774
   Br( 12)  2.860869  4.177563  4.705127  4.197893  2.884010  1.901339
             Cl(  7)   Br(  8)   Br(  9)   I ( 10)   Br( 11)
   Br(  8)  3.201938
   Br(  9)  5.567156  3.302436
   I ( 10)  6.685980  5.945379  3.453944
   Br( 11)  5.566996  6.607647  5.751912  3.461213
   Br( 12)  3.201791  5.694826  6.607898  5.949782  3.302567

 Final energy is   -17904.964233464951     


 ******************************
 **  OPTIMIZATION CONVERGED  **
 ******************************

                       Coordinates (Angstroms)
     ATOM                X               Y               Z
      1  C        -0.0038081562    0.0000000000   -0.0018340903
      2  C        -0.0043546192    0.0000000000    1.4004009029
      3  C         1.2119271574    0.0000000000    2.1002551789
      4  C         2.4325939696    0.0000000000    1.4029039466
      5  C         2.4259647873    0.0000000000   -0.0022292077
      6  C         1.2102775532    0.0000000000   -0.7036364206
      7  Cl       -1.5081471169    0.0000000000   -0.8705458846
      8  Br       -1.6631475878    0.0000000000    2.3276379448
      9  Br        1.1827022043    0.0000000000    4.0031137852
     10  I         4.2803957063    0.0000000000    2.4753629234
     11  Br        4.0577985879    0.0000000000   -0.9786847369
     12  Br        1.1832985350    0.0000000000   -2.6047843417

Z-matrix Print:
$molecule
0 1
I 
C  1 2.136478
C  2 1.405149 1 120.401070
C  3 1.403520 2 120.253689 1 -180.000000 0
C  4 1.402330 3 119.986558 2 -0.000000 0
C  5 1.402235 4 120.052391 3 -0.000000 0
C  6 1.403260 5 119.893997 4 -0.000000 0
Cl 5 1.737152 4 119.964759 3 -180.000000 0
Br 6 1.900359 5 119.226776 4 -180.000000 0
Br 4 1.901339 3 120.796404 2 -180.000000 0
Br 3 1.901670 2 120.625118 1 -0.000000 0
Br 7 1.903083 6 119.036421 5 -180.000000 0
$end


 --------------------------------------------------------------

                    Orbital Energies (a.u.)
 --------------------------------------------------------------

 Alpha MOs
 -- Occupied --
********-482.8572-482.8572-482.8571-482.8571-176.3201-165.7240-165.7218
********-101.5833 -62.5101 -62.5101 -62.5100 -62.5099 -56.3308 -56.3308
-56.3307 -56.3307 -56.3267 -56.3267 -56.3266 -56.3266 -56.3263 -56.3262
-56.3261 -56.3261 -35.8166 -31.3101 -31.3038 -31.3032 -22.9605 -22.9591
-22.9587 -22.9543 -22.9543 -10.2894 -10.2836 -10.2836 -10.2818 -10.2818
-10.2736  -9.4981  -8.7190  -8.7189  -8.7189  -8.7188  -7.2632  -7.2530
 -7.2519  -6.5513  -6.5512  -6.5512  -6.5511  -6.5374  -6.5374  -6.5373
 -6.5373  -6.5364  -6.5363  -6.5362  -6.5361  -6.3659  -4.7791  -4.7636
 -4.7625  -2.6619  -2.6619  -2.6619  -2.6619  -2.6584  -2.6584  -2.6582
 -2.6581  -2.6575  -2.6575  -2.6574  -2.6573  -2.6465  -2.6464  -2.6464
 -2.6463  -2.6463  -2.6463  -2.6462  -2.6461  -2.0446  -2.0402  -2.0394
 -2.0260  -2.0258  -0.9563  -0.8989  -0.8821  -0.8308  -0.8258  -0.8100
 -0.7634  -0.7379  -0.6836  -0.6301  -0.6162  -0.5546  -0.5186  -0.4656
 -0.4639  -0.4529  -0.4500  -0.4076  -0.3952  -0.3914  -0.3885  -0.3582
 -0.3418  -0.3391  -0.3381  -0.3315  -0.3151  -0.3003  -0.2995  -0.2990
 -0.2670  -0.2639  -0.2604
 -- Virtual --
 -0.1040  -0.0704  -0.0702  -0.0472  -0.0432  -0.0189  -0.0041  -0.0008
  0.0130   0.0224   0.0260   0.0400   0.0415   0.0534   0.0568   0.0597
  0.0612   0.0615   0.0653   0.0696   0.0721   0.0758   0.0881   0.0918
  0.0920   0.0974   0.1012   0.1085   0.1107   0.1285   0.1306   0.1393
  0.1446   0.1459   0.1630   0.1648   0.1690   0.1692   0.1803   0.1806
  0.1937   0.1989   0.2064   0.2073   0.2206   0.2220   0.2232   0.2259
  0.2353   0.2400   0.2523   0.2564   0.2616   0.2779   0.2789   0.2818
  0.2998   0.3154   0.3679   0.3765   0.3765   0.3797   0.3937   0.4079
  0.4159   0.4179   0.4229   0.4250   0.4311   0.4320   0.4525   0.4560
  0.4630   0.4656   0.4712   0.4889   0.4898   0.4926   0.4939   0.5029
  0.5078   0.5094   0.5222   0.5277   0.5372   0.5406   0.5438   0.5496
  0.5548   0.5632   0.5642   0.5755   0.5879   0.5932   0.6088   0.6094
  0.6542   0.6567   0.6591   0.6769   0.6906   0.7022   0.7199   0.7289
  0.7336   0.7341   0.7584   0.7623   0.7831   0.7847   0.8025   0.8216
  0.8333   0.8390   0.8395   0.8425   0.8513   0.8606   0.8809   0.9080
  0.9206   0.9391   0.9480   0.9571   0.9681   1.0200   1.0441   1.0584
  1.0636   1.0685   1.1298   1.1363   1.1802   1.2029   1.2047   1.2327
  1.2350   1.2397   1.2709   1.3396   1.3618   1.4077   1.4128   1.4353
  1.4649   1.4668   1.5402   1.5652   1.5934   1.7197   1.7263   1.7384
  1.7520   1.8105   1.8154   1.8407   1.8440   1.8985   1.9843   1.9875
  2.0186   2.0234   2.0331   2.0574   2.0934   2.0962   2.1304   2.1314
  2.1844   2.2112   2.2266   2.2343   2.2496   2.2588   2.2838   2.2847
  2.3368   2.3420   2.3661   2.4563   2.4750   2.5642   2.5729   2.7151
  2.7165   2.8254   2.8301   2.8401   2.9368   2.9584   3.0399   3.0441
  3.0559   3.1554   3.1799   3.3995   3.4100   3.6300   3.8075   3.8206
  3.9518   3.9795   3.9839   3.9901   3.9923   3.9949   4.0052   4.0361
  4.0445   4.0519   4.0628   4.0750   4.0757   4.0813   4.1187   4.1254
  4.2004   4.2194   4.2581   4.2732   4.2959   4.3703   4.3745   4.4312
  4.4378   4.5319   4.8063   6.0228   6.1093   6.1432   6.6523   6.7521
  6.8219   6.8238   7.5336   7.5377   7.5563   7.5818   7.6519   7.6575
  7.6620   7.6726   7.7133   7.7200   7.7914   7.8000   9.7689  23.1774
 23.7573  23.7599  23.9113  23.9210  23.9977  25.8203  26.2168  26.6275
 27.9131  28.3571  28.4164  28.4240  28.5265  28.5524  28.5532  28.6170
 28.7227  47.9193  48.0055  48.0647  48.0682 127.8947 127.9466 127.9680
151.7012 215.7612 289.7294 289.7330 289.7533 289.7790 289.8504 289.8506
289.8664 289.8714 289.9378 289.9403 290.0142 290.01871020.71501020.8241
********1020.90211901.8661
 --------------------------------------------------------------

          Ground-State Mulliken Net Atomic Charges

     Atom                 Charge (a.u.)
  ----------------------------------------
      1 C                     0.412423
      2 C                    -0.113705
      3 C                    -0.148523
      4 C                     0.293628
      5 C                    -0.149973
      6 C                    -0.109333
      7 Cl                    0.556856
      8 Br                   -0.181914
      9 Br                   -0.242743
     10 I                     0.107304
     11 Br                   -0.242687
     12 Br                   -0.181332
  ----------------------------------------
  Sum of atomic charges =     0.000000

 -----------------------------------------------------------------
                    Cartesian Multipole Moments
 -----------------------------------------------------------------
    Charge (ESU x 10^10)
                -0.0000
    Dipole Moment (Debye)
         X       0.3780      Y       0.0000      Z       0.2223
       Tot       0.4385
    Quadrupole Moments (Debye-Ang)
        XX    -141.8474     XY       0.0000     YY    -149.5104
        XZ       0.7257     YZ       0.0000     ZZ    -142.6599
    Octopole Moments (Debye-Ang^2)
       XXX    -655.4883    XXY       0.0000    XYY    -233.8008
       YYY       0.0000    XXZ    -117.8873    XYZ       0.0000
       YYZ    -135.0609    XZZ    -218.3345    YZZ       0.0000
       ZZZ    -386.7465
    Hexadecapole Moments (Debye-Ang^3)
      XXXX   -5979.5458   XXXY       0.0000   XXYY   -1114.7182
      XYYY       0.0000   YYYY    -185.5268   XXXZ    -619.4166
      XXYZ       0.0000   XYYZ    -236.3924   YYYZ       0.0000
      XXZZ   -1726.6945   XYZZ       0.0000   YYZZ    -843.0009
      XZZZ    -667.3368   YZZZ       0.0000   ZZZZ   -4498.2512
 -----------------------------------------------------------------
Archival summary:
1\1\garfield\OPT\ProcedureUnspecified\BasisUnspecified\1r4l16\taweetha\SatNov3008:12:242019SatNov3008:12:242019\0\\#,OPT,ProcedureUnspecified,BasisUnspecified,\\0,1\I\C,1,2.13648\C,2,1.40515,1,120.401\C,3,1.40352,2,120.254,1,-180,0\C,4,1.40233,3,119.987,2,-0,0\C,5,1.40224,4,120.052,3,-0,0\C,6,1.40326,5,119.894,4,-0,0\Cl,5,1.73715,4,119.965,3,-180,0\Br,6,1.90036,5,119.227,4,-180,0\Br,4,1.90134,3,120.796,2,-180,0\Br,3,1.90167,2,120.625,1,-0,0\Br,7,1.90308,6,119.036,5,-180,0\\\@

 Total job time:  444.79s(wall), 1703.69s(cpu) 
 Sat Nov 30 08:12:24 2019

        *************************************************************
        *                                                           *
        *  Thank you very much for using Q-Chem.  Have a nice day.  *
        *                                                           *
        *************************************************************


 
User input: 2 of 2 
 
                  Welcome to Q-Chem
     A Quantum Leap Into The Future Of Chemistry


 Q-Chem 5.2 (devel), Q-Chem, Inc., Pleasanton, CA (2019)

 Yihan Shao,  Zhengting Gan,  E. Epifanovsky,  A. T. B. Gilbert,  M. Wormit,  
 J. Kussmann,  A. W. Lange,  A. Behn,  Jia Deng,  Xintian Feng,  D. Ghosh,  
 M. Goldey,  P. R. Horn,  L. D. Jacobson,  I. Kaliman,  T. Kus,  A. Landau,  
 Jie Liu,  E. I. Proynov,  R. M. Richard,  R. P. Steele,  E. J. Sundstrom,  
 H. L. Woodcock III,  P. M. Zimmerman,  D. Zuev,  B. Albrecht,  E. Alguire,  
 S. A. Baeppler,  D. Barton,  Z. Benda,  Y. A. Bernard,  E. J. Berquist,  
 K. B. Bravaya,  H. Burton,  D. Casanova,  Chun-Min Chang,  Yunqing Chen,  
 A. Chien,  K. D. Closser,  M. P. Coons,  S. Coriani,  S. Dasgupta,  
 A. L. Dempwolff,  M. Diedenhofen,  Hainam Do,  R. G. Edgar,  Po-Tung Fang,  
 S. Faraji,  S. Fatehi,  Qingguo Feng,  K. D. Fenk,  J. Fosso-Tande,  
 J. Gayvert,  Qinghui Ge,  A. Ghysels,  G. Gidofalvi,  J. Gomes,  
 J. Gonthier,  A. Gunina,  D. Hait,  M. W. D. Hanson-Heine,  
 P. H. P. Harbach,  A. W. Hauser,  M. F. Herbst,  J. E. Herr,  
 E. G. Hohenstein,  Z. C. Holden,  Kerwin Hui,  B. C. Huynh,  T.-C. Jagau,  
 Hyunjun Ji,  B. Kaduk,  K. Khistyaev,  Jaehoon Kim,  P. Klunzinger,  K. Koh,  
 D. Kosenkov,  L. Koulias,  T. Kowalczyk,  C. M. Krauter,  A. Kunitsa,  
 Ka Un Lao,  A. Laurent,  K. V. Lawler,  Joonho Lee,  D. Lefrancois,  
 S. Lehtola,  D. S. Levine,  Yi-Pei Li,  You-Sheng Lin,  Fenglai Liu,  
 E. Livshits,  A. Luenser,  P. Manohar,  E. Mansoor,  S. F. Manzer,  
 Shan-Ping Mao,  Yuezhi Mao,  N. Mardirossian,  A. V. Marenich,  
 T. Markovich,  L. A. Martinez-Martinez,  S. A. Maurer,  N. J. Mayhall,  
 S. C. McKenzie,  J.-M. Mewes,  P. Morgante,  A. F. Morrison,  
 J. W. Mullinax,  K. Nanda,  T. S. Nguyen-Beck,  R. Olivares-Amaya,  
 J. A. Parkhill,  Zheng Pei,  T. M. Perrine,  F. Plasser,  P. Pokhilko,  
 S. Prager,  A. Prociuk,  E. Ramos,  D. R. Rehn,  F. Rob,  M. Scheurer,  
 M. Schneider,  N. Sergueev,  S. M. Sharada,  S. Sharma,  D. W. Small,  
 T. Stauch,  T. Stein,  Yu-Chuan Su,  A. J. W. Thom,  A. Tkatchenko,  
 T. Tsuchimochi,  N. M. Tubman,  L. Vogt,  M. L. Vidal,  O. Vydrov,  
 M. A. Watson,  J. Wenzel,  M. de Wergifosse,  T. A. Wesolowski,  A. White,  
 J. Witte,  A. Yamada,  Jun Yang,  K. Yao,  S. Yeganeh,  S. R. Yost,  
 Zhi-Qiang You,  A. Zech,  Igor Ying Zhang,  Xing Zhang,  Yan Zhao,  
 Ying Zhu,  B. R. Brooks,  G. K. L. Chan,  C. J. Cramer,  M. S. Gordon,  
 W. J. Hehre,  A. Klamt,  M. W. Schmidt,  C. D. Sherrill,  D. G. Truhlar,  
 A. Aspuru-Guzik,  R. Baer,  A. T. Bell,  N. A. Besley,  Jeng-Da Chai,  
 A. E. DePrince, III,  R. A. DiStasio Jr.,  A. Dreuw,  B. D. Dunietz,  
 T. R. Furlani,  Chao-Ping Hsu,  Yousung Jung,  Jing Kong,  D. S. Lambrecht,  
 WanZhen Liang,  C. Ochsenfeld,  V. A. Rassolov,  L. V. Slipchenko,  
 J. E. Subotnik,  T. Van Voorhis,  J. M. Herbert,  A. I. Krylov,  
 P. M. W. Gill,  M. Head-Gordon

 Contributors to earlier versions of Q-Chem not listed above: 
 R. D. Adamson,  B. Austin,  J. Baker,  G. J. O. Beran,  K. Brandhorst,  
 S. T. Brown,  E. F. C. Byrd,  A. K. Chakraborty,  C.-L. Cheng,  
 Siu Hung Chien,  D. M. Chipman,  D. L. Crittenden,  H. Dachsel,  
 R. J. Doerksen,  A. D. Dutoi,  L. Fusti-Molnar,  W. A. Goddard III,  
 A. Golubeva-Zadorozhnaya,  S. R. Gwaltney,  G. Hawkins,  A. Heyden,  
 S. Hirata,  G. Kedziora,  F. J. Keil,  C. Kelley,  Jihan Kim,  R. A. King,  
 R. Z. Khaliullin,  P. P. Korambath,  W. Kurlancheek,  A. M. Lee,  M. S. Lee,  
 S. V. Levchenko,  Ching Yeh Lin,  D. Liotard,  R. C. Lochan,  I. Lotan,  
 P. E. Maslen,  N. Nair,  D. P. O'Neill,  D. Neuhauser,  E. Neuscamman,  
 C. M. Oana,  R. Olson,  B. Peters,  R. Peverati,  P. A. Pieniazek,  
 Y. M. Rhee,  J. Ritchie,  M. A. Rohrdanz,  E. Rosta,  N. J. Russ,  
 H. F. Schaefer III,  N. E. Schultz,  N. Shenvi,  A. C. Simmonett,  A. Sodt,  
 D. Stuck,  K. S. Thanthiriwatte,  V. Vanovschi,  Tao Wang,  A. Warshel,  
 C. F. Williams,  Q. Wu,  X. Xu,  W. Zhang

 Please cite Q-Chem as follows:
 Y. Shao et al., Mol. Phys. 113, 184-215 (2015)
 DOI: 10.1080/00268976.2014.952696

 Q-Chem 5.2.1 for Intel X86 EM64T Linux

 Parts of Q-Chem use Armadillo 8.300.2 (Tropical Shenanigans).
 http://arma.sourceforge.net/

 Q-Chem begins on Sat Nov 30 08:12:24 2019  

Host: 
0

     Scratch files written to /scratch/taweetham/qchem26899//
NAlpha2: 246
NElect   246
Mult     1
The previous job contains 0 fragments, simply inherited here

Checking the input file for inconsistencies... 	...done.

--------------------------------------------------------------
User input:
--------------------------------------------------------------

$MOLECULE
READ
$END

$REM
   JOB_TYPE 	FREQUENCY
   BASIS 	6-311++G**
   METHOD	B3LYP	
$END


--------------------------------------------------------------
 ----------------------------------------------------------------
             Standard Nuclear Orientation (Angstroms)
    I     Atom           X                Y                Z
 ----------------------------------------------------------------
    1      C       1.1351706407    -1.5682555232    -0.0000000000
    2      C      -0.2596012791    -1.7127358559    -0.0000000000
    3      C      -1.0806077499    -0.5747175158    -0.0000000000
    4      C      -0.5122392410     0.7110831863     0.0000000000
    5      C       0.8861520973     0.8487232683     0.0000000000
    6      C       1.7086422735    -0.2885442639     0.0000000000
    7      Cl      2.1537112017    -2.9754765492    -0.0000000000
    8      Br     -1.0116684623    -3.4579457564    -0.0000000000
    9      Br     -2.9704150625    -0.7991129134    -0.0000000000
   10      I      -1.7687065385     2.4390384652    -0.0000000000
   11      Br      1.6899450900     2.5721685904     0.0000000000
   12      Br      3.6025171680    -0.1202315518     0.0000000000
 ----------------------------------------------------------------
 Molecular Point Group                 Cs    NOp =  2
 Largest Abelian Subgroup              Cs    NOp =  2
 Nuclear Repulsion Energy =        3500.30254356 hartrees
 There are      123 alpha and      123 beta electrons
 Requested basis set is 6-311++G(d,p)
 There are 149 shells and 416 basis functions

 Total QAlloc Memory Limit   2000 MB
 Mega-Array Size       188 MB
 MEM_STATIC part       192 MB

                       Distance Matrix (Angstroms)
             C (  1)   C (  2)   C (  3)   C (  4)   C (  5)   C (  6)
   C (  2)  1.402235
   C (  3)  2.428331  1.403260
   C (  4)  2.812356  2.436950  1.405819
   C (  5)  2.429773  2.806033  2.427824  1.405149
   C (  6)  1.402330  2.429466  2.803892  2.435481  1.403520
   Cl(  7)  1.737152  2.723709  4.027960  4.549507  4.028798  2.723544
   Br(  8)  2.860043  1.900359  2.884052  4.198837  4.706285  4.176745
   Br(  9)  4.177010  2.860632  1.903083  2.885017  4.193862  4.706831
   I ( 10)  4.948829  4.417536  3.091311  2.136478  3.094734  4.419464
   Br( 11)  4.177426  4.707562  4.192715  2.883272  1.901670  2.860774
   Br( 12)  2.860869  4.177563  4.705127  4.197893  2.884010  1.901339
             Cl(  7)   Br(  8)   Br(  9)   I ( 10)   Br( 11)
   Br(  8)  3.201938
   Br(  9)  5.567156  3.302436
   I ( 10)  6.685980  5.945379  3.453944
   Br( 11)  5.566996  6.607647  5.751912  3.461213
   Br( 12)  3.201791  5.694826  6.607898  5.949782  3.302567

 A cutoff of  1.0D-11 yielded   6866 shell pairs
 There are     60199 function pairs (     66671 Cartesian)
 Smallest overlap matrix eigenvalue = 3.02E-07

 Q-Chem warning in module stvman/mkSTV.C, line 318:

 Overlap eigenvalue is smaller than square root of threshold
 Use THRESH >= 12 to get rid of this warning

 Linear dependence detected in AO basis
 Tighter screening thresholds may be required for diffuse basis sets
 Use S2THRESH > 14 and THRESH = 14 in case of SCF convergence issues
 Number of orthogonalized atomic orbitals = 414
 Maximum deviation from orthogonality = 1.365E-10
 Guess from superposition of atomic densities
 Warning:  Energy on first SCF cycle will be non-variational
 SAD guess density has 246.000000 electrons

 -----------------------------------------------------------------------
  General SCF calculation program by
  Eric Jon Sundstrom, Paul Horn, Yuezhi Mao, Dmitri Zuev, Alec White,
  David Stuck, Shaama M.S., Shane Yost, Joonho Lee, David Small,
  Daniel Levine, Susi Lehtola, Hugh Burton, Evgeny Epifanovsky,
  Bang C. Huynh
 -----------------------------------------------------------------------
 Exchange:     0.2000 Hartree-Fock + 0.0800 Slater + 0.7200 B88
 Correlation:  0.1900 VWN1RPA + 0.8100 LYP
 Using SG-1 standard quadrature grid
 using 4 threads for integral computing
 -------------------------------------------------------
 OpenMP Integral computing Module                
 Release: version 2.0, May 2017, Q-Chem Inc. Pleasanton 
 -------------------------------------------------------
 A restricted SCF calculation will be
 performed using DIIS
 SCF converges when DIIS error is below 1.0e-08
 ---------------------------------------
  Cycle       Energy         DIIS error
 ---------------------------------------
    1  -17907.2656861793      2.81e-02  
    2  -17904.9224954265      1.97e-03  
    3  -17904.8673410140      2.47e-03  
    4  -17904.9440282766      9.01e-04  
    5  -17904.9636854574      1.38e-04  
    6  -17904.9638819256      8.48e-05  
    7  -17904.9640344876      2.32e-05  
    8  -17904.9640454085      4.18e-06  
    9  -17904.9640457015      1.59e-06  
   10  -17904.9640457452      5.26e-07  
   11  -17904.9640457495      1.10e-07  
   12  -17904.9640457493      3.38e-08  
   13  -17904.9640457515      1.40e-08  
   14  -17904.9640457532      3.92e-09  Convergence criterion met
 ---------------------------------------
 SCF time:   CPU 314.98s  wall 83.00s 
 SCF   energy in the final basis set =   -17904.9640457532
 Total energy in the final basis set =   -17904.9640457532

 --------------------------------------------------------------
             Orbital Energies (a.u.) and Symmetries
 --------------------------------------------------------------

 Alpha MOs, Restricted
 -- Occupied --                  
******* -482.86 -482.86 -482.86 -482.86 -176.32 -165.72 -165.72
  1 A'    2 A'    3 A'    4 A'    5 A'    6 A'    7 A'    1 A"                 
-165.72 -101.58  -62.51  -62.51  -62.51  -62.51  -56.33  -56.33
  8 A'    9 A'   10 A'   11 A'   12 A'   13 A'   14 A'   15 A'                 
-56.331 -56.331 -56.327 -56.327 -56.327 -56.327 -56.326 -56.326
 16 A'   17 A'    2 A"    3 A"    4 A"    5 A"   18 A'   19 A'                 
-56.326 -56.326 -35.817 -31.310 -31.304 -31.303 -22.960 -22.959
 20 A'   21 A'   22 A'   23 A'    6 A"   24 A'   25 A'    7 A"                 
-22.959 -22.954 -22.954 -10.289 -10.284 -10.284 -10.282 -10.282
 26 A'   27 A'    8 A"   28 A'   29 A'   30 A'   31 A'   32 A'                 
-10.274  -9.498  -8.719  -8.719  -8.719  -8.719  -7.263  -7.253
 33 A'   34 A'   35 A'   36 A'   37 A'   38 A'   39 A'    9 A"                 
 -7.252  -6.551  -6.551  -6.551  -6.551  -6.537  -6.537  -6.537
 40 A'   41 A'   42 A'   43 A'   44 A'   10 A"   11 A"   12 A"                 
 -6.537  -6.536  -6.536  -6.536  -6.536  -6.366  -4.779  -4.764
 13 A"   45 A'   46 A'   47 A'   48 A'   49 A'   50 A'   14 A"                 
 -4.763  -2.662  -2.662  -2.662  -2.662  -2.658  -2.658  -2.658
 51 A'   52 A'   53 A'   54 A'   55 A'   15 A"   16 A"   17 A"                 
 -2.658  -2.658  -2.657  -2.657  -2.657  -2.646  -2.646  -2.646
 18 A"   56 A'   57 A'   58 A'   59 A'   19 A"   60 A'   61 A'                 
 -2.646  -2.646  -2.646  -2.646  -2.646  -2.045  -2.040  -2.039
 20 A"   21 A"   62 A'   63 A'   22 A"   64 A'   23 A"   65 A'                 
 -2.026  -2.026  -0.956  -0.899  -0.882  -0.831  -0.826  -0.810
 66 A'   24 A"   67 A'   68 A'   69 A'   70 A'   71 A'   72 A'                 
 -0.763  -0.738  -0.684  -0.630  -0.616  -0.555  -0.519  -0.466
 73 A'   74 A'   75 A'   76 A'   77 A'   78 A'   79 A'   25 A"                 
 -0.464  -0.453  -0.450  -0.408  -0.395  -0.391  -0.389  -0.358
 80 A'   81 A'   82 A'   83 A'   26 A"   84 A'   27 A"   85 A'                 
 -0.342  -0.339  -0.338  -0.331  -0.315  -0.300  -0.300  -0.299
 86 A'   87 A'   28 A"   29 A"   30 A"   88 A'   89 A'   31 A"                 
 -0.267  -0.264  -0.260
 32 A"   33 A"   90 A'                                                         
 -- Virtual --                   
 -0.104  -0.070  -0.070  -0.047  -0.043  -0.019  -0.004  -0.001
 91 A'   34 A"   35 A"   92 A'   93 A'   94 A'   95 A'   96 A'                 
  0.013   0.022   0.026   0.040   0.042   0.053   0.057   0.060
 97 A'   98 A'   99 A'   36 A"  100 A'   37 A"   38 A"  101 A'                 
  0.061   0.062   0.065   0.070   0.072   0.076   0.088   0.092
102 A'  103 A'  104 A'  105 A'   39 A"   40 A"  106 A'   41 A"                 
  0.092   0.097   0.101   0.109   0.111   0.128   0.130   0.139
107 A'  108 A'  109 A'   42 A"  110 A'  111 A'   43 A"   44 A"                 
  0.145   0.146   0.163   0.165   0.169   0.169   0.180   0.181
112 A'  113 A'  114 A'   45 A"  115 A'   46 A"  116 A'  117 A'                 
  0.194   0.199   0.206   0.207   0.221   0.222   0.223   0.226
118 A'  119 A'  120 A'  121 A'  122 A'   47 A"  123 A'  124 A'                 
  0.235   0.240   0.252   0.256   0.262   0.278   0.279   0.282
125 A'  126 A'  127 A'  128 A'  129 A'   48 A"  130 A'  131 A'                 
  0.300   0.316   0.368   0.376   0.376   0.380   0.394   0.408
132 A'  133 A'  134 A'  135 A'   49 A"  136 A'   50 A"  137 A'                 
  0.416   0.418   0.423   0.425   0.431   0.432   0.453   0.456
138 A'   51 A"   52 A"  139 A'   53 A"  140 A'   54 A"   55 A"                 
  0.463   0.466   0.471   0.489   0.490   0.493   0.494   0.503
141 A'  142 A'  143 A'  144 A'  145 A'  146 A'   56 A"   57 A"                 
  0.508   0.509   0.522   0.528   0.538   0.541   0.544   0.550
147 A'  148 A'  149 A'   58 A"  150 A'   59 A"   60 A"  151 A'                 
  0.555   0.563   0.564   0.576   0.588   0.593   0.609   0.609
 61 A"   62 A"   63 A"   64 A"  152 A'  153 A'  154 A'   65 A"                 
  0.654   0.657   0.659   0.677   0.691   0.702   0.720   0.729
 66 A"   67 A"  155 A'  156 A'  157 A'  158 A'  159 A'   68 A"                 
  0.734   0.734   0.758   0.762   0.783   0.785   0.802   0.822
160 A'  161 A'  162 A'  163 A'   69 A"  164 A'  165 A'  166 A'                 
  0.833   0.839   0.840   0.842   0.851   0.861   0.881   0.908
167 A'  168 A'  169 A'   70 A"  170 A'  171 A'  172 A'  173 A'                 
  0.921   0.939   0.948   0.957   0.968   1.020   1.044   1.058
174 A'   71 A"  175 A'   72 A"  176 A'  177 A'  178 A'  179 A'                 
  1.064   1.068   1.130   1.136   1.180   1.203   1.205   1.233
180 A'  181 A'  182 A'   73 A"  183 A'  184 A'   74 A"   75 A"                 
  1.235   1.240   1.271   1.340   1.362   1.408   1.413   1.435
185 A'   76 A"   77 A"  186 A'   78 A"  187 A'  188 A'  189 A'                 
  1.465   1.467   1.540   1.565   1.593   1.720   1.726   1.738
190 A'  191 A'  192 A'  193 A'  194 A'   79 A"   80 A"  195 A'                 
  1.752   1.811   1.815   1.841   1.844   1.899   1.984   1.988
196 A'  197 A'  198 A'   81 A"   82 A"   83 A"   84 A"   85 A"                 
  2.019   2.023   2.033   2.057   2.093   2.096   2.130   2.131
199 A'   86 A"  200 A'   87 A"  201 A'  202 A'  203 A'  204 A'                 
  2.184   2.211   2.227   2.234   2.250   2.259   2.284   2.285
205 A'  206 A'  207 A'  208 A'   88 A"   89 A"  209 A'  210 A'                 
  2.337   2.342   2.366   2.456   2.475   2.564   2.573   2.715
211 A'  212 A'  213 A'  214 A'  215 A'  216 A'   90 A"   91 A"                 
  2.716   2.825   2.830   2.840   2.937   2.958   3.040   3.044
 92 A"   93 A"   94 A"  217 A'  218 A'  219 A'   95 A"  220 A'                 
  3.056   3.155   3.180   3.399   3.410   3.630   3.807   3.821
221 A'  222 A'  223 A'  224 A'  225 A'  226 A'  227 A'  228 A'                 
  3.952   3.979   3.984   3.990   3.992   3.995   4.005   4.036
 96 A"   97 A"  229 A'   98 A"   99 A"  100 A"  101 A"  230 A'                 
  4.044   4.052   4.063   4.075   4.076   4.081   4.119   4.125
102 A"  103 A"  231 A'  232 A'  233 A'  104 A"  234 A'  105 A"                 
  4.200   4.219   4.258   4.273   4.296   4.370   4.375   4.431
235 A'  236 A'  237 A'  238 A'  239 A'  240 A'  241 A'  242 A'                 
  4.438   4.532   4.806   6.023   6.109   6.143   6.652   6.752
243 A'  244 A'  245 A'  106 A"  246 A'  247 A'  248 A'  249 A'                 
  6.822   6.824   7.534   7.538   7.556   7.582   7.652   7.657
250 A'  251 A'  107 A"  108 A"  109 A"  110 A"  252 A'  253 A'                 
  7.662   7.673   7.713   7.720   7.792   7.800   9.769  23.177
254 A'  255 A'  256 A'  257 A'  258 A'  259 A'  260 A'  261 A'                 
 23.757  23.760  23.911  23.921  23.998  25.821  26.217  26.628
262 A'  263 A'  264 A'  265 A'  266 A'  111 A"  267 A'  268 A'                 
 27.913  28.357  28.416  28.424  28.526  28.552  28.553  28.617
269 A'  112 A"  270 A'  271 A'  113 A"  272 A'  114 A"  273 A'                 
 28.723  47.919  48.005  48.065  48.068 127.895 127.947 127.968
274 A'  275 A'  276 A'  277 A'  278 A'  115 A"  279 A'  280 A'                 
151.701 215.761 289.729 289.733 289.753 289.779 289.850 289.851
281 A'  282 A'  116 A"  117 A"  118 A"  119 A"  283 A'  284 A'                 
289.866 289.871 289.938 289.940 290.014 290.0191020.7151020.824
285 A'  286 A'  287 A'  288 A'  289 A'  290 A'  291 A'  292 A'                 
*******1020.9021901.866
293 A'  294 A'  295 A'                                                         

 Beta MOs, Restricted
 -- Occupied --                  
******* -482.86 -482.86 -482.86 -482.86 -176.32 -165.72 -165.72
  1 A'    2 A'    3 A'    4 A'    5 A'    6 A'    7 A'    1 A"                 
-165.72 -101.58  -62.51  -62.51  -62.51  -62.51  -56.33  -56.33
  8 A'    9 A'   10 A'   11 A'   12 A'   13 A'   14 A'   15 A'                 
-56.331 -56.331 -56.327 -56.327 -56.327 -56.327 -56.326 -56.326
 16 A'   17 A'    2 A"    3 A"    4 A"    5 A"   18 A'   19 A'                 
-56.326 -56.326 -35.817 -31.310 -31.304 -31.303 -22.960 -22.959
 20 A'   21 A'   22 A'   23 A'    6 A"   24 A'   25 A'    7 A"                 
-22.959 -22.954 -22.954 -10.289 -10.284 -10.284 -10.282 -10.282
 26 A'   27 A'    8 A"   28 A'   29 A'   30 A'   31 A'   32 A'                 
-10.274  -9.498  -8.719  -8.719  -8.719  -8.719  -7.263  -7.253
 33 A'   34 A'   35 A'   36 A'   37 A'   38 A'   39 A'    9 A"                 
 -7.252  -6.551  -6.551  -6.551  -6.551  -6.537  -6.537  -6.537
 40 A'   41 A'   42 A'   43 A'   44 A'   10 A"   11 A"   12 A"                 
 -6.537  -6.536  -6.536  -6.536  -6.536  -6.366  -4.779  -4.764
 13 A"   45 A'   46 A'   47 A'   48 A'   49 A'   50 A'   14 A"                 
 -4.763  -2.662  -2.662  -2.662  -2.662  -2.658  -2.658  -2.658
 51 A'   52 A'   53 A'   54 A'   55 A'   15 A"   16 A"   17 A"                 
 -2.658  -2.658  -2.657  -2.657  -2.657  -2.646  -2.646  -2.646
 18 A"   56 A'   57 A'   58 A'   59 A'   19 A"   60 A'   61 A'                 
 -2.646  -2.646  -2.646  -2.646  -2.646  -2.045  -2.040  -2.039
 20 A"   21 A"   62 A'   63 A'   22 A"   64 A'   23 A"   65 A'                 
 -2.026  -2.026  -0.956  -0.899  -0.882  -0.831  -0.826  -0.810
 66 A'   24 A"   67 A'   68 A'   69 A'   70 A'   71 A'   72 A'                 
 -0.763  -0.738  -0.684  -0.630  -0.616  -0.555  -0.519  -0.466
 73 A'   74 A'   75 A'   76 A'   77 A'   78 A'   79 A'   25 A"                 
 -0.464  -0.453  -0.450  -0.408  -0.395  -0.391  -0.389  -0.358
 80 A'   81 A'   82 A'   83 A'   26 A"   84 A'   27 A"   85 A'                 
 -0.342  -0.339  -0.338  -0.331  -0.315  -0.300  -0.300  -0.299
 86 A'   87 A'   28 A"   29 A"   30 A"   88 A'   89 A'   31 A"                 
 -0.267  -0.264  -0.260
 32 A"   33 A"   90 A'                                                         
 -- Virtual --                   
 -0.104  -0.070  -0.070  -0.047  -0.043  -0.019  -0.004  -0.001
 91 A'   34 A"   35 A"   92 A'   93 A'   94 A'   95 A'   96 A'                 
  0.013   0.022   0.026   0.040   0.042   0.053   0.057   0.060
 97 A'   98 A'   99 A'   36 A"  100 A'   37 A"   38 A"  101 A'                 
  0.061   0.062   0.065   0.070   0.072   0.076   0.088   0.092
102 A'  103 A'  104 A'  105 A'   39 A"   40 A"  106 A'   41 A"                 
  0.092   0.097   0.101   0.109   0.111   0.128   0.130   0.139
107 A'  108 A'  109 A'   42 A"  110 A'  111 A'   43 A"   44 A"                 
  0.145   0.146   0.163   0.165   0.169   0.169   0.180   0.181
112 A'  113 A'  114 A'   45 A"  115 A'   46 A"  116 A'  117 A'                 
  0.194   0.199   0.206   0.207   0.221   0.222   0.223   0.226
118 A'  119 A'  120 A'  121 A'  122 A'   47 A"  123 A'  124 A'                 
  0.235   0.240   0.252   0.256   0.262   0.278   0.279   0.282
125 A'  126 A'  127 A'  128 A'  129 A'   48 A"  130 A'  131 A'                 
  0.300   0.316   0.368   0.376   0.376   0.380   0.394   0.408
132 A'  133 A'  134 A'  135 A'   49 A"  136 A'   50 A"  137 A'                 
  0.416   0.418   0.423   0.425   0.431   0.432   0.453   0.456
138 A'   51 A"   52 A"  139 A'   53 A"  140 A'   54 A"   55 A"                 
  0.463   0.466   0.471   0.489   0.490   0.493   0.494   0.503
141 A'  142 A'  143 A'  144 A'  145 A'  146 A'   56 A"   57 A"                 
  0.508   0.509   0.522   0.528   0.538   0.541   0.544   0.550
147 A'  148 A'  149 A'   58 A"  150 A'   59 A"   60 A"  151 A'                 
  0.555   0.563   0.564   0.576   0.588   0.593   0.609   0.609
 61 A"   62 A"   63 A"   64 A"  152 A'  153 A'  154 A'   65 A"                 
  0.654   0.657   0.659   0.677   0.691   0.702   0.720   0.729
 66 A"   67 A"  155 A'  156 A'  157 A'  158 A'  159 A'   68 A"                 
  0.734   0.734   0.758   0.762   0.783   0.785   0.802   0.822
160 A'  161 A'  162 A'  163 A'   69 A"  164 A'  165 A'  166 A'                 
  0.833   0.839   0.840   0.842   0.851   0.861   0.881   0.908
167 A'  168 A'  169 A'   70 A"  170 A'  171 A'  172 A'  173 A'                 
  0.921   0.939   0.948   0.957   0.968   1.020   1.044   1.058
174 A'   71 A"  175 A'   72 A"  176 A'  177 A'  178 A'  179 A'                 
  1.064   1.068   1.130   1.136   1.180   1.203   1.205   1.233
180 A'  181 A'  182 A'   73 A"  183 A'  184 A'   74 A"   75 A"                 
  1.235   1.240   1.271   1.340   1.362   1.408   1.413   1.435
185 A'   76 A"   77 A"  186 A'   78 A"  187 A'  188 A'  189 A'                 
  1.465   1.467   1.540   1.565   1.593   1.720   1.726   1.738
190 A'  191 A'  192 A'  193 A'  194 A'   79 A"   80 A"  195 A'                 
  1.752   1.811   1.815   1.841   1.844   1.899   1.984   1.988
196 A'  197 A'  198 A'   81 A"   82 A"   83 A"   84 A"   85 A"                 
  2.019   2.023   2.033   2.057   2.093   2.096   2.130   2.131
199 A'   86 A"  200 A'   87 A"  201 A'  202 A'  203 A'  204 A'                 
  2.184   2.211   2.227   2.234   2.250   2.259   2.284   2.285
205 A'  206 A'  207 A'  208 A'   88 A"   89 A"  209 A'  210 A'                 
  2.337   2.342   2.366   2.456   2.475   2.564   2.573   2.715
211 A'  212 A'  213 A'  214 A'  215 A'  216 A'   90 A"   91 A"                 
  2.716   2.825   2.830   2.840   2.937   2.958   3.040   3.044
 92 A"   93 A"   94 A"  217 A'  218 A'  219 A'   95 A"  220 A'                 
  3.056   3.155   3.180   3.399   3.410   3.630   3.807   3.821
221 A'  222 A'  223 A'  224 A'  225 A'  226 A'  227 A'  228 A'                 
  3.952   3.979   3.984   3.990   3.992   3.995   4.005   4.036
 96 A"   97 A"  229 A'   98 A"   99 A"  100 A"  101 A"  230 A'                 
  4.044   4.052   4.063   4.075   4.076   4.081   4.119   4.125
102 A"  103 A"  231 A'  232 A'  233 A'  104 A"  234 A'  105 A"                 
  4.200   4.219   4.258   4.273   4.296   4.370   4.375   4.431
235 A'  236 A'  237 A'  238 A'  239 A'  240 A'  241 A'  242 A'                 
  4.438   4.532   4.806   6.023   6.109   6.143   6.652   6.752
243 A'  244 A'  245 A'  106 A"  246 A'  247 A'  248 A'  249 A'                 
  6.822   6.824   7.534   7.538   7.556   7.582   7.652   7.657
250 A'  251 A'  107 A"  108 A"  109 A"  110 A"  252 A'  253 A'                 
  7.662   7.673   7.713   7.720   7.792   7.800   9.769  23.177
254 A'  255 A'  256 A'  257 A'  258 A'  259 A'  260 A'  261 A'                 
 23.757  23.760  23.911  23.921  23.998  25.821  26.217  26.628
262 A'  263 A'  264 A'  265 A'  266 A'  111 A"  267 A'  268 A'                 
 27.913  28.357  28.416  28.424  28.526  28.552  28.553  28.617
269 A'  112 A"  270 A'  271 A'  113 A"  272 A'  114 A"  273 A'                 
 28.723  47.919  48.005  48.065  48.068 127.895 127.947 127.968
274 A'  275 A'  276 A'  277 A'  278 A'  115 A"  279 A'  280 A'                 
151.701 215.761 289.729 289.733 289.753 289.779 289.850 289.851
281 A'  282 A'  116 A"  117 A"  118 A"  119 A"  283 A'  284 A'                 
289.866 289.871 289.938 289.940 290.014 290.0191020.7151020.824
285 A'  286 A'  287 A'  288 A'  289 A'  290 A'  291 A'  292 A'                 
*******1020.9021901.866
293 A'  294 A'  295 A'                                                         
 --------------------------------------------------------------

          Ground-State Mulliken Net Atomic Charges

     Atom                 Charge (a.u.)
  ----------------------------------------
      1 C                     0.412523
      2 C                    -0.112964
      3 C                    -0.146106
      4 C                     0.294402
      5 C                    -0.149464
      6 C                    -0.110163
      7 Cl                    0.555882
      8 Br                   -0.182383
      9 Br                   -0.243194
     10 I                     0.107033
     11 Br                   -0.243497
     12 Br                   -0.182068
  ----------------------------------------
  Sum of atomic charges =     0.000000

 -----------------------------------------------------------------
                    Cartesian Multipole Moments
 -----------------------------------------------------------------
    Charge (ESU x 10^10)
                -0.0000
    Dipole Moment (Debye)
         X      -0.2580      Y       0.3531      Z       0.0000
       Tot       0.4373
    Quadrupole Moments (Debye-Ang)
        XX    -143.0893     XY       0.0180     YY    -143.1137
        XZ       0.0000     YZ       0.0000     ZZ    -149.5099
    Octopole Moments (Debye-Ang^2)
       XXX     -33.7148    XXY      20.8180    XYY     -20.2061
       YYY      53.4662    XXZ       0.0000    XYZ       0.0000
       YYZ       0.0000    XZZ     -11.0367    YZZ      15.2301
       ZZZ       0.0000
    Hexadecapole Moments (Debye-Ang^3)
      XXXX   -3837.2688   XXXY      86.2146   XXYY   -1298.0986
      XYYY      87.6153   YYYY   -3947.6234   XXXZ       0.0000
      XXYZ       0.0000   XYYZ      -0.0000   YYYZ      -0.0000
      XXZZ    -727.2342   XYZZ      28.6523   YYZZ    -745.2317
      XZZZ      -0.0000   YZZZ      -0.0000   ZZZZ    -185.5275
 -----------------------------------------------------------------
 Calculating MO derivatives via CPSCF
    1     0    39    0.0209862  
    2     0    39    0.0090278  
    3     0    39    0.0013716  
    4     0    39    0.0001626  
    5    22    17    0.0000215  
    6    37     2    0.0000016  
    7    39     0    0.0000001  Converged
 Time for AOints: 348.5 s (CPU) 87.5 s (wall)
 ------------------------------------------------------------------------------
                     AOints        : Timing summary (seconds)
 ------------------------------------------------------------------------------
     job step          cpu (% of tot)      sys (% of tot)     wall (% of tot)
 ------------------------------------------------------------------------------
  AOints            0.3485E+03 ( 8.4)   0.1300E-04 ( 4.9)   0.8753E+02 ( 8.3)
 ------------------------------------------------------------------------------
   Grand Totals     0.4157E+04          0.2680E-03          0.1059E+04
 ------------------------------------------------------------------------------
 Polarizability Matrix (a.u.)
            1           2           3
    1-240.8855750   2.1543276  -0.0000000
    2   2.1543276-242.1907803  -0.0000000
    3  -0.0000000  -0.0000000-105.7677273
 Calculating analytic Hessian of the SCF energy

 Direct stationary perturbation theory relativistic correction:

 rels  =     164.955027726456
 relv  =    -559.911414304850
 rel2e =      86.443431372450
 E_rel =    -308.512955205944

 Hessian of the SCF Energy
            1           2           3           4           5           6
    1   0.5595697   0.0406333   0.0000000  -0.2872793  -0.0500470  -0.0000000
    2   0.0406333   0.5325145  -0.0000000   0.0079410  -0.0935555  -0.0000000
    3   0.0000000  -0.0000000   0.1092177  -0.0000000   0.0000000  -0.0524017
    4  -0.2872793   0.0079410  -0.0000000   0.5711360  -0.0333765   0.0000000
    5  -0.0500470  -0.0935555   0.0000000  -0.0333765   0.5019006   0.0000000
    6  -0.0000000  -0.0000000  -0.0524017   0.0000000   0.0000000   0.0989629
    7  -0.0364661   0.0153518  -0.0000000  -0.1572500   0.1196780  -0.0000000
    8   0.0703038   0.0394556  -0.0000000   0.0671732  -0.2191736   0.0000000
    9  -0.0000000  -0.0000000   0.0027345   0.0000000  -0.0000000  -0.0504273
   10  -0.0432950  -0.0313337   0.0000000   0.0548894  -0.0157473  -0.0000000
   11  -0.0313284  -0.0223603  -0.0000000   0.0378283  -0.0538371  -0.0000000
   12  -0.0000000   0.0000000   0.0023655  -0.0000000  -0.0000000   0.0040639
   13   0.0574463   0.0392087   0.0000000  -0.0551500   0.0246361   0.0000000
   14  -0.0157134  -0.0544470   0.0000000   0.0249454  -0.0114025  -0.0000000
   15   0.0000000   0.0000000   0.0027166  -0.0000000   0.0000000   0.0026202
   16  -0.1254597  -0.1032469  -0.0000000  -0.0169593  -0.0268885   0.0000000
   17  -0.0454976  -0.2559342   0.0000000  -0.0817863   0.0188408   0.0000000
   18   0.0000000   0.0000000  -0.0527240  -0.0000000  -0.0000000   0.0042860
   19  -0.0815561   0.0596854   0.0000000  -0.0261864   0.0317519   0.0000000
   20   0.0598033  -0.1211553  -0.0000000   0.0123082  -0.0121804   0.0000000
   21  -0.0000000   0.0000000  -0.0236315  -0.0000000  -0.0000000   0.0033961
   22  -0.0136688  -0.0270223   0.0000000  -0.0518620  -0.0461070   0.0000000
   23  -0.0115869  -0.0202891   0.0000000  -0.0470565  -0.1287971  -0.0000000
   24   0.0000000   0.0000000   0.0029698   0.0000000   0.0000000  -0.0180685
   25   0.0028028   0.0031106  -0.0000000  -0.0356623  -0.0002442  -0.0000000
   26   0.0003808  -0.0021837   0.0000000   0.0151607   0.0014795  -0.0000000
   27  -0.0000000  -0.0000000   0.0032366   0.0000000  -0.0000000   0.0027188
   28  -0.0004216   0.0000113   0.0000000   0.0010087  -0.0014505   0.0000000
   29   0.0000124  -0.0004264  -0.0000000  -0.0035342  -0.0002620   0.0000000
   30  -0.0000000   0.0000000  -0.0006894   0.0000000  -0.0000000   0.0026025
   31  -0.0006773   0.0015159  -0.0000000  -0.0001571  -0.0002116  -0.0000000
   32   0.0042218   0.0012824   0.0000000  -0.0003474  -0.0003862   0.0000000
   33   0.0000000   0.0000000   0.0032325   0.0000000   0.0000000  -0.0009488
   34  -0.0309951  -0.0058552  -0.0000000   0.0034724  -0.0019940   0.0000000
   35  -0.0211824  -0.0029019   0.0000000   0.0007438  -0.0026264   0.0000000
   36  -0.0000000  -0.0000000   0.0029734  -0.0000000  -0.0000000   0.0031960
            7           8           9          10          11          12
    1  -0.0364661   0.0703038  -0.0000000  -0.0432950  -0.0313284  -0.0000000
    2   0.0153518   0.0394556  -0.0000000  -0.0313337  -0.0223603   0.0000000
    3  -0.0000000  -0.0000000   0.0027345   0.0000000  -0.0000000   0.0023655
    4  -0.1572500   0.0671732   0.0000000   0.0548894   0.0378283  -0.0000000
    5   0.1196780  -0.2191736  -0.0000000  -0.0157473  -0.0538371  -0.0000000
    6  -0.0000000   0.0000000  -0.0504273  -0.0000000  -0.0000000   0.0040639
    7   0.4733746  -0.0123430   0.0000000  -0.1193198  -0.0918647   0.0000000
    8  -0.0123430   0.5632668   0.0000000  -0.0462734  -0.2507917  -0.0000000
    9   0.0000000   0.0000000   0.1010285  -0.0000000  -0.0000000  -0.0484152
   10  -0.1193198  -0.0462734  -0.0000000   0.5109584   0.0709549  -0.0000000
   11  -0.0918647  -0.2507917  -0.0000000   0.0709549   0.4654905   0.0000000
   12   0.0000000  -0.0000000  -0.0484152  -0.0000000   0.0000000   0.1002039
   13  -0.0168205  -0.0802227   0.0000000  -0.2800957   0.0063978  -0.0000000
   14  -0.0268379   0.0184411  -0.0000000  -0.0395185  -0.0906066  -0.0000000
   15  -0.0000000  -0.0000000   0.0019074   0.0000000   0.0000000  -0.0479700
   16  -0.0011158   0.0067066  -0.0000000  -0.0365948   0.0145090   0.0000000
   17   0.0070469  -0.0656106   0.0000000   0.0681193   0.0376658   0.0000000
   18   0.0000000  -0.0000000   0.0026040   0.0000000   0.0000000   0.0040654
   19  -0.0019948  -0.0039264  -0.0000000  -0.0000818   0.0005777  -0.0000000
   20  -0.0009986   0.0019855   0.0000000   0.0005671  -0.0004661   0.0000000
   21  -0.0000000   0.0000000   0.0036954   0.0000000  -0.0000000  -0.0010143
   22   0.0026846   0.0031625  -0.0000000  -0.0006043   0.0015304   0.0000000
   23  -0.0113823  -0.0343332   0.0000000   0.0038116   0.0007060   0.0000000
   24  -0.0000000  -0.0000000   0.0023279  -0.0000000   0.0000000   0.0031806
   25  -0.1391608  -0.0116628   0.0000000  -0.0286639  -0.0079347   0.0000000
   26  -0.0132417  -0.0297662   0.0000000  -0.0219605  -0.0038639  -0.0000000
   27   0.0000000   0.0000000  -0.0195748   0.0000000  -0.0000000   0.0017182
   28  -0.0010328   0.0048548   0.0000000  -0.0442921   0.0231402   0.0000000
   29   0.0148712  -0.0259121   0.0000000   0.0232246  -0.0623622  -0.0000000
   30  -0.0000000  -0.0000000   0.0015225  -0.0000000   0.0000000  -0.0231320
   31  -0.0022909   0.0020658   0.0000000  -0.0150485  -0.0267348   0.0000000
   32  -0.0002086   0.0025544  -0.0000000  -0.0124681  -0.0175115  -0.0000000
   33  -0.0000000  -0.0000000   0.0034772   0.0000000  -0.0000000   0.0017589
   34  -0.0006078   0.0001620  -0.0000000   0.0021484   0.0029243   0.0000000
   35  -0.0000714  -0.0001158  -0.0000000   0.0006241  -0.0020634  -0.0000000
   36   0.0000000   0.0000000  -0.0008801  -0.0000000   0.0000000   0.0031750
           13          14          15          16          17          18
    1   0.0574463  -0.0157134   0.0000000  -0.1254597  -0.0454976   0.0000000
    2   0.0392087  -0.0544470   0.0000000  -0.1032469  -0.2559342   0.0000000
    3   0.0000000   0.0000000   0.0027166  -0.0000000   0.0000000  -0.0527240
    4  -0.0551500   0.0249454  -0.0000000  -0.0169593  -0.0817863  -0.0000000
    5   0.0246361  -0.0114025   0.0000000  -0.0268885   0.0188408  -0.0000000
    6   0.0000000  -0.0000000   0.0026202   0.0000000   0.0000000   0.0042860
    7  -0.0168205  -0.0268379  -0.0000000  -0.0011158   0.0070469   0.0000000
    8  -0.0802227   0.0184411  -0.0000000   0.0067066  -0.0656106  -0.0000000
    9   0.0000000  -0.0000000   0.0019074  -0.0000000   0.0000000   0.0026040
   10  -0.2800957  -0.0395185   0.0000000  -0.0365948   0.0681193   0.0000000
   11   0.0063978  -0.0906066   0.0000000   0.0145090   0.0376658   0.0000000
   12  -0.0000000  -0.0000000  -0.0479700   0.0000000   0.0000000   0.0040654
   13   0.5516375  -0.0334439  -0.0000000  -0.1571954   0.0669587   0.0000000
   14  -0.0334439   0.4904321   0.0000000   0.1195152  -0.2185380   0.0000000
   15  -0.0000000   0.0000000   0.0996381   0.0000000  -0.0000000  -0.0504547
   16  -0.1571954   0.1195152   0.0000000   0.4830911  -0.0090118  -0.0000000
   17   0.0669587  -0.2185380  -0.0000000  -0.0090118   0.5827769  -0.0000000
   18   0.0000000   0.0000000  -0.0504547  -0.0000000  -0.0000000   0.1008827
   19   0.0000981  -0.0017222  -0.0000000  -0.0005136   0.0038395  -0.0000000
   20  -0.0046008  -0.0001236   0.0000000   0.0231148  -0.0382261  -0.0000000
   21  -0.0000000   0.0000000   0.0037092   0.0000000   0.0000000   0.0034836
   22  -0.0001356  -0.0002310   0.0000000  -0.0024092   0.0026679  -0.0000000
   23   0.0000120  -0.0005906  -0.0000000  -0.0000577   0.0032409   0.0000000
   24  -0.0000000  -0.0000000  -0.0008757   0.0000000  -0.0000000   0.0031928
   25   0.0026261  -0.0018439  -0.0000000  -0.0005181  -0.0002355  -0.0000000
   26   0.0004400  -0.0023720  -0.0000000  -0.0000826  -0.0000232   0.0000000
   27   0.0000000   0.0000000   0.0034599  -0.0000000   0.0000000  -0.0009487
   28  -0.0175174   0.0203246  -0.0000000  -0.0015984  -0.0026770  -0.0000000
   29   0.0100853  -0.0091185  -0.0000000  -0.0005856   0.0023546  -0.0000000
   30   0.0000000   0.0000000   0.0014648  -0.0000000  -0.0000000   0.0026043
   31  -0.0517920  -0.0459532  -0.0000000   0.0023466   0.0024940   0.0000000
   32  -0.0445214  -0.1230311   0.0000000  -0.0129010  -0.0363167  -0.0000000
   33  -0.0000000   0.0000000  -0.0185255   0.0000000  -0.0000000   0.0027332
   34  -0.0331012   0.0004783   0.0000000  -0.1430739  -0.0119176  -0.0000000
   35   0.0150505   0.0013572   0.0000000  -0.0110711  -0.0302300  -0.0000000
   36   0.0000000  -0.0000000   0.0023097  -0.0000000   0.0000000  -0.0197246
           19          20          21          22          23          24
    1  -0.0815561   0.0598033  -0.0000000  -0.0136688  -0.0115869   0.0000000
    2   0.0596854  -0.1211553   0.0000000  -0.0270223  -0.0202891   0.0000000
    3   0.0000000  -0.0000000  -0.0236315   0.0000000   0.0000000   0.0029698
    4  -0.0261864   0.0123082  -0.0000000  -0.0518620  -0.0470565   0.0000000
    5   0.0317519  -0.0121804  -0.0000000  -0.0461070  -0.1287971   0.0000000
    6   0.0000000   0.0000000   0.0033961   0.0000000  -0.0000000  -0.0180685
    7  -0.0019948  -0.0009986  -0.0000000   0.0026846  -0.0113823  -0.0000000
    8  -0.0039264   0.0019855   0.0000000   0.0031625  -0.0343332  -0.0000000
    9  -0.0000000   0.0000000   0.0036954  -0.0000000   0.0000000   0.0023279
   10  -0.0000818   0.0005671   0.0000000  -0.0006043   0.0038116  -0.0000000
   11   0.0005777  -0.0004661  -0.0000000   0.0015304   0.0007060   0.0000000
   12  -0.0000000   0.0000000  -0.0010143   0.0000000   0.0000000   0.0031806
   13   0.0000981  -0.0046008  -0.0000000  -0.0001356   0.0000120  -0.0000000
   14  -0.0017222  -0.0001236   0.0000000  -0.0002310  -0.0005906  -0.0000000
   15  -0.0000000   0.0000000   0.0037092   0.0000000  -0.0000000  -0.0008757
   16  -0.0005136   0.0231148   0.0000000  -0.0024092  -0.0000577   0.0000000
   17   0.0038395  -0.0382261   0.0000000   0.0026679   0.0032409  -0.0000000
   18  -0.0000000  -0.0000000   0.0034836  -0.0000000   0.0000000   0.0031928
   19   0.1235868  -0.0834995   0.0000000  -0.0114164   0.0019217   0.0000000
   20  -0.0834995   0.1788667  -0.0000000  -0.0065497   0.0020098  -0.0000000
   21   0.0000000  -0.0000000   0.0106597   0.0000000   0.0000000  -0.0002168
   22  -0.0114164  -0.0065497   0.0000000   0.0813602   0.0625260   0.0000000
   23   0.0019217   0.0020098   0.0000000   0.0625260   0.1873531  -0.0000000
   24   0.0000000  -0.0000000  -0.0002168   0.0000000  -0.0000000   0.0072126
   25  -0.0011081   0.0002910  -0.0000000  -0.0032389   0.0029372   0.0000000
   26   0.0009732   0.0000492  -0.0000000   0.0109697  -0.0073521  -0.0000000
   27  -0.0000000   0.0000000   0.0001405  -0.0000000  -0.0000000   0.0000926
   28  -0.0002878   0.0004298  -0.0000000   0.0001338  -0.0003446  -0.0000000
   29   0.0004267  -0.0005664   0.0000000   0.0004861  -0.0007690   0.0000000
   30  -0.0000000  -0.0000000  -0.0000640  -0.0000000  -0.0000000   0.0001410
   31   0.0003064   0.0005116   0.0000000  -0.0001177  -0.0004498  -0.0000000
   32  -0.0001704  -0.0013712  -0.0000000  -0.0004067  -0.0009010   0.0000000
   33  -0.0000000   0.0000000   0.0001417   0.0000000  -0.0000000  -0.0000639
   34  -0.0008463  -0.0013773  -0.0000000  -0.0007257  -0.0003307   0.0000000
   35  -0.0098577  -0.0088221  -0.0000000  -0.0010262  -0.0002778   0.0000000
   36   0.0000000  -0.0000000  -0.0002996  -0.0000000   0.0000000   0.0001076
           25          26          27          28          29          30
    1   0.0028028   0.0003808  -0.0000000  -0.0004216   0.0000124  -0.0000000
    2   0.0031106  -0.0021837  -0.0000000   0.0000113  -0.0004264   0.0000000
    3  -0.0000000   0.0000000   0.0032366   0.0000000  -0.0000000  -0.0006894
    4  -0.0356623   0.0151607   0.0000000   0.0010087  -0.0035342   0.0000000
    5  -0.0002442   0.0014795  -0.0000000  -0.0014505  -0.0002620  -0.0000000
    6  -0.0000000  -0.0000000   0.0027188   0.0000000   0.0000000   0.0026025
    7  -0.1391608  -0.0132417   0.0000000  -0.0010328   0.0148712  -0.0000000
    8  -0.0116628  -0.0297662   0.0000000   0.0048548  -0.0259121  -0.0000000
    9   0.0000000   0.0000000  -0.0195748   0.0000000   0.0000000   0.0015225
   10  -0.0286639  -0.0219605   0.0000000  -0.0442921   0.0232246  -0.0000000
   11  -0.0079347  -0.0038639  -0.0000000   0.0231402  -0.0623622   0.0000000
   12   0.0000000  -0.0000000   0.0017182   0.0000000  -0.0000000  -0.0231320
   13   0.0026261   0.0004400   0.0000000  -0.0175174   0.0100853   0.0000000
   14  -0.0018439  -0.0023720   0.0000000   0.0203246  -0.0091185   0.0000000
   15  -0.0000000  -0.0000000   0.0034599  -0.0000000  -0.0000000   0.0014648
   16  -0.0005181  -0.0000826  -0.0000000  -0.0015984  -0.0005856  -0.0000000
   17  -0.0002355  -0.0000232   0.0000000  -0.0026770   0.0023546  -0.0000000
   18  -0.0000000   0.0000000  -0.0009487  -0.0000000  -0.0000000   0.0026043
   19  -0.0011081   0.0009732  -0.0000000  -0.0002878   0.0004267  -0.0000000
   20   0.0002910   0.0000492   0.0000000   0.0004298  -0.0005664  -0.0000000
   21  -0.0000000  -0.0000000   0.0001405  -0.0000000   0.0000000  -0.0000640
   22  -0.0032389   0.0109697  -0.0000000   0.0001338   0.0004861  -0.0000000
   23   0.0029372  -0.0073521  -0.0000000  -0.0003446  -0.0007690  -0.0000000
   24   0.0000000  -0.0000000   0.0000926  -0.0000000   0.0000000   0.0001410
   25   0.2047634   0.0168739  -0.0000000  -0.0002292  -0.0010205   0.0000000
   26   0.0168739   0.0563837   0.0000000  -0.0084334  -0.0122490   0.0000000
   27  -0.0000000   0.0000000   0.0086085   0.0000000   0.0000000   0.0004647
   28  -0.0002292  -0.0084334   0.0000000   0.0784486  -0.0400214  -0.0000000
   29  -0.0010205  -0.0122490   0.0000000  -0.0400214   0.1079571  -0.0000000
   30   0.0000000   0.0000000   0.0004647  -0.0000000  -0.0000000   0.0144896
   31  -0.0005358  -0.0009484   0.0000000  -0.0135778  -0.0038498  -0.0000000
   32  -0.0001800  -0.0001617  -0.0000000   0.0034330   0.0013494  -0.0000000
   33  -0.0000000  -0.0000000   0.0001453  -0.0000000  -0.0000000   0.0004533
   34  -0.0010751  -0.0001317  -0.0000000  -0.0006338  -0.0000949   0.0000000
   35  -0.0000913   0.0000594  -0.0000000   0.0007332   0.0000046   0.0000000
   36   0.0000000   0.0000000  -0.0000617   0.0000000   0.0000000   0.0001426
           31          32          33          34          35          36
    1  -0.0006773   0.0042218   0.0000000  -0.0309951  -0.0211824  -0.0000000
    2   0.0015159   0.0012824   0.0000000  -0.0058552  -0.0029019  -0.0000000
    3  -0.0000000   0.0000000   0.0032325  -0.0000000   0.0000000   0.0029734
    4  -0.0001571  -0.0003474   0.0000000   0.0034724   0.0007438  -0.0000000
    5  -0.0002116  -0.0003862   0.0000000  -0.0019940  -0.0026264  -0.0000000
    6  -0.0000000   0.0000000  -0.0009488   0.0000000   0.0000000   0.0031960
    7  -0.0022909  -0.0002086  -0.0000000  -0.0006078  -0.0000714   0.0000000
    8   0.0020658   0.0025544  -0.0000000   0.0001620  -0.0001158   0.0000000
    9   0.0000000  -0.0000000   0.0034772  -0.0000000  -0.0000000  -0.0008801
   10  -0.0150485  -0.0124681   0.0000000   0.0021484   0.0006241  -0.0000000
   11  -0.0267348  -0.0175115  -0.0000000   0.0029243  -0.0020634   0.0000000
   12   0.0000000  -0.0000000   0.0017589   0.0000000  -0.0000000   0.0031750
   13  -0.0517920  -0.0445214  -0.0000000  -0.0331012   0.0150505   0.0000000
   14  -0.0459532  -0.1230311   0.0000000   0.0004783   0.0013572  -0.0000000
   15  -0.0000000   0.0000000  -0.0185255   0.0000000   0.0000000   0.0023097
   16   0.0023466  -0.0129010   0.0000000  -0.1430739  -0.0110711  -0.0000000
   17   0.0024940  -0.0363167  -0.0000000  -0.0119176  -0.0302300   0.0000000
   18   0.0000000  -0.0000000   0.0027332  -0.0000000  -0.0000000  -0.0197246
   19   0.0003064  -0.0001704  -0.0000000  -0.0008463  -0.0098577   0.0000000
   20   0.0005116  -0.0013712   0.0000000  -0.0013773  -0.0088221  -0.0000000
   21   0.0000000  -0.0000000   0.0001417  -0.0000000  -0.0000000  -0.0002996
   22  -0.0001177  -0.0004067   0.0000000  -0.0007257  -0.0010262  -0.0000000
   23  -0.0004498  -0.0009010  -0.0000000  -0.0003307  -0.0002778   0.0000000
   24  -0.0000000   0.0000000  -0.0000639   0.0000000   0.0000000   0.0001076
   25  -0.0005358  -0.0001800  -0.0000000  -0.0010751  -0.0000913   0.0000000
   26  -0.0009484  -0.0001617  -0.0000000  -0.0001317   0.0000594   0.0000000
   27   0.0000000  -0.0000000   0.0001453  -0.0000000  -0.0000000  -0.0000617
   28  -0.0135778   0.0034330  -0.0000000  -0.0006338   0.0007332   0.0000000
   29  -0.0038498   0.0013494  -0.0000000  -0.0000949   0.0000046   0.0000000
   30  -0.0000000  -0.0000000   0.0004533   0.0000000   0.0000000   0.0001426
   31   0.0844794   0.0606660  -0.0000000  -0.0029354   0.0108945   0.0000000
   32   0.0606660   0.1822563   0.0000000   0.0028827  -0.0077628  -0.0000000
   33  -0.0000000   0.0000000   0.0075195   0.0000000   0.0000000   0.0000766
   34  -0.0029354   0.0028827   0.0000000   0.2083736   0.0152542  -0.0000000
   35   0.0108945  -0.0077628   0.0000000   0.0152542   0.0533791  -0.0000000
   36   0.0000000  -0.0000000   0.0000766  -0.0000000  -0.0000000   0.0089852
 **********************************************************************
 **                                                                  **
 **                       VIBRATIONAL ANALYSIS                       **
 **                       --------------------                       **
 **                                                                  **
 **        VIBRATIONAL FREQUENCIES (CM**-1) AND NORMAL MODES         **
 **     FORCE CONSTANTS (mDYN/ANGSTROM) AND REDUCED MASSES (AMU)     **
 **                  INFRARED INTENSITIES (KM/MOL)                   **
 **                                                                  **
 **********************************************************************


 Mode:                 1                      2                      3
 Frequency:        33.08                  39.63                  58.03
 Force Cnst:      0.0486                 0.0633                 0.0916
 Red. Mass:      75.3449                68.3868                46.1838
 IR Active:          YES                    YES                    YES
 IR Intens:        0.001                  0.002                  0.006
 Raman Active:       YES                    YES                    YES
               X      Y      Z        X      Y      Z        X      Y      Z
 C         -0.000 -0.000 -0.082    0.000  0.000 -0.214   -0.000  0.000  0.248
 C         -0.000 -0.000  0.047    0.000  0.000 -0.080   -0.000 -0.000  0.082
 C          0.000  0.000 -0.089   -0.000 -0.000  0.062    0.000  0.000  0.052
 C          0.000  0.000 -0.033   -0.000 -0.000 -0.064   -0.000  0.000  0.039
 C          0.000  0.000  0.066   -0.000  0.000  0.024   -0.000 -0.000  0.050
 C         -0.000 -0.000 -0.123   -0.000  0.000 -0.045    0.000 -0.000  0.063
 Cl         0.000  0.000 -0.179   -0.000  0.000 -0.565   -0.000  0.000  0.796
 Br        -0.000 -0.000  0.505    0.000  0.000 -0.087   -0.000 -0.000 -0.305
 Br         0.000  0.000 -0.377   -0.000 -0.000  0.557    0.000 -0.000  0.162
 I         -0.000 -0.000 -0.085    0.000  0.000 -0.400   -0.000  0.000 -0.092
 Br         0.000  0.000  0.569    0.000 -0.000  0.357    0.000 -0.000  0.202
 Br        -0.000 -0.000 -0.449   -0.000 -0.000  0.114    0.000 -0.000 -0.345
 TransDip  -0.000 -0.000  0.001   -0.000  0.000  0.001    0.000 -0.000 -0.002

 Mode:                 4                      5                      6
 Frequency:       125.67                 136.38                 149.92
 Force Cnst:      0.7205                 0.8644                 1.0401
 Red. Mass:      77.4395                78.8840                78.5488
 IR Active:          YES                    YES                    YES
 IR Intens:        0.535                  0.175                  0.001
 Raman Active:       YES                    YES                    YES
               X      Y      Z        X      Y      Z        X      Y      Z
 C         -0.113 -0.084 -0.000   -0.089  0.118  0.000   -0.007  0.000  0.000
 C         -0.118 -0.145 -0.000   -0.050  0.126  0.000   -0.005 -0.050  0.000
 C         -0.183 -0.155  0.000   -0.099  0.119  0.000   -0.002 -0.035  0.000
 C         -0.173 -0.132  0.000   -0.141  0.187 -0.000    0.042 -0.068  0.000
 C         -0.201 -0.130 -0.000   -0.091  0.126  0.000    0.019 -0.015  0.000
 C         -0.170 -0.068  0.000   -0.112  0.086  0.000    0.031 -0.016  0.000
 Cl         0.010  0.006  0.000   -0.086  0.124 -0.000    0.014 -0.001 -0.000
 Br         0.130 -0.305  0.000    0.455 -0.090  0.000    0.382 -0.231 -0.000
 Br        -0.201 -0.229 -0.000   -0.066 -0.279 -0.000   -0.061  0.585  0.000
 I          0.473  0.308  0.000   -0.269  0.418  0.000    0.047 -0.084 -0.000
 Br        -0.304 -0.109  0.000    0.250 -0.026 -0.000   -0.478  0.208 -0.000
 Br        -0.244  0.253 -0.000   -0.080 -0.448 -0.000    0.063 -0.397 -0.000
 TransDip   0.018  0.015  0.000    0.009 -0.010 -0.000   -0.000  0.001 -0.000

 Mode:                 7                      8                      9
 Frequency:       154.89                 160.09                 190.42
 Force Cnst:      1.0377                 0.2062                 1.1768
 Red. Mass:      73.4134                13.6557                55.0825
 IR Active:          YES                    YES                    YES
 IR Intens:        0.092                  0.390                  0.222
 Raman Active:       YES                    YES                    YES
               X      Y      Z        X      Y      Z        X      Y      Z
 C         -0.079 -0.059  0.000   -0.000  0.000  0.373    0.190 -0.270  0.000
 C         -0.100 -0.097  0.000   -0.000  0.000  0.411    0.157 -0.197  0.000
 C         -0.106 -0.062  0.000   -0.000 -0.000  0.410    0.209 -0.112 -0.000
 C         -0.080 -0.050  0.000    0.000  0.000  0.392    0.046 -0.064 -0.000
 C         -0.094 -0.082  0.000    0.000  0.000  0.411    0.038 -0.238 -0.000
 C         -0.127 -0.066 -0.000   -0.000  0.000  0.401    0.136 -0.218  0.000
 Cl         0.093  0.066 -0.000    0.000  0.000 -0.162    0.209 -0.317 -0.000
 Br         0.238 -0.290 -0.000   -0.000  0.000 -0.054   -0.166 -0.150 -0.000
 Br        -0.206  0.451  0.000   -0.000 -0.000 -0.056    0.335  0.126  0.000
 I         -0.128 -0.071 -0.000    0.000 -0.000 -0.045   -0.211  0.303  0.000
 Br         0.422 -0.374 -0.000    0.000  0.000 -0.049   -0.240 -0.268  0.000
 Br        -0.201  0.361  0.000   -0.000  0.000 -0.062    0.200  0.113 -0.000
 TransDip   0.008  0.006 -0.000   -0.000  0.000 -0.020   -0.010  0.012  0.000

 Mode:                10                     11                     12
 Frequency:       210.49                 218.01                 227.13
 Force Cnst:      1.5796                 1.0992                 2.1225
 Red. Mass:      60.5128                39.2516                69.8292
 IR Active:          YES                    YES                    YES
 IR Intens:        0.002                  0.022                  0.002
 Raman Active:       YES                    YES                    YES
               X      Y      Z        X      Y      Z        X      Y      Z
 C          0.074  0.057 -0.000    0.068  0.044 -0.000   -0.033  0.035  0.000
 C          0.021  0.230 -0.000    0.042 -0.032 -0.000   -0.118 -0.176  0.000
 C         -0.203  0.053 -0.000   -0.057 -0.062 -0.000   -0.116 -0.101  0.000
 C         -0.062 -0.046  0.000   -0.080 -0.058  0.000    0.053 -0.065 -0.000
 C         -0.007 -0.201  0.000   -0.078 -0.043  0.000    0.134  0.098 -0.000
 C          0.233 -0.047  0.000   -0.016  0.045  0.000    0.177  0.058 -0.000
 Cl        -0.258 -0.184  0.000    0.749  0.535  0.000    0.001  0.050 -0.000
 Br         0.229  0.356  0.000   -0.146  0.086  0.000   -0.246 -0.488 -0.000
 Br        -0.402 -0.042 -0.000   -0.165  0.008 -0.000   -0.364 -0.050 -0.000
 I         -0.008 -0.004 -0.000    0.012  0.012  0.000   -0.051  0.071  0.000
 Br        -0.159 -0.332  0.000   -0.053 -0.171  0.000    0.173  0.358  0.000
 Br         0.450  0.098 -0.000    0.031 -0.163 -0.000    0.504  0.065  0.000
 TransDip   0.001  0.001 -0.000    0.004  0.003 -0.000   -0.001  0.001  0.000

 Mode:                13                     14                     15
 Frequency:       305.35                 315.35                 327.52
 Force Cnst:      1.8481                 0.7194                 0.7782
 Red. Mass:      33.6410                12.2782                12.3135
 IR Active:          YES                    YES                    YES
 IR Intens:        0.060                  0.001                  0.123
 Raman Active:       YES                    YES                    YES
               X      Y      Z        X      Y      Z        X      Y      Z
 C         -0.253  0.349  0.000    0.000 -0.000  0.042   -0.000  0.000 -0.533
 C         -0.189  0.104  0.000    0.000 -0.000  0.530   -0.000  0.000 -0.256
 C         -0.064  0.106 -0.000    0.000 -0.000  0.462   -0.000 -0.000  0.330
 C         -0.061  0.078 -0.000    0.000  0.000 -0.051    0.000 -0.000  0.597
 C         -0.087  0.092 -0.000   -0.000  0.000 -0.519    0.000  0.000  0.243
 C         -0.042  0.212  0.000   -0.000 -0.000 -0.477   -0.000  0.000 -0.342
 Cl        -0.433  0.598 -0.000    0.000 -0.000 -0.009   -0.000  0.000  0.087
 Br        -0.042 -0.137 -0.000    0.000  0.000 -0.033   -0.000 -0.000  0.012
 Br         0.213 -0.005  0.000   -0.000 -0.000 -0.030    0.000  0.000 -0.020
 I          0.026 -0.036  0.000   -0.000  0.000  0.003   -0.000  0.000 -0.025
 Br        -0.063 -0.202  0.000   -0.000 -0.000  0.032   -0.000 -0.000 -0.014
 Br         0.148 -0.005 -0.000    0.000  0.000  0.032    0.000  0.000  0.018
 TransDip   0.004 -0.007  0.000   -0.000 -0.000  0.001    0.000 -0.000 -0.011

 Mode:                16                     17                     18
 Frequency:       559.66                 562.19                 575.88
 Force Cnst:      2.4590                 2.6837                 2.3538
 Red. Mass:      13.3248                14.4114                12.0466
 IR Active:          YES                    YES                    YES
 IR Intens:       12.951                 27.123                  0.025
 Raman Active:       YES                    YES                    YES
               X      Y      Z        X      Y      Z        X      Y      Z
 C          0.006 -0.063 -0.000   -0.123  0.093 -0.000   -0.000 -0.000 -0.144
 C         -0.011  0.140  0.000   -0.207  0.374  0.000   -0.000 -0.000  0.534
 C          0.203  0.314 -0.000   -0.108  0.537 -0.000   -0.000 -0.000 -0.408
 C          0.557  0.170 -0.000   -0.119  0.539 -0.000   -0.000 -0.000 -0.152
 C          0.570 -0.101  0.000   -0.098  0.241  0.000   -0.000 -0.000  0.572
 C          0.293 -0.226 -0.000   -0.144  0.152 -0.000   -0.000 -0.000 -0.421
 Cl        -0.034  0.095  0.000    0.162 -0.197  0.000    0.000  0.000  0.011
 Br        -0.008 -0.037 -0.000   -0.012 -0.074 -0.000    0.000  0.000 -0.013
 Br        -0.066 -0.028  0.000    0.018 -0.018  0.000    0.000  0.000  0.011
 I         -0.021  0.003 -0.000    0.020 -0.038  0.000    0.000  0.000  0.002
 Br        -0.045 -0.028 -0.000   -0.023 -0.049 -0.000    0.000  0.000 -0.015
 Br        -0.078  0.011  0.000    0.035 -0.004  0.000    0.000  0.000  0.011
 TransDip   0.115  0.003  0.000   -0.073  0.150  0.000   -0.000 -0.000  0.005

 Mode:                19                     20                     21
 Frequency:       581.17                 581.80                 675.89
 Force Cnst:      2.4005                 2.6621                 3.2340
 Red. Mass:      12.0629                13.3486                12.0156
 IR Active:          YES                    YES                    YES
 IR Intens:        0.366                 18.835                  0.091
 Raman Active:       YES                    YES                    YES
               X      Y      Z        X      Y      Z        X      Y      Z
 C         -0.000 -0.000  0.537    0.465  0.348  0.000   -0.000  0.000  0.477
 C         -0.000 -0.000 -0.095    0.478  0.054  0.000   -0.000  0.000 -0.426
 C         -0.000  0.000 -0.451    0.249 -0.082 -0.000   -0.000  0.000  0.372
 C         -0.000 -0.000  0.584    0.013  0.040  0.000    0.000 -0.000 -0.356
 C          0.000 -0.000 -0.195   -0.030  0.287  0.000    0.000  0.000  0.370
 C         -0.000 -0.000 -0.344    0.188  0.465 -0.000   -0.000 -0.000 -0.434
 Cl         0.000  0.000 -0.041   -0.064 -0.063 -0.000    0.000 -0.000 -0.018
 Br         0.000  0.000  0.002   -0.047 -0.053 -0.000   -0.000 -0.000  0.006
 Br         0.000 -0.000  0.011   -0.062  0.004  0.000    0.000  0.000 -0.004
 I         -0.000 -0.000 -0.009    0.003 -0.000 -0.000   -0.000  0.000  0.003
 Br         0.000  0.000  0.004   -0.017 -0.064 -0.000   -0.000 -0.000 -0.004
 Br         0.000  0.000  0.009   -0.058 -0.027  0.000    0.000  0.000  0.006
 TransDip  -0.000 -0.000 -0.019    0.108  0.088 -0.000   -0.000  0.000  0.010

 Mode:                22                     23                     24
 Frequency:       808.72                 813.74                1039.86
 Force Cnst:      4.8963                 4.8690                 7.7224
 Red. Mass:      12.7064                12.4801                12.1214
 IR Active:          YES                    YES                    YES
 IR Intens:        2.370                  0.319                  0.059
 Raman Active:       YES                    YES                    YES
               X      Y      Z        X      Y      Z        X      Y      Z
 C          0.213 -0.435 -0.000   -0.292 -0.004  0.000   -0.247  0.329 -0.000
 C          0.287 -0.115 -0.000   -0.178 -0.441 -0.000   -0.212 -0.430 -0.000
 C          0.451  0.116  0.000    0.337 -0.115  0.000    0.324 -0.011  0.000
 C         -0.214  0.433  0.000    0.289 -0.004 -0.000   -0.240  0.326  0.000
 C         -0.199 -0.077 -0.000    0.153  0.517 -0.000   -0.089 -0.308  0.000
 C         -0.289 -0.257  0.000   -0.390  0.164  0.000    0.471  0.067 -0.000
 Cl        -0.089  0.118  0.000    0.023 -0.046 -0.000    0.027 -0.037  0.000
 Br         0.001 -0.002  0.000    0.020  0.040  0.000    0.009  0.019  0.000
 Br        -0.041 -0.001 -0.000   -0.028 -0.006  0.000   -0.011 -0.001 -0.000
 I          0.008 -0.010 -0.000   -0.001  0.004  0.000    0.003 -0.004 -0.000
 Br         0.002  0.015 -0.000   -0.021 -0.043 -0.000    0.005  0.010 -0.000
 Br         0.028  0.002  0.000    0.033  0.005 -0.000   -0.020 -0.002  0.000
 TransDip   0.028 -0.041 -0.000   -0.014  0.012  0.000   -0.004  0.006 -0.000

 Mode:                25                     26                     27
 Frequency:      1148.49                1228.96                1304.10
 Force Cnst:      9.4475                10.6786                12.0590
 Red. Mass:      12.1567                12.0002                12.0349
 IR Active:          YES                    YES                    YES
 IR Intens:        1.246                  0.059                158.745
 Raman Active:       YES                    YES                    YES
               X      Y      Z        X      Y      Z        X      Y      Z
 C         -0.233  0.325 -0.000   -0.310 -0.236 -0.000   -0.056  0.432  0.000
 C          0.089  0.324  0.000    0.359 -0.168  0.000    0.345 -0.141 -0.000
 C          0.465  0.125  0.000   -0.039  0.415  0.000   -0.325 -0.230 -0.000
 C          0.217 -0.313 -0.000   -0.348 -0.256 -0.000    0.021  0.374  0.000
 C         -0.259 -0.410 -0.000    0.380 -0.157 -0.000    0.338 -0.248 -0.000
 C         -0.333  0.021  0.000   -0.042  0.400 -0.000   -0.414 -0.155  0.000
 Cl         0.030 -0.042 -0.000   -0.002 -0.000 -0.000    0.010 -0.027 -0.000
 Br        -0.006 -0.016 -0.000    0.001 -0.000 -0.000   -0.005  0.001  0.000
 Br        -0.019 -0.003 -0.000   -0.000  0.001 -0.000    0.007  0.003  0.000
 I         -0.003  0.005  0.000    0.000  0.000  0.000   -0.000 -0.002  0.000
 Br         0.010  0.018  0.000    0.000 -0.001  0.000   -0.003  0.004 -0.000
 Br         0.016  0.001  0.000   -0.000  0.001  0.000    0.011  0.003 -0.000
 TransDip  -0.021  0.029  0.000    0.008  0.001  0.000   -0.383  0.128 -0.000

 Mode:                28                     29                     30
 Frequency:      1306.93                1500.75                1501.58
 Force Cnst:     12.1085                15.9253                15.9429
 Red. Mass:      12.0319                12.0011                12.0011
 IR Active:          YES                    YES                    YES
 IR Intens:      159.646                  0.188                  0.206
 Raman Active:       YES                    YES                    YES
               X      Y      Z        X      Y      Z        X      Y      Z
 C         -0.399  0.047  0.000   -0.269 -0.396  0.000   -0.398 -0.013 -0.000
 C          0.184  0.414  0.000    0.042  0.261  0.000    0.510 -0.178  0.000
 C          0.248 -0.333 -0.000   -0.027 -0.467 -0.000   -0.239  0.172 -0.000
 C         -0.392 -0.032 -0.000    0.246  0.328  0.000    0.331  0.035 -0.000
 C          0.230  0.336  0.000   -0.053 -0.232  0.000   -0.460  0.195  0.000
 C          0.170 -0.334 -0.000    0.066  0.503 -0.000    0.249 -0.201 -0.000
 Cl         0.020 -0.009 -0.000    0.003  0.004 -0.000    0.004  0.001  0.000
 Br        -0.005 -0.011 -0.000   -0.000 -0.001  0.000   -0.002  0.000  0.000
 Br        -0.005  0.003 -0.000   -0.001  0.002  0.000    0.000 -0.000 -0.000
 I          0.002  0.000  0.000   -0.001  0.000  0.000    0.000 -0.001 -0.000
 Br        -0.005 -0.008  0.000    0.000 -0.000 -0.000    0.002 -0.001 -0.000
 Br        -0.003  0.004  0.000   -0.000 -0.002 -0.000   -0.000  0.001  0.000
 TransDip   0.130  0.383  0.000   -0.004 -0.013 -0.000   -0.014  0.005  0.000

 STANDARD THERMODYNAMIC QUANTITIES AT   298.15 K  AND     1.00 ATM

   This Molecule has  0 Imaginary Frequencies
   Zero point vibrational energy:       24.076 kcal/mol

   Atom    1 Element C  Has Mass   12.00000
   Atom    2 Element C  Has Mass   12.00000
   Atom    3 Element C  Has Mass   12.00000
   Atom    4 Element C  Has Mass   12.00000
   Atom    5 Element C  Has Mass   12.00000
   Atom    6 Element C  Has Mass   12.00000
   Atom    7 Element Cl Has Mass   34.96885
   Atom    8 Element Br Has Mass   78.91830
   Atom    9 Element Br Has Mass   78.91830
   Atom   10 Element I  Has Mass  126.90440
   Atom   11 Element Br Has Mass   78.91830
   Atom   12 Element Br Has Mass   78.91830
   Molecular Mass:   549.546450 amu
   Principal axes and moments of inertia in amu*Bohr^2:
                             1           2           3
    Eigenvalues --     9483.98603  9539.74068 19023.72672
          X              -0.67033     0.74206    -0.00000
          Y               0.74206     0.67033    -0.00000
          Z              -0.00000     0.00000     1.00000
   Rotational Symmetry Number is   1
   The Molecule is an Asymmetric Top
   Translational Enthalpy:        0.889 kcal/mol
   Rotational Enthalpy:           0.889 kcal/mol
   Vibrational Enthalpy:         30.622 kcal/mol
   gas constant (RT):             0.592 kcal/mol
   Translational Entropy:        44.797  cal/mol.K
   Rotational Entropy:           35.796  cal/mol.K
   Vibrational Entropy:          44.748  cal/mol.K

   Total Enthalpy:               32.992 kcal/mol
   Total Entropy:               125.341  cal/mol.K

 ======================================================================

 STANDARD THERMODYNAMIC QUANTITIES FOR ANHARMONIC VIBRATION -- TOSH

   Zero point vibrational energy: ************ kcal/mol

   Vibrational Enthalpy:       Infinity kcal/mol
   Vibrational Entropy:             NaN  cal/mol.K

   Total Enthalpy:             Infinity kcal/mol
   Total Entropy:                   NaN  cal/mol.K

 ======================================================================

 STANDARD THERMODYNAMIC QUANTITIES FOR ANHARMONIC VIBRATION -- VPT2

   Zero point vibrational energy: ************ kcal/mol

   Vibrational Enthalpy:       Infinity kcal/mol
   Vibrational Entropy:             NaN  cal/mol.K

   Total Enthalpy:             Infinity kcal/mol
   Total Entropy:                   NaN  cal/mol.K

 ======================================================================

Archival summary:
1\1\garfield\FREQ\ProcedureUnspecified\BasisUnspecified\1r4l16\taweetha\SatNov3008:36:022019SatNov3008:36:022019\0\\#,FREQ,ProcedureUnspecified,BasisUnspecified,\\0,1\I\C,1,2.13648\C,2,1.40515,1,120.401\C,3,1.40352,2,120.254,1,-180,0\C,4,1.40233,3,119.987,2,-0,0\C,5,1.40224,4,120.052,3,0,0\C,6,1.40326,5,119.894,4,-0,0\Cl,5,1.73715,4,119.965,3,-180,0\Br,6,1.90036,5,119.227,4,180,0\Br,4,1.90134,3,120.796,2,180,0\Br,3,1.90167,2,120.625,1,-0,0\Br,7,1.90308,6,119.036,5,-180,0\\\@

 Total job time:  1417.84s(wall), 5510.59s(cpu) 
 Sat Nov 30 08:36:02 2019

        *************************************************************
        *                                                           *
        *  Thank you very much for using Q-Chem.  Have a nice day.  *
        *                                                           *
        *************************************************************
