# Supplementary material for: Geometric and energetic data from quantum chemical calculations of halobenzenes and xylenes
Source: Data Brief. 2020 Mar 5;30:105386. doi: 10.1016/j.dib.2020.105386 (PMC7114895; doi:10.1016/j.dib.2020.105386)
Supplement: Supplementary file 1 [file mmc1.zip › halobenzene/B3LYP/ClBrBrIBrI.out]

                  Welcome to Q-Chem
     A Quantum Leap Into The Future Of Chemistry


 Q-Chem 5.2 (devel), Q-Chem, Inc., Pleasanton, CA (2019)

 Yihan Shao,  Zhengting Gan,  E. Epifanovsky,  A. T. B. Gilbert,  M. Wormit,  
 J. Kussmann,  A. W. Lange,  A. Behn,  Jia Deng,  Xintian Feng,  D. Ghosh,  
 M. Goldey,  P. R. Horn,  L. D. Jacobson,  I. Kaliman,  T. Kus,  A. Landau,  
 Jie Liu,  E. I. Proynov,  R. M. Richard,  R. P. Steele,  E. J. Sundstrom,  
 H. L. Woodcock III,  P. M. Zimmerman,  D. Zuev,  B. Albrecht,  E. Alguire,  
 S. A. Baeppler,  D. Barton,  Z. Benda,  Y. A. Bernard,  E. J. Berquist,  
 K. B. Bravaya,  H. Burton,  D. Casanova,  Chun-Min Chang,  Yunqing Chen,  
 A. Chien,  K. D. Closser,  M. P. Coons,  S. Coriani,  S. Dasgupta,  
 A. L. Dempwolff,  M. Diedenhofen,  Hainam Do,  R. G. Edgar,  Po-Tung Fang,  
 S. Faraji,  S. Fatehi,  Qingguo Feng,  K. D. Fenk,  J. Fosso-Tande,  
 J. Gayvert,  Qinghui Ge,  A. Ghysels,  G. Gidofalvi,  J. Gomes,  
 J. Gonthier,  A. Gunina,  D. Hait,  M. W. D. Hanson-Heine,  
 P. H. P. Harbach,  A. W. Hauser,  M. F. Herbst,  J. E. Herr,  
 E. G. Hohenstein,  Z. C. Holden,  Kerwin Hui,  B. C. Huynh,  T.-C. Jagau,  
 Hyunjun Ji,  B. Kaduk,  K. Khistyaev,  Jaehoon Kim,  P. Klunzinger,  K. Koh,  
 D. Kosenkov,  L. Koulias,  T. Kowalczyk,  C. M. Krauter,  A. Kunitsa,  
 Ka Un Lao,  A. Laurent,  K. V. Lawler,  Joonho Lee,  D. Lefrancois,  
 S. Lehtola,  D. S. Levine,  Yi-Pei Li,  You-Sheng Lin,  Fenglai Liu,  
 E. Livshits,  A. Luenser,  P. Manohar,  E. Mansoor,  S. F. Manzer,  
 Shan-Ping Mao,  Yuezhi Mao,  N. Mardirossian,  A. V. Marenich,  
 T. Markovich,  L. A. Martinez-Martinez,  S. A. Maurer,  N. J. Mayhall,  
 S. C. McKenzie,  J.-M. Mewes,  P. Morgante,  A. F. Morrison,  
 J. W. Mullinax,  K. Nanda,  T. S. Nguyen-Beck,  R. Olivares-Amaya,  
 J. A. Parkhill,  Zheng Pei,  T. M. Perrine,  F. Plasser,  P. Pokhilko,  
 S. Prager,  A. Prociuk,  E. Ramos,  D. R. Rehn,  F. Rob,  M. Scheurer,  
 M. Schneider,  N. Sergueev,  S. M. Sharada,  S. Sharma,  D. W. Small,  
 T. Stauch,  T. Stein,  Yu-Chuan Su,  A. J. W. Thom,  A. Tkatchenko,  
 T. Tsuchimochi,  N. M. Tubman,  L. Vogt,  M. L. Vidal,  O. Vydrov,  
 M. A. Watson,  J. Wenzel,  M. de Wergifosse,  T. A. Wesolowski,  A. White,  
 J. Witte,  A. Yamada,  Jun Yang,  K. Yao,  S. Yeganeh,  S. R. Yost,  
 Zhi-Qiang You,  A. Zech,  Igor Ying Zhang,  Xing Zhang,  Yan Zhao,  
 Ying Zhu,  B. R. Brooks,  G. K. L. Chan,  C. J. Cramer,  M. S. Gordon,  
 W. J. Hehre,  A. Klamt,  M. W. Schmidt,  C. D. Sherrill,  D. G. Truhlar,  
 A. Aspuru-Guzik,  R. Baer,  A. T. Bell,  N. A. Besley,  Jeng-Da Chai,  
 A. E. DePrince, III,  R. A. DiStasio Jr.,  A. Dreuw,  B. D. Dunietz,  
 T. R. Furlani,  Chao-Ping Hsu,  Yousung Jung,  Jing Kong,  D. S. Lambrecht,  
 WanZhen Liang,  C. Ochsenfeld,  V. A. Rassolov,  L. V. Slipchenko,  
 J. E. Subotnik,  T. Van Voorhis,  J. M. Herbert,  A. I. Krylov,  
 P. M. W. Gill,  M. Head-Gordon

 Contributors to earlier versions of Q-Chem not listed above: 
 R. D. Adamson,  B. Austin,  J. Baker,  G. J. O. Beran,  K. Brandhorst,  
 S. T. Brown,  E. F. C. Byrd,  A. K. Chakraborty,  C.-L. Cheng,  
 Siu Hung Chien,  D. M. Chipman,  D. L. Crittenden,  H. Dachsel,  
 R. J. Doerksen,  A. D. Dutoi,  L. Fusti-Molnar,  W. A. Goddard III,  
 A. Golubeva-Zadorozhnaya,  S. R. Gwaltney,  G. Hawkins,  A. Heyden,  
 S. Hirata,  G. Kedziora,  F. J. Keil,  C. Kelley,  Jihan Kim,  R. A. King,  
 R. Z. Khaliullin,  P. P. Korambath,  W. Kurlancheek,  A. M. Lee,  M. S. Lee,  
 S. V. Levchenko,  Ching Yeh Lin,  D. Liotard,  R. C. Lochan,  I. Lotan,  
 P. E. Maslen,  N. Nair,  D. P. O'Neill,  D. Neuhauser,  E. Neuscamman,  
 C. M. Oana,  R. Olson,  B. Peters,  R. Peverati,  P. A. Pieniazek,  
 Y. M. Rhee,  J. Ritchie,  M. A. Rohrdanz,  E. Rosta,  N. J. Russ,  
 H. F. Schaefer III,  N. E. Schultz,  N. Shenvi,  A. C. Simmonett,  A. Sodt,  
 D. Stuck,  K. S. Thanthiriwatte,  V. Vanovschi,  Tao Wang,  A. Warshel,  
 C. F. Williams,  Q. Wu,  X. Xu,  W. Zhang

 Please cite Q-Chem as follows:
 Y. Shao et al., Mol. Phys. 113, 184-215 (2015)
 DOI: 10.1080/00268976.2014.952696

 Q-Chem 5.2.1 for Intel X86 EM64T Linux

 Parts of Q-Chem use Armadillo 8.300.2 (Tropical Shenanigans).
 http://arma.sourceforge.net/

 Q-Chem begins on Sat Nov 30 08:36:02 2019  

Host: 
0

     Scratch files written to /scratch/taweetham/qchem27158//
NAlpha2: 264
NElect   264
Mult     1

Checking the input file for inconsistencies... 	...done.

--------------------------------------------------------------
User input:
--------------------------------------------------------------
$MOLECULE
0 1
C   
C	1	CC
C	2	CC	1	120.0		
C	3	CC	2	120.0	1	0.0
C	4	CC	3	120.0	2	0.0	
C	5 	CC	4	120.0	3	0.0
Cl	1	CCl	2	120.0	3	180.0
Br	2	CBr	3	120.0	4	180.0
Br	3	CBr	4	120.0	5	180.0
I	4	CI	5	120.0	6	180.0
Br	5	CBr	6	120.0	1	180.0
I	6	CI	1	120.0	2	180.0

CC=1.39483
CH=1.08673
CF=1.33960
CCl=1.72090
CBr=1.89068
CI=2.07886
$END

$REM
   JOB_TYPE	OPTIMIZATION
   BASIS	6-311++G**
   METHOD	B3LYP
   MEM_TOTAL	64000
   SYM_IGNORE	TRUE
$END

--------------------------------------------------------------
 ----------------------------------------------------------------
             Standard Nuclear Orientation (Angstroms)
    I     Atom           X                Y                Z
 ----------------------------------------------------------------
    1      C       0.0000000000     0.0000000000     0.0000000000
    2      C       0.0000000000     0.0000000000     1.3948300000
    3      C       1.2079582140     0.0000000000     2.0922450000
    4      C       2.4159164279     0.0000000000     1.3948300000
    5      C       2.4159164279     0.0000000000    -0.0000000000
    6      C       1.2079582140     0.0000000000    -0.6974150000
    7      Cl     -1.4903431174    -0.0000000000    -0.8604500000
    8      Br     -1.6373769104    -0.0000000000     2.3401700000
    9      Br      1.2079582140    -0.0000000000     3.9829250000
   10      I       4.2162619988    -0.0000000000     2.4342600000
   11      Br      4.0532933383    -0.0000000000    -0.9453400000
   12      I       1.2079582140    -0.0000000000    -2.7762750000
 ----------------------------------------------------------------
 Nuclear Repulsion Energy =        3945.70237479 hartrees
 There are      132 alpha and      132 beta electrons
 Requested basis set is 6-311++G(d,p)
 There are 154 shells and 430 basis functions

 Total QAlloc Memory Limit  64000 MB
 Mega-Array Size       188 MB
 MEM_STATIC part       192 MB
 A cutoff of  1.0D-11 yielded   7151 shell pairs
 There are     62508 function pairs (     69542 Cartesian)
 Smallest overlap matrix eigenvalue = 3.58E-07

 Q-Chem warning in module stvman/mkSTV.C, line 318:

 Overlap eigenvalue is smaller than square root of threshold
 Use THRESH >= 12 to get rid of this warning

 Linear dependence detected in AO basis
 Tighter screening thresholds may be required for diffuse basis sets
 Use S2THRESH > 14 and THRESH = 14 in case of SCF convergence issues
 Number of orthogonalized atomic orbitals = 428
 Maximum deviation from orthogonality = 2.224E-10

 Scale SEOQF with 1.000000e-01/1.000000e-01/1.000000e-01

 Standard Electronic Orientation quadrupole field applied
 Nucleus-field energy     =    -0.0000001012 hartrees
 Guess from superposition of atomic densities
 Warning:  Energy on first SCF cycle will be non-variational
 SAD guess density has 264.000000 electrons

 -----------------------------------------------------------------------
  General SCF calculation program by
  Eric Jon Sundstrom, Paul Horn, Yuezhi Mao, Dmitri Zuev, Alec White,
  David Stuck, Shaama M.S., Shane Yost, Joonho Lee, David Small,
  Daniel Levine, Susi Lehtola, Hugh Burton, Evgeny Epifanovsky,
  Bang C. Huynh
 -----------------------------------------------------------------------
 Exchange:     0.2000 Hartree-Fock + 0.0800 Slater + 0.7200 B88
 Correlation:  0.1900 VWN1RPA + 0.8100 LYP
 Using SG-1 standard quadrature grid
 using 4 threads for integral computing
 -------------------------------------------------------
 OpenMP Integral computing Module                
 Release: version 2.0, May 2017, Q-Chem Inc. Pleasanton 
 -------------------------------------------------------
 A restricted SCF calculation will be
 performed using DIIS
 SCF converges when DIIS error is below 1.0e-08
 ---------------------------------------
  Cycle       Energy         DIIS error
 ---------------------------------------
    1  -22252.8180782176      2.84e-02  
    2  -22250.2826799534      1.95e-03  
    3  -22250.1905121447      2.72e-03  
    4  -22250.3137395022      8.67e-04  
    5  -22250.3333504280      1.33e-04  
    6  -22250.3335618908      7.57e-05  
    7  -22250.3336845388      2.50e-05  
    8  -22250.3336980076      6.09e-06  
    9  -22250.3336987700      1.87e-06  
   10  -22250.3336988342      4.91e-07  
   11  -22250.3336988379      1.39e-07  
   12  -22250.3336988385      5.20e-08  
   13  -22250.3336988405      3.37e-08  
   14  -22250.3336988437      7.78e-09  Convergence criterion met
 ---------------------------------------
 SCF time:   CPU 306.05s  wall 81.00s 
 SCF   energy in the final basis set =   -22250.3336988437
 Total energy in the final basis set =   -22250.3336988437

 --------------------------------------------------------------

                    Orbital Energies (a.u.)
 --------------------------------------------------------------

 Alpha MOs
 -- Occupied --
*****************-482.8563-482.8560-482.8555-176.3183-176.3174-165.7221
********-165.7200-165.7197-165.7190-165.7188-101.5825 -62.5094 -62.5090
-62.5084 -56.3300 -56.3297 -56.3291 -56.3260 -56.3257 -56.3256 -56.3252
-56.3250 -56.3246 -35.8149 -35.8140 -31.3083 -31.3073 -31.3022 -31.3016
-31.3013 -31.3007 -22.9587 -22.9577 -22.9574 -22.9569 -22.9564 -22.9560
-22.9527 -22.9527 -22.9518 -22.9518 -10.2851 -10.2787 -10.2784 -10.2775
-10.2664 -10.2663  -9.4979  -8.7184  -8.7181  -8.7174  -7.2627  -7.2528
 -7.2517  -6.5505  -6.5503  -6.5496  -6.5370  -6.5366  -6.5360  -6.5359
 -6.5355  -6.5347  -6.3646  -6.3638  -4.7775  -4.7766  -4.7625  -4.7617
 -4.7614  -4.7605  -2.6613  -2.6611  -2.6603  -2.6578  -2.6574  -2.6569
 -2.6568  -2.6566  -2.6559  -2.6461  -2.6460  -2.6457  -2.6456  -2.6449
 -2.6448  -2.0437  -2.0427  -2.0389  -2.0381  -2.0380  -2.0372  -2.0251
 -2.0249  -2.0242  -2.0240  -0.9574  -0.9033  -0.8776  -0.8302  -0.8155
 -0.7850  -0.7501  -0.6867  -0.6852  -0.6215  -0.6058  -0.5560  -0.5167
 -0.4667  -0.4593  -0.4533  -0.4386  -0.3979  -0.3978  -0.3866  -0.3856
 -0.3571  -0.3411  -0.3384  -0.3361  -0.3212  -0.3127  -0.2994  -0.2909
 -0.2784  -0.2630  -0.2593  -0.2507
 -- Virtual --
 -0.0995  -0.0684  -0.0670  -0.0489  -0.0391  -0.0150  -0.0032   0.0021
  0.0153   0.0242   0.0290   0.0410   0.0449   0.0543   0.0594   0.0615
  0.0644   0.0670   0.0716   0.0723   0.0809   0.0862   0.0914   0.0977
  0.1031   0.1049   0.1108   0.1177   0.1265   0.1369   0.1417   0.1469
  0.1543   0.1612   0.1624   0.1807   0.1836   0.1869   0.1928   0.1957
  0.2066   0.2078   0.2112   0.2142   0.2255   0.2293   0.2381   0.2449
  0.2520   0.2534   0.2625   0.2711   0.2901   0.2930   0.2977   0.3089
  0.3639   0.3683   0.3724   0.3843   0.3868   0.3890   0.3936   0.4157
  0.4182   0.4244   0.4251   0.4338   0.4417   0.4425   0.4475   0.4538
  0.4662   0.4724   0.4797   0.4880   0.4973   0.5019   0.5048   0.5126
  0.5188   0.5206   0.5366   0.5388   0.5483   0.5542   0.5551   0.5582
  0.5722   0.5773   0.5792   0.6044   0.6151   0.6297   0.6325   0.6585
  0.6659   0.6827   0.6949   0.7158   0.7167   0.7298   0.7368   0.7570
  0.7615   0.7756   0.7832   0.7928   0.8140   0.8222   0.8370   0.8417
  0.8427   0.8535   0.8661   0.8890   0.9026   0.9309   0.9412   0.9427
  0.9522   1.0017   1.0351   1.0428   1.0650   1.0711   1.1136   1.1356
  1.1650   1.1915   1.1915   1.2232   1.2282   1.2435   1.2780   1.3470
  1.3627   1.3744   1.3902   1.3997   1.4299   1.4685   1.4823   1.4849
  1.5035   1.5551   1.5828   1.6000   1.7254   1.7326   1.7512   1.7679
  1.8190   1.8257   1.8505   1.8519   1.9074   1.9878   2.0097   2.0262
  2.0503   2.0531   2.1046   2.1228   2.1289   2.1866   2.2141   2.2359
  2.2551   2.2648   2.2659   2.2892   2.3031   2.3382   2.3695   2.4561
  2.4807   2.5665   2.5781   2.7120   2.7198   2.8179   2.8243   2.8322
  2.9327   2.9466   3.0408   3.0485   3.0817   3.1606   3.1996   3.4025
  3.4231   3.6450   3.8150   3.8349   3.9452   3.9635   3.9699   3.9864
  3.9924   3.9961   4.0083   4.0213   4.0319   4.0520   4.0535   4.0636
  4.0766   4.0787   4.1102   4.1258   4.1693   4.2173   4.2520   4.2733
  4.2911   4.2973   4.3745   4.4002   4.4379   4.4962   4.5839   4.8218
  6.0182   6.0373   6.1029   6.1304   6.1483   6.1910   6.6870   6.7691
  6.8268   7.5370   7.5494   7.5756   7.6557   7.6657   7.6766   7.7193
  7.7559   7.7985   9.7736  23.1776  23.7812  23.7839  23.9475  23.9561
 24.0386  25.8188  26.1828  26.6431  27.9118  27.9523  28.3545  28.3693
 28.4169  28.4208  28.4398  28.4473  28.5263  28.5308  28.5496  28.5558
 28.5612  28.5621  28.6211  28.6286  28.7306  28.7349  47.9442  48.0187
 48.0678 127.8936 127.9049 127.9439 127.9609 127.9738 127.9890 151.7009
151.7349 215.7670 289.7332 289.7468 289.7731 289.8498 289.8676 289.8781
289.9432 289.9776 290.02041020.74581020.84031020.90101901.86591901.9013
 --------------------------------------------------------------

          Ground-State Mulliken Net Atomic Charges

     Atom                 Charge (a.u.)
  ----------------------------------------
      1 C                     0.515227
      2 C                    -0.027448
      3 C                    -0.112760
      4 C                     0.117120
      5 C                    -0.199221
      6 C                    -0.359743
      7 Cl                    0.564934
      8 Br                   -0.159831
      9 Br                   -0.257144
     10 I                     0.097421
     11 Br                   -0.281151
     12 I                     0.102596
  ----------------------------------------
  Sum of atomic charges =     0.000000

 -----------------------------------------------------------------
                    Cartesian Multipole Moments
 -----------------------------------------------------------------
    Charge (ESU x 10^10)
                 0.0000
    Dipole Moment (Debye)
         X       0.4065      Y      -0.0000      Z      -0.0525
       Tot       0.4099
    Quadrupole Moments (Debye-Ang)
        XX    -152.3701     XY      -0.0000     YY    -159.4878
        XZ       0.2178     YZ      -0.0000     ZZ    -151.4105
    Octopole Moments (Debye-Ang^2)
       XXX    -692.7709    XXY      -0.0000    XYY    -245.1608
       YYY      -0.0000    XXZ     -88.4455    XYZ      -0.0000
       YYZ    -102.4077    XZZ    -228.5621    YZZ      -0.0000
       ZZZ    -301.4174
    Hexadecapole Moments (Debye-Ang^3)
      XXXX   -6006.0987   XXXY      -0.0000   XXYY   -1116.6661
      XYYY      -0.0000   YYYY    -202.9649   XXXZ    -499.9438
      XXYZ      -0.0000   XYYZ    -190.8041   YYYZ      -0.0000
      XXZZ   -1823.3483   XYZZ      -0.0000   YYZZ    -934.2357
      XZZZ    -550.1875   YZZZ      -0.0000   ZZZZ   -4972.4016
 -----------------------------------------------------------------
 Calculating analytic gradient of the SCF energy
 Gradient of SCF Energy
            1           2           3           4           5           6
    1  -0.0007141   0.0037411   0.0013927  -0.0017253   0.0001503  -0.0021939
    2   0.0000000   0.0000000   0.0000000  -0.0000000  -0.0000000   0.0000000
    3  -0.0019827  -0.0042986  -0.0011367   0.0003844  -0.0000581   0.0017961
            7           8           9          10          11          12
    1   0.0089672   0.0053089   0.0030481  -0.0153333  -0.0052557   0.0026139
    2   0.0000000  -0.0000000   0.0000000  -0.0000000   0.0000000  -0.0000000
    3   0.0022677  -0.0006657  -0.0057999  -0.0097902   0.0030555   0.0162282
 Max gradient component =       1.623E-02
 RMS gradient           =       4.849E-03
 Gradient time:  CPU 102.06 s  wall 25.63 s
 Geometry Optimization Parameters
   NAtoms,    NIC,     NZ,  NCons,   NDum,   NFix, NCnnct, MaxDiis
       12      78      12       0       0       0       0       0


** GEOMETRY OPTIMIZATION IN DELOCALIZED INTERNAL COORDINATES **
   Searching for a Minimum

   Optimization Cycle:   1

                       Coordinates (Angstroms)
     ATOM                X               Y               Z
      1  C         0.0000000000    0.0000000000    0.0000000000
      2  C         0.0000000000    0.0000000000    1.3948300000
      3  C         1.2079582140    0.0000000000    2.0922450000
      4  C         2.4159164279    0.0000000000    1.3948300000
      5  C         2.4159164279    0.0000000000    0.0000000000
      6  C         1.2079582140    0.0000000000   -0.6974150000
      7  Cl       -1.4903431174    0.0000000000   -0.8604500000
      8  Br       -1.6373769104    0.0000000000    2.3401700000
      9  Br        1.2079582140    0.0000000000    3.9829250000
     10  I         4.2162619988    0.0000000000    2.4342600000
     11  Br        4.0532933383    0.0000000000   -0.9453400000
     12  I         1.2079582140    0.0000000000   -2.7762750000
   Point Group: c1    Number of degrees of freedom:    30


   Energy is -22250.333698844


 Attempting to generate delocalized internal coordinates
 Initial Hessian constructed with Jon Baker's OPTIMIZE code

 21 Hessian modes will be used to form the next step
  Hessian Eigenvalues:
     0.124424    0.124424    0.201019    0.201019    0.201019    0.250000
     0.250000    0.250000    0.250000    0.250000    0.250000    0.250000
     0.250000    0.250000    0.334879    0.426727    0.426727    0.464882
     0.464882    0.464882    0.464882

 Minimum search - taking simple RFO step
 Searching for Lamda that Minimizes Along All modes
 Value Taken    Lamda =  -0.00797780
 Step Taken.  Stepsize is  0.210670

                             Maximum     Tolerance    Cnvgd?
         Gradient           0.036505      0.000300      NO
         Displacement       0.128518      0.001200      NO
         Energy change     *********      0.000001      NO


 New Cartesian Coordinates Obtained by Inverse Iteration

 Displacement from previous Coordinates is:  0.308021
 ----------------------------------------------------------------
             Standard Nuclear Orientation (Angstroms)
    I     Atom           X                Y                Z
 ----------------------------------------------------------------
    1      C      -0.0012920503     0.0000000000    -0.0019830657
    2      C      -0.0003575325     0.0000000000     1.3989231432
    3      C       1.2125667625     0.0000000000     2.1036697485
    4      C       2.4397027417     0.0000000000     1.4082871724
    5      C       2.4288385481     0.0000000000    -0.0042687571
    6      C       1.2103535816     0.0000000000    -0.7167554121
    7      Cl     -1.5216468568     0.0000000000    -0.8371370287
    8      Br     -1.6626295871     0.0000000000     2.3256846304
    9      Br      1.1628936764     0.0000000000     4.0083887867
   10      I       4.2966230777     0.0000000000     2.4949298136
   11      Br      4.0779749828     0.0000000000    -0.9600201200
   12      I       1.1624736769     0.0000000000    -2.8599389111
 ----------------------------------------------------------------
 Nuclear Repulsion Energy =        3881.24960398 hartrees
 There are      132 alpha and      132 beta electrons
 Applying Cartesian multipole field
    Component          Value
    ---------          -----
     (2,0,0)        1.00000E-11
     (0,2,0)        2.00000E-11
     (0,0,2)       -3.00000E-11
 Nucleus-field energy     =    -0.0000001047 hartrees
 Requested basis set is 6-311++G(d,p)
 There are 154 shells and 430 basis functions
 A cutoff of  1.0D-11 yielded   7093 shell pairs
 There are     62006 function pairs (     68956 Cartesian)
 Smallest overlap matrix eigenvalue = 4.02E-07

 Q-Chem warning in module stvman/mkSTV.C, line 318:

 Overlap eigenvalue is smaller than square root of threshold
 Use THRESH >= 12 to get rid of this warning

 Linear dependence detected in AO basis
 Tighter screening thresholds may be required for diffuse basis sets
 Use S2THRESH > 14 and THRESH = 14 in case of SCF convergence issues
 Number of orthogonalized atomic orbitals = 428
 Maximum deviation from orthogonality = 1.233E-10
 Guess MOs from SCF MO coefficient file

 -----------------------------------------------------------------------
  General SCF calculation program by
  Eric Jon Sundstrom, Paul Horn, Yuezhi Mao, Dmitri Zuev, Alec White,
  David Stuck, Shaama M.S., Shane Yost, Joonho Lee, David Small,
  Daniel Levine, Susi Lehtola, Hugh Burton, Evgeny Epifanovsky,
  Bang C. Huynh
 -----------------------------------------------------------------------
 Exchange:     0.2000 Hartree-Fock + 0.0800 Slater + 0.7200 B88
 Correlation:  0.1900 VWN1RPA + 0.8100 LYP
 Using SG-1 standard quadrature grid
 using 4 threads for integral computing
 -------------------------------------------------------
 OpenMP Integral computing Module                
 Release: version 2.0, May 2017, Q-Chem Inc. Pleasanton 
 -------------------------------------------------------
 A restricted SCF calculation will be
 performed using DIIS
 SCF converges when DIIS error is below 1.0e-08
 ---------------------------------------
  Cycle       Energy         DIIS error
 ---------------------------------------
    1  -22250.3329595808      5.05e-04  
    2  -22250.3343972386      2.82e-04  
    3  -22250.3321213074      4.09e-04  
    4  -22250.3363832870      3.63e-05  
    5  -22250.3364087079      1.13e-05  
    6  -22250.3364111959      4.48e-06  
    7  -22250.3364115752      2.01e-06  
    8  -22250.3364116660      4.64e-07  
    9  -22250.3364116712      1.24e-07  
   10  -22250.3364116718      7.29e-08  
   11  -22250.3364116722      2.99e-08  
   12  -22250.3364116714      7.76e-09  Convergence criterion met
 ---------------------------------------
 SCF time:   CPU 264.46s  wall 70.00s 
 SCF   energy in the final basis set =   -22250.3364116714
 Total energy in the final basis set =   -22250.3364116714

 --------------------------------------------------------------

                    Orbital Energies (a.u.)
 --------------------------------------------------------------

 Alpha MOs
 -- Occupied --
*****************-482.8567-482.8566-482.8561-176.3206-176.3200-165.7245
********-165.7223-165.7220-165.7216-165.7214-101.5828 -62.5096 -62.5095
-62.5090 -56.3303 -56.3303 -56.3298 -56.3262 -56.3261 -56.3258 -56.3258
-56.3256 -56.3251 -35.8170 -35.8164 -31.3106 -31.3100 -31.3042 -31.3037
-31.3035 -31.3030 -22.9610 -22.9603 -22.9596 -22.9592 -22.9589 -22.9586
-22.9547 -22.9547 -22.9541 -22.9540 -10.2894 -10.2852 -10.2840 -10.2807
-10.2747 -10.2738  -9.4979  -8.7185  -8.7184  -8.7179  -7.2628  -7.2528
 -7.2517  -6.5508  -6.5506  -6.5502  -6.5369  -6.5369  -6.5363  -6.5359
 -6.5359  -6.5352  -6.3663  -6.3657  -4.7795  -4.7788  -4.7639  -4.7633
 -4.7629  -4.7623  -2.6615  -2.6613  -2.6609  -2.6578  -2.6578  -2.6573
 -2.6570  -2.6570  -2.6564  -2.6460  -2.6460  -2.6459  -2.6459  -2.6453
 -2.6452  -2.0450  -2.0442  -2.0404  -2.0400  -2.0397  -2.0391  -2.0263
 -2.0261  -2.0257  -2.0254  -0.9515  -0.8978  -0.8724  -0.8266  -0.8127
 -0.7792  -0.7476  -0.6819  -0.6798  -0.6199  -0.6088  -0.5502  -0.5144
 -0.4618  -0.4578  -0.4509  -0.4363  -0.3952  -0.3941  -0.3840  -0.3820
 -0.3578  -0.3389  -0.3359  -0.3342  -0.3200  -0.3111  -0.2977  -0.2910
 -0.2805  -0.2646  -0.2619  -0.2562
 -- Virtual --
 -0.1098  -0.0717  -0.0699  -0.0617  -0.0460  -0.0234  -0.0065  -0.0011
  0.0131   0.0240   0.0285   0.0413   0.0444   0.0540   0.0584   0.0611
  0.0640   0.0665   0.0697   0.0708   0.0796   0.0856   0.0911   0.0973
  0.1036   0.1037   0.1092   0.1167   0.1264   0.1363   0.1414   0.1464
  0.1552   0.1621   0.1635   0.1765   0.1793   0.1836   0.1897   0.1932
  0.2030   0.2074   0.2076   0.2139   0.2221   0.2260   0.2371   0.2445
  0.2478   0.2531   0.2631   0.2707   0.2849   0.2877   0.2952   0.3023
  0.3666   0.3712   0.3725   0.3754   0.3889   0.3907   0.3952   0.4084
  0.4151   0.4162   0.4228   0.4334   0.4396   0.4398   0.4494   0.4547
  0.4595   0.4715   0.4736   0.4828   0.4933   0.5002   0.5003   0.5084
  0.5148   0.5218   0.5298   0.5336   0.5475   0.5490   0.5544   0.5581
  0.5690   0.5716   0.5749   0.5965   0.6005   0.6101   0.6266   0.6548
  0.6558   0.6783   0.6901   0.7058   0.7127   0.7155   0.7292   0.7471
  0.7583   0.7650   0.7823   0.7861   0.8113   0.8224   0.8353   0.8412
  0.8412   0.8520   0.8600   0.8874   0.8976   0.9261   0.9272   0.9395
  0.9473   0.9955   1.0227   1.0312   1.0544   1.0710   1.1104   1.1364
  1.1598   1.1739   1.1895   1.2168   1.2209   1.2378   1.2732   1.3241
  1.3549   1.3666   1.3752   1.4128   1.4238   1.4579   1.4656   1.4664
  1.4696   1.5456   1.5753   1.5920   1.7175   1.7250   1.7413   1.7575
  1.8080   1.8138   1.8388   1.8433   1.8973   1.9866   2.0078   2.0122
  2.0373   2.0463   2.0961   2.1122   2.1210   2.1778   2.1980   2.2211
  2.2449   2.2536   2.2556   2.2714   2.2912   2.3306   2.3489   2.4473
  2.4765   2.5560   2.5720   2.7090   2.7149   2.7970   2.8201   2.8262
  2.9291   2.9369   3.0274   3.0344   3.0497   3.1417   3.1780   3.3834
  3.4041   3.6147   3.7986   3.8175   3.9472   3.9609   3.9750   3.9835
  3.9916   3.9945   4.0035   4.0125   4.0241   4.0429   4.0480   4.0616
  4.0737   4.0738   4.1048   4.1177   4.1516   4.2072   4.2404   4.2680
  4.2793   4.2843   4.3724   4.4001   4.4338   4.4652   4.5470   4.7902
  6.0123   6.0313   6.0952   6.1147   6.1337   6.1602   6.6752   6.7627
  6.8207   7.5362   7.5483   7.5731   7.6515   7.6625   7.6705   7.7133
  7.7427   7.7894   9.7659  23.1769  23.7460  23.7527  23.8984  23.9075
 23.9846  25.8165  26.1742  26.6129  27.8896  27.9264  28.3488  28.3636
 28.4054  28.4126  28.4236  28.4352  28.5242  28.5281  28.5462  28.5490
 28.5561  28.5565  28.6150  28.6164  28.7184  28.7260  47.9365  48.0143
 48.0634 127.8884 127.8996 127.9379 127.9502 127.9643 127.9732 151.6809
151.7122 215.7584 289.7318 289.7450 289.7701 289.8444 289.8646 289.8702
289.9368 289.9647 290.01091020.73641020.83481020.89561901.84491901.8774
 --------------------------------------------------------------

          Ground-State Mulliken Net Atomic Charges

     Atom                 Charge (a.u.)
  ----------------------------------------
      1 C                     0.412266
      2 C                    -0.060887
      3 C                    -0.148885
      4 C                     0.235079
      5 C                    -0.303984
      6 C                    -0.237235
      7 Cl                    0.564114
      8 Br                   -0.161985
      9 Br                   -0.245509
     10 I                     0.105480
     11 Br                   -0.267029
     12 I                     0.108576
  ----------------------------------------
  Sum of atomic charges =     0.000000

 -----------------------------------------------------------------
                    Cartesian Multipole Moments
 -----------------------------------------------------------------
    Charge (ESU x 10^10)
                -0.0000
    Dipole Moment (Debye)
         X       0.3526      Y       0.0000      Z      -0.0470
       Tot       0.3558
    Quadrupole Moments (Debye-Ang)
        XX    -152.2069     XY       0.0000     YY    -159.9865
        XZ       0.4949     YZ       0.0000     ZZ    -151.0945
    Octopole Moments (Debye-Ang^2)
       XXX    -691.3840    XXY      -0.0000    XYY    -246.1171
       YYY       0.0000    XXZ     -85.0618    XYZ       0.0000
       YYZ    -102.2231    XZZ    -228.5353    YZZ       0.0000
       ZZZ    -302.2542
    Hexadecapole Moments (Debye-Ang^3)
      XXXX   -6111.8905   XXXY      -0.0000   XXYY   -1141.6434
      XYYY       0.0000   YYYY    -204.1818   XXXZ    -508.9753
      XXYZ       0.0000   XYYZ    -200.6581   YYYZ       0.0000
      XXZZ   -1863.8189   XYZZ       0.0000   YYZZ    -961.1951
      XZZZ    -575.5846   YZZZ       0.0000   ZZZZ   -5104.1582
 -----------------------------------------------------------------
 Calculating analytic gradient of the SCF energy
 Gradient of SCF Energy
            1           2           3           4           5           6
    1  -0.0033032   0.0001417  -0.0031788   0.0026846   0.0020529  -0.0010662
    2  -0.0000000   0.0000000   0.0000000  -0.0000000   0.0000000  -0.0000000
    3   0.0015906  -0.0018247   0.0008396   0.0019359  -0.0015993  -0.0020044
            7           8           9          10          11          12
    1   0.0008180  -0.0003636  -0.0019046   0.0040454   0.0014335  -0.0013597
    2  -0.0000000   0.0000000  -0.0000000  -0.0000000   0.0000000  -0.0000000
    3   0.0027547  -0.0004492   0.0010968   0.0018295  -0.0002684  -0.0039012
 Max gradient component =       4.045E-03
 RMS gradient           =       1.690E-03
 Gradient time:  CPU 98.67 s  wall 24.78 s
 Geometry Optimization Parameters
   NAtoms,    NIC,     NZ,  NCons,   NDum,   NFix, NCnnct, MaxDiis
       12      78      12       0       0       0       0       0

 Cartesian Hessian Update
 Hessian updated using BFGS update


** GEOMETRY OPTIMIZATION IN DELOCALIZED INTERNAL COORDINATES **
   Searching for a Minimum

   Optimization Cycle:   2

                       Coordinates (Angstroms)
     ATOM                X               Y               Z
      1  C        -0.0012920503    0.0000000000   -0.0019830657
      2  C        -0.0003575325    0.0000000000    1.3989231432
      3  C         1.2125667625    0.0000000000    2.1036697485
      4  C         2.4397027417    0.0000000000    1.4082871724
      5  C         2.4288385481    0.0000000000   -0.0042687571
      6  C         1.2103535816    0.0000000000   -0.7167554121
      7  Cl       -1.5216468568    0.0000000000   -0.8371370287
      8  Br       -1.6626295871    0.0000000000    2.3256846304
      9  Br        1.1628936764    0.0000000000    4.0083887867
     10  I         4.2966230777    0.0000000000    2.4949298136
     11  Br        4.0779749828    0.0000000000   -0.9600201200
     12  I         1.1624736769    0.0000000000   -2.8599389111
   Point Group: c1    Number of degrees of freedom:    30


   Energy is -22250.336411671

 Hessian updated using BFGS update

 11 Hessian modes will be used to form the next step
  Hessian Eigenvalues:
     0.124424    0.137666    0.200230    0.201721    0.248199    0.272768
     0.329483    0.426727    0.433849    0.463727    0.520740

 Minimum search - taking simple RFO step
 Searching for Lamda that Minimizes Along All modes
 Value Taken    Lamda =  -0.00066396
 Step Taken.  Stepsize is  0.045049

                             Maximum     Tolerance    Cnvgd?
         Gradient           0.008360      0.000300      NO
         Displacement       0.019273      0.001200      NO
         Energy change     -0.002713      0.000001      NO


 New Cartesian Coordinates Obtained by Inverse Iteration

 Displacement from previous Coordinates is:  0.094755
 ----------------------------------------------------------------
             Standard Nuclear Orientation (Angstroms)
    I     Atom           X                Y                Z
 ----------------------------------------------------------------
    1      C      -0.0032218790     0.0000000000    -0.0023771315
    2      C      -0.0042295296     0.0000000000     1.4017062046
    3      C       1.2119262109     0.0000000000     2.1022787889
    4      C       2.4322498427     0.0000000000     1.4047859201
    5      C       2.4232817874     0.0000000000    -0.0021528043
    6      C       1.2093983334     0.0000000000    -0.7111343682
    7      Cl     -1.5158087633     0.0000000000    -0.8574041393
    8      Br     -1.6625258758     0.0000000000     2.3359167874
    9      Br      1.1891786913     0.0000000000     4.0056004506
   10      I       4.2773207205     0.0000000000     2.4878466971
   11      Br      4.0676952733     0.0000000000    -0.9613384596
   12      I       1.1802362091     0.0000000000    -2.8439479457
 ----------------------------------------------------------------
 Nuclear Repulsion Energy =        3892.58330947 hartrees
 There are      132 alpha and      132 beta electrons
 Applying Cartesian multipole field
    Component          Value
    ---------          -----
     (2,0,0)        1.00000E-11
     (0,2,0)        2.00000E-11
     (0,0,2)       -3.00000E-11
 Nucleus-field energy     =    -0.0000001045 hartrees
 Requested basis set is 6-311++G(d,p)
 There are 154 shells and 430 basis functions
 A cutoff of  1.0D-11 yielded   7095 shell pairs
 There are     62029 function pairs (     68984 Cartesian)
 Smallest overlap matrix eigenvalue = 3.96E-07

 Q-Chem warning in module stvman/mkSTV.C, line 318:

 Overlap eigenvalue is smaller than square root of threshold
 Use THRESH >= 12 to get rid of this warning

 Linear dependence detected in AO basis
 Tighter screening thresholds may be required for diffuse basis sets
 Use S2THRESH > 14 and THRESH = 14 in case of SCF convergence issues
 Number of orthogonalized atomic orbitals = 428
 Maximum deviation from orthogonality = 1.793E-10
 Guess MOs from SCF MO coefficient file

 -----------------------------------------------------------------------
  General SCF calculation program by
  Eric Jon Sundstrom, Paul Horn, Yuezhi Mao, Dmitri Zuev, Alec White,
  David Stuck, Shaama M.S., Shane Yost, Joonho Lee, David Small,
  Daniel Levine, Susi Lehtola, Hugh Burton, Evgeny Epifanovsky,
  Bang C. Huynh
 -----------------------------------------------------------------------
 Exchange:     0.2000 Hartree-Fock + 0.0800 Slater + 0.7200 B88
 Correlation:  0.1900 VWN1RPA + 0.8100 LYP
 Using SG-1 standard quadrature grid
 using 4 threads for integral computing
 -------------------------------------------------------
 OpenMP Integral computing Module                
 Release: version 2.0, May 2017, Q-Chem Inc. Pleasanton 
 -------------------------------------------------------
 A restricted SCF calculation will be
 performed using DIIS
 SCF converges when DIIS error is below 1.0e-08
 ---------------------------------------
  Cycle       Energy         DIIS error
 ---------------------------------------
    1  -22250.3363609593      1.63e-04  
    2  -22250.3366159483      6.67e-05  
    3  -22250.3363748256      1.18e-04  
    4  -22250.3367240815      9.26e-06  
    5  -22250.3367258441      2.86e-06  
    6  -22250.3367260132      8.50e-07  
    7  -22250.3367260271      2.88e-07  
    8  -22250.3367260287      1.53e-07  
    9  -22250.3367260293      3.79e-08  
   10  -22250.3367260295      1.52e-08  
   11  -22250.3367260315      3.84e-09  Convergence criterion met
 ---------------------------------------
 SCF time:   CPU 238.07s  wall 63.00s 
 SCF   energy in the final basis set =   -22250.3367260315
 Total energy in the final basis set =   -22250.3367260315

 --------------------------------------------------------------

                    Orbital Energies (a.u.)
 --------------------------------------------------------------

 Alpha MOs
 -- Occupied --
*****************-482.8567-482.8565-482.8565-176.3201-176.3194-165.7240
********-165.7217-165.7215-165.7211-165.7209-101.5829 -62.5096 -62.5094
-62.5093 -56.3304 -56.3301 -56.3301 -56.3262 -56.3260 -56.3259 -56.3258
-56.3256 -56.3255 -35.8165 -35.8159 -31.3101 -31.3094 -31.3037 -31.3032
-31.3031 -31.3025 -22.9605 -22.9598 -22.9591 -22.9587 -22.9584 -22.9581
-22.9542 -22.9542 -22.9536 -22.9536 -10.2895 -10.2837 -10.2833 -10.2813
-10.2729 -10.2723  -9.4979  -8.7185  -8.7184  -8.7182  -7.2628  -7.2528
 -7.2517  -6.5508  -6.5505  -6.5505  -6.5370  -6.5369  -6.5366  -6.5359
 -6.5359  -6.5355  -6.3659  -6.3653  -4.7790  -4.7784  -4.7636  -4.7629
 -4.7625  -4.7619  -2.6616  -2.6612  -2.6612  -2.6578  -2.6577  -2.6576
 -2.6571  -2.6569  -2.6567  -2.6460  -2.6460  -2.6460  -2.6458  -2.6456
 -2.6455  -2.0446  -2.0439  -2.0400  -2.0396  -2.0393  -2.0387  -2.0259
 -2.0258  -2.0253  -2.0251  -0.9518  -0.8982  -0.8733  -0.8275  -0.8130
 -0.7803  -0.7481  -0.6827  -0.6809  -0.6205  -0.6082  -0.5513  -0.5146
 -0.4624  -0.4579  -0.4513  -0.4368  -0.3956  -0.3944  -0.3841  -0.3827
 -0.3572  -0.3396  -0.3366  -0.3349  -0.3200  -0.3114  -0.2993  -0.2909
 -0.2796  -0.2644  -0.2618  -0.2549
 -- Virtual --
 -0.1084  -0.0710  -0.0697  -0.0597  -0.0452  -0.0218  -0.0060  -0.0008
  0.0125   0.0239   0.0285   0.0413   0.0445   0.0540   0.0585   0.0607
  0.0640   0.0665   0.0700   0.0709   0.0798   0.0856   0.0904   0.0973
  0.1034   0.1039   0.1094   0.1170   0.1261   0.1363   0.1414   0.1463
  0.1548   0.1614   0.1633   0.1780   0.1797   0.1847   0.1906   0.1938
  0.2037   0.2077   0.2085   0.2137   0.2222   0.2266   0.2375   0.2446
  0.2485   0.2535   0.2630   0.2708   0.2866   0.2875   0.2953   0.3030
  0.3657   0.3710   0.3714   0.3782   0.3882   0.3889   0.3946   0.4099
  0.4169   0.4171   0.4225   0.4333   0.4402   0.4404   0.4479   0.4546
  0.4598   0.4719   0.4742   0.4846   0.4954   0.5008   0.5019   0.5087
  0.5161   0.5217   0.5306   0.5341   0.5476   0.5497   0.5545   0.5582
  0.5702   0.5708   0.5745   0.6000   0.6006   0.6154   0.6273   0.6558
  0.6570   0.6784   0.6910   0.7080   0.7135   0.7180   0.7302   0.7483
  0.7583   0.7670   0.7824   0.7864   0.8111   0.8233   0.8360   0.8407
  0.8417   0.8516   0.8605   0.8876   0.8978   0.9256   0.9294   0.9398
  0.9469   0.9961   1.0260   1.0330   1.0553   1.0689   1.1110   1.1354
  1.1612   1.1776   1.1888   1.2168   1.2206   1.2389   1.2720   1.3282
  1.3565   1.3681   1.3812   1.4099   1.4236   1.4644   1.4669   1.4689
  1.4743   1.5467   1.5758   1.5921   1.7191   1.7258   1.7431   1.7594
  1.8095   1.8154   1.8416   1.8442   1.8988   1.9863   2.0083   2.0140
  2.0398   2.0468   2.0978   2.1134   2.1222   2.1794   2.1981   2.2235
  2.2487   2.2535   2.2572   2.2739   2.2935   2.3303   2.3522   2.4495
  2.4764   2.5561   2.5729   2.7094   2.7157   2.8006   2.8204   2.8273
  2.9290   2.9385   3.0283   3.0368   3.0551   3.1446   3.1800   3.3861
  3.4071   3.6196   3.8018   3.8199   3.9467   3.9614   3.9728   3.9844
  3.9919   3.9941   4.0043   4.0139   4.0259   4.0458   4.0483   4.0620
  4.0721   4.0745   4.1054   4.1188   4.1545   4.2085   4.2425   4.2695
  4.2808   4.2862   4.3716   4.4003   4.4347   4.4707   4.5536   4.7969
  6.0135   6.0325   6.0964   6.1174   6.1356   6.1652   6.6771   6.7638
  6.8200   7.5359   7.5486   7.5734   7.6506   7.6618   7.6720   7.7158
  7.7451   7.7897   9.7650  23.1761  23.7543  23.7564  23.9075  23.9171
 23.9927  25.8160  26.1711  26.6139  27.8934  27.9308  28.3500  28.3647
 28.4074  28.4136  28.4264  28.4374  28.5247  28.5286  28.5467  28.5503
 28.5571  28.5575  28.6162  28.6187  28.7214  28.7269  47.9375  48.0151
 48.0625 127.8894 127.9007 127.9388 127.9523 127.9657 127.9759 151.6843
151.7161 215.7574 289.7316 289.7454 289.7704 289.8445 289.8636 289.8722
289.9383 289.9671 290.01121020.73761020.83581020.89441901.84851901.8815
 --------------------------------------------------------------

          Ground-State Mulliken Net Atomic Charges

     Atom                 Charge (a.u.)
  ----------------------------------------
      1 C                     0.448838
      2 C                    -0.061432
      3 C                    -0.140411
      4 C                     0.216593
      5 C                    -0.300978
      6 C                    -0.259404
      7 Cl                    0.564906
      8 Br                   -0.159532
      9 Br                   -0.248036
     10 I                     0.103556
     11 Br                   -0.271389
     12 I                     0.107290
  ----------------------------------------
  Sum of atomic charges =     0.000000

 -----------------------------------------------------------------
                    Cartesian Multipole Moments
 -----------------------------------------------------------------
    Charge (ESU x 10^10)
                -0.0000
    Dipole Moment (Debye)
         X       0.3752      Y      -0.0000      Z      -0.0318
       Tot       0.3765
    Quadrupole Moments (Debye-Ang)
        XX    -152.3329     XY      -0.0000     YY    -159.9150
        XZ       0.4688     YZ      -0.0000     ZZ    -151.0369
    Octopole Moments (Debye-Ang^2)
       XXX    -692.9887    XXY      -0.0000    XYY    -246.1230
       YYY      -0.0000    XXZ     -85.7129    XYZ      -0.0000
       YYZ    -102.3242    XZZ    -227.9837    YZZ      -0.0000
       ZZZ    -301.8876
    Hexadecapole Moments (Debye-Ang^3)
      XXXX   -6095.9632   XXXY      -0.0000   XXYY   -1136.5978
      XYYY      -0.0000   YYYY    -204.0081   XXXZ    -509.4364
      XXYZ      -0.0000   XYYZ    -199.2545   YYYZ      -0.0000
      XXZZ   -1854.7446   XYZZ      -0.0000   YYZZ    -958.1252
      XZZZ    -569.7065   YZZZ      -0.0000   ZZZZ   -5088.8395
 -----------------------------------------------------------------
 Calculating analytic gradient of the SCF energy
 Gradient of SCF Energy
            1           2           3           4           5           6
    1  -0.0014665   0.0003671  -0.0001464   0.0003158   0.0000121   0.0002624
    2   0.0000000   0.0000000  -0.0000000  -0.0000000   0.0000000  -0.0000000
    3  -0.0006481   0.0000142   0.0003022   0.0006462  -0.0004848   0.0000625
            7           8           9          10          11          12
    1   0.0006724  -0.0006900   0.0008932   0.0000859  -0.0003262   0.0000201
    2   0.0000000   0.0000000   0.0000000   0.0000000  -0.0000000  -0.0000000
    3  -0.0002211   0.0006190   0.0001884   0.0007389  -0.0005518  -0.0006657
 Max gradient component =       1.466E-03
 RMS gradient           =       4.486E-04
 Gradient time:  CPU 99.14 s  wall 24.90 s
 Geometry Optimization Parameters
   NAtoms,    NIC,     NZ,  NCons,   NDum,   NFix, NCnnct, MaxDiis
       12      78      12       0       0       0       0       0

 Cartesian Hessian Update
 Hessian updated using BFGS update


** GEOMETRY OPTIMIZATION IN DELOCALIZED INTERNAL COORDINATES **
   Searching for a Minimum

   Optimization Cycle:   3

                       Coordinates (Angstroms)
     ATOM                X               Y               Z
      1  C        -0.0032218790    0.0000000000   -0.0023771315
      2  C        -0.0042295296    0.0000000000    1.4017062046
      3  C         1.2119262109    0.0000000000    2.1022787889
      4  C         2.4322498427    0.0000000000    1.4047859201
      5  C         2.4232817874    0.0000000000   -0.0021528043
      6  C         1.2093983334    0.0000000000   -0.7111343682
      7  Cl       -1.5158087633    0.0000000000   -0.8574041393
      8  Br       -1.6625258758    0.0000000000    2.3359167874
      9  Br        1.1891786913    0.0000000000    4.0056004506
     10  I         4.2773207205    0.0000000000    2.4878466971
     11  Br        4.0676952733    0.0000000000   -0.9613384596
     12  I         1.1802362091    0.0000000000   -2.8439479457
   Point Group: c1    Number of degrees of freedom:    30


   Energy is -22250.336726031

 Hessian updated using BFGS update

 14 Hessian modes will be used to form the next step
  Hessian Eigenvalues:
     0.123325    0.125227    0.199271    0.201018    0.201834    0.244614
     0.249518    0.316804    0.328247    0.426725    0.447379    0.452395
     0.464729    0.536981

 Minimum search - taking simple RFO step
 Searching for Lamda that Minimizes Along All modes
 Value Taken    Lamda =  -0.00006499
 Step Taken.  Stepsize is  0.016860

                             Maximum     Tolerance    Cnvgd?
         Gradient           0.002522      0.000300      NO
         Displacement       0.007910      0.001200      NO
         Energy change     -0.000314      0.000001      NO


 New Cartesian Coordinates Obtained by Inverse Iteration

 Displacement from previous Coordinates is:  0.036056
 ----------------------------------------------------------------
             Standard Nuclear Orientation (Angstroms)
    I     Atom           X                Y                Z
 ----------------------------------------------------------------
    1      C      -0.0016233454     0.0000000000    -0.0015355216
    2      C      -0.0029455308     0.0000000000     1.4012700635
    3      C       1.2119437276     0.0000000000     2.1018046289
    4      C       2.4313853732     0.0000000000     1.4035277647
    5      C       2.4231184564     0.0000000000    -0.0016225794
    6      C       1.2099211671     0.0000000000    -0.7104223495
    7      Cl     -1.5174706235     0.0000000000    -0.8524765134
    8      Br     -1.6599778084     0.0000000000     2.3329822092
    9      Br      1.1807682147     0.0000000000     4.0043134017
   10      I       4.2792322528     0.0000000000     2.4754517570
   11      Br      4.0710310332     0.0000000000    -0.9542207752
   12      I       1.1801181043     0.0000000000    -2.8392920857
 ----------------------------------------------------------------
 Nuclear Repulsion Energy =        3895.79415577 hartrees
 There are      132 alpha and      132 beta electrons
 Applying Cartesian multipole field
    Component          Value
    ---------          -----
     (2,0,0)        1.00000E-11
     (0,2,0)        2.00000E-11
     (0,0,2)       -3.00000E-11
 Nucleus-field energy     =    -0.0000001038 hartrees
 Requested basis set is 6-311++G(d,p)
 There are 154 shells and 430 basis functions
 A cutoff of  1.0D-11 yielded   7095 shell pairs
 There are     62029 function pairs (     68984 Cartesian)
 Smallest overlap matrix eigenvalue = 3.92E-07

 Q-Chem warning in module stvman/mkSTV.C, line 318:

 Overlap eigenvalue is smaller than square root of threshold
 Use THRESH >= 12 to get rid of this warning

 Linear dependence detected in AO basis
 Tighter screening thresholds may be required for diffuse basis sets
 Use S2THRESH > 14 and THRESH = 14 in case of SCF convergence issues
 Number of orthogonalized atomic orbitals = 428
 Maximum deviation from orthogonality = 2.481E-10
 Guess MOs from SCF MO coefficient file

 -----------------------------------------------------------------------
  General SCF calculation program by
  Eric Jon Sundstrom, Paul Horn, Yuezhi Mao, Dmitri Zuev, Alec White,
  David Stuck, Shaama M.S., Shane Yost, Joonho Lee, David Small,
  Daniel Levine, Susi Lehtola, Hugh Burton, Evgeny Epifanovsky,
  Bang C. Huynh
 -----------------------------------------------------------------------
 Exchange:     0.2000 Hartree-Fock + 0.0800 Slater + 0.7200 B88
 Correlation:  0.1900 VWN1RPA + 0.8100 LYP
 Using SG-1 standard quadrature grid
 using 4 threads for integral computing
 -------------------------------------------------------
 OpenMP Integral computing Module                
 Release: version 2.0, May 2017, Q-Chem Inc. Pleasanton 
 -------------------------------------------------------
 A restricted SCF calculation will be
 performed using DIIS
 SCF converges when DIIS error is below 1.0e-08
 ---------------------------------------
  Cycle       Energy         DIIS error
 ---------------------------------------
    1  -22250.3366957153      4.76e-05  
    2  -22250.3367286723      1.82e-05  
    3  -22250.3367150838      2.93e-05  
    4  -22250.3367365507      4.48e-06  
    5  -22250.3367370259      1.33e-06  
    6  -22250.3367370600      5.25e-07  
    7  -22250.3367370649      2.44e-07  
    8  -22250.3367370664      5.14e-08  
    9  -22250.3367370664      1.71e-08  
   10  -22250.3367370660      4.26e-09  Convergence criterion met
 ---------------------------------------
 SCF time:   CPU 218.53s  wall 58.00s 
 SCF   energy in the final basis set =   -22250.3367370660
 Total energy in the final basis set =   -22250.3367370660

 --------------------------------------------------------------

                    Orbital Energies (a.u.)
 --------------------------------------------------------------

 Alpha MOs
 -- Occupied --
*****************-482.8567-482.8565-482.8564-176.3201-176.3193-165.7240
********-165.7217-165.7215-165.7209-165.7207-101.5827 -62.5096 -62.5094
-62.5092 -56.3303 -56.3302 -56.3300 -56.3262 -56.3261 -56.3258 -56.3258
-56.3257 -56.3254 -35.8165 -35.8158 -31.3101 -31.3093 -31.3037 -31.3032
-31.3030 -31.3024 -22.9605 -22.9597 -22.9590 -22.9587 -22.9583 -22.9579
-22.9542 -22.9542 -22.9535 -22.9535 -10.2892 -10.2833 -10.2831 -10.2808
-10.2725 -10.2721  -9.4977  -8.7185  -8.7184  -8.7181  -7.2627  -7.2526
 -7.2516  -6.5508  -6.5505  -6.5504  -6.5370  -6.5369  -6.5366  -6.5359
 -6.5359  -6.5354  -6.3659  -6.3651  -4.7790  -4.7782  -4.7636  -4.7628
 -4.7625  -4.7618  -2.6615  -2.6612  -2.6611  -2.6578  -2.6577  -2.6575
 -2.6570  -2.6569  -2.6566  -2.6460  -2.6460  -2.6459  -2.6459  -2.6455
 -2.6454  -2.0447  -2.0438  -2.0400  -2.0394  -2.0393  -2.0386  -2.0260
 -2.0258  -2.0252  -2.0250  -0.9523  -0.8982  -0.8737  -0.8275  -0.8133
 -0.7808  -0.7483  -0.6830  -0.6812  -0.6206  -0.6082  -0.5517  -0.5146
 -0.4628  -0.4579  -0.4514  -0.4370  -0.3957  -0.3945  -0.3844  -0.3829
 -0.3573  -0.3394  -0.3369  -0.3348  -0.3203  -0.3115  -0.2986  -0.2909
 -0.2800  -0.2645  -0.2616  -0.2547
 -- Virtual --
 -0.1079  -0.0709  -0.0694  -0.0589  -0.0449  -0.0213  -0.0059  -0.0006
  0.0126   0.0240   0.0284   0.0413   0.0445   0.0541   0.0585   0.0608
  0.0641   0.0665   0.0702   0.0709   0.0797   0.0857   0.0907   0.0973
  0.1034   0.1039   0.1094   0.1170   0.1262   0.1364   0.1414   0.1464
  0.1549   0.1616   0.1631   0.1785   0.1800   0.1846   0.1905   0.1938
  0.2041   0.2077   0.2083   0.2140   0.2227   0.2268   0.2373   0.2446
  0.2487   0.2533   0.2631   0.2709   0.2869   0.2876   0.2957   0.3033
  0.3658   0.3711   0.3713   0.3792   0.3884   0.3891   0.3948   0.4105
  0.4167   0.4173   0.4227   0.4333   0.4402   0.4404   0.4481   0.4546
  0.4609   0.4719   0.4746   0.4850   0.4951   0.5008   0.5022   0.5091
  0.5159   0.5216   0.5312   0.5342   0.5476   0.5503   0.5544   0.5580
  0.5706   0.5713   0.5749   0.6010   0.6012   0.6157   0.6273   0.6562
  0.6577   0.6792   0.6915   0.7082   0.7136   0.7190   0.7306   0.7490
  0.7585   0.7673   0.7829   0.7872   0.8113   0.8231   0.8359   0.8412
  0.8419   0.8517   0.8610   0.8878   0.8979   0.9264   0.9303   0.9400
  0.9471   0.9965   1.0264   1.0331   1.0564   1.0698   1.1112   1.1351
  1.1609   1.1784   1.1896   1.2172   1.2214   1.2392   1.2721   1.3295
  1.3568   1.3685   1.3816   1.4091   1.4239   1.4657   1.4671   1.4699
  1.4760   1.5469   1.5764   1.5926   1.7198   1.7262   1.7440   1.7603
  1.8106   1.8161   1.8424   1.8450   1.8996   1.9865   2.0083   2.0150
  2.0407   2.0471   2.0982   2.1147   2.1222   2.1801   2.1992   2.2246
  2.2502   2.2537   2.2577   2.2756   2.2940   2.3314   2.3536   2.4497
  2.4772   2.5563   2.5733   2.7096   2.7160   2.8021   2.8209   2.8276
  2.9296   2.9392   3.0289   3.0379   3.0576   3.1460   3.1813   3.3879
  3.4078   3.6220   3.8029   3.8211   3.9467   3.9615   3.9731   3.9842
  3.9919   3.9945   4.0045   4.0144   4.0262   4.0458   4.0486   4.0622
  4.0732   4.0747   4.1057   4.1194   4.1556   4.2088   4.2433   4.2696
  4.2815   4.2870   4.3724   4.4001   4.4349   4.4720   4.5555   4.7990
  6.0137   6.0327   6.0965   6.1184   6.1363   6.1667   6.6778   6.7640
  6.8211   7.5361   7.5486   7.5736   7.6517   7.6624   7.6719   7.7154
  7.7458   7.7908   9.7650  23.1760  23.7562  23.7595  23.9114  23.9206
 23.9970  25.8162  26.1722  26.6147  27.8944  27.9320  28.3502  28.3649
 28.4079  28.4139  28.4271  28.4380  28.5247  28.5287  28.5468  28.5506
 28.5574  28.5578  28.6163  28.6193  28.7222  28.7271  47.9380  48.0152
 48.0634 127.8896 127.9009 127.9389 127.9529 127.9662 127.9766 151.6852
151.7171 215.7574 289.7318 289.7454 289.7706 289.8452 289.8643 289.8722
289.9384 289.9678 290.01231020.73831020.83601020.89561901.84951901.8825
 --------------------------------------------------------------

          Ground-State Mulliken Net Atomic Charges

     Atom                 Charge (a.u.)
  ----------------------------------------
      1 C                     0.455846
      2 C                    -0.065515
      3 C                    -0.143002
      4 C                     0.216290
      5 C                    -0.293929
      6 C                    -0.263696
      7 Cl                    0.563858
      8 Br                   -0.160389
      9 Br                   -0.247779
     10 I                     0.103070
     11 Br                   -0.272093
     12 I                     0.107339
  ----------------------------------------
  Sum of atomic charges =     0.000000

 -----------------------------------------------------------------
                    Cartesian Multipole Moments
 -----------------------------------------------------------------
    Charge (ESU x 10^10)
                -0.0000
    Dipole Moment (Debye)
         X       0.3779      Y       0.0000      Z      -0.0391
       Tot       0.3799
    Quadrupole Moments (Debye-Ang)
        XX    -152.2447     XY       0.0000     YY    -159.8856
        XZ       0.3789     YZ      -0.0000     ZZ    -151.1604
    Octopole Moments (Debye-Ang^2)
       XXX    -692.2033    XXY       0.0000    XYY    -246.0766
       YYY       0.0000    XXZ     -85.8587    XYZ       0.0000
       YYZ    -102.2043    XZZ    -228.7519    YZZ      -0.0000
       ZZZ    -301.9136
    Hexadecapole Moments (Debye-Ang^3)
      XXXX   -6092.5067   XXXY       0.0000   XXYY   -1136.9048
      XYYY       0.0000   YYYY    -203.9345   XXXZ    -506.3661
      XXYZ      -0.0000   XYYZ    -198.0071   YYYZ      -0.0000
      XXZZ   -1855.3520   XYZZ      -0.0000   YYZZ    -954.7083
      XZZZ    -569.2059   YZZZ      -0.0000   ZZZZ   -5072.0325
 -----------------------------------------------------------------
 Calculating analytic gradient of the SCF energy
 Gradient of SCF Energy
            1           2           3           4           5           6
    1  -0.0005226   0.0004323  -0.0001704   0.0001164  -0.0001599   0.0003001
    2  -0.0000000   0.0000000  -0.0000000   0.0000000  -0.0000000  -0.0000000
    3  -0.0001315  -0.0000519  -0.0000065  -0.0002717   0.0000825   0.0004110
            7           8           9          10          11          12
    1   0.0001809   0.0002321  -0.0002992  -0.0000464   0.0000245  -0.0000878
    2  -0.0000000   0.0000000   0.0000000  -0.0000000   0.0000000   0.0000000
    3   0.0002676   0.0000415  -0.0000686  -0.0010657   0.0005683   0.0002251
 Max gradient component =       1.066E-03
 RMS gradient           =       2.719E-04
 Gradient time:  CPU 99.37 s  wall 24.96 s
 Geometry Optimization Parameters
   NAtoms,    NIC,     NZ,  NCons,   NDum,   NFix, NCnnct, MaxDiis
       12      78      12       0       0       0       0       0

 Cartesian Hessian Update
 Hessian updated using BFGS update


** GEOMETRY OPTIMIZATION IN DELOCALIZED INTERNAL COORDINATES **
   Searching for a Minimum

   Optimization Cycle:   4

                       Coordinates (Angstroms)
     ATOM                X               Y               Z
      1  C        -0.0016233454    0.0000000000   -0.0015355216
      2  C        -0.0029455308    0.0000000000    1.4012700635
      3  C         1.2119437276    0.0000000000    2.1018046289
      4  C         2.4313853732    0.0000000000    1.4035277647
      5  C         2.4231184564    0.0000000000   -0.0016225794
      6  C         1.2099211671    0.0000000000   -0.7104223495
      7  Cl       -1.5174706235    0.0000000000   -0.8524765134
      8  Br       -1.6599778084    0.0000000000    2.3329822092
      9  Br        1.1807682147    0.0000000000    4.0043134017
     10  I         4.2792322528    0.0000000000    2.4754517570
     11  Br        4.0710310332    0.0000000000   -0.9542207752
     12  I         1.1801181043    0.0000000000   -2.8392920857
   Point Group: c1    Number of degrees of freedom:    30


   Energy is -22250.336737066

 Hessian updated using BFGS update

 16 Hessian modes will be used to form the next step
  Hessian Eigenvalues:
     0.121616    0.132803    0.196278    0.201110    0.202106    0.242410
     0.249526    0.267054    0.322845    0.403579    0.426728    0.438875
     0.463920    0.464739    0.499252    0.604073

 Minimum search - taking simple RFO step
 Searching for Lamda that Minimizes Along All modes
 Value Taken    Lamda =  -0.00002304
 Step Taken.  Stepsize is  0.007265

                             Maximum     Tolerance    Cnvgd?
         Gradient           0.001900      0.000300      NO
         Displacement       0.004122      0.001200      NO
         Energy change     -0.000011      0.000001      NO


 New Cartesian Coordinates Obtained by Inverse Iteration

 Displacement from previous Coordinates is:  0.018536
 ----------------------------------------------------------------
             Standard Nuclear Orientation (Angstroms)
    I     Atom           X                Y                Z
 ----------------------------------------------------------------
    1      C      -0.0011901653     0.0000000000    -0.0014968449
    2      C      -0.0028622466     0.0000000000     1.4012541959
    3      C       1.2123741143     0.0000000000     2.1014961574
    4      C       2.4320826345     0.0000000000     1.4036648894
    5      C       2.4238604532     0.0000000000    -0.0023580254
    6      C       1.2100321527     0.0000000000    -0.7109714876
    7      Cl     -1.5176353669     0.0000000000    -0.8520011547
    8      Br     -1.6603688252     0.0000000000     2.3323279394
    9      Br      1.1829170792     0.0000000000     4.0041498480
   10      I       4.2774164217     0.0000000000     2.4831076604
   11      Br      4.0700052874     0.0000000000    -0.9589686000
   12      I       1.1788694821     0.0000000000    -2.8404245779
 ----------------------------------------------------------------
 Nuclear Repulsion Energy =        3894.63284453 hartrees
 There are      132 alpha and      132 beta electrons
 Applying Cartesian multipole field
    Component          Value
    ---------          -----
     (2,0,0)        1.00000E-11
     (0,2,0)        2.00000E-11
     (0,0,2)       -3.00000E-11
 Nucleus-field energy     =    -0.0000001041 hartrees
 Requested basis set is 6-311++G(d,p)
 There are 154 shells and 430 basis functions
 A cutoff of  1.0D-11 yielded   7095 shell pairs
 There are     62029 function pairs (     68984 Cartesian)
 Smallest overlap matrix eigenvalue = 3.93E-07

 Q-Chem warning in module stvman/mkSTV.C, line 318:

 Overlap eigenvalue is smaller than square root of threshold
 Use THRESH >= 12 to get rid of this warning

 Linear dependence detected in AO basis
 Tighter screening thresholds may be required for diffuse basis sets
 Use S2THRESH > 14 and THRESH = 14 in case of SCF convergence issues
 Number of orthogonalized atomic orbitals = 428
 Maximum deviation from orthogonality = 1.227E-10
 Guess MOs from SCF MO coefficient file

 -----------------------------------------------------------------------
  General SCF calculation program by
  Eric Jon Sundstrom, Paul Horn, Yuezhi Mao, Dmitri Zuev, Alec White,
  David Stuck, Shaama M.S., Shane Yost, Joonho Lee, David Small,
  Daniel Levine, Susi Lehtola, Hugh Burton, Evgeny Epifanovsky,
  Bang C. Huynh
 -----------------------------------------------------------------------
 Exchange:     0.2000 Hartree-Fock + 0.0800 Slater + 0.7200 B88
 Correlation:  0.1900 VWN1RPA + 0.8100 LYP
 Using SG-1 standard quadrature grid
 using 4 threads for integral computing
 -------------------------------------------------------
 OpenMP Integral computing Module                
 Release: version 2.0, May 2017, Q-Chem Inc. Pleasanton 
 -------------------------------------------------------
 A restricted SCF calculation will be
 performed using DIIS
 SCF converges when DIIS error is below 1.0e-08
 ---------------------------------------
  Cycle       Energy         DIIS error
 ---------------------------------------
    1  -22250.3367384060      2.09e-05  
    2  -22250.3367459937      7.99e-06  
    3  -22250.3367434950      1.27e-05  
    4  -22250.3367474685      2.27e-06  
    5  -22250.3367475971      5.28e-07  
    6  -22250.3367476016      2.04e-07  
    7  -22250.3367476017      3.94e-08  
    8  -22250.3367476012      2.36e-08  
    9  -22250.3367476015      8.97e-09  Convergence criterion met
 ---------------------------------------
 SCF time:   CPU 196.78s  wall 52.00s 
 SCF   energy in the final basis set =   -22250.3367476015
 Total energy in the final basis set =   -22250.3367476015

 --------------------------------------------------------------

                    Orbital Energies (a.u.)
 --------------------------------------------------------------

 Alpha MOs
 -- Occupied --
*****************-482.8567-482.8565-482.8564-176.3201-176.3194-165.7240
********-165.7217-165.7215-165.7210-165.7208-101.5827 -62.5096 -62.5095
-62.5093 -56.3303 -56.3302 -56.3300 -56.3262 -56.3261 -56.3259 -56.3258
-56.3257 -56.3254 -35.8165 -35.8158 -31.3101 -31.3094 -31.3037 -31.3032
-31.3030 -31.3025 -22.9605 -22.9597 -22.9591 -22.9587 -22.9583 -22.9580
-22.9542 -22.9542 -22.9535 -22.9535 -10.2892 -10.2835 -10.2831 -10.2808
-10.2727 -10.2721  -9.4976  -8.7185  -8.7184  -8.7181  -7.2626  -7.2525
 -7.2515  -6.5508  -6.5506  -6.5505  -6.5370  -6.5369  -6.5366  -6.5359
 -6.5359  -6.5354  -6.3659  -6.3652  -4.7790  -4.7783  -4.7636  -4.7629
 -4.7625  -4.7618  -2.6615  -2.6613  -2.6611  -2.6578  -2.6577  -2.6576
 -2.6570  -2.6569  -2.6567  -2.6460  -2.6460  -2.6459  -2.6459  -2.6456
 -2.6455  -2.0447  -2.0438  -2.0401  -2.0395  -2.0393  -2.0386  -2.0260
 -2.0258  -2.0253  -2.0251  -0.9522  -0.8981  -0.8736  -0.8275  -0.8132
 -0.7806  -0.7483  -0.6828  -0.6811  -0.6206  -0.6082  -0.5516  -0.5146
 -0.4627  -0.4579  -0.4513  -0.4369  -0.3957  -0.3944  -0.3843  -0.3829
 -0.3573  -0.3395  -0.3367  -0.3348  -0.3202  -0.3115  -0.2988  -0.2909
 -0.2798  -0.2645  -0.2617  -0.2548
 -- Virtual --
 -0.1081  -0.0709  -0.0695  -0.0591  -0.0450  -0.0216  -0.0059  -0.0007
  0.0126   0.0240   0.0285   0.0413   0.0445   0.0541   0.0585   0.0608
  0.0641   0.0665   0.0702   0.0709   0.0797   0.0857   0.0906   0.0974
  0.1034   0.1039   0.1094   0.1170   0.1262   0.1363   0.1414   0.1464
  0.1549   0.1616   0.1632   0.1783   0.1798   0.1846   0.1904   0.1938
  0.2040   0.2076   0.2084   0.2139   0.2226   0.2268   0.2374   0.2446
  0.2486   0.2533   0.2631   0.2709   0.2868   0.2877   0.2955   0.3032
  0.3659   0.3711   0.3715   0.3788   0.3884   0.3892   0.3947   0.4102
  0.4168   0.4172   0.4227   0.4333   0.4402   0.4404   0.4482   0.4546
  0.4603   0.4719   0.4746   0.4847   0.4950   0.5008   0.5021   0.5090
  0.5161   0.5216   0.5310   0.5341   0.5476   0.5503   0.5544   0.5581
  0.5706   0.5711   0.5748   0.6005   0.6009   0.6156   0.6273   0.6561
  0.6574   0.6789   0.6913   0.7082   0.7136   0.7184   0.7307   0.7487
  0.7585   0.7672   0.7829   0.7870   0.8114   0.8230   0.8359   0.8411
  0.8419   0.8517   0.8610   0.8877   0.8979   0.9263   0.9300   0.9399
  0.9469   0.9964   1.0264   1.0331   1.0559   1.0697   1.1112   1.1352
  1.1612   1.1781   1.1895   1.2170   1.2212   1.2391   1.2721   1.3289
  1.3567   1.3684   1.3813   1.4095   1.4238   1.4652   1.4669   1.4697
  1.4755   1.5469   1.5762   1.5925   1.7197   1.7260   1.7436   1.7602
  1.8104   1.8159   1.8424   1.8446   1.8994   1.9865   2.0083   2.0147
  2.0404   2.0470   2.0981   2.1141   2.1224   2.1801   2.1988   2.2242
  2.2499   2.2537   2.2579   2.2752   2.2937   2.3311   2.3532   2.4495
  2.4772   2.5561   2.5732   2.7095   2.7159   2.8018   2.8207   2.8276
  2.9295   2.9390   3.0287   3.0376   3.0570   3.1456   3.1809   3.3875
  3.4075   3.6214   3.8027   3.8207   3.9467   3.9615   3.9732   3.9843
  3.9919   3.9943   4.0044   4.0142   4.0261   4.0457   4.0486   4.0620
  4.0729   4.0746   4.1057   4.1192   4.1552   4.2090   4.2428   4.2695
  4.2814   4.2867   4.3722   4.4003   4.4348   4.4716   4.5549   4.7984
  6.0136   6.0326   6.0965   6.1179   6.1361   6.1663   6.6777   6.7638
  6.8209   7.5360   7.5486   7.5735   7.6515   7.6623   7.6718   7.7156
  7.7454   7.7906   9.7649  23.1760  23.7559  23.7586  23.9107  23.9195
 23.9959  25.8162  26.1721  26.6140  27.8940  27.9317  28.3501  28.3648
 28.4077  28.4138  28.4269  28.4378  28.5247  28.5287  28.5468  28.5505
 28.5572  28.5577  28.6163  28.6191  28.7219  28.7271  47.9379  48.0151
 48.0633 127.8895 127.9008 127.9389 127.9526 127.9660 127.9764 151.6849
151.7168 215.7573 289.7317 289.7454 289.7706 289.8452 289.8642 289.8720
289.9385 289.9674 290.01211020.73821020.83581020.89541901.84911901.8822
 --------------------------------------------------------------

          Ground-State Mulliken Net Atomic Charges

     Atom                 Charge (a.u.)
  ----------------------------------------
      1 C                     0.454415
      2 C                    -0.063927
      3 C                    -0.142279
      4 C                     0.218572
      5 C                    -0.296516
      6 C                    -0.265068
      7 Cl                    0.563769
      8 Br                   -0.160290
      9 Br                   -0.247988
     10 I                     0.103241
     11 Br                   -0.271363
     12 I                     0.107435
  ----------------------------------------
  Sum of atomic charges =     0.000000

 -----------------------------------------------------------------
                    Cartesian Multipole Moments
 -----------------------------------------------------------------
    Charge (ESU x 10^10)
                -0.0000
    Dipole Moment (Debye)
         X       0.3737      Y      -0.0000      Z      -0.0341
       Tot       0.3752
    Quadrupole Moments (Debye-Ang)
        XX    -152.3019     XY      -0.0000     YY    -159.8941
        XZ       0.4093     YZ      -0.0000     ZZ    -151.0947
    Octopole Moments (Debye-Ang^2)
       XXX    -692.5759    XXY      -0.0000    XYY    -246.0376
       YYY      -0.0000    XXZ     -85.8276    XYZ      -0.0000
       YYZ    -102.2885    XZZ    -228.3025    YZZ      -0.0000
       ZZZ    -301.9702
    Hexadecapole Moments (Debye-Ang^3)
      XXXX   -6093.4823   XXXY      -0.0000   XXYY   -1136.4932
      XYYY      -0.0000   YYYY    -203.9547   XXXZ    -508.2417
      XXYZ      -0.0000   XYYZ    -198.6966   YYYZ      -0.0000
      XXZZ   -1854.4302   XYZZ      -0.0000   YYZZ    -956.0457
      XZZZ    -569.5603   YZZZ      -0.0000   ZZZZ   -5078.5714
 -----------------------------------------------------------------
 Calculating analytic gradient of the SCF energy
 Gradient of SCF Energy
            1           2           3           4           5           6
    1  -0.0003265   0.0002634  -0.0001120   0.0000177  -0.0000725   0.0001315
    2   0.0000000  -0.0000000  -0.0000000   0.0000000  -0.0000000   0.0000000
    3  -0.0000155  -0.0000746  -0.0000337   0.0000849  -0.0001873   0.0001695
            7           8           9          10          11          12
    1   0.0000793   0.0000874   0.0000927  -0.0000425  -0.0000377  -0.0000807
    2   0.0000000   0.0000000   0.0000000  -0.0000000   0.0000000  -0.0000000
    3   0.0002832  -0.0000454  -0.0000728  -0.0000173  -0.0001705   0.0000795
 Max gradient component =       3.265E-04
 RMS gradient           =       1.112E-04
 Gradient time:  CPU 99.15 s  wall 24.90 s
 Geometry Optimization Parameters
   NAtoms,    NIC,     NZ,  NCons,   NDum,   NFix, NCnnct, MaxDiis
       12      78      12       0       0       0       0       0

 Cartesian Hessian Update
 Hessian updated using BFGS update


** GEOMETRY OPTIMIZATION IN DELOCALIZED INTERNAL COORDINATES **
   Searching for a Minimum

   Optimization Cycle:   5

                       Coordinates (Angstroms)
     ATOM                X               Y               Z
      1  C        -0.0011901653    0.0000000000   -0.0014968449
      2  C        -0.0028622466    0.0000000000    1.4012541959
      3  C         1.2123741143    0.0000000000    2.1014961574
      4  C         2.4320826345    0.0000000000    1.4036648894
      5  C         2.4238604532    0.0000000000   -0.0023580254
      6  C         1.2100321527    0.0000000000   -0.7109714876
      7  Cl       -1.5176353669    0.0000000000   -0.8520011547
      8  Br       -1.6603688252    0.0000000000    2.3323279394
      9  Br        1.1829170792    0.0000000000    4.0041498480
     10  I         4.2774164217    0.0000000000    2.4831076604
     11  Br        4.0700052874    0.0000000000   -0.9589686000
     12  I         1.1788694821    0.0000000000   -2.8404245779
   Point Group: c1    Number of degrees of freedom:    30


   Energy is -22250.336747601

 Hessian updated using BFGS update

 17 Hessian modes will be used to form the next step
  Hessian Eigenvalues:
     0.121389    0.128341    0.197023    0.201062    0.201900    0.240318
     0.246372    0.249740    0.278081    0.322403    0.421287    0.427043
     0.436698    0.461249    0.464203    0.512229    0.627917

 Minimum search - taking simple RFO step
 Searching for Lamda that Minimizes Along All modes
 Value Taken    Lamda =  -0.00000170
 Step Taken.  Stepsize is  0.002526

                             Maximum     Tolerance    Cnvgd?
         Gradient           0.000444      0.000300      NO
         Displacement       0.001467      0.001200      NO
         Energy change     -0.000011      0.000001      NO


 New Cartesian Coordinates Obtained by Inverse Iteration

 Displacement from previous Coordinates is:  0.005105
 ----------------------------------------------------------------
             Standard Nuclear Orientation (Angstroms)
    I     Atom           X                Y                Z
 ----------------------------------------------------------------
    1      C      -0.0012787854     0.0000000000    -0.0015702814
    2      C      -0.0033274296     0.0000000000     1.4015634780
    3      C       1.2122835055     0.0000000000     2.1017340416
    4      C       2.4319617277     0.0000000000     1.4036966583
    5      C       2.4236612749     0.0000000000    -0.0022465121
    6      C       1.2098612441     0.0000000000    -0.7112104860
    7      Cl     -1.5172225291     0.0000000000    -0.8536313142
    8      Br     -1.6606857328     0.0000000000     2.3335273185
    9      Br      1.1833156776     0.0000000000     4.0046056970
   10      I       4.2780864168     0.0000000000     2.4825443888
   11      Br      4.0701403328     0.0000000000    -0.9581147792
   12      I       1.1787053185     0.0000000000    -2.8411182093
 ----------------------------------------------------------------
 Nuclear Repulsion Energy =        3894.21057495 hartrees
 There are      132 alpha and      132 beta electrons
 Applying Cartesian multipole field
    Component          Value
    ---------          -----
     (2,0,0)        1.00000E-11
     (0,2,0)        2.00000E-11
     (0,0,2)       -3.00000E-11
 Nucleus-field energy     =    -0.0000001041 hartrees
 Requested basis set is 6-311++G(d,p)
 There are 154 shells and 430 basis functions
 A cutoff of  1.0D-11 yielded   7095 shell pairs
 There are     62029 function pairs (     68984 Cartesian)
 Smallest overlap matrix eigenvalue = 3.94E-07

 Q-Chem warning in module stvman/mkSTV.C, line 318:

 Overlap eigenvalue is smaller than square root of threshold
 Use THRESH >= 12 to get rid of this warning

 Linear dependence detected in AO basis
 Tighter screening thresholds may be required for diffuse basis sets
 Use S2THRESH > 14 and THRESH = 14 in case of SCF convergence issues
 Number of orthogonalized atomic orbitals = 428
 Maximum deviation from orthogonality = 2.195E-10
 Guess MOs from SCF MO coefficient file

 -----------------------------------------------------------------------
  General SCF calculation program by
  Eric Jon Sundstrom, Paul Horn, Yuezhi Mao, Dmitri Zuev, Alec White,
  David Stuck, Shaama M.S., Shane Yost, Joonho Lee, David Small,
  Daniel Levine, Susi Lehtola, Hugh Burton, Evgeny Epifanovsky,
  Bang C. Huynh
 -----------------------------------------------------------------------
 Exchange:     0.2000 Hartree-Fock + 0.0800 Slater + 0.7200 B88
 Correlation:  0.1900 VWN1RPA + 0.8100 LYP
 Using SG-1 standard quadrature grid
 using 4 threads for integral computing
 -------------------------------------------------------
 OpenMP Integral computing Module                
 Release: version 2.0, May 2017, Q-Chem Inc. Pleasanton 
 -------------------------------------------------------
 A restricted SCF calculation will be
 performed using DIIS
 SCF converges when DIIS error is below 1.0e-08
 ---------------------------------------
  Cycle       Energy         DIIS error
 ---------------------------------------
    1  -22250.3367469451      8.59e-06  
    2  -22250.3367479558      2.64e-06  
    3  -22250.3367475565      4.78e-06  
    4  -22250.3367481243      4.33e-07  
    5  -22250.3367481283      1.14e-07  
    6  -22250.3367481292      6.66e-08  
    7  -22250.3367481277      2.40e-08  
    8  -22250.3367481262      8.43e-09  Convergence criterion met
 ---------------------------------------
 SCF time:   CPU 175.61s  wall 47.00s 
 SCF   energy in the final basis set =   -22250.3367481262
 Total energy in the final basis set =   -22250.3367481262

 --------------------------------------------------------------

                    Orbital Energies (a.u.)
 --------------------------------------------------------------

 Alpha MOs
 -- Occupied --
*****************-482.8567-482.8565-482.8564-176.3201-176.3194-165.7240
********-165.7218-165.7215-165.7210-165.7208-101.5827 -62.5096 -62.5095
-62.5093 -56.3303 -56.3302 -56.3301 -56.3262 -56.3261 -56.3259 -56.3258
-56.3257 -56.3255 -35.8166 -35.8158 -31.3101 -31.3094 -31.3038 -31.3032
-31.3030 -31.3025 -22.9605 -22.9597 -22.9591 -22.9587 -22.9583 -22.9580
-22.9543 -22.9543 -22.9535 -22.9535 -10.2893 -10.2835 -10.2832 -10.2810
-10.2728 -10.2722  -9.4976  -8.7185  -8.7184  -8.7182  -7.2626  -7.2525
 -7.2515  -6.5508  -6.5505  -6.5505  -6.5370  -6.5369  -6.5366  -6.5359
 -6.5359  -6.5355  -6.3659  -6.3652  -4.7790  -4.7783  -4.7636  -4.7629
 -4.7625  -4.7618  -2.6615  -2.6612  -2.6612  -2.6578  -2.6577  -2.6576
 -2.6570  -2.6569  -2.6567  -2.6460  -2.6460  -2.6459  -2.6459  -2.6456
 -2.6455  -2.0447  -2.0438  -2.0401  -2.0395  -2.0393  -2.0386  -2.0260
 -2.0259  -2.0253  -2.0251  -0.9521  -0.8980  -0.8736  -0.8275  -0.8132
 -0.7806  -0.7482  -0.6828  -0.6811  -0.6206  -0.6082  -0.5515  -0.5145
 -0.4626  -0.4579  -0.4513  -0.4369  -0.3957  -0.3943  -0.3843  -0.3829
 -0.3572  -0.3395  -0.3367  -0.3348  -0.3202  -0.3115  -0.2989  -0.2909
 -0.2798  -0.2645  -0.2617  -0.2548
 -- Virtual --
 -0.1082  -0.0710  -0.0695  -0.0592  -0.0450  -0.0216  -0.0060  -0.0007
  0.0125   0.0240   0.0285   0.0413   0.0445   0.0540   0.0585   0.0608
  0.0640   0.0665   0.0702   0.0709   0.0797   0.0857   0.0906   0.0973
  0.1034   0.1039   0.1094   0.1170   0.1262   0.1363   0.1414   0.1464
  0.1549   0.1616   0.1632   0.1783   0.1798   0.1846   0.1904   0.1938
  0.2039   0.2076   0.2084   0.2139   0.2225   0.2267   0.2374   0.2446
  0.2486   0.2533   0.2631   0.2709   0.2867   0.2876   0.2955   0.3032
  0.3659   0.3711   0.3715   0.3787   0.3883   0.3892   0.3947   0.4102
  0.4168   0.4171   0.4227   0.4333   0.4402   0.4404   0.4482   0.4546
  0.4604   0.4719   0.4745   0.4847   0.4951   0.5008   0.5021   0.5089
  0.5160   0.5217   0.5309   0.5341   0.5476   0.5502   0.5544   0.5581
  0.5705   0.5711   0.5747   0.6005   0.6008   0.6155   0.6273   0.6560
  0.6573   0.6788   0.6913   0.7081   0.7136   0.7184   0.7305   0.7487
  0.7585   0.7672   0.7829   0.7869   0.8113   0.8231   0.8359   0.8411
  0.8419   0.8517   0.8609   0.8878   0.8979   0.9261   0.9299   0.9399
  0.9468   0.9963   1.0262   1.0330   1.0558   1.0696   1.1111   1.1352
  1.1612   1.1779   1.1893   1.2169   1.2210   1.2391   1.2721   1.3286
  1.3567   1.3683   1.3813   1.4098   1.4238   1.4651   1.4669   1.4695
  1.4753   1.5467   1.5761   1.5924   1.7196   1.7259   1.7435   1.7601
  1.8103   1.8157   1.8424   1.8444   1.8993   1.9865   2.0083   2.0146
  2.0403   2.0469   2.0980   2.1141   2.1223   2.1799   2.1985   2.2240
  2.2497   2.2537   2.2576   2.2749   2.2937   2.3310   2.3531   2.4495
  2.4772   2.5559   2.5732   2.7095   2.7159   2.8016   2.8207   2.8275
  2.9294   2.9389   3.0285   3.0375   3.0567   3.1454   3.1806   3.3874
  3.4072   3.6210   3.8025   3.8205   3.9467   3.9614   3.9731   3.9842
  3.9919   3.9943   4.0044   4.0142   4.0261   4.0457   4.0485   4.0620
  4.0728   4.0746   4.1057   4.1192   4.1551   4.2088   4.2428   4.2695
  4.2813   4.2866   4.3721   4.4003   4.4348   4.4714   4.5547   4.7981
  6.0136   6.0326   6.0964   6.1179   6.1361   6.1661   6.6775   6.7638
  6.8207   7.5360   7.5486   7.5735   7.6514   7.6622   7.6719   7.7155
  7.7454   7.7904   9.7647  23.1760  23.7557  23.7580  23.9104  23.9188
 23.9953  25.8162  26.1718  26.6133  27.8939  27.9315  28.3501  28.3648
 28.4077  28.4137  28.4268  28.4377  28.5247  28.5287  28.5468  28.5504
 28.5572  28.5576  28.6163  28.6190  28.7218  28.7271  47.9378  48.0151
 48.0631 127.8895 127.9008 127.9389 127.9525 127.9660 127.9763 151.6848
151.7167 215.7571 289.7317 289.7454 289.7705 289.8450 289.8641 289.8721
289.9384 289.9673 290.01201020.73801020.83581020.89521901.84901901.8821
 --------------------------------------------------------------

          Ground-State Mulliken Net Atomic Charges

     Atom                 Charge (a.u.)
  ----------------------------------------
      1 C                     0.455429
      2 C                    -0.064228
      3 C                    -0.142613
      4 C                     0.218341
      5 C                    -0.298654
      6 C                    -0.263423
      7 Cl                    0.563835
      8 Br                   -0.160096
      9 Br                   -0.247905
     10 I                     0.103256
     11 Br                   -0.271472
     12 I                     0.107530
  ----------------------------------------
  Sum of atomic charges =     0.000000

 -----------------------------------------------------------------
                    Cartesian Multipole Moments
 -----------------------------------------------------------------
    Charge (ESU x 10^10)
                -0.0000
    Dipole Moment (Debye)
         X       0.3748      Y       0.0000      Z      -0.0344
       Tot       0.3763
    Quadrupole Moments (Debye-Ang)
        XX    -152.3009     XY      -0.0000     YY    -159.8985
        XZ       0.4079     YZ       0.0000     ZZ    -151.0892
    Octopole Moments (Debye-Ang^2)
       XXX    -692.5389    XXY       0.0000    XYY    -246.0570
       YYY       0.0000    XXZ     -85.8014    XYZ      -0.0000
       YYZ    -102.2844    XZZ    -228.3729    YZZ       0.0000
       ZZZ    -301.9725
    Hexadecapole Moments (Debye-Ang^3)
      XXXX   -6094.0493   XXXY       0.0000   XXYY   -1136.6859
      XYYY       0.0000   YYYY    -203.9651   XXXZ    -508.2777
      XXYZ      -0.0000   XYYZ    -198.7467   YYYZ       0.0000
      XXZZ   -1854.9206   XYZZ      -0.0000   YYZZ    -956.2806
      XZZZ    -569.8087   YZZZ       0.0000   ZZZZ   -5079.7005
 -----------------------------------------------------------------
 Calculating analytic gradient of the SCF energy
 Gradient of SCF Energy
            1           2           3           4           5           6
    1  -0.0001964   0.0000985   0.0000094   0.0000494  -0.0000389   0.0000287
    2  -0.0000000   0.0000000   0.0000000  -0.0000000   0.0000000   0.0000000
    3  -0.0000876   0.0000548   0.0000201   0.0000119  -0.0000847   0.0000413
            7           8           9          10          11          12
    1   0.0000711  -0.0000195   0.0000944   0.0000714  -0.0000229  -0.0001451
    2   0.0000000   0.0000000  -0.0000000  -0.0000000  -0.0000000   0.0000000
    3   0.0000146   0.0001587   0.0000251  -0.0000540  -0.0000475  -0.0000526
 Max gradient component =       1.964E-04
 RMS gradient           =       6.418E-05
 Gradient time:  CPU 98.99 s  wall 24.86 s
 Geometry Optimization Parameters
   NAtoms,    NIC,     NZ,  NCons,   NDum,   NFix, NCnnct, MaxDiis
       12      78      12       0       0       0       0       0

 Cartesian Hessian Update
 Hessian updated using BFGS update


** GEOMETRY OPTIMIZATION IN DELOCALIZED INTERNAL COORDINATES **
   Searching for a Minimum

   Optimization Cycle:   6

                       Coordinates (Angstroms)
     ATOM                X               Y               Z
      1  C        -0.0012787854    0.0000000000   -0.0015702814
      2  C        -0.0033274296    0.0000000000    1.4015634780
      3  C         1.2122835055    0.0000000000    2.1017340416
      4  C         2.4319617277    0.0000000000    1.4036966583
      5  C         2.4236612749    0.0000000000   -0.0022465121
      6  C         1.2098612441    0.0000000000   -0.7112104860
      7  Cl       -1.5172225291    0.0000000000   -0.8536313142
      8  Br       -1.6606857328    0.0000000000    2.3335273185
      9  Br        1.1833156776    0.0000000000    4.0046056970
     10  I         4.2780864168    0.0000000000    2.4825443888
     11  Br        4.0701403328    0.0000000000   -0.9581147792
     12  I         1.1787053185    0.0000000000   -2.8411182093
   Point Group: c1    Number of degrees of freedom:    30


   Energy is -22250.336748126

 Hessian updated using BFGS update

 18 Hessian modes will be used to form the next step
  Hessian Eigenvalues:
     0.123445    0.133486    0.198569    0.201550    0.202325    0.215344
     0.245723    0.249770    0.263393    0.307906    0.335594    0.421652
     0.426961    0.455171    0.459704    0.492057    0.557270    0.612255

 Minimum search - taking simple RFO step
 Searching for Lamda that Minimizes Along All modes
 Value Taken    Lamda =   0.00000000
 Step Taken.  Stepsize is  0.001053

                             Maximum     Tolerance    Cnvgd?
         Gradient           0.000306      0.000300      NO
         Displacement       0.000662      0.001200     YES
         Energy change     -0.000001      0.000001     YES


 New Cartesian Coordinates Obtained by Inverse Iteration

 Displacement from previous Coordinates is:  0.002197
 ----------------------------------------------------------------
             Standard Nuclear Orientation (Angstroms)
    I     Atom           X                Y                Z
 ----------------------------------------------------------------
    1      C      -0.0011887705     0.0000000000    -0.0014665371
    2      C      -0.0033140611     0.0000000000     1.4015724319
    3      C       1.2122956113     0.0000000000     2.1017262574
    4      C       2.4319085057     0.0000000000     1.4036341479
    5      C       2.4236137394     0.0000000000    -0.0022312644
    6      C       1.2098514439     0.0000000000    -0.7112201704
    7      Cl     -1.5175964489     0.0000000000    -0.8529841317
    8      Br     -1.6607246434     0.0000000000     2.3331001919
    9      Br      1.1832565336     0.0000000000     4.0045664317
   10      I       4.2780378044     0.0000000000     2.4822701977
   11      Br      4.0699933105     0.0000000000    -0.9582253506
   12      I       1.1793679962     0.0000000000    -2.8409622044
 ----------------------------------------------------------------
 Nuclear Repulsion Energy =        3894.35552376 hartrees
 There are      132 alpha and      132 beta electrons
 Applying Cartesian multipole field
    Component          Value
    ---------          -----
     (2,0,0)        1.00000E-11
     (0,2,0)        2.00000E-11
     (0,0,2)       -3.00000E-11
 Nucleus-field energy     =    -0.0000001041 hartrees
 Requested basis set is 6-311++G(d,p)
 There are 154 shells and 430 basis functions
 A cutoff of  1.0D-11 yielded   7095 shell pairs
 There are     62029 function pairs (     68984 Cartesian)
 Smallest overlap matrix eigenvalue = 3.94E-07

 Q-Chem warning in module stvman/mkSTV.C, line 318:

 Overlap eigenvalue is smaller than square root of threshold
 Use THRESH >= 12 to get rid of this warning

 Linear dependence detected in AO basis
 Tighter screening thresholds may be required for diffuse basis sets
 Use S2THRESH > 14 and THRESH = 14 in case of SCF convergence issues
 Number of orthogonalized atomic orbitals = 428
 Maximum deviation from orthogonality = 1.006E-10
 Guess MOs from SCF MO coefficient file

 -----------------------------------------------------------------------
  General SCF calculation program by
  Eric Jon Sundstrom, Paul Horn, Yuezhi Mao, Dmitri Zuev, Alec White,
  David Stuck, Shaama M.S., Shane Yost, Joonho Lee, David Small,
  Daniel Levine, Susi Lehtola, Hugh Burton, Evgeny Epifanovsky,
  Bang C. Huynh
 -----------------------------------------------------------------------
 Exchange:     0.2000 Hartree-Fock + 0.0800 Slater + 0.7200 B88
 Correlation:  0.1900 VWN1RPA + 0.8100 LYP
 Using SG-1 standard quadrature grid
 using 4 threads for integral computing
 -------------------------------------------------------
 OpenMP Integral computing Module                
 Release: version 2.0, May 2017, Q-Chem Inc. Pleasanton 
 -------------------------------------------------------
 A restricted SCF calculation will be
 performed using DIIS
 SCF converges when DIIS error is below 1.0e-08
 ---------------------------------------
  Cycle       Energy         DIIS error
 ---------------------------------------
    1  -22250.3367481107      3.01e-06  
    2  -22250.3367482811      9.14e-07  
    3  -22250.3367482500      1.44e-06  
    4  -22250.3367483011      3.03e-07  
    5  -22250.3367483029      8.46e-08  
    6  -22250.3367483001      2.76e-08  
    7  -22250.3367482973      1.53e-08  
    8  -22250.3367482963      3.13e-09  Convergence criterion met
 ---------------------------------------
 SCF time:   CPU 171.52s  wall 46.00s 
 SCF   energy in the final basis set =   -22250.3367482963
 Total energy in the final basis set =   -22250.3367482963

 --------------------------------------------------------------

                    Orbital Energies (a.u.)
 --------------------------------------------------------------

 Alpha MOs
 -- Occupied --
*****************-482.8567-482.8565-482.8564-176.3201-176.3194-165.7240
********-165.7218-165.7215-165.7210-165.7208-101.5827 -62.5096 -62.5095
-62.5093 -56.3303 -56.3302 -56.3301 -56.3262 -56.3261 -56.3259 -56.3258
-56.3257 -56.3255 -35.8166 -35.8158 -31.3101 -31.3094 -31.3038 -31.3032
-31.3030 -31.3025 -22.9605 -22.9597 -22.9591 -22.9587 -22.9583 -22.9580
-22.9543 -22.9543 -22.9535 -22.9535 -10.2892 -10.2835 -10.2832 -10.2809
-10.2727 -10.2722  -9.4976  -8.7185  -8.7184  -8.7182  -7.2626  -7.2525
 -7.2515  -6.5508  -6.5505  -6.5505  -6.5370  -6.5369  -6.5366  -6.5359
 -6.5359  -6.5355  -6.3659  -6.3652  -4.7790  -4.7783  -4.7636  -4.7629
 -4.7625  -4.7618  -2.6615  -2.6612  -2.6612  -2.6578  -2.6577  -2.6576
 -2.6570  -2.6569  -2.6567  -2.6460  -2.6460  -2.6459  -2.6459  -2.6456
 -2.6455  -2.0447  -2.0438  -2.0401  -2.0395  -2.0393  -2.0386  -2.0260
 -2.0259  -2.0253  -2.0251  -0.9521  -0.8980  -0.8736  -0.8275  -0.8132
 -0.7806  -0.7482  -0.6828  -0.6811  -0.6206  -0.6082  -0.5515  -0.5145
 -0.4626  -0.4579  -0.4513  -0.4369  -0.3957  -0.3943  -0.3843  -0.3829
 -0.3572  -0.3395  -0.3367  -0.3348  -0.3202  -0.3115  -0.2988  -0.2909
 -0.2798  -0.2645  -0.2617  -0.2548
 -- Virtual --
 -0.1082  -0.0710  -0.0695  -0.0592  -0.0450  -0.0216  -0.0060  -0.0007
  0.0125   0.0240   0.0284   0.0413   0.0445   0.0540   0.0585   0.0608
  0.0640   0.0665   0.0702   0.0709   0.0797   0.0857   0.0906   0.0973
  0.1034   0.1039   0.1094   0.1170   0.1262   0.1363   0.1414   0.1464
  0.1549   0.1616   0.1632   0.1783   0.1798   0.1846   0.1904   0.1938
  0.2039   0.2076   0.2084   0.2139   0.2225   0.2268   0.2374   0.2446
  0.2486   0.2533   0.2631   0.2709   0.2867   0.2876   0.2955   0.3032
  0.3659   0.3711   0.3716   0.3787   0.3883   0.3892   0.3947   0.4102
  0.4168   0.4171   0.4227   0.4333   0.4402   0.4404   0.4481   0.4546
  0.4604   0.4719   0.4745   0.4847   0.4951   0.5008   0.5021   0.5089
  0.5161   0.5217   0.5309   0.5341   0.5476   0.5503   0.5544   0.5581
  0.5705   0.5711   0.5747   0.6005   0.6008   0.6156   0.6273   0.6560
  0.6573   0.6788   0.6913   0.7081   0.7136   0.7184   0.7306   0.7487
  0.7585   0.7671   0.7830   0.7869   0.8113   0.8231   0.8359   0.8411
  0.8420   0.8517   0.8609   0.8878   0.8979   0.9261   0.9299   0.9399
  0.9468   0.9963   1.0263   1.0330   1.0559   1.0696   1.1111   1.1352
  1.1611   1.1780   1.1894   1.2169   1.2210   1.2391   1.2721   1.3286
  1.3567   1.3683   1.3814   1.4099   1.4238   1.4651   1.4669   1.4695
  1.4753   1.5467   1.5762   1.5924   1.7196   1.7259   1.7435   1.7602
  1.8104   1.8158   1.8424   1.8444   1.8993   1.9865   2.0083   2.0146
  2.0403   2.0469   2.0981   2.1141   2.1223   2.1800   2.1985   2.2240
  2.2497   2.2537   2.2576   2.2750   2.2937   2.3310   2.3531   2.4495
  2.4772   2.5559   2.5732   2.7095   2.7159   2.8017   2.8207   2.8275
  2.9294   2.9389   3.0285   3.0375   3.0568   3.1455   3.1806   3.3875
  3.4072   3.6211   3.8025   3.8206   3.9467   3.9615   3.9731   3.9842
  3.9919   3.9943   4.0044   4.0142   4.0261   4.0457   4.0485   4.0620
  4.0728   4.0746   4.1057   4.1192   4.1551   4.2088   4.2428   4.2695
  4.2813   4.2867   4.3721   4.4002   4.4348   4.4715   4.5548   4.7982
  6.0136   6.0326   6.0964   6.1179   6.1361   6.1662   6.6776   6.7638
  6.8207   7.5360   7.5486   7.5735   7.6514   7.6623   7.6719   7.7156
  7.7454   7.7905   9.7647  23.1760  23.7558  23.7582  23.9106  23.9189
 23.9955  25.8162  26.1718  26.6132  27.8939  27.9315  28.3501  28.3648
 28.4077  28.4137  28.4268  28.4378  28.5247  28.5287  28.5468  28.5504
 28.5572  28.5577  28.6163  28.6190  28.7218  28.7271  47.9379  48.0151
 48.0631 127.8895 127.9008 127.9389 127.9525 127.9660 127.9764 151.6848
151.7167 215.7571 289.7317 289.7454 289.7705 289.8451 289.8642 289.8721
289.9384 289.9674 290.01201020.73811020.83581020.89521901.84901901.8821
 --------------------------------------------------------------

          Ground-State Mulliken Net Atomic Charges

     Atom                 Charge (a.u.)
  ----------------------------------------
      1 C                     0.456272
      2 C                    -0.064082
      3 C                    -0.142815
      4 C                     0.218398
      5 C                    -0.298480
      6 C                    -0.264264
      7 Cl                    0.563734
      8 Br                   -0.160125
      9 Br                   -0.247885
     10 I                     0.103234
     11 Br                   -0.271544
     12 I                     0.107558
  ----------------------------------------
  Sum of atomic charges =     0.000000

 -----------------------------------------------------------------
                    Cartesian Multipole Moments
 -----------------------------------------------------------------
    Charge (ESU x 10^10)
                -0.0000
    Dipole Moment (Debye)
         X       0.3755      Y       0.0000      Z      -0.0346
       Tot       0.3771
    Quadrupole Moments (Debye-Ang)
        XX    -152.2980     XY       0.0000     YY    -159.8972
        XZ       0.4001     YZ       0.0000     ZZ    -151.0914
    Octopole Moments (Debye-Ang^2)
       XXX    -692.5750    XXY       0.0000    XYY    -246.0632
       YYY       0.0000    XXZ     -85.8124    XYZ       0.0000
       YYZ    -102.2782    XZZ    -228.3634    YZZ       0.0000
       ZZZ    -301.9727
    Hexadecapole Moments (Debye-Ang^3)
      XXXX   -6094.1723   XXXY       0.0000   XXYY   -1136.7020
      XYYY       0.0000   YYYY    -203.9617   XXXZ    -508.0749
      XXYZ       0.0000   XYYZ    -198.6568   YYYZ      -0.0000
      XXZZ   -1854.8412   XYZZ       0.0000   YYZZ    -956.1573
      XZZZ    -569.6524   YZZZ      -0.0000   ZZZZ   -5079.0725
 -----------------------------------------------------------------
 Calculating analytic gradient of the SCF energy
 Gradient of SCF Energy
            1           2           3           4           5           6
    1  -0.0001029   0.0000414   0.0000335   0.0000274  -0.0000414   0.0000194
    2  -0.0000000   0.0000000  -0.0000000   0.0000000   0.0000000  -0.0000000
    3  -0.0000080   0.0000322   0.0000076  -0.0000265  -0.0000477   0.0000304
            7           8           9          10          11          12
    1  -0.0000201   0.0000133   0.0000885   0.0000508  -0.0000539  -0.0000560
    2  -0.0000000  -0.0000000  -0.0000000  -0.0000000  -0.0000000  -0.0000000
    3   0.0000937   0.0000746   0.0000157  -0.0000844  -0.0000633  -0.0000243
 Max gradient component =       1.029E-04
 RMS gradient           =       4.240E-05
 Gradient time:  CPU 99.34 s  wall 24.95 s
 Geometry Optimization Parameters
   NAtoms,    NIC,     NZ,  NCons,   NDum,   NFix, NCnnct, MaxDiis
       12      78      12       0       0       0       0       0

 Cartesian Hessian Update
 Hessian updated using BFGS update


** GEOMETRY OPTIMIZATION IN DELOCALIZED INTERNAL COORDINATES **
   Searching for a Minimum

   Optimization Cycle:   7

                       Coordinates (Angstroms)
     ATOM                X               Y               Z
      1  C        -0.0011887705    0.0000000000   -0.0014665371
      2  C        -0.0033140611    0.0000000000    1.4015724319
      3  C         1.2122956113    0.0000000000    2.1017262574
      4  C         2.4319085057    0.0000000000    1.4036341479
      5  C         2.4236137394    0.0000000000   -0.0022312644
      6  C         1.2098514439    0.0000000000   -0.7112201704
      7  Cl       -1.5175964489    0.0000000000   -0.8529841317
      8  Br       -1.6607246434    0.0000000000    2.3331001919
      9  Br        1.1832565336    0.0000000000    4.0045664317
     10  I         4.2780378044    0.0000000000    2.4822701977
     11  Br        4.0699933105    0.0000000000   -0.9582253506
     12  I         1.1793679962    0.0000000000   -2.8409622044
   Point Group: c1    Number of degrees of freedom:    30


   Energy is -22250.336748296

 Hessian updated using BFGS update

 19 Hessian modes will be used to form the next step
  Hessian Eigenvalues:
     0.116721    0.129059    0.184343    0.200114    0.202177    0.212790
     0.246143    0.249758    0.249841    0.272508    0.306055    0.399515
     0.422727    0.426931    0.431516    0.459298    0.507699    0.600187
     0.615625

 Minimum search - taking simple RFO step
 Searching for Lamda that Minimizes Along All modes
 Value Taken    Lamda =   0.00000000
 Step Taken.  Stepsize is  0.000573

                             Maximum     Tolerance    Cnvgd?
         Gradient           0.000118      0.000300     YES
         Displacement       0.000310      0.001200     YES
         Energy change     -0.000000      0.000001     YES


                       Distance Matrix (Angstroms)
             C (  1)   C (  2)   C (  3)   C (  4)   C (  5)   C (  6)
   C (  2)  1.403041
   C (  3)  2.428161  1.402827
   C (  4)  2.809674  2.435223  1.405272
   C (  5)  2.424803  2.803684  2.427742  1.405890
   C (  6)  1.403698  2.436322  2.812947  2.442546  1.405661
   Cl(  7)  1.739130  2.715893  4.022763  4.548727  4.031987  2.731130
   Br(  8)  2.864308  1.901251  2.882322  4.196850  4.704848  4.184267
   Br(  9)  4.177465  2.860687  1.903062  2.885131  4.194391  4.715862
   I ( 10)  4.947800  4.415641  3.089270  2.138142  3.100264  4.428561
   Br( 11)  4.182094  4.707492  4.186853  2.874318  1.903809  2.870788
   I ( 12)  3.075134  4.404298  4.942798  4.425546  3.099442  2.129960
             Cl(  7)   Br(  8)   Br(  9)   I ( 10)   Br( 11)
   Br(  8)  3.189298
   Br(  9)  5.557914  3.298792
   I ( 10)  6.686800  5.940636  3.448921
   Br( 11)  5.588581  6.608627  5.741302  3.446780
   I ( 12)  3.350474  5.902292  6.845530  6.159428  3.449697

 Final energy is   -22250.336748296337     


 ******************************
 **  OPTIMIZATION CONVERGED  **
 ******************************

                       Coordinates (Angstroms)
     ATOM                X               Y               Z
      1  C        -0.0011887705    0.0000000000   -0.0014665371
      2  C        -0.0033140611    0.0000000000    1.4015724319
      3  C         1.2122956113    0.0000000000    2.1017262574
      4  C         2.4319085057    0.0000000000    1.4036341479
      5  C         2.4236137394    0.0000000000   -0.0022312644
      6  C         1.2098514439    0.0000000000   -0.7112201704
      7  Cl       -1.5175964489    0.0000000000   -0.8529841317
      8  Br       -1.6607246434    0.0000000000    2.3331001919
      9  Br        1.1832565336    0.0000000000    4.0045664317
     10  I         4.2780378044    0.0000000000    2.4822701977
     11  Br        4.0699933105    0.0000000000   -0.9582253506
     12  I         1.1793679962    0.0000000000   -2.8409622044

Z-matrix Print:
$molecule
0 1
I 
C  1 2.138142
C  2 1.405272 1 119.917266
C  3 1.402827 2 120.273064 1 -180.000000 0
C  4 1.403041 3 119.853831 2 -0.000000 0
C  5 1.403698 4 120.460053 3 -0.000000 0
C  6 1.405661 5 119.336468 4 -0.000000 0
Cl 5 1.739130 4 119.228991 3 -180.000000 0
Br 4 1.901251 3 120.721737 2 -180.000000 0
Br 3 1.903062 2 120.660633 1 -0.000000 0
Br 7 1.903809 6 119.567519 5 -180.000000 0
I  6 2.129960 5 119.553233 4 -180.000000 0
$end


 --------------------------------------------------------------

                    Orbital Energies (a.u.)
 --------------------------------------------------------------

 Alpha MOs
 -- Occupied --
*****************-482.8567-482.8565-482.8564-176.3201-176.3194-165.7240
********-165.7218-165.7215-165.7210-165.7208-101.5827 -62.5096 -62.5095
-62.5093 -56.3303 -56.3302 -56.3301 -56.3262 -56.3261 -56.3259 -56.3258
-56.3257 -56.3255 -35.8166 -35.8158 -31.3101 -31.3094 -31.3038 -31.3032
-31.3030 -31.3025 -22.9605 -22.9597 -22.9591 -22.9587 -22.9583 -22.9580
-22.9543 -22.9543 -22.9535 -22.9535 -10.2892 -10.2835 -10.2832 -10.2809
-10.2727 -10.2722  -9.4976  -8.7185  -8.7184  -8.7182  -7.2626  -7.2525
 -7.2515  -6.5508  -6.5505  -6.5505  -6.5370  -6.5369  -6.5366  -6.5359
 -6.5359  -6.5355  -6.3659  -6.3652  -4.7790  -4.7783  -4.7636  -4.7629
 -4.7625  -4.7618  -2.6615  -2.6612  -2.6612  -2.6578  -2.6577  -2.6576
 -2.6570  -2.6569  -2.6567  -2.6460  -2.6460  -2.6459  -2.6459  -2.6456
 -2.6455  -2.0447  -2.0438  -2.0401  -2.0395  -2.0393  -2.0386  -2.0260
 -2.0259  -2.0253  -2.0251  -0.9521  -0.8980  -0.8736  -0.8275  -0.8132
 -0.7806  -0.7482  -0.6828  -0.6811  -0.6206  -0.6082  -0.5515  -0.5145
 -0.4626  -0.4579  -0.4513  -0.4369  -0.3957  -0.3943  -0.3843  -0.3829
 -0.3572  -0.3395  -0.3367  -0.3348  -0.3202  -0.3115  -0.2988  -0.2909
 -0.2798  -0.2645  -0.2617  -0.2548
 -- Virtual --
 -0.1082  -0.0710  -0.0695  -0.0592  -0.0450  -0.0216  -0.0060  -0.0007
  0.0125   0.0240   0.0284   0.0413   0.0445   0.0540   0.0585   0.0608
  0.0640   0.0665   0.0702   0.0709   0.0797   0.0857   0.0906   0.0973
  0.1034   0.1039   0.1094   0.1170   0.1262   0.1363   0.1414   0.1464
  0.1549   0.1616   0.1632   0.1783   0.1798   0.1846   0.1904   0.1938
  0.2039   0.2076   0.2084   0.2139   0.2225   0.2268   0.2374   0.2446
  0.2486   0.2533   0.2631   0.2709   0.2867   0.2876   0.2955   0.3032
  0.3659   0.3711   0.3716   0.3787   0.3883   0.3892   0.3947   0.4102
  0.4168   0.4171   0.4227   0.4333   0.4402   0.4404   0.4481   0.4546
  0.4604   0.4719   0.4745   0.4847   0.4951   0.5008   0.5021   0.5089
  0.5161   0.5217   0.5309   0.5341   0.5476   0.5503   0.5544   0.5581
  0.5705   0.5711   0.5747   0.6005   0.6008   0.6156   0.6273   0.6560
  0.6573   0.6788   0.6913   0.7081   0.7136   0.7184   0.7306   0.7487
  0.7585   0.7671   0.7830   0.7869   0.8113   0.8231   0.8359   0.8411
  0.8420   0.8517   0.8609   0.8878   0.8979   0.9261   0.9299   0.9399
  0.9468   0.9963   1.0263   1.0330   1.0559   1.0696   1.1111   1.1352
  1.1611   1.1780   1.1894   1.2169   1.2210   1.2391   1.2721   1.3286
  1.3567   1.3683   1.3814   1.4099   1.4238   1.4651   1.4669   1.4695
  1.4753   1.5467   1.5762   1.5924   1.7196   1.7259   1.7435   1.7602
  1.8104   1.8158   1.8424   1.8444   1.8993   1.9865   2.0083   2.0146
  2.0403   2.0469   2.0981   2.1141   2.1223   2.1800   2.1985   2.2240
  2.2497   2.2537   2.2576   2.2750   2.2937   2.3310   2.3531   2.4495
  2.4772   2.5559   2.5732   2.7095   2.7159   2.8017   2.8207   2.8275
  2.9294   2.9389   3.0285   3.0375   3.0568   3.1455   3.1806   3.3875
  3.4072   3.6211   3.8025   3.8206   3.9467   3.9615   3.9731   3.9842
  3.9919   3.9943   4.0044   4.0142   4.0261   4.0457   4.0485   4.0620
  4.0728   4.0746   4.1057   4.1192   4.1551   4.2088   4.2428   4.2695
  4.2813   4.2867   4.3721   4.4002   4.4348   4.4715   4.5548   4.7982
  6.0136   6.0326   6.0964   6.1179   6.1361   6.1662   6.6776   6.7638
  6.8207   7.5360   7.5486   7.5735   7.6514   7.6623   7.6719   7.7156
  7.7454   7.7905   9.7647  23.1760  23.7558  23.7582  23.9106  23.9189
 23.9955  25.8162  26.1718  26.6132  27.8939  27.9315  28.3501  28.3648
 28.4077  28.4137  28.4268  28.4378  28.5247  28.5287  28.5468  28.5504
 28.5572  28.5577  28.6163  28.6190  28.7218  28.7271  47.9379  48.0151
 48.0631 127.8895 127.9008 127.9389 127.9525 127.9660 127.9764 151.6848
151.7167 215.7571 289.7317 289.7454 289.7705 289.8451 289.8642 289.8721
289.9384 289.9674 290.01201020.73811020.83581020.89521901.84901901.8821
 --------------------------------------------------------------

          Ground-State Mulliken Net Atomic Charges

     Atom                 Charge (a.u.)
  ----------------------------------------
      1 C                     0.456272
      2 C                    -0.064082
      3 C                    -0.142815
      4 C                     0.218398
      5 C                    -0.298480
      6 C                    -0.264264
      7 Cl                    0.563734
      8 Br                   -0.160125
      9 Br                   -0.247885
     10 I                     0.103234
     11 Br                   -0.271544
     12 I                     0.107558
  ----------------------------------------
  Sum of atomic charges =     0.000000

 -----------------------------------------------------------------
                    Cartesian Multipole Moments
 -----------------------------------------------------------------
    Charge (ESU x 10^10)
                -0.0000
    Dipole Moment (Debye)
         X       0.3755      Y       0.0000      Z      -0.0346
       Tot       0.3771
    Quadrupole Moments (Debye-Ang)
        XX    -152.2980     XY       0.0000     YY    -159.8972
        XZ       0.4001     YZ       0.0000     ZZ    -151.0914
    Octopole Moments (Debye-Ang^2)
       XXX    -692.5750    XXY       0.0000    XYY    -246.0632
       YYY       0.0000    XXZ     -85.8124    XYZ       0.0000
       YYZ    -102.2782    XZZ    -228.3634    YZZ       0.0000
       ZZZ    -301.9727
    Hexadecapole Moments (Debye-Ang^3)
      XXXX   -6094.1723   XXXY       0.0000   XXYY   -1136.7020
      XYYY       0.0000   YYYY    -203.9617   XXXZ    -508.0749
      XXYZ       0.0000   XYYZ    -198.6568   YYYZ      -0.0000
      XXZZ   -1854.8412   XYZZ       0.0000   YYZZ    -956.1573
      XZZZ    -569.6524   YZZZ      -0.0000   ZZZZ   -5079.0725
 -----------------------------------------------------------------
Archival summary:
1\1\garfield\OPT\ProcedureUnspecified\BasisUnspecified\2r3l16\taweetha\SatNov3008:45:582019SatNov3008:45:582019\0\\#,OPT,ProcedureUnspecified,BasisUnspecified,\\0,1\I\C,1,2.13814\C,2,1.40527,1,119.917\C,3,1.40283,2,120.273,1,-180,0\C,4,1.40304,3,119.854,2,-0,0\C,5,1.4037,4,120.46,3,-0,0\C,6,1.40566,5,119.336,4,-0,0\Cl,5,1.73913,4,119.229,3,-180,0\Br,4,1.90125,3,120.722,2,-180,0\Br,3,1.90306,2,120.661,1,-0,0\Br,7,1.90381,6,119.568,5,-180,0\I,6,2.12996,5,119.553,4,-180,0\\\@

 Total job time:  596.52s(wall), 2273.49s(cpu) 
 Sat Nov 30 08:45:58 2019

        *************************************************************
        *                                                           *
        *  Thank you very much for using Q-Chem.  Have a nice day.  *
        *                                                           *
        *************************************************************


 
User input: 2 of 2 
 
                  Welcome to Q-Chem
     A Quantum Leap Into The Future Of Chemistry


 Q-Chem 5.2 (devel), Q-Chem, Inc., Pleasanton, CA (2019)

 Yihan Shao,  Zhengting Gan,  E. Epifanovsky,  A. T. B. Gilbert,  M. Wormit,  
 J. Kussmann,  A. W. Lange,  A. Behn,  Jia Deng,  Xintian Feng,  D. Ghosh,  
 M. Goldey,  P. R. Horn,  L. D. Jacobson,  I. Kaliman,  T. Kus,  A. Landau,  
 Jie Liu,  E. I. Proynov,  R. M. Richard,  R. P. Steele,  E. J. Sundstrom,  
 H. L. Woodcock III,  P. M. Zimmerman,  D. Zuev,  B. Albrecht,  E. Alguire,  
 S. A. Baeppler,  D. Barton,  Z. Benda,  Y. A. Bernard,  E. J. Berquist,  
 K. B. Bravaya,  H. Burton,  D. Casanova,  Chun-Min Chang,  Yunqing Chen,  
 A. Chien,  K. D. Closser,  M. P. Coons,  S. Coriani,  S. Dasgupta,  
 A. L. Dempwolff,  M. Diedenhofen,  Hainam Do,  R. G. Edgar,  Po-Tung Fang,  
 S. Faraji,  S. Fatehi,  Qingguo Feng,  K. D. Fenk,  J. Fosso-Tande,  
 J. Gayvert,  Qinghui Ge,  A. Ghysels,  G. Gidofalvi,  J. Gomes,  
 J. Gonthier,  A. Gunina,  D. Hait,  M. W. D. Hanson-Heine,  
 P. H. P. Harbach,  A. W. Hauser,  M. F. Herbst,  J. E. Herr,  
 E. G. Hohenstein,  Z. C. Holden,  Kerwin Hui,  B. C. Huynh,  T.-C. Jagau,  
 Hyunjun Ji,  B. Kaduk,  K. Khistyaev,  Jaehoon Kim,  P. Klunzinger,  K. Koh,  
 D. Kosenkov,  L. Koulias,  T. Kowalczyk,  C. M. Krauter,  A. Kunitsa,  
 Ka Un Lao,  A. Laurent,  K. V. Lawler,  Joonho Lee,  D. Lefrancois,  
 S. Lehtola,  D. S. Levine,  Yi-Pei Li,  You-Sheng Lin,  Fenglai Liu,  
 E. Livshits,  A. Luenser,  P. Manohar,  E. Mansoor,  S. F. Manzer,  
 Shan-Ping Mao,  Yuezhi Mao,  N. Mardirossian,  A. V. Marenich,  
 T. Markovich,  L. A. Martinez-Martinez,  S. A. Maurer,  N. J. Mayhall,  
 S. C. McKenzie,  J.-M. Mewes,  P. Morgante,  A. F. Morrison,  
 J. W. Mullinax,  K. Nanda,  T. S. Nguyen-Beck,  R. Olivares-Amaya,  
 J. A. Parkhill,  Zheng Pei,  T. M. Perrine,  F. Plasser,  P. Pokhilko,  
 S. Prager,  A. Prociuk,  E. Ramos,  D. R. Rehn,  F. Rob,  M. Scheurer,  
 M. Schneider,  N. Sergueev,  S. M. Sharada,  S. Sharma,  D. W. Small,  
 T. Stauch,  T. Stein,  Yu-Chuan Su,  A. J. W. Thom,  A. Tkatchenko,  
 T. Tsuchimochi,  N. M. Tubman,  L. Vogt,  M. L. Vidal,  O. Vydrov,  
 M. A. Watson,  J. Wenzel,  M. de Wergifosse,  T. A. Wesolowski,  A. White,  
 J. Witte,  A. Yamada,  Jun Yang,  K. Yao,  S. Yeganeh,  S. R. Yost,  
 Zhi-Qiang You,  A. Zech,  Igor Ying Zhang,  Xing Zhang,  Yan Zhao,  
 Ying Zhu,  B. R. Brooks,  G. K. L. Chan,  C. J. Cramer,  M. S. Gordon,  
 W. J. Hehre,  A. Klamt,  M. W. Schmidt,  C. D. Sherrill,  D. G. Truhlar,  
 A. Aspuru-Guzik,  R. Baer,  A. T. Bell,  N. A. Besley,  Jeng-Da Chai,  
 A. E. DePrince, III,  R. A. DiStasio Jr.,  A. Dreuw,  B. D. Dunietz,  
 T. R. Furlani,  Chao-Ping Hsu,  Yousung Jung,  Jing Kong,  D. S. Lambrecht,  
 WanZhen Liang,  C. Ochsenfeld,  V. A. Rassolov,  L. V. Slipchenko,  
 J. E. Subotnik,  T. Van Voorhis,  J. M. Herbert,  A. I. Krylov,  
 P. M. W. Gill,  M. Head-Gordon

 Contributors to earlier versions of Q-Chem not listed above: 
 R. D. Adamson,  B. Austin,  J. Baker,  G. J. O. Beran,  K. Brandhorst,  
 S. T. Brown,  E. F. C. Byrd,  A. K. Chakraborty,  C.-L. Cheng,  
 Siu Hung Chien,  D. M. Chipman,  D. L. Crittenden,  H. Dachsel,  
 R. J. Doerksen,  A. D. Dutoi,  L. Fusti-Molnar,  W. A. Goddard III,  
 A. Golubeva-Zadorozhnaya,  S. R. Gwaltney,  G. Hawkins,  A. Heyden,  
 S. Hirata,  G. Kedziora,  F. J. Keil,  C. Kelley,  Jihan Kim,  R. A. King,  
 R. Z. Khaliullin,  P. P. Korambath,  W. Kurlancheek,  A. M. Lee,  M. S. Lee,  
 S. V. Levchenko,  Ching Yeh Lin,  D. Liotard,  R. C. Lochan,  I. Lotan,  
 P. E. Maslen,  N. Nair,  D. P. O'Neill,  D. Neuhauser,  E. Neuscamman,  
 C. M. Oana,  R. Olson,  B. Peters,  R. Peverati,  P. A. Pieniazek,  
 Y. M. Rhee,  J. Ritchie,  M. A. Rohrdanz,  E. Rosta,  N. J. Russ,  
 H. F. Schaefer III,  N. E. Schultz,  N. Shenvi,  A. C. Simmonett,  A. Sodt,  
 D. Stuck,  K. S. Thanthiriwatte,  V. Vanovschi,  Tao Wang,  A. Warshel,  
 C. F. Williams,  Q. Wu,  X. Xu,  W. Zhang

 Please cite Q-Chem as follows:
 Y. Shao et al., Mol. Phys. 113, 184-215 (2015)
 DOI: 10.1080/00268976.2014.952696

 Q-Chem 5.2.1 for Intel X86 EM64T Linux

 Parts of Q-Chem use Armadillo 8.300.2 (Tropical Shenanigans).
 http://arma.sourceforge.net/

 Q-Chem begins on Sat Nov 30 08:45:58 2019  

Host: 
0

     Scratch files written to /scratch/taweetham/qchem27158//
NAlpha2: 264
NElect   264
Mult     1
The previous job contains 0 fragments, simply inherited here

Checking the input file for inconsistencies... 	...done.

--------------------------------------------------------------
User input:
--------------------------------------------------------------

$MOLECULE
READ
$END

$REM
   JOB_TYPE 	FREQUENCY
   BASIS 	6-311++G**
   METHOD	B3LYP	
$END


--------------------------------------------------------------
 ----------------------------------------------------------------
             Standard Nuclear Orientation (Angstroms)
    I     Atom           X                Y                Z
 ----------------------------------------------------------------
    1      C       0.8771777885    -1.5455738282    -0.0000000000
    2      C      -0.5152183350    -1.7180728153     0.0000000000
    3      C      -1.3578173258    -0.5964894720     0.0000000000
    4      C      -0.8130058126     0.6988748091     0.0000000000
    5      C       0.5834612782     0.8613741165    -0.0000000000
    6      C       1.4346056044    -0.2573025637    -0.0000000000
    7      Cl      1.9065500609    -2.9473467006    -0.0000000000
    8      Br     -1.2385701834    -3.4763435309     0.0000000000
    9      Br     -3.2430468281    -0.8564004577     0.0000000000
   10      I      -2.1078579202     2.4003468585     0.0000000000
   11      Br      1.3324380030     2.6116667351    -0.0000000000
   12      I       3.5522861291    -0.0289178716    -0.0000000000
 ----------------------------------------------------------------
 Molecular Point Group                 Cs    NOp =  2
 Largest Abelian Subgroup              Cs    NOp =  2
 Nuclear Repulsion Energy =        3894.35552376 hartrees
 There are      132 alpha and      132 beta electrons
 Requested basis set is 6-311++G(d,p)
 There are 154 shells and 430 basis functions

 Total QAlloc Memory Limit   2000 MB
 Mega-Array Size       188 MB
 MEM_STATIC part       192 MB

                       Distance Matrix (Angstroms)
             C (  1)   C (  2)   C (  3)   C (  4)   C (  5)   C (  6)
   C (  2)  1.403041
   C (  3)  2.428161  1.402827
   C (  4)  2.809674  2.435223  1.405272
   C (  5)  2.424803  2.803684  2.427742  1.405890
   C (  6)  1.403698  2.436322  2.812947  2.442546  1.405661
   Cl(  7)  1.739130  2.715893  4.022763  4.548727  4.031987  2.731130
   Br(  8)  2.864308  1.901251  2.882322  4.196850  4.704848  4.184267
   Br(  9)  4.177465  2.860687  1.903062  2.885131  4.194391  4.715862
   I ( 10)  4.947800  4.415641  3.089270  2.138142  3.100264  4.428561
   Br( 11)  4.182094  4.707492  4.186853  2.874318  1.903809  2.870788
   I ( 12)  3.075134  4.404298  4.942798  4.425546  3.099442  2.129960
             Cl(  7)   Br(  8)   Br(  9)   I ( 10)   Br( 11)
   Br(  8)  3.189298
   Br(  9)  5.557914  3.298792
   I ( 10)  6.686800  5.940636  3.448921
   Br( 11)  5.588581  6.608627  5.741302  3.446780
   I ( 12)  3.350474  5.902292  6.845530  6.159428  3.449697

 A cutoff of  1.0D-11 yielded   7095 shell pairs
 There are     62029 function pairs (     68984 Cartesian)
 Smallest overlap matrix eigenvalue = 3.94E-07

 Q-Chem warning in module stvman/mkSTV.C, line 318:

 Overlap eigenvalue is smaller than square root of threshold
 Use THRESH >= 12 to get rid of this warning

 Linear dependence detected in AO basis
 Tighter screening thresholds may be required for diffuse basis sets
 Use S2THRESH > 14 and THRESH = 14 in case of SCF convergence issues
 Number of orthogonalized atomic orbitals = 428
 Maximum deviation from orthogonality = 1.292E-10
 Guess from superposition of atomic densities
 Warning:  Energy on first SCF cycle will be non-variational
 SAD guess density has 264.000000 electrons

 -----------------------------------------------------------------------
  General SCF calculation program by
  Eric Jon Sundstrom, Paul Horn, Yuezhi Mao, Dmitri Zuev, Alec White,
  David Stuck, Shaama M.S., Shane Yost, Joonho Lee, David Small,
  Daniel Levine, Susi Lehtola, Hugh Burton, Evgeny Epifanovsky,
  Bang C. Huynh
 -----------------------------------------------------------------------
 Exchange:     0.2000 Hartree-Fock + 0.0800 Slater + 0.7200 B88
 Correlation:  0.1900 VWN1RPA + 0.8100 LYP
 Using SG-1 standard quadrature grid
 using 4 threads for integral computing
 -------------------------------------------------------
 OpenMP Integral computing Module                
 Release: version 2.0, May 2017, Q-Chem Inc. Pleasanton 
 -------------------------------------------------------
 A restricted SCF calculation will be
 performed using DIIS
 SCF converges when DIIS error is below 1.0e-08
 ---------------------------------------
  Cycle       Energy         DIIS error
 ---------------------------------------
    1  -22252.5814948772      2.73e-02  
    2  -22250.2922518451      1.86e-03  
    3  -22250.2214486520      2.48e-03  
    4  -22250.3156143320      8.75e-04  
    5  -22250.3358012151      1.31e-04  
    6  -22250.3359965529      7.72e-05  
    7  -22250.3361284375      2.37e-05  
    8  -22250.3361406456      5.48e-06  
    9  -22250.3361412428      1.86e-06  
   10  -22250.3361413063      5.24e-07  
   11  -22250.3361413115      1.94e-07  
   12  -22250.3361413118      9.84e-08  
   13  -22250.3361413128      3.15e-08  
   14  -22250.3361413154      6.55e-09  Convergence criterion met
 ---------------------------------------
 SCF time:   CPU 314.67s  wall 83.00s 
 SCF   energy in the final basis set =   -22250.3361413154
 Total energy in the final basis set =   -22250.3361413154

 --------------------------------------------------------------
             Orbital Energies (a.u.) and Symmetries
 --------------------------------------------------------------

 Alpha MOs, Restricted
 -- Occupied --                  
*******-1165.89 -482.86 -482.86 -482.86 -176.32 -176.32 -165.72
  1 A'    2 A'    3 A'    4 A'    5 A'    6 A'    7 A'    8 A'                 
-165.72 -165.72 -165.72 -165.72 -165.72 -101.58  -62.51  -62.51
  9 A'    1 A"   10 A'    2 A"   11 A'   12 A'   13 A'   14 A'                 
-62.509 -56.330 -56.330 -56.330 -56.326 -56.326 -56.326 -56.326
 15 A'   16 A'   17 A'   18 A'    3 A"    4 A"    5 A"   19 A'                 
-56.326 -56.325 -35.816 -35.816 -31.310 -31.309 -31.304 -31.303
 20 A'   21 A'   22 A'   23 A'   24 A'   25 A'    6 A"   26 A'                 
-31.303 -31.302 -22.960 -22.960 -22.959 -22.959 -22.958 -22.958
  7 A"   27 A'   28 A'   29 A'    8 A"   30 A'    9 A"   31 A'                 
-22.954 -22.954 -22.953 -22.953 -10.289 -10.284 -10.283 -10.281
 32 A'   10 A"   33 A'   11 A"   34 A'   35 A'   36 A'   37 A'                 
-10.273 -10.272  -9.498  -8.719  -8.718  -8.718  -7.263  -7.252
 38 A'   39 A'   40 A'   41 A'   42 A'   43 A'   44 A'   12 A"                 
 -7.251  -6.551  -6.551  -6.551  -6.537  -6.537  -6.537  -6.536
 45 A'   46 A'   47 A'   48 A'   13 A"   14 A"   15 A"   49 A'                 
 -6.536  -6.535  -6.366  -6.365  -4.779  -4.778  -4.764  -4.763
 50 A'   51 A'   52 A'   53 A'   54 A'   55 A'   16 A"   17 A"                 
 -4.762  -4.762  -2.662  -2.662  -2.661  -2.658  -2.657  -2.657
 56 A'   57 A'   58 A'   59 A'   60 A'   18 A"   19 A"   20 A"                 
 -2.657  -2.657  -2.657  -2.646  -2.646  -2.646  -2.646  -2.646
 61 A'   62 A'   63 A'   64 A'   21 A"   22 A"   65 A'   23 A"                 
 -2.645  -2.045  -2.044  -2.040  -2.039  -2.039  -2.039  -2.026
 66 A'   67 A'   68 A'   24 A"   25 A"   69 A'   70 A'   71 A'                 
 -2.026  -2.025  -2.025  -0.952  -0.898  -0.874  -0.828  -0.813
 26 A"   72 A'   27 A"   73 A'   74 A'   75 A'   76 A'   77 A'                 
 -0.781  -0.748  -0.683  -0.681  -0.621  -0.608  -0.552  -0.514
 78 A'   79 A'   80 A'   81 A'   82 A'   83 A'   84 A'   85 A'                 
 -0.463  -0.458  -0.451  -0.437  -0.396  -0.394  -0.384  -0.383
 28 A"   86 A'   87 A'   88 A'   89 A'   29 A"   90 A'   30 A"                 
 -0.357  -0.339  -0.337  -0.335  -0.320  -0.311  -0.299  -0.291
 91 A'   92 A'   93 A'   31 A"   32 A"   33 A"   94 A'   34 A"                 
 -0.280  -0.264  -0.262  -0.255
 95 A'   35 A"   36 A"   96 A'                                                 
 -- Virtual --                   
 -0.108  -0.071  -0.069  -0.059  -0.045  -0.022  -0.006  -0.001
 97 A'   37 A"   38 A"   98 A'   99 A'  100 A'  101 A'  102 A'                 
  0.012   0.024   0.028   0.041   0.044   0.054   0.058   0.061
103 A'  104 A'  105 A'   39 A"  106 A'   40 A"  107 A'  108 A'                 
  0.064   0.067   0.070   0.071   0.080   0.086   0.091   0.097
 41 A"  109 A'   42 A"  110 A'  111 A'   43 A"  112 A'  113 A'                 
  0.103   0.104   0.109   0.117   0.126   0.136   0.141   0.146
 44 A"  114 A'  115 A'   45 A"  116 A'   46 A"  117 A'  118 A'                 
  0.155   0.162   0.163   0.178   0.180   0.185   0.191   0.194
 47 A"  119 A'   48 A"  120 A'  121 A'  122 A'  123 A'  124 A'                 
  0.204   0.208   0.208   0.214   0.222   0.227   0.237   0.245
125 A'   49 A"  126 A'  127 A'  128 A'  129 A'  130 A'  131 A'                 
  0.249   0.253   0.263   0.271   0.287   0.287   0.296   0.303
 50 A"  132 A'  133 A'  134 A'   51 A"  135 A'  136 A'  137 A'                 
  0.366   0.371   0.372   0.378   0.388   0.389   0.395   0.410
138 A'   52 A"  139 A'  140 A'   53 A"  141 A'   54 A"  142 A'                 
  0.417   0.417   0.423   0.433   0.440   0.440   0.448   0.455
 55 A"  143 A'  144 A'   56 A"  145 A'   57 A"  146 A'   58 A"                 
  0.460   0.472   0.474   0.485   0.495   0.501   0.502   0.509
147 A'   59 A"  148 A'  149 A'  150 A'   60 A"  151 A'  152 A'                 
  0.516   0.522   0.531   0.534   0.548   0.551   0.554   0.558
153 A'   61 A"  154 A'   62 A"   63 A"  155 A'   64 A"   65 A"                 
  0.571   0.571   0.575   0.601   0.601   0.615   0.627   0.656
156 A'   66 A"  157 A'  158 A'   67 A"  159 A'   68 A"   69 A"                 
  0.657   0.679   0.691   0.708   0.714   0.718   0.731   0.749
160 A'  161 A'  162 A'  163 A'   70 A"  164 A'  165 A'  166 A'                 
  0.758   0.767   0.783   0.787   0.811   0.823   0.836   0.841
167 A'  168 A'   71 A"  169 A'  170 A'  171 A'  172 A'  173 A'                 
  0.842   0.852   0.861   0.888   0.898   0.926   0.930   0.940
 72 A"  174 A'  175 A'  176 A'  177 A'  178 A'   73 A"   74 A"                 
  0.947   0.996   1.026   1.033   1.056   1.070   1.111   1.135
179 A'  180 A'  181 A'  182 A'  183 A'  184 A'  185 A'   75 A"                 
  1.161   1.178   1.189   1.217   1.221   1.239   1.272   1.329
186 A'   76 A"  187 A'  188 A'   77 A"   78 A"   79 A"  189 A'                 
  1.357   1.369   1.381   1.410   1.424   1.465   1.467   1.470
 80 A"   81 A"  190 A'  191 A'  192 A'  193 A'  194 A'  195 A'                 
  1.475   1.547   1.576   1.592   1.720   1.726   1.743   1.760
196 A'  197 A'  198 A'  199 A'   82 A"   83 A"  200 A'  201 A'                 
  1.810   1.816   1.842   1.844   1.899   1.987   2.009   2.015
202 A'  203 A'   84 A"   85 A"   86 A"   87 A"   88 A"  204 A'                 
  2.040   2.047   2.098   2.114   2.122   2.180   2.199   2.224
205 A'   89 A"  206 A'  207 A'  208 A'  209 A'  210 A'  211 A'                 
  2.250   2.254   2.258   2.275   2.294   2.331   2.353   2.450
 90 A"   91 A"  212 A'  213 A'  214 A'  215 A'  216 A'  217 A'                 
  2.477   2.556   2.573   2.710   2.716   2.802   2.821   2.828
218 A'  219 A'   92 A"   93 A"   94 A"  220 A'   95 A"   96 A"                 
  2.929   2.939   3.029   3.038   3.057   3.146   3.181   3.388
221 A'  222 A'  223 A'   97 A"  224 A'  225 A'  226 A'  227 A'                 
  3.407   3.621   3.802   3.821   3.947   3.962   3.973   3.984
228 A'  229 A'  230 A'  231 A'   98 A"   99 A"  232 A'  100 A"                 
  3.992   3.994   4.004   4.014   4.026   4.046   4.048   4.062
101 A"  102 A"  103 A"  104 A"  233 A'  234 A'  105 A"  235 A'                 
  4.073   4.074   4.106   4.119   4.155   4.209   4.243   4.270
236 A'  106 A"  237 A'  107 A"  238 A'  239 A'  240 A'  241 A'                 
  4.281   4.287   4.372   4.400   4.435   4.471   4.555   4.798
242 A'  243 A'  244 A'  245 A'  246 A'  247 A'  248 A'  249 A'                 
  6.014   6.033   6.096   6.118   6.136   6.166   6.678   6.764
108 A"  109 A"  250 A'  251 A'  252 A'  253 A'  254 A'  255 A'                 
  6.821   7.536   7.549   7.574   7.651   7.662   7.672   7.716
256 A'  110 A"  111 A"  112 A"  257 A'  258 A'  259 A'  260 A'                 
  7.746   7.791   9.765  23.176  23.756  23.758  23.911  23.919
261 A'  262 A'  263 A'  264 A'  265 A'  266 A'  267 A'  268 A'                 
 23.996  25.816  26.172  26.613  27.894  27.932  28.350  28.365
269 A'  113 A"  270 A'  271 A'  272 A'  273 A'  114 A"  115 A"                 
 28.408  28.414  28.427  28.438  28.525  28.529  28.547  28.551
274 A'  275 A'  276 A'  277 A'  116 A"  117 A"  278 A'  118 A"                 
 28.557  28.558  28.616  28.619  28.722  28.727  47.938  48.015
279 A'  119 A"  280 A'  281 A'  282 A'  283 A'  284 A'  285 A'                 
 48.063 127.890 127.901 127.939 127.953 127.966 127.976 151.685
286 A'  120 A"  121 A"  287 A'  288 A'  289 A'  290 A'  291 A'                 
151.717 215.757 289.732 289.745 289.771 289.845 289.864 289.872
292 A'  293 A'  122 A"  123 A"  124 A"  294 A'  295 A'  296 A'                 
289.938 289.967 290.0121020.7381020.8361020.8951901.8491901.882
297 A'  298 A'  299 A'  300 A'  301 A'  302 A'  303 A'  304 A'                 

 Beta MOs, Restricted
 -- Occupied --                  
*******-1165.89 -482.86 -482.86 -482.86 -176.32 -176.32 -165.72
  1 A'    2 A'    3 A'    4 A'    5 A'    6 A'    7 A'    8 A'                 
-165.72 -165.72 -165.72 -165.72 -165.72 -101.58  -62.51  -62.51
  9 A'    1 A"   10 A'    2 A"   11 A'   12 A'   13 A'   14 A'                 
-62.509 -56.330 -56.330 -56.330 -56.326 -56.326 -56.326 -56.326
 15 A'   16 A'   17 A'   18 A'    3 A"    4 A"    5 A"   19 A'                 
-56.326 -56.325 -35.816 -35.816 -31.310 -31.309 -31.304 -31.303
 20 A'   21 A'   22 A'   23 A'   24 A'   25 A'    6 A"   26 A'                 
-31.303 -31.302 -22.960 -22.960 -22.959 -22.959 -22.958 -22.958
  7 A"   27 A'   28 A'   29 A'    8 A"   30 A'    9 A"   31 A'                 
-22.954 -22.954 -22.953 -22.953 -10.289 -10.284 -10.283 -10.281
 32 A'   10 A"   33 A'   11 A"   34 A'   35 A'   36 A'   37 A'                 
-10.273 -10.272  -9.498  -8.719  -8.718  -8.718  -7.263  -7.252
 38 A'   39 A'   40 A'   41 A'   42 A'   43 A'   44 A'   12 A"                 
 -7.251  -6.551  -6.551  -6.551  -6.537  -6.537  -6.537  -6.536
 45 A'   46 A'   47 A'   48 A'   13 A"   14 A"   15 A"   49 A'                 
 -6.536  -6.535  -6.366  -6.365  -4.779  -4.778  -4.764  -4.763
 50 A'   51 A'   52 A'   53 A'   54 A'   55 A'   16 A"   17 A"                 
 -4.762  -4.762  -2.662  -2.662  -2.661  -2.658  -2.657  -2.657
 56 A'   57 A'   58 A'   59 A'   60 A'   18 A"   19 A"   20 A"                 
 -2.657  -2.657  -2.657  -2.646  -2.646  -2.646  -2.646  -2.646
 61 A'   62 A'   63 A'   64 A'   21 A"   22 A"   65 A'   23 A"                 
 -2.645  -2.045  -2.044  -2.040  -2.039  -2.039  -2.039  -2.026
 66 A'   67 A'   68 A'   24 A"   25 A"   69 A'   70 A'   71 A'                 
 -2.026  -2.025  -2.025  -0.952  -0.898  -0.874  -0.828  -0.813
 26 A"   72 A'   27 A"   73 A'   74 A'   75 A'   76 A'   77 A'                 
 -0.781  -0.748  -0.683  -0.681  -0.621  -0.608  -0.552  -0.514
 78 A'   79 A'   80 A'   81 A'   82 A'   83 A'   84 A'   85 A'                 
 -0.463  -0.458  -0.451  -0.437  -0.396  -0.394  -0.384  -0.383
 28 A"   86 A'   87 A'   88 A'   89 A'   29 A"   90 A'   30 A"                 
 -0.357  -0.339  -0.337  -0.335  -0.320  -0.311  -0.299  -0.291
 91 A'   92 A'   93 A'   31 A"   32 A"   33 A"   94 A'   34 A"                 
 -0.280  -0.264  -0.262  -0.255
 95 A'   35 A"   36 A"   96 A'                                                 
 -- Virtual --                   
 -0.108  -0.071  -0.069  -0.059  -0.045  -0.022  -0.006  -0.001
 97 A'   37 A"   38 A"   98 A'   99 A'  100 A'  101 A'  102 A'                 
  0.012   0.024   0.028   0.041   0.044   0.054   0.058   0.061
103 A'  104 A'  105 A'   39 A"  106 A'   40 A"  107 A'  108 A'                 
  0.064   0.067   0.070   0.071   0.080   0.086   0.091   0.097
 41 A"  109 A'   42 A"  110 A'  111 A'   43 A"  112 A'  113 A'                 
  0.103   0.104   0.109   0.117   0.126   0.136   0.141   0.146
 44 A"  114 A'  115 A'   45 A"  116 A'   46 A"  117 A'  118 A'                 
  0.155   0.162   0.163   0.178   0.180   0.185   0.191   0.194
 47 A"  119 A'   48 A"  120 A'  121 A'  122 A'  123 A'  124 A'                 
  0.204   0.208   0.208   0.214   0.222   0.227   0.237   0.245
125 A'   49 A"  126 A'  127 A'  128 A'  129 A'  130 A'  131 A'                 
  0.249   0.253   0.263   0.271   0.287   0.287   0.296   0.303
 50 A"  132 A'  133 A'  134 A'   51 A"  135 A'  136 A'  137 A'                 
  0.366   0.371   0.372   0.378   0.388   0.389   0.395   0.410
138 A'   52 A"  139 A'  140 A'   53 A"  141 A'   54 A"  142 A'                 
  0.417   0.417   0.423   0.433   0.440   0.440   0.448   0.455
 55 A"  143 A'  144 A'   56 A"  145 A'   57 A"  146 A'   58 A"                 
  0.460   0.472   0.474   0.485   0.495   0.501   0.502   0.509
147 A'   59 A"  148 A'  149 A'  150 A'   60 A"  151 A'  152 A'                 
  0.516   0.522   0.531   0.534   0.548   0.551   0.554   0.558
153 A'   61 A"  154 A'   62 A"   63 A"  155 A'   64 A"   65 A"                 
  0.571   0.571   0.575   0.601   0.601   0.615   0.627   0.656
156 A'   66 A"  157 A'  158 A'   67 A"  159 A'   68 A"   69 A"                 
  0.657   0.679   0.691   0.708   0.714   0.718   0.731   0.749
160 A'  161 A'  162 A'  163 A'   70 A"  164 A'  165 A'  166 A'                 
  0.758   0.767   0.783   0.787   0.811   0.823   0.836   0.841
167 A'  168 A'   71 A"  169 A'  170 A'  171 A'  172 A'  173 A'                 
  0.842   0.852   0.861   0.888   0.898   0.926   0.930   0.940
 72 A"  174 A'  175 A'  176 A'  177 A'  178 A'   73 A"   74 A"                 
  0.947   0.996   1.026   1.033   1.056   1.070   1.111   1.135
179 A'  180 A'  181 A'  182 A'  183 A'  184 A'  185 A'   75 A"                 
  1.161   1.178   1.189   1.217   1.221   1.239   1.272   1.329
186 A'   76 A"  187 A'  188 A'   77 A"   78 A"   79 A"  189 A'                 
  1.357   1.369   1.381   1.410   1.424   1.465   1.467   1.470
 80 A"   81 A"  190 A'  191 A'  192 A'  193 A'  194 A'  195 A'                 
  1.475   1.547   1.576   1.592   1.720   1.726   1.743   1.760
196 A'  197 A'  198 A'  199 A'   82 A"   83 A"  200 A'  201 A'                 
  1.810   1.816   1.842   1.844   1.899   1.987   2.009   2.015
202 A'  203 A'   84 A"   85 A"   86 A"   87 A"   88 A"  204 A'                 
  2.040   2.047   2.098   2.114   2.122   2.180   2.199   2.224
205 A'   89 A"  206 A'  207 A'  208 A'  209 A'  210 A'  211 A'                 
  2.250   2.254   2.258   2.275   2.294   2.331   2.353   2.450
 90 A"   91 A"  212 A'  213 A'  214 A'  215 A'  216 A'  217 A'                 
  2.477   2.556   2.573   2.710   2.716   2.802   2.821   2.828
218 A'  219 A'   92 A"   93 A"   94 A"  220 A'   95 A"   96 A"                 
  2.929   2.939   3.029   3.038   3.057   3.146   3.181   3.388
221 A'  222 A'  223 A'   97 A"  224 A'  225 A'  226 A'  227 A'                 
  3.407   3.621   3.802   3.821   3.947   3.962   3.973   3.984
228 A'  229 A'  230 A'  231 A'   98 A"   99 A"  232 A'  100 A"                 
  3.992   3.994   4.004   4.014   4.026   4.046   4.048   4.062
101 A"  102 A"  103 A"  104 A"  233 A'  234 A'  105 A"  235 A'                 
  4.073   4.074   4.106   4.119   4.155   4.209   4.243   4.270
236 A'  106 A"  237 A'  107 A"  238 A'  239 A'  240 A'  241 A'                 
  4.281   4.287   4.372   4.400   4.435   4.471   4.555   4.798
242 A'  243 A'  244 A'  245 A'  246 A'  247 A'  248 A'  249 A'                 
  6.014   6.033   6.096   6.118   6.136   6.166   6.678   6.764
108 A"  109 A"  250 A'  251 A'  252 A'  253 A'  254 A'  255 A'                 
  6.821   7.536   7.549   7.574   7.651   7.662   7.672   7.716
256 A'  110 A"  111 A"  112 A"  257 A'  258 A'  259 A'  260 A'                 
  7.746   7.791   9.765  23.176  23.756  23.758  23.911  23.919
261 A'  262 A'  263 A'  264 A'  265 A'  266 A'  267 A'  268 A'                 
 23.996  25.816  26.172  26.613  27.894  27.932  28.350  28.365
269 A'  113 A"  270 A'  271 A'  272 A'  273 A'  114 A"  115 A"                 
 28.408  28.414  28.427  28.438  28.525  28.529  28.547  28.551
274 A'  275 A'  276 A'  277 A'  116 A"  117 A"  278 A'  118 A"                 
 28.557  28.558  28.616  28.619  28.722  28.727  47.938  48.015
279 A'  119 A"  280 A'  281 A'  282 A'  283 A'  284 A'  285 A'                 
 48.063 127.890 127.901 127.939 127.953 127.966 127.976 151.685
286 A'  120 A"  121 A"  287 A'  288 A'  289 A'  290 A'  291 A'                 
151.717 215.757 289.732 289.745 289.771 289.845 289.864 289.872
292 A'  293 A'  122 A"  123 A"  124 A"  294 A'  295 A'  296 A'                 
289.938 289.967 290.0121020.7381020.8361020.8951901.8491901.882
297 A'  298 A'  299 A'  300 A'  301 A'  302 A'  303 A'  304 A'                 
 --------------------------------------------------------------

          Ground-State Mulliken Net Atomic Charges

     Atom                 Charge (a.u.)
  ----------------------------------------
      1 C                     0.462355
      2 C                    -0.064929
      3 C                    -0.137005
      4 C                     0.216810
      5 C                    -0.305247
      6 C                    -0.263066
      7 Cl                    0.562078
      8 Br                   -0.160772
      9 Br                   -0.248513
     10 I                     0.102945
     11 Br                   -0.273016
     12 I                     0.108360
  ----------------------------------------
  Sum of atomic charges =     0.000000

 -----------------------------------------------------------------
                    Cartesian Multipole Moments
 -----------------------------------------------------------------
    Charge (ESU x 10^10)
                -0.0000
    Dipole Moment (Debye)
         X      -0.0067      Y       0.3757      Z      -0.0000
       Tot       0.3757
    Quadrupole Moments (Debye-Ang)
        XX    -151.0217     XY       0.1043     YY    -153.5477
        XZ       0.0000     YZ      -0.0000     ZZ    -159.8972
    Octopole Moments (Debye-Ang^2)
       XXX     -14.2867    XXY      22.0831    XYY     -19.2400
       YYY      52.7700    XXZ       0.0000    XYZ       0.0000
       YYZ       0.0000    XZZ      -8.5930    YZZ      15.1486
       ZZZ       0.0000
    Hexadecapole Moments (Debye-Ang^3)
      XXXX   -4722.9783   XXXY      76.3334   XXYY   -1465.5014
      XYYY      73.6693   YYYY   -3967.1121   XXXZ       0.0000
      XXYZ      -0.0000   XYYZ       0.0000   YYYZ      -0.0000
      XXZZ    -899.1843   XYZZ      24.8557   YYZZ    -751.5048
      XZZZ       0.0000   YZZZ      -0.0000   ZZZZ    -203.9661
 -----------------------------------------------------------------
 Calculating MO derivatives via CPSCF
    1     0    39    0.0180444  
    2     0    39    0.0073708  
    3     0    39    0.0013783  
    4     0    39    0.0001629  
    5    22    17    0.0000230  
    6    37     2    0.0000017  
    7    39     0    0.0000001  Converged
 Time for AOints: 371.5 s (CPU) 93.3 s (wall)
 ------------------------------------------------------------------------------
                     AOints        : Timing summary (seconds)
 ------------------------------------------------------------------------------
     job step          cpu (% of tot)      sys (% of tot)     wall (% of tot)
 ------------------------------------------------------------------------------
  AOints            0.3715E+03 ( 8.6)   0.1700E-04 ( 6.0)   0.9332E+02 ( 8.5)
 ------------------------------------------------------------------------------
   Grand Totals     0.4323E+04          0.2830E-03          0.1103E+04
 ------------------------------------------------------------------------------
 Polarizability Matrix (a.u.)
            1           2           3
    1-263.2925060   1.4185890   0.0000000
    2   1.4185890-248.3669481  -0.0000000
    3   0.0000000  -0.0000000-113.3097271
 Calculating analytic Hessian of the SCF energy

 Direct stationary perturbation theory relativistic correction:

 rels  =     245.112969956774
 relv  =    -826.866065579842
 rel2e =     121.623666247176
 E_rel =    -460.129429375892

 Hessian of the SCF Energy
            1           2           3           4           5           6
    1   0.5487973   0.0408191  -0.0000000  -0.2830687  -0.0544275   0.0000000
    2   0.0408191   0.5250043   0.0000000   0.0045642  -0.0930792  -0.0000000
    3  -0.0000000   0.0000000   0.1087378  -0.0000000  -0.0000000  -0.0524860
    4  -0.2830687   0.0045642  -0.0000000   0.5692534  -0.0335584  -0.0000000
    5  -0.0544275  -0.0930792  -0.0000000  -0.0335584   0.5016619   0.0000000
    6   0.0000000  -0.0000000  -0.0524860  -0.0000000   0.0000000   0.0991824
    7  -0.0382565   0.0137173   0.0000000  -0.1611799   0.1214785  -0.0000000
    8   0.0693987   0.0406227  -0.0000000   0.0688152  -0.2162814  -0.0000000
    9   0.0000000  -0.0000000   0.0030916   0.0000000  -0.0000000  -0.0512916
   10  -0.0424943  -0.0315141  -0.0000000   0.0545835  -0.0134297   0.0000000
   11  -0.0317076  -0.0233349   0.0000000   0.0397350  -0.0534247  -0.0000000
   12  -0.0000000   0.0000000   0.0017715   0.0000000  -0.0000000   0.0046434
   13   0.0566521   0.0407129  -0.0000000  -0.0564273   0.0235765   0.0000000
   14  -0.0130625  -0.0538293  -0.0000000   0.0236294  -0.0102572   0.0000000
   15  -0.0000000  -0.0000000   0.0016428  -0.0000000   0.0000000   0.0024272
   16  -0.1234341  -0.0982769  -0.0000000  -0.0147758  -0.0266376  -0.0000000
   17  -0.0467651  -0.2531364  -0.0000000  -0.0811495   0.0153920  -0.0000000
   18   0.0000000  -0.0000000  -0.0501678   0.0000000  -0.0000000   0.0048552
   19  -0.0814382   0.0578825   0.0000000  -0.0275328   0.0321028  -0.0000000
   20   0.0594807  -0.1176370  -0.0000000   0.0123183  -0.0121418  -0.0000000
   21  -0.0000000   0.0000000  -0.0234146  -0.0000000  -0.0000000   0.0035416
   22  -0.0129668  -0.0264832   0.0000000  -0.0491702  -0.0444656  -0.0000000
   23  -0.0113683  -0.0207296  -0.0000000  -0.0452679  -0.1308823  -0.0000000
   24  -0.0000000   0.0000000   0.0028349  -0.0000000   0.0000000  -0.0179553
   25   0.0027879   0.0033055  -0.0000000  -0.0360089  -0.0010031   0.0000000
   26   0.0005125  -0.0020592  -0.0000000   0.0143214   0.0018168   0.0000000
   27   0.0000000  -0.0000000   0.0032416   0.0000000  -0.0000000   0.0028207
   28  -0.0004787  -0.0000875   0.0000000   0.0011569  -0.0014520  -0.0000000
   29   0.0000507  -0.0003912   0.0000000  -0.0035203  -0.0003393  -0.0000000
   30   0.0000000  -0.0000000  -0.0006110   0.0000000   0.0000000   0.0025832
   31  -0.0006404   0.0013868   0.0000000  -0.0000879  -0.0001792  -0.0000000
   32   0.0038426   0.0010673   0.0000000  -0.0002917  -0.0004071   0.0000000
   33   0.0000000  -0.0000000   0.0034787  -0.0000000   0.0000000  -0.0009362
   34  -0.0254594  -0.0060266  -0.0000000   0.0032576  -0.0020043   0.0000000
   35  -0.0167734  -0.0024978   0.0000000   0.0004050  -0.0020578  -0.0000000
   36   0.0000000  -0.0000000   0.0018803  -0.0000000   0.0000000   0.0026153
            7           8           9          10          11          12
    1  -0.0382565   0.0693987   0.0000000  -0.0424943  -0.0317076  -0.0000000
    2   0.0137173   0.0406227  -0.0000000  -0.0315141  -0.0233349   0.0000000
    3   0.0000000  -0.0000000   0.0030916  -0.0000000   0.0000000   0.0017715
    4  -0.1611799   0.0688152   0.0000000   0.0545835   0.0397350   0.0000000
    5   0.1214785  -0.2162814  -0.0000000  -0.0134297  -0.0534247  -0.0000000
    6  -0.0000000  -0.0000000  -0.0512916   0.0000000  -0.0000000   0.0046434
    7   0.4739923  -0.0143809  -0.0000000  -0.1166602  -0.0899729   0.0000000
    8  -0.0143809   0.5648354   0.0000000  -0.0441899  -0.2543454   0.0000000
    9  -0.0000000   0.0000000   0.1024324  -0.0000000  -0.0000000  -0.0490729
   10  -0.1166602  -0.0441899  -0.0000000   0.5062914   0.0741328  -0.0000000
   11  -0.0899729  -0.2543454  -0.0000000   0.0741328   0.4625572   0.0000000
   12   0.0000000   0.0000000  -0.0490729  -0.0000000   0.0000000   0.0970727
   13  -0.0148770  -0.0812814   0.0000000  -0.2764861   0.0038258   0.0000000
   14  -0.0271509   0.0159439  -0.0000000  -0.0433157  -0.0897159  -0.0000000
   15   0.0000000  -0.0000000   0.0022342   0.0000000   0.0000000  -0.0488770
   16  -0.0011214   0.0077899  -0.0000000  -0.0377888   0.0127118   0.0000000
   17   0.0081045  -0.0640413   0.0000000   0.0660199   0.0374970  -0.0000000
   18  -0.0000000   0.0000000   0.0018821   0.0000000  -0.0000000   0.0055803
   19  -0.0019746  -0.0040905  -0.0000000  -0.0000101   0.0005776   0.0000000
   20  -0.0009409   0.0019672  -0.0000000   0.0005404  -0.0004685  -0.0000000
   21   0.0000000  -0.0000000   0.0037024   0.0000000   0.0000000  -0.0009904
   22   0.0027054   0.0038945   0.0000000  -0.0006642   0.0015379  -0.0000000
   23  -0.0107238  -0.0346738   0.0000000   0.0038072   0.0008490  -0.0000000
   24   0.0000000  -0.0000000   0.0024055  -0.0000000  -0.0000000   0.0031804
   25  -0.1380782  -0.0134550  -0.0000000  -0.0282351  -0.0083663   0.0000000
   26  -0.0150804  -0.0306562   0.0000000  -0.0223343  -0.0043498  -0.0000000
   27  -0.0000000  -0.0000000  -0.0198224   0.0000000   0.0000000   0.0018104
   28  -0.0015536   0.0053763   0.0000000  -0.0458334   0.0217943   0.0000000
   29   0.0154707  -0.0255219  -0.0000000   0.0218711  -0.0546865   0.0000000
   30  -0.0000000   0.0000000   0.0015623  -0.0000000  -0.0000000  -0.0196477
   31  -0.0023864   0.0019818   0.0000000  -0.0146172  -0.0271985  -0.0000000
   32  -0.0004681   0.0026074   0.0000000  -0.0125358  -0.0191817  -0.0000000
   33   0.0000000  -0.0000000   0.0034583   0.0000000  -0.0000000   0.0020318
   34  -0.0006094   0.0001414  -0.0000000   0.0019140   0.0029299   0.0000000
   35  -0.0000527  -0.0004567   0.0000000   0.0009479  -0.0013957  -0.0000000
   36  -0.0000000  -0.0000000  -0.0005819   0.0000000   0.0000000   0.0024975
           13          14          15          16          17          18
    1   0.0566521  -0.0130625  -0.0000000  -0.1234341  -0.0467651   0.0000000
    2   0.0407129  -0.0538293  -0.0000000  -0.0982769  -0.2531364  -0.0000000
    3  -0.0000000  -0.0000000   0.0016428  -0.0000000  -0.0000000  -0.0501678
    4  -0.0564273   0.0236294  -0.0000000  -0.0147758  -0.0811495   0.0000000
    5   0.0235765  -0.0102572   0.0000000  -0.0266376   0.0153920  -0.0000000
    6   0.0000000   0.0000000   0.0024272  -0.0000000  -0.0000000   0.0048552
    7  -0.0148770  -0.0271509   0.0000000  -0.0011214   0.0081045  -0.0000000
    8  -0.0812814   0.0159439  -0.0000000   0.0077899  -0.0640413   0.0000000
    9   0.0000000  -0.0000000   0.0022342  -0.0000000   0.0000000   0.0018821
   10  -0.2764861  -0.0433157   0.0000000  -0.0377888   0.0660199   0.0000000
   11   0.0038258  -0.0897159   0.0000000   0.0127118   0.0374970  -0.0000000
   12   0.0000000  -0.0000000  -0.0488770   0.0000000  -0.0000000   0.0055803
   13   0.5442920  -0.0291189  -0.0000000  -0.1608798   0.0696014  -0.0000000
   14  -0.0291189   0.4820913   0.0000000   0.1162571  -0.2085142  -0.0000000
   15  -0.0000000   0.0000000   0.1011706   0.0000000  -0.0000000  -0.0497063
   16  -0.1608798   0.1162571   0.0000000   0.3986995  -0.0203720  -0.0000000
   17   0.0696014  -0.2085142  -0.0000000  -0.0203720   0.5575088   0.0000000
   18  -0.0000000  -0.0000000  -0.0497063  -0.0000000   0.0000000   0.0956630
   19   0.0002631  -0.0014722   0.0000000   0.0004029   0.0041471  -0.0000000
   20  -0.0042842  -0.0004341  -0.0000000   0.0228167  -0.0378341   0.0000000
   21  -0.0000000  -0.0000000   0.0040465   0.0000000  -0.0000000   0.0025072
   22  -0.0001949  -0.0001461  -0.0000000  -0.0026109   0.0022369   0.0000000
   23  -0.0000622  -0.0005709  -0.0000000  -0.0003707   0.0031050  -0.0000000
   24  -0.0000000   0.0000000  -0.0008335   0.0000000  -0.0000000   0.0032259
   25   0.0027315  -0.0018487   0.0000000  -0.0008194  -0.0002767  -0.0000000
   26   0.0005114  -0.0023740  -0.0000000  -0.0001241  -0.0000232   0.0000000
   27   0.0000000  -0.0000000   0.0034303  -0.0000000  -0.0000000  -0.0008904
   28  -0.0178890   0.0199370  -0.0000000  -0.0017507  -0.0025417   0.0000000
   29   0.0097709  -0.0084780   0.0000000  -0.0005381   0.0022550   0.0000000
   30   0.0000000   0.0000000   0.0014239  -0.0000000   0.0000000   0.0025713
   31  -0.0492945  -0.0441452  -0.0000000   0.0031324   0.0040130   0.0000000
   32  -0.0439217  -0.1253454   0.0000000  -0.0107942  -0.0366064  -0.0000000
   33  -0.0000000   0.0000000  -0.0184994   0.0000000  -0.0000000   0.0021425
   34  -0.0278908   0.0004371   0.0000000  -0.0590534  -0.0030179   0.0000000
   35   0.0106695   0.0014838  -0.0000000  -0.0024622  -0.0156018   0.0000000
   36   0.0000000   0.0000000   0.0015409  -0.0000000   0.0000000  -0.0176630
           19          20          21          22          23          24
    1  -0.0814382   0.0594807  -0.0000000  -0.0129668  -0.0113683  -0.0000000
    2   0.0578825  -0.1176370   0.0000000  -0.0264832  -0.0207296   0.0000000
    3   0.0000000  -0.0000000  -0.0234146   0.0000000  -0.0000000   0.0028349
    4  -0.0275328   0.0123183  -0.0000000  -0.0491702  -0.0452679  -0.0000000
    5   0.0321028  -0.0121418  -0.0000000  -0.0444656  -0.1308823   0.0000000
    6  -0.0000000  -0.0000000   0.0035416  -0.0000000  -0.0000000  -0.0179553
    7  -0.0019746  -0.0009409   0.0000000   0.0027054  -0.0107238   0.0000000
    8  -0.0040905   0.0019672  -0.0000000   0.0038945  -0.0346738  -0.0000000
    9  -0.0000000  -0.0000000   0.0037024   0.0000000   0.0000000   0.0024055
   10  -0.0000101   0.0005404   0.0000000  -0.0006642   0.0038072  -0.0000000
   11   0.0005776  -0.0004685   0.0000000   0.0015379   0.0008490  -0.0000000
   12   0.0000000  -0.0000000  -0.0009904  -0.0000000  -0.0000000   0.0031804
   13   0.0002631  -0.0042842  -0.0000000  -0.0001949  -0.0000622  -0.0000000
   14  -0.0014722  -0.0004341  -0.0000000  -0.0001461  -0.0005709   0.0000000
   15   0.0000000  -0.0000000   0.0040465  -0.0000000  -0.0000000  -0.0008335
   16   0.0004029   0.0228167   0.0000000  -0.0026109  -0.0003707   0.0000000
   17   0.0041471  -0.0378341  -0.0000000   0.0022369   0.0031050  -0.0000000
   18  -0.0000000   0.0000000   0.0025072   0.0000000  -0.0000000   0.0032259
   19   0.1257096  -0.0815218   0.0000000  -0.0119642   0.0016708   0.0000000
   20  -0.0815218   0.1756967  -0.0000000  -0.0070427   0.0020468   0.0000000
   21   0.0000000  -0.0000000   0.0102709  -0.0000000   0.0000000  -0.0001149
   22  -0.0119642  -0.0070427  -0.0000000   0.0788079   0.0601159  -0.0000000
   23   0.0016708   0.0020468   0.0000000   0.0601159   0.1899986   0.0000000
   24   0.0000000   0.0000000  -0.0001149  -0.0000000   0.0000000   0.0069820
   25  -0.0011406   0.0002881   0.0000000  -0.0035003   0.0030526   0.0000000
   26   0.0009671   0.0000741  -0.0000000   0.0111249  -0.0072035  -0.0000000
   27  -0.0000000  -0.0000000   0.0001221   0.0000000  -0.0000000   0.0001252
   28  -0.0002972   0.0004366   0.0000000   0.0001309  -0.0003209   0.0000000
   29   0.0004190  -0.0005343   0.0000000   0.0004968  -0.0007756   0.0000000
   30  -0.0000000   0.0000000  -0.0000946   0.0000000  -0.0000000   0.0001439
   31   0.0003205   0.0005341   0.0000000  -0.0000922  -0.0004277  -0.0000000
   32  -0.0001670  -0.0011822   0.0000000  -0.0003973  -0.0008964  -0.0000000
   33  -0.0000000   0.0000000   0.0001418   0.0000000   0.0000000  -0.0001010
   34  -0.0023385  -0.0026253  -0.0000000  -0.0004806  -0.0001053   0.0000000
   35  -0.0105153  -0.0095525  -0.0000000  -0.0008719  -0.0002672  -0.0000000
   36  -0.0000000   0.0000000   0.0002819  -0.0000000  -0.0000000   0.0001068
           25          26          27          28          29          30
    1   0.0027879   0.0005125   0.0000000  -0.0004787   0.0000507   0.0000000
    2   0.0033055  -0.0020592  -0.0000000  -0.0000875  -0.0003912  -0.0000000
    3  -0.0000000  -0.0000000   0.0032416   0.0000000   0.0000000  -0.0006110
    4  -0.0360089   0.0143214   0.0000000   0.0011569  -0.0035203   0.0000000
    5  -0.0010031   0.0018168  -0.0000000  -0.0014520  -0.0003393   0.0000000
    6   0.0000000   0.0000000   0.0028207  -0.0000000  -0.0000000   0.0025832
    7  -0.1380782  -0.0150804  -0.0000000  -0.0015536   0.0154707  -0.0000000
    8  -0.0134550  -0.0306562  -0.0000000   0.0053763  -0.0255219   0.0000000
    9  -0.0000000   0.0000000  -0.0198224   0.0000000  -0.0000000   0.0015623
   10  -0.0282351  -0.0223343   0.0000000  -0.0458334   0.0218711  -0.0000000
   11  -0.0083663  -0.0043498   0.0000000   0.0217943  -0.0546865  -0.0000000
   12   0.0000000  -0.0000000   0.0018104   0.0000000   0.0000000  -0.0196477
   13   0.0027315   0.0005114   0.0000000  -0.0178890   0.0097709   0.0000000
   14  -0.0018487  -0.0023740  -0.0000000   0.0199370  -0.0084780   0.0000000
   15   0.0000000  -0.0000000   0.0034303  -0.0000000   0.0000000   0.0014239
   16  -0.0008194  -0.0001241  -0.0000000  -0.0017507  -0.0005381  -0.0000000
   17  -0.0002767  -0.0000232  -0.0000000  -0.0025417   0.0022550   0.0000000
   18  -0.0000000   0.0000000  -0.0008904   0.0000000   0.0000000   0.0025713
   19  -0.0011406   0.0009671  -0.0000000  -0.0002972   0.0004190  -0.0000000
   20   0.0002881   0.0000741  -0.0000000   0.0004366  -0.0005343   0.0000000
   21   0.0000000  -0.0000000   0.0001221   0.0000000   0.0000000  -0.0000946
   22  -0.0035003   0.0111249   0.0000000   0.0001309   0.0004968   0.0000000
   23   0.0030526  -0.0072035  -0.0000000  -0.0003209  -0.0007756  -0.0000000
   24   0.0000000  -0.0000000   0.0001252   0.0000000   0.0000000   0.0001439
   25   0.2034673   0.0194468  -0.0000000  -0.0000463  -0.0008875  -0.0000000
   26   0.0194468   0.0577613   0.0000000  -0.0082822  -0.0128074   0.0000000
   27  -0.0000000   0.0000000   0.0085922   0.0000000  -0.0000000   0.0005163
   28  -0.0000463  -0.0082822   0.0000000   0.0812512  -0.0386270  -0.0000000
   29  -0.0008875  -0.0128074  -0.0000000  -0.0386270   0.0998829  -0.0000000
   30  -0.0000000   0.0000000   0.0005163  -0.0000000  -0.0000000   0.0108672
   31  -0.0005150  -0.0009669   0.0000000  -0.0142584  -0.0043137  -0.0000000
   32  -0.0002018  -0.0001830  -0.0000000   0.0031128   0.0013982  -0.0000000
   33   0.0000000   0.0000000   0.0001341  -0.0000000  -0.0000000   0.0005551
   34  -0.0006429  -0.0000962  -0.0000000  -0.0004317  -0.0001924   0.0000000
   35  -0.0000539   0.0000040   0.0000000   0.0006542  -0.0000021  -0.0000000
   36   0.0000000   0.0000000  -0.0000801   0.0000000   0.0000000   0.0001300
           31          32          33          34          35          36
    1  -0.0006404   0.0038426   0.0000000  -0.0254594  -0.0167734   0.0000000
    2   0.0013868   0.0010673  -0.0000000  -0.0060266  -0.0024978  -0.0000000
    3   0.0000000   0.0000000   0.0034787  -0.0000000   0.0000000   0.0018803
    4  -0.0000879  -0.0002917  -0.0000000   0.0032576   0.0004050  -0.0000000
    5  -0.0001792  -0.0004071   0.0000000  -0.0020043  -0.0020578   0.0000000
    6  -0.0000000   0.0000000  -0.0009362   0.0000000  -0.0000000   0.0026153
    7  -0.0023864  -0.0004681   0.0000000  -0.0006094  -0.0000527  -0.0000000
    8   0.0019818   0.0026074  -0.0000000   0.0001414  -0.0004567  -0.0000000
    9   0.0000000   0.0000000   0.0034583  -0.0000000   0.0000000  -0.0005819
   10  -0.0146172  -0.0125358   0.0000000   0.0019140   0.0009479   0.0000000
   11  -0.0271985  -0.0191817  -0.0000000   0.0029299  -0.0013957   0.0000000
   12  -0.0000000  -0.0000000   0.0020318   0.0000000  -0.0000000   0.0024975
   13  -0.0492945  -0.0439217  -0.0000000  -0.0278908   0.0106695   0.0000000
   14  -0.0441452  -0.1253454   0.0000000   0.0004371   0.0014838   0.0000000
   15  -0.0000000   0.0000000  -0.0184994   0.0000000  -0.0000000   0.0015409
   16   0.0031324  -0.0107942   0.0000000  -0.0590534  -0.0024622  -0.0000000
   17   0.0040130  -0.0366064  -0.0000000  -0.0030179  -0.0156018   0.0000000
   18   0.0000000  -0.0000000   0.0021425   0.0000000   0.0000000  -0.0176630
   19   0.0003205  -0.0001670  -0.0000000  -0.0023385  -0.0105153  -0.0000000
   20   0.0005341  -0.0011822   0.0000000  -0.0026253  -0.0095525   0.0000000
   21   0.0000000   0.0000000   0.0001418  -0.0000000  -0.0000000   0.0002819
   22  -0.0000922  -0.0003973   0.0000000  -0.0004806  -0.0008719  -0.0000000
   23  -0.0004277  -0.0008964   0.0000000  -0.0001053  -0.0002672  -0.0000000
   24  -0.0000000  -0.0000000  -0.0001010   0.0000000  -0.0000000   0.0001068
   25  -0.0005150  -0.0002018   0.0000000  -0.0006429  -0.0000539   0.0000000
   26  -0.0009669  -0.0001830   0.0000000  -0.0000962   0.0000040   0.0000000
   27   0.0000000  -0.0000000   0.0001341  -0.0000000   0.0000000  -0.0000801
   28  -0.0142584   0.0031128  -0.0000000  -0.0004317   0.0006542   0.0000000
   29  -0.0043137   0.0013982  -0.0000000  -0.0001924  -0.0000021   0.0000000
   30  -0.0000000  -0.0000000   0.0005551   0.0000000  -0.0000000   0.0001300
   31   0.0837874   0.0578800  -0.0000000  -0.0053483   0.0114356  -0.0000000
   32   0.0578800   0.1861889   0.0000000   0.0039423  -0.0074596  -0.0000000
   33  -0.0000000   0.0000000   0.0071294   0.0000000  -0.0000000   0.0004648
   34  -0.0053483   0.0039423   0.0000000   0.1170835   0.0066173  -0.0000000
   35   0.0114356  -0.0074596  -0.0000000   0.0066173   0.0378032   0.0000000
   36  -0.0000000  -0.0000000   0.0004648  -0.0000000   0.0000000   0.0088075
 **********************************************************************
 **                                                                  **
 **                       VIBRATIONAL ANALYSIS                       **
 **                       --------------------                       **
 **                                                                  **
 **        VIBRATIONAL FREQUENCIES (CM**-1) AND NORMAL MODES         **
 **     FORCE CONSTANTS (mDYN/ANGSTROM) AND REDUCED MASSES (AMU)     **
 **                  INFRARED INTENSITIES (KM/MOL)                   **
 **                                                                  **
 **********************************************************************


 Mode:                 1                      2                      3
 Frequency:        30.13                  35.80                  52.79
 Force Cnst:      0.0444                 0.0499                 0.0745
 Red. Mass:      83.0750                66.0485                45.3847
 IR Active:          YES                    YES                    YES
 IR Intens:        0.000                  0.002                  0.015
 Raman Active:       YES                    YES                    YES
               X      Y      Z        X      Y      Z        X      Y      Z
 C         -0.000 -0.000 -0.022   -0.000  0.000 -0.219    0.000 -0.000  0.274
 C          0.000 -0.000  0.066   -0.000  0.000 -0.070    0.000  0.000  0.083
 C         -0.000  0.000 -0.083    0.000 -0.000  0.085   -0.000  0.000  0.065
 C         -0.000 -0.000 -0.026   -0.000  0.000 -0.035    0.000  0.000  0.054
 C          0.000 -0.000  0.120   -0.000  0.000  0.023    0.000 -0.000  0.083
 C         -0.000  0.000 -0.041   -0.000  0.000 -0.053    0.000 -0.000  0.133
 Cl         0.000  0.000 -0.080   -0.000  0.000 -0.604   -0.000 -0.000  0.804
 Br         0.000 -0.000  0.485   -0.000  0.000 -0.097   -0.000  0.000 -0.342
 Br        -0.000  0.000 -0.368    0.000 -0.000  0.563   -0.000 -0.000  0.185
 I          0.000  0.000 -0.139   -0.000  0.000 -0.382   -0.000 -0.000 -0.105
 Br         0.000 -0.000  0.680    0.000  0.000  0.296    0.000  0.000  0.190
 I         -0.000  0.000 -0.336   -0.000 -0.000  0.100    0.000  0.000 -0.203
 TransDip  -0.000 -0.000 -0.000    0.000  0.000  0.001    0.000 -0.000 -0.004

 Mode:                 4                      5                      6
 Frequency:       109.88                 124.36                 147.18
 Force Cnst:      0.5431                 0.8164                 1.0655
 Red. Mass:      76.3519                89.5945                83.4859
 IR Active:          YES                    YES                    YES
 IR Intens:        0.537                  0.313                  0.004
 Raman Active:       YES                    YES                    YES
               X      Y      Z        X      Y      Z        X      Y      Z
 C         -0.052 -0.244 -0.000   -0.087  0.060 -0.000   -0.034  0.009 -0.000
 C         -0.082 -0.221 -0.000   -0.050 -0.010  0.000   -0.024  0.074 -0.000
 C         -0.056 -0.187 -0.000   -0.128 -0.030  0.000   -0.019  0.086 -0.000
 C         -0.002 -0.211  0.000   -0.166  0.029 -0.000   -0.062  0.139 -0.000
 C         -0.034 -0.257  0.000   -0.172  0.040 -0.000   -0.020  0.040 -0.000
 C         -0.053 -0.240  0.000   -0.167  0.063 -0.000   -0.073 -0.004 -0.000
 Cl        -0.003 -0.208 -0.000    0.037  0.148  0.000   -0.038  0.020  0.000
 Br        -0.244 -0.188 -0.000    0.514 -0.264 -0.000   -0.027  0.084  0.000
 Br        -0.091 -0.002  0.000   -0.099 -0.290  0.000    0.027 -0.331  0.000
 I          0.412 -0.012 -0.000    0.219  0.464  0.000   -0.312  0.149  0.000
 Br        -0.016 -0.287 -0.000   -0.114  0.014 -0.000    0.763 -0.302  0.000
 I         -0.167  0.495  0.000   -0.343 -0.182  0.000   -0.130  0.154  0.000
 TransDip   0.005  0.023 -0.000    0.018  0.000  0.000   -0.000 -0.002  0.000

 Mode:                 7                      8                      9
 Frequency:       151.74                 156.50                 163.15
 Force Cnst:      1.1463                 0.1958                 1.2708
 Red. Mass:      84.4974                13.5660                81.0358
 IR Active:          YES                    YES                    YES
 IR Intens:        0.003                  0.557                  0.107
 Raman Active:       YES                    YES                    YES
               X      Y      Z        X      Y      Z        X      Y      Z
 C         -0.026 -0.019  0.000   -0.000  0.000  0.363   -0.058 -0.123  0.000
 C         -0.019 -0.062  0.000   -0.000  0.000  0.400   -0.121 -0.112  0.000
 C          0.020 -0.015  0.000    0.000  0.000  0.411   -0.203 -0.104 -0.000
 C          0.047 -0.025  0.000    0.000  0.000  0.410   -0.160 -0.099  0.000
 C          0.012 -0.002  0.000    0.000  0.000  0.416   -0.114 -0.222  0.000
 C         -0.060 -0.029  0.000   -0.000  0.000  0.401    0.010 -0.156  0.000
 Cl         0.110  0.073 -0.000    0.000  0.000 -0.157   -0.052 -0.128 -0.000
 Br         0.412 -0.248 -0.000   -0.000  0.000 -0.051    0.147 -0.309 -0.000
 Br        -0.067  0.716  0.000    0.000 -0.000 -0.064   -0.329  0.194  0.000
 I         -0.101 -0.236 -0.000    0.000  0.000 -0.042   -0.209  0.298 -0.000
 Br         0.240 -0.111 -0.000    0.000  0.000 -0.052   -0.126 -0.338 -0.000
 I         -0.291  0.008 -0.000   -0.000 -0.000 -0.038    0.476  0.096  0.000
 TransDip   0.000  0.002 -0.000   -0.000 -0.000 -0.024    0.005  0.009 -0.000

 Mode:                10                     11                     12
 Frequency:       192.55                 218.51                 219.37
 Force Cnst:      1.1575                 1.0804                 1.7961
 Red. Mass:      52.9901                38.4020                63.3460
 IR Active:          YES                    YES                    YES
 IR Intens:        0.189                  0.001                  0.005
 Raman Active:       YES                    YES                    YES
               X      Y      Z        X      Y      Z        X      Y      Z
 C          0.184 -0.257  0.000    0.031  0.039 -0.000    0.155  0.001 -0.000
 C          0.195 -0.201  0.000    0.008 -0.129  0.000    0.157  0.216 -0.000
 C          0.328 -0.075  0.000   -0.025 -0.098  0.000   -0.024  0.051 -0.000
 C          0.113 -0.018 -0.000   -0.061 -0.059 -0.000   -0.083 -0.026  0.000
 C          0.076 -0.129 -0.000   -0.067  0.032 -0.000   -0.101 -0.236  0.000
 C          0.060 -0.180 -0.000   -0.063  0.076 -0.000    0.064 -0.063  0.000
 Cl         0.234 -0.282 -0.000    0.733  0.558  0.000    0.282  0.083 -0.000
 Br        -0.165 -0.131 -0.000   -0.249 -0.126 -0.000    0.186  0.581  0.000
 Br         0.556  0.139 -0.000   -0.113  0.012 -0.000   -0.025  0.026  0.000
 I         -0.175  0.215  0.000    0.009  0.020  0.000    0.018 -0.021  0.000
 Br        -0.179 -0.093  0.000    0.041 -0.028  0.000   -0.242 -0.543 -0.000
 I         -0.112 -0.003  0.000    0.005 -0.073  0.000   -0.062 -0.036 -0.000
 TransDip  -0.012  0.007  0.000    0.000 -0.001  0.000    0.000  0.002 -0.000

 Mode:                13                     14                     15
 Frequency:       298.33                 312.51                 323.58
 Force Cnst:      1.7337                 0.7046                 0.7599
 Red. Mass:      33.0635                12.2451                12.3179
 IR Active:          YES                    YES                    YES
 IR Intens:        0.063                  0.044                  0.044
 Raman Active:       YES                    YES                    YES
               X      Y      Z        X      Y      Z        X      Y      Z
 C         -0.284  0.316 -0.000   -0.000  0.000  0.047    0.000 -0.000 -0.527
 C         -0.201  0.093  0.000   -0.000  0.000 -0.479    0.000 -0.000 -0.361
 C         -0.061  0.106  0.000   -0.000  0.000 -0.503    0.000 -0.000  0.218
 C         -0.100  0.091  0.000    0.000  0.000 -0.064    0.000 -0.000  0.604
 C         -0.145  0.102 -0.000    0.000  0.000  0.454    0.000 -0.000  0.318
 C         -0.148  0.202 -0.000   -0.000 -0.000  0.550    0.000 -0.000 -0.263
 Cl        -0.426  0.570  0.000   -0.000  0.000 -0.010    0.000 -0.000  0.090
 Br        -0.024 -0.118 -0.000   -0.000 -0.000  0.031   -0.000  0.000  0.020
 Br         0.265  0.007 -0.000    0.000 -0.000  0.033   -0.000 -0.000 -0.014
 I          0.039 -0.043 -0.000    0.000 -0.000  0.002   -0.000  0.000 -0.023
 Br        -0.053 -0.208  0.000   -0.000 -0.000 -0.030    0.000  0.000 -0.019
 I          0.050 -0.001  0.000    0.000 -0.000 -0.020   -0.000 -0.000  0.007
 TransDip   0.002 -0.008  0.000    0.000 -0.000 -0.007    0.000 -0.000 -0.007

 Mode:                16                     17                     18
 Frequency:       513.04                 559.18                 561.09
 Force Cnst:      2.1986                 2.5797                 2.3834
 Red. Mass:      14.1773                14.0027                12.8495
 IR Active:          YES                    YES                    YES
 IR Intens:       21.089                 21.227                  7.296
 Raman Active:       YES                    YES                    YES
               X      Y      Z        X      Y      Z        X      Y      Z
 C          0.248  0.124  0.000   -0.061  0.094  0.000    0.388  0.351 -0.000
 C          0.243  0.038  0.000   -0.149  0.393 -0.000    0.391  0.028  0.000
 C          0.239  0.029  0.000   -0.004  0.599 -0.000    0.100 -0.167 -0.000
 C          0.470 -0.055  0.000    0.092  0.568  0.000   -0.248 -0.011 -0.000
 C          0.490 -0.078 -0.000    0.123  0.205 -0.000   -0.294  0.289  0.000
 C          0.529 -0.005 -0.000    0.008  0.097 -0.000    0.050  0.528 -0.000
 Cl        -0.133  0.139 -0.000    0.129 -0.147 -0.000   -0.029 -0.121  0.000
 Br        -0.033 -0.042 -0.000   -0.017 -0.089  0.000   -0.041 -0.041 -0.000
 Br        -0.091 -0.017 -0.000   -0.015 -0.027 -0.000   -0.024  0.015  0.000
 I         -0.029  0.019  0.000    0.010 -0.031 -0.000    0.014 -0.004  0.000
 Br        -0.038 -0.040  0.000   -0.040 -0.064  0.000    0.005 -0.050 -0.000
 I         -0.044 -0.001  0.000   -0.002 -0.001  0.000   -0.005 -0.012 -0.000
 TransDip   0.147 -0.012 -0.000   -0.017  0.147 -0.000    0.034  0.080  0.000

 Mode:                19                     20                     21
 Frequency:       571.60                 578.80                 675.44
 Force Cnst:      2.3186                 2.3801                 3.2290
 Red. Mass:      12.0447                12.0584                12.0127
 IR Active:          YES                    YES                    YES
 IR Intens:        0.082                  0.420                  0.453
 Raman Active:       YES                    YES                    YES
               X      Y      Z        X      Y      Z        X      Y      Z
 C          0.000  0.000 -0.312   -0.000 -0.000 -0.496    0.000 -0.000  0.455
 C          0.000  0.000 -0.281   -0.000 -0.000  0.443   -0.000  0.000 -0.441
 C          0.000 -0.000  0.600    0.000  0.000  0.034   -0.000 -0.000  0.406
 C         -0.000  0.000 -0.271    0.000  0.000 -0.504    0.000 -0.000 -0.375
 C         -0.000  0.000 -0.296    0.000 -0.000  0.546    0.000 -0.000  0.365
 C          0.000  0.000  0.548   -0.000 -0.000 -0.050   -0.000  0.000 -0.399
 Cl         0.000 -0.000  0.022    0.000  0.000  0.037    0.000  0.000 -0.016
 Br        -0.000 -0.000  0.007    0.000  0.000 -0.011   -0.000 -0.000  0.006
 Br        -0.000  0.000 -0.017   -0.000 -0.000 -0.000    0.000  0.000 -0.005
 I          0.000 -0.000  0.004   -0.000 -0.000  0.007   -0.000  0.000  0.003
 Br        -0.000 -0.000  0.008   -0.000  0.000 -0.014    0.000  0.000 -0.004
 I         -0.000 -0.000 -0.008    0.000  0.000  0.001   -0.000 -0.000  0.003
 TransDip   0.000  0.000 -0.009   -0.000 -0.000  0.021   -0.000 -0.000  0.022

 Mode:                22                     23                     24
 Frequency:       779.74                 806.78                1015.80
 Force Cnst:      4.4853                 4.8542                 7.3520
 Red. Mass:      12.5213                12.6578                12.0933
 IR Active:          YES                    YES                    YES
 IR Intens:        1.246                  1.393                  0.190
 Raman Active:       YES                    YES                    YES
               X      Y      Z        X      Y      Z        X      Y      Z
 C          0.051 -0.298  0.000   -0.358  0.281 -0.000    0.263 -0.221 -0.000
 C          0.192 -0.316 -0.000   -0.306 -0.251  0.000    0.228  0.497  0.000
 C          0.580  0.021 -0.000   -0.032 -0.156 -0.000   -0.330  0.020  0.000
 C          0.119  0.280  0.000    0.384 -0.287 -0.000    0.279 -0.360 -0.000
 C          0.016  0.283 -0.000    0.249  0.446  0.000    0.097  0.205  0.000
 C         -0.491 -0.087  0.000   -0.118  0.291  0.000   -0.456 -0.067  0.000
 Cl        -0.065  0.065 -0.000    0.076 -0.111 -0.000   -0.022  0.027 -0.000
 Br         0.009  0.020  0.000    0.013  0.031 -0.000   -0.011 -0.025 -0.000
 Br        -0.058 -0.007  0.000    0.005 -0.004  0.000    0.011  0.001 -0.000
 I          0.003 -0.002 -0.000   -0.007  0.010  0.000   -0.004  0.004  0.000
 Br        -0.016 -0.022 -0.000   -0.016 -0.044  0.000   -0.003 -0.006  0.000
 I          0.011  0.001 -0.000    0.002  0.002 -0.000    0.004 -0.000  0.000
 TransDip   0.032 -0.017 -0.000   -0.024  0.029  0.000   -0.014  0.000  0.000

 Mode:                25                     26                     27
 Frequency:      1135.11                1222.54                1286.45
 Force Cnst:      9.2308                10.5674                11.7251
 Red. Mass:      12.1595                12.0003                12.0249
 IR Active:          YES                    YES                    YES
 IR Intens:        0.862                  0.023                132.095
 Raman Active:       YES                    YES                    YES
               X      Y      Z        X      Y      Z        X      Y      Z
 C          0.242 -0.404 -0.000   -0.304 -0.254 -0.000    0.014  0.436  0.000
 C         -0.088 -0.266 -0.000    0.358 -0.159 -0.000    0.298 -0.206 -0.000
 C         -0.451 -0.128  0.000   -0.051  0.399  0.000   -0.366 -0.217  0.000
 C         -0.201  0.249  0.000   -0.342 -0.248  0.000    0.005  0.398  0.000
 C          0.216  0.495  0.000    0.389 -0.157 -0.000    0.363 -0.251 -0.000
 C          0.286 -0.025 -0.000   -0.053  0.412  0.000   -0.355 -0.136  0.000
 Cl        -0.033  0.048  0.000   -0.002  0.000  0.000    0.006 -0.025  0.000
 Br         0.006  0.015  0.000    0.001 -0.000  0.000   -0.004  0.003  0.000
 Br         0.019  0.003 -0.000    0.000  0.001 -0.000    0.009  0.003  0.000
 I          0.003 -0.004 -0.000    0.000  0.000 -0.000   -0.000 -0.002 -0.000
 Br        -0.010 -0.021 -0.000    0.000 -0.001 -0.000   -0.004  0.003 -0.000
 I         -0.004 -0.000  0.000    0.000  0.001  0.000    0.001  0.001  0.000
 TransDip   0.005 -0.029 -0.000    0.005 -0.001 -0.000   -0.357  0.090 -0.000

 Mode:                28                     29                     30
 Frequency:      1298.44                1490.83                1492.18
 Force Cnst:     11.9534                15.7151                15.7442
 Red. Mass:      12.0337                12.0009                12.0013
 IR Active:          YES                    YES                    YES
 IR Intens:      167.067                  0.214                  0.742
 Raman Active:       YES                    YES                    YES
               X      Y      Z        X      Y      Z        X      Y      Z
 C          0.411 -0.092 -0.000    0.135  0.361  0.000   -0.453 -0.131 -0.000
 C         -0.227 -0.401 -0.000    0.123 -0.319 -0.000    0.513 -0.088 -0.000
 C         -0.227  0.324  0.000   -0.063  0.524  0.000   -0.251  0.014  0.000
 C          0.382  0.027 -0.000   -0.125 -0.312  0.000    0.402  0.152 -0.000
 C         -0.231 -0.329 -0.000   -0.104  0.268 -0.000   -0.450  0.088  0.000
 C         -0.128  0.358  0.000    0.029 -0.510 -0.000    0.219 -0.030  0.000
 Cl        -0.022  0.012 -0.000   -0.003 -0.003  0.000    0.004  0.001  0.000
 Br         0.006  0.011 -0.000   -0.000  0.001  0.000   -0.002 -0.000  0.000
 Br         0.005 -0.004  0.000    0.001 -0.002 -0.000    0.000  0.000  0.000
 I         -0.002 -0.000  0.000    0.001 -0.001 -0.000   -0.000 -0.001 -0.000
 Br         0.005  0.008 -0.000    0.000 -0.000 -0.000    0.001 -0.000 -0.000
 I          0.000 -0.002 -0.000   -0.000  0.001  0.000    0.001  0.000 -0.000
 TransDip  -0.083 -0.406 -0.000    0.001  0.015 -0.000   -0.028 -0.001 -0.000

 STANDARD THERMODYNAMIC QUANTITIES AT   298.15 K  AND     1.00 ATM

   This Molecule has  0 Imaginary Frequencies
   Zero point vibrational energy:       23.621 kcal/mol

   Atom    1 Element C  Has Mass   12.00000
   Atom    2 Element C  Has Mass   12.00000
   Atom    3 Element C  Has Mass   12.00000
   Atom    4 Element C  Has Mass   12.00000
   Atom    5 Element C  Has Mass   12.00000
   Atom    6 Element C  Has Mass   12.00000
   Atom    7 Element Cl Has Mass   34.96885
   Atom    8 Element Br Has Mass   78.91830
   Atom    9 Element Br Has Mass   78.91830
   Atom   10 Element I  Has Mass  126.90440
   Atom   11 Element Br Has Mass   78.91830
   Atom   12 Element I  Has Mass  126.90440
   Molecular Mass:   597.532550 amu
   Principal axes and moments of inertia in amu*Bohr^2:
                             1           2           3
    Eigenvalues --     9523.10310 12338.81818 21861.92129
          X               0.99970     0.02457     0.00000
          Y              -0.02457     0.99970     0.00000
          Z              -0.00000    -0.00000     1.00000
   Rotational Symmetry Number is   1
   The Molecule is an Asymmetric Top
   Translational Enthalpy:        0.889 kcal/mol
   Rotational Enthalpy:           0.889 kcal/mol
   Vibrational Enthalpy:         30.329 kcal/mol
   gas constant (RT):             0.592 kcal/mol
   Translational Entropy:        45.046  cal/mol.K
   Rotational Entropy:           36.194  cal/mol.K
   Vibrational Entropy:          46.666  cal/mol.K

   Total Enthalpy:               32.699 kcal/mol
   Total Entropy:               127.907  cal/mol.K

 ======================================================================

 STANDARD THERMODYNAMIC QUANTITIES FOR ANHARMONIC VIBRATION -- TOSH

   Zero point vibrational energy: ************ kcal/mol

   Vibrational Enthalpy:       Infinity kcal/mol
   Vibrational Entropy:             NaN  cal/mol.K

   Total Enthalpy:             Infinity kcal/mol
   Total Entropy:                   NaN  cal/mol.K

 ======================================================================

 STANDARD THERMODYNAMIC QUANTITIES FOR ANHARMONIC VIBRATION -- VPT2

   Zero point vibrational energy: ************ kcal/mol

   Vibrational Enthalpy:       Infinity kcal/mol
   Vibrational Entropy:             NaN  cal/mol.K

   Total Enthalpy:             Infinity kcal/mol
   Total Entropy:                   NaN  cal/mol.K

 ======================================================================

Archival summary:
1\1\garfield\FREQ\ProcedureUnspecified\BasisUnspecified\2r3l16\taweetha\SatNov3009:10:272019SatNov3009:10:272019\0\\#,FREQ,ProcedureUnspecified,BasisUnspecified,\\0,1\I\C,1,2.13814\C,2,1.40527,1,119.917\C,3,1.40283,2,120.273,1,-180,0\C,4,1.40304,3,119.854,2,-0,0\C,5,1.4037,4,120.46,3,0,0\C,6,1.40566,5,119.336,4,-0,0\Cl,5,1.73913,4,119.229,3,-180,0\Br,4,1.90125,3,120.722,2,-180,0\Br,3,1.90306,2,120.661,1,-0,0\Br,7,1.90381,6,119.568,5,-180,0\I,6,2.12996,5,119.553,4,180,0\\\@

 Total job time:  1468.29s(wall), 5695.54s(cpu) 
 Sat Nov 30 09:10:27 2019

        *************************************************************
        *                                                           *
        *  Thank you very much for using Q-Chem.  Have a nice day.  *
        *                                                           *
        *************************************************************
