# Supplementary material for: Geometric and energetic data from quantum chemical calculations of halobenzenes and xylenes
Source: Data Brief. 2020 Mar 5;30:105386. doi: 10.1016/j.dib.2020.105386 (PMC7114895; doi:10.1016/j.dib.2020.105386)
Supplement: Supplementary file 1 [file mmc1.zip › halobenzene/B3LYP/ClBrBrIClI.out]

                  Welcome to Q-Chem
     A Quantum Leap Into The Future Of Chemistry


 Q-Chem 5.2 (devel), Q-Chem, Inc., Pleasanton, CA (2019)

 Yihan Shao,  Zhengting Gan,  E. Epifanovsky,  A. T. B. Gilbert,  M. Wormit,  
 J. Kussmann,  A. W. Lange,  A. Behn,  Jia Deng,  Xintian Feng,  D. Ghosh,  
 M. Goldey,  P. R. Horn,  L. D. Jacobson,  I. Kaliman,  T. Kus,  A. Landau,  
 Jie Liu,  E. I. Proynov,  R. M. Richard,  R. P. Steele,  E. J. Sundstrom,  
 H. L. Woodcock III,  P. M. Zimmerman,  D. Zuev,  B. Albrecht,  E. Alguire,  
 S. A. Baeppler,  D. Barton,  Z. Benda,  Y. A. Bernard,  E. J. Berquist,  
 K. B. Bravaya,  H. Burton,  D. Casanova,  Chun-Min Chang,  Yunqing Chen,  
 A. Chien,  K. D. Closser,  M. P. Coons,  S. Coriani,  S. Dasgupta,  
 A. L. Dempwolff,  M. Diedenhofen,  Hainam Do,  R. G. Edgar,  Po-Tung Fang,  
 S. Faraji,  S. Fatehi,  Qingguo Feng,  K. D. Fenk,  J. Fosso-Tande,  
 J. Gayvert,  Qinghui Ge,  A. Ghysels,  G. Gidofalvi,  J. Gomes,  
 J. Gonthier,  A. Gunina,  D. Hait,  M. W. D. Hanson-Heine,  
 P. H. P. Harbach,  A. W. Hauser,  M. F. Herbst,  J. E. Herr,  
 E. G. Hohenstein,  Z. C. Holden,  Kerwin Hui,  B. C. Huynh,  T.-C. Jagau,  
 Hyunjun Ji,  B. Kaduk,  K. Khistyaev,  Jaehoon Kim,  P. Klunzinger,  K. Koh,  
 D. Kosenkov,  L. Koulias,  T. Kowalczyk,  C. M. Krauter,  A. Kunitsa,  
 Ka Un Lao,  A. Laurent,  K. V. Lawler,  Joonho Lee,  D. Lefrancois,  
 S. Lehtola,  D. S. Levine,  Yi-Pei Li,  You-Sheng Lin,  Fenglai Liu,  
 E. Livshits,  A. Luenser,  P. Manohar,  E. Mansoor,  S. F. Manzer,  
 Shan-Ping Mao,  Yuezhi Mao,  N. Mardirossian,  A. V. Marenich,  
 T. Markovich,  L. A. Martinez-Martinez,  S. A. Maurer,  N. J. Mayhall,  
 S. C. McKenzie,  J.-M. Mewes,  P. Morgante,  A. F. Morrison,  
 J. W. Mullinax,  K. Nanda,  T. S. Nguyen-Beck,  R. Olivares-Amaya,  
 J. A. Parkhill,  Zheng Pei,  T. M. Perrine,  F. Plasser,  P. Pokhilko,  
 S. Prager,  A. Prociuk,  E. Ramos,  D. R. Rehn,  F. Rob,  M. Scheurer,  
 M. Schneider,  N. Sergueev,  S. M. Sharada,  S. Sharma,  D. W. Small,  
 T. Stauch,  T. Stein,  Yu-Chuan Su,  A. J. W. Thom,  A. Tkatchenko,  
 T. Tsuchimochi,  N. M. Tubman,  L. Vogt,  M. L. Vidal,  O. Vydrov,  
 M. A. Watson,  J. Wenzel,  M. de Wergifosse,  T. A. Wesolowski,  A. White,  
 J. Witte,  A. Yamada,  Jun Yang,  K. Yao,  S. Yeganeh,  S. R. Yost,  
 Zhi-Qiang You,  A. Zech,  Igor Ying Zhang,  Xing Zhang,  Yan Zhao,  
 Ying Zhu,  B. R. Brooks,  G. K. L. Chan,  C. J. Cramer,  M. S. Gordon,  
 W. J. Hehre,  A. Klamt,  M. W. Schmidt,  C. D. Sherrill,  D. G. Truhlar,  
 A. Aspuru-Guzik,  R. Baer,  A. T. Bell,  N. A. Besley,  Jeng-Da Chai,  
 A. E. DePrince, III,  R. A. DiStasio Jr.,  A. Dreuw,  B. D. Dunietz,  
 T. R. Furlani,  Chao-Ping Hsu,  Yousung Jung,  Jing Kong,  D. S. Lambrecht,  
 WanZhen Liang,  C. Ochsenfeld,  V. A. Rassolov,  L. V. Slipchenko,  
 J. E. Subotnik,  T. Van Voorhis,  J. M. Herbert,  A. I. Krylov,  
 P. M. W. Gill,  M. Head-Gordon

 Contributors to earlier versions of Q-Chem not listed above: 
 R. D. Adamson,  B. Austin,  J. Baker,  G. J. O. Beran,  K. Brandhorst,  
 S. T. Brown,  E. F. C. Byrd,  A. K. Chakraborty,  C.-L. Cheng,  
 Siu Hung Chien,  D. M. Chipman,  D. L. Crittenden,  H. Dachsel,  
 R. J. Doerksen,  A. D. Dutoi,  L. Fusti-Molnar,  W. A. Goddard III,  
 A. Golubeva-Zadorozhnaya,  S. R. Gwaltney,  G. Hawkins,  A. Heyden,  
 S. Hirata,  G. Kedziora,  F. J. Keil,  C. Kelley,  Jihan Kim,  R. A. King,  
 R. Z. Khaliullin,  P. P. Korambath,  W. Kurlancheek,  A. M. Lee,  M. S. Lee,  
 S. V. Levchenko,  Ching Yeh Lin,  D. Liotard,  R. C. Lochan,  I. Lotan,  
 P. E. Maslen,  N. Nair,  D. P. O'Neill,  D. Neuhauser,  E. Neuscamman,  
 C. M. Oana,  R. Olson,  B. Peters,  R. Peverati,  P. A. Pieniazek,  
 Y. M. Rhee,  J. Ritchie,  M. A. Rohrdanz,  E. Rosta,  N. J. Russ,  
 H. F. Schaefer III,  N. E. Schultz,  N. Shenvi,  A. C. Simmonett,  A. Sodt,  
 D. Stuck,  K. S. Thanthiriwatte,  V. Vanovschi,  Tao Wang,  A. Warshel,  
 C. F. Williams,  Q. Wu,  X. Xu,  W. Zhang

 Please cite Q-Chem as follows:
 Y. Shao et al., Mol. Phys. 113, 184-215 (2015)
 DOI: 10.1080/00268976.2014.952696

 Q-Chem 5.2.1 for Intel X86 EM64T Linux

 Parts of Q-Chem use Armadillo 8.300.2 (Tropical Shenanigans).
 http://arma.sourceforge.net/

 Q-Chem begins on Sat Nov 30 09:10:27 2019  

Host: 
0

     Scratch files written to /scratch/taweetham/qchem27355//
NAlpha2: 246
NElect   246
Mult     1

Checking the input file for inconsistencies... 	...done.

--------------------------------------------------------------
User input:
--------------------------------------------------------------
$MOLECULE
0 1
C   
C	1	CC
C	2	CC	1	120.0		
C	3	CC	2	120.0	1	0.0
C	4	CC	3	120.0	2	0.0	
C	5 	CC	4	120.0	3	0.0
Cl	1	CCl	2	120.0	3	180.0
Br	2	CBr	3	120.0	4	180.0
Br	3	CBr	4	120.0	5	180.0
I	4	CI	5	120.0	6	180.0
Cl	5	CCl	6	120.0	1	180.0
I	6	CI	1	120.0	2	180.0

CC=1.39483
CH=1.08673
CF=1.33960
CCl=1.72090
CBr=1.89068
CI=2.07886
$END

$REM
   JOB_TYPE	OPTIMIZATION
   BASIS	6-311++G**
   METHOD	B3LYP
   MEM_TOTAL	64000
   SYM_IGNORE	TRUE
$END

--------------------------------------------------------------
 ----------------------------------------------------------------
             Standard Nuclear Orientation (Angstroms)
    I     Atom           X                Y                Z
 ----------------------------------------------------------------
    1      C       0.0000000000     0.0000000000     0.0000000000
    2      C       0.0000000000     0.0000000000     1.3948300000
    3      C       1.2079582140     0.0000000000     2.0922450000
    4      C       2.4159164279     0.0000000000     1.3948300000
    5      C       2.4159164279     0.0000000000    -0.0000000000
    6      C       1.2079582140     0.0000000000    -0.6974150000
    7      Cl     -1.4903431174    -0.0000000000    -0.8604500000
    8      Br     -1.6373769104    -0.0000000000     2.3401700000
    9      Br      1.2079582140    -0.0000000000     3.9829250000
   10      I       4.2162619988    -0.0000000000     2.4342600000
   11      Cl      3.9062595453    -0.0000000000    -0.8604500000
   12      I       1.2079582140    -0.0000000000    -2.7762750000
 ----------------------------------------------------------------
 Nuclear Repulsion Energy =        3415.09894967 hartrees
 There are      123 alpha and      123 beta electrons
 Requested basis set is 6-311++G(d,p)
 There are 148 shells and 412 basis functions

 Total QAlloc Memory Limit  64000 MB
 Mega-Array Size       188 MB
 MEM_STATIC part       192 MB
 A cutoff of  1.0D-11 yielded   6773 shell pairs
 There are     58989 function pairs (     65444 Cartesian)
 Smallest overlap matrix eigenvalue = 3.48E-07

 Q-Chem warning in module stvman/mkSTV.C, line 318:

 Overlap eigenvalue is smaller than square root of threshold
 Use THRESH >= 12 to get rid of this warning

 Linear dependence detected in AO basis
 Tighter screening thresholds may be required for diffuse basis sets
 Use S2THRESH > 14 and THRESH = 14 in case of SCF convergence issues
 Number of orthogonalized atomic orbitals = 410
 Maximum deviation from orthogonality = 2.255E-10

 Scale SEOQF with 1.000000e-01/1.000000e-01/1.000000e-01

 Standard Electronic Orientation quadrupole field applied
 Nucleus-field energy     =    -0.0000001104 hartrees
 Guess from superposition of atomic densities
 Warning:  Energy on first SCF cycle will be non-variational
 SAD guess density has 246.000000 electrons

 -----------------------------------------------------------------------
  General SCF calculation program by
  Eric Jon Sundstrom, Paul Horn, Yuezhi Mao, Dmitri Zuev, Alec White,
  David Stuck, Shaama M.S., Shane Yost, Joonho Lee, David Small,
  Daniel Levine, Susi Lehtola, Hugh Burton, Evgeny Epifanovsky,
  Bang C. Huynh
 -----------------------------------------------------------------------
 Exchange:     0.2000 Hartree-Fock + 0.0800 Slater + 0.7200 B88
 Correlation:  0.1900 VWN1RPA + 0.8100 LYP
 Using SG-1 standard quadrature grid
 using 4 threads for integral computing
 -------------------------------------------------------
 OpenMP Integral computing Module                
 Release: version 2.0, May 2017, Q-Chem Inc. Pleasanton 
 -------------------------------------------------------
 A restricted SCF calculation will be
 performed using DIIS
 SCF converges when DIIS error is below 1.0e-08
 ---------------------------------------
  Cycle       Energy         DIIS error
 ---------------------------------------
    1  -20138.9669817737      2.89e-02  
    2  -20136.3712787971      1.87e-03  
    3  -20136.2983274470      2.56e-03  
    4  -20136.4026383323      8.06e-04  
    5  -20136.4180654628      1.29e-04  
    6  -20136.4182811693      5.72e-05  
    7  -20136.4183349167      2.53e-05  
    8  -20136.4183480265      6.41e-06  
    9  -20136.4183488082      2.01e-06  
   10  -20136.4183488762      5.28e-07  
   11  -20136.4183488802      2.77e-07  
   12  -20136.4183488814      9.01e-08  
   13  -20136.4183488824      2.67e-08  
   14  -20136.4183488853      4.84e-09  Convergence criterion met
 ---------------------------------------
 SCF time:   CPU 268.69s  wall 71.00s 
 SCF   energy in the final basis set =   -20136.4183488853
 Total energy in the final basis set =   -20136.4183488853

 --------------------------------------------------------------

                    Orbital Energies (a.u.)
 --------------------------------------------------------------

 Alpha MOs
 -- Occupied --
*****************-482.8565-482.8555-176.3193-176.3182-165.7231-165.7220
********-165.7207-165.7199-165.7197-101.5832-101.5830 -62.5095 -62.5084
-56.3302 -56.3292 -56.3261 -56.3257 -56.3251 -56.3246 -35.8159 -35.8148
-31.3092 -31.3082 -31.3032 -31.3026 -31.3022 -31.3016 -22.9597 -22.9586
-22.9583 -22.9579 -22.9573 -22.9569 -22.9537 -22.9537 -22.9527 -22.9527
-10.2855 -10.2852 -10.2791 -10.2773 -10.2662 -10.2662  -9.4987  -9.4984
 -8.7186  -8.7174  -7.2635  -7.2632  -7.2536  -7.2533  -7.2526  -7.2522
 -6.5508  -6.5497  -6.5371  -6.5360  -6.5359  -6.5348  -6.3655  -6.3646
 -4.7785  -4.7775  -4.7634  -4.7625  -4.7623  -4.7613  -2.6616  -2.6603
 -2.6578  -2.6571  -2.6569  -2.6559  -2.6461  -2.6461  -2.6449  -2.6448
 -2.0446  -2.0435  -2.0398  -2.0390  -2.0389  -2.0380  -2.0259  -2.0258
 -2.0250  -2.0248  -0.9624  -0.9203  -0.8930  -0.8376  -0.8294  -0.7863
 -0.7549  -0.6875  -0.6864  -0.6235  -0.6075  -0.5594  -0.5233  -0.4711
 -0.4700  -0.4596  -0.4406  -0.4073  -0.4044  -0.3918  -0.3891  -0.3583
 -0.3575  -0.3408  -0.3393  -0.3328  -0.3147  -0.3023  -0.2924  -0.2793
 -0.2637  -0.2598  -0.2581
 -- Virtual --
 -0.0954  -0.0687  -0.0663  -0.0488  -0.0358  -0.0086  -0.0026   0.0129
  0.0164   0.0287   0.0324   0.0422   0.0486   0.0601   0.0614   0.0647
  0.0695   0.0741   0.0769   0.0797   0.0823   0.0879   0.0915   0.1009
  0.1070   0.1095   0.1185   0.1189   0.1273   0.1410   0.1456   0.1541
  0.1555   0.1660   0.1677   0.1701   0.1814   0.1885   0.1945   0.2001
  0.2074   0.2075   0.2129   0.2147   0.2276   0.2320   0.2427   0.2517
  0.2535   0.2631   0.2654   0.2735   0.2914   0.2945   0.3003   0.3093
  0.3691   0.3785   0.3809   0.3875   0.3881   0.3948   0.4039   0.4111
  0.4204   0.4235   0.4327   0.4345   0.4404   0.4477   0.4553   0.4649
  0.4716   0.4795   0.4904   0.5010   0.5028   0.5087   0.5114   0.5153
  0.5188   0.5198   0.5510   0.5569   0.5571   0.5615   0.5716   0.5726
  0.5775   0.5778   0.6099   0.6256   0.6298   0.6423   0.6649   0.6805
  0.6957   0.7223   0.7333   0.7491   0.7534   0.7628   0.7709   0.7940
  0.8103   0.8204   0.8220   0.8239   0.8398   0.8411   0.8486   0.8582
  0.8648   0.8822   0.8954   0.9229   0.9341   0.9435   0.9471   0.9501
  0.9708   1.0070   1.0568   1.0740   1.0925   1.1013   1.1579   1.1666
  1.1890   1.1911   1.2219   1.2292   1.2510   1.2626   1.2888   1.3481
  1.3621   1.3781   1.4039   1.4178   1.4393   1.4724   1.4899   1.4949
  1.5094   1.5624   1.5970   1.6086   1.7274   1.7388   1.7588   1.7751
  1.8215   1.8254   1.8495   1.8506   1.9145   1.9876   2.0299   2.0438
  2.0707   2.1131   2.1325   2.1896   2.2236   2.2376   2.2454   2.2584
  2.2635   2.2728   2.2820   2.3199   2.3370   2.4189   2.4688   2.4772
  2.5576   2.5714   2.5771   2.7117   2.7235   2.8137   2.8240   2.8337
  2.9331   3.0137   3.0473   3.0580   3.0808   3.1846   3.2158   3.4068
  3.4432   3.6517   3.8206   3.8585   3.9492   3.9627   3.9866   3.9868
  3.9955   4.0164   4.0285   4.0363   4.0531   4.0591   4.0736   4.1114
  4.1292   4.1720   4.2175   4.2745   4.2813   4.2960   4.3736   4.4361
  4.4852   4.5596   4.8131   6.0173   6.0406   6.1056   6.1365   6.1487
  6.1912   6.7001   6.8266   7.5370   7.5708   7.6541   7.6668   7.7181
  7.7968   9.7555   9.7912  23.1831  23.7806  23.7839  23.9441  23.9522
 24.0307  25.8106  25.8234  26.1659  26.1855  26.6264  26.6567  27.9090
 27.9493  28.3536  28.3716  28.4190  28.4230  28.4400  28.4470  28.5254
 28.5299  28.5496  28.5549  28.5615  28.5632  28.6194  28.6280  28.7310
 28.7349  47.9587  48.0675 127.8926 127.9064 127.9451 127.9635 127.9710
127.9887 151.6976 151.7293 215.7460 215.7885 289.7331 289.7684 289.8486
289.8688 289.9425 290.01891020.76471020.90061901.86261901.8955
 --------------------------------------------------------------

          Ground-State Mulliken Net Atomic Charges

     Atom                 Charge (a.u.)
  ----------------------------------------
      1 C                     0.064862
      2 C                    -0.035720
      3 C                    -0.205804
      4 C                    -0.213399
      5 C                    -0.194845
      6 C                    -0.371965
      7 Cl                    0.566291
      8 Br                   -0.165786
      9 Br                   -0.245332
     10 I                     0.103629
     11 Cl                    0.587840
     12 I                     0.110231
  ----------------------------------------
  Sum of atomic charges =     0.000000

 -----------------------------------------------------------------
                    Cartesian Multipole Moments
 -----------------------------------------------------------------
    Charge (ESU x 10^10)
                 0.0000
    Dipole Moment (Debye)
         X       0.2368      Y      -0.0000      Z       0.0513
       Tot       0.2423
    Quadrupole Moments (Debye-Ang)
        XX    -148.2420     XY      -0.0000     YY    -153.6100
        XZ       1.1918     YZ      -0.0000     ZZ    -145.6468
    Octopole Moments (Debye-Ang^2)
       XXX    -629.6184    XXY      -0.0000    XYY    -219.4757
       YYY      -0.0000    XXZ     -89.1288    XYZ      -0.0000
       YYZ    -109.0185    XZZ    -204.5340    YZZ      -0.0000
       ZZZ    -319.7295
    Hexadecapole Moments (Debye-Ang^3)
      XXXX   -5428.4233   XXXY      -0.0000   XXYY   -1002.8734
      XYYY      -0.0000   YYYY    -194.7823   XXXZ    -547.8366
      XXYZ      -0.0000   XYYZ    -218.9134   YYYZ      -0.0000
      XXZZ   -1712.8527   XYZZ      -0.0000   YYZZ    -924.2582
      XZZZ    -625.3016   YZZZ      -0.0000   ZZZZ   -4918.4100
 -----------------------------------------------------------------
 Calculating analytic gradient of the SCF energy
 Gradient of SCF Energy
            1           2           3           4           5           6
    1  -0.0010484   0.0038156   0.0013406  -0.0004300   0.0035934  -0.0005364
    2  -0.0000000  -0.0000000   0.0000000  -0.0000000  -0.0000000   0.0000000
    3  -0.0021353  -0.0043342  -0.0007799  -0.0008787  -0.0021449   0.0013484
            7           8           9          10          11          12
    1   0.0087802   0.0053990   0.0029893  -0.0157824  -0.0082728   0.0001519
    2   0.0000000   0.0000000   0.0000000   0.0000000  -0.0000000   0.0000000
    3   0.0022624  -0.0007197  -0.0056433  -0.0072848   0.0048444   0.0154656
 Max gradient component =       1.578E-02
 RMS gradient           =       4.853E-03
 Gradient time:  CPU 88.99 s  wall 22.36 s
 Geometry Optimization Parameters
   NAtoms,    NIC,     NZ,  NCons,   NDum,   NFix, NCnnct, MaxDiis
       12      78      12       0       0       0       0       0


** GEOMETRY OPTIMIZATION IN DELOCALIZED INTERNAL COORDINATES **
   Searching for a Minimum

   Optimization Cycle:   1

                       Coordinates (Angstroms)
     ATOM                X               Y               Z
      1  C         0.0000000000    0.0000000000    0.0000000000
      2  C         0.0000000000    0.0000000000    1.3948300000
      3  C         1.2079582140    0.0000000000    2.0922450000
      4  C         2.4159164279    0.0000000000    1.3948300000
      5  C         2.4159164279    0.0000000000    0.0000000000
      6  C         1.2079582140    0.0000000000   -0.6974150000
      7  Cl       -1.4903431174    0.0000000000   -0.8604500000
      8  Br       -1.6373769104    0.0000000000    2.3401700000
      9  Br        1.2079582140    0.0000000000    3.9829250000
     10  I         4.2162619988    0.0000000000    2.4342600000
     11  Cl        3.9062595453    0.0000000000   -0.8604500000
     12  I         1.2079582140    0.0000000000   -2.7762750000
   Point Group: c1    Number of degrees of freedom:    30


   Energy is -20136.418348885


 Attempting to generate delocalized internal coordinates
 Initial Hessian constructed with Jon Baker's OPTIMIZE code

 21 Hessian modes will be used to form the next step
  Hessian Eigenvalues:
     0.124424    0.124424    0.201019    0.201019    0.250000    0.250000
     0.250000    0.250000    0.250000    0.250000    0.250000    0.250000
     0.250000    0.334879    0.334879    0.426727    0.426727    0.464882
     0.464882    0.464882    0.464882

 Minimum search - taking simple RFO step
 Searching for Lamda that Minimizes Along All modes
 Value Taken    Lamda =  -0.00723627
 Step Taken.  Stepsize is  0.200910

                             Maximum     Tolerance    Cnvgd?
         Gradient           0.035495      0.000300      NO
         Displacement       0.123028      0.001200      NO
         Energy change     *********      0.000001      NO


 New Cartesian Coordinates Obtained by Inverse Iteration

 Displacement from previous Coordinates is:  0.285006
 ----------------------------------------------------------------
             Standard Nuclear Orientation (Angstroms)
    I     Atom           X                Y                Z
 ----------------------------------------------------------------
    1      C      -0.0066773766     0.0000000000    -0.0002564493
    2      C      -0.0052377354     0.0000000000     1.4018390771
    3      C       1.2083947472     0.0000000000     2.1076248167
    4      C       2.4339323530     0.0000000000     1.4100937044
    5      C       2.4205577568     0.0000000000     0.0005813997
    6      C       1.2060649651     0.0000000000    -0.7127100351
    7      Cl     -1.5258885207     0.0000000000    -0.8370238857
    8      Br     -1.6677033532     0.0000000000     2.3288932457
    9      Br      1.1610635098     0.0000000000     4.0120572079
   10      I       4.3098076158     0.0000000000     2.4574070847
   11      Cl      3.9221057682     0.0000000000    -0.8701109967
   12      I       1.2020474980     0.0000000000    -2.8537251694
 ----------------------------------------------------------------
 Nuclear Repulsion Energy =        3360.88408178 hartrees
 There are      123 alpha and      123 beta electrons
 Applying Cartesian multipole field
    Component          Value
    ---------          -----
     (2,0,0)        1.00000E-11
     (0,2,0)        2.00000E-11
     (0,0,2)       -3.00000E-11
 Nucleus-field energy     =    -0.0000001126 hartrees
 Requested basis set is 6-311++G(d,p)
 There are 148 shells and 412 basis functions
 A cutoff of  1.0D-11 yielded   6708 shell pairs
 There are     58490 function pairs (     64872 Cartesian)
 Smallest overlap matrix eigenvalue = 3.89E-07

 Q-Chem warning in module stvman/mkSTV.C, line 318:

 Overlap eigenvalue is smaller than square root of threshold
 Use THRESH >= 12 to get rid of this warning

 Linear dependence detected in AO basis
 Tighter screening thresholds may be required for diffuse basis sets
 Use S2THRESH > 14 and THRESH = 14 in case of SCF convergence issues
 Number of orthogonalized atomic orbitals = 410
 Maximum deviation from orthogonality = 1.214E-10
 Guess MOs from SCF MO coefficient file

 -----------------------------------------------------------------------
  General SCF calculation program by
  Eric Jon Sundstrom, Paul Horn, Yuezhi Mao, Dmitri Zuev, Alec White,
  David Stuck, Shaama M.S., Shane Yost, Joonho Lee, David Small,
  Daniel Levine, Susi Lehtola, Hugh Burton, Evgeny Epifanovsky,
  Bang C. Huynh
 -----------------------------------------------------------------------
 Exchange:     0.2000 Hartree-Fock + 0.0800 Slater + 0.7200 B88
 Correlation:  0.1900 VWN1RPA + 0.8100 LYP
 Using SG-1 standard quadrature grid
 using 4 threads for integral computing
 -------------------------------------------------------
 OpenMP Integral computing Module                
 Release: version 2.0, May 2017, Q-Chem Inc. Pleasanton 
 -------------------------------------------------------
 A restricted SCF calculation will be
 performed using DIIS
 SCF converges when DIIS error is below 1.0e-08
 ---------------------------------------
  Cycle       Energy         DIIS error
 ---------------------------------------
    1  -20136.4173979773      5.07e-04  
    2  -20136.4190266563      2.76e-04  
    3  -20136.4172226131      3.91e-04  
    4  -20136.4207680312      3.32e-05  
    5  -20136.4207888653      1.12e-05  
    6  -20136.4207910747      4.45e-06  
    7  -20136.4207914321      1.93e-06  
    8  -20136.4207915067      4.70e-07  
    9  -20136.4207915109      1.47e-07  
   10  -20136.4207915116      7.74e-08  
   11  -20136.4207915120      2.51e-08  
   12  -20136.4207915121      5.79e-09  Convergence criterion met
 ---------------------------------------
 SCF time:   CPU 231.98s  wall 61.00s 
 SCF   energy in the final basis set =   -20136.4207915121
 Total energy in the final basis set =   -20136.4207915121

 --------------------------------------------------------------

                    Orbital Energies (a.u.)
 --------------------------------------------------------------

 Alpha MOs
 -- Occupied --
*****************-482.8573-482.8563-176.3215-176.3207-165.7254-165.7247
********-165.7229-165.7224-165.7222-101.5834-101.5833 -62.5101 -62.5091
-56.3309 -56.3299 -56.3268 -56.3263 -56.3257 -56.3253 -35.8178 -35.8171
-31.3115 -31.3107 -31.3050 -31.3045 -31.3043 -31.3038 -22.9618 -22.9611
-22.9604 -22.9600 -22.9597 -22.9593 -22.9555 -22.9555 -22.9548 -22.9548
-10.2910 -10.2900 -10.2846 -10.2808 -10.2740 -10.2732  -9.4984  -9.4983
 -8.7190  -8.7180  -7.2634  -7.2632  -7.2533  -7.2532  -7.2523  -7.2523
 -6.5513  -6.5503  -6.5375  -6.5365  -6.5364  -6.5353  -6.3671  -6.3664
 -4.7803  -4.7796  -4.7647  -4.7640  -4.7637  -4.7630  -2.6621  -2.6610
 -2.6583  -2.6575  -2.6574  -2.6565  -2.6465  -2.6464  -2.6454  -2.6453
 -2.0458  -2.0450  -2.0412  -2.0407  -2.0405  -2.0398  -2.0271  -2.0269
 -2.0263  -2.0262  -0.9563  -0.9157  -0.8879  -0.8343  -0.8258  -0.7810
 -0.7523  -0.6832  -0.6808  -0.6223  -0.6103  -0.5539  -0.5209  -0.4688
 -0.4650  -0.4575  -0.4389  -0.4044  -0.4017  -0.3880  -0.3862  -0.3585
 -0.3563  -0.3386  -0.3375  -0.3312  -0.3131  -0.3000  -0.2923  -0.2820
 -0.2656  -0.2626  -0.2623
 -- Virtual --
 -0.1061  -0.0721  -0.0688  -0.0617  -0.0443  -0.0124  -0.0053   0.0086
  0.0147   0.0282   0.0309   0.0424   0.0480   0.0585   0.0607   0.0649
  0.0674   0.0726   0.0762   0.0784   0.0822   0.0874   0.0909   0.1004
  0.1075   0.1081   0.1175   0.1184   0.1272   0.1404   0.1454   0.1544
  0.1567   0.1625   0.1680   0.1715   0.1797   0.1812   0.1916   0.1981
  0.2040   0.2081   0.2096   0.2146   0.2226   0.2303   0.2422   0.2474
  0.2517   0.2620   0.2649   0.2736   0.2852   0.2879   0.2968   0.3039
  0.3698   0.3783   0.3816   0.3834   0.3894   0.3965   0.3976   0.4048
  0.4169   0.4237   0.4284   0.4334   0.4383   0.4455   0.4600   0.4631
  0.4637   0.4721   0.4898   0.4962   0.5012   0.5048   0.5059   0.5142
  0.5175   0.5206   0.5510   0.5510   0.5526   0.5566   0.5647   0.5712
  0.5733   0.5775   0.6044   0.6062   0.6235   0.6278   0.6624   0.6703
  0.6915   0.7110   0.7217   0.7464   0.7489   0.7521   0.7601   0.7917
  0.8086   0.8201   0.8227   0.8242   0.8384   0.8390   0.8484   0.8539
  0.8592   0.8854   0.8979   0.9182   0.9322   0.9347   0.9402   0.9425
  0.9634   1.0005   1.0412   1.0658   1.0863   1.0988   1.1562   1.1574
  1.1746   1.1856   1.2178   1.2213   1.2439   1.2577   1.2841   1.3286
  1.3545   1.3701   1.3977   1.4233   1.4337   1.4615   1.4711   1.4749
  1.4828   1.5515   1.5901   1.6011   1.7213   1.7291   1.7478   1.7687
  1.8100   1.8144   1.8378   1.8430   1.9040   1.9863   2.0166   2.0408
  2.0586   2.1040   2.1220   2.1793   2.2095   2.2188   2.2443   2.2450
  2.2563   2.2607   2.2634   2.3020   2.3283   2.4088   2.4610   2.4733
  2.5447   2.5622   2.5712   2.7090   2.7185   2.7947   2.8205   2.8273
  2.9302   3.0031   3.0339   3.0414   3.0502   3.1629   3.1953   3.3902
  3.4237   3.6227   3.8038   3.8431   3.9491   3.9603   3.9839   3.9885
  3.9945   4.0091   4.0218   4.0286   4.0485   4.0495   4.0725   4.1057
  4.1234   4.1558   4.2055   4.2699   4.2751   4.2843   4.3718   4.4321
  4.4564   4.5279   4.7843   6.0117   6.0340   6.0962   6.1230   6.1331
  6.1617   6.6909   6.8203   7.5360   7.5691   7.6502   7.6628   7.7126
  7.7876   9.7453   9.7849  23.1819  23.7471  23.7549  23.8991  23.9051
 23.9803  25.8086  25.8194  26.1497  26.1748  26.6014  26.6153  27.8886
 27.9250  28.3482  28.3654  28.4079  28.4136  28.4248  28.4354  28.5233
 28.5273  28.5460  28.5486  28.5562  28.5586  28.6130  28.6168  28.7195
 28.7263  47.9526  48.0629 127.8877 127.9008 127.9379 127.9537 127.9622
127.9733 151.6792 151.7084 215.7345 215.7813 289.7315 289.7661 289.8436
289.8647 289.9363 290.00941020.75721020.89501901.84321901.8736
 --------------------------------------------------------------

          Ground-State Mulliken Net Atomic Charges

     Atom                 Charge (a.u.)
  ----------------------------------------
      1 C                    -0.026879
      2 C                    -0.097939
      3 C                    -0.253474
      4 C                    -0.048334
      5 C                    -0.326791
      6 C                    -0.226445
      7 Cl                    0.560661
      8 Br                   -0.167011
      9 Br                   -0.235144
     10 I                     0.109941
     11 Cl                    0.596129
     12 I                     0.115285
  ----------------------------------------
  Sum of atomic charges =     0.000000

 -----------------------------------------------------------------
                    Cartesian Multipole Moments
 -----------------------------------------------------------------
    Charge (ESU x 10^10)
                -0.0000
    Dipole Moment (Debye)
         X       0.2223      Y      -0.0000      Z       0.0319
       Tot       0.2246
    Quadrupole Moments (Debye-Ang)
        XX    -147.8349     XY       0.0000     YY    -154.0813
        XZ       1.1378     YZ       0.0000     ZZ    -145.5473
    Octopole Moments (Debye-Ang^2)
       XXX    -629.1433    XXY       0.0000    XYY    -221.2159
       YYY       0.0000    XXZ     -86.0241    XYZ       0.0000
       YYZ    -108.3560    XZZ    -205.7581    YZZ      -0.0000
       ZZZ    -320.1965
    Hexadecapole Moments (Debye-Ang^3)
      XXXX   -5542.4661   XXXY       0.0000   XXYY   -1031.1164
      XYYY       0.0000   YYYY    -195.9246   XXXZ    -539.4435
      XXYZ       0.0000   XYYZ    -222.7850   YYYZ       0.0000
      XXZZ   -1755.3862   XYZZ       0.0000   YYZZ    -945.5334
      XZZZ    -643.6700   YZZZ       0.0000   ZZZZ   -5022.0873
 -----------------------------------------------------------------
 Calculating analytic gradient of the SCF energy
 Gradient of SCF Energy
            1           2           3           4           5           6
    1  -0.0037432  -0.0002075  -0.0030637   0.0031791   0.0034071   0.0001083
    2   0.0000000  -0.0000000  -0.0000000   0.0000000  -0.0000000  -0.0000000
    3   0.0012169  -0.0015657   0.0014399   0.0006178  -0.0024550  -0.0013127
            7           8           9          10          11          12
    1   0.0001934  -0.0004853  -0.0026591   0.0045280  -0.0017243   0.0004673
    2  -0.0000000   0.0000000   0.0000000  -0.0000000   0.0000000   0.0000000
    3   0.0032841  -0.0003625   0.0014389   0.0001851   0.0015164  -0.0040032
 Max gradient component =       4.528E-03
 RMS gradient           =       1.839E-03
 Gradient time:  CPU 86.58 s  wall 21.76 s
 Geometry Optimization Parameters
   NAtoms,    NIC,     NZ,  NCons,   NDum,   NFix, NCnnct, MaxDiis
       12      78      12       0       0       0       0       0

 Cartesian Hessian Update
 Hessian updated using BFGS update


** GEOMETRY OPTIMIZATION IN DELOCALIZED INTERNAL COORDINATES **
   Searching for a Minimum

   Optimization Cycle:   2

                       Coordinates (Angstroms)
     ATOM                X               Y               Z
      1  C        -0.0066773766    0.0000000000   -0.0002564493
      2  C        -0.0052377354    0.0000000000    1.4018390771
      3  C         1.2083947472    0.0000000000    2.1076248167
      4  C         2.4339323530    0.0000000000    1.4100937044
      5  C         2.4205577568    0.0000000000    0.0005813997
      6  C         1.2060649651    0.0000000000   -0.7127100351
      7  Cl       -1.5258885207    0.0000000000   -0.8370238857
      8  Br       -1.6677033532    0.0000000000    2.3288932457
      9  Br        1.1610635098    0.0000000000    4.0120572079
     10  I         4.3098076158    0.0000000000    2.4574070847
     11  Cl        3.9221057682    0.0000000000   -0.8701109967
     12  I         1.2020474980    0.0000000000   -2.8537251694
   Point Group: c1    Number of degrees of freedom:    30


   Energy is -20136.420791512

 Hessian updated using BFGS update

 12 Hessian modes will be used to form the next step
  Hessian Eigenvalues:
     0.124377    0.133991    0.200018    0.201346    0.247439    0.290546
     0.323092    0.334893    0.426726    0.430558    0.460712    0.522419

 Minimum search - taking simple RFO step
 Searching for Lamda that Minimizes Along All modes
 Value Taken    Lamda =  -0.00077255
 Step Taken.  Stepsize is  0.047401

                             Maximum     Tolerance    Cnvgd?
         Gradient           0.008758      0.000300      NO
         Displacement       0.023385      0.001200      NO
         Energy change     -0.002443      0.000001      NO


 New Cartesian Coordinates Obtained by Inverse Iteration

 Displacement from previous Coordinates is:  0.108886
 ----------------------------------------------------------------
             Standard Nuclear Orientation (Angstroms)
    I     Atom           X                Y                Z
 ----------------------------------------------------------------
    1      C      -0.0062559734     0.0000000000    -0.0008775624
    2      C      -0.0080158736     0.0000000000     1.4036948938
    3      C       1.2087708277     0.0000000000     2.1042232781
    4      C       2.4278690104     0.0000000000     1.4069205444
    5      C       2.4191104628     0.0000000000     0.0003785634
    6      C       1.2056569740     0.0000000000    -0.7086387529
    7      Cl     -1.5148470103     0.0000000000    -0.8623225736
    8      Br     -1.6669563557     0.0000000000     2.3373525820
    9      Br      1.1945954794     0.0000000000     4.0068523895
   10      I       4.2826178084     0.0000000000     2.4724399694
   11      Cl      3.9217199949     0.0000000000    -0.8754205901
   12      I       1.1942018833     0.0000000000    -2.8399327416
 ----------------------------------------------------------------
 Nuclear Repulsion Energy =        3369.21610112 hartrees
 There are      123 alpha and      123 beta electrons
 Applying Cartesian multipole field
    Component          Value
    ---------          -----
     (2,0,0)        1.00000E-11
     (0,2,0)        2.00000E-11
     (0,0,2)       -3.00000E-11
 Nucleus-field energy     =    -0.0000001131 hartrees
 Requested basis set is 6-311++G(d,p)
 There are 148 shells and 412 basis functions
 A cutoff of  1.0D-11 yielded   6710 shell pairs
 There are     58547 function pairs (     64941 Cartesian)
 Smallest overlap matrix eigenvalue = 3.84E-07

 Q-Chem warning in module stvman/mkSTV.C, line 318:

 Overlap eigenvalue is smaller than square root of threshold
 Use THRESH >= 12 to get rid of this warning

 Linear dependence detected in AO basis
 Tighter screening thresholds may be required for diffuse basis sets
 Use S2THRESH > 14 and THRESH = 14 in case of SCF convergence issues
 Number of orthogonalized atomic orbitals = 410
 Maximum deviation from orthogonality = 1.598E-10
 Guess MOs from SCF MO coefficient file

 -----------------------------------------------------------------------
  General SCF calculation program by
  Eric Jon Sundstrom, Paul Horn, Yuezhi Mao, Dmitri Zuev, Alec White,
  David Stuck, Shaama M.S., Shane Yost, Joonho Lee, David Small,
  Daniel Levine, Susi Lehtola, Hugh Burton, Evgeny Epifanovsky,
  Bang C. Huynh
 -----------------------------------------------------------------------
 Exchange:     0.2000 Hartree-Fock + 0.0800 Slater + 0.7200 B88
 Correlation:  0.1900 VWN1RPA + 0.8100 LYP
 Using SG-1 standard quadrature grid
 using 4 threads for integral computing
 -------------------------------------------------------
 OpenMP Integral computing Module                
 Release: version 2.0, May 2017, Q-Chem Inc. Pleasanton 
 -------------------------------------------------------
 A restricted SCF calculation will be
 performed using DIIS
 SCF converges when DIIS error is below 1.0e-08
 ---------------------------------------
  Cycle       Energy         DIIS error
 ---------------------------------------
    1  -20136.4206468426      1.66e-04  
    2  -20136.4210315346      5.87e-05  
    3  -20136.4208941627      9.72e-05  
    4  -20136.4211040689      1.39e-05  
    5  -20136.4211082035      4.20e-06  
    6  -20136.4211085426      1.15e-06  
    7  -20136.4211085629      6.65e-07  
    8  -20136.4211085737      1.46e-07  
    9  -20136.4211085742      4.98e-08  
   10  -20136.4211085744      1.68e-08  
   11  -20136.4211085750      9.52e-09  Convergence criterion met
 ---------------------------------------
 SCF time:   CPU 211.49s  wall 56.00s 
 SCF   energy in the final basis set =   -20136.4211085750
 Total energy in the final basis set =   -20136.4211085750

 --------------------------------------------------------------

                    Orbital Energies (a.u.)
 --------------------------------------------------------------

 Alpha MOs
 -- Occupied --
*****************-482.8573-482.8568-176.3210-176.3203-165.7249-165.7242
********-165.7224-165.7219-165.7217-101.5835-101.5832 -62.5102 -62.5096
-56.3309 -56.3304 -56.3268 -56.3264 -56.3262 -56.3258 -35.8174 -35.8167
-31.3110 -31.3103 -31.3046 -31.3041 -31.3039 -31.3033 -22.9614 -22.9606
-22.9599 -22.9596 -22.9592 -22.9589 -22.9551 -22.9551 -22.9544 -22.9544
-10.2905 -10.2900 -10.2839 -10.2815 -10.2727 -10.2721  -9.4984  -9.4982
 -8.7191  -8.7184  -7.2634  -7.2631  -7.2533  -7.2531  -7.2523  -7.2521
 -6.5514  -6.5508  -6.5376  -6.5369  -6.5365  -6.5358  -6.3667  -6.3660
 -4.7799  -4.7792  -4.7644  -4.7637  -4.7633  -4.7626  -2.6622  -2.6614
 -2.6584  -2.6579  -2.6576  -2.6570  -2.6466  -2.6465  -2.6458  -2.6458
 -2.0455  -2.0447  -2.0409  -2.0403  -2.0401  -2.0394  -2.0268  -2.0266
 -2.0261  -2.0259  -0.9566  -0.9147  -0.8886  -0.8346  -0.8269  -0.7817
 -0.7530  -0.6837  -0.6819  -0.6230  -0.6096  -0.5547  -0.5209  -0.4688
 -0.4656  -0.4577  -0.4393  -0.4038  -0.4022  -0.3888  -0.3861  -0.3581
 -0.3562  -0.3396  -0.3382  -0.3315  -0.3131  -0.3023  -0.2924  -0.2805
 -0.2655  -0.2623  -0.2615
 -- Virtual --
 -0.1051  -0.0713  -0.0691  -0.0599  -0.0434  -0.0123  -0.0050   0.0086
  0.0140   0.0278   0.0311   0.0423   0.0480   0.0588   0.0602   0.0647
  0.0677   0.0729   0.0762   0.0782   0.0822   0.0875   0.0901   0.1006
  0.1072   0.1082   0.1173   0.1185   0.1268   0.1403   0.1450   0.1542
  0.1561   0.1641   0.1682   0.1704   0.1794   0.1840   0.1927   0.1985
  0.2041   0.2078   0.2104   0.2144   0.2232   0.2303   0.2423   0.2483
  0.2528   0.2628   0.2648   0.2733   0.2868   0.2879   0.2966   0.3045
  0.3697   0.3793   0.3810   0.3825   0.3885   0.3961   0.3985   0.4051
  0.4182   0.4234   0.4291   0.4334   0.4378   0.4460   0.4563   0.4637
  0.4679   0.4731   0.4900   0.4975   0.5018   0.5066   0.5076   0.5134
  0.5172   0.5202   0.5514   0.5520   0.5538   0.5566   0.5648   0.5699
  0.5738   0.5773   0.6069   0.6084   0.6269   0.6275   0.6623   0.6712
  0.6918   0.7132   0.7222   0.7469   0.7488   0.7551   0.7618   0.7902
  0.8084   0.8219   0.8238   0.8239   0.8376   0.8399   0.8487   0.8545
  0.8597   0.8844   0.8972   0.9179   0.9306   0.9378   0.9405   0.9413
  0.9628   1.0006   1.0445   1.0670   1.0840   1.0978   1.1566   1.1579
  1.1776   1.1849   1.2201   1.2207   1.2445   1.2575   1.2824   1.3311
  1.3560   1.3713   1.4023   1.4236   1.4309   1.4653   1.4739   1.4773
  1.4856   1.5527   1.5914   1.5990   1.7223   1.7297   1.7505   1.7677
  1.8116   1.8153   1.8412   1.8426   1.9052   1.9859   2.0179   2.0411
  2.0589   2.1062   2.1216   2.1812   2.2103   2.2199   2.2445   2.2480
  2.2563   2.2631   2.2661   2.3042   2.3277   2.4103   2.4606   2.4733
  2.5450   2.5624   2.5719   2.7090   2.7191   2.7978   2.8203   2.8284
  2.9295   3.0040   3.0358   3.0421   3.0546   3.1651   3.1963   3.3907
  3.4270   3.6264   3.8078   3.8429   3.9490   3.9606   3.9850   3.9867
  3.9936   4.0101   4.0228   4.0303   4.0488   4.0535   4.0691   4.1061
  4.1234   4.1583   4.2074   4.2716   4.2752   4.2857   4.3706   4.4331
  4.4605   4.5330   4.7896   6.0128   6.0351   6.0979   6.1243   6.1346
  6.1660   6.6925   6.8193   7.5356   7.5691   7.6487   7.6621   7.7155
  7.7878   9.7451   9.7838  23.1806  23.7530  23.7585  23.9047  23.9152
 23.9873  25.8082  25.8192  26.1503  26.1723  26.6031  26.6174  27.8914
 27.9288  28.3492  28.3665  28.4094  28.4149  28.4273  28.4370  28.5238
 28.5278  28.5467  28.5496  28.5571  28.5593  28.6143  28.6186  28.7220
 28.7266  47.9535  48.0616 127.8886 127.9018 127.9392 127.9550 127.9634
127.9758 151.6818 151.7118 215.7343 215.7803 289.7312 289.7662 289.8433
289.8639 289.9380 290.00961020.75841020.89331901.84591901.8771
 --------------------------------------------------------------

          Ground-State Mulliken Net Atomic Charges

     Atom                 Charge (a.u.)
  ----------------------------------------
      1 C                    -0.003031
      2 C                    -0.067354
      3 C                    -0.247117
      4 C                    -0.093427
      5 C                    -0.278412
      6 C                    -0.286578
      7 Cl                    0.563376
      8 Br                   -0.164086
      9 Br                   -0.238888
     10 I                     0.108895
     11 Cl                    0.591778
     12 I                     0.114845
  ----------------------------------------
  Sum of atomic charges =     0.000000

 -----------------------------------------------------------------
                    Cartesian Multipole Moments
 -----------------------------------------------------------------
    Charge (ESU x 10^10)
                -0.0000
    Dipole Moment (Debye)
         X       0.2060      Y       0.0000      Z       0.0736
       Tot       0.2188
    Quadrupole Moments (Debye-Ang)
        XX    -148.1553     XY       0.0000     YY    -154.0293
        XZ       1.3852     YZ       0.0000     ZZ    -145.3457
    Octopole Moments (Debye-Ang^2)
       XXX    -630.3858    XXY       0.0000    XYY    -220.8080
       YYY       0.0000    XXZ     -86.2245    XYZ       0.0000
       YYZ    -108.7770    XZZ    -204.4400    YZZ       0.0000
       ZZZ    -320.1904
    Hexadecapole Moments (Debye-Ang^3)
      XXXX   -5522.9207   XXXY       0.0000   XXYY   -1024.4643
      XYYY       0.0000   YYYY    -195.7934   XXXZ    -551.3260
      XXYZ       0.0000   XYYZ    -225.7026   YYYZ      -0.0000
      XXZZ   -1744.8938   XYZZ       0.0000   YYZZ    -945.5454
      XZZZ    -643.1106   YZZZ       0.0000   ZZZZ   -5021.9285
 -----------------------------------------------------------------
 Calculating analytic gradient of the SCF energy
 Gradient of SCF Energy
            1           2           3           4           5           6
    1  -0.0014068   0.0003432   0.0000003  -0.0000423   0.0013671  -0.0002795
    2   0.0000000   0.0000000  -0.0000000  -0.0000000  -0.0000000   0.0000000
    3  -0.0008283   0.0000929   0.0004276   0.0009810  -0.0012918   0.0001303
            7           8           9          10          11          12
    1   0.0008903  -0.0009422   0.0013176   0.0002259  -0.0007552  -0.0007186
    2  -0.0000000   0.0000000   0.0000000  -0.0000000   0.0000000   0.0000000
    3  -0.0006238   0.0006487   0.0001221   0.0014186  -0.0001853  -0.0008921
 Max gradient component =       1.419E-03
 RMS gradient           =       6.623E-04
 Gradient time:  CPU 86.91 s  wall 21.84 s
 Geometry Optimization Parameters
   NAtoms,    NIC,     NZ,  NCons,   NDum,   NFix, NCnnct, MaxDiis
       12      78      12       0       0       0       0       0

 Cartesian Hessian Update
 Hessian updated using BFGS update


** GEOMETRY OPTIMIZATION IN DELOCALIZED INTERNAL COORDINATES **
   Searching for a Minimum

   Optimization Cycle:   3

                       Coordinates (Angstroms)
     ATOM                X               Y               Z
      1  C        -0.0062559734    0.0000000000   -0.0008775624
      2  C        -0.0080158736    0.0000000000    1.4036948938
      3  C         1.2087708277    0.0000000000    2.1042232781
      4  C         2.4278690104    0.0000000000    1.4069205444
      5  C         2.4191104628    0.0000000000    0.0003785634
      6  C         1.2056569740    0.0000000000   -0.7086387529
      7  Cl       -1.5148470103    0.0000000000   -0.8623225736
      8  Br       -1.6669563557    0.0000000000    2.3373525820
      9  Br        1.1945954794    0.0000000000    4.0068523895
     10  I         4.2826178084    0.0000000000    2.4724399694
     11  Cl        3.9217199949    0.0000000000   -0.8754205901
     12  I         1.1942018833    0.0000000000   -2.8399327416
   Point Group: c1    Number of degrees of freedom:    30


   Energy is -20136.421108575

 Hessian updated using BFGS update

 14 Hessian modes will be used to form the next step
  Hessian Eigenvalues:
     0.120151    0.124385    0.199743    0.201374    0.247336    0.249173
     0.316047    0.334870    0.378137    0.426477    0.432162    0.447883
     0.464775    0.562028

 Minimum search - taking simple RFO step
 Searching for Lamda that Minimizes Along All modes
 Value Taken    Lamda =  -0.00013373
 Step Taken.  Stepsize is  0.023099

                             Maximum     Tolerance    Cnvgd?
         Gradient           0.003875      0.000300      NO
         Displacement       0.011061      0.001200      NO
         Energy change     -0.000317      0.000001      NO


 New Cartesian Coordinates Obtained by Inverse Iteration

 Displacement from previous Coordinates is:  0.047840
 ----------------------------------------------------------------
             Standard Nuclear Orientation (Angstroms)
    I     Atom           X                Y                Z
 ----------------------------------------------------------------
    1      C      -0.0054189121     0.0000000000     0.0000515584
    2      C      -0.0068734149     0.0000000000     1.4033332497
    3      C       1.2083319696     0.0000000000     2.1037588726
    4      C       2.4261132786     0.0000000000     1.4055489086
    5      C       2.4172433096     0.0000000000     0.0017383218
    6      C       1.2059261622     0.0000000000    -0.7072831527
    7      Cl     -1.5180545122     0.0000000000    -0.8557398702
    8      Br     -1.6630834129     0.0000000000     2.3362555064
    9      Br      1.1846332476     0.0000000000     4.0054770195
   10      I       4.2833211283     0.0000000000     2.4552198236
   11      Cl      3.9228755314     0.0000000000    -0.8706724598
   12      I       1.2034528528     0.0000000000    -2.8330177777
 ----------------------------------------------------------------
 Nuclear Repulsion Energy =        3373.09161996 hartrees
 There are      123 alpha and      123 beta electrons
 Applying Cartesian multipole field
    Component          Value
    ---------          -----
     (2,0,0)        1.00000E-11
     (0,2,0)        2.00000E-11
     (0,0,2)       -3.00000E-11
 Nucleus-field energy     =    -0.0000001123 hartrees
 Requested basis set is 6-311++G(d,p)
 There are 148 shells and 412 basis functions
 A cutoff of  1.0D-11 yielded   6715 shell pairs
 There are     58605 function pairs (     65010 Cartesian)
 Smallest overlap matrix eigenvalue = 3.79E-07

 Q-Chem warning in module stvman/mkSTV.C, line 318:

 Overlap eigenvalue is smaller than square root of threshold
 Use THRESH >= 12 to get rid of this warning

 Linear dependence detected in AO basis
 Tighter screening thresholds may be required for diffuse basis sets
 Use S2THRESH > 14 and THRESH = 14 in case of SCF convergence issues
 Number of orthogonalized atomic orbitals = 410
 Maximum deviation from orthogonality = 2.079E-10
 Guess MOs from SCF MO coefficient file

 -----------------------------------------------------------------------
  General SCF calculation program by
  Eric Jon Sundstrom, Paul Horn, Yuezhi Mao, Dmitri Zuev, Alec White,
  David Stuck, Shaama M.S., Shane Yost, Joonho Lee, David Small,
  Daniel Levine, Susi Lehtola, Hugh Burton, Evgeny Epifanovsky,
  Bang C. Huynh
 -----------------------------------------------------------------------
 Exchange:     0.2000 Hartree-Fock + 0.0800 Slater + 0.7200 B88
 Correlation:  0.1900 VWN1RPA + 0.8100 LYP
 Using SG-1 standard quadrature grid
 using 4 threads for integral computing
 -------------------------------------------------------
 OpenMP Integral computing Module                
 Release: version 2.0, May 2017, Q-Chem Inc. Pleasanton 
 -------------------------------------------------------
 A restricted SCF calculation will be
 performed using DIIS
 SCF converges when DIIS error is below 1.0e-08
 ---------------------------------------
  Cycle       Energy         DIIS error
 ---------------------------------------
    1  -20136.4210798128      6.48e-05  
    2  -20136.4211329147      2.83e-05  
    3  -20136.4211076263      4.32e-05  
    4  -20136.4211507693      5.53e-06  
    5  -20136.4211514050      1.76e-06  
    6  -20136.4211514607      6.05e-07  
    7  -20136.4211514659      3.19e-07  
    8  -20136.4211514685      7.29e-08  
    9  -20136.4211514684      2.53e-08  
   10  -20136.4211514697      8.51e-09  Convergence criterion met
 ---------------------------------------
 SCF time:   CPU 193.42s  wall 52.00s 
 SCF   energy in the final basis set =   -20136.4211514697
 Total energy in the final basis set =   -20136.4211514697

 --------------------------------------------------------------

                    Orbital Energies (a.u.)
 --------------------------------------------------------------

 Alpha MOs
 -- Occupied --
*****************-482.8573-482.8566-176.3209-176.3201-165.7248-165.7240
********-165.7223-165.7217-165.7215-101.5834-101.5831 -62.5102 -62.5095
-56.3309 -56.3303 -56.3268 -56.3264 -56.3261 -56.3257 -35.8174 -35.8165
-31.3109 -31.3101 -31.3046 -31.3040 -31.3037 -31.3032 -22.9613 -22.9605
-22.9599 -22.9595 -22.9591 -22.9587 -22.9551 -22.9551 -22.9542 -22.9542
-10.2899 -10.2897 -10.2835 -10.2810 -10.2721 -10.2717  -9.4983  -9.4981
 -8.7191  -8.7184  -7.2633  -7.2630  -7.2532  -7.2530  -7.2522  -7.2520
 -6.5513  -6.5507  -6.5375  -6.5368  -6.5365  -6.5357  -6.3667  -6.3659
 -4.7798  -4.7790  -4.7644  -4.7636  -4.7633  -4.7625  -2.6621  -2.6614
 -2.6583  -2.6578  -2.6576  -2.6569  -2.6466  -2.6465  -2.6458  -2.6457
 -2.0455  -2.0446  -2.0409  -2.0402  -2.0401  -2.0393  -2.0268  -2.0266
 -2.0260  -2.0258  -0.9572  -0.9149  -0.8887  -0.8352  -0.8269  -0.7825
 -0.7533  -0.6842  -0.6823  -0.6231  -0.6096  -0.5552  -0.5210  -0.4688
 -0.4661  -0.4577  -0.4395  -0.4041  -0.4024  -0.3889  -0.3865  -0.3581
 -0.3566  -0.3394  -0.3382  -0.3317  -0.3135  -0.3015  -0.2924  -0.2810
 -0.2655  -0.2621  -0.2613
 -- Virtual --
 -0.1043  -0.0712  -0.0687  -0.0589  -0.0427  -0.0119  -0.0050   0.0087
  0.0142   0.0279   0.0311   0.0423   0.0480   0.0590   0.0604   0.0647
  0.0677   0.0730   0.0761   0.0781   0.0822   0.0875   0.0904   0.1005
  0.1072   0.1083   0.1173   0.1186   0.1269   0.1403   0.1452   0.1543
  0.1561   0.1641   0.1679   0.1706   0.1801   0.1834   0.1925   0.1985
  0.2048   0.2080   0.2103   0.2146   0.2236   0.2309   0.2424   0.2484
  0.2525   0.2627   0.2649   0.2735   0.2876   0.2882   0.2972   0.3048
  0.3698   0.3809   0.3810   0.3823   0.3887   0.3960   0.3992   0.4066
  0.4180   0.4236   0.4289   0.4335   0.4381   0.4461   0.4582   0.4639
  0.4670   0.4735   0.4900   0.4981   0.5017   0.5067   0.5076   0.5138
  0.5173   0.5201   0.5511   0.5530   0.5545   0.5565   0.5655   0.5706
  0.5741   0.5771   0.6071   0.6096   0.6279   0.6282   0.6626   0.6725
  0.6924   0.7134   0.7242   0.7477   0.7493   0.7552   0.7622   0.7916
  0.8086   0.8219   0.8237   0.8241   0.8385   0.8402   0.8488   0.8553
  0.8597   0.8838   0.8973   0.9182   0.9312   0.9392   0.9408   0.9411
  0.9634   1.0010   1.0448   1.0676   1.0862   1.0982   1.1562   1.1583
  1.1788   1.1860   1.2196   1.2218   1.2448   1.2575   1.2826   1.3327
  1.3565   1.3720   1.4028   1.4238   1.4310   1.4674   1.4744   1.4789
  1.4875   1.5533   1.5911   1.6005   1.7229   1.7305   1.7512   1.7694
  1.8130   1.8165   1.8422   1.8439   1.9062   1.9862   2.0193   2.0413
  2.0603   2.1063   2.1232   2.1819   2.2119   2.2216   2.2446   2.2502
  2.2565   2.2644   2.2673   2.3058   2.3289   2.4107   2.4614   2.4743
  2.5455   2.5626   2.5724   2.7093   2.7194   2.7998   2.8209   2.8288
  2.9303   3.0047   3.0373   3.0436   3.0581   3.1665   3.1983   3.3931
  3.4277   3.6295   3.8087   3.8450   3.9491   3.9609   3.9847   3.9876
  3.9941   4.0108   4.0233   4.0310   4.0492   4.0525   4.0709   4.1067
  4.1244   4.1598   4.2080   4.2721   4.2753   4.2868   4.3715   4.4332
  4.4629   4.5352   4.7926   6.0131   6.0355   6.0982   6.1263   6.1358
  6.1684   6.6930   6.8206   7.5358   7.5692   7.6500   7.6630   7.7148
  7.7891   9.7452   9.7838  23.1803  23.7570  23.7617  23.9111  23.9193
 23.9931  25.8084  25.8195  26.1515  26.1732  26.6036  26.6200  27.8931
 27.9304  28.3495  28.3669  28.4104  28.4154  28.4284  28.4382  28.5238
 28.5279  28.5468  28.5501  28.5574  28.5598  28.6146  28.6195  28.7232
 28.7271  47.9538  48.0628 127.8889 127.9022 127.9395 127.9562 127.9640
127.9769 151.6833 151.7131 215.7345 215.7803 289.7314 289.7664 289.8441
289.8648 289.9380 290.01091020.75881020.89491901.84751901.8785
 --------------------------------------------------------------

          Ground-State Mulliken Net Atomic Charges

     Atom                 Charge (a.u.)
  ----------------------------------------
      1 C                     0.007911
      2 C                    -0.076932
      3 C                    -0.244982
      4 C                    -0.090661
      5 C                    -0.282763
      6 C                    -0.287158
      7 Cl                    0.561947
      8 Br                   -0.165058
      9 Br                   -0.238205
     10 I                     0.108352
     11 Cl                    0.592805
     12 I                     0.114744
  ----------------------------------------
  Sum of atomic charges =     0.000000

 -----------------------------------------------------------------
                    Cartesian Multipole Moments
 -----------------------------------------------------------------
    Charge (ESU x 10^10)
                -0.0000
    Dipole Moment (Debye)
         X       0.2126      Y       0.0000      Z       0.0644
       Tot       0.2221
    Quadrupole Moments (Debye-Ang)
        XX    -148.0783     XY       0.0000     YY    -153.9888
        XZ       1.2149     YZ       0.0000     ZZ    -145.4717
    Octopole Moments (Debye-Ang^2)
       XXX    -630.1507    XXY       0.0000    XYY    -220.8842
       YYY       0.0000    XXZ     -86.5549    XYZ       0.0000
       YYZ    -108.5660    XZZ    -205.2380    YZZ       0.0000
       ZZZ    -320.0044
    Hexadecapole Moments (Debye-Ang^3)
      XXXX   -5519.4545   XXXY       0.0000   XXYY   -1024.5332
      XYYY       0.0000   YYYY    -195.6908   XXXZ    -544.0243
      XXYZ       0.0000   XYYZ    -222.7095   YYYZ       0.0000
      XXZZ   -1744.4476   XYZZ       0.0000   YYZZ    -941.2912
      XZZZ    -639.5332   YZZZ       0.0000   ZZZZ   -5000.9702
 -----------------------------------------------------------------
 Calculating analytic gradient of the SCF energy
 Gradient of SCF Energy
            1           2           3           4           5           6
    1  -0.0005118   0.0005226   0.0000104  -0.0002631   0.0002541   0.0001582
    2   0.0000000   0.0000000   0.0000000   0.0000000   0.0000000  -0.0000000
    3  -0.0003362   0.0000660  -0.0000118  -0.0001785  -0.0002677   0.0006586
            7           8           9          10          11          12
    1   0.0001784   0.0002636  -0.0001184  -0.0003628  -0.0003268   0.0001957
    2  -0.0000000   0.0000000  -0.0000000   0.0000000  -0.0000000  -0.0000000
    3   0.0001733   0.0001537  -0.0001863  -0.0009160   0.0003885   0.0004564
 Max gradient component =       9.160E-04
 RMS gradient           =       2.900E-04
 Gradient time:  CPU 86.90 s  wall 21.84 s
 Geometry Optimization Parameters
   NAtoms,    NIC,     NZ,  NCons,   NDum,   NFix, NCnnct, MaxDiis
       12      78      12       0       0       0       0       0

 Cartesian Hessian Update
 Hessian updated using BFGS update


** GEOMETRY OPTIMIZATION IN DELOCALIZED INTERNAL COORDINATES **
   Searching for a Minimum

   Optimization Cycle:   4

                       Coordinates (Angstroms)
     ATOM                X               Y               Z
      1  C        -0.0054189121    0.0000000000    0.0000515584
      2  C        -0.0068734149    0.0000000000    1.4033332497
      3  C         1.2083319696    0.0000000000    2.1037588726
      4  C         2.4261132786    0.0000000000    1.4055489086
      5  C         2.4172433096    0.0000000000    0.0017383218
      6  C         1.2059261622    0.0000000000   -0.7072831527
      7  Cl       -1.5180545122    0.0000000000   -0.8557398702
      8  Br       -1.6630834129    0.0000000000    2.3362555064
      9  Br        1.1846332476    0.0000000000    4.0054770195
     10  I         4.2833211283    0.0000000000    2.4552198236
     11  Cl        3.9228755314    0.0000000000   -0.8706724598
     12  I         1.2034528528    0.0000000000   -2.8330177777
   Point Group: c1    Number of degrees of freedom:    30


   Energy is -20136.421151470

 Hessian updated using BFGS update

 16 Hessian modes will be used to form the next step
  Hessian Eigenvalues:
     0.123778    0.134331    0.199135    0.201518    0.247310    0.249239
     0.262095    0.310998    0.334723    0.406033    0.426868    0.430416
     0.463432    0.464812    0.482529    0.581159

 Minimum search - taking simple RFO step
 Searching for Lamda that Minimizes Along All modes
 Value Taken    Lamda =  -0.00002009
 Step Taken.  Stepsize is  0.008124

                             Maximum     Tolerance    Cnvgd?
         Gradient           0.001924      0.000300      NO
         Displacement       0.004247      0.001200      NO
         Energy change     -0.000043      0.000001      NO


 New Cartesian Coordinates Obtained by Inverse Iteration

 Displacement from previous Coordinates is:  0.016747
 ----------------------------------------------------------------
             Standard Nuclear Orientation (Angstroms)
    I     Atom           X                Y                Z
 ----------------------------------------------------------------
    1      C      -0.0047218378     0.0000000000     0.0001289261
    2      C      -0.0066942586     0.0000000000     1.4032447064
    3      C       1.2088009787     0.0000000000     2.1038091824
    4      C       2.4272642164     0.0000000000     1.4059779551
    5      C       2.4179396122     0.0000000000     0.0012355490
    6      C       1.2061027460     0.0000000000    -0.7083451487
    7      Cl     -1.5184090190     0.0000000000    -0.8544484177
    8      Br     -1.6641900580     0.0000000000     2.3342554394
    9      Br      1.1854130187     0.0000000000     4.0059445769
   10      I       4.2839601323     0.0000000000     2.4615966801
   11      Cl      3.9231129061     0.0000000000    -0.8731518537
   12      I       1.1998887910     0.0000000000    -2.8355775952
 ----------------------------------------------------------------
 Nuclear Repulsion Energy =        3371.55031906 hartrees
 There are      123 alpha and      123 beta electrons
 Applying Cartesian multipole field
    Component          Value
    ---------          -----
     (2,0,0)        1.00000E-11
     (0,2,0)        2.00000E-11
     (0,0,2)       -3.00000E-11
 Nucleus-field energy     =    -0.0000001125 hartrees
 Requested basis set is 6-311++G(d,p)
 There are 148 shells and 412 basis functions
 A cutoff of  1.0D-11 yielded   6711 shell pairs
 There are     58550 function pairs (     64944 Cartesian)
 Smallest overlap matrix eigenvalue = 3.81E-07

 Q-Chem warning in module stvman/mkSTV.C, line 318:

 Overlap eigenvalue is smaller than square root of threshold
 Use THRESH >= 12 to get rid of this warning

 Linear dependence detected in AO basis
 Tighter screening thresholds may be required for diffuse basis sets
 Use S2THRESH > 14 and THRESH = 14 in case of SCF convergence issues
 Number of orthogonalized atomic orbitals = 410
 Maximum deviation from orthogonality = 2.538E-10
 Guess MOs from SCF MO coefficient file

 -----------------------------------------------------------------------
  General SCF calculation program by
  Eric Jon Sundstrom, Paul Horn, Yuezhi Mao, Dmitri Zuev, Alec White,
  David Stuck, Shaama M.S., Shane Yost, Joonho Lee, David Small,
  Daniel Levine, Susi Lehtola, Hugh Burton, Evgeny Epifanovsky,
  Bang C. Huynh
 -----------------------------------------------------------------------
 Exchange:     0.2000 Hartree-Fock + 0.0800 Slater + 0.7200 B88
 Correlation:  0.1900 VWN1RPA + 0.8100 LYP
 Using SG-1 standard quadrature grid
 using 4 threads for integral computing
 -------------------------------------------------------
 OpenMP Integral computing Module                
 Release: version 2.0, May 2017, Q-Chem Inc. Pleasanton 
 -------------------------------------------------------
 A restricted SCF calculation will be
 performed using DIIS
 SCF converges when DIIS error is below 1.0e-08
 ---------------------------------------
  Cycle       Energy         DIIS error
 ---------------------------------------
    1  -20136.4211522537      2.41e-05  
    2  -20136.4211584820      1.07e-05  
    3  -20136.4211540951      1.74e-05  
    4  -20136.4211610908      1.38e-06  
    5  -20136.4211611306      4.67e-07  
    6  -20136.4211611334      2.31e-07  
    7  -20136.4211611349      9.00e-08  
    8  -20136.4211611344      2.27e-08  
    9  -20136.4211611357      7.19e-09  Convergence criterion met
 ---------------------------------------
 SCF time:   CPU 173.63s  wall 46.00s 
 SCF   energy in the final basis set =   -20136.4211611357
 Total energy in the final basis set =   -20136.4211611357

 --------------------------------------------------------------

                    Orbital Energies (a.u.)
 --------------------------------------------------------------

 Alpha MOs
 -- Occupied --
*****************-482.8573-482.8567-176.3210-176.3202-165.7249-165.7241
********-165.7224-165.7218-165.7216-101.5833-101.5831 -62.5102 -62.5095
-56.3309 -56.3303 -56.3268 -56.3264 -56.3261 -56.3257 -35.8174 -35.8166
-31.3110 -31.3102 -31.3046 -31.3041 -31.3038 -31.3033 -22.9614 -22.9606
-22.9600 -22.9596 -22.9592 -22.9588 -22.9551 -22.9551 -22.9543 -22.9543
-10.2901 -10.2897 -10.2836 -10.2810 -10.2724 -10.2718  -9.4982  -9.4981
 -8.7191  -8.7184  -7.2632  -7.2630  -7.2531  -7.2529  -7.2521  -7.2520
 -6.5514  -6.5507  -6.5375  -6.5369  -6.5365  -6.5357  -6.3668  -6.3660
 -4.7799  -4.7791  -4.7644  -4.7637  -4.7634  -4.7626  -2.6621  -2.6614
 -2.6584  -2.6578  -2.6576  -2.6569  -2.6466  -2.6465  -2.6458  -2.6457
 -2.0456  -2.0447  -2.0409  -2.0403  -2.0402  -2.0394  -2.0268  -2.0267
 -2.0260  -2.0258  -0.9570  -0.9147  -0.8885  -0.8351  -0.8269  -0.7823
 -0.7532  -0.6841  -0.6822  -0.6231  -0.6097  -0.5550  -0.5209  -0.4688
 -0.4659  -0.4576  -0.4394  -0.4039  -0.4024  -0.3888  -0.3865  -0.3581
 -0.3565  -0.3394  -0.3382  -0.3316  -0.3134  -0.3016  -0.2924  -0.2809
 -0.2656  -0.2622  -0.2615
 -- Virtual --
 -0.1046  -0.0712  -0.0688  -0.0593  -0.0430  -0.0120  -0.0050   0.0086
  0.0142   0.0279   0.0311   0.0423   0.0480   0.0590   0.0604   0.0647
  0.0677   0.0730   0.0761   0.0781   0.0822   0.0875   0.0904   0.1005
  0.1072   0.1083   0.1173   0.1186   0.1269   0.1404   0.1452   0.1542
  0.1561   0.1641   0.1680   0.1706   0.1799   0.1835   0.1925   0.1985
  0.2046   0.2079   0.2103   0.2145   0.2235   0.2307   0.2424   0.2483
  0.2525   0.2627   0.2650   0.2735   0.2872   0.2882   0.2970   0.3047
  0.3699   0.3803   0.3811   0.3825   0.3888   0.3961   0.3989   0.4060
  0.4179   0.4237   0.4290   0.4334   0.4379   0.4460   0.4579   0.4638
  0.4669   0.4734   0.4900   0.4980   0.5017   0.5065   0.5074   0.5138
  0.5174   0.5201   0.5511   0.5530   0.5541   0.5566   0.5655   0.5704
  0.5739   0.5771   0.6070   0.6089   0.6277   0.6278   0.6625   0.6721
  0.6921   0.7132   0.7236   0.7475   0.7493   0.7552   0.7619   0.7913
  0.8086   0.8218   0.8237   0.8242   0.8383   0.8402   0.8488   0.8553
  0.8596   0.8839   0.8975   0.9182   0.9311   0.9386   0.9407   0.9410
  0.9631   1.0008   1.0446   1.0673   1.0857   1.0981   1.1563   1.1580
  1.1781   1.1859   1.2197   1.2215   1.2447   1.2575   1.2826   1.3318
  1.3562   1.3718   1.4026   1.4240   1.4314   1.4667   1.4738   1.4782
  1.4868   1.5530   1.5910   1.6002   1.7228   1.7301   1.7509   1.7693
  1.8126   1.8162   1.8420   1.8435   1.9059   1.9861   2.0189   2.0412
  2.0598   2.1062   2.1226   2.1819   2.2113   2.2209   2.2446   2.2496
  2.2565   2.2641   2.2667   2.3054   2.3285   2.4105   2.4613   2.4742
  2.5450   2.5625   2.5723   2.7093   2.7193   2.7993   2.8208   2.8286
  2.9302   3.0046   3.0368   3.0429   3.0571   3.1659   3.1977   3.3925
  3.4272   3.6286   3.8083   3.8444   3.9491   3.9608   3.9847   3.9875
  3.9939   4.0105   4.0232   4.0306   4.0491   4.0527   4.0705   4.1065
  4.1241   4.1592   4.2078   4.2720   4.2753   4.2863   4.3713   4.4331
  4.4620   4.5344   4.7915   6.0129   6.0354   6.0980   6.1255   6.1355
  6.1675   6.6929   6.8203   7.5358   7.5692   7.6497   7.6628   7.7150
  7.7888   9.7449   9.7836  23.1804  23.7561  23.7606  23.9097  23.9179
 23.9916  25.8083  25.8194  26.1507  26.1733  26.6029  26.6180  27.8924
 27.9298  28.3493  28.3667  28.4100  28.4152  28.4279  28.4377  28.5237
 28.5278  28.5468  28.5499  28.5573  28.5595  28.6144  28.6191  28.7227
 28.7271  47.9538  48.0625 127.8887 127.9020 127.9393 127.9557 127.9638
127.9764 151.6827 151.7126 215.7341 215.7801 289.7314 289.7663 289.8440
289.8646 289.9380 290.01061020.75881020.89461901.84691901.8779
 --------------------------------------------------------------

          Ground-State Mulliken Net Atomic Charges

     Atom                 Charge (a.u.)
  ----------------------------------------
      1 C                     0.000346
      2 C                    -0.075668
      3 C                    -0.247572
      4 C                    -0.090109
      5 C                    -0.278042
      6 C                    -0.283801
      7 Cl                    0.561939
      8 Br                   -0.165063
      9 Br                   -0.238281
     10 I                     0.108715
     11 Cl                    0.592448
     12 I                     0.115087
  ----------------------------------------
  Sum of atomic charges =     0.000000

 -----------------------------------------------------------------
                    Cartesian Multipole Moments
 -----------------------------------------------------------------
    Charge (ESU x 10^10)
                -0.0000
    Dipole Moment (Debye)
         X       0.2076      Y       0.0000      Z       0.0676
       Tot       0.2183
    Quadrupole Moments (Debye-Ang)
        XX    -148.1069     XY       0.0000     YY    -154.0023
        XZ       1.2618     YZ       0.0000     ZZ    -145.4263
    Octopole Moments (Debye-Ang^2)
       XXX    -630.2258    XXY       0.0000    XYY    -220.8432
       YYY       0.0000    XXZ     -86.3852    XYZ       0.0000
       YYZ    -108.6334    XZZ    -204.9398    YZZ       0.0000
       ZZZ    -320.1451
    Hexadecapole Moments (Debye-Ang^3)
      XXXX   -5521.6157   XXXY      -0.0000   XXYY   -1024.7463
      XYYY       0.0000   YYYY    -195.7220   XXXZ    -546.0296
      XXYZ       0.0000   XYYZ    -223.6923   YYYZ       0.0000
      XXZZ   -1744.7071   XYZZ       0.0000   YYZZ    -942.5664
      XZZZ    -640.9280   YZZZ       0.0000   ZZZZ   -5007.1394
 -----------------------------------------------------------------
 Calculating analytic gradient of the SCF energy
 Gradient of SCF Energy
            1           2           3           4           5           6
    1  -0.0003213   0.0002252  -0.0000573  -0.0000865   0.0002642   0.0000061
    2   0.0000000   0.0000000  -0.0000000   0.0000000   0.0000000  -0.0000000
    3  -0.0000584  -0.0000664   0.0000060   0.0000983  -0.0003513   0.0002444
            7           8           9          10          11          12
    1   0.0000627   0.0000426   0.0000968   0.0000358  -0.0001991  -0.0000692
    2  -0.0000000  -0.0000000  -0.0000000  -0.0000000   0.0000000  -0.0000000
    3   0.0002879  -0.0000447  -0.0000254  -0.0000383  -0.0000351  -0.0000170
 Max gradient component =       3.513E-04
 RMS gradient           =       1.274E-04
 Gradient time:  CPU 86.74 s  wall 21.80 s
 Geometry Optimization Parameters
   NAtoms,    NIC,     NZ,  NCons,   NDum,   NFix, NCnnct, MaxDiis
       12      78      12       0       0       0       0       0

 Cartesian Hessian Update
 Hessian updated using BFGS update


** GEOMETRY OPTIMIZATION IN DELOCALIZED INTERNAL COORDINATES **
   Searching for a Minimum

   Optimization Cycle:   5

                       Coordinates (Angstroms)
     ATOM                X               Y               Z
      1  C        -0.0047218378    0.0000000000    0.0001289261
      2  C        -0.0066942586    0.0000000000    1.4032447064
      3  C         1.2088009787    0.0000000000    2.1038091824
      4  C         2.4272642164    0.0000000000    1.4059779551
      5  C         2.4179396122    0.0000000000    0.0012355490
      6  C         1.2061027460    0.0000000000   -0.7083451487
      7  Cl       -1.5184090190    0.0000000000   -0.8544484177
      8  Br       -1.6641900580    0.0000000000    2.3342554394
      9  Br        1.1854130187    0.0000000000    4.0059445769
     10  I         4.2839601323    0.0000000000    2.4615966801
     11  Cl        3.9231129061    0.0000000000   -0.8731518537
     12  I         1.1998887910    0.0000000000   -2.8355775952
   Point Group: c1    Number of degrees of freedom:    30


   Energy is -20136.421161136

 Hessian updated using BFGS update

 17 Hessian modes will be used to form the next step
  Hessian Eigenvalues:
     0.123770    0.130444    0.199064    0.200867    0.230619    0.248431
     0.249536    0.285593    0.309317    0.334961    0.403870    0.426946
     0.440084    0.460561    0.464023    0.508185    0.582882

 Minimum search - taking simple RFO step
 Searching for Lamda that Minimizes Along All modes
 Value Taken    Lamda =  -0.00000145
 Step Taken.  Stepsize is  0.002286

                             Maximum     Tolerance    Cnvgd?
         Gradient           0.000453      0.000300      NO
         Displacement       0.001372      0.001200      NO
         Energy change     -0.000010      0.000001      NO


 New Cartesian Coordinates Obtained by Inverse Iteration

 Displacement from previous Coordinates is:  0.004437
 ----------------------------------------------------------------
             Standard Nuclear Orientation (Angstroms)
    I     Atom           X                Y                Z
 ----------------------------------------------------------------
    1      C      -0.0046862746     0.0000000000     0.0000709398
    2      C      -0.0070241933     0.0000000000     1.4034705639
    3      C       1.2087396679     0.0000000000     2.1039052973
    4      C       2.4272314397     0.0000000000     1.4060029727
    5      C       2.4176777328     0.0000000000     0.0014106219
    6      C       1.2060155140     0.0000000000    -0.7085867554
    7      Cl     -1.5179362789     0.0000000000    -0.8559836196
    8      Br     -1.6641247400     0.0000000000     2.3355184147
    9      Br      1.1853579391     0.0000000000     4.0061489090
   10      I       4.2843540015     0.0000000000     2.4612297409
   11      Cl      3.9234089540     0.0000000000    -0.8726249529
   12      I       1.1994534658     0.0000000000    -2.8358921323
 ----------------------------------------------------------------
 Nuclear Repulsion Energy =        3371.30424150 hartrees
 There are      123 alpha and      123 beta electrons
 Applying Cartesian multipole field
    Component          Value
    ---------          -----
     (2,0,0)        1.00000E-11
     (0,2,0)        2.00000E-11
     (0,0,2)       -3.00000E-11
 Nucleus-field energy     =    -0.0000001126 hartrees
 Requested basis set is 6-311++G(d,p)
 There are 148 shells and 412 basis functions
 A cutoff of  1.0D-11 yielded   6711 shell pairs
 There are     58550 function pairs (     64944 Cartesian)
 Smallest overlap matrix eigenvalue = 3.81E-07

 Q-Chem warning in module stvman/mkSTV.C, line 318:

 Overlap eigenvalue is smaller than square root of threshold
 Use THRESH >= 12 to get rid of this warning

 Linear dependence detected in AO basis
 Tighter screening thresholds may be required for diffuse basis sets
 Use S2THRESH > 14 and THRESH = 14 in case of SCF convergence issues
 Number of orthogonalized atomic orbitals = 410
 Maximum deviation from orthogonality = 9.700E-11
 Guess MOs from SCF MO coefficient file

 -----------------------------------------------------------------------
  General SCF calculation program by
  Eric Jon Sundstrom, Paul Horn, Yuezhi Mao, Dmitri Zuev, Alec White,
  David Stuck, Shaama M.S., Shane Yost, Joonho Lee, David Small,
  Daniel Levine, Susi Lehtola, Hugh Burton, Evgeny Epifanovsky,
  Bang C. Huynh
 -----------------------------------------------------------------------
 Exchange:     0.2000 Hartree-Fock + 0.0800 Slater + 0.7200 B88
 Correlation:  0.1900 VWN1RPA + 0.8100 LYP
 Using SG-1 standard quadrature grid
 using 4 threads for integral computing
 -------------------------------------------------------
 OpenMP Integral computing Module                
 Release: version 2.0, May 2017, Q-Chem Inc. Pleasanton 
 -------------------------------------------------------
 A restricted SCF calculation will be
 performed using DIIS
 SCF converges when DIIS error is below 1.0e-08
 ---------------------------------------
  Cycle       Energy         DIIS error
 ---------------------------------------
    1  -20136.4211604846      8.60e-06  
    2  -20136.4211615435      1.89e-06  
    3  -20136.4211613727      3.33e-06  
    4  -20136.4211616173      5.26e-07  
    5  -20136.4211616227      1.05e-07  
    6  -20136.4211616233      6.17e-08  
    7  -20136.4211616229      1.90e-08  
    8  -20136.4211616222      8.14e-09  Convergence criterion met
 ---------------------------------------
 SCF time:   CPU 153.78s  wall 40.00s 
 SCF   energy in the final basis set =   -20136.4211616222
 Total energy in the final basis set =   -20136.4211616222

 --------------------------------------------------------------

                    Orbital Energies (a.u.)
 --------------------------------------------------------------

 Alpha MOs
 -- Occupied --
*****************-482.8573-482.8567-176.3210-176.3202-165.7249-165.7241
********-165.7225-165.7218-165.7216-101.5833-101.5831 -62.5102 -62.5096
-56.3309 -56.3303 -56.3268 -56.3264 -56.3262 -56.3257 -35.8175 -35.8166
-31.3110 -31.3102 -31.3047 -31.3041 -31.3038 -31.3033 -22.9614 -22.9606
-22.9600 -22.9596 -22.9592 -22.9588 -22.9552 -22.9552 -22.9543 -22.9543
-10.2901 -10.2898 -10.2837 -10.2811 -10.2724 -10.2719  -9.4982  -9.4980
 -8.7191  -8.7184  -7.2632  -7.2629  -7.2531  -7.2529  -7.2521  -7.2520
 -6.5514  -6.5508  -6.5375  -6.5369  -6.5365  -6.5357  -6.3668  -6.3660
 -4.7799  -4.7791  -4.7645  -4.7637  -4.7634  -4.7626  -2.6621  -2.6614
 -2.6584  -2.6579  -2.6576  -2.6570  -2.6466  -2.6465  -2.6458  -2.6457
 -2.0456  -2.0447  -2.0410  -2.0403  -2.0402  -2.0394  -2.0269  -2.0267
 -2.0260  -2.0258  -0.9569  -0.9146  -0.8885  -0.8351  -0.8268  -0.7823
 -0.7532  -0.6840  -0.6822  -0.6231  -0.6097  -0.5550  -0.5208  -0.4687
 -0.4659  -0.4576  -0.4394  -0.4039  -0.4024  -0.3888  -0.3865  -0.3581
 -0.3564  -0.3394  -0.3382  -0.3316  -0.3134  -0.3016  -0.2924  -0.2809
 -0.2656  -0.2622  -0.2615
 -- Virtual --
 -0.1047  -0.0713  -0.0688  -0.0593  -0.0431  -0.0121  -0.0051   0.0086
  0.0141   0.0279   0.0311   0.0423   0.0480   0.0589   0.0604   0.0647
  0.0677   0.0730   0.0761   0.0781   0.0822   0.0875   0.0903   0.1005
  0.1072   0.1083   0.1173   0.1186   0.1269   0.1403   0.1451   0.1542
  0.1561   0.1641   0.1680   0.1706   0.1799   0.1835   0.1925   0.1985
  0.2046   0.2079   0.2103   0.2145   0.2235   0.2308   0.2423   0.2483
  0.2525   0.2627   0.2650   0.2735   0.2872   0.2881   0.2970   0.3047
  0.3699   0.3803   0.3811   0.3826   0.3887   0.3961   0.3988   0.4060
  0.4180   0.4237   0.4289   0.4334   0.4379   0.4460   0.4579   0.4638
  0.4670   0.4733   0.4900   0.4979   0.5017   0.5065   0.5073   0.5138
  0.5174   0.5202   0.5511   0.5530   0.5540   0.5566   0.5654   0.5704
  0.5739   0.5771   0.6070   0.6089   0.6277   0.6278   0.6625   0.6721
  0.6922   0.7131   0.7235   0.7474   0.7493   0.7552   0.7619   0.7912
  0.8086   0.8219   0.8238   0.8243   0.8383   0.8403   0.8489   0.8552
  0.8596   0.8839   0.8976   0.9182   0.9310   0.9385   0.9407   0.9409
  0.9630   1.0008   1.0445   1.0673   1.0856   1.0980   1.1563   1.1578
  1.1780   1.1857   1.2198   1.2213   1.2447   1.2575   1.2826   1.3315
  1.3562   1.3717   1.4027   1.4241   1.4316   1.4667   1.4737   1.4781
  1.4867   1.5528   1.5910   1.6001   1.7227   1.7300   1.7509   1.7692
  1.8126   1.8161   1.8420   1.8434   1.9058   1.9861   2.0188   2.0412
  2.0598   2.1060   2.1227   2.1816   2.2111   2.2207   2.2446   2.2495
  2.2564   2.2640   2.2664   2.3053   2.3284   2.4104   2.4613   2.4742
  2.5448   2.5624   2.5722   2.7093   2.7193   2.7993   2.8207   2.8286
  2.9302   3.0045   3.0367   3.0427   3.0570   3.1657   3.1975   3.3924
  3.4270   3.6284   3.8082   3.8442   3.9490   3.9607   3.9847   3.9874
  3.9939   4.0104   4.0231   4.0306   4.0491   4.0526   4.0705   4.1065
  4.1241   4.1591   4.2077   4.2719   4.2754   4.2863   4.3713   4.4331
  4.4620   4.5344   4.7913   6.0129   6.0354   6.0980   6.1255   6.1356
  6.1674   6.6928   6.8203   7.5358   7.5691   7.6497   7.6628   7.7148
  7.7887   9.7447   9.7835  23.1804  23.7560  23.7603  23.9094  23.9176
 23.9913  25.8083  25.8194  26.1507  26.1729  26.6027  26.6170  27.8923
 27.9297  28.3493  28.3667  28.4100  28.4152  28.4278  28.4377  28.5237
 28.5278  28.5467  28.5498  28.5572  28.5595  28.6145  28.6191  28.7226
 28.7272  47.9537  48.0625 127.8887 127.9020 127.9393 127.9556 127.9638
127.9764 151.6826 151.7126 215.7339 215.7800 289.7313 289.7663 289.8439
289.8646 289.9379 290.01061020.75871020.89451901.84681901.8779
 --------------------------------------------------------------

          Ground-State Mulliken Net Atomic Charges

     Atom                 Charge (a.u.)
  ----------------------------------------
      1 C                     0.001365
      2 C                    -0.075572
      3 C                    -0.248238
      4 C                    -0.089645
      5 C                    -0.278963
      6 C                    -0.284129
      7 Cl                    0.561995
      8 Br                   -0.164885
      9 Br                   -0.238310
     10 I                     0.108767
     11 Cl                    0.592398
     12 I                     0.115217
  ----------------------------------------
  Sum of atomic charges =     0.000000

 -----------------------------------------------------------------
                    Cartesian Multipole Moments
 -----------------------------------------------------------------
    Charge (ESU x 10^10)
                -0.0000
    Dipole Moment (Debye)
         X       0.2072      Y      -0.0000      Z       0.0680
       Tot       0.2181
    Quadrupole Moments (Debye-Ang)
        XX    -148.1150     XY      -0.0000     YY    -154.0049
        XZ       1.2624     YZ       0.0000     ZZ    -145.4152
    Octopole Moments (Debye-Ang^2)
       XXX    -630.1969    XXY      -0.0000    XYY    -220.8499
       YYY      -0.0000    XXZ     -86.3511    XYZ      -0.0000
       YYZ    -108.6315    XZZ    -204.9975    YZZ      -0.0000
       ZZZ    -320.1494
    Hexadecapole Moments (Debye-Ang^3)
      XXXX   -5521.8085   XXXY      -0.0000   XXYY   -1024.8225
      XYYY      -0.0000   YYYY    -195.7271   XXXZ    -545.9367
      XXYZ      -0.0000   XYYZ    -223.7120   YYYZ       0.0000
      XXZZ   -1744.9676   XYZZ      -0.0000   YYZZ    -942.7337
      XZZZ    -641.1124   YZZZ       0.0000   ZZZZ   -5007.9369
 -----------------------------------------------------------------
 Calculating analytic gradient of the SCF energy
 Gradient of SCF Energy
            1           2           3           4           5           6
    1  -0.0001438   0.0000938   0.0000214  -0.0000179   0.0000965  -0.0000448
    2  -0.0000000   0.0000000   0.0000000  -0.0000000  -0.0000000   0.0000000
    3  -0.0000885   0.0000651   0.0000173   0.0000094  -0.0001534   0.0000900
            7           8           9          10          11          12
    1   0.0000549   0.0000122   0.0000523   0.0001040  -0.0000706  -0.0001581
    2   0.0000000  -0.0000000   0.0000000   0.0000000  -0.0000000  -0.0000000
    3   0.0000195   0.0001554   0.0000148  -0.0000684  -0.0000019  -0.0000591
 Max gradient component =       1.581E-04
 RMS gradient           =       6.776E-05
 Gradient time:  CPU 86.88 s  wall 21.83 s
 Geometry Optimization Parameters
   NAtoms,    NIC,     NZ,  NCons,   NDum,   NFix, NCnnct, MaxDiis
       12      78      12       0       0       0       0       0

 Cartesian Hessian Update
 Hessian updated using BFGS update


** GEOMETRY OPTIMIZATION IN DELOCALIZED INTERNAL COORDINATES **
   Searching for a Minimum

   Optimization Cycle:   6

                       Coordinates (Angstroms)
     ATOM                X               Y               Z
      1  C        -0.0046862746    0.0000000000    0.0000709398
      2  C        -0.0070241933    0.0000000000    1.4034705639
      3  C         1.2087396679    0.0000000000    2.1039052973
      4  C         2.4272314397    0.0000000000    1.4060029727
      5  C         2.4176777328    0.0000000000    0.0014106219
      6  C         1.2060155140    0.0000000000   -0.7085867554
      7  Cl       -1.5179362789    0.0000000000   -0.8559836196
      8  Br       -1.6641247400    0.0000000000    2.3355184147
      9  Br        1.1853579391    0.0000000000    4.0061489090
     10  I         4.2843540015    0.0000000000    2.4612297409
     11  Cl        3.9234089540    0.0000000000   -0.8726249529
     12  I         1.1994534658    0.0000000000   -2.8358921323
   Point Group: c1    Number of degrees of freedom:    30


   Energy is -20136.421161622

 Hessian updated using BFGS update

 18 Hessian modes will be used to form the next step
  Hessian Eigenvalues:
     0.123088    0.136579    0.180332    0.201386    0.202386    0.248374
     0.249550    0.259201    0.295023    0.334168    0.376688    0.403043
     0.427014    0.447076    0.462410    0.481852    0.577298    0.589738

 Minimum search - taking simple RFO step
 Searching for Lamda that Minimizes Along All modes
 Value Taken    Lamda =   0.00000000
 Step Taken.  Stepsize is  0.001183

                             Maximum     Tolerance    Cnvgd?
         Gradient           0.000282      0.000300     YES
         Displacement       0.000697      0.001200     YES
         Energy change     -0.000000      0.000001     YES


                       Distance Matrix (Angstroms)
             C (  1)   C (  2)   C (  3)   C (  4)   C (  5)   C (  6)
   C (  2)  1.403402
   C (  3)  2.428687  1.403100
   C (  4)  2.809069  2.434257  1.404204
   C (  5)  2.422364  2.800884  2.425287  1.404625
   C (  6)  1.402852  2.435621  2.812493  2.441896  1.404358
   Cl(  7)  1.738607  2.718085  4.024389  4.547629  4.027925  2.727937
   Br(  8)  2.864970  1.901235  2.882186  4.195616  4.702039  4.183812
   Br(  9)  4.179099  2.862815  1.902387  2.881494  4.190053  4.714781
   I ( 10)  4.945015  4.419817  3.096302  2.135979  3.087910  4.418586
   Cl( 11)  4.023870  4.541907  4.028543  2.725930  1.741024  2.722340
   I ( 12)  3.081013  4.407696  4.939806  4.416006  3.087775  2.127315
             Cl(  7)   Br(  8)   Br(  9)   I ( 10)   Cl( 11)
   Br(  8)  3.194848
   Br(  9)  5.563105  3.303113
   I ( 10)  6.683598  5.949807  3.462738
   Cl( 11)  5.441371  6.443036  5.594583  3.353337
   I ( 12)  3.362179  5.911308  6.842056  6.129936  3.357730

 Final energy is   -20136.421161622169     


 ******************************
 **  OPTIMIZATION CONVERGED  **
 ******************************

                       Coordinates (Angstroms)
     ATOM                X               Y               Z
      1  C        -0.0046862746    0.0000000000    0.0000709398
      2  C        -0.0070241933    0.0000000000    1.4034705639
      3  C         1.2087396679    0.0000000000    2.1039052973
      4  C         2.4272314397    0.0000000000    1.4060029727
      5  C         2.4176777328    0.0000000000    0.0014106219
      6  C         1.2060155140    0.0000000000   -0.7085867554
      7  Cl       -1.5179362789    0.0000000000   -0.8559836196
      8  Br       -1.6641247400    0.0000000000    2.3355184147
      9  Br        1.1853579391    0.0000000000    4.0061489090
     10  I         4.2843540015    0.0000000000    2.4612297409
     11  Cl        3.9234089540    0.0000000000   -0.8726249529
     12  I         1.1994534658    0.0000000000   -2.8358921323

Z-matrix Print:
$molecule
0 1
I 
C  1 2.135979
C  2 1.404204 1 120.592215
C  3 1.403100 2 120.250262 1 -180.000000 0
C  4 1.403402 3 119.851970 2 -0.000000 0
C  5 1.402852 4 120.437084 3 -0.000000 0
C  6 1.404358 5 119.289354 4 -0.000000 0
Cl 5 1.738607 4 119.401651 3 -180.000000 0
Cl 7 1.741024 6 119.497002 5 -180.000000 0
Br 4 1.901235 3 120.696698 2 -180.000000 0
Br 3 1.902387 2 120.506544 1 -0.000000 0
I  6 2.127315 5 120.164897 4 -180.000000 0
$end


 --------------------------------------------------------------

                    Orbital Energies (a.u.)
 --------------------------------------------------------------

 Alpha MOs
 -- Occupied --
*****************-482.8573-482.8567-176.3210-176.3202-165.7249-165.7241
********-165.7225-165.7218-165.7216-101.5833-101.5831 -62.5102 -62.5096
-56.3309 -56.3303 -56.3268 -56.3264 -56.3262 -56.3257 -35.8175 -35.8166
-31.3110 -31.3102 -31.3047 -31.3041 -31.3038 -31.3033 -22.9614 -22.9606
-22.9600 -22.9596 -22.9592 -22.9588 -22.9552 -22.9552 -22.9543 -22.9543
-10.2901 -10.2898 -10.2837 -10.2811 -10.2724 -10.2719  -9.4982  -9.4980
 -8.7191  -8.7184  -7.2632  -7.2629  -7.2531  -7.2529  -7.2521  -7.2520
 -6.5514  -6.5508  -6.5375  -6.5369  -6.5365  -6.5357  -6.3668  -6.3660
 -4.7799  -4.7791  -4.7645  -4.7637  -4.7634  -4.7626  -2.6621  -2.6614
 -2.6584  -2.6579  -2.6576  -2.6570  -2.6466  -2.6465  -2.6458  -2.6457
 -2.0456  -2.0447  -2.0410  -2.0403  -2.0402  -2.0394  -2.0269  -2.0267
 -2.0260  -2.0258  -0.9569  -0.9146  -0.8885  -0.8351  -0.8268  -0.7823
 -0.7532  -0.6840  -0.6822  -0.6231  -0.6097  -0.5550  -0.5208  -0.4687
 -0.4659  -0.4576  -0.4394  -0.4039  -0.4024  -0.3888  -0.3865  -0.3581
 -0.3564  -0.3394  -0.3382  -0.3316  -0.3134  -0.3016  -0.2924  -0.2809
 -0.2656  -0.2622  -0.2615
 -- Virtual --
 -0.1047  -0.0713  -0.0688  -0.0593  -0.0431  -0.0121  -0.0051   0.0086
  0.0141   0.0279   0.0311   0.0423   0.0480   0.0589   0.0604   0.0647
  0.0677   0.0730   0.0761   0.0781   0.0822   0.0875   0.0903   0.1005
  0.1072   0.1083   0.1173   0.1186   0.1269   0.1403   0.1451   0.1542
  0.1561   0.1641   0.1680   0.1706   0.1799   0.1835   0.1925   0.1985
  0.2046   0.2079   0.2103   0.2145   0.2235   0.2308   0.2423   0.2483
  0.2525   0.2627   0.2650   0.2735   0.2872   0.2881   0.2970   0.3047
  0.3699   0.3803   0.3811   0.3826   0.3887   0.3961   0.3988   0.4060
  0.4180   0.4237   0.4289   0.4334   0.4379   0.4460   0.4579   0.4638
  0.4670   0.4733   0.4900   0.4979   0.5017   0.5065   0.5073   0.5138
  0.5174   0.5202   0.5511   0.5530   0.5540   0.5566   0.5654   0.5704
  0.5739   0.5771   0.6070   0.6089   0.6277   0.6278   0.6625   0.6721
  0.6922   0.7131   0.7235   0.7474   0.7493   0.7552   0.7619   0.7912
  0.8086   0.8219   0.8238   0.8243   0.8383   0.8403   0.8489   0.8552
  0.8596   0.8839   0.8976   0.9182   0.9310   0.9385   0.9407   0.9409
  0.9630   1.0008   1.0445   1.0673   1.0856   1.0980   1.1563   1.1578
  1.1780   1.1857   1.2198   1.2213   1.2447   1.2575   1.2826   1.3315
  1.3562   1.3717   1.4027   1.4241   1.4316   1.4667   1.4737   1.4781
  1.4867   1.5528   1.5910   1.6001   1.7227   1.7300   1.7509   1.7692
  1.8126   1.8161   1.8420   1.8434   1.9058   1.9861   2.0188   2.0412
  2.0598   2.1060   2.1227   2.1816   2.2111   2.2207   2.2446   2.2495
  2.2564   2.2640   2.2664   2.3053   2.3284   2.4104   2.4613   2.4742
  2.5448   2.5624   2.5722   2.7093   2.7193   2.7993   2.8207   2.8286
  2.9302   3.0045   3.0367   3.0427   3.0570   3.1657   3.1975   3.3924
  3.4270   3.6284   3.8082   3.8442   3.9490   3.9607   3.9847   3.9874
  3.9939   4.0104   4.0231   4.0306   4.0491   4.0526   4.0705   4.1065
  4.1241   4.1591   4.2077   4.2719   4.2754   4.2863   4.3713   4.4331
  4.4620   4.5344   4.7913   6.0129   6.0354   6.0980   6.1255   6.1356
  6.1674   6.6928   6.8203   7.5358   7.5691   7.6497   7.6628   7.7148
  7.7887   9.7447   9.7835  23.1804  23.7560  23.7603  23.9094  23.9176
 23.9913  25.8083  25.8194  26.1507  26.1729  26.6027  26.6170  27.8923
 27.9297  28.3493  28.3667  28.4100  28.4152  28.4278  28.4377  28.5237
 28.5278  28.5467  28.5498  28.5572  28.5595  28.6145  28.6191  28.7226
 28.7272  47.9537  48.0625 127.8887 127.9020 127.9393 127.9556 127.9638
127.9764 151.6826 151.7126 215.7339 215.7800 289.7313 289.7663 289.8439
289.8646 289.9379 290.01061020.75871020.89451901.84681901.8779
 --------------------------------------------------------------

          Ground-State Mulliken Net Atomic Charges

     Atom                 Charge (a.u.)
  ----------------------------------------
      1 C                     0.001365
      2 C                    -0.075572
      3 C                    -0.248238
      4 C                    -0.089645
      5 C                    -0.278963
      6 C                    -0.284129
      7 Cl                    0.561995
      8 Br                   -0.164885
      9 Br                   -0.238310
     10 I                     0.108767
     11 Cl                    0.592398
     12 I                     0.115217
  ----------------------------------------
  Sum of atomic charges =     0.000000

 -----------------------------------------------------------------
                    Cartesian Multipole Moments
 -----------------------------------------------------------------
    Charge (ESU x 10^10)
                -0.0000
    Dipole Moment (Debye)
         X       0.2072      Y      -0.0000      Z       0.0680
       Tot       0.2181
    Quadrupole Moments (Debye-Ang)
        XX    -148.1150     XY      -0.0000     YY    -154.0049
        XZ       1.2624     YZ       0.0000     ZZ    -145.4152
    Octopole Moments (Debye-Ang^2)
       XXX    -630.1969    XXY      -0.0000    XYY    -220.8499
       YYY      -0.0000    XXZ     -86.3511    XYZ      -0.0000
       YYZ    -108.6315    XZZ    -204.9975    YZZ      -0.0000
       ZZZ    -320.1494
    Hexadecapole Moments (Debye-Ang^3)
      XXXX   -5521.8085   XXXY      -0.0000   XXYY   -1024.8225
      XYYY      -0.0000   YYYY    -195.7271   XXXZ    -545.9367
      XXYZ      -0.0000   XYYZ    -223.7120   YYYZ       0.0000
      XXZZ   -1744.9676   XYZZ      -0.0000   YYZZ    -942.7337
      XZZZ    -641.1124   YZZZ       0.0000   ZZZZ   -5007.9369
 -----------------------------------------------------------------
Archival summary:
1\1\garfield\OPT\ProcedureUnspecified\BasisUnspecified\2r2l26\taweetha\SatNov3009:18:092019SatNov3009:18:092019\0\\#,OPT,ProcedureUnspecified,BasisUnspecified,\\0,1\I\C,1,2.13598\C,2,1.4042,1,120.592\C,3,1.4031,2,120.25,1,-180,0\C,4,1.4034,3,119.852,2,-0,0\C,5,1.40285,4,120.437,3,-0,0\C,6,1.40436,5,119.289,4,-0,0\Cl,5,1.73861,4,119.402,3,-180,0\Cl,7,1.74102,6,119.497,5,-180,0\Br,4,1.90124,3,120.697,2,-180,0\Br,3,1.90239,2,120.507,1,-0,0\I,6,2.12732,5,120.165,4,-180,0\\\@

 Total job time:  461.91s(wall), 1760.50s(cpu) 
 Sat Nov 30 09:18:09 2019

        *************************************************************
        *                                                           *
        *  Thank you very much for using Q-Chem.  Have a nice day.  *
        *                                                           *
        *************************************************************


 
User input: 2 of 2 
 
                  Welcome to Q-Chem
     A Quantum Leap Into The Future Of Chemistry


 Q-Chem 5.2 (devel), Q-Chem, Inc., Pleasanton, CA (2019)

 Yihan Shao,  Zhengting Gan,  E. Epifanovsky,  A. T. B. Gilbert,  M. Wormit,  
 J. Kussmann,  A. W. Lange,  A. Behn,  Jia Deng,  Xintian Feng,  D. Ghosh,  
 M. Goldey,  P. R. Horn,  L. D. Jacobson,  I. Kaliman,  T. Kus,  A. Landau,  
 Jie Liu,  E. I. Proynov,  R. M. Richard,  R. P. Steele,  E. J. Sundstrom,  
 H. L. Woodcock III,  P. M. Zimmerman,  D. Zuev,  B. Albrecht,  E. Alguire,  
 S. A. Baeppler,  D. Barton,  Z. Benda,  Y. A. Bernard,  E. J. Berquist,  
 K. B. Bravaya,  H. Burton,  D. Casanova,  Chun-Min Chang,  Yunqing Chen,  
 A. Chien,  K. D. Closser,  M. P. Coons,  S. Coriani,  S. Dasgupta,  
 A. L. Dempwolff,  M. Diedenhofen,  Hainam Do,  R. G. Edgar,  Po-Tung Fang,  
 S. Faraji,  S. Fatehi,  Qingguo Feng,  K. D. Fenk,  J. Fosso-Tande,  
 J. Gayvert,  Qinghui Ge,  A. Ghysels,  G. Gidofalvi,  J. Gomes,  
 J. Gonthier,  A. Gunina,  D. Hait,  M. W. D. Hanson-Heine,  
 P. H. P. Harbach,  A. W. Hauser,  M. F. Herbst,  J. E. Herr,  
 E. G. Hohenstein,  Z. C. Holden,  Kerwin Hui,  B. C. Huynh,  T.-C. Jagau,  
 Hyunjun Ji,  B. Kaduk,  K. Khistyaev,  Jaehoon Kim,  P. Klunzinger,  K. Koh,  
 D. Kosenkov,  L. Koulias,  T. Kowalczyk,  C. M. Krauter,  A. Kunitsa,  
 Ka Un Lao,  A. Laurent,  K. V. Lawler,  Joonho Lee,  D. Lefrancois,  
 S. Lehtola,  D. S. Levine,  Yi-Pei Li,  You-Sheng Lin,  Fenglai Liu,  
 E. Livshits,  A. Luenser,  P. Manohar,  E. Mansoor,  S. F. Manzer,  
 Shan-Ping Mao,  Yuezhi Mao,  N. Mardirossian,  A. V. Marenich,  
 T. Markovich,  L. A. Martinez-Martinez,  S. A. Maurer,  N. J. Mayhall,  
 S. C. McKenzie,  J.-M. Mewes,  P. Morgante,  A. F. Morrison,  
 J. W. Mullinax,  K. Nanda,  T. S. Nguyen-Beck,  R. Olivares-Amaya,  
 J. A. Parkhill,  Zheng Pei,  T. M. Perrine,  F. Plasser,  P. Pokhilko,  
 S. Prager,  A. Prociuk,  E. Ramos,  D. R. Rehn,  F. Rob,  M. Scheurer,  
 M. Schneider,  N. Sergueev,  S. M. Sharada,  S. Sharma,  D. W. Small,  
 T. Stauch,  T. Stein,  Yu-Chuan Su,  A. J. W. Thom,  A. Tkatchenko,  
 T. Tsuchimochi,  N. M. Tubman,  L. Vogt,  M. L. Vidal,  O. Vydrov,  
 M. A. Watson,  J. Wenzel,  M. de Wergifosse,  T. A. Wesolowski,  A. White,  
 J. Witte,  A. Yamada,  Jun Yang,  K. Yao,  S. Yeganeh,  S. R. Yost,  
 Zhi-Qiang You,  A. Zech,  Igor Ying Zhang,  Xing Zhang,  Yan Zhao,  
 Ying Zhu,  B. R. Brooks,  G. K. L. Chan,  C. J. Cramer,  M. S. Gordon,  
 W. J. Hehre,  A. Klamt,  M. W. Schmidt,  C. D. Sherrill,  D. G. Truhlar,  
 A. Aspuru-Guzik,  R. Baer,  A. T. Bell,  N. A. Besley,  Jeng-Da Chai,  
 A. E. DePrince, III,  R. A. DiStasio Jr.,  A. Dreuw,  B. D. Dunietz,  
 T. R. Furlani,  Chao-Ping Hsu,  Yousung Jung,  Jing Kong,  D. S. Lambrecht,  
 WanZhen Liang,  C. Ochsenfeld,  V. A. Rassolov,  L. V. Slipchenko,  
 J. E. Subotnik,  T. Van Voorhis,  J. M. Herbert,  A. I. Krylov,  
 P. M. W. Gill,  M. Head-Gordon

 Contributors to earlier versions of Q-Chem not listed above: 
 R. D. Adamson,  B. Austin,  J. Baker,  G. J. O. Beran,  K. Brandhorst,  
 S. T. Brown,  E. F. C. Byrd,  A. K. Chakraborty,  C.-L. Cheng,  
 Siu Hung Chien,  D. M. Chipman,  D. L. Crittenden,  H. Dachsel,  
 R. J. Doerksen,  A. D. Dutoi,  L. Fusti-Molnar,  W. A. Goddard III,  
 A. Golubeva-Zadorozhnaya,  S. R. Gwaltney,  G. Hawkins,  A. Heyden,  
 S. Hirata,  G. Kedziora,  F. J. Keil,  C. Kelley,  Jihan Kim,  R. A. King,  
 R. Z. Khaliullin,  P. P. Korambath,  W. Kurlancheek,  A. M. Lee,  M. S. Lee,  
 S. V. Levchenko,  Ching Yeh Lin,  D. Liotard,  R. C. Lochan,  I. Lotan,  
 P. E. Maslen,  N. Nair,  D. P. O'Neill,  D. Neuhauser,  E. Neuscamman,  
 C. M. Oana,  R. Olson,  B. Peters,  R. Peverati,  P. A. Pieniazek,  
 Y. M. Rhee,  J. Ritchie,  M. A. Rohrdanz,  E. Rosta,  N. J. Russ,  
 H. F. Schaefer III,  N. E. Schultz,  N. Shenvi,  A. C. Simmonett,  A. Sodt,  
 D. Stuck,  K. S. Thanthiriwatte,  V. Vanovschi,  Tao Wang,  A. Warshel,  
 C. F. Williams,  Q. Wu,  X. Xu,  W. Zhang

 Please cite Q-Chem as follows:
 Y. Shao et al., Mol. Phys. 113, 184-215 (2015)
 DOI: 10.1080/00268976.2014.952696

 Q-Chem 5.2.1 for Intel X86 EM64T Linux

 Parts of Q-Chem use Armadillo 8.300.2 (Tropical Shenanigans).
 http://arma.sourceforge.net/

 Q-Chem begins on Sat Nov 30 09:18:09 2019  

Host: 
0

     Scratch files written to /scratch/taweetham/qchem27355//
NAlpha2: 246
NElect   246
Mult     1
The previous job contains 0 fragments, simply inherited here

Checking the input file for inconsistencies... 	...done.

--------------------------------------------------------------
User input:
--------------------------------------------------------------

$MOLECULE
READ
$END

$REM
   JOB_TYPE 	FREQUENCY
   BASIS 	6-311++G**
   METHOD	B3LYP	
$END


--------------------------------------------------------------
 ----------------------------------------------------------------
             Standard Nuclear Orientation (Angstroms)
    I     Atom           X                Y                Z
 ----------------------------------------------------------------
    1      C       1.1840842210     1.1747418999    -0.0000000000
    2      C      -0.1616612366     1.5728689326    -0.0000000000
    3      C      -1.1766040293     0.6040646648    -0.0000000000
    4      C      -0.8507683429    -0.7618126936     0.0000000000
    5      C       0.4994759032    -1.1488674972     0.0000000000
    6      C       1.5224359535    -0.1866958163     0.0000000000
    7      Cl      2.4322444968     2.3850521536    -0.0000000000
    8      Br     -0.5884065087     3.4255923041    -0.0000000000
    9      Br     -2.9949982596     1.1630994462    -0.0000000000
   10      I      -2.3870148540    -2.2458458465     0.0000000000
   11      Cl      0.9132645573    -2.8400042884     0.0000000000
   12      I       3.5651985928    -0.7804904159     0.0000000000
 ----------------------------------------------------------------
 Molecular Point Group                 Cs    NOp =  2
 Largest Abelian Subgroup              Cs    NOp =  2
 Nuclear Repulsion Energy =        3371.30424150 hartrees
 There are      123 alpha and      123 beta electrons
 Requested basis set is 6-311++G(d,p)
 There are 148 shells and 412 basis functions

 Total QAlloc Memory Limit   2000 MB
 Mega-Array Size       188 MB
 MEM_STATIC part       192 MB

                       Distance Matrix (Angstroms)
             C (  1)   C (  2)   C (  3)   C (  4)   C (  5)   C (  6)
   C (  2)  1.403402
   C (  3)  2.428687  1.403100
   C (  4)  2.809069  2.434257  1.404204
   C (  5)  2.422364  2.800884  2.425287  1.404625
   C (  6)  1.402852  2.435621  2.812493  2.441896  1.404358
   Cl(  7)  1.738607  2.718085  4.024389  4.547629  4.027925  2.727937
   Br(  8)  2.864970  1.901235  2.882186  4.195616  4.702039  4.183812
   Br(  9)  4.179099  2.862815  1.902387  2.881494  4.190053  4.714781
   I ( 10)  4.945015  4.419817  3.096302  2.135979  3.087910  4.418586
   Cl( 11)  4.023870  4.541907  4.028543  2.725930  1.741024  2.722340
   I ( 12)  3.081013  4.407696  4.939806  4.416006  3.087775  2.127315
             Cl(  7)   Br(  8)   Br(  9)   I ( 10)   Cl( 11)
   Br(  8)  3.194848
   Br(  9)  5.563105  3.303113
   I ( 10)  6.683598  5.949807  3.462738
   Cl( 11)  5.441371  6.443036  5.594583  3.353337
   I ( 12)  3.362179  5.911308  6.842056  6.129936  3.357730

 A cutoff of  1.0D-11 yielded   6711 shell pairs
 There are     58550 function pairs (     64944 Cartesian)
 Smallest overlap matrix eigenvalue = 3.81E-07

 Q-Chem warning in module stvman/mkSTV.C, line 318:

 Overlap eigenvalue is smaller than square root of threshold
 Use THRESH >= 12 to get rid of this warning

 Linear dependence detected in AO basis
 Tighter screening thresholds may be required for diffuse basis sets
 Use S2THRESH > 14 and THRESH = 14 in case of SCF convergence issues
 Number of orthogonalized atomic orbitals = 410
 Maximum deviation from orthogonality = 1.596E-10
 Guess from superposition of atomic densities
 Warning:  Energy on first SCF cycle will be non-variational
 SAD guess density has 246.000000 electrons

 -----------------------------------------------------------------------
  General SCF calculation program by
  Eric Jon Sundstrom, Paul Horn, Yuezhi Mao, Dmitri Zuev, Alec White,
  David Stuck, Shaama M.S., Shane Yost, Joonho Lee, David Small,
  Daniel Levine, Susi Lehtola, Hugh Burton, Evgeny Epifanovsky,
  Bang C. Huynh
 -----------------------------------------------------------------------
 Exchange:     0.2000 Hartree-Fock + 0.0800 Slater + 0.7200 B88
 Correlation:  0.1900 VWN1RPA + 0.8100 LYP
 Using SG-1 standard quadrature grid
 using 4 threads for integral computing
 -------------------------------------------------------
 OpenMP Integral computing Module                
 Release: version 2.0, May 2017, Q-Chem Inc. Pleasanton 
 -------------------------------------------------------
 A restricted SCF calculation will be
 performed using DIIS
 SCF converges when DIIS error is below 1.0e-08
 ---------------------------------------
  Cycle       Energy         DIIS error
 ---------------------------------------
    1  -20138.7318232164      2.79e-02  
    2  -20136.3792826806      1.78e-03  
    3  -20136.3247008109      2.32e-03  
    4  -20136.4038643766      8.13e-04  
    5  -20136.4196824888      1.29e-04  
    6  -20136.4199006336      5.85e-05  
    7  -20136.4199588137      2.49e-05  
    8  -20136.4199715979      6.29e-06  
    9  -20136.4199723466      2.07e-06  
   10  -20136.4199724169      5.93e-07  
   11  -20136.4199724221      3.30e-07  
   12  -20136.4199724250      8.80e-08  
   13  -20136.4199724254      2.61e-08  
   14  -20136.4199724264      4.55e-09  Convergence criterion met
 ---------------------------------------
 SCF time:   CPU 275.65s  wall 73.00s 
 SCF   energy in the final basis set =   -20136.4199724264
 Total energy in the final basis set =   -20136.4199724264

 --------------------------------------------------------------
             Orbital Energies (a.u.) and Symmetries
 --------------------------------------------------------------

 Alpha MOs, Restricted
 -- Occupied --                  
*******-1165.89 -482.86 -482.86 -176.32 -176.32 -165.72 -165.72
  1 A'    2 A'    3 A'    4 A'    5 A'    6 A'    7 A'    8 A'                 
-165.72 -165.72 -165.72 -165.72 -101.58 -101.58  -62.51  -62.51
  1 A"    9 A'    2 A"   10 A'   11 A'   12 A'   13 A'   14 A'                 
-56.331 -56.330 -56.327 -56.326 -56.326 -56.326 -35.817 -35.817
 15 A'   16 A'    3 A"   17 A'    4 A"   18 A'   19 A'   20 A'                 
-31.311 -31.310 -31.305 -31.304 -31.304 -31.303 -22.961 -22.961
 21 A'   22 A'    5 A"   23 A'    6 A"   24 A'   25 A'   26 A'                 
-22.960 -22.960 -22.959 -22.959 -22.955 -22.955 -22.955 -22.954
  7 A"   27 A'    8 A"   28 A'   29 A'    9 A"   30 A'   10 A"                 
-10.290 -10.290 -10.284 -10.281 -10.272 -10.272  -9.498  -9.498
 31 A'   32 A'   33 A'   34 A'   35 A'   36 A'   37 A'   38 A'                 
 -8.719  -8.718  -7.263  -7.263  -7.253  -7.253  -7.252  -7.252
 39 A'   40 A'   41 A'   42 A'   11 A"   12 A"   43 A'   44 A'                 
 -6.551  -6.551  -6.537  -6.537  -6.536  -6.536  -6.367  -6.366
 45 A'   46 A'   13 A"   14 A"   47 A'   48 A'   49 A'   50 A'                 
 -4.780  -4.779  -4.764  -4.764  -4.763  -4.763  -2.662  -2.662
 51 A'   52 A'   15 A"   16 A"   53 A'   54 A'   55 A'   56 A'                 
 -2.658  -2.658  -2.658  -2.657  -2.647  -2.647  -2.646  -2.646
 17 A"   18 A"   57 A'   58 A'   19 A"   59 A'   60 A'   20 A"                 
 -2.046  -2.045  -2.041  -2.040  -2.040  -2.039  -2.027  -2.027
 61 A'   62 A'   21 A"   63 A'   22 A"   64 A'   23 A"   65 A'                 
 -2.026  -2.026  -0.957  -0.915  -0.889  -0.835  -0.827  -0.782
 24 A"   66 A'   67 A'   68 A'   69 A'   70 A'   71 A'   72 A'                 
 -0.753  -0.684  -0.682  -0.623  -0.610  -0.555  -0.521  -0.469
 73 A'   74 A'   75 A'   76 A'   77 A'   78 A'   79 A'   80 A'                 
 -0.466  -0.458  -0.439  -0.404  -0.402  -0.389  -0.386  -0.358
 25 A"   81 A'   82 A'   26 A"   83 A'   27 A"   84 A'   85 A'                 
 -0.356  -0.339  -0.338  -0.332  -0.313  -0.302  -0.292  -0.281
 86 A'   87 A'   28 A"   29 A"   30 A"   88 A'   31 A"   89 A'                 
 -0.266  -0.262  -0.261
 32 A"   33 A"   90 A'                                                         
 -- Virtual --                   
 -0.105  -0.071  -0.069  -0.059  -0.043  -0.012  -0.005   0.009
 91 A'   34 A"   35 A"   92 A'   93 A'   94 A'   95 A'   96 A'                 
  0.014   0.028   0.031   0.042   0.048   0.059   0.060   0.065
 97 A'   98 A'   99 A'   36 A"  100 A'   37 A"  101 A'   38 A"                 
  0.068   0.073   0.076   0.078   0.082   0.088   0.090   0.100
102 A'   39 A"  103 A'  104 A'  105 A'   40 A"  106 A'  107 A'                 
  0.107   0.108   0.117   0.119   0.127   0.140   0.145   0.154
 41 A"  108 A'  109 A'   42 A"  110 A'   43 A"  111 A'  112 A'                 
  0.156   0.164   0.168   0.171   0.180   0.184   0.193   0.198
 44 A"  113 A'   45 A"  114 A'  115 A'  116 A'  117 A'  118 A'                 
  0.204   0.208   0.210   0.215   0.224   0.231   0.243   0.248
119 A'   46 A"  120 A'  121 A'  122 A'  123 A'  124 A'   47 A"                 
  0.253   0.262   0.265   0.274   0.287   0.288   0.297   0.304
125 A'  126 A'  127 A'  128 A'   48 A"  129 A'  130 A'  131 A'                 
  0.370   0.380   0.381   0.383   0.389   0.396   0.399   0.406
132 A'  133 A'   49 A"  134 A'   50 A"   51 A"  135 A'  136 A'                 
  0.418   0.424   0.429   0.433   0.438   0.446   0.458   0.464
 52 A"  137 A'  138 A'   53 A"  139 A'   54 A"  140 A'   55 A"                 
  0.467   0.473   0.490   0.498   0.502   0.507   0.507   0.514
141 A'  142 A'   56 A"  143 A'   57 A"  144 A'  145 A'  146 A'                 
  0.518   0.520   0.551   0.553   0.554   0.557   0.565   0.570
147 A'   58 A"   59 A"  148 A'  149 A'   60 A"  150 A'   61 A"                 
  0.574   0.577   0.607   0.609   0.627   0.628   0.662   0.672
151 A'   62 A"   63 A"  152 A'  153 A'   64 A"   65 A"  154 A'                 
  0.692   0.713   0.723   0.747   0.749   0.755   0.762   0.791
155 A'  156 A'  157 A'  158 A'   66 A"  159 A'  160 A'  161 A'                 
  0.809   0.822   0.824   0.824   0.838   0.840   0.849   0.855
162 A'  163 A'  164 A'   67 A"  165 A'   68 A"   69 A"  166 A'                 
  0.860   0.884   0.898   0.918   0.931   0.938   0.941   0.941
167 A'  168 A'  169 A'  170 A'  171 A'   70 A"   71 A"  172 A'                 
  0.963   1.001   1.044   1.067   1.086   1.098   1.156   1.158
173 A'  174 A'  175 A'  176 A'  177 A'  178 A'   72 A"  179 A'                 
  1.178   1.186   1.220   1.221   1.245   1.257   1.283   1.331
 73 A"  180 A'  181 A'   74 A"  182 A'   75 A"   76 A"  183 A'                 
  1.356   1.372   1.403   1.424   1.431   1.467   1.473   1.478
 77 A"   78 A"  184 A'  185 A'  186 A'  187 A'  188 A'  189 A'                 
  1.487   1.553   1.591   1.600   1.723   1.730   1.751   1.769
190 A'  191 A'  192 A'  193 A'   79 A"   80 A"  194 A'  195 A'                 
  1.812   1.816   1.842   1.843   1.906   1.986   2.019   2.041
196 A'  197 A'   81 A"   82 A"   83 A"   84 A"  198 A'   85 A"                 
  2.060   2.106   2.123   2.182   2.211   2.221   2.245   2.249
199 A'  200 A'  201 A'  202 A'  203 A'  204 A'   86 A"   87 A"                 
  2.257   2.264   2.266   2.305   2.328   2.410   2.461   2.474
 88 A"  205 A'  206 A'  207 A'  208 A'  209 A'  210 A'  211 A'                 
  2.545   2.562   2.572   2.709   2.719   2.799   2.821   2.829
212 A'  213 A'   89 A"   90 A"   91 A"  214 A'   92 A"   93 A"                 
  2.930   3.005   3.037   3.043   3.057   3.166   3.197   3.392
215 A'  216 A'   94 A"  217 A'  218 A'  219 A'  220 A'  221 A'                 
  3.427   3.628   3.808   3.844   3.949   3.961   3.985   3.987
222 A'  223 A'  224 A'  225 A'   95 A"   96 A"   97 A"  226 A'                 
  3.994   4.010   4.023   4.031   4.049   4.053   4.071   4.106
 98 A"   99 A"  100 A"  227 A'  101 A"  228 A'  229 A'  102 A"                 
  4.124   4.159   4.208   4.272   4.275   4.286   4.371   4.433
230 A'  231 A'  232 A'  233 A'  234 A'  235 A'  236 A'  237 A'                 
  4.462   4.534   4.791   6.012   6.035   6.098   6.125   6.136
238 A'  239 A'  240 A'  103 A"  104 A"  241 A'  242 A'  243 A'                 
  6.167   6.693   6.820   7.536   7.569   7.650   7.662   7.715
244 A'  245 A'  246 A'  105 A"  106 A"  247 A'  248 A'  249 A'                 
  7.789   9.745   9.784  23.180  23.756  23.760  23.909  23.918
250 A'  251 A'  252 A'  253 A'  254 A'  255 A'  256 A'  257 A'                 
 23.991  25.809  25.820  26.151  26.173  26.603  26.617  27.892
258 A'  107 A"  108 A"  259 A'  260 A'  261 A'  262 A'  263 A'                 
 27.930  28.349  28.367  28.410  28.415  28.428  28.438  28.524
264 A'  109 A"  110 A"  265 A'  266 A'  267 A'  268 A'  111 A"                 
 28.528  28.547  28.550  28.557  28.560  28.614  28.619  28.723
112 A"  269 A'  113 A"  114 A"  270 A'  271 A'  272 A'  273 A'                 
 28.727  47.954  48.062 127.889 127.902 127.939 127.956 127.964
274 A'  275 A'  276 A'  115 A"  116 A"  277 A'  278 A'  279 A'                 
127.976 151.683 151.712 215.734 215.780 289.731 289.766 289.844
280 A'  281 A'  282 A'  283 A'  284 A'  117 A"  118 A"  285 A'                 
289.865 289.938 290.0111020.7591020.8951901.8471901.878
286 A'  287 A'  288 A'  289 A'  290 A'  291 A'  292 A'                         

 Beta MOs, Restricted
 -- Occupied --                  
*******-1165.89 -482.86 -482.86 -176.32 -176.32 -165.72 -165.72
  1 A'    2 A'    3 A'    4 A'    5 A'    6 A'    7 A'    8 A'                 
-165.72 -165.72 -165.72 -165.72 -101.58 -101.58  -62.51  -62.51
  1 A"    9 A'    2 A"   10 A'   11 A'   12 A'   13 A'   14 A'                 
-56.331 -56.330 -56.327 -56.326 -56.326 -56.326 -35.817 -35.817
 15 A'   16 A'    3 A"   17 A'    4 A"   18 A'   19 A'   20 A'                 
-31.311 -31.310 -31.305 -31.304 -31.304 -31.303 -22.961 -22.961
 21 A'   22 A'    5 A"   23 A'    6 A"   24 A'   25 A'   26 A'                 
-22.960 -22.960 -22.959 -22.959 -22.955 -22.955 -22.955 -22.954
  7 A"   27 A'    8 A"   28 A'   29 A'    9 A"   30 A'   10 A"                 
-10.290 -10.290 -10.284 -10.281 -10.272 -10.272  -9.498  -9.498
 31 A'   32 A'   33 A'   34 A'   35 A'   36 A'   37 A'   38 A'                 
 -8.719  -8.718  -7.263  -7.263  -7.253  -7.253  -7.252  -7.252
 39 A'   40 A'   41 A'   42 A'   11 A"   12 A"   43 A'   44 A'                 
 -6.551  -6.551  -6.537  -6.537  -6.536  -6.536  -6.367  -6.366
 45 A'   46 A'   13 A"   14 A"   47 A'   48 A'   49 A'   50 A'                 
 -4.780  -4.779  -4.764  -4.764  -4.763  -4.763  -2.662  -2.662
 51 A'   52 A'   15 A"   16 A"   53 A'   54 A'   55 A'   56 A'                 
 -2.658  -2.658  -2.658  -2.657  -2.647  -2.647  -2.646  -2.646
 17 A"   18 A"   57 A'   58 A'   19 A"   59 A'   60 A'   20 A"                 
 -2.046  -2.045  -2.041  -2.040  -2.040  -2.039  -2.027  -2.027
 61 A'   62 A'   21 A"   63 A'   22 A"   64 A'   23 A"   65 A'                 
 -2.026  -2.026  -0.957  -0.915  -0.889  -0.835  -0.827  -0.782
 24 A"   66 A'   67 A'   68 A'   69 A'   70 A'   71 A'   72 A'                 
 -0.753  -0.684  -0.682  -0.623  -0.610  -0.555  -0.521  -0.469
 73 A'   74 A'   75 A'   76 A'   77 A'   78 A'   79 A'   80 A'                 
 -0.466  -0.458  -0.439  -0.404  -0.402  -0.389  -0.386  -0.358
 25 A"   81 A'   82 A'   26 A"   83 A'   27 A"   84 A'   85 A'                 
 -0.356  -0.339  -0.338  -0.332  -0.313  -0.302  -0.292  -0.281
 86 A'   87 A'   28 A"   29 A"   30 A"   88 A'   31 A"   89 A'                 
 -0.266  -0.262  -0.261
 32 A"   33 A"   90 A'                                                         
 -- Virtual --                   
 -0.105  -0.071  -0.069  -0.059  -0.043  -0.012  -0.005   0.009
 91 A'   34 A"   35 A"   92 A'   93 A'   94 A'   95 A'   96 A'                 
  0.014   0.028   0.031   0.042   0.048   0.059   0.060   0.065
 97 A'   98 A'   99 A'   36 A"  100 A'   37 A"  101 A'   38 A"                 
  0.068   0.073   0.076   0.078   0.082   0.088   0.090   0.100
102 A'   39 A"  103 A'  104 A'  105 A'   40 A"  106 A'  107 A'                 
  0.107   0.108   0.117   0.119   0.127   0.140   0.145   0.154
 41 A"  108 A'  109 A'   42 A"  110 A'   43 A"  111 A'  112 A'                 
  0.156   0.164   0.168   0.171   0.180   0.184   0.193   0.198
 44 A"  113 A'   45 A"  114 A'  115 A'  116 A'  117 A'  118 A'                 
  0.204   0.208   0.210   0.215   0.224   0.231   0.243   0.248
119 A'   46 A"  120 A'  121 A'  122 A'  123 A'  124 A'   47 A"                 
  0.253   0.262   0.265   0.274   0.287   0.288   0.297   0.304
125 A'  126 A'  127 A'  128 A'   48 A"  129 A'  130 A'  131 A'                 
  0.370   0.380   0.381   0.383   0.389   0.396   0.399   0.406
132 A'  133 A'   49 A"  134 A'   50 A"   51 A"  135 A'  136 A'                 
  0.418   0.424   0.429   0.433   0.438   0.446   0.458   0.464
 52 A"  137 A'  138 A'   53 A"  139 A'   54 A"  140 A'   55 A"                 
  0.467   0.473   0.490   0.498   0.502   0.507   0.507   0.514
141 A'  142 A'   56 A"  143 A'   57 A"  144 A'  145 A'  146 A'                 
  0.518   0.520   0.551   0.553   0.554   0.557   0.565   0.570
147 A'   58 A"   59 A"  148 A'  149 A'   60 A"  150 A'   61 A"                 
  0.574   0.577   0.607   0.609   0.627   0.628   0.662   0.672
151 A'   62 A"   63 A"  152 A'  153 A'   64 A"   65 A"  154 A'                 
  0.692   0.713   0.723   0.747   0.749   0.755   0.762   0.791
155 A'  156 A'  157 A'  158 A'   66 A"  159 A'  160 A'  161 A'                 
  0.809   0.822   0.824   0.824   0.838   0.840   0.849   0.855
162 A'  163 A'  164 A'   67 A"  165 A'   68 A"   69 A"  166 A'                 
  0.860   0.884   0.898   0.918   0.931   0.938   0.941   0.941
167 A'  168 A'  169 A'  170 A'  171 A'   70 A"   71 A"  172 A'                 
  0.963   1.001   1.044   1.067   1.086   1.098   1.156   1.158
173 A'  174 A'  175 A'  176 A'  177 A'  178 A'   72 A"  179 A'                 
  1.178   1.186   1.220   1.221   1.245   1.257   1.283   1.331
 73 A"  180 A'  181 A'   74 A"  182 A'   75 A"   76 A"  183 A'                 
  1.356   1.372   1.403   1.424   1.431   1.467   1.473   1.478
 77 A"   78 A"  184 A'  185 A'  186 A'  187 A'  188 A'  189 A'                 
  1.487   1.553   1.591   1.600   1.723   1.730   1.751   1.769
190 A'  191 A'  192 A'  193 A'   79 A"   80 A"  194 A'  195 A'                 
  1.812   1.816   1.842   1.843   1.906   1.986   2.019   2.041
196 A'  197 A'   81 A"   82 A"   83 A"   84 A"  198 A'   85 A"                 
  2.060   2.106   2.123   2.182   2.211   2.221   2.245   2.249
199 A'  200 A'  201 A'  202 A'  203 A'  204 A'   86 A"   87 A"                 
  2.257   2.264   2.266   2.305   2.328   2.410   2.461   2.474
 88 A"  205 A'  206 A'  207 A'  208 A'  209 A'  210 A'  211 A'                 
  2.545   2.562   2.572   2.709   2.719   2.799   2.821   2.829
212 A'  213 A'   89 A"   90 A"   91 A"  214 A'   92 A"   93 A"                 
  2.930   3.005   3.037   3.043   3.057   3.166   3.197   3.392
215 A'  216 A'   94 A"  217 A'  218 A'  219 A'  220 A'  221 A'                 
  3.427   3.628   3.808   3.844   3.949   3.961   3.985   3.987
222 A'  223 A'  224 A'  225 A'   95 A"   96 A"   97 A"  226 A'                 
  3.994   4.010   4.023   4.031   4.049   4.053   4.071   4.106
 98 A"   99 A"  100 A"  227 A'  101 A"  228 A'  229 A'  102 A"                 
  4.124   4.159   4.208   4.272   4.275   4.286   4.371   4.433
230 A'  231 A'  232 A'  233 A'  234 A'  235 A'  236 A'  237 A'                 
  4.462   4.534   4.791   6.012   6.035   6.098   6.125   6.136
238 A'  239 A'  240 A'  103 A"  104 A"  241 A'  242 A'  243 A'                 
  6.167   6.693   6.820   7.536   7.569   7.650   7.662   7.715
244 A'  245 A'  246 A'  105 A"  106 A"  247 A'  248 A'  249 A'                 
  7.789   9.745   9.784  23.180  23.756  23.760  23.909  23.918
250 A'  251 A'  252 A'  253 A'  254 A'  255 A'  256 A'  257 A'                 
 23.991  25.809  25.820  26.151  26.173  26.603  26.617  27.892
258 A'  107 A"  108 A"  259 A'  260 A'  261 A'  262 A'  263 A'                 
 27.930  28.349  28.367  28.410  28.415  28.428  28.438  28.524
264 A'  109 A"  110 A"  265 A'  266 A'  267 A'  268 A'  111 A"                 
 28.528  28.547  28.550  28.557  28.560  28.614  28.619  28.723
112 A"  269 A'  113 A"  114 A"  270 A'  271 A'  272 A'  273 A'                 
 28.727  47.954  48.062 127.889 127.902 127.939 127.956 127.964
274 A'  275 A'  276 A'  115 A"  116 A"  277 A'  278 A'  279 A'                 
127.976 151.683 151.712 215.734 215.780 289.731 289.766 289.844
280 A'  281 A'  282 A'  283 A'  284 A'  117 A"  118 A"  285 A'                 
289.865 289.938 290.0111020.7591020.8951901.8471901.878
286 A'  287 A'  288 A'  289 A'  290 A'  291 A'  292 A'                         
 --------------------------------------------------------------

          Ground-State Mulliken Net Atomic Charges

     Atom                 Charge (a.u.)
  ----------------------------------------
      1 C                     0.007729
      2 C                    -0.075312
      3 C                    -0.240771
      4 C                    -0.085310
      5 C                    -0.266029
      6 C                    -0.310442
      7 Cl                    0.560610
      8 Br                   -0.166430
      9 Br                   -0.240432
     10 I                     0.107854
     11 Cl                    0.590113
     12 I                     0.118419
  ----------------------------------------
  Sum of atomic charges =     0.000000

 -----------------------------------------------------------------
                    Cartesian Multipole Moments
 -----------------------------------------------------------------
    Charge (ESU x 10^10)
                -0.0000
    Dipole Moment (Debye)
         X      -0.1173      Y      -0.1831      Z      -0.0000
       Tot       0.2174
    Quadrupole Moments (Debye-Ang)
        XX    -145.2196     XY      -0.0401     YY    -149.0211
        XZ      -0.0000     YZ      -0.0000     ZZ    -154.0028
    Octopole Moments (Debye-Ang^2)
       XXX     -38.3778    XXY     -11.8515    XYY     -26.2845
       YYY       6.5827    XXZ       0.0000    XYZ       0.0000
       YYZ       0.0000    XZZ     -15.6242    YZZ       1.0117
       ZZZ       0.0000
    Hexadecapole Moments (Debye-Ang^3)
      XXXX   -4693.4932   XXXY     -66.5018   XXYY   -1389.5160
      XYYY     -22.7852   YYYY   -3623.7416   XXXZ       0.0000
      XXYZ      -0.0000   XYYZ      -0.0000   YYYZ       0.0000
      XXZZ    -891.8225   XYZZ     -14.2824   YYZZ    -683.9482
      XZZZ      -0.0000   YZZZ       0.0000   ZZZZ    -195.7148
 -----------------------------------------------------------------
 Calculating MO derivatives via CPSCF
    1     0    39    0.0199983  
    2     0    39    0.0066816  
    3     0    39    0.0013548  
    4     0    39    0.0001739  
    5    20    19    0.0000253  
    6    37     2    0.0000016  
    7    39     0    0.0000001  Converged
 Time for AOints: 326.0 s (CPU) 81.9 s (wall)
 ------------------------------------------------------------------------------
                     AOints        : Timing summary (seconds)
 ------------------------------------------------------------------------------
     job step          cpu (% of tot)      sys (% of tot)     wall (% of tot)
 ------------------------------------------------------------------------------
  AOints            0.3260E+03 ( 8.5)   0.1300E-04 ( 5.3)   0.8189E+02 ( 8.4)
 ------------------------------------------------------------------------------
   Grand Totals     0.3841E+04          0.2430E-03          0.9801E+03
 ------------------------------------------------------------------------------
 Polarizability Matrix (a.u.)
            1           2           3
    1-258.1195634  -0.8485667   0.0000000
    2  -0.8485667-235.9785044   0.0000000
    3   0.0000000   0.0000000-109.0624369
 Calculating analytic Hessian of the SCF energy

 Direct stationary perturbation theory relativistic correction:

 rels  =     229.095994621695
 relv  =    -770.414004727466
 rel2e =     110.876391772175
 E_rel =    -430.441618333595

 Hessian of the SCF Energy
            1           2           3           4           5           6
    1   0.5308534  -0.0467773  -0.0000000  -0.2691335   0.0841716   0.0000000
    2  -0.0467773   0.5381062  -0.0000000   0.0250436  -0.1071526  -0.0000000
    3  -0.0000000  -0.0000000   0.1081401   0.0000000   0.0000000  -0.0532208
    4  -0.2691335   0.0250436   0.0000000   0.5768076   0.0248383  -0.0000000
    5   0.0841716  -0.1071526   0.0000000   0.0248383   0.4885150   0.0000000
    6   0.0000000  -0.0000000  -0.0532208  -0.0000000   0.0000000   0.1017043
    7  -0.0496695   0.0018998   0.0000000  -0.1926329  -0.1248991   0.0000000
    8  -0.0545870   0.0518489  -0.0000000  -0.0722608  -0.1847386   0.0000000
    9   0.0000000   0.0000000   0.0029193  -0.0000000  -0.0000000  -0.0517291
   10  -0.0323238   0.0327272  -0.0000000   0.0477607  -0.0029844   0.0000000
   11   0.0327860  -0.0339633   0.0000000  -0.0562645  -0.0465813  -0.0000000
   12   0.0000000   0.0000000   0.0025014   0.0000000  -0.0000000   0.0044472
   13   0.0506984  -0.0580765  -0.0000000  -0.0637298  -0.0151254  -0.0000000
   14  -0.0036296  -0.0466604   0.0000000  -0.0152187  -0.0038464  -0.0000000
   15  -0.0000000   0.0000000   0.0000790   0.0000000   0.0000000   0.0030651
   16  -0.1052020   0.0746517   0.0000000   0.0037699   0.0284632  -0.0000000
   17   0.0233115  -0.2759684   0.0000000   0.0830852  -0.0026461   0.0000000
   18  -0.0000000   0.0000000  -0.0500375   0.0000000   0.0000000   0.0046148
   19  -0.0971712  -0.0580858   0.0000000  -0.0344288  -0.0282110  -0.0000000
   20  -0.0593440  -0.0933104   0.0000000  -0.0083651  -0.0053231   0.0000000
   21  -0.0000000   0.0000000  -0.0218365   0.0000000   0.0000000   0.0036765
   22  -0.0070282   0.0242199   0.0000000  -0.0368900   0.0242250  -0.0000000
   23   0.0090495  -0.0264762   0.0000000   0.0249723  -0.1374528  -0.0000000
   24  -0.0000000   0.0000000   0.0028799   0.0000000   0.0000000  -0.0193129
   25   0.0019782  -0.0039594   0.0000000  -0.0370418   0.0072231  -0.0000000
   26  -0.0011650  -0.0013402  -0.0000000  -0.0079431   0.0027387  -0.0000000
   27   0.0000000  -0.0000000   0.0032213   0.0000000  -0.0000000   0.0027591
   28  -0.0004304   0.0000299  -0.0000000   0.0018188   0.0011233  -0.0000000
   29   0.0000012  -0.0004274  -0.0000000   0.0031249  -0.0010464   0.0000000
   30   0.0000000   0.0000000  -0.0006213  -0.0000000   0.0000000   0.0025797
   31  -0.0021399  -0.0006972   0.0000000   0.0003949   0.0001671   0.0000000
   32  -0.0037070   0.0019845   0.0000000   0.0003254  -0.0002966  -0.0000000
   33  -0.0000000  -0.0000000   0.0041721   0.0000000  -0.0000000  -0.0011651
   34  -0.0204306   0.0090235   0.0000000   0.0033040   0.0010077   0.0000000
   35   0.0198906  -0.0066400  -0.0000000  -0.0013380  -0.0021701  -0.0000000
   36   0.0000000   0.0000000   0.0018029  -0.0000000  -0.0000000   0.0025812
            7           8           9          10          11          12
    1  -0.0496695  -0.0545870   0.0000000  -0.0323238   0.0327860   0.0000000
    2   0.0018998   0.0518489   0.0000000   0.0327272  -0.0339633   0.0000000
    3   0.0000000  -0.0000000   0.0029193  -0.0000000   0.0000000   0.0025014
    4  -0.1926329  -0.0722608  -0.0000000   0.0477607  -0.0562645   0.0000000
    5  -0.1248991  -0.1847386  -0.0000000  -0.0029844  -0.0465813  -0.0000000
    6   0.0000000   0.0000000  -0.0517291   0.0000000  -0.0000000   0.0044472
    7   0.4898070   0.0264356  -0.0000000  -0.1000887   0.0657089  -0.0000000
    8   0.0264356   0.5611590   0.0000000   0.0200575  -0.2754028  -0.0000000
    9  -0.0000000   0.0000000   0.1023787   0.0000000  -0.0000000  -0.0492263
   10  -0.1000887   0.0200575   0.0000000   0.4570628  -0.0956184   0.0000000
   11   0.0657089  -0.2754028  -0.0000000  -0.0956184   0.4786741   0.0000000
   12  -0.0000000  -0.0000000  -0.0492263   0.0000000   0.0000000   0.0876105
   13   0.0045210   0.0840576  -0.0000000  -0.2687657   0.0226538   0.0000000
   14   0.0293477  -0.0018259  -0.0000000   0.0752773  -0.1032753  -0.0000000
   15   0.0000000  -0.0000000   0.0012498  -0.0000000   0.0000000  -0.0507166
   16  -0.0053831  -0.0178659  -0.0000000  -0.0488593   0.0023940  -0.0000000
   17  -0.0180301  -0.0598480  -0.0000000  -0.0525025   0.0485255   0.0000000
   18  -0.0000000  -0.0000000   0.0021184  -0.0000000  -0.0000000   0.0059236
   19  -0.0010763   0.0045550  -0.0000000  -0.0002136  -0.0005872   0.0000000
   20   0.0014460   0.0009659   0.0000000  -0.0007037  -0.0001737   0.0000000
   21   0.0000000  -0.0000000   0.0036827  -0.0000000   0.0000000  -0.0011168
   22   0.0028152  -0.0098837   0.0000000  -0.0015324  -0.0011188  -0.0000000
   23   0.0045546  -0.0345513   0.0000000  -0.0033359   0.0016233  -0.0000000
   24   0.0000000  -0.0000000   0.0022998   0.0000000   0.0000000   0.0032516
   25  -0.1395846   0.0294229   0.0000000  -0.0228445   0.0114683  -0.0000000
   26   0.0307184  -0.0379205   0.0000000   0.0256538  -0.0093072   0.0000000
   27  -0.0000000   0.0000000  -0.0186865  -0.0000000  -0.0000000   0.0018819
   28  -0.0050837  -0.0082338  -0.0000000  -0.0221703  -0.0090885  -0.0000000
   29  -0.0185162  -0.0218871   0.0000000  -0.0092352  -0.0306223   0.0000000
   30   0.0000000  -0.0000000   0.0015120   0.0000000   0.0000000  -0.0096907
   31  -0.0030219  -0.0016698   0.0000000  -0.0094494   0.0312406  -0.0000000
   32   0.0012691   0.0026450   0.0000000   0.0119845  -0.0288074  -0.0000000
   33  -0.0000000   0.0000000   0.0040755   0.0000000  -0.0000000   0.0026422
   34  -0.0006022  -0.0000271  -0.0000000   0.0014255  -0.0035734  -0.0000000
   35   0.0000646  -0.0004447   0.0000000  -0.0013208  -0.0006897  -0.0000000
   36   0.0000000  -0.0000000  -0.0005943   0.0000000   0.0000000   0.0024919
           13          14          15          16          17          18
    1   0.0506984  -0.0036296  -0.0000000  -0.1052020   0.0233115  -0.0000000
    2  -0.0580765  -0.0466604   0.0000000   0.0746517  -0.2759684   0.0000000
    3  -0.0000000   0.0000000   0.0000790   0.0000000   0.0000000  -0.0500375
    4  -0.0637298  -0.0152187   0.0000000   0.0037699   0.0830852   0.0000000
    5  -0.0151254  -0.0038464   0.0000000   0.0284632  -0.0026461   0.0000000
    6  -0.0000000  -0.0000000   0.0030651  -0.0000000   0.0000000   0.0046148
    7   0.0045210   0.0293477   0.0000000  -0.0053831  -0.0180301  -0.0000000
    8   0.0840576  -0.0018259  -0.0000000  -0.0178659  -0.0598480  -0.0000000
    9  -0.0000000  -0.0000000   0.0012498  -0.0000000  -0.0000000   0.0021184
   10  -0.2687657   0.0752773  -0.0000000  -0.0488593  -0.0525025  -0.0000000
   11   0.0226538  -0.1032753   0.0000000   0.0023940   0.0485255  -0.0000000
   12   0.0000000  -0.0000000  -0.0507166  -0.0000000   0.0000000   0.0059236
   13   0.5657870   0.0196901   0.0000000  -0.1956933  -0.0703238   0.0000000
   14   0.0196901   0.4926524  -0.0000000  -0.1223386  -0.1792765   0.0000000
   15   0.0000000  -0.0000000   0.1102149  -0.0000000   0.0000000  -0.0509669
   16  -0.1956933  -0.1223386  -0.0000000   0.4035758   0.0338692   0.0000000
   17  -0.0703238  -0.1792765   0.0000000   0.0338692   0.5716336  -0.0000000
   18   0.0000000   0.0000000  -0.0509669   0.0000000  -0.0000000   0.0894648
   19   0.0011644   0.0014317  -0.0000000  -0.0051718  -0.0094688   0.0000000
   20   0.0042125  -0.0011595   0.0000000  -0.0286703  -0.0332659  -0.0000000
   21   0.0000000   0.0000000   0.0042535  -0.0000000  -0.0000000   0.0024785
   22  -0.0001500   0.0000296  -0.0000000  -0.0027683  -0.0012820   0.0000000
   23  -0.0000612  -0.0003540  -0.0000000   0.0012817   0.0031676   0.0000000
   24   0.0000000   0.0000000  -0.0009484  -0.0000000  -0.0000000   0.0032682
   25   0.0029866   0.0008304  -0.0000000  -0.0007550   0.0003006   0.0000000
   26  -0.0015294  -0.0024835  -0.0000000   0.0002810  -0.0000209   0.0000000
   27  -0.0000000  -0.0000000   0.0034925   0.0000000   0.0000000  -0.0009451
   28  -0.0225835  -0.0183138   0.0000000  -0.0010419   0.0033957  -0.0000000
   29  -0.0076281  -0.0047442  -0.0000000   0.0011028   0.0017700  -0.0000000
   30   0.0000000  -0.0000000   0.0017170  -0.0000000  -0.0000000   0.0025466
   31  -0.0450148   0.0275590  -0.0000000   0.0039608  -0.0143624  -0.0000000
   32   0.0272962  -0.1512685  -0.0000000   0.0051407  -0.0428760   0.0000000
   33  -0.0000000   0.0000000  -0.0231751   0.0000000   0.0000000   0.0027096
   34  -0.0292216   0.0053335  -0.0000000  -0.0464319   0.0220087   0.0000000
   35  -0.0051650   0.0022420   0.0000000   0.0216907  -0.0311949   0.0000000
   36  -0.0000000  -0.0000000   0.0017350   0.0000000   0.0000000  -0.0111751
           19          20          21          22          23          24
    1  -0.0971712  -0.0593440  -0.0000000  -0.0070282   0.0090495  -0.0000000
    2  -0.0580858  -0.0933104   0.0000000   0.0242199  -0.0264762   0.0000000
    3   0.0000000   0.0000000  -0.0218365   0.0000000   0.0000000   0.0028799
    4  -0.0344288  -0.0083651   0.0000000  -0.0368900   0.0249723   0.0000000
    5  -0.0282110  -0.0053231   0.0000000   0.0242250  -0.1374528   0.0000000
    6  -0.0000000   0.0000000   0.0036765  -0.0000000  -0.0000000  -0.0193129
    7  -0.0010763   0.0014460   0.0000000   0.0028152   0.0045546   0.0000000
    8   0.0045550   0.0009659  -0.0000000  -0.0098837  -0.0345513  -0.0000000
    9  -0.0000000   0.0000000   0.0036827   0.0000000   0.0000000   0.0022998
   10  -0.0002136  -0.0007037  -0.0000000  -0.0015324  -0.0033359   0.0000000
   11  -0.0005872  -0.0001737   0.0000000  -0.0011188   0.0016233   0.0000000
   12   0.0000000   0.0000000  -0.0011168  -0.0000000  -0.0000000   0.0032516
   13   0.0011644   0.0042125   0.0000000  -0.0001500  -0.0000612   0.0000000
   14   0.0014317  -0.0011595   0.0000000   0.0000296  -0.0003540   0.0000000
   15  -0.0000000   0.0000000   0.0042535  -0.0000000  -0.0000000  -0.0009484
   16  -0.0051718  -0.0286703  -0.0000000  -0.0027683   0.0012817  -0.0000000
   17  -0.0094688  -0.0332659  -0.0000000  -0.0012820   0.0031676  -0.0000000
   18   0.0000000  -0.0000000   0.0024785   0.0000000   0.0000000   0.0032682
   19   0.1488836   0.0829986   0.0000000  -0.0099571   0.0004148   0.0000000
   20   0.0829986   0.1430189  -0.0000000   0.0088533   0.0007968  -0.0000000
   21   0.0000000  -0.0000000   0.0089799  -0.0000000  -0.0000000  -0.0002671
   22  -0.0099571   0.0088533  -0.0000000   0.0614909  -0.0343781  -0.0000000
   23   0.0004148   0.0007968  -0.0000000  -0.0343781   0.2004434  -0.0000000
   24   0.0000000  -0.0000000  -0.0002671  -0.0000000  -0.0000000   0.0085588
   25  -0.0013057  -0.0000532  -0.0000000  -0.0057811  -0.0031474  -0.0000000
   26  -0.0007355   0.0002232  -0.0000000  -0.0112437  -0.0047203  -0.0000000
   27  -0.0000000   0.0000000   0.0001273   0.0000000   0.0000000   0.0000870
   28  -0.0004385  -0.0004307   0.0000000   0.0000777   0.0002080   0.0000000
   29  -0.0004526  -0.0004020  -0.0000000  -0.0006240  -0.0007037   0.0000000
   30  -0.0000000  -0.0000000  -0.0000775   0.0000000  -0.0000000   0.0001522
   31   0.0002618  -0.0008252  -0.0000000   0.0000250   0.0003651  -0.0000000
   32  -0.0002033  -0.0013704  -0.0000000   0.0003334  -0.0013472  -0.0000000
   33   0.0000000   0.0000000   0.0001348   0.0000000   0.0000000  -0.0000909
   34  -0.0005469   0.0008819  -0.0000000  -0.0003017   0.0000766   0.0000000
   35   0.0083442  -0.0099997   0.0000000   0.0008692  -0.0004255   0.0000000
   36  -0.0000000   0.0000000  -0.0000352  -0.0000000   0.0000000   0.0001220
           25          26          27          28          29          30
    1   0.0019782  -0.0011650   0.0000000  -0.0004304   0.0000012   0.0000000
    2  -0.0039594  -0.0013402  -0.0000000   0.0000299  -0.0004274   0.0000000
    3   0.0000000  -0.0000000   0.0032213  -0.0000000  -0.0000000  -0.0006213
    4  -0.0370418  -0.0079431   0.0000000   0.0018188   0.0031249  -0.0000000
    5   0.0072231   0.0027387  -0.0000000   0.0011233  -0.0010464   0.0000000
    6  -0.0000000  -0.0000000   0.0027591  -0.0000000   0.0000000   0.0025797
    7  -0.1395846   0.0307184  -0.0000000  -0.0050837  -0.0185162   0.0000000
    8   0.0294229  -0.0379205   0.0000000  -0.0082338  -0.0218871  -0.0000000
    9   0.0000000   0.0000000  -0.0186865  -0.0000000   0.0000000   0.0015120
   10  -0.0228445   0.0256538  -0.0000000  -0.0221703  -0.0092352   0.0000000
   11   0.0114683  -0.0093072  -0.0000000  -0.0090885  -0.0306223   0.0000000
   12  -0.0000000   0.0000000   0.0018819  -0.0000000   0.0000000  -0.0096907
   13   0.0029866  -0.0015294  -0.0000000  -0.0225835  -0.0076281   0.0000000
   14   0.0008304  -0.0024835  -0.0000000  -0.0183138  -0.0047442  -0.0000000
   15  -0.0000000  -0.0000000   0.0034925   0.0000000  -0.0000000   0.0017170
   16  -0.0007550   0.0002810   0.0000000  -0.0010419   0.0011028  -0.0000000
   17   0.0003006  -0.0000209   0.0000000   0.0033957   0.0017700  -0.0000000
   18   0.0000000   0.0000000  -0.0009451  -0.0000000  -0.0000000   0.0025466
   19  -0.0013057  -0.0007355  -0.0000000  -0.0004385  -0.0004526  -0.0000000
   20  -0.0000532   0.0002232   0.0000000  -0.0004307  -0.0004020  -0.0000000
   21  -0.0000000  -0.0000000   0.0001273   0.0000000  -0.0000000  -0.0000775
   22  -0.0057811  -0.0112437   0.0000000   0.0000777  -0.0006240   0.0000000
   23  -0.0031474  -0.0047203   0.0000000   0.0002080  -0.0007037  -0.0000000
   24  -0.0000000  -0.0000000   0.0000870   0.0000000   0.0000000   0.0001522
   25   0.2023422  -0.0411744   0.0000000   0.0009923  -0.0014725  -0.0000000
   26  -0.0411744   0.0663831   0.0000000   0.0058649  -0.0130294   0.0000000
   27   0.0000000   0.0000000   0.0076255  -0.0000000   0.0000000   0.0003593
   28   0.0009923   0.0058649  -0.0000000   0.0618473   0.0278331  -0.0000000
   29  -0.0014725  -0.0130294   0.0000000   0.0278331   0.0693898  -0.0000000
   30  -0.0000000   0.0000000   0.0003593  -0.0000000  -0.0000000   0.0012974
   31  -0.0003917   0.0010966   0.0000000  -0.0124566   0.0056186  -0.0000000
   32   0.0003877  -0.0004770   0.0000000  -0.0018374   0.0016638   0.0000000
   33   0.0000000   0.0000000   0.0001411   0.0000000   0.0000000   0.0001031
   34  -0.0005948   0.0001764  -0.0000000  -0.0005312   0.0002481  -0.0000000
   35   0.0001739  -0.0000459   0.0000000  -0.0005507   0.0000389  -0.0000000
   36  -0.0000000  -0.0000000  -0.0000633  -0.0000000   0.0000000   0.0001223
           31          32          33          34          35          36
    1  -0.0021399  -0.0037070  -0.0000000  -0.0204306   0.0198906   0.0000000
    2  -0.0006972   0.0019845  -0.0000000   0.0090235  -0.0066400   0.0000000
    3   0.0000000   0.0000000   0.0041721   0.0000000  -0.0000000   0.0018029
    4   0.0003949   0.0003254   0.0000000   0.0033040  -0.0013380  -0.0000000
    5   0.0001671  -0.0002966  -0.0000000   0.0010077  -0.0021701  -0.0000000
    6   0.0000000  -0.0000000  -0.0011651   0.0000000  -0.0000000   0.0025812
    7  -0.0030219   0.0012691  -0.0000000  -0.0006022   0.0000646   0.0000000
    8  -0.0016698   0.0026450   0.0000000  -0.0000271  -0.0004447  -0.0000000
    9   0.0000000   0.0000000   0.0040755  -0.0000000   0.0000000  -0.0005943
   10  -0.0094494   0.0119845   0.0000000   0.0014255  -0.0013208   0.0000000
   11   0.0312406  -0.0288074  -0.0000000  -0.0035734  -0.0006897   0.0000000
   12  -0.0000000  -0.0000000   0.0026422  -0.0000000  -0.0000000   0.0024919
   13  -0.0450148   0.0272962  -0.0000000  -0.0292216  -0.0051650  -0.0000000
   14   0.0275590  -0.1512685   0.0000000   0.0053335   0.0022420  -0.0000000
   15  -0.0000000  -0.0000000  -0.0231751  -0.0000000   0.0000000   0.0017350
   16   0.0039608   0.0051407   0.0000000  -0.0464319   0.0216907   0.0000000
   17  -0.0143624  -0.0428760   0.0000000   0.0220087  -0.0311949   0.0000000
   18  -0.0000000   0.0000000   0.0027096   0.0000000   0.0000000  -0.0111751
   19   0.0002618  -0.0002033   0.0000000  -0.0005469   0.0083442  -0.0000000
   20  -0.0008252  -0.0013704   0.0000000   0.0008819  -0.0099997   0.0000000
   21  -0.0000000  -0.0000000   0.0001348  -0.0000000   0.0000000  -0.0000352
   22   0.0000250   0.0003334   0.0000000  -0.0003017   0.0008692  -0.0000000
   23   0.0003651  -0.0013472   0.0000000   0.0000766  -0.0004255   0.0000000
   24  -0.0000000  -0.0000000  -0.0000909   0.0000000   0.0000000   0.0001220
   25  -0.0003917   0.0003877   0.0000000  -0.0005948   0.0001739  -0.0000000
   26   0.0010966  -0.0004770   0.0000000   0.0001764  -0.0000459  -0.0000000
   27   0.0000000   0.0000000   0.0001411  -0.0000000   0.0000000  -0.0000633
   28  -0.0124566  -0.0018374   0.0000000  -0.0005312  -0.0005507  -0.0000000
   29   0.0056186   0.0016638   0.0000000   0.0002481   0.0000389   0.0000000
   30  -0.0000000   0.0000000   0.0001031  -0.0000000  -0.0000000   0.0001223
   31   0.0753824  -0.0380073   0.0000000  -0.0075504  -0.0104850  -0.0000000
   32  -0.0380073   0.2235913   0.0000000  -0.0029820  -0.0034415  -0.0000000
   33   0.0000000   0.0000000   0.0103561   0.0000000   0.0000000   0.0000965
   34  -0.0075504  -0.0029820   0.0000000   0.1014817  -0.0321738  -0.0000000
   35  -0.0104850  -0.0034415   0.0000000  -0.0321738   0.0527711  -0.0000000
   36  -0.0000000  -0.0000000   0.0000965  -0.0000000  -0.0000000   0.0029162
 **********************************************************************
 **                                                                  **
 **                       VIBRATIONAL ANALYSIS                       **
 **                       --------------------                       **
 **                                                                  **
 **        VIBRATIONAL FREQUENCIES (CM**-1) AND NORMAL MODES         **
 **     FORCE CONSTANTS (mDYN/ANGSTROM) AND REDUCED MASSES (AMU)     **
 **                  INFRARED INTENSITIES (KM/MOL)                   **
 **                                                                  **
 **********************************************************************


 Mode:                 1                      2                      3
 Frequency:        25.82                  36.22                  49.28
 Force Cnst:      0.0254                 0.0278                 0.0596
 Red. Mass:      64.5499                35.9620                41.6856
 IR Active:          YES                    YES                    YES
 IR Intens:        0.000                  0.048                  0.036
 Raman Active:       YES                    YES                    YES
               X      Y      Z        X      Y      Z        X      Y      Z
 C         -0.000  0.000 -0.185   -0.000 -0.000  0.087    0.000  0.000  0.291
 C         -0.000  0.000 -0.059   -0.000 -0.000  0.126   -0.000  0.000  0.088
 C          0.000 -0.000  0.146   -0.000  0.000  0.102    0.000  0.000  0.108
 C          0.000 -0.000  0.069   -0.000 -0.000  0.208    0.000 -0.000  0.133
 C          0.000  0.000  0.060   -0.000 -0.000  0.364    0.000 -0.000  0.145
 C          0.000  0.000 -0.015    0.000 -0.000  0.188   -0.000  0.000  0.208
 Cl         0.000  0.000 -0.595   -0.000 -0.000 -0.120    0.000  0.000  0.760
 Br        -0.000  0.000 -0.217    0.000  0.000  0.165   -0.000 -0.000 -0.394
 Br         0.000 -0.000  0.608   -0.000  0.000 -0.114    0.000 -0.000  0.200
 I         -0.000  0.000 -0.318    0.000 -0.000 -0.143   -0.000  0.000 -0.069
 Cl         0.000  0.000  0.148   -0.000 -0.000  0.805    0.000 -0.000  0.125
 I         -0.000 -0.000  0.196    0.000  0.000 -0.179   -0.000 -0.000 -0.146
 TransDip  -0.000 -0.000 -0.000    0.000 -0.000 -0.007   -0.000  0.000 -0.006

 Mode:                 4                      5                      6
 Frequency:       100.10                 123.12                 139.39
 Force Cnst:      0.4914                 0.7641                 0.1651
 Red. Mass:      83.2479                85.5544                14.4179
 IR Active:          YES                    YES                    YES
 IR Intens:        0.553                  0.281                  0.406
 Raman Active:       YES                    YES                    YES
               X      Y      Z        X      Y      Z        X      Y      Z
 C         -0.036  0.209 -0.000    0.091  0.078  0.000   -0.000  0.000  0.355
 C         -0.048  0.214  0.000    0.044  0.021 -0.000   -0.000  0.000  0.379
 C         -0.056  0.203  0.000    0.131 -0.023  0.000    0.000 -0.000  0.416
 C         -0.032  0.204  0.000    0.198  0.028  0.000   -0.000 -0.000  0.435
 C         -0.048  0.236  0.000    0.188  0.043  0.000    0.000  0.000  0.356
 C         -0.048  0.201 -0.000    0.171  0.063  0.000    0.000  0.000  0.393
 Cl         0.021  0.152  0.000   -0.004  0.178 -0.000    0.000 -0.000 -0.164
 Br        -0.058  0.241 -0.000   -0.535 -0.116  0.000   -0.000  0.000 -0.052
 Br        -0.087  0.120 -0.000    0.045 -0.356 -0.000    0.000  0.000 -0.075
 I          0.522 -0.123  0.000    0.068  0.520  0.000   -0.000 -0.000 -0.017
 Cl        -0.042  0.234  0.000    0.114  0.023 -0.000    0.000  0.000 -0.226
 I         -0.400 -0.328 -0.000    0.128 -0.301 -0.000   -0.000  0.000 -0.017
 TransDip   0.007 -0.023 -0.000   -0.016 -0.005 -0.000   -0.000 -0.000 -0.020

 Mode:                 7                      8                      9
 Frequency:       150.26                 168.73                 173.46
 Force Cnst:      1.1201                 1.0101                 0.8731
 Red. Mass:      84.2077                60.2161                49.2495
 IR Active:          YES                    YES                    YES
 IR Intens:        0.000                  0.197                  0.049
 Raman Active:       YES                    YES                    YES
               X      Y      Z        X      Y      Z        X      Y      Z
 C          0.026  0.010 -0.000    0.012  0.235 -0.000    0.190  0.205 -0.000
 C          0.002 -0.045 -0.000   -0.046  0.264 -0.000    0.186  0.100 -0.000
 C         -0.016 -0.007 -0.000   -0.068  0.206  0.000    0.304 -0.032 -0.000
 C         -0.043 -0.015 -0.000   -0.010  0.203  0.000    0.199 -0.049  0.000
 C          0.006  0.021 -0.000    0.015  0.252  0.000    0.190  0.067 -0.000
 C          0.057 -0.007 -0.000    0.077  0.216 -0.000    0.118  0.184  0.000
 Cl        -0.093  0.124  0.000    0.007  0.279  0.000    0.167  0.277  0.000
 Br        -0.517 -0.155  0.000    0.061  0.436 -0.000   -0.090  0.070  0.000
 Br         0.171  0.707  0.000   -0.236 -0.204 -0.000    0.444 -0.106 -0.000
 I         -0.032 -0.225 -0.000   -0.189 -0.197  0.000   -0.238 -0.119  0.000
 Cl         0.020  0.022  0.000   -0.005  0.283 -0.000    0.418  0.128  0.000
 I          0.264 -0.155  0.000    0.299 -0.232 -0.000   -0.256 -0.016 -0.000
 TransDip  -0.000  0.000  0.000    0.005 -0.013 -0.000   -0.007 -0.001 -0.000

 Mode:                10                     11                     12
 Frequency:       207.97                 224.92                 257.52
 Force Cnst:      1.0333                 1.1493                 1.3076
 Red. Mass:      40.5512                38.5599                33.4667
 IR Active:          YES                    YES                    YES
 IR Intens:        0.002                  0.017                  0.126
 Raman Active:       YES                    YES                    YES
               X      Y      Z        X      Y      Z        X      Y      Z
 C          0.080  0.009  0.000   -0.028 -0.020  0.000   -0.257 -0.202  0.000
 C          0.105  0.180  0.000   -0.052  0.007 -0.000   -0.175  0.027 -0.000
 C          0.119  0.122  0.000   -0.107  0.010 -0.000   -0.006 -0.121 -0.000
 C         -0.010  0.102 -0.000   -0.030 -0.016 -0.000    0.024 -0.186 -0.000
 C         -0.074 -0.017 -0.000    0.016  0.014  0.000    0.002 -0.342  0.000
 C         -0.052 -0.054 -0.000   -0.042  0.015  0.000   -0.144 -0.213  0.000
 Cl         0.544 -0.449  0.000    0.396 -0.474  0.000   -0.425 -0.219 -0.000
 Br        -0.260  0.231  0.000   -0.067  0.003  0.000   -0.042  0.369  0.000
 Br         0.134 -0.100 -0.000   -0.269  0.091  0.000    0.123  0.027  0.000
 I          0.026 -0.061  0.000   -0.040  0.026 -0.000    0.027  0.039  0.000
 Cl        -0.476 -0.105  0.000    0.692  0.180  0.000    0.278 -0.407 -0.000
 I          0.017  0.099 -0.000   -0.027 -0.005 -0.000    0.016 -0.015 -0.000
 TransDip  -0.001  0.000  0.000   -0.004 -0.001  0.000   -0.002  0.011 -0.000

 Mode:                13                     14                     15
 Frequency:       299.65                 322.20                 334.41
 Force Cnst:      0.6511                 0.7576                 2.0490
 Red. Mass:      12.3067                12.3851                31.0980
 IR Active:          YES                    YES                    YES
 IR Intens:        0.001                  0.057                  0.023
 Raman Active:       YES                    YES                    YES
               X      Y      Z        X      Y      Z        X      Y      Z
 C          0.000  0.000  0.419   -0.000 -0.000  0.311   -0.250 -0.076  0.000
 C          0.000  0.000 -0.031    0.000 -0.000  0.619   -0.167 -0.012 -0.000
 C          0.000  0.000 -0.462   -0.000 -0.000  0.259   -0.103  0.024 -0.000
 C          0.000  0.000 -0.512   -0.000  0.000 -0.358   -0.206  0.077 -0.000
 C          0.000 -0.000  0.060   -0.000  0.000 -0.496   -0.215  0.237  0.000
 C          0.000  0.000  0.580   -0.000 -0.000 -0.258   -0.166  0.046  0.000
 Cl         0.000  0.000 -0.082   -0.000 -0.000 -0.047   -0.328 -0.413 -0.000
 Br        -0.000 -0.000  0.003   -0.000  0.000 -0.041    0.022 -0.044  0.000
 Br        -0.000  0.000  0.035    0.000 -0.000 -0.014    0.224 -0.070  0.000
 I         -0.000 -0.000  0.016   -0.000  0.000  0.009    0.011  0.005  0.000
 Cl        -0.000 -0.000 -0.011    0.000  0.000  0.092   -0.043  0.611 -0.000
 I         -0.000  0.000 -0.018    0.000 -0.000  0.006    0.043 -0.016 -0.000
 TransDip   0.000  0.000  0.001    0.000 -0.000  0.008   -0.004 -0.003 -0.000

 Mode:                16                     17                     18
 Frequency:       496.43                 566.71                 568.30
 Force Cnst:      2.1157                 2.2793                 2.4965
 Red. Mass:      14.5713                12.0460                13.1195
 IR Active:          YES                    YES                    YES
 IR Intens:       25.783                  0.003                 10.949
 Raman Active:       YES                    YES                    YES
               X      Y      Z        X      Y      Z        X      Y      Z
 C          0.163 -0.084 -0.000   -0.000  0.000 -0.488    0.162 -0.086 -0.000
 C          0.196  0.030  0.000   -0.000 -0.000 -0.101    0.303  0.295  0.000
 C          0.194  0.089  0.000   -0.000 -0.000  0.590    0.112  0.575  0.000
 C          0.514  0.178 -0.000    0.000 -0.000 -0.417   -0.157  0.504 -0.000
 C          0.483  0.099  0.000    0.000  0.000 -0.074   -0.291  0.015  0.000
 C          0.502  0.027  0.000    0.000  0.000  0.473   -0.134 -0.156  0.000
 Cl        -0.200 -0.187  0.000    0.000 -0.000  0.033   -0.096 -0.018  0.000
 Br        -0.016  0.004 -0.000    0.000  0.000  0.002   -0.010 -0.062 -0.000
 Br        -0.074  0.024 -0.000    0.000  0.000 -0.015    0.004 -0.031 -0.000
 I         -0.025 -0.017  0.000   -0.000  0.000  0.004   -0.001 -0.017  0.000
 Cl        -0.075  0.034 -0.000   -0.000  0.000  0.006    0.100 -0.115 -0.000
 I         -0.037  0.009 -0.000    0.000 -0.000 -0.005    0.004  0.003 -0.000
 TransDip   0.157  0.043  0.000   -0.000 -0.000 -0.002    0.005  0.106  0.000

 Mode:                19                     20                     21
 Frequency:       584.30                 590.00                 674.27
 Force Cnst:      2.7916                 2.4759                 3.2177
 Red. Mass:      13.8785                12.0723                12.0126
 IR Active:          YES                    YES                    YES
 IR Intens:       26.299                  0.478                  0.311
 Raman Active:       YES                    YES                    YES
               X      Y      Z        X      Y      Z        X      Y      Z
 C         -0.362  0.439  0.000   -0.000  0.000 -0.355   -0.000 -0.000 -0.448
 C         -0.357  0.287 -0.000   -0.000  0.000  0.504    0.000 -0.000  0.449
 C         -0.126  0.113  0.000   -0.000 -0.000 -0.187   -0.000  0.000 -0.403
 C          0.167  0.189  0.000    0.000  0.000 -0.337    0.000  0.000  0.360
 C          0.174  0.189 -0.000    0.000  0.000  0.647   -0.000 -0.000 -0.390
 C         -0.114  0.484  0.000   -0.000  0.000 -0.224   -0.000 -0.000  0.391
 Cl         0.008 -0.094 -0.000    0.000 -0.000  0.025    0.000  0.000  0.015
 Br         0.034 -0.083  0.000    0.000 -0.000 -0.013   -0.000  0.000 -0.006
 Br         0.041 -0.005 -0.000    0.000  0.000  0.005    0.000 -0.000  0.005
 I         -0.007 -0.007 -0.000   -0.000 -0.000  0.003    0.000 -0.000 -0.001
 Cl         0.007 -0.204  0.000   -0.000 -0.000 -0.043   -0.000  0.000  0.012
 I          0.015 -0.017 -0.000    0.000 -0.000  0.002    0.000  0.000 -0.002
 TransDip  -0.043  0.159 -0.000   -0.000  0.000  0.022   -0.000 -0.000 -0.018

 Mode:                22                     23                     24
 Frequency:       785.42                 808.28                1006.23
 Force Cnst:      4.6120                 4.9614                 7.2104
 Red. Mass:      12.6890                12.8894                12.0868
 IR Active:          YES                    YES                    YES
 IR Intens:        2.805                  2.309                  1.036
 Raman Active:       YES                    YES                    YES
               X      Y      Z        X      Y      Z        X      Y      Z
 C          0.229  0.369 -0.000    0.325  0.171  0.000   -0.285 -0.184  0.000
 C          0.313  0.190  0.000    0.148 -0.309 -0.000   -0.141  0.552  0.000
 C          0.542 -0.158 -0.000   -0.194 -0.053  0.000    0.307  0.008 -0.000
 C         -0.056 -0.355 -0.000   -0.439 -0.084 -0.000   -0.331 -0.312 -0.000
 C         -0.054 -0.091  0.000   -0.124  0.530 -0.000   -0.030  0.162 -0.000
 C         -0.363  0.254 -0.000    0.342  0.241  0.000    0.460 -0.134  0.000
 Cl        -0.103 -0.085  0.000   -0.067 -0.082 -0.000    0.024  0.022 -0.000
 Br         0.003 -0.011 -0.000   -0.007  0.028  0.000    0.006 -0.027 -0.000
 Br        -0.058  0.014  0.000    0.015 -0.010  0.000   -0.010  0.003  0.000
 I          0.003  0.002  0.000    0.002  0.004  0.000    0.001  0.001  0.000
 Cl        -0.025  0.018 -0.000    0.032 -0.152  0.000    0.002 -0.010  0.000
 I          0.009 -0.005  0.000   -0.003  0.003 -0.000   -0.004  0.002 -0.000
 TransDip   0.048  0.025  0.000    0.014  0.047 -0.000    0.014 -0.030  0.000

 Mode:                25                     26                     27
 Frequency:      1141.27                1227.90                1293.20
 Force Cnst:      9.3686                10.6605                11.8528
 Red. Mass:      12.2080                12.0005                12.0293
 IR Active:          YES                    YES                    YES
 IR Intens:        0.205                  0.570                129.076
 Raman Active:       YES                    YES                    YES
               X      Y      Z        X      Y      Z        X      Y      Z
 C         -0.322 -0.344  0.000   -0.279  0.265 -0.000    0.178  0.413 -0.000
 C          0.052 -0.261 -0.000    0.408  0.101 -0.000   -0.343  0.018  0.000
 C          0.449 -0.205 -0.000   -0.129 -0.362 -0.000    0.215 -0.385 -0.000
 C          0.187  0.194 -0.000   -0.310  0.280  0.000    0.130  0.356  0.000
 C         -0.147  0.550  0.000    0.439  0.084  0.000   -0.411 -0.057  0.000
 C         -0.241  0.040  0.000   -0.115 -0.374  0.000    0.250 -0.324  0.000
 Cl         0.038  0.038 -0.000   -0.001  0.003  0.000   -0.016 -0.022  0.000
 Br        -0.003  0.014  0.000   -0.000 -0.000  0.000    0.005 -0.001  0.000
 Br        -0.020  0.006  0.000    0.001 -0.001  0.000   -0.006  0.005  0.000
 I         -0.002 -0.002  0.000   -0.000  0.000 -0.000    0.000 -0.001 -0.000
 Cl         0.016 -0.062 -0.000    0.000  0.002 -0.000    0.015  0.001 -0.000
 I          0.004 -0.001 -0.000   -0.001 -0.000 -0.000   -0.001  0.002 -0.000
 TransDip  -0.013 -0.007 -0.000   -0.018 -0.016 -0.000    0.327  0.159 -0.000

 Mode:                28                     29                     30
 Frequency:      1302.11                1495.39                1500.19
 Force Cnst:     12.0228                15.8126                15.9132
 Red. Mass:      12.0354                12.0018                12.0009
 IR Active:          YES                    YES                    YES
 IR Intens:      166.210                  1.455                  0.325
 Raman Active:       YES                    YES                    YES
               X      Y      Z        X      Y      Z        X      Y      Z
 C          0.372 -0.136 -0.000   -0.348  0.031  0.000    0.238 -0.429  0.000
 C         -0.038  0.459  0.000    0.537  0.128 -0.000   -0.055  0.252 -0.000
 C         -0.363 -0.199  0.000   -0.290 -0.185  0.000   -0.024 -0.459 -0.000
 C          0.315 -0.200 -0.000    0.302 -0.063  0.000   -0.227  0.384  0.000
 C         -0.034  0.427 -0.000   -0.491 -0.123 -0.000    0.064 -0.230  0.000
 C         -0.275 -0.244  0.000    0.249  0.203  0.000    0.003  0.475 -0.000
 Cl        -0.017  0.001 -0.000    0.002 -0.001  0.000   -0.004  0.003  0.000
 Br         0.002 -0.011 -0.000   -0.002 -0.000  0.000   -0.000 -0.001  0.000
 Br         0.009  0.001  0.000    0.001  0.001  0.000    0.001  0.001 -0.000
 I         -0.001  0.001  0.000    0.001  0.001 -0.000    0.001  0.000 -0.000
 Cl         0.004 -0.025  0.000    0.005  0.001 -0.000   -0.000 -0.000 -0.000
 I          0.000  0.001 -0.000    0.002 -0.001 -0.000   -0.000 -0.001  0.000
 TransDip  -0.135  0.390 -0.000   -0.038 -0.003 -0.000    0.004 -0.018 -0.000

 STANDARD THERMODYNAMIC QUANTITIES AT   298.15 K  AND     1.00 ATM

   This Molecule has  0 Imaginary Frequencies
   Zero point vibrational energy:       23.807 kcal/mol

   Atom    1 Element C  Has Mass   12.00000
   Atom    2 Element C  Has Mass   12.00000
   Atom    3 Element C  Has Mass   12.00000
   Atom    4 Element C  Has Mass   12.00000
   Atom    5 Element C  Has Mass   12.00000
   Atom    6 Element C  Has Mass   12.00000
   Atom    7 Element Cl Has Mass   34.96885
   Atom    8 Element Br Has Mass   78.91830
   Atom    9 Element Br Has Mass   78.91830
   Atom   10 Element I  Has Mass  126.90440
   Atom   11 Element Cl Has Mass   34.96885
   Atom   12 Element I  Has Mass  126.90440
   Molecular Mass:   553.583100 amu
   Principal axes and moments of inertia in amu*Bohr^2:
                             1           2           3
    Eigenvalues --     8227.90984 12072.49975 20300.40959
          X               0.99997    -0.00724    -0.00000
          Y               0.00724     0.99997     0.00000
          Z               0.00000    -0.00000     1.00000
   Rotational Symmetry Number is   1
   The Molecule is an Asymmetric Top
   Translational Enthalpy:        0.889 kcal/mol
   Rotational Enthalpy:           0.889 kcal/mol
   Vibrational Enthalpy:         30.444 kcal/mol
   gas constant (RT):             0.592 kcal/mol
   Translational Entropy:        44.819  cal/mol.K
   Rotational Entropy:           35.954  cal/mol.K
   Vibrational Entropy:          46.523  cal/mol.K

   Total Enthalpy:               32.814 kcal/mol
   Total Entropy:               127.296  cal/mol.K

 ======================================================================

 STANDARD THERMODYNAMIC QUANTITIES FOR ANHARMONIC VIBRATION -- TOSH

   Zero point vibrational energy: ************ kcal/mol

   Vibrational Enthalpy:       Infinity kcal/mol
   Vibrational Entropy:             NaN  cal/mol.K

   Total Enthalpy:             Infinity kcal/mol
   Total Entropy:                   NaN  cal/mol.K

 ======================================================================

 STANDARD THERMODYNAMIC QUANTITIES FOR ANHARMONIC VIBRATION -- VPT2

   Zero point vibrational energy: ************ kcal/mol

   Vibrational Enthalpy:       Infinity kcal/mol
   Vibrational Entropy:             NaN  cal/mol.K

   Total Enthalpy:             Infinity kcal/mol
   Total Entropy:                   NaN  cal/mol.K

 ======================================================================

Archival summary:
1\1\garfield\FREQ\ProcedureUnspecified\BasisUnspecified\2r2l26\taweetha\SatNov3009:39:522019SatNov3009:39:522019\0\\#,FREQ,ProcedureUnspecified,BasisUnspecified,\\0,1\I\C,1,2.13598\C,2,1.4042,1,120.592\C,3,1.4031,2,120.25,1,-180,0\C,4,1.4034,3,119.852,2,-0,0\C,5,1.40285,4,120.437,3,-0,0\C,6,1.40436,5,119.289,4,0,0\Cl,5,1.73861,4,119.402,3,-180,0\Cl,7,1.74102,6,119.497,5,180,0\Br,4,1.90124,3,120.697,2,-180,0\Br,3,1.90239,2,120.507,1,0,0\I,6,2.12732,5,120.165,4,-180,0\\\@

 Total job time:  1302.98s(wall), 5056.44s(cpu) 
 Sat Nov 30 09:39:52 2019

        *************************************************************
        *                                                           *
        *  Thank you very much for using Q-Chem.  Have a nice day.  *
        *                                                           *
        *************************************************************
