# Supplementary material for: Geometric and energetic data from quantum chemical calculations of halobenzenes and xylenes
Source: Data Brief. 2020 Mar 5;30:105386. doi: 10.1016/j.dib.2020.105386 (PMC7114895; doi:10.1016/j.dib.2020.105386)
Supplement: Supplementary file 1 [file mmc1.zip › halobenzene/B3LYP/ClBrBrIIBr.out]

                  Welcome to Q-Chem
     A Quantum Leap Into The Future Of Chemistry


 Q-Chem 5.2 (devel), Q-Chem, Inc., Pleasanton, CA (2019)

 Yihan Shao,  Zhengting Gan,  E. Epifanovsky,  A. T. B. Gilbert,  M. Wormit,  
 J. Kussmann,  A. W. Lange,  A. Behn,  Jia Deng,  Xintian Feng,  D. Ghosh,  
 M. Goldey,  P. R. Horn,  L. D. Jacobson,  I. Kaliman,  T. Kus,  A. Landau,  
 Jie Liu,  E. I. Proynov,  R. M. Richard,  R. P. Steele,  E. J. Sundstrom,  
 H. L. Woodcock III,  P. M. Zimmerman,  D. Zuev,  B. Albrecht,  E. Alguire,  
 S. A. Baeppler,  D. Barton,  Z. Benda,  Y. A. Bernard,  E. J. Berquist,  
 K. B. Bravaya,  H. Burton,  D. Casanova,  Chun-Min Chang,  Yunqing Chen,  
 A. Chien,  K. D. Closser,  M. P. Coons,  S. Coriani,  S. Dasgupta,  
 A. L. Dempwolff,  M. Diedenhofen,  Hainam Do,  R. G. Edgar,  Po-Tung Fang,  
 S. Faraji,  S. Fatehi,  Qingguo Feng,  K. D. Fenk,  J. Fosso-Tande,  
 J. Gayvert,  Qinghui Ge,  A. Ghysels,  G. Gidofalvi,  J. Gomes,  
 J. Gonthier,  A. Gunina,  D. Hait,  M. W. D. Hanson-Heine,  
 P. H. P. Harbach,  A. W. Hauser,  M. F. Herbst,  J. E. Herr,  
 E. G. Hohenstein,  Z. C. Holden,  Kerwin Hui,  B. C. Huynh,  T.-C. Jagau,  
 Hyunjun Ji,  B. Kaduk,  K. Khistyaev,  Jaehoon Kim,  P. Klunzinger,  K. Koh,  
 D. Kosenkov,  L. Koulias,  T. Kowalczyk,  C. M. Krauter,  A. Kunitsa,  
 Ka Un Lao,  A. Laurent,  K. V. Lawler,  Joonho Lee,  D. Lefrancois,  
 S. Lehtola,  D. S. Levine,  Yi-Pei Li,  You-Sheng Lin,  Fenglai Liu,  
 E. Livshits,  A. Luenser,  P. Manohar,  E. Mansoor,  S. F. Manzer,  
 Shan-Ping Mao,  Yuezhi Mao,  N. Mardirossian,  A. V. Marenich,  
 T. Markovich,  L. A. Martinez-Martinez,  S. A. Maurer,  N. J. Mayhall,  
 S. C. McKenzie,  J.-M. Mewes,  P. Morgante,  A. F. Morrison,  
 J. W. Mullinax,  K. Nanda,  T. S. Nguyen-Beck,  R. Olivares-Amaya,  
 J. A. Parkhill,  Zheng Pei,  T. M. Perrine,  F. Plasser,  P. Pokhilko,  
 S. Prager,  A. Prociuk,  E. Ramos,  D. R. Rehn,  F. Rob,  M. Scheurer,  
 M. Schneider,  N. Sergueev,  S. M. Sharada,  S. Sharma,  D. W. Small,  
 T. Stauch,  T. Stein,  Yu-Chuan Su,  A. J. W. Thom,  A. Tkatchenko,  
 T. Tsuchimochi,  N. M. Tubman,  L. Vogt,  M. L. Vidal,  O. Vydrov,  
 M. A. Watson,  J. Wenzel,  M. de Wergifosse,  T. A. Wesolowski,  A. White,  
 J. Witte,  A. Yamada,  Jun Yang,  K. Yao,  S. Yeganeh,  S. R. Yost,  
 Zhi-Qiang You,  A. Zech,  Igor Ying Zhang,  Xing Zhang,  Yan Zhao,  
 Ying Zhu,  B. R. Brooks,  G. K. L. Chan,  C. J. Cramer,  M. S. Gordon,  
 W. J. Hehre,  A. Klamt,  M. W. Schmidt,  C. D. Sherrill,  D. G. Truhlar,  
 A. Aspuru-Guzik,  R. Baer,  A. T. Bell,  N. A. Besley,  Jeng-Da Chai,  
 A. E. DePrince, III,  R. A. DiStasio Jr.,  A. Dreuw,  B. D. Dunietz,  
 T. R. Furlani,  Chao-Ping Hsu,  Yousung Jung,  Jing Kong,  D. S. Lambrecht,  
 WanZhen Liang,  C. Ochsenfeld,  V. A. Rassolov,  L. V. Slipchenko,  
 J. E. Subotnik,  T. Van Voorhis,  J. M. Herbert,  A. I. Krylov,  
 P. M. W. Gill,  M. Head-Gordon

 Contributors to earlier versions of Q-Chem not listed above: 
 R. D. Adamson,  B. Austin,  J. Baker,  G. J. O. Beran,  K. Brandhorst,  
 S. T. Brown,  E. F. C. Byrd,  A. K. Chakraborty,  C.-L. Cheng,  
 Siu Hung Chien,  D. M. Chipman,  D. L. Crittenden,  H. Dachsel,  
 R. J. Doerksen,  A. D. Dutoi,  L. Fusti-Molnar,  W. A. Goddard III,  
 A. Golubeva-Zadorozhnaya,  S. R. Gwaltney,  G. Hawkins,  A. Heyden,  
 S. Hirata,  G. Kedziora,  F. J. Keil,  C. Kelley,  Jihan Kim,  R. A. King,  
 R. Z. Khaliullin,  P. P. Korambath,  W. Kurlancheek,  A. M. Lee,  M. S. Lee,  
 S. V. Levchenko,  Ching Yeh Lin,  D. Liotard,  R. C. Lochan,  I. Lotan,  
 P. E. Maslen,  N. Nair,  D. P. O'Neill,  D. Neuhauser,  E. Neuscamman,  
 C. M. Oana,  R. Olson,  B. Peters,  R. Peverati,  P. A. Pieniazek,  
 Y. M. Rhee,  J. Ritchie,  M. A. Rohrdanz,  E. Rosta,  N. J. Russ,  
 H. F. Schaefer III,  N. E. Schultz,  N. Shenvi,  A. C. Simmonett,  A. Sodt,  
 D. Stuck,  K. S. Thanthiriwatte,  V. Vanovschi,  Tao Wang,  A. Warshel,  
 C. F. Williams,  Q. Wu,  X. Xu,  W. Zhang

 Please cite Q-Chem as follows:
 Y. Shao et al., Mol. Phys. 113, 184-215 (2015)
 DOI: 10.1080/00268976.2014.952696

 Q-Chem 5.2.1 for Intel X86 EM64T Linux

 Parts of Q-Chem use Armadillo 8.300.2 (Tropical Shenanigans).
 http://arma.sourceforge.net/

 Q-Chem begins on Sat Nov 30 09:39:52 2019  

Host: 
0

     Scratch files written to /scratch/taweetham/qchem27550//
NAlpha2: 264
NElect   264
Mult     1

Checking the input file for inconsistencies... 	...done.

--------------------------------------------------------------
User input:
--------------------------------------------------------------
$MOLECULE
0 1
C   
C	1	CC
C	2	CC	1	120.0		
C	3	CC	2	120.0	1	0.0
C	4	CC	3	120.0	2	0.0	
C	5 	CC	4	120.0	3	0.0
Cl	1	CCl	2	120.0	3	180.0
Br	2	CBr	3	120.0	4	180.0
Br	3	CBr	4	120.0	5	180.0
I	4	CI	5	120.0	6	180.0
I	5	CI	6	120.0	1	180.0
Br	6	CBr	1	120.0	2	180.0

CC=1.39483
CH=1.08673
CF=1.33960
CCl=1.72090
CBr=1.89068
CI=2.07886
$END

$REM
   JOB_TYPE	OPTIMIZATION
   BASIS	6-311++G**
   METHOD	B3LYP
   MEM_TOTAL	64000
   SYM_IGNORE	TRUE
$END

--------------------------------------------------------------
 ----------------------------------------------------------------
             Standard Nuclear Orientation (Angstroms)
    I     Atom           X                Y                Z
 ----------------------------------------------------------------
    1      C       0.0000000000     0.0000000000     0.0000000000
    2      C       0.0000000000     0.0000000000     1.3948300000
    3      C       1.2079582140     0.0000000000     2.0922450000
    4      C       2.4159164279     0.0000000000     1.3948300000
    5      C       2.4159164279     0.0000000000    -0.0000000000
    6      C       1.2079582140     0.0000000000    -0.6974150000
    7      Cl     -1.4903431174    -0.0000000000    -0.8604500000
    8      Br     -1.6373769104    -0.0000000000     2.3401700000
    9      Br      1.2079582140    -0.0000000000     3.9829250000
   10      I       4.2162619988    -0.0000000000     2.4342600000
   11      I       4.2162619988    -0.0000000000    -1.0394300000
   12      Br      1.2079582140    -0.0000000000    -2.5880950000
 ----------------------------------------------------------------
 Nuclear Repulsion Energy =        3985.03012832 hartrees
 There are      132 alpha and      132 beta electrons
 Requested basis set is 6-311++G(d,p)
 There are 154 shells and 430 basis functions

 Total QAlloc Memory Limit  64000 MB
 Mega-Array Size       188 MB
 MEM_STATIC part       192 MB
 A cutoff of  1.0D-11 yielded   7176 shell pairs
 There are     62645 function pairs (     69690 Cartesian)
 Smallest overlap matrix eigenvalue = 3.15E-07

 Q-Chem warning in module stvman/mkSTV.C, line 318:

 Overlap eigenvalue is smaller than square root of threshold
 Use THRESH >= 12 to get rid of this warning

 Linear dependence detected in AO basis
 Tighter screening thresholds may be required for diffuse basis sets
 Use S2THRESH > 14 and THRESH = 14 in case of SCF convergence issues
 Number of orthogonalized atomic orbitals = 428
 Maximum deviation from orthogonality = 2.295E-10

 Scale SEOQF with 1.000000e-01/1.000000e-01/1.000000e-01

 Standard Electronic Orientation quadrupole field applied
 Nucleus-field energy     =    -0.0000000731 hartrees
 Guess from superposition of atomic densities
 Warning:  Energy on first SCF cycle will be non-variational
 SAD guess density has 264.000000 electrons

 -----------------------------------------------------------------------
  General SCF calculation program by
  Eric Jon Sundstrom, Paul Horn, Yuezhi Mao, Dmitri Zuev, Alec White,
  David Stuck, Shaama M.S., Shane Yost, Joonho Lee, David Small,
  Daniel Levine, Susi Lehtola, Hugh Burton, Evgeny Epifanovsky,
  Bang C. Huynh
 -----------------------------------------------------------------------
 Exchange:     0.2000 Hartree-Fock + 0.0800 Slater + 0.7200 B88
 Correlation:  0.1900 VWN1RPA + 0.8100 LYP
 Using SG-1 standard quadrature grid
 using 4 threads for integral computing
 -------------------------------------------------------
 OpenMP Integral computing Module                
 Release: version 2.0, May 2017, Q-Chem Inc. Pleasanton 
 -------------------------------------------------------
 A restricted SCF calculation will be
 performed using DIIS
 SCF converges when DIIS error is below 1.0e-08
 ---------------------------------------
  Cycle       Energy         DIIS error
 ---------------------------------------
    1  -22252.8230850618      2.84e-02  
    2  -22250.2804201236      1.95e-03  
    3  -22250.1817948839      2.76e-03  
    4  -22250.3107023404      8.97e-04  
    5  -22250.3316554410      1.41e-04  
    6  -22250.3318248724      9.52e-05  
    7  -22250.3320334528      2.20e-05  
    8  -22250.3320436517      4.29e-06  
    9  -22250.3320439601      1.64e-06  
   10  -22250.3320440091      6.82e-07  
   11  -22250.3320440162      2.46e-07  
   12  -22250.3320440166      8.35e-08  
   13  -22250.3320440168      2.44e-08  
   14  -22250.3320440202      2.70e-09  Convergence criterion met
 ---------------------------------------
 SCF time:   CPU 308.20s  wall 81.00s 
 SCF   energy in the final basis set =   -22250.3320440202
 Total energy in the final basis set =   -22250.3320440202

 --------------------------------------------------------------

                    Orbital Energies (a.u.)
 --------------------------------------------------------------

 Alpha MOs
 -- Occupied --
*****************-482.8560-482.8558-482.8555-176.3181-176.3177-165.7218
********-165.7197-165.7195-165.7194-165.7191-101.5817 -62.5090 -62.5087
-62.5086 -56.3297 -56.3294 -56.3292 -56.3256 -56.3253 -56.3252 -56.3252
-56.3249 -56.3248 -35.8147 -35.8144 -31.3080 -31.3076 -31.3021 -31.3017
-31.3015 -31.3011 -22.9584 -22.9581 -22.9572 -22.9568 -22.9567 -22.9564
-22.9526 -22.9526 -22.9522 -22.9522 -10.2849 -10.2782 -10.2776 -10.2774
-10.2668 -10.2660  -9.4970  -8.7180  -8.7177  -8.7176  -7.2619  -7.2519
 -7.2508  -6.5502  -6.5499  -6.5498  -6.5365  -6.5362  -6.5361  -6.5354
 -6.5351  -6.5350  -6.3646  -6.3642  -4.7773  -4.7770  -4.7625  -4.7622
 -4.7614  -4.7611  -2.6610  -2.6606  -2.6606  -2.6573  -2.6571  -2.6569
 -2.6565  -2.6562  -2.6561  -2.6456  -2.6455  -2.6452  -2.6452  -2.6451
 -2.6450  -2.0434  -2.0430  -2.0389  -2.0385  -2.0380  -2.0377  -2.0252
 -2.0250  -2.0248  -2.0246  -0.9582  -0.8999  -0.8757  -0.8319  -0.8200
 -0.7795  -0.7504  -0.6939  -0.6798  -0.6207  -0.6068  -0.5556  -0.5145
 -0.4668  -0.4631  -0.4520  -0.4367  -0.3986  -0.3962  -0.3866  -0.3844
 -0.3563  -0.3408  -0.3385  -0.3324  -0.3265  -0.3030  -0.3002  -0.2938
 -0.2899  -0.2629  -0.2598  -0.2436
 -- Virtual --
 -0.1008  -0.0683  -0.0668  -0.0462  -0.0390  -0.0148  -0.0046   0.0022
  0.0162   0.0251   0.0298   0.0413   0.0466   0.0547   0.0600   0.0615
  0.0662   0.0683   0.0708   0.0734   0.0882   0.0902   0.0938   0.0948
  0.1002   0.1031   0.1082   0.1218   0.1344   0.1351   0.1413   0.1543
  0.1555   0.1620   0.1623   0.1732   0.1787   0.1852   0.1872   0.2033
  0.2090   0.2117   0.2134   0.2194   0.2238   0.2256   0.2366   0.2422
  0.2477   0.2522   0.2630   0.2794   0.2868   0.2871   0.3050   0.3134
  0.3440   0.3528   0.3718   0.3828   0.3868   0.3963   0.4030   0.4179
  0.4192   0.4210   0.4255   0.4362   0.4372   0.4380   0.4533   0.4613
  0.4711   0.4717   0.4782   0.4924   0.4945   0.5026   0.5037   0.5119
  0.5153   0.5227   0.5364   0.5415   0.5465   0.5485   0.5558   0.5618
  0.5674   0.5731   0.5961   0.6043   0.6131   0.6232   0.6424   0.6552
  0.6736   0.6910   0.7042   0.7098   0.7115   0.7262   0.7389   0.7487
  0.7634   0.7715   0.7758   0.7886   0.8127   0.8178   0.8369   0.8414
  0.8434   0.8531   0.8614   0.9008   0.9148   0.9292   0.9430   0.9523
  0.9576   1.0016   1.0352   1.0439   1.0629   1.0639   1.1145   1.1162
  1.1718   1.1916   1.2142   1.2190   1.2376   1.2424   1.2771   1.3409
  1.3502   1.3714   1.3832   1.3965   1.4078   1.4615   1.4764   1.4934
  1.5327   1.5444   1.5838   1.6100   1.7256   1.7336   1.7528   1.7746
  1.8199   1.8267   1.8506   1.8519   1.9087   1.9879   2.0103   2.0181
  2.0475   2.0498   2.1025   2.1102   2.1291   2.1819   2.2148   2.2457
  2.2581   2.2606   2.2650   2.2942   2.3060   2.3356   2.3720   2.4617
  2.4834   2.5722   2.5755   2.7087   2.7202   2.8288   2.8304   2.8380
  2.8931   2.9575   3.0494   3.0509   3.0806   3.1605   3.1992   3.4025
  3.4237   3.6478   3.8151   3.8342   3.9393   3.9659   3.9710   3.9840
  3.9902   3.9950   4.0004   4.0335   4.0355   4.0404   4.0545   4.0746
  4.0756   4.0776   4.0988   4.1240   4.1888   4.2128   4.2542   4.2579
  4.2889   4.3111   4.3746   4.4038   4.4361   4.4676   4.6010   4.8226
  5.9990   6.0456   6.0689   6.1215   6.1619   6.2321   6.6885   6.7754
  6.8280   7.5372   7.5501   7.5765   7.6486   7.6638   7.6722   7.7197
  7.7506   7.7967   9.7776  23.1755  23.7813  23.7836  23.9472  23.9558
 24.0390  25.8235  26.2211  26.6487  27.8781  27.9707  28.3403  28.3753
 28.3944  28.4135  28.4487  28.4610  28.5232  28.5338  28.5427  28.5458
 28.5694  28.5713  28.6010  28.6518  28.7010  28.7696  47.9481  48.0242
 48.0692 127.8829 127.9093 127.9291 127.9552 127.9758 128.0109 151.6718
151.7541 215.7709 289.7334 289.7470 289.7740 289.8469 289.8603 289.8739
289.9433 289.9734 290.01851020.75101020.84701020.90281901.83531901.9217
 --------------------------------------------------------------

          Ground-State Mulliken Net Atomic Charges

     Atom                 Charge (a.u.)
  ----------------------------------------
      1 C                     0.374061
      2 C                     0.081257
      3 C                    -0.312579
      4 C                     0.112761
      5 C                     0.022060
      6 C                    -0.358372
      7 Cl                    0.549765
      8 Br                   -0.182662
      9 Br                   -0.247760
     10 I                     0.100989
     11 I                     0.100564
     12 Br                   -0.240084
  ----------------------------------------
  Sum of atomic charges =     0.000000

 -----------------------------------------------------------------
                    Cartesian Multipole Moments
 -----------------------------------------------------------------
    Charge (ESU x 10^10)
                -0.0000
    Dipole Moment (Debye)
         X       0.6672      Y       0.0000      Z       0.0886
       Tot       0.6730
    Quadrupole Moments (Debye-Ang)
        XX    -149.9080     XY       0.0000     YY    -159.4539
        XZ      -0.2313     YZ       0.0000     ZZ    -152.8932
    Octopole Moments (Debye-Ang^2)
       XXX    -774.4842    XXY       0.0000    XYY    -278.9183
       YYY       0.0000    XXZ    -112.8621    XYZ      -0.0000
       YYZ    -121.9656    XZZ    -262.3945    YZZ       0.0000
       ZZZ    -350.2688
    Hexadecapole Moments (Debye-Ang^3)
      XXXX   -7010.4015   XXXY       0.0000   XXYY   -1307.8011
      XYYY       0.0000   YYYY    -202.7854   XXXZ    -490.8461
      XXYZ       0.0000   XYYZ    -174.2087   YYYZ       0.0000
      XXZZ   -1918.4538   XYZZ       0.0000   YYZZ    -851.4049
      XZZZ    -494.9725   YZZZ       0.0000   ZZZZ   -4543.9858
 -----------------------------------------------------------------
 Calculating analytic gradient of the SCF energy
 Gradient of SCF Energy
            1           2           3           4           5           6
    1   0.0010033   0.0027462   0.0009819   0.0014084   0.0018411  -0.0010259
    2  -0.0000000   0.0000000  -0.0000000  -0.0000000   0.0000000  -0.0000000
    3   0.0010825  -0.0044420  -0.0019094  -0.0001572  -0.0000252   0.0019232
            7           8           9          10          11          12
    1   0.0077564   0.0051109   0.0032218  -0.0141442  -0.0139398   0.0050400
    2  -0.0000000  -0.0000000  -0.0000000   0.0000000  -0.0000000   0.0000000
    3   0.0043569  -0.0003548  -0.0061630  -0.0136832   0.0136208   0.0057515
 Max gradient component =       1.414E-02
 RMS gradient           =       5.332E-03
 Gradient time:  CPU 102.20 s  wall 25.67 s
 Geometry Optimization Parameters
   NAtoms,    NIC,     NZ,  NCons,   NDum,   NFix, NCnnct, MaxDiis
       12      78      12       0       0       0       0       0


** GEOMETRY OPTIMIZATION IN DELOCALIZED INTERNAL COORDINATES **
   Searching for a Minimum

   Optimization Cycle:   1

                       Coordinates (Angstroms)
     ATOM                X               Y               Z
      1  C         0.0000000000    0.0000000000    0.0000000000
      2  C         0.0000000000    0.0000000000    1.3948300000
      3  C         1.2079582140    0.0000000000    2.0922450000
      4  C         2.4159164279    0.0000000000    1.3948300000
      5  C         2.4159164279    0.0000000000    0.0000000000
      6  C         1.2079582140    0.0000000000   -0.6974150000
      7  Cl       -1.4903431174    0.0000000000   -0.8604500000
      8  Br       -1.6373769104    0.0000000000    2.3401700000
      9  Br        1.2079582140    0.0000000000    3.9829250000
     10  I         4.2162619988    0.0000000000    2.4342600000
     11  I         4.2162619988    0.0000000000   -1.0394300000
     12  Br        1.2079582140    0.0000000000   -2.5880950000
   Point Group: c1    Number of degrees of freedom:    30


   Energy is -22250.332044020


 Attempting to generate delocalized internal coordinates
 Initial Hessian constructed with Jon Baker's OPTIMIZE code

 21 Hessian modes will be used to form the next step
  Hessian Eigenvalues:
     0.124424    0.124424    0.201019    0.201019    0.201019    0.250000
     0.250000    0.250000    0.250000    0.250000    0.250000    0.250000
     0.250000    0.250000    0.334879    0.426727    0.426727    0.464882
     0.464882    0.464882    0.464882

 Minimum search - taking simple RFO step
 Searching for Lamda that Minimizes Along All modes
 Value Taken    Lamda =  -0.01102905
 Step Taken.  Stepsize is  0.239226

                             Maximum     Tolerance    Cnvgd?
         Gradient           0.038081      0.000300      NO
         Displacement       0.133839      0.001200      NO
         Energy change     *********      0.000001      NO


 New Cartesian Coordinates Obtained by Inverse Iteration

 Displacement from previous Coordinates is:  0.421242
 ----------------------------------------------------------------
             Standard Nuclear Orientation (Angstroms)
    I     Atom           X                Y                Z
 ----------------------------------------------------------------
    1      C      -0.0002617103     0.0000000000     0.0005294896
    2      C      -0.0017375333     0.0000000000     1.3989704166
    3      C       1.2131507473     0.0000000000     2.0998735696
    4      C       2.4458011872     0.0000000000     1.4094560936
    5      C       2.4460011273     0.0000000000    -0.0114621594
    6      C       1.2133922491     0.0000000000    -0.6993693739
    7      Cl     -1.5024581015     0.0000000000    -0.8666071107
    8      Br     -1.6636294533     0.0000000000     2.3243689576
    9      Br      1.1594520844     0.0000000000     4.0051781449
   10      I       4.2635672347     0.0000000000     2.5640311827
   11      I       4.2613246666     0.0000000000    -1.1683582964
   12      Br      1.1338671834     0.0000000000    -2.6027409141
 ----------------------------------------------------------------
 Nuclear Repulsion Energy =        3908.37367753 hartrees
 There are      132 alpha and      132 beta electrons
 Applying Cartesian multipole field
    Component          Value
    ---------          -----
     (2,0,0)        1.00000E-11
     (0,2,0)        2.00000E-11
     (0,0,2)       -3.00000E-11
 Nucleus-field energy     =    -0.0000000779 hartrees
 Requested basis set is 6-311++G(d,p)
 There are 154 shells and 430 basis functions
 A cutoff of  1.0D-11 yielded   7118 shell pairs
 There are     62148 function pairs (     69097 Cartesian)
 Smallest overlap matrix eigenvalue = 3.61E-07

 Q-Chem warning in module stvman/mkSTV.C, line 318:

 Overlap eigenvalue is smaller than square root of threshold
 Use THRESH >= 12 to get rid of this warning

 Linear dependence detected in AO basis
 Tighter screening thresholds may be required for diffuse basis sets
 Use S2THRESH > 14 and THRESH = 14 in case of SCF convergence issues
 Number of orthogonalized atomic orbitals = 428
 Maximum deviation from orthogonality = 2.207E-10
 Guess MOs from SCF MO coefficient file

 -----------------------------------------------------------------------
  General SCF calculation program by
  Eric Jon Sundstrom, Paul Horn, Yuezhi Mao, Dmitri Zuev, Alec White,
  David Stuck, Shaama M.S., Shane Yost, Joonho Lee, David Small,
  Daniel Levine, Susi Lehtola, Hugh Burton, Evgeny Epifanovsky,
  Bang C. Huynh
 -----------------------------------------------------------------------
 Exchange:     0.2000 Hartree-Fock + 0.0800 Slater + 0.7200 B88
 Correlation:  0.1900 VWN1RPA + 0.8100 LYP
 Using SG-1 standard quadrature grid
 using 4 threads for integral computing
 -------------------------------------------------------
 OpenMP Integral computing Module                
 Release: version 2.0, May 2017, Q-Chem Inc. Pleasanton 
 -------------------------------------------------------
 A restricted SCF calculation will be
 performed using DIIS
 SCF converges when DIIS error is below 1.0e-08
 ---------------------------------------
  Cycle       Energy         DIIS error
 ---------------------------------------
    1  -22250.3293407242      6.26e-04  
    2  -22250.3318161662      3.49e-04  
    3  -22250.3275133049      5.38e-04  
    4  -22250.3349098550      3.72e-05  
    5  -22250.3349353717      1.55e-05  
    6  -22250.3349402502      5.08e-06  
    7  -22250.3349406975      2.40e-06  
    8  -22250.3349408227      7.09e-07  
    9  -22250.3349408345      9.07e-08  
   10  -22250.3349408329      7.36e-08  
   11  -22250.3349408343      3.17e-08  
   12  -22250.3349408353      5.83e-09  Convergence criterion met
 ---------------------------------------
 SCF time:   CPU 266.74s  wall 70.00s 
 SCF   energy in the final basis set =   -22250.3349408353
 Total energy in the final basis set =   -22250.3349408353

 --------------------------------------------------------------

                    Orbital Energies (a.u.)
 --------------------------------------------------------------

 Alpha MOs
 -- Occupied --
*****************-482.8567-482.8562-482.8561-176.3204-176.3201-165.7243
********-165.7221-165.7219-165.7217-165.7215-101.5825 -62.5096 -62.5091
-62.5090 -56.3304 -56.3298 -56.3298 -56.3262 -56.3258 -56.3257 -56.3257
-56.3253 -56.3252 -35.8168 -35.8165 -31.3104 -31.3100 -31.3040 -31.3036
-31.3035 -31.3031 -22.9608 -22.9604 -22.9594 -22.9590 -22.9590 -22.9587
-22.9545 -22.9545 -22.9542 -22.9542 -10.2879 -10.2834 -10.2823 -10.2812
-10.2772 -10.2766  -9.4975  -8.7185  -8.7180  -8.7180  -7.2625  -7.2524
 -7.2512  -6.5508  -6.5503  -6.5502  -6.5369  -6.5364  -6.5364  -6.5358
 -6.5354  -6.5354  -6.3661  -6.3658  -4.7792  -4.7789  -4.7637  -4.7634
 -4.7628  -4.7624  -2.6615  -2.6610  -2.6610  -2.6579  -2.6573  -2.6572
 -2.6570  -2.6565  -2.6565  -2.6459  -2.6458  -2.6455  -2.6455  -2.6454
 -2.6454  -2.0446  -2.0442  -2.0404  -2.0400  -2.0395  -2.0392  -2.0262
 -2.0259  -2.0259  -2.0256  -0.9533  -0.8947  -0.8704  -0.8284  -0.8164
 -0.7743  -0.7477  -0.6892  -0.6731  -0.6201  -0.6090  -0.5494  -0.5130
 -0.4624  -0.4622  -0.4496  -0.4341  -0.3957  -0.3926  -0.3838  -0.3802
 -0.3581  -0.3414  -0.3368  -0.3274  -0.3250  -0.3022  -0.2987  -0.2938
 -0.2867  -0.2648  -0.2619  -0.2528
 -- Virtual --
 -0.1115  -0.0721  -0.0696  -0.0563  -0.0485  -0.0285  -0.0057  -0.0006
  0.0138   0.0248   0.0293   0.0417   0.0461   0.0545   0.0597   0.0611
  0.0647   0.0670   0.0704   0.0720   0.0876   0.0900   0.0928   0.0949
  0.1003   0.1028   0.1074   0.1204   0.1336   0.1342   0.1413   0.1545
  0.1565   0.1611   0.1630   0.1673   0.1722   0.1786   0.1830   0.2024
  0.2081   0.2088   0.2107   0.2177   0.2225   0.2251   0.2364   0.2395
  0.2468   0.2530   0.2622   0.2781   0.2791   0.2824   0.2986   0.3158
  0.3444   0.3658   0.3712   0.3797   0.3845   0.3953   0.4028   0.4145
  0.4159   0.4187   0.4227   0.4255   0.4343   0.4368   0.4466   0.4529
  0.4619   0.4676   0.4768   0.4859   0.4904   0.5012   0.5014   0.5090
  0.5158   0.5181   0.5290   0.5340   0.5351   0.5457   0.5540   0.5608
  0.5635   0.5733   0.5823   0.6000   0.6001   0.6049   0.6390   0.6493
  0.6630   0.6855   0.6949   0.7042   0.7099   0.7148   0.7319   0.7468
  0.7520   0.7618   0.7740   0.7803   0.8095   0.8216   0.8323   0.8382
  0.8418   0.8471   0.8600   0.8941   0.9129   0.9248   0.9399   0.9457
  0.9482   0.9924   1.0241   1.0379   1.0523   1.0607   1.1089   1.1099
  1.1665   1.1841   1.2030   1.2102   1.2322   1.2370   1.2701   1.3366
  1.3385   1.3594   1.3710   1.3714   1.4231   1.4478   1.4520   1.4673
  1.5136   1.5337   1.5693   1.5993   1.7166   1.7261   1.7416   1.7607
  1.8097   1.8154   1.8364   1.8452   1.8987   1.9865   2.0036   2.0088
  2.0312   2.0456   2.0865   2.1056   2.1211   2.1777   2.2050   2.2311
  2.2448   2.2448   2.2590   2.2732   2.2996   2.3283   2.3478   2.4541
  2.4764   2.5628   2.5690   2.7052   2.7147   2.8168   2.8231   2.8257
  2.8876   2.9487   3.0364   3.0377   3.0482   3.1408   3.1781   3.3818
  3.4057   3.6167   3.7975   3.8163   3.9474   3.9611   3.9790   3.9834
  3.9869   3.9934   3.9975   4.0182   4.0241   4.0396   4.0495   4.0702
  4.0729   4.0744   4.0941   4.1154   4.1594   4.2009   4.2402   4.2491
  4.2778   4.3075   4.3712   4.3987   4.4209   4.4439   4.5584   4.7884
  5.9979   6.0349   6.0875   6.1013   6.1237   6.1827   6.6797   6.7704
  6.8212   7.5363   7.5494   7.5739   7.6427   7.6601   7.6697   7.7143
  7.7417   7.7871   9.7709  23.1742  23.7449  23.7497  23.8922  23.9087
 23.9868  25.8222  26.2204  26.6303  27.8485  27.9455  28.3377  28.3661
 28.3991  28.4118  28.4250  28.4335  28.5249  28.5280  28.5404  28.5469
 28.5548  28.5630  28.5954  28.6283  28.6857  28.7536  47.9417  48.0207
 48.0639 127.8800 127.9016 127.9370 127.9463 127.9518 127.9848 151.6462
151.7294 215.7637 289.7320 289.7458 289.7709 289.8400 289.8568 289.8718
289.9369 289.9648 290.00881020.74301020.84271020.89631901.80861901.8955
 --------------------------------------------------------------

          Ground-State Mulliken Net Atomic Charges

     Atom                 Charge (a.u.)
  ----------------------------------------
      1 C                     0.306311
      2 C                     0.089066
      3 C                    -0.331128
      4 C                     0.127837
      5 C                     0.072449
      6 C                    -0.360412
      7 Cl                    0.547857
      8 Br                   -0.183307
      9 Br                   -0.239066
     10 I                     0.106190
     11 I                     0.105659
     12 Br                   -0.241456
  ----------------------------------------
  Sum of atomic charges =     0.000000

 -----------------------------------------------------------------
                    Cartesian Multipole Moments
 -----------------------------------------------------------------
    Charge (ESU x 10^10)
                -0.0000
    Dipole Moment (Debye)
         X       0.5309      Y      -0.0000      Z       0.0960
       Tot       0.5395
    Quadrupole Moments (Debye-Ang)
        XX    -150.4429     XY      -0.0000     YY    -159.9878
        XZ      -0.2093     YZ       0.0000     ZZ    -152.0968
    Octopole Moments (Debye-Ang^2)
       XXX    -779.5466    XXY      -0.0000    XYY    -280.4554
       YYY      -0.0000    XXZ    -112.8407    XYZ       0.0000
       YYZ    -122.2018    XZZ    -258.9607    YZZ      -0.0000
       ZZZ    -348.2538
    Hexadecapole Moments (Debye-Ang^3)
      XXXX   -7159.4891   XXXY      -0.0000   XXYY   -1333.7496
      XYYY      -0.0000   YYYY    -204.1151   XXXZ    -500.6961
      XXYZ       0.0000   XYYZ    -177.3291   YYYZ       0.0000
      XXZZ   -1940.1461   XYZZ      -0.0000   YYZZ    -883.3201
      XZZZ    -490.2163   YZZZ       0.0000   ZZZZ   -4707.2754
 -----------------------------------------------------------------
 Calculating analytic gradient of the SCF energy
 Gradient of SCF Energy
            1           2           3           4           5           6
    1  -0.0005276   0.0004819  -0.0036046   0.0024512   0.0025721  -0.0049072
    2   0.0000000  -0.0000000  -0.0000000   0.0000000   0.0000000   0.0000000
    3  -0.0001223  -0.0019762   0.0007904   0.0059065  -0.0059523  -0.0000929
            7           8           9          10          11          12
    1   0.0022329  -0.0001867  -0.0003298   0.0016180   0.0020669  -0.0018670
    2  -0.0000000  -0.0000000   0.0000000  -0.0000000   0.0000000  -0.0000000
    3   0.0000829   0.0004063   0.0003573   0.0071754  -0.0068305   0.0002553
 Max gradient component =       7.175E-03
 RMS gradient           =       2.577E-03
 Gradient time:  CPU 98.93 s  wall 24.85 s
 Geometry Optimization Parameters
   NAtoms,    NIC,     NZ,  NCons,   NDum,   NFix, NCnnct, MaxDiis
       12      78      12       0       0       0       0       0

 Cartesian Hessian Update
 Hessian updated using BFGS update


** GEOMETRY OPTIMIZATION IN DELOCALIZED INTERNAL COORDINATES **
   Searching for a Minimum

   Optimization Cycle:   2

                       Coordinates (Angstroms)
     ATOM                X               Y               Z
      1  C        -0.0002617103    0.0000000000    0.0005294896
      2  C        -0.0017375333    0.0000000000    1.3989704166
      3  C         1.2131507473    0.0000000000    2.0998735696
      4  C         2.4458011872    0.0000000000    1.4094560936
      5  C         2.4460011273    0.0000000000   -0.0114621594
      6  C         1.2133922491    0.0000000000   -0.6993693739
      7  Cl       -1.5024581015    0.0000000000   -0.8666071107
      8  Br       -1.6636294533    0.0000000000    2.3243689576
      9  Br        1.1594520844    0.0000000000    4.0051781449
     10  I         4.2635672347    0.0000000000    2.5640311827
     11  I         4.2613246666    0.0000000000   -1.1683582964
     12  Br        1.1338671834    0.0000000000   -2.6027409141
   Point Group: c1    Number of degrees of freedom:    30


   Energy is -22250.334940835

 Hessian updated using BFGS update

 11 Hessian modes will be used to form the next step
  Hessian Eigenvalues:
     0.124409    0.129258    0.198376    0.201035    0.244653    0.308613
     0.330970    0.426719    0.442140    0.461407    0.551441

 Minimum search - taking simple RFO step
 Searching for Lamda that Minimizes Along All modes
 Value Taken    Lamda =  -0.00194610
 Step Taken.  Stepsize is  0.067824

                             Maximum     Tolerance    Cnvgd?
         Gradient           0.026385      0.000300      NO
         Displacement       0.061571      0.001200      NO
         Energy change     -0.002897      0.000001      NO


 New Cartesian Coordinates Obtained by Inverse Iteration

 Displacement from previous Coordinates is:  0.189655
 ----------------------------------------------------------------
             Standard Nuclear Orientation (Angstroms)
    I     Atom           X                Y                Z
 ----------------------------------------------------------------
    1      C      -0.0052197278     0.0000000000    -0.0005300855
    2      C      -0.0058334894     0.0000000000     1.4011845548
    3      C       1.2104219623     0.0000000000     2.1024793013
    4      C       2.4351674182     0.0000000000     1.4040793091
    5      C       2.4348076863     0.0000000000    -0.0052356166
    6      C       1.2114299054     0.0000000000    -0.7018909197
    7      Cl     -1.5146531813     0.0000000000    -0.8612954974
    8      Br     -1.6695262355     0.0000000000     2.3236663357
    9      Br      1.1647868346     0.0000000000     4.0084211171
   10      I       4.2803324948     0.0000000000     2.4958256088
   11      I       4.2732270857     0.0000000000    -1.1054281881
   12      Br      1.1535289282     0.0000000000    -2.6074059195
 ----------------------------------------------------------------
 Nuclear Repulsion Energy =        3920.50884143 hartrees
 There are      132 alpha and      132 beta electrons
 Applying Cartesian multipole field
    Component          Value
    ---------          -----
     (2,0,0)        1.00000E-11
     (0,2,0)        2.00000E-11
     (0,0,2)       -3.00000E-11
 Nucleus-field energy     =    -0.0000000747 hartrees
 Requested basis set is 6-311++G(d,p)
 There are 154 shells and 430 basis functions
 A cutoff of  1.0D-11 yielded   7129 shell pairs
 There are     62261 function pairs (     69243 Cartesian)
 Smallest overlap matrix eigenvalue = 3.51E-07

 Q-Chem warning in module stvman/mkSTV.C, line 318:

 Overlap eigenvalue is smaller than square root of threshold
 Use THRESH >= 12 to get rid of this warning

 Linear dependence detected in AO basis
 Tighter screening thresholds may be required for diffuse basis sets
 Use S2THRESH > 14 and THRESH = 14 in case of SCF convergence issues
 Number of orthogonalized atomic orbitals = 428
 Maximum deviation from orthogonality = 1.234E-10
 Guess MOs from SCF MO coefficient file

 -----------------------------------------------------------------------
  General SCF calculation program by
  Eric Jon Sundstrom, Paul Horn, Yuezhi Mao, Dmitri Zuev, Alec White,
  David Stuck, Shaama M.S., Shane Yost, Joonho Lee, David Small,
  Daniel Levine, Susi Lehtola, Hugh Burton, Evgeny Epifanovsky,
  Bang C. Huynh
 -----------------------------------------------------------------------
 Exchange:     0.2000 Hartree-Fock + 0.0800 Slater + 0.7200 B88
 Correlation:  0.1900 VWN1RPA + 0.8100 LYP
 Using SG-1 standard quadrature grid
 using 4 threads for integral computing
 -------------------------------------------------------
 OpenMP Integral computing Module                
 Release: version 2.0, May 2017, Q-Chem Inc. Pleasanton 
 -------------------------------------------------------
 A restricted SCF calculation will be
 performed using DIIS
 SCF converges when DIIS error is below 1.0e-08
 ---------------------------------------
  Cycle       Energy         DIIS error
 ---------------------------------------
    1  -22250.3349113397      2.25e-04  
    2  -22250.3355910328      9.83e-05  
    3  -22250.3351944531      1.59e-04  
    4  -22250.3358187910      2.27e-05  
    5  -22250.3358312292      6.57e-06  
    6  -22250.3358320847      2.39e-06  
    7  -22250.3358321982      1.11e-06  
    8  -22250.3358322282      2.22e-07  
    9  -22250.3358322308      7.47e-08  
   10  -22250.3358322298      1.57e-08  
   11  -22250.3358322290      1.41e-08  
   12  -22250.3358322294      3.46e-09  Convergence criterion met
 ---------------------------------------
 SCF time:   CPU 259.58s  wall 69.00s 
 SCF   energy in the final basis set =   -22250.3358322294
 Total energy in the final basis set =   -22250.3358322294

 --------------------------------------------------------------

                    Orbital Energies (a.u.)
 --------------------------------------------------------------

 Alpha MOs
 -- Occupied --
*****************-482.8568-482.8565-482.8564-176.3199-176.3197-165.7238
********-165.7215-165.7213-165.7213-165.7211-101.5826 -62.5096 -62.5094
-62.5092 -56.3304 -56.3301 -56.3300 -56.3262 -56.3260 -56.3258 -56.3258
-56.3256 -56.3254 -35.8163 -35.8161 -31.3099 -31.3096 -31.3035 -31.3033
-31.3030 -31.3028 -22.9603 -22.9600 -22.9589 -22.9586 -22.9585 -22.9583
-22.9541 -22.9541 -22.9538 -22.9538 -10.2887 -10.2835 -10.2825 -10.2816
-10.2750 -10.2745  -9.4975  -8.7185  -8.7182  -8.7181  -7.2625  -7.2524
 -7.2513  -6.5508  -6.5505  -6.5504  -6.5370  -6.5367  -6.5366  -6.5358
 -6.5356  -6.5355  -6.3657  -6.3655  -4.7788  -4.7785  -4.7634  -4.7631
 -4.7624  -4.7622  -2.6615  -2.6613  -2.6612  -2.6579  -2.6575  -2.6574
 -2.6570  -2.6568  -2.6566  -2.6459  -2.6458  -2.6457  -2.6456  -2.6456
 -2.6455  -2.0443  -2.0440  -2.0400  -2.0397  -2.0392  -2.0389  -2.0259
 -2.0257  -2.0256  -2.0254  -0.9529  -0.8946  -0.8709  -0.8286  -0.8170
 -0.7753  -0.7482  -0.6885  -0.6753  -0.6205  -0.6085  -0.5504  -0.5127
 -0.4625  -0.4622  -0.4498  -0.4348  -0.3963  -0.3926  -0.3833  -0.3809
 -0.3575  -0.3402  -0.3370  -0.3287  -0.3255  -0.3025  -0.2986  -0.2933
 -0.2902  -0.2644  -0.2623  -0.2502
 -- Virtual --
 -0.1109  -0.0712  -0.0699  -0.0546  -0.0475  -0.0270  -0.0057  -0.0010
  0.0133   0.0247   0.0290   0.0417   0.0461   0.0544   0.0596   0.0608
  0.0649   0.0671   0.0697   0.0721   0.0880   0.0897   0.0932   0.0947
  0.1001   0.1020   0.1074   0.1212   0.1335   0.1348   0.1413   0.1538
  0.1561   0.1626   0.1631   0.1716   0.1732   0.1804   0.1824   0.2024
  0.2059   0.2082   0.2097   0.2190   0.2217   0.2247   0.2364   0.2394
  0.2465   0.2518   0.2629   0.2795   0.2795   0.2821   0.2992   0.3139
  0.3423   0.3625   0.3715   0.3805   0.3911   0.3953   0.3968   0.4148
  0.4162   0.4192   0.4194   0.4297   0.4340   0.4366   0.4528   0.4532
  0.4647   0.4690   0.4785   0.4899   0.4920   0.5013   0.5014   0.5103
  0.5155   0.5176   0.5310   0.5345   0.5360   0.5451   0.5546   0.5608
  0.5630   0.5724   0.5871   0.6003   0.6008   0.6060   0.6396   0.6503
  0.6627   0.6832   0.6962   0.7047   0.7099   0.7153   0.7320   0.7479
  0.7534   0.7613   0.7741   0.7808   0.8099   0.8214   0.8316   0.8372
  0.8423   0.8480   0.8591   0.8934   0.9117   0.9259   0.9398   0.9476
  0.9482   0.9930   1.0268   1.0349   1.0541   1.0609   1.1094   1.1113
  1.1664   1.1872   1.2048   1.2112   1.2314   1.2356   1.2685   1.3376
  1.3401   1.3584   1.3736   1.3788   1.4126   1.4560   1.4623   1.4637
  1.5177   1.5311   1.5703   1.5975   1.7178   1.7266   1.7421   1.7646
  1.8099   1.8155   1.8406   1.8436   1.8995   1.9863   2.0050   2.0088
  2.0339   2.0459   2.0888   2.1070   2.1208   2.1762   2.2063   2.2316
  2.2459   2.2472   2.2588   2.2745   2.2991   2.3286   2.3503   2.4553
  2.4764   2.5622   2.5698   2.7052   2.7155   2.8184   2.8241   2.8254
  2.8879   2.9498   3.0366   3.0382   3.0516   3.1425   3.1786   3.3845
  3.4067   3.6199   3.8003   3.8173   3.9444   3.9654   3.9743   3.9827
  3.9873   3.9929   3.9967   4.0262   4.0289   4.0334   4.0496   4.0697
  4.0728   4.0740   4.0911   4.1160   4.1688   4.2003   4.2439   4.2480
  4.2777   4.3056   4.3718   4.4008   4.4252   4.4470   4.5631   4.7950
  5.9970   6.0373   6.0713   6.1021   6.1368   6.1957   6.6785   6.7696
  6.8205   7.5361   7.5493   7.5740   7.6434   7.6591   7.6695   7.7154
  7.7417   7.7873   9.7692  23.1733  23.7509  23.7537  23.9029  23.9124
 23.9879  25.8215  26.2163  26.6278  27.8540  27.9481  28.3375  28.3680
 28.3950  28.4043  28.4319  28.4422  28.5237  28.5299  28.5410  28.5432
 28.5605  28.5645  28.5944  28.6346  28.6892  28.7555  47.9410  48.0200
 48.0634 127.8800 127.9032 127.9301 127.9450 127.9597 127.9914 151.6512
151.7326 215.7618 289.7317 289.7455 289.7710 289.8406 289.8561 289.8707
289.9375 289.9646 290.00891020.74221020.84181020.89561901.81371901.8989
 --------------------------------------------------------------

          Ground-State Mulliken Net Atomic Charges

     Atom                 Charge (a.u.)
  ----------------------------------------
      1 C                     0.310338
      2 C                     0.088418
      3 C                    -0.349442
      4 C                     0.159725
      5 C                     0.084721
      6 C                    -0.390410
      7 Cl                    0.546310
      8 Br                   -0.183331
      9 Br                   -0.236483
     10 I                     0.105479
     11 I                     0.104501
     12 Br                   -0.239824
  ----------------------------------------
  Sum of atomic charges =     0.000000

 -----------------------------------------------------------------
                    Cartesian Multipole Moments
 -----------------------------------------------------------------
    Charge (ESU x 10^10)
                -0.0000
    Dipole Moment (Debye)
         X       0.5948      Y      -0.0000      Z       0.0933
       Tot       0.6021
    Quadrupole Moments (Debye-Ang)
        XX    -149.7473     XY      -0.0000     YY    -159.9415
        XZ      -0.2526     YZ      -0.0000     ZZ    -152.7581
    Octopole Moments (Debye-Ang^2)
       XXX    -776.1889    XXY      -0.0000    XYY    -281.0269
       YYY      -0.0000    XXZ    -112.3571    XYZ      -0.0000
       YYZ    -122.0506    XZZ    -262.8316    YZZ      -0.0000
       ZZZ    -349.5355
    Hexadecapole Moments (Debye-Ang^3)
      XXXX   -7161.4148   XXXY      -0.0000   XXYY   -1340.9424
      XYYY      -0.0000   YYYY    -204.0053   XXXZ    -494.3535
      XXYZ      -0.0000   XYYZ    -176.4665   YYYZ      -0.0000
      XXZZ   -1952.6012   XYZZ      -0.0000   YYZZ    -870.3313
      XZZZ    -496.8766   YZZZ       0.0000   ZZZZ   -4641.2960
 -----------------------------------------------------------------
 Calculating analytic gradient of the SCF energy
 Gradient of SCF Energy
            1           2           3           4           5           6
    1  -0.0014080  -0.0001824  -0.0011660   0.0013505   0.0011371  -0.0007609
    2  -0.0000000   0.0000000   0.0000000  -0.0000000   0.0000000  -0.0000000
    3  -0.0001924  -0.0004123   0.0005026   0.0007413  -0.0009587  -0.0000593
            7           8           9          10          11          12
    1  -0.0002136  -0.0007346  -0.0011706   0.0021687   0.0017602  -0.0007804
    2   0.0000000   0.0000000   0.0000000  -0.0000000   0.0000000   0.0000000
    3   0.0007364  -0.0001269   0.0011733  -0.0008813   0.0006541  -0.0011768
 Max gradient component =       2.169E-03
 RMS gradient           =       8.147E-04
 Gradient time:  CPU 99.31 s  wall 24.95 s
 Geometry Optimization Parameters
   NAtoms,    NIC,     NZ,  NCons,   NDum,   NFix, NCnnct, MaxDiis
       12      78      12       0       0       0       0       0

 Cartesian Hessian Update
 Hessian updated using BFGS update


** GEOMETRY OPTIMIZATION IN DELOCALIZED INTERNAL COORDINATES **
   Searching for a Minimum

   Optimization Cycle:   3

                       Coordinates (Angstroms)
     ATOM                X               Y               Z
      1  C        -0.0052197278    0.0000000000   -0.0005300855
      2  C        -0.0058334894    0.0000000000    1.4011845548
      3  C         1.2104219623    0.0000000000    2.1024793013
      4  C         2.4351674182    0.0000000000    1.4040793091
      5  C         2.4348076863    0.0000000000   -0.0052356166
      6  C         1.2114299054    0.0000000000   -0.7018909197
      7  Cl       -1.5146531813    0.0000000000   -0.8612954974
      8  Br       -1.6695262355    0.0000000000    2.3236663357
      9  Br        1.1647868346    0.0000000000    4.0084211171
     10  I         4.2803324948    0.0000000000    2.4958256088
     11  I         4.2732270857    0.0000000000   -1.1054281881
     12  Br        1.1535289282    0.0000000000   -2.6074059195
   Point Group: c1    Number of degrees of freedom:    30


   Energy is -22250.335832229

 Hessian updated using BFGS update

 14 Hessian modes will be used to form the next step
  Hessian Eigenvalues:
     0.123005    0.124484    0.199526    0.201000    0.201041    0.243129
     0.249468    0.329843    0.373273    0.426649    0.437329    0.453141
     0.464819    0.560966

 Minimum search - taking simple RFO step
 Searching for Lamda that Minimizes Along All modes
 Value Taken    Lamda =  -0.00030743
 Step Taken.  Stepsize is  0.035360

                             Maximum     Tolerance    Cnvgd?
         Gradient           0.005773      0.000300      NO
         Displacement       0.018306      0.001200      NO
         Energy change     -0.000891      0.000001      NO


 New Cartesian Coordinates Obtained by Inverse Iteration

 Displacement from previous Coordinates is:  0.078375
 ----------------------------------------------------------------
             Standard Nuclear Orientation (Angstroms)
    I     Atom           X                Y                Z
 ----------------------------------------------------------------
    1      C      -0.0044781574     0.0000000000    -0.0008137158
    2      C      -0.0056756077     0.0000000000     1.4015921962
    3      C       1.2110336994     0.0000000000     2.0998017451
    4      C       2.4307365655     0.0000000000     1.4020031763
    5      C       2.4310556426     0.0000000000    -0.0039152932
    6      C       1.2120607421     0.0000000000    -0.7002326481
    7      Cl     -1.5102782543     0.0000000000    -0.8683473377
    8      Br     -1.6640454799     0.0000000000     2.3302557891
    9      Br      1.1842708942     0.0000000000     4.0029399756
   10      I       4.2592194438     0.0000000000     2.5056529461
   11      I       4.2561549680     0.0000000000    -1.1119728066
   12      Br      1.1684152252     0.0000000000    -2.6030940271
 ----------------------------------------------------------------
 Nuclear Repulsion Energy =        3929.45392945 hartrees
 There are      132 alpha and      132 beta electrons
 Applying Cartesian multipole field
    Component          Value
    ---------          -----
     (2,0,0)        1.00000E-11
     (0,2,0)        2.00000E-11
     (0,0,2)       -3.00000E-11
 Nucleus-field energy     =    -0.0000000755 hartrees
 Requested basis set is 6-311++G(d,p)
 There are 154 shells and 430 basis functions
 A cutoff of  1.0D-11 yielded   7128 shell pairs
 There are     62280 function pairs (     69273 Cartesian)
 Smallest overlap matrix eigenvalue = 3.45E-07

 Q-Chem warning in module stvman/mkSTV.C, line 318:

 Overlap eigenvalue is smaller than square root of threshold
 Use THRESH >= 12 to get rid of this warning

 Linear dependence detected in AO basis
 Tighter screening thresholds may be required for diffuse basis sets
 Use S2THRESH > 14 and THRESH = 14 in case of SCF convergence issues
 Number of orthogonalized atomic orbitals = 428
 Maximum deviation from orthogonality = 1.684E-10
 Guess MOs from SCF MO coefficient file

 -----------------------------------------------------------------------
  General SCF calculation program by
  Eric Jon Sundstrom, Paul Horn, Yuezhi Mao, Dmitri Zuev, Alec White,
  David Stuck, Shaama M.S., Shane Yost, Joonho Lee, David Small,
  Daniel Levine, Susi Lehtola, Hugh Burton, Evgeny Epifanovsky,
  Bang C. Huynh
 -----------------------------------------------------------------------
 Exchange:     0.2000 Hartree-Fock + 0.0800 Slater + 0.7200 B88
 Correlation:  0.1900 VWN1RPA + 0.8100 LYP
 Using SG-1 standard quadrature grid
 using 4 threads for integral computing
 -------------------------------------------------------
 OpenMP Integral computing Module                
 Release: version 2.0, May 2017, Q-Chem Inc. Pleasanton 
 -------------------------------------------------------
 A restricted SCF calculation will be
 performed using DIIS
 SCF converges when DIIS error is below 1.0e-08
 ---------------------------------------
  Cycle       Energy         DIIS error
 ---------------------------------------
    1  -22250.3356883719      1.16e-04  
    2  -22250.3358276770      4.96e-05  
    3  -22250.3357037698      8.51e-05  
    4  -22250.3358880414      8.63e-06  
    5  -22250.3358899439      2.30e-06  
    6  -22250.3358900391      1.08e-06  
    7  -22250.3358900640      4.02e-07  
    8  -22250.3358900694      1.31e-07  
    9  -22250.3358900682      3.88e-08  
   10  -22250.3358900696      1.06e-08  
   11  -22250.3358900699      8.80e-09  Convergence criterion met
 ---------------------------------------
 SCF time:   CPU 239.38s  wall 64.00s 
 SCF   energy in the final basis set =   -22250.3358900699
 Total energy in the final basis set =   -22250.3358900699

 --------------------------------------------------------------

                    Orbital Energies (a.u.)
 --------------------------------------------------------------

 Alpha MOs
 -- Occupied --
*****************-482.8569-482.8564-482.8563-176.3195-176.3192-165.7234
********-165.7212-165.7210-165.7209-165.7207-101.5826 -62.5097 -62.5093
-62.5092 -56.3305 -56.3301 -56.3299 -56.3263 -56.3259 -56.3259 -56.3258
-56.3255 -56.3254 -35.8160 -35.8157 -31.3095 -31.3092 -31.3032 -31.3029
-31.3027 -31.3024 -22.9599 -22.9596 -22.9585 -22.9582 -22.9582 -22.9579
-22.9537 -22.9537 -22.9534 -22.9534 -10.2886 -10.2825 -10.2816 -10.2815
-10.2736 -10.2730  -9.4974  -8.7186  -8.7182  -8.7181  -7.2624  -7.2523
 -7.2512  -6.5509  -6.5505  -6.5504  -6.5371  -6.5367  -6.5366  -6.5359
 -6.5356  -6.5355  -6.3654  -6.3651  -4.7785  -4.7781  -4.7632  -4.7628
 -4.7622  -4.7619  -2.6616  -2.6613  -2.6611  -2.6580  -2.6575  -2.6574
 -2.6571  -2.6568  -2.6566  -2.6460  -2.6459  -2.6457  -2.6457  -2.6456
 -2.6456  -2.0440  -2.0437  -2.0397  -2.0394  -2.0389  -2.0386  -2.0257
 -2.0254  -2.0254  -2.0251  -0.9535  -0.8954  -0.8718  -0.8294  -0.8176
 -0.7757  -0.7487  -0.6896  -0.6753  -0.6206  -0.6085  -0.5514  -0.5129
 -0.4632  -0.4623  -0.4503  -0.4351  -0.3965  -0.3932  -0.3836  -0.3815
 -0.3571  -0.3408  -0.3374  -0.3295  -0.3256  -0.3025  -0.2994  -0.2933
 -0.2889  -0.2645  -0.2619  -0.2495
 -- Virtual --
 -0.1097  -0.0709  -0.0693  -0.0536  -0.0464  -0.0251  -0.0055  -0.0005
  0.0133   0.0248   0.0291   0.0416   0.0462   0.0545   0.0596   0.0606
  0.0652   0.0672   0.0701   0.0723   0.0878   0.0896   0.0930   0.0947
  0.1001   0.1023   0.1075   0.1210   0.1337   0.1347   0.1412   0.1540
  0.1560   0.1624   0.1627   0.1723   0.1729   0.1811   0.1830   0.2024
  0.2078   0.2092   0.2106   0.2189   0.2221   0.2246   0.2363   0.2401
  0.2468   0.2526   0.2627   0.2797   0.2807   0.2828   0.2998   0.3137
  0.3429   0.3608   0.3712   0.3807   0.3915   0.3953   0.3968   0.4160
  0.4171   0.4195   0.4215   0.4301   0.4342   0.4367   0.4530   0.4533
  0.4653   0.4685   0.4766   0.4908   0.4912   0.5017   0.5023   0.5104
  0.5157   0.5191   0.5327   0.5346   0.5373   0.5457   0.5549   0.5609
  0.5625   0.5721   0.5893   0.6006   0.6020   0.6096   0.6399   0.6513
  0.6650   0.6854   0.6974   0.7058   0.7101   0.7173   0.7328   0.7478
  0.7548   0.7631   0.7744   0.7818   0.8101   0.8207   0.8318   0.8379
  0.8426   0.8487   0.8598   0.8947   0.9122   0.9253   0.9402   0.9475
  0.9500   0.9945   1.0285   1.0367   1.0549   1.0608   1.1099   1.1114
  1.1671   1.1866   1.2064   1.2127   1.2319   1.2364   1.2689   1.3390
  1.3414   1.3615   1.3746   1.3825   1.4165   1.4580   1.4630   1.4654
  1.5201   1.5319   1.5714   1.6001   1.7195   1.7276   1.7447   1.7662
  1.8118   1.8167   1.8420   1.8458   1.9012   1.9863   2.0067   2.0090
  2.0359   2.0465   2.0913   2.1067   2.1218   2.1770   2.2073   2.2342
  2.2486   2.2507   2.2589   2.2780   2.3005   2.3292   2.3538   2.4565
  2.4775   2.5630   2.5708   2.7058   2.7162   2.8216   2.8248   2.8263
  2.8891   2.9511   3.0382   3.0404   3.0568   3.1458   3.1814   3.3877
  3.4094   3.6249   3.8031   3.8202   3.9445   3.9649   3.9735   3.9834
  3.9878   3.9934   3.9973   4.0268   4.0274   4.0370   4.0503   4.0696
  4.0736   4.0738   4.0935   4.1172   4.1686   4.2034   4.2457   4.2488
  4.2795   4.3078   4.3715   4.4008   4.4269   4.4488   4.5688   4.8002
  5.9980   6.0381   6.0762   6.1044   6.1371   6.1975   6.6811   6.7708
  6.8213   7.5361   7.5493   7.5744   7.6440   7.6594   7.6694   7.7166
  7.7433   7.7885   9.7694  23.1732  23.7574  23.7583  23.9110  23.9209
 23.9972  25.8213  26.2142  26.6288  27.8561  27.9517  28.3384  28.3689
 28.3985  28.4067  28.4335  28.4423  28.5243  28.5301  28.5419  28.5444
 28.5603  28.5654  28.5962  28.6350  28.6905  28.7576  47.9427  48.0208
 48.0638 127.8808 127.9039 127.9330 127.9467 127.9600 127.9925 151.6530
151.7357 215.7619 289.7318 289.7457 289.7715 289.8414 289.8568 289.8706
289.9387 289.9662 290.01021020.74441020.84281020.89601901.81571901.9022
 --------------------------------------------------------------

          Ground-State Mulliken Net Atomic Charges

     Atom                 Charge (a.u.)
  ----------------------------------------
      1 C                     0.328321
      2 C                     0.087887
      3 C                    -0.341286
      4 C                     0.146101
      5 C                     0.071091
      6 C                    -0.384825
      7 Cl                    0.547757
      8 Br                   -0.182008
      9 Br                   -0.239937
     10 I                     0.104100
     11 I                     0.103458
     12 Br                   -0.240660
  ----------------------------------------
  Sum of atomic charges =     0.000000

 -----------------------------------------------------------------
                    Cartesian Multipole Moments
 -----------------------------------------------------------------
    Charge (ESU x 10^10)
                -0.0000
    Dipole Moment (Debye)
         X       0.5848      Y      -0.0000      Z       0.1008
       Tot       0.5935
    Quadrupole Moments (Debye-Ang)
        XX    -150.1160     XY      -0.0000     YY    -159.8729
        XZ      -0.2430     YZ      -0.0000     ZZ    -152.4975
    Octopole Moments (Debye-Ang^2)
       XXX    -778.1119    XXY      -0.0000    XYY    -280.5404
       YYY      -0.0000    XXZ    -112.6307    XYZ      -0.0000
       YYZ    -122.0856    XZZ    -261.1350    YZZ      -0.0000
       ZZZ    -349.1774
    Hexadecapole Moments (Debye-Ang^3)
      XXXX   -7135.1308   XXXY      -0.0000   XXYY   -1332.0932
      XYYY      -0.0000   YYYY    -203.8402   XXXZ    -497.1199
      XXYZ      -0.0000   XYYZ    -176.5524   YYYZ      -0.0000
      XXZZ   -1941.0637   XYZZ      -0.0000   YYZZ    -871.1496
      XZZZ    -493.8176   YZZZ      -0.0000   ZZZZ   -4644.2003
 -----------------------------------------------------------------
 Calculating analytic gradient of the SCF energy
 Gradient of SCF Energy
            1           2           3           4           5           6
    1  -0.0003789   0.0003624   0.0005790  -0.0004511  -0.0003912   0.0007322
    2  -0.0000000   0.0000000  -0.0000000   0.0000000  -0.0000000  -0.0000000
    3  -0.0004940   0.0003816  -0.0003232   0.0000991  -0.0001179   0.0004500
            7           8           9          10          11          12
    1   0.0000858  -0.0001179   0.0012767  -0.0014311  -0.0012836   0.0010176
    2   0.0000000   0.0000000   0.0000000  -0.0000000  -0.0000000   0.0000000
    3  -0.0000401   0.0002074  -0.0004234   0.0000542  -0.0000384   0.0002447
 Max gradient component =       1.431E-03
 RMS gradient           =       4.970E-04
 Gradient time:  CPU 99.68 s  wall 25.03 s
 Geometry Optimization Parameters
   NAtoms,    NIC,     NZ,  NCons,   NDum,   NFix, NCnnct, MaxDiis
       12      78      12       0       0       0       0       0

 Cartesian Hessian Update
 Hessian updated using BFGS update


** GEOMETRY OPTIMIZATION IN DELOCALIZED INTERNAL COORDINATES **
   Searching for a Minimum

   Optimization Cycle:   4

                       Coordinates (Angstroms)
     ATOM                X               Y               Z
      1  C        -0.0044781574    0.0000000000   -0.0008137158
      2  C        -0.0056756077    0.0000000000    1.4015921962
      3  C         1.2110336994    0.0000000000    2.0998017451
      4  C         2.4307365655    0.0000000000    1.4020031763
      5  C         2.4310556426    0.0000000000   -0.0039152932
      6  C         1.2120607421    0.0000000000   -0.7002326481
      7  Cl       -1.5102782543    0.0000000000   -0.8683473377
      8  Br       -1.6640454799    0.0000000000    2.3302557891
      9  Br        1.1842708942    0.0000000000    4.0029399756
     10  I         4.2592194438    0.0000000000    2.5056529461
     11  I         4.2561549680    0.0000000000   -1.1119728066
     12  Br        1.1684152252    0.0000000000   -2.6030940271
   Point Group: c1    Number of degrees of freedom:    30


   Energy is -22250.335890070

 Hessian updated using BFGS update

 16 Hessian modes will be used to form the next step
  Hessian Eigenvalues:
     0.124442    0.133930    0.197318    0.201030    0.201316    0.246311
     0.249534    0.278735    0.330062    0.419710    0.427215    0.442925
     0.462310    0.464867    0.490529    0.614139

 Minimum search - taking simple RFO step
 Searching for Lamda that Minimizes Along All modes
 Value Taken    Lamda =  -0.00008851
 Step Taken.  Stepsize is  0.015092

                             Maximum     Tolerance    Cnvgd?
         Gradient           0.004127      0.000300      NO
         Displacement       0.008825      0.001200      NO
         Energy change     -0.000058      0.000001      NO


 New Cartesian Coordinates Obtained by Inverse Iteration

 Displacement from previous Coordinates is:  0.035300
 ----------------------------------------------------------------
             Standard Nuclear Orientation (Angstroms)
    I     Atom           X                Y                Z
 ----------------------------------------------------------------
    1      C      -0.0032720746     0.0000000000    -0.0002816359
    2      C      -0.0047390759     0.0000000000     1.4012889979
    3      C       1.2112243801     0.0000000000     2.1004718975
    4      C       2.4328427228     0.0000000000     1.4027224017
    5      C       2.4330022717     0.0000000000    -0.0043927818
    6      C       1.2122655533     0.0000000000    -0.7005897357
    7      Cl     -1.5095323546     0.0000000000    -0.8671431886
    8      Br     -1.6635348855     0.0000000000     2.3284964960
    9      Br      1.1730925004     0.0000000000     4.0040563390
   10      I       4.2666471109     0.0000000000     2.5041642314
   11      I       4.2624364727     0.0000000000    -1.1114134098
   12      Br      1.1580370602     0.0000000000    -2.6035096117
 ----------------------------------------------------------------
 Nuclear Repulsion Energy =        3926.14891625 hartrees
 There are      132 alpha and      132 beta electrons
 Applying Cartesian multipole field
    Component          Value
    ---------          -----
     (2,0,0)        1.00000E-11
     (0,2,0)        2.00000E-11
     (0,0,2)       -3.00000E-11
 Nucleus-field energy     =    -0.0000000753 hartrees
 Requested basis set is 6-311++G(d,p)
 There are 154 shells and 430 basis functions
 A cutoff of  1.0D-11 yielded   7128 shell pairs
 There are     62258 function pairs (     69240 Cartesian)
 Smallest overlap matrix eigenvalue = 3.47E-07

 Q-Chem warning in module stvman/mkSTV.C, line 318:

 Overlap eigenvalue is smaller than square root of threshold
 Use THRESH >= 12 to get rid of this warning

 Linear dependence detected in AO basis
 Tighter screening thresholds may be required for diffuse basis sets
 Use S2THRESH > 14 and THRESH = 14 in case of SCF convergence issues
 Number of orthogonalized atomic orbitals = 428
 Maximum deviation from orthogonality = 2.111E-10
 Guess MOs from SCF MO coefficient file

 -----------------------------------------------------------------------
  General SCF calculation program by
  Eric Jon Sundstrom, Paul Horn, Yuezhi Mao, Dmitri Zuev, Alec White,
  David Stuck, Shaama M.S., Shane Yost, Joonho Lee, David Small,
  Daniel Levine, Susi Lehtola, Hugh Burton, Evgeny Epifanovsky,
  Bang C. Huynh
 -----------------------------------------------------------------------
 Exchange:     0.2000 Hartree-Fock + 0.0800 Slater + 0.7200 B88
 Correlation:  0.1900 VWN1RPA + 0.8100 LYP
 Using SG-1 standard quadrature grid
 using 4 threads for integral computing
 -------------------------------------------------------
 OpenMP Integral computing Module                
 Release: version 2.0, May 2017, Q-Chem Inc. Pleasanton 
 -------------------------------------------------------
 A restricted SCF calculation will be
 performed using DIIS
 SCF converges when DIIS error is below 1.0e-08
 ---------------------------------------
  Cycle       Energy         DIIS error
 ---------------------------------------
    1  -22250.3358865218      5.31e-05  
    2  -22250.3359204322      2.04e-05  
    3  -22250.3358951196      3.75e-05  
    4  -22250.3359305953      3.31e-06  
    5  -22250.3359308769      7.45e-07  
    6  -22250.3359308817      5.37e-07  
    7  -22250.3359308871      1.24e-07  
    8  -22250.3359308889      4.28e-08  
    9  -22250.3359308875      1.16e-08  
   10  -22250.3359308855      4.18e-09  Convergence criterion met
 ---------------------------------------
 SCF time:   CPU 217.25s  wall 57.00s 
 SCF   energy in the final basis set =   -22250.3359308855
 Total energy in the final basis set =   -22250.3359308855

 --------------------------------------------------------------

                    Orbital Energies (a.u.)
 --------------------------------------------------------------

 Alpha MOs
 -- Occupied --
*****************-482.8568-482.8564-482.8563-176.3197-176.3194-165.7236
********-165.7213-165.7211-165.7210-165.7208-101.5825 -62.5097 -62.5093
-62.5092 -56.3304 -56.3301 -56.3299 -56.3263 -56.3259 -56.3258 -56.3258
-56.3255 -56.3254 -35.8161 -35.8159 -31.3097 -31.3094 -31.3033 -31.3031
-31.3028 -31.3025 -22.9600 -22.9598 -22.9587 -22.9584 -22.9583 -22.9580
-22.9539 -22.9539 -22.9536 -22.9536 -10.2884 -10.2827 -10.2818 -10.2813
-10.2741 -10.2736  -9.4973  -8.7185  -8.7182  -8.7181  -7.2624  -7.2522
 -7.2511  -6.5509  -6.5505  -6.5504  -6.5370  -6.5367  -6.5366  -6.5358
 -6.5356  -6.5355  -6.3656  -6.3653  -4.7786  -4.7783  -4.7633  -4.7630
 -4.7623  -4.7620  -2.6616  -2.6613  -2.6611  -2.6580  -2.6575  -2.6574
 -2.6571  -2.6567  -2.6566  -2.6460  -2.6459  -2.6457  -2.6456  -2.6456
 -2.6455  -2.0441  -2.0438  -2.0398  -2.0395  -2.0390  -2.0387  -2.0258
 -2.0255  -2.0255  -2.0252  -0.9535  -0.8952  -0.8716  -0.8291  -0.8175
 -0.7755  -0.7486  -0.6892  -0.6752  -0.6207  -0.6085  -0.5511  -0.5129
 -0.4631  -0.4623  -0.4502  -0.4350  -0.3964  -0.3930  -0.3835  -0.3813
 -0.3573  -0.3407  -0.3372  -0.3290  -0.3256  -0.3025  -0.2989  -0.2934
 -0.2893  -0.2645  -0.2620  -0.2499
 -- Virtual --
 -0.1101  -0.0709  -0.0694  -0.0539  -0.0468  -0.0258  -0.0055  -0.0006
  0.0134   0.0248   0.0291   0.0416   0.0462   0.0545   0.0597   0.0607
  0.0651   0.0672   0.0700   0.0723   0.0879   0.0897   0.0931   0.0948
  0.1001   0.1023   0.1075   0.1211   0.1336   0.1348   0.1413   0.1539
  0.1561   0.1625   0.1629   0.1721   0.1728   0.1808   0.1826   0.2027
  0.2071   0.2087   0.2103   0.2188   0.2221   0.2247   0.2363   0.2398
  0.2467   0.2522   0.2628   0.2796   0.2801   0.2826   0.2996   0.3139
  0.3430   0.3619   0.3714   0.3807   0.3910   0.3955   0.3970   0.4159
  0.4168   0.4194   0.4208   0.4297   0.4344   0.4366   0.4529   0.4532
  0.4652   0.4687   0.4775   0.4902   0.4914   0.5015   0.5020   0.5105
  0.5156   0.5185   0.5322   0.5346   0.5370   0.5454   0.5546   0.5610
  0.5628   0.5725   0.5884   0.6006   0.6016   0.6079   0.6398   0.6509
  0.6647   0.6849   0.6970   0.7055   0.7101   0.7165   0.7327   0.7478
  0.7542   0.7625   0.7745   0.7815   0.8100   0.8211   0.8322   0.8379
  0.8426   0.8484   0.8597   0.8944   0.9125   0.9255   0.9401   0.9476
  0.9493   0.9943   1.0279   1.0365   1.0548   1.0611   1.1097   1.1113
  1.1674   1.1867   1.2059   1.2123   1.2318   1.2364   1.2691   1.3385
  1.3410   1.3606   1.3742   1.3803   1.4154   1.4576   1.4627   1.4644
  1.5195   1.5315   1.5713   1.5994   1.7192   1.7274   1.7442   1.7659
  1.8116   1.8166   1.8418   1.8452   1.9009   1.9864   2.0064   2.0090
  2.0355   2.0463   2.0903   2.1073   2.1220   2.1775   2.2070   2.2339
  2.2474   2.2500   2.2590   2.2773   2.3004   2.3294   2.3528   2.4561
  2.4776   2.5628   2.5706   2.7057   2.7161   2.8210   2.8247   2.8261
  2.8889   2.9509   3.0380   3.0399   3.0558   3.1452   3.1809   3.3872
  3.4087   3.6240   3.8025   3.8195   3.9447   3.9650   3.9743   3.9830
  3.9876   3.9932   3.9972   4.0266   4.0278   4.0355   4.0501   4.0702
  4.0734   4.0740   4.0927   4.1169   4.1685   4.2022   4.2450   4.2488
  4.2791   4.3070   4.3719   4.4008   4.4261   4.4479   4.5666   4.7989
  5.9977   6.0377   6.0749   6.1035   6.1366   6.1964   6.6803   6.7706
  6.8216   7.5361   7.5493   7.5743   7.6440   7.6598   7.6698   7.7157
  7.7430   7.7885   9.7694  23.1733  23.7563  23.7571  23.9095  23.9189
 23.9952  25.8215  26.2157  26.6286  27.8551  27.9503  28.3381  28.3685
 28.3974  28.4059  28.4327  28.4419  28.5241  28.5300  28.5415  28.5441
 28.5601  28.5650  28.5955  28.6346  28.6899  28.7568  47.9422  48.0207
 48.0641 127.8805 127.9036 127.9322 127.9460 127.9596 127.9919 151.6521
151.7345 215.7620 289.7318 289.7457 289.7713 289.8414 289.8568 289.8711
289.9381 289.9660 290.01021020.74371020.84271020.89661901.81471901.9009
 --------------------------------------------------------------

          Ground-State Mulliken Net Atomic Charges

     Atom                 Charge (a.u.)
  ----------------------------------------
      1 C                     0.320401
      2 C                     0.085506
      3 C                    -0.344289
      4 C                     0.153280
      5 C                     0.076696
      6 C                    -0.384656
      7 Cl                    0.546677
      8 Br                   -0.182717
      9 Br                   -0.238827
     10 I                     0.104571
     11 I                     0.103837
     12 Br                   -0.240481
  ----------------------------------------
  Sum of atomic charges =     0.000000

 -----------------------------------------------------------------
                    Cartesian Multipole Moments
 -----------------------------------------------------------------
    Charge (ESU x 10^10)
                -0.0000
    Dipole Moment (Debye)
         X       0.5828      Y       0.0000      Z       0.1001
       Tot       0.5913
    Quadrupole Moments (Debye-Ang)
        XX    -150.0249     XY       0.0000     YY    -159.8921
        XZ      -0.2518     YZ      -0.0000     ZZ    -152.5601
    Octopole Moments (Debye-Ang^2)
       XXX    -777.3149    XXY       0.0000    XYY    -280.6557
       YYY       0.0000    XXZ    -112.5576    XYZ      -0.0000
       YYZ    -122.0742    XZZ    -261.8235    YZZ      -0.0000
       ZZZ    -349.2545
    Hexadecapole Moments (Debye-Ang^3)
      XXXX   -7142.3117   XXXY       0.0000   XXYY   -1334.7202
      XYYY       0.0000   YYYY    -203.8886   XXXZ    -496.3602
      XXYZ      -0.0000   XYYZ    -176.5935   YYYZ      -0.0000
      XXZZ   -1944.7767   XYZZ      -0.0000   YYZZ    -871.0606
      XZZZ    -495.3056   YZZZ      -0.0000   ZZZZ   -4644.2716
 -----------------------------------------------------------------
 Calculating analytic gradient of the SCF energy
 Gradient of SCF Energy
            1           2           3           4           5           6
    1  -0.0001276   0.0002827  -0.0001872   0.0000615   0.0000274  -0.0000971
    2  -0.0000000   0.0000000   0.0000000  -0.0000000   0.0000000   0.0000000
    3  -0.0001685   0.0000903  -0.0000946   0.0001821  -0.0002492   0.0002240
            7           8           9          10          11          12
    1   0.0002593   0.0001749  -0.0001197  -0.0000167  -0.0000302  -0.0002273
    2  -0.0000000  -0.0000000  -0.0000000  -0.0000000  -0.0000000   0.0000000
    3  -0.0000943   0.0001765  -0.0000974  -0.0000789   0.0000260   0.0000840
 Max gradient component =       2.827E-04
 RMS gradient           =       1.252E-04
 Gradient time:  CPU 99.30 s  wall 24.94 s
 Geometry Optimization Parameters
   NAtoms,    NIC,     NZ,  NCons,   NDum,   NFix, NCnnct, MaxDiis
       12      78      12       0       0       0       0       0

 Cartesian Hessian Update
 Hessian updated using BFGS update


** GEOMETRY OPTIMIZATION IN DELOCALIZED INTERNAL COORDINATES **
   Searching for a Minimum

   Optimization Cycle:   5

                       Coordinates (Angstroms)
     ATOM                X               Y               Z
      1  C        -0.0032720746    0.0000000000   -0.0002816359
      2  C        -0.0047390759    0.0000000000    1.4012889979
      3  C         1.2112243801    0.0000000000    2.1004718975
      4  C         2.4328427228    0.0000000000    1.4027224017
      5  C         2.4330022717    0.0000000000   -0.0043927818
      6  C         1.2122655533    0.0000000000   -0.7005897357
      7  Cl       -1.5095323546    0.0000000000   -0.8671431886
      8  Br       -1.6635348855    0.0000000000    2.3284964960
      9  Br        1.1730925004    0.0000000000    4.0040563390
     10  I         4.2666471109    0.0000000000    2.5041642314
     11  I         4.2624364727    0.0000000000   -1.1114134098
     12  Br        1.1580370602    0.0000000000   -2.6035096117
   Point Group: c1    Number of degrees of freedom:    30


   Energy is -22250.335930885

 Hessian updated using BFGS update

 17 Hessian modes will be used to form the next step
  Hessian Eigenvalues:
     0.124424    0.128356    0.197363    0.200995    0.201081    0.243283
     0.247717    0.249835    0.298930    0.330868    0.424798    0.427621
     0.445128    0.456817    0.464655    0.516178    0.618351

 Minimum search - taking simple RFO step
 Searching for Lamda that Minimizes Along All modes
 Value Taken    Lamda =  -0.00000454
 Step Taken.  Stepsize is  0.004124

                             Maximum     Tolerance    Cnvgd?
         Gradient           0.000898      0.000300      NO
         Displacement       0.003153      0.001200      NO
         Energy change     -0.000041      0.000001      NO


 New Cartesian Coordinates Obtained by Inverse Iteration

 Displacement from previous Coordinates is:  0.009581
 ----------------------------------------------------------------
             Standard Nuclear Orientation (Angstroms)
    I     Atom           X                Y                Z
 ----------------------------------------------------------------
    1      C      -0.0033862879     0.0000000000    -0.0001325690
    2      C      -0.0050552944     0.0000000000     1.4013647989
    3      C       1.2112347545     0.0000000000     2.1008511629
    4      C       2.4327985492     0.0000000000     1.4027183850
    5      C       2.4329196883     0.0000000000    -0.0043539813
    6      C       1.2122777626     0.0000000000    -0.7009601143
    7      Cl     -1.5112872666     0.0000000000    -0.8647079166
    8      Br     -1.6654298127     0.0000000000     2.3261010997
    9      Br      1.1745255299     0.0000000000     4.0047820466
   10      I       4.2673008809     0.0000000000     2.5040961724
   11      I       4.2627173452     0.0000000000    -1.1117014379
   12      Br      1.1598538324     0.0000000000    -2.6041876464
 ----------------------------------------------------------------
 Nuclear Repulsion Energy =        3925.59692656 hartrees
 There are      132 alpha and      132 beta electrons
 Applying Cartesian multipole field
    Component          Value
    ---------          -----
     (2,0,0)        1.00000E-11
     (0,2,0)        2.00000E-11
     (0,0,2)       -3.00000E-11
 Nucleus-field energy     =    -0.0000000752 hartrees
 Requested basis set is 6-311++G(d,p)
 There are 154 shells and 430 basis functions
 A cutoff of  1.0D-11 yielded   7129 shell pairs
 There are     62261 function pairs (     69243 Cartesian)
 Smallest overlap matrix eigenvalue = 3.47E-07

 Q-Chem warning in module stvman/mkSTV.C, line 318:

 Overlap eigenvalue is smaller than square root of threshold
 Use THRESH >= 12 to get rid of this warning

 Linear dependence detected in AO basis
 Tighter screening thresholds may be required for diffuse basis sets
 Use S2THRESH > 14 and THRESH = 14 in case of SCF convergence issues
 Number of orthogonalized atomic orbitals = 428
 Maximum deviation from orthogonality = 1.112E-10
 Guess MOs from SCF MO coefficient file

 -----------------------------------------------------------------------
  General SCF calculation program by
  Eric Jon Sundstrom, Paul Horn, Yuezhi Mao, Dmitri Zuev, Alec White,
  David Stuck, Shaama M.S., Shane Yost, Joonho Lee, David Small,
  Daniel Levine, Susi Lehtola, Hugh Burton, Evgeny Epifanovsky,
  Bang C. Huynh
 -----------------------------------------------------------------------
 Exchange:     0.2000 Hartree-Fock + 0.0800 Slater + 0.7200 B88
 Correlation:  0.1900 VWN1RPA + 0.8100 LYP
 Using SG-1 standard quadrature grid
 using 4 threads for integral computing
 -------------------------------------------------------
 OpenMP Integral computing Module                
 Release: version 2.0, May 2017, Q-Chem Inc. Pleasanton 
 -------------------------------------------------------
 A restricted SCF calculation will be
 performed using DIIS
 SCF converges when DIIS error is below 1.0e-08
 ---------------------------------------
  Cycle       Energy         DIIS error
 ---------------------------------------
    1  -22250.3359276865      1.43e-05  
    2  -22250.3359312648      3.44e-06  
    3  -22250.3359306704      5.94e-06  
    4  -22250.3359315245      1.13e-06  
    5  -22250.3359315552      3.30e-07  
    6  -22250.3359315566      1.54e-07  
    7  -22250.3359315568      5.12e-08  
    8  -22250.3359315563      1.29e-08  
    9  -22250.3359315571      3.65e-09  Convergence criterion met
 ---------------------------------------
 SCF time:   CPU 193.94s  wall 51.00s 
 SCF   energy in the final basis set =   -22250.3359315571
 Total energy in the final basis set =   -22250.3359315571

 --------------------------------------------------------------

                    Orbital Energies (a.u.)
 --------------------------------------------------------------

 Alpha MOs
 -- Occupied --
*****************-482.8568-482.8565-482.8563-176.3197-176.3194-165.7236
********-165.7213-165.7211-165.7210-165.7208-101.5824 -62.5097 -62.5094
-62.5092 -56.3305 -56.3301 -56.3300 -56.3263 -56.3260 -56.3259 -56.3258
-56.3256 -56.3254 -35.8161 -35.8159 -31.3097 -31.3094 -31.3033 -31.3031
-31.3028 -31.3025 -22.9600 -22.9598 -22.9587 -22.9584 -22.9583 -22.9580
-22.9539 -22.9539 -22.9536 -22.9536 -10.2885 -10.2828 -10.2819 -10.2814
-10.2742 -10.2736  -9.4973  -8.7186  -8.7183  -8.7181  -7.2623  -7.2522
 -7.2511  -6.5509  -6.5506  -6.5504  -6.5370  -6.5367  -6.5366  -6.5359
 -6.5357  -6.5356  -6.3656  -6.3653  -4.7786  -4.7783  -4.7632  -4.7629
 -4.7623  -4.7620  -2.6616  -2.6613  -2.6612  -2.6580  -2.6576  -2.6574
 -2.6571  -2.6568  -2.6567  -2.6460  -2.6459  -2.6458  -2.6457  -2.6456
 -2.6456  -2.0441  -2.0438  -2.0398  -2.0395  -2.0390  -2.0387  -2.0258
 -2.0255  -2.0255  -2.0252  -0.9534  -0.8950  -0.8715  -0.8291  -0.8175
 -0.7755  -0.7486  -0.6891  -0.6752  -0.6207  -0.6085  -0.5510  -0.5129
 -0.4630  -0.4622  -0.4502  -0.4350  -0.3965  -0.3929  -0.3834  -0.3813
 -0.3573  -0.3406  -0.3372  -0.3291  -0.3256  -0.3025  -0.2989  -0.2933
 -0.2893  -0.2645  -0.2620  -0.2499
 -- Virtual --
 -0.1102  -0.0710  -0.0695  -0.0540  -0.0469  -0.0259  -0.0055  -0.0006
  0.0134   0.0248   0.0291   0.0416   0.0461   0.0544   0.0596   0.0607
  0.0651   0.0672   0.0700   0.0723   0.0879   0.0897   0.0930   0.0947
  0.1001   0.1022   0.1075   0.1211   0.1336   0.1348   0.1413   0.1540
  0.1561   0.1625   0.1629   0.1721   0.1728   0.1808   0.1826   0.2025
  0.2071   0.2087   0.2103   0.2188   0.2221   0.2248   0.2363   0.2398
  0.2466   0.2521   0.2628   0.2796   0.2801   0.2825   0.2995   0.3138
  0.3429   0.3619   0.3713   0.3807   0.3910   0.3955   0.3970   0.4158
  0.4168   0.4194   0.4207   0.4297   0.4343   0.4366   0.4528   0.4532
  0.4651   0.4686   0.4776   0.4903   0.4914   0.5016   0.5020   0.5104
  0.5156   0.5185   0.5320   0.5346   0.5369   0.5454   0.5547   0.5611
  0.5627   0.5723   0.5884   0.6005   0.6015   0.6079   0.6398   0.6509
  0.6642   0.6846   0.6968   0.7055   0.7101   0.7164   0.7325   0.7478
  0.7541   0.7625   0.7745   0.7815   0.8100   0.8211   0.8319   0.8377
  0.8426   0.8485   0.8597   0.8943   0.9123   0.9257   0.9401   0.9475
  0.9492   0.9941   1.0278   1.0363   1.0547   1.0611   1.1096   1.1113
  1.1671   1.1869   1.2058   1.2122   1.2317   1.2362   1.2690   1.3385
  1.3407   1.3604   1.3741   1.3803   1.4154   1.4574   1.4625   1.4644
  1.5191   1.5314   1.5711   1.5993   1.7191   1.7273   1.7438   1.7659
  1.8114   1.8164   1.8419   1.8449   1.9008   1.9864   2.0062   2.0089
  2.0353   2.0463   2.0903   2.1071   2.1216   2.1773   2.2071   2.2336
  2.2474   2.2498   2.2590   2.2769   2.3002   2.3292   2.3526   2.4561
  2.4775   2.5627   2.5705   2.7056   2.7160   2.8208   2.8246   2.8260
  2.8888   2.9508   3.0378   3.0398   3.0554   3.1449   3.1806   3.3870
  3.4083   3.6236   3.8023   3.8192   3.9447   3.9650   3.9743   3.9831
  3.9876   3.9932   3.9971   4.0265   4.0277   4.0356   4.0501   4.0698
  4.0733   4.0740   4.0927   4.1168   4.1683   4.2022   4.2449   4.2487
  4.2789   4.3070   4.3718   4.4008   4.4261   4.4479   4.5663   4.7986
  5.9976   6.0377   6.0748   6.1033   6.1364   6.1961   6.6802   6.7705
  6.8212   7.5361   7.5493   7.5742   7.6439   7.6595   7.6696   7.7161
  7.7429   7.7883   9.7693  23.1732  23.7557  23.7569  23.9091  23.9181
 23.9944  25.8215  26.2156  26.6280  27.8550  27.9501  28.3380  28.3685
 28.3974  28.4058  28.4326  28.4418  28.5241  28.5300  28.5415  28.5441
 28.5601  28.5650  28.5955  28.6345  28.6898  28.7566  47.9422  48.0206
 48.0638 127.8805 127.9036 127.9321 127.9460 127.9595 127.9917 151.6521
151.7343 215.7618 289.7318 289.7456 289.7713 289.8413 289.8566 289.8709
289.9383 289.9658 290.01001020.74371020.84261020.89611901.81461901.9007
 --------------------------------------------------------------

          Ground-State Mulliken Net Atomic Charges

     Atom                 Charge (a.u.)
  ----------------------------------------
      1 C                     0.319004
      2 C                     0.087638
      3 C                    -0.344647
      4 C                     0.153653
      5 C                     0.077322
      6 C                    -0.386143
      7 Cl                    0.546497
      8 Br                   -0.182792
      9 Br                   -0.238499
     10 I                     0.104561
     11 I                     0.103795
     12 Br                   -0.240390
  ----------------------------------------
  Sum of atomic charges =     0.000000

 -----------------------------------------------------------------
                    Cartesian Multipole Moments
 -----------------------------------------------------------------
    Charge (ESU x 10^10)
                -0.0000
    Dipole Moment (Debye)
         X       0.5832      Y       0.0000      Z       0.0986
       Tot       0.5915
    Quadrupole Moments (Debye-Ang)
        XX    -150.0113     XY       0.0000     YY    -159.8977
        XZ      -0.2556     YZ       0.0000     ZZ    -152.5718
    Octopole Moments (Debye-Ang^2)
       XXX    -777.4631    XXY       0.0000    XYY    -280.6909
       YYY      -0.0000    XXZ    -112.5306    XYZ       0.0000
       YYZ    -122.0586    XZZ    -261.7234    YZZ       0.0000
       ZZZ    -349.2572
    Hexadecapole Moments (Debye-Ang^3)
      XXXX   -7145.2225   XXXY       0.0000   XXYY   -1335.2971
      XYYY       0.0000   YYYY    -203.9022   XXXZ    -496.3433
      XXYZ       0.0000   XYYZ    -176.5805   YYYZ       0.0000
      XXZZ   -1945.1635   XYZZ       0.0000   YYZZ    -871.0181
      XZZZ    -495.0441   YZZZ       0.0000   ZZZZ   -4643.9394
 -----------------------------------------------------------------
 Calculating analytic gradient of the SCF energy
 Gradient of SCF Energy
            1           2           3           4           5           6
    1  -0.0001834   0.0000014  -0.0000402   0.0000784   0.0000286   0.0000274
    2  -0.0000000  -0.0000000  -0.0000000   0.0000000   0.0000000  -0.0000000
    3   0.0000212  -0.0000707   0.0000009   0.0000657  -0.0001268   0.0000773
            7           8           9          10          11          12
    1  -0.0000696  -0.0000916   0.0000934   0.0000891   0.0000224   0.0000440
    2  -0.0000000  -0.0000000   0.0000000  -0.0000000   0.0000000  -0.0000000
    3   0.0002606  -0.0001455   0.0000980  -0.0000085  -0.0000661  -0.0001061
 Max gradient component =       2.606E-04
 RMS gradient           =       7.844E-05
 Gradient time:  CPU 99.44 s  wall 24.98 s
 Geometry Optimization Parameters
   NAtoms,    NIC,     NZ,  NCons,   NDum,   NFix, NCnnct, MaxDiis
       12      78      12       0       0       0       0       0

 Cartesian Hessian Update
 Hessian updated using BFGS update


** GEOMETRY OPTIMIZATION IN DELOCALIZED INTERNAL COORDINATES **
   Searching for a Minimum

   Optimization Cycle:   6

                       Coordinates (Angstroms)
     ATOM                X               Y               Z
      1  C        -0.0033862879    0.0000000000   -0.0001325690
      2  C        -0.0050552944    0.0000000000    1.4013647989
      3  C         1.2112347545    0.0000000000    2.1008511629
      4  C         2.4327985492    0.0000000000    1.4027183850
      5  C         2.4329196883    0.0000000000   -0.0043539813
      6  C         1.2122777626    0.0000000000   -0.7009601143
      7  Cl       -1.5112872666    0.0000000000   -0.8647079166
      8  Br       -1.6654298127    0.0000000000    2.3261010997
      9  Br        1.1745255299    0.0000000000    4.0047820466
     10  I         4.2673008809    0.0000000000    2.5040961724
     11  I         4.2627173452    0.0000000000   -1.1117014379
     12  Br        1.1598538324    0.0000000000   -2.6041876464
   Point Group: c1    Number of degrees of freedom:    30


   Energy is -22250.335931557

 Hessian updated using BFGS update

 18 Hessian modes will be used to form the next step
  Hessian Eigenvalues:
     0.124454    0.132516    0.198880    0.200893    0.201925    0.241242
     0.249792    0.249880    0.270879    0.324241    0.393975    0.426741
     0.428495    0.442096    0.463297    0.484971    0.569135    0.618818

 Minimum search - taking simple RFO step
 Searching for Lamda that Minimizes Along All modes
 Value Taken    Lamda =  -0.00000163
 Step Taken.  Stepsize is  0.001886

                             Maximum     Tolerance    Cnvgd?
         Gradient           0.000769      0.000300      NO
         Displacement       0.001502      0.001200      NO
         Energy change     -0.000001      0.000001     YES


 New Cartesian Coordinates Obtained by Inverse Iteration

 Displacement from previous Coordinates is:  0.004496
 ----------------------------------------------------------------
             Standard Nuclear Orientation (Angstroms)
    I     Atom           X                Y                Z
 ----------------------------------------------------------------
    1      C      -0.0033469388     0.0000000000    -0.0002141788
    2      C      -0.0050923369     0.0000000000     1.4014277067
    3      C       1.2112114574     0.0000000000     2.1007252949
    4      C       2.4326343748     0.0000000000     1.4026177100
    5      C       2.4328023996     0.0000000000    -0.0043036927
    6      C       1.2122610743     0.0000000000    -0.7009386534
    7      Cl     -1.5105951198     0.0000000000    -0.8660880788
    8      Br     -1.6646829732     0.0000000000     2.3275391959
    9      Br      1.1743916085     0.0000000000     4.0045014833
   10      I       4.2668409511     0.0000000000     2.5040277560
   11      I       4.2625087057     0.0000000000    -1.1114335885
   12      Br      1.1595364790     0.0000000000    -2.6039909546
 ----------------------------------------------------------------
 Nuclear Repulsion Energy =        3925.88150510 hartrees
 There are      132 alpha and      132 beta electrons
 Applying Cartesian multipole field
    Component          Value
    ---------          -----
     (2,0,0)        1.00000E-11
     (0,2,0)        2.00000E-11
     (0,0,2)       -3.00000E-11
 Nucleus-field energy     =    -0.0000000753 hartrees
 Requested basis set is 6-311++G(d,p)
 There are 154 shells and 430 basis functions
 A cutoff of  1.0D-11 yielded   7128 shell pairs
 There are     62258 function pairs (     69240 Cartesian)
 Smallest overlap matrix eigenvalue = 3.47E-07

 Q-Chem warning in module stvman/mkSTV.C, line 318:

 Overlap eigenvalue is smaller than square root of threshold
 Use THRESH >= 12 to get rid of this warning

 Linear dependence detected in AO basis
 Tighter screening thresholds may be required for diffuse basis sets
 Use S2THRESH > 14 and THRESH = 14 in case of SCF convergence issues
 Number of orthogonalized atomic orbitals = 428
 Maximum deviation from orthogonality = 1.571E-10
 Guess MOs from SCF MO coefficient file

 -----------------------------------------------------------------------
  General SCF calculation program by
  Eric Jon Sundstrom, Paul Horn, Yuezhi Mao, Dmitri Zuev, Alec White,
  David Stuck, Shaama M.S., Shane Yost, Joonho Lee, David Small,
  Daniel Levine, Susi Lehtola, Hugh Burton, Evgeny Epifanovsky,
  Bang C. Huynh
 -----------------------------------------------------------------------
 Exchange:     0.2000 Hartree-Fock + 0.0800 Slater + 0.7200 B88
 Correlation:  0.1900 VWN1RPA + 0.8100 LYP
 Using SG-1 standard quadrature grid
 using 4 threads for integral computing
 -------------------------------------------------------
 OpenMP Integral computing Module                
 Release: version 2.0, May 2017, Q-Chem Inc. Pleasanton 
 -------------------------------------------------------
 A restricted SCF calculation will be
 performed using DIIS
 SCF converges when DIIS error is below 1.0e-08
 ---------------------------------------
  Cycle       Energy         DIIS error
 ---------------------------------------
    1  -22250.3359315283      6.53e-06  
    2  -22250.3359322877      1.90e-06  
    3  -22250.3359320533      3.58e-06  
    4  -22250.3359323720      5.00e-07  
    5  -22250.3359323782      1.47e-07  
    6  -22250.3359323770      4.96e-08  
    7  -22250.3359323763      1.64e-08  
    8  -22250.3359323759      7.19e-09  Convergence criterion met
 ---------------------------------------
 SCF time:   CPU 174.75s  wall 47.00s 
 SCF   energy in the final basis set =   -22250.3359323759
 Total energy in the final basis set =   -22250.3359323759

 --------------------------------------------------------------

                    Orbital Energies (a.u.)
 --------------------------------------------------------------

 Alpha MOs
 -- Occupied --
*****************-482.8568-482.8565-482.8563-176.3197-176.3194-165.7236
********-165.7213-165.7211-165.7210-165.7208-101.5824 -62.5097 -62.5094
-62.5092 -56.3305 -56.3301 -56.3299 -56.3263 -56.3260 -56.3259 -56.3258
-56.3256 -56.3254 -35.8161 -35.8158 -31.3097 -31.3094 -31.3033 -31.3030
-31.3028 -31.3025 -22.9600 -22.9597 -22.9586 -22.9584 -22.9583 -22.9580
-22.9539 -22.9539 -22.9536 -22.9536 -10.2885 -10.2828 -10.2819 -10.2814
-10.2742 -10.2736  -9.4973  -8.7186  -8.7183  -8.7181  -7.2623  -7.2522
 -7.2511  -6.5509  -6.5506  -6.5504  -6.5371  -6.5367  -6.5366  -6.5359
 -6.5357  -6.5356  -6.3656  -6.3653  -4.7786  -4.7783  -4.7632  -4.7629
 -4.7623  -4.7620  -2.6616  -2.6613  -2.6612  -2.6580  -2.6576  -2.6574
 -2.6571  -2.6568  -2.6567  -2.6460  -2.6459  -2.6458  -2.6457  -2.6456
 -2.6456  -2.0441  -2.0438  -2.0398  -2.0395  -2.0390  -2.0387  -2.0258
 -2.0255  -2.0255  -2.0252  -0.9534  -0.8951  -0.8716  -0.8291  -0.8175
 -0.7755  -0.7486  -0.6892  -0.6752  -0.6207  -0.6085  -0.5511  -0.5129
 -0.4630  -0.4622  -0.4502  -0.4351  -0.3965  -0.3929  -0.3834  -0.3813
 -0.3573  -0.3406  -0.3372  -0.3291  -0.3256  -0.3025  -0.2989  -0.2933
 -0.2893  -0.2645  -0.2620  -0.2499
 -- Virtual --
 -0.1102  -0.0710  -0.0695  -0.0540  -0.0469  -0.0259  -0.0055  -0.0006
  0.0133   0.0248   0.0291   0.0416   0.0461   0.0545   0.0596   0.0607
  0.0651   0.0672   0.0700   0.0723   0.0879   0.0897   0.0930   0.0947
  0.1001   0.1023   0.1075   0.1211   0.1336   0.1348   0.1413   0.1539
  0.1561   0.1625   0.1629   0.1721   0.1728   0.1808   0.1827   0.2026
  0.2071   0.2087   0.2103   0.2189   0.2221   0.2247   0.2363   0.2398
  0.2467   0.2522   0.2628   0.2796   0.2801   0.2825   0.2995   0.3138
  0.3430   0.3618   0.3713   0.3807   0.3911   0.3955   0.3970   0.4158
  0.4168   0.4194   0.4208   0.4297   0.4343   0.4366   0.4529   0.4532
  0.4652   0.4687   0.4775   0.4903   0.4914   0.5016   0.5020   0.5104
  0.5156   0.5185   0.5321   0.5346   0.5370   0.5454   0.5547   0.5610
  0.5627   0.5724   0.5884   0.6006   0.6015   0.6079   0.6398   0.6509
  0.6644   0.6847   0.6969   0.7055   0.7101   0.7165   0.7326   0.7478
  0.7542   0.7625   0.7745   0.7815   0.8100   0.8211   0.8320   0.8377
  0.8426   0.8485   0.8597   0.8943   0.9123   0.9256   0.9401   0.9475
  0.9493   0.9942   1.0279   1.0363   1.0548   1.0611   1.1096   1.1113
  1.1672   1.1868   1.2058   1.2122   1.2317   1.2362   1.2690   1.3385
  1.3408   1.3605   1.3742   1.3805   1.4154   1.4575   1.4626   1.4644
  1.5193   1.5314   1.5711   1.5993   1.7191   1.7273   1.7439   1.7659
  1.8114   1.8164   1.8419   1.8450   1.9008   1.9864   2.0063   2.0089
  2.0354   2.0463   2.0903   2.1072   2.1217   2.1774   2.2070   2.2337
  2.2474   2.2499   2.2589   2.2771   2.3002   2.3292   2.3526   2.4561
  2.4775   2.5627   2.5705   2.7056   2.7160   2.8208   2.8246   2.8260
  2.8889   2.9509   3.0378   3.0398   3.0555   3.1450   3.1807   3.3872
  3.4084   3.6237   3.8024   3.8193   3.9447   3.9650   3.9742   3.9830
  3.9876   3.9932   3.9971   4.0265   4.0278   4.0355   4.0501   4.0699
  4.0734   4.0739   4.0927   4.1169   4.1684   4.2022   4.2449   4.2487
  4.2789   4.3070   4.3718   4.4008   4.4261   4.4479   4.5664   4.7987
  5.9977   6.0377   6.0748   6.1034   6.1365   6.1963   6.6803   6.7705
  6.8214   7.5361   7.5493   7.5743   7.6440   7.6596   7.6696   7.7160
  7.7430   7.7884   9.7693  23.1732  23.7559  23.7570  23.9093  23.9183
 23.9947  25.8215  26.2155  26.6280  27.8551  27.9502  28.3381  28.3685
 28.3974  28.4058  28.4327  28.4418  28.5241  28.5300  28.5415  28.5441
 28.5602  28.5650  28.5955  28.6346  28.6899  28.7567  47.9422  48.0206
 48.0639 127.8805 127.9036 127.9322 127.9460 127.9596 127.9918 151.6521
151.7344 215.7618 289.7318 289.7456 289.7713 289.8413 289.8567 289.8709
289.9382 289.9659 290.01011020.74371020.84261020.89631901.81471901.9008
 --------------------------------------------------------------

          Ground-State Mulliken Net Atomic Charges

     Atom                 Charge (a.u.)
  ----------------------------------------
      1 C                     0.319914
      2 C                     0.086712
      3 C                    -0.344717
      4 C                     0.153877
      5 C                     0.076832
      6 C                    -0.385724
      7 Cl                    0.546555
      8 Br                   -0.182683
      9 Br                   -0.238674
     10 I                     0.104526
     11 I                     0.103781
     12 Br                   -0.240399
  ----------------------------------------
  Sum of atomic charges =     0.000000

 -----------------------------------------------------------------
                    Cartesian Multipole Moments
 -----------------------------------------------------------------
    Charge (ESU x 10^10)
                -0.0000
    Dipole Moment (Debye)
         X       0.5833      Y       0.0000      Z       0.0995
       Tot       0.5917
    Quadrupole Moments (Debye-Ang)
        XX    -150.0233     XY       0.0000     YY    -159.8957
        XZ      -0.2562     YZ      -0.0000     ZZ    -152.5609
    Octopole Moments (Debye-Ang^2)
       XXX    -777.4408    XXY       0.0000    XYY    -280.6791
       YYY       0.0000    XXZ    -112.5451    XYZ       0.0000
       YYZ    -122.0685    XZZ    -261.7616    YZZ      -0.0000
       ZZZ    -349.2583
    Hexadecapole Moments (Debye-Ang^3)
      XXXX   -7144.0197   XXXY       0.0000   XXYY   -1335.0246
      XYYY       0.0000   YYYY    -203.8973   XXXZ    -496.3681
      XXYZ       0.0000   XYYZ    -176.5823   YYYZ      -0.0000
      XXZZ   -1944.9873   XYZZ       0.0000   YYZZ    -871.0667
      XZZZ    -495.1357   YZZZ      -0.0000   ZZZZ   -4644.1663
 -----------------------------------------------------------------
 Calculating analytic gradient of the SCF energy
 Gradient of SCF Energy
            1           2           3           4           5           6
    1  -0.0000889   0.0000451   0.0000013   0.0000161  -0.0000102   0.0000152
    2  -0.0000000   0.0000000   0.0000000  -0.0000000   0.0000000   0.0000000
    3  -0.0000480   0.0000370  -0.0000160   0.0000203  -0.0000602   0.0000539
            7           8           9          10          11          12
    1   0.0000123  -0.0000069   0.0000460   0.0000175  -0.0000184  -0.0000291
    2  -0.0000000  -0.0000000   0.0000000  -0.0000000  -0.0000000   0.0000000
    3   0.0000413   0.0000455   0.0000128  -0.0000397  -0.0000231  -0.0000238
 Max gradient component =       8.892E-05
 RMS gradient           =       2.974E-05
 Gradient time:  CPU 99.65 s  wall 25.03 s
 Geometry Optimization Parameters
   NAtoms,    NIC,     NZ,  NCons,   NDum,   NFix, NCnnct, MaxDiis
       12      78      12       0       0       0       0       0

 Cartesian Hessian Update
 Hessian updated using BFGS update


** GEOMETRY OPTIMIZATION IN DELOCALIZED INTERNAL COORDINATES **
   Searching for a Minimum

   Optimization Cycle:   7

                       Coordinates (Angstroms)
     ATOM                X               Y               Z
      1  C        -0.0033469388    0.0000000000   -0.0002141788
      2  C        -0.0050923369    0.0000000000    1.4014277067
      3  C         1.2112114574    0.0000000000    2.1007252949
      4  C         2.4326343748    0.0000000000    1.4026177100
      5  C         2.4328023996    0.0000000000   -0.0043036927
      6  C         1.2122610743    0.0000000000   -0.7009386534
      7  Cl       -1.5105951198    0.0000000000   -0.8660880788
      8  Br       -1.6646829732    0.0000000000    2.3275391959
      9  Br        1.1743916085    0.0000000000    4.0045014833
     10  I         4.2668409511    0.0000000000    2.5040277560
     11  I         4.2625087057    0.0000000000   -1.1114335885
     12  Br        1.1595364790    0.0000000000   -2.6039909546
   Point Group: c1    Number of degrees of freedom:    30


   Energy is -22250.335932376

 Hessian updated using BFGS update

 19 Hessian modes will be used to form the next step
  Hessian Eigenvalues:
     0.124459    0.132460    0.196682    0.200804    0.201844    0.237625
     0.249782    0.249852    0.249984    0.275306    0.322759    0.391671
     0.426886    0.430019    0.440760    0.462138    0.491327    0.575472
     0.615813

 Minimum search - taking simple RFO step
 Searching for Lamda that Minimizes Along All modes
 Value Taken    Lamda =   0.00000000
 Step Taken.  Stepsize is  0.000351

                             Maximum     Tolerance    Cnvgd?
         Gradient           0.000060      0.000300     YES
         Displacement       0.000216      0.001200     YES
         Energy change     -0.000001      0.000001     YES


                       Distance Matrix (Angstroms)
             C (  1)   C (  2)   C (  3)   C (  4)   C (  5)   C (  6)
   C (  2)  1.401643
   C (  3)  2.426747  1.403001
   C (  4)  2.811039  2.437727  1.406850
   C (  5)  2.436153  2.814145  2.433810  1.406921
   C (  6)  1.403110  2.429381  2.801664  2.431925  1.405355
   Cl(  7)  1.738256  2.721795  4.026191  4.549295  4.036466  2.727860
   Br(  8)  2.859803  1.900506  2.884825  4.200415  4.714539  4.177138
   Br(  9)  4.174304  2.857827  1.904132  2.890151  4.201680  4.705593
   I ( 10)  4.950326  4.411932  3.082130  2.139490  3.107318  4.427445
   I ( 11)  4.408212  4.952463  4.430393  3.109485  2.138589  3.077745
   Br( 12)  2.851658  4.171299  4.705000  4.204009  2.894750  1.903783
             Cl(  7)   Br(  8)   Br(  9)   I ( 10)   I ( 11)
   Br(  8)  3.197342
   Br(  9)  5.561636  3.297355
   I ( 10)  6.688531  5.934149  3.437247
   I ( 11)  5.778315  6.852601  5.975722  3.615464
   Br( 12)  3.185892  5.682975  6.608509  5.978896  3.443278

 Final energy is   -22250.335932375885     


 ******************************
 **  OPTIMIZATION CONVERGED  **
 ******************************

                       Coordinates (Angstroms)
     ATOM                X               Y               Z
      1  C        -0.0033469388    0.0000000000   -0.0002141788
      2  C        -0.0050923369    0.0000000000    1.4014277067
      3  C         1.2112114574    0.0000000000    2.1007252949
      4  C         2.4326343748    0.0000000000    1.4026177100
      5  C         2.4328023996    0.0000000000   -0.0043036927
      6  C         1.2122610743    0.0000000000   -0.7009386534
      7  Cl       -1.5105951198    0.0000000000   -0.8660880788
      8  Br       -1.6646829732    0.0000000000    2.3275391959
      9  Br        1.1743916085    0.0000000000    4.0045014833
     10  I         4.2668409511    0.0000000000    2.5040277560
     11  I         4.2625087057    0.0000000000   -1.1114335885
     12  Br        1.1595364790    0.0000000000   -2.6039909546

Z-matrix Print:
$molecule
0 1
I 
C  1 2.139490
C  2 1.406850 1 119.265652
C  3 1.403001 2 120.353584 1 -180.000000 0
C  4 1.401643 3 119.824825 2 -0.000000 0
C  5 1.403110 4 120.032195 3 -0.000000 0
C  6 1.405355 5 120.323200 4 -0.000000 0
Cl 5 1.738256 4 119.804871 3 -180.000000 0
Br 4 1.900506 3 120.940733 2 -180.000000 0
Br 6 1.903783 5 118.373858 4 -180.000000 0
Br 3 1.904132 2 120.858230 1 -0.000000 0
I  7 2.138589 6 119.106496 5 -180.000000 0
$end


 --------------------------------------------------------------

                    Orbital Energies (a.u.)
 --------------------------------------------------------------

 Alpha MOs
 -- Occupied --
*****************-482.8568-482.8565-482.8563-176.3197-176.3194-165.7236
********-165.7213-165.7211-165.7210-165.7208-101.5824 -62.5097 -62.5094
-62.5092 -56.3305 -56.3301 -56.3299 -56.3263 -56.3260 -56.3259 -56.3258
-56.3256 -56.3254 -35.8161 -35.8158 -31.3097 -31.3094 -31.3033 -31.3030
-31.3028 -31.3025 -22.9600 -22.9597 -22.9586 -22.9584 -22.9583 -22.9580
-22.9539 -22.9539 -22.9536 -22.9536 -10.2885 -10.2828 -10.2819 -10.2814
-10.2742 -10.2736  -9.4973  -8.7186  -8.7183  -8.7181  -7.2623  -7.2522
 -7.2511  -6.5509  -6.5506  -6.5504  -6.5371  -6.5367  -6.5366  -6.5359
 -6.5357  -6.5356  -6.3656  -6.3653  -4.7786  -4.7783  -4.7632  -4.7629
 -4.7623  -4.7620  -2.6616  -2.6613  -2.6612  -2.6580  -2.6576  -2.6574
 -2.6571  -2.6568  -2.6567  -2.6460  -2.6459  -2.6458  -2.6457  -2.6456
 -2.6456  -2.0441  -2.0438  -2.0398  -2.0395  -2.0390  -2.0387  -2.0258
 -2.0255  -2.0255  -2.0252  -0.9534  -0.8951  -0.8716  -0.8291  -0.8175
 -0.7755  -0.7486  -0.6892  -0.6752  -0.6207  -0.6085  -0.5511  -0.5129
 -0.4630  -0.4622  -0.4502  -0.4351  -0.3965  -0.3929  -0.3834  -0.3813
 -0.3573  -0.3406  -0.3372  -0.3291  -0.3256  -0.3025  -0.2989  -0.2933
 -0.2893  -0.2645  -0.2620  -0.2499
 -- Virtual --
 -0.1102  -0.0710  -0.0695  -0.0540  -0.0469  -0.0259  -0.0055  -0.0006
  0.0133   0.0248   0.0291   0.0416   0.0461   0.0545   0.0596   0.0607
  0.0651   0.0672   0.0700   0.0723   0.0879   0.0897   0.0930   0.0947
  0.1001   0.1023   0.1075   0.1211   0.1336   0.1348   0.1413   0.1539
  0.1561   0.1625   0.1629   0.1721   0.1728   0.1808   0.1827   0.2026
  0.2071   0.2087   0.2103   0.2189   0.2221   0.2247   0.2363   0.2398
  0.2467   0.2522   0.2628   0.2796   0.2801   0.2825   0.2995   0.3138
  0.3430   0.3618   0.3713   0.3807   0.3911   0.3955   0.3970   0.4158
  0.4168   0.4194   0.4208   0.4297   0.4343   0.4366   0.4529   0.4532
  0.4652   0.4687   0.4775   0.4903   0.4914   0.5016   0.5020   0.5104
  0.5156   0.5185   0.5321   0.5346   0.5370   0.5454   0.5547   0.5610
  0.5627   0.5724   0.5884   0.6006   0.6015   0.6079   0.6398   0.6509
  0.6644   0.6847   0.6969   0.7055   0.7101   0.7165   0.7326   0.7478
  0.7542   0.7625   0.7745   0.7815   0.8100   0.8211   0.8320   0.8377
  0.8426   0.8485   0.8597   0.8943   0.9123   0.9256   0.9401   0.9475
  0.9493   0.9942   1.0279   1.0363   1.0548   1.0611   1.1096   1.1113
  1.1672   1.1868   1.2058   1.2122   1.2317   1.2362   1.2690   1.3385
  1.3408   1.3605   1.3742   1.3805   1.4154   1.4575   1.4626   1.4644
  1.5193   1.5314   1.5711   1.5993   1.7191   1.7273   1.7439   1.7659
  1.8114   1.8164   1.8419   1.8450   1.9008   1.9864   2.0063   2.0089
  2.0354   2.0463   2.0903   2.1072   2.1217   2.1774   2.2070   2.2337
  2.2474   2.2499   2.2589   2.2771   2.3002   2.3292   2.3526   2.4561
  2.4775   2.5627   2.5705   2.7056   2.7160   2.8208   2.8246   2.8260
  2.8889   2.9509   3.0378   3.0398   3.0555   3.1450   3.1807   3.3872
  3.4084   3.6237   3.8024   3.8193   3.9447   3.9650   3.9742   3.9830
  3.9876   3.9932   3.9971   4.0265   4.0278   4.0355   4.0501   4.0699
  4.0734   4.0739   4.0927   4.1169   4.1684   4.2022   4.2449   4.2487
  4.2789   4.3070   4.3718   4.4008   4.4261   4.4479   4.5664   4.7987
  5.9977   6.0377   6.0748   6.1034   6.1365   6.1963   6.6803   6.7705
  6.8214   7.5361   7.5493   7.5743   7.6440   7.6596   7.6696   7.7160
  7.7430   7.7884   9.7693  23.1732  23.7559  23.7570  23.9093  23.9183
 23.9947  25.8215  26.2155  26.6280  27.8551  27.9502  28.3381  28.3685
 28.3974  28.4058  28.4327  28.4418  28.5241  28.5300  28.5415  28.5441
 28.5602  28.5650  28.5955  28.6346  28.6899  28.7567  47.9422  48.0206
 48.0639 127.8805 127.9036 127.9322 127.9460 127.9596 127.9918 151.6521
151.7344 215.7618 289.7318 289.7456 289.7713 289.8413 289.8567 289.8709
289.9382 289.9659 290.01011020.74371020.84261020.89631901.81471901.9008
 --------------------------------------------------------------

          Ground-State Mulliken Net Atomic Charges

     Atom                 Charge (a.u.)
  ----------------------------------------
      1 C                     0.319914
      2 C                     0.086712
      3 C                    -0.344717
      4 C                     0.153877
      5 C                     0.076832
      6 C                    -0.385724
      7 Cl                    0.546555
      8 Br                   -0.182683
      9 Br                   -0.238674
     10 I                     0.104526
     11 I                     0.103781
     12 Br                   -0.240399
  ----------------------------------------
  Sum of atomic charges =     0.000000

 -----------------------------------------------------------------
                    Cartesian Multipole Moments
 -----------------------------------------------------------------
    Charge (ESU x 10^10)
                -0.0000
    Dipole Moment (Debye)
         X       0.5833      Y       0.0000      Z       0.0995
       Tot       0.5917
    Quadrupole Moments (Debye-Ang)
        XX    -150.0233     XY       0.0000     YY    -159.8957
        XZ      -0.2562     YZ      -0.0000     ZZ    -152.5609
    Octopole Moments (Debye-Ang^2)
       XXX    -777.4408    XXY       0.0000    XYY    -280.6791
       YYY       0.0000    XXZ    -112.5451    XYZ       0.0000
       YYZ    -122.0685    XZZ    -261.7616    YZZ      -0.0000
       ZZZ    -349.2583
    Hexadecapole Moments (Debye-Ang^3)
      XXXX   -7144.0197   XXXY       0.0000   XXYY   -1335.0246
      XYYY       0.0000   YYYY    -203.8973   XXXZ    -496.3681
      XXYZ       0.0000   XYYZ    -176.5823   YYYZ      -0.0000
      XXZZ   -1944.9873   XYZZ       0.0000   YYZZ    -871.0667
      XZZZ    -495.1357   YZZZ      -0.0000   ZZZZ   -4644.1663
 -----------------------------------------------------------------
Archival summary:
1\1\garfield\OPT\ProcedureUnspecified\BasisUnspecified\2r3l16\taweetha\SatNov3009:50:122019SatNov3009:50:122019\0\\#,OPT,ProcedureUnspecified,BasisUnspecified,\\0,1\I\C,1,2.13949\C,2,1.40685,1,119.266\C,3,1.403,2,120.354,1,-180,0\C,4,1.40164,3,119.825,2,-0,0\C,5,1.40311,4,120.032,3,-0,0\C,6,1.40535,5,120.323,4,-0,0\Cl,5,1.73826,4,119.805,3,-180,0\Br,4,1.90051,3,120.941,2,-180,0\Br,6,1.90378,5,118.374,4,-180,0\Br,3,1.90413,2,120.858,1,-0,0\I,7,2.13859,6,119.106,5,-180,0\\\@

 Total job time:  620.23s(wall), 2364.11s(cpu) 
 Sat Nov 30 09:50:12 2019

        *************************************************************
        *                                                           *
        *  Thank you very much for using Q-Chem.  Have a nice day.  *
        *                                                           *
        *************************************************************


 
User input: 2 of 2 
 
                  Welcome to Q-Chem
     A Quantum Leap Into The Future Of Chemistry


 Q-Chem 5.2 (devel), Q-Chem, Inc., Pleasanton, CA (2019)

 Yihan Shao,  Zhengting Gan,  E. Epifanovsky,  A. T. B. Gilbert,  M. Wormit,  
 J. Kussmann,  A. W. Lange,  A. Behn,  Jia Deng,  Xintian Feng,  D. Ghosh,  
 M. Goldey,  P. R. Horn,  L. D. Jacobson,  I. Kaliman,  T. Kus,  A. Landau,  
 Jie Liu,  E. I. Proynov,  R. M. Richard,  R. P. Steele,  E. J. Sundstrom,  
 H. L. Woodcock III,  P. M. Zimmerman,  D. Zuev,  B. Albrecht,  E. Alguire,  
 S. A. Baeppler,  D. Barton,  Z. Benda,  Y. A. Bernard,  E. J. Berquist,  
 K. B. Bravaya,  H. Burton,  D. Casanova,  Chun-Min Chang,  Yunqing Chen,  
 A. Chien,  K. D. Closser,  M. P. Coons,  S. Coriani,  S. Dasgupta,  
 A. L. Dempwolff,  M. Diedenhofen,  Hainam Do,  R. G. Edgar,  Po-Tung Fang,  
 S. Faraji,  S. Fatehi,  Qingguo Feng,  K. D. Fenk,  J. Fosso-Tande,  
 J. Gayvert,  Qinghui Ge,  A. Ghysels,  G. Gidofalvi,  J. Gomes,  
 J. Gonthier,  A. Gunina,  D. Hait,  M. W. D. Hanson-Heine,  
 P. H. P. Harbach,  A. W. Hauser,  M. F. Herbst,  J. E. Herr,  
 E. G. Hohenstein,  Z. C. Holden,  Kerwin Hui,  B. C. Huynh,  T.-C. Jagau,  
 Hyunjun Ji,  B. Kaduk,  K. Khistyaev,  Jaehoon Kim,  P. Klunzinger,  K. Koh,  
 D. Kosenkov,  L. Koulias,  T. Kowalczyk,  C. M. Krauter,  A. Kunitsa,  
 Ka Un Lao,  A. Laurent,  K. V. Lawler,  Joonho Lee,  D. Lefrancois,  
 S. Lehtola,  D. S. Levine,  Yi-Pei Li,  You-Sheng Lin,  Fenglai Liu,  
 E. Livshits,  A. Luenser,  P. Manohar,  E. Mansoor,  S. F. Manzer,  
 Shan-Ping Mao,  Yuezhi Mao,  N. Mardirossian,  A. V. Marenich,  
 T. Markovich,  L. A. Martinez-Martinez,  S. A. Maurer,  N. J. Mayhall,  
 S. C. McKenzie,  J.-M. Mewes,  P. Morgante,  A. F. Morrison,  
 J. W. Mullinax,  K. Nanda,  T. S. Nguyen-Beck,  R. Olivares-Amaya,  
 J. A. Parkhill,  Zheng Pei,  T. M. Perrine,  F. Plasser,  P. Pokhilko,  
 S. Prager,  A. Prociuk,  E. Ramos,  D. R. Rehn,  F. Rob,  M. Scheurer,  
 M. Schneider,  N. Sergueev,  S. M. Sharada,  S. Sharma,  D. W. Small,  
 T. Stauch,  T. Stein,  Yu-Chuan Su,  A. J. W. Thom,  A. Tkatchenko,  
 T. Tsuchimochi,  N. M. Tubman,  L. Vogt,  M. L. Vidal,  O. Vydrov,  
 M. A. Watson,  J. Wenzel,  M. de Wergifosse,  T. A. Wesolowski,  A. White,  
 J. Witte,  A. Yamada,  Jun Yang,  K. Yao,  S. Yeganeh,  S. R. Yost,  
 Zhi-Qiang You,  A. Zech,  Igor Ying Zhang,  Xing Zhang,  Yan Zhao,  
 Ying Zhu,  B. R. Brooks,  G. K. L. Chan,  C. J. Cramer,  M. S. Gordon,  
 W. J. Hehre,  A. Klamt,  M. W. Schmidt,  C. D. Sherrill,  D. G. Truhlar,  
 A. Aspuru-Guzik,  R. Baer,  A. T. Bell,  N. A. Besley,  Jeng-Da Chai,  
 A. E. DePrince, III,  R. A. DiStasio Jr.,  A. Dreuw,  B. D. Dunietz,  
 T. R. Furlani,  Chao-Ping Hsu,  Yousung Jung,  Jing Kong,  D. S. Lambrecht,  
 WanZhen Liang,  C. Ochsenfeld,  V. A. Rassolov,  L. V. Slipchenko,  
 J. E. Subotnik,  T. Van Voorhis,  J. M. Herbert,  A. I. Krylov,  
 P. M. W. Gill,  M. Head-Gordon

 Contributors to earlier versions of Q-Chem not listed above: 
 R. D. Adamson,  B. Austin,  J. Baker,  G. J. O. Beran,  K. Brandhorst,  
 S. T. Brown,  E. F. C. Byrd,  A. K. Chakraborty,  C.-L. Cheng,  
 Siu Hung Chien,  D. M. Chipman,  D. L. Crittenden,  H. Dachsel,  
 R. J. Doerksen,  A. D. Dutoi,  L. Fusti-Molnar,  W. A. Goddard III,  
 A. Golubeva-Zadorozhnaya,  S. R. Gwaltney,  G. Hawkins,  A. Heyden,  
 S. Hirata,  G. Kedziora,  F. J. Keil,  C. Kelley,  Jihan Kim,  R. A. King,  
 R. Z. Khaliullin,  P. P. Korambath,  W. Kurlancheek,  A. M. Lee,  M. S. Lee,  
 S. V. Levchenko,  Ching Yeh Lin,  D. Liotard,  R. C. Lochan,  I. Lotan,  
 P. E. Maslen,  N. Nair,  D. P. O'Neill,  D. Neuhauser,  E. Neuscamman,  
 C. M. Oana,  R. Olson,  B. Peters,  R. Peverati,  P. A. Pieniazek,  
 Y. M. Rhee,  J. Ritchie,  M. A. Rohrdanz,  E. Rosta,  N. J. Russ,  
 H. F. Schaefer III,  N. E. Schultz,  N. Shenvi,  A. C. Simmonett,  A. Sodt,  
 D. Stuck,  K. S. Thanthiriwatte,  V. Vanovschi,  Tao Wang,  A. Warshel,  
 C. F. Williams,  Q. Wu,  X. Xu,  W. Zhang

 Please cite Q-Chem as follows:
 Y. Shao et al., Mol. Phys. 113, 184-215 (2015)
 DOI: 10.1080/00268976.2014.952696

 Q-Chem 5.2.1 for Intel X86 EM64T Linux

 Parts of Q-Chem use Armadillo 8.300.2 (Tropical Shenanigans).
 http://arma.sourceforge.net/

 Q-Chem begins on Sat Nov 30 09:50:12 2019  

Host: 
0

     Scratch files written to /scratch/taweetham/qchem27550//
NAlpha2: 264
NElect   264
Mult     1
The previous job contains 0 fragments, simply inherited here

Checking the input file for inconsistencies... 	...done.

--------------------------------------------------------------
User input:
--------------------------------------------------------------

$MOLECULE
READ
$END

$REM
   JOB_TYPE 	FREQUENCY
   BASIS 	6-311++G**
   METHOD	B3LYP	
$END


--------------------------------------------------------------
 ----------------------------------------------------------------
             Standard Nuclear Orientation (Angstroms)
    I     Atom           X                Y                Z
 ----------------------------------------------------------------
    1      C      -0.9482847610    -1.8081727670     0.0000000000
    2      C      -1.8286613087    -0.7175123451    -0.0000000000
    3      C      -1.3198214354     0.5899638575    -0.0000000000
    4      C       0.0693658331     0.8121954393    -0.0000000000
    5      C       0.9518247104    -0.2835664835     0.0000000000
    6      C       0.4380143517    -1.5916262338     0.0000000000
    7      Cl     -1.5792789310    -3.4278582449     0.0000000000
    8      Br     -3.7021314246    -1.0369388555    -0.0000000000
    9      Br     -2.5424232833     2.0497461010    -0.0000000000
   10      I       0.8073189815     2.8203894053    -0.0000000000
   11      I       3.0713226480     0.0015479943     0.0000000000
   12      Br      1.5904150256    -3.1070009831     0.0000000000
 ----------------------------------------------------------------
 Molecular Point Group                 Cs    NOp =  2
 Largest Abelian Subgroup              Cs    NOp =  2
 Nuclear Repulsion Energy =        3925.88150510 hartrees
 There are      132 alpha and      132 beta electrons
 Requested basis set is 6-311++G(d,p)
 There are 154 shells and 430 basis functions

 Total QAlloc Memory Limit   2000 MB
 Mega-Array Size       188 MB
 MEM_STATIC part       192 MB

                       Distance Matrix (Angstroms)
             C (  1)   C (  2)   C (  3)   C (  4)   C (  5)   C (  6)
   C (  2)  1.401643
   C (  3)  2.426747  1.403001
   C (  4)  2.811039  2.437727  1.406850
   C (  5)  2.436153  2.814145  2.433810  1.406921
   C (  6)  1.403110  2.429381  2.801664  2.431925  1.405355
   Cl(  7)  1.738256  2.721795  4.026191  4.549295  4.036466  2.727860
   Br(  8)  2.859803  1.900506  2.884825  4.200415  4.714539  4.177138
   Br(  9)  4.174304  2.857827  1.904132  2.890151  4.201680  4.705593
   I ( 10)  4.950326  4.411932  3.082130  2.139490  3.107318  4.427445
   I ( 11)  4.408212  4.952463  4.430393  3.109485  2.138589  3.077745
   Br( 12)  2.851658  4.171299  4.705000  4.204009  2.894750  1.903783
             Cl(  7)   Br(  8)   Br(  9)   I ( 10)   I ( 11)
   Br(  8)  3.197342
   Br(  9)  5.561636  3.297355
   I ( 10)  6.688531  5.934149  3.437247
   I ( 11)  5.778315  6.852601  5.975722  3.615464
   Br( 12)  3.185892  5.682975  6.608509  5.978896  3.443278

 A cutoff of  1.0D-11 yielded   7128 shell pairs
 There are     62258 function pairs (     69240 Cartesian)
 Smallest overlap matrix eigenvalue = 3.47E-07

 Q-Chem warning in module stvman/mkSTV.C, line 318:

 Overlap eigenvalue is smaller than square root of threshold
 Use THRESH >= 12 to get rid of this warning

 Linear dependence detected in AO basis
 Tighter screening thresholds may be required for diffuse basis sets
 Use S2THRESH > 14 and THRESH = 14 in case of SCF convergence issues
 Number of orthogonalized atomic orbitals = 428
 Maximum deviation from orthogonality = 1.407E-10
 Guess from superposition of atomic densities
 Warning:  Energy on first SCF cycle will be non-variational
 SAD guess density has 264.000000 electrons

 -----------------------------------------------------------------------
  General SCF calculation program by
  Eric Jon Sundstrom, Paul Horn, Yuezhi Mao, Dmitri Zuev, Alec White,
  David Stuck, Shaama M.S., Shane Yost, Joonho Lee, David Small,
  Daniel Levine, Susi Lehtola, Hugh Burton, Evgeny Epifanovsky,
  Bang C. Huynh
 -----------------------------------------------------------------------
 Exchange:     0.2000 Hartree-Fock + 0.0800 Slater + 0.7200 B88
 Correlation:  0.1900 VWN1RPA + 0.8100 LYP
 Using SG-1 standard quadrature grid
 using 4 threads for integral computing
 -------------------------------------------------------
 OpenMP Integral computing Module                
 Release: version 2.0, May 2017, Q-Chem Inc. Pleasanton 
 -------------------------------------------------------
 A restricted SCF calculation will be
 performed using DIIS
 SCF converges when DIIS error is below 1.0e-08
 ---------------------------------------
  Cycle       Energy         DIIS error
 ---------------------------------------
    1  -22252.5749664089      2.73e-02  
    2  -22250.2907214314      1.86e-03  
    3  -22250.2165714690      2.50e-03  
    4  -22250.3122081884      9.12e-04  
    5  -22250.3340863026      1.42e-04  
    6  -22250.3342395122      1.02e-04  
    7  -22250.3344857039      2.00e-05  
    8  -22250.3344939944      4.00e-06  
    9  -22250.3344942566      1.62e-06  
   10  -22250.3344943011      8.06e-07  
   11  -22250.3344943146      2.43e-07  
   12  -22250.3344943157      7.65e-08  
   13  -22250.3344943162      2.58e-08  
   14  -22250.3344943191      2.76e-09  Convergence criterion met
 ---------------------------------------
 SCF time:   CPU 314.62s  wall 83.00s 
 SCF   energy in the final basis set =   -22250.3344943191
 Total energy in the final basis set =   -22250.3344943191

 --------------------------------------------------------------
             Orbital Energies (a.u.) and Symmetries
 --------------------------------------------------------------

 Alpha MOs, Restricted
 -- Occupied --                  
*******-1165.89 -482.86 -482.86 -482.86 -176.32 -176.32 -165.72
  1 A'    2 A'    3 A'    4 A'    5 A'    6 A'    7 A'    8 A'                 
-165.72 -165.72 -165.72 -165.72 -165.72 -101.58  -62.51  -62.51
  9 A'    1 A"   10 A'    2 A"   11 A'   12 A'   13 A'   14 A'                 
-62.509 -56.331 -56.330 -56.330 -56.326 -56.326 -56.326 -56.326
 15 A'   16 A'   17 A'   18 A'    3 A"    4 A"   19 A'    5 A"                 
-56.326 -56.325 -35.816 -35.816 -31.310 -31.310 -31.303 -31.303
 20 A'   21 A'   22 A'   23 A'   24 A'   25 A'    6 A"    7 A"                 
-31.303 -31.303 -22.960 -22.960 -22.959 -22.958 -22.958 -22.958
 26 A'   27 A'   28 A'   29 A'    8 A"    9 A"   30 A'   31 A'                 
-22.954 -22.954 -22.954 -22.954 -10.289 -10.283 -10.282 -10.281
 32 A'   10 A"   33 A'   11 A"   34 A'   35 A'   36 A'   37 A'                 
-10.274 -10.274  -9.497  -8.719  -8.718  -8.718  -7.262  -7.252
 38 A'   39 A'   40 A'   41 A'   42 A'   43 A'   44 A'   12 A"                 
 -7.251  -6.551  -6.551  -6.550  -6.537  -6.537  -6.537  -6.536
 45 A'   46 A'   47 A'   48 A'   13 A"   14 A"   15 A"   49 A'                 
 -6.536  -6.536  -6.366  -6.365  -4.779  -4.778  -4.763  -4.763
 50 A'   51 A'   52 A'   53 A'   54 A'   55 A'   16 A"   17 A"                 
 -4.762  -4.762  -2.662  -2.661  -2.661  -2.658  -2.658  -2.657
 56 A'   57 A'   58 A'   59 A'   60 A'   18 A"   19 A"   20 A"                 
 -2.657  -2.657  -2.657  -2.646  -2.646  -2.646  -2.646  -2.646
 61 A'   62 A'   63 A'   64 A'   21 A"   65 A'   22 A"   23 A"                 
 -2.646  -2.044  -2.044  -2.040  -2.039  -2.039  -2.039  -2.026
 66 A'   67 A'   68 A'   24 A"   25 A"   69 A'   70 A'   71 A'                 
 -2.026  -2.025  -2.025  -0.953  -0.895  -0.872  -0.829  -0.818
 26 A"   27 A"   72 A'   73 A'   74 A'   75 A'   76 A'   77 A'                 
 -0.776  -0.749  -0.689  -0.675  -0.621  -0.609  -0.551  -0.513
 78 A'   79 A'   80 A'   81 A'   82 A'   83 A'   84 A'   85 A'                 
 -0.463  -0.462  -0.450  -0.435  -0.396  -0.393  -0.383  -0.381
 28 A"   86 A'   87 A'   88 A'   89 A'   29 A"   90 A'   30 A"                 
 -0.357  -0.341  -0.337  -0.329  -0.326  -0.302  -0.299  -0.293
 91 A'   92 A'   31 A"   93 A'   32 A"   33 A"   94 A'   34 A"                 
 -0.289  -0.264  -0.262  -0.250
 95 A'   35 A"   36 A"   96 A'                                                 
 -- Virtual --                   
 -0.110  -0.071  -0.070  -0.054  -0.047  -0.026  -0.006  -0.001
 97 A'   37 A"   38 A"   98 A'   99 A'  100 A'  101 A'  102 A'                 
  0.013   0.025   0.029   0.042   0.046   0.054   0.060   0.061
103 A'  104 A'  105 A'   39 A"  106 A'   40 A"  107 A'  108 A'                 
  0.065   0.067   0.070   0.072   0.088   0.090   0.093   0.095
 41 A"  109 A'  110 A'   42 A"   43 A"  111 A'  112 A'  113 A'                 
  0.100   0.102   0.107   0.121   0.134   0.135   0.141   0.154
 44 A"  114 A'  115 A'   45 A"   46 A"  116 A'  117 A'  118 A'                 
  0.156   0.162   0.163   0.172   0.173   0.181   0.182   0.203
 47 A"   48 A"  119 A'  120 A'  121 A'  122 A'  123 A'  124 A'                 
  0.207   0.209   0.210   0.219   0.222   0.225   0.236   0.240
125 A'  126 A'  127 A'   49 A"  128 A'  129 A'  130 A'   50 A"                 
  0.247   0.252   0.263   0.279   0.280   0.282   0.300   0.314
131 A'  132 A'  133 A'  134 A'   51 A"  135 A'  136 A'  137 A'                 
  0.343   0.362   0.371   0.381   0.391   0.395   0.397   0.416
138 A'  139 A'   52 A"  140 A'  141 A'   53 A"   54 A"  142 A'                 
  0.417   0.419   0.421   0.430   0.434   0.437   0.453   0.453
143 A'   55 A"  144 A'   56 A"  145 A'   57 A"  146 A'   58 A"                 
  0.465   0.469   0.478   0.490   0.492   0.502   0.502   0.510
147 A'   59 A"  148 A'  149 A'  150 A'   60 A"  151 A'  152 A'                 
  0.516   0.519   0.532   0.535   0.537   0.545   0.555   0.561
 61 A"  153 A'  154 A'   62 A"  155 A'   63 A"   64 A"  156 A'                 
  0.563   0.572   0.588   0.601   0.602   0.608   0.640   0.651
 65 A"   66 A"  157 A'   67 A"  158 A'  159 A'   68 A"   69 A"                 
  0.664   0.685   0.697   0.705   0.710   0.716   0.733   0.748
160 A'  161 A'  162 A'  163 A'   70 A"  164 A'  165 A'  166 A'                 
  0.754   0.763   0.775   0.782   0.810   0.821   0.832   0.838
167 A'  168 A'   71 A"  169 A'  170 A'  171 A'  172 A'  173 A'                 
  0.842   0.849   0.860   0.894   0.912   0.926   0.940   0.947
 72 A"  174 A'  175 A'  176 A'  177 A'  178 A'   73 A"  179 A'                 
  0.949   0.994   1.028   1.036   1.055   1.061   1.110   1.111
 74 A"  180 A'  181 A'  182 A'  183 A'  184 A'   75 A"  185 A'                 
  1.167   1.187   1.206   1.212   1.232   1.236   1.269   1.339
186 A'  187 A'   76 A"   77 A"  188 A'   78 A"   79 A"   80 A"                 
  1.341   1.360   1.374   1.380   1.416   1.458   1.463   1.464
189 A'  190 A'   81 A"  191 A'  192 A'  193 A'  194 A'  195 A'                 
  1.519   1.531   1.571   1.599   1.719   1.727   1.744   1.766
196 A'  197 A'  198 A'  199 A'   82 A"   83 A"  200 A'  201 A'                 
  1.811   1.816   1.842   1.845   1.901   1.987   2.006   2.009
202 A'  203 A'   84 A"   85 A"   86 A"   87 A"  204 A'   88 A"                 
  2.036   2.047   2.091   2.107   2.122   2.178   2.207   2.234
205 A'   89 A"  206 A'  207 A'  208 A'  209 A'  210 A'  211 A'                 
  2.247   2.250   2.259   2.277   2.300   2.329   2.353   2.456
212 A'   90 A"   91 A"  213 A'  214 A'  215 A'  216 A'  217 A'                 
  2.478   2.563   2.571   2.706   2.716   2.821   2.825   2.826
218 A'  219 A'   92 A"   93 A"   94 A"  220 A'   95 A"   96 A"                 
  2.889   2.951   3.038   3.040   3.055   3.145   3.181   3.387
221 A'  222 A'  223 A'   97 A"  224 A'  225 A'  226 A'  227 A'                 
  3.408   3.624   3.802   3.819   3.945   3.965   3.974   3.983
228 A'  229 A'  230 A'  231 A'   98 A"   99 A"  232 A'  100 A"                 
  3.987   3.993   3.997   4.026   4.028   4.036   4.050   4.070
101 A"  102 A"  103 A"  104 A"  233 A'  234 A'  105 A"  235 A'                 
  4.073   4.074   4.093   4.117   4.168   4.202   4.245   4.249
106 A"  236 A'  237 A'  107 A"  238 A'  239 A'  240 A'  241 A'                 
  4.279   4.307   4.372   4.401   4.426   4.448   4.566   4.799
242 A'  243 A'  244 A'  245 A'  246 A'  247 A'  248 A'  249 A'                 
  5.997   6.037   6.074   6.103   6.136   6.196   6.680   6.770
108 A"  109 A"  250 A'  251 A'  252 A'  253 A'  254 A'  255 A'                 
  6.821   7.536   7.549   7.574   7.644   7.660   7.669   7.716
256 A'  110 A"  111 A"  112 A"  257 A'  258 A'  259 A'  260 A'                 
  7.743   7.788   9.769  23.173  23.756  23.757  23.909  23.918
261 A'  262 A'  263 A'  264 A'  265 A'  266 A'  267 A'  268 A'                 
 23.995  25.822  26.216  26.629  27.855  27.950  28.338  28.368
269 A'  113 A"  270 A'  271 A'  272 A'  273 A'  114 A"  115 A"                 
 28.397  28.406  28.433  28.442  28.524  28.530  28.542  28.544
274 A'  275 A'  276 A'  277 A'  116 A"  117 A"  118 A"  278 A'                 
 28.560  28.565  28.596  28.635  28.690  28.757  47.942  48.021
279 A'  119 A"  280 A'  281 A'  282 A'  283 A'  284 A'  285 A'                 
 48.064 127.880 127.903 127.932 127.946 127.959 127.992 151.652
286 A'  120 A"  121 A"  287 A'  288 A'  289 A'  290 A'  291 A'                 
151.734 215.762 289.732 289.746 289.771 289.841 289.857 289.871
292 A'  293 A'  122 A"  123 A"  124 A"  294 A'  295 A'  296 A'                 
289.938 289.966 290.0101020.7441020.8431020.8961901.8151901.901
297 A'  298 A'  299 A'  300 A'  301 A'  302 A'  303 A'  304 A'                 

 Beta MOs, Restricted
 -- Occupied --                  
*******-1165.89 -482.86 -482.86 -482.86 -176.32 -176.32 -165.72
  1 A'    2 A'    3 A'    4 A'    5 A'    6 A'    7 A'    8 A'                 
-165.72 -165.72 -165.72 -165.72 -165.72 -101.58  -62.51  -62.51
  9 A'    1 A"   10 A'    2 A"   11 A'   12 A'   13 A'   14 A'                 
-62.509 -56.331 -56.330 -56.330 -56.326 -56.326 -56.326 -56.326
 15 A'   16 A'   17 A'   18 A'    3 A"    4 A"   19 A'    5 A"                 
-56.326 -56.325 -35.816 -35.816 -31.310 -31.310 -31.303 -31.303
 20 A'   21 A'   22 A'   23 A'   24 A'   25 A'    6 A"    7 A"                 
-31.303 -31.303 -22.960 -22.960 -22.959 -22.958 -22.958 -22.958
 26 A'   27 A'   28 A'   29 A'    8 A"    9 A"   30 A'   31 A'                 
-22.954 -22.954 -22.954 -22.954 -10.289 -10.283 -10.282 -10.281
 32 A'   10 A"   33 A'   11 A"   34 A'   35 A'   36 A'   37 A'                 
-10.274 -10.274  -9.497  -8.719  -8.718  -8.718  -7.262  -7.252
 38 A'   39 A'   40 A'   41 A'   42 A'   43 A'   44 A'   12 A"                 
 -7.251  -6.551  -6.551  -6.550  -6.537  -6.537  -6.537  -6.536
 45 A'   46 A'   47 A'   48 A'   13 A"   14 A"   15 A"   49 A'                 
 -6.536  -6.536  -6.366  -6.365  -4.779  -4.778  -4.763  -4.763
 50 A'   51 A'   52 A'   53 A'   54 A'   55 A'   16 A"   17 A"                 
 -4.762  -4.762  -2.662  -2.661  -2.661  -2.658  -2.658  -2.657
 56 A'   57 A'   58 A'   59 A'   60 A'   18 A"   19 A"   20 A"                 
 -2.657  -2.657  -2.657  -2.646  -2.646  -2.646  -2.646  -2.646
 61 A'   62 A'   63 A'   64 A'   21 A"   65 A'   22 A"   23 A"                 
 -2.646  -2.044  -2.044  -2.040  -2.039  -2.039  -2.039  -2.026
 66 A'   67 A'   68 A'   24 A"   25 A"   69 A'   70 A'   71 A'                 
 -2.026  -2.025  -2.025  -0.953  -0.895  -0.872  -0.829  -0.818
 26 A"   27 A"   72 A'   73 A'   74 A'   75 A'   76 A'   77 A'                 
 -0.776  -0.749  -0.689  -0.675  -0.621  -0.609  -0.551  -0.513
 78 A'   79 A'   80 A'   81 A'   82 A'   83 A'   84 A'   85 A'                 
 -0.463  -0.462  -0.450  -0.435  -0.396  -0.393  -0.383  -0.381
 28 A"   86 A'   87 A'   88 A'   89 A'   29 A"   90 A'   30 A"                 
 -0.357  -0.341  -0.337  -0.329  -0.326  -0.302  -0.299  -0.293
 91 A'   92 A'   31 A"   93 A'   32 A"   33 A"   94 A'   34 A"                 
 -0.289  -0.264  -0.262  -0.250
 95 A'   35 A"   36 A"   96 A'                                                 
 -- Virtual --                   
 -0.110  -0.071  -0.070  -0.054  -0.047  -0.026  -0.006  -0.001
 97 A'   37 A"   38 A"   98 A'   99 A'  100 A'  101 A'  102 A'                 
  0.013   0.025   0.029   0.042   0.046   0.054   0.060   0.061
103 A'  104 A'  105 A'   39 A"  106 A'   40 A"  107 A'  108 A'                 
  0.065   0.067   0.070   0.072   0.088   0.090   0.093   0.095
 41 A"  109 A'  110 A'   42 A"   43 A"  111 A'  112 A'  113 A'                 
  0.100   0.102   0.107   0.121   0.134   0.135   0.141   0.154
 44 A"  114 A'  115 A'   45 A"   46 A"  116 A'  117 A'  118 A'                 
  0.156   0.162   0.163   0.172   0.173   0.181   0.182   0.203
 47 A"   48 A"  119 A'  120 A'  121 A'  122 A'  123 A'  124 A'                 
  0.207   0.209   0.210   0.219   0.222   0.225   0.236   0.240
125 A'  126 A'  127 A'   49 A"  128 A'  129 A'  130 A'   50 A"                 
  0.247   0.252   0.263   0.279   0.280   0.282   0.300   0.314
131 A'  132 A'  133 A'  134 A'   51 A"  135 A'  136 A'  137 A'                 
  0.343   0.362   0.371   0.381   0.391   0.395   0.397   0.416
138 A'  139 A'   52 A"  140 A'  141 A'   53 A"   54 A"  142 A'                 
  0.417   0.419   0.421   0.430   0.434   0.437   0.453   0.453
143 A'   55 A"  144 A'   56 A"  145 A'   57 A"  146 A'   58 A"                 
  0.465   0.469   0.478   0.490   0.492   0.502   0.502   0.510
147 A'   59 A"  148 A'  149 A'  150 A'   60 A"  151 A'  152 A'                 
  0.516   0.519   0.532   0.535   0.537   0.545   0.555   0.561
 61 A"  153 A'  154 A'   62 A"  155 A'   63 A"   64 A"  156 A'                 
  0.563   0.572   0.588   0.601   0.602   0.608   0.640   0.651
 65 A"   66 A"  157 A'   67 A"  158 A'  159 A'   68 A"   69 A"                 
  0.664   0.685   0.697   0.705   0.710   0.716   0.733   0.748
160 A'  161 A'  162 A'  163 A'   70 A"  164 A'  165 A'  166 A'                 
  0.754   0.763   0.775   0.782   0.810   0.821   0.832   0.838
167 A'  168 A'   71 A"  169 A'  170 A'  171 A'  172 A'  173 A'                 
  0.842   0.849   0.860   0.894   0.912   0.926   0.940   0.947
 72 A"  174 A'  175 A'  176 A'  177 A'  178 A'   73 A"  179 A'                 
  0.949   0.994   1.028   1.036   1.055   1.061   1.110   1.111
 74 A"  180 A'  181 A'  182 A'  183 A'  184 A'   75 A"  185 A'                 
  1.167   1.187   1.206   1.212   1.232   1.236   1.269   1.339
186 A'  187 A'   76 A"   77 A"  188 A'   78 A"   79 A"   80 A"                 
  1.341   1.360   1.374   1.380   1.416   1.458   1.463   1.464
189 A'  190 A'   81 A"  191 A'  192 A'  193 A'  194 A'  195 A'                 
  1.519   1.531   1.571   1.599   1.719   1.727   1.744   1.766
196 A'  197 A'  198 A'  199 A'   82 A"   83 A"  200 A'  201 A'                 
  1.811   1.816   1.842   1.845   1.901   1.987   2.006   2.009
202 A'  203 A'   84 A"   85 A"   86 A"   87 A"  204 A'   88 A"                 
  2.036   2.047   2.091   2.107   2.122   2.178   2.207   2.234
205 A'   89 A"  206 A'  207 A'  208 A'  209 A'  210 A'  211 A'                 
  2.247   2.250   2.259   2.277   2.300   2.329   2.353   2.456
212 A'   90 A"   91 A"  213 A'  214 A'  215 A'  216 A'  217 A'                 
  2.478   2.563   2.571   2.706   2.716   2.821   2.825   2.826
218 A'  219 A'   92 A"   93 A"   94 A"  220 A'   95 A"   96 A"                 
  2.889   2.951   3.038   3.040   3.055   3.145   3.181   3.387
221 A'  222 A'  223 A'   97 A"  224 A'  225 A'  226 A'  227 A'                 
  3.408   3.624   3.802   3.819   3.945   3.965   3.974   3.983
228 A'  229 A'  230 A'  231 A'   98 A"   99 A"  232 A'  100 A"                 
  3.987   3.993   3.997   4.026   4.028   4.036   4.050   4.070
101 A"  102 A"  103 A"  104 A"  233 A'  234 A'  105 A"  235 A'                 
  4.073   4.074   4.093   4.117   4.168   4.202   4.245   4.249
106 A"  236 A'  237 A'  107 A"  238 A'  239 A'  240 A'  241 A'                 
  4.279   4.307   4.372   4.401   4.426   4.448   4.566   4.799
242 A'  243 A'  244 A'  245 A'  246 A'  247 A'  248 A'  249 A'                 
  5.997   6.037   6.074   6.103   6.136   6.196   6.680   6.770
108 A"  109 A"  250 A'  251 A'  252 A'  253 A'  254 A'  255 A'                 
  6.821   7.536   7.549   7.574   7.644   7.660   7.669   7.716
256 A'  110 A"  111 A"  112 A"  257 A'  258 A'  259 A'  260 A'                 
  7.743   7.788   9.769  23.173  23.756  23.757  23.909  23.918
261 A'  262 A'  263 A'  264 A'  265 A'  266 A'  267 A'  268 A'                 
 23.995  25.822  26.216  26.629  27.855  27.950  28.338  28.368
269 A'  113 A"  270 A'  271 A'  272 A'  273 A'  114 A"  115 A"                 
 28.397  28.406  28.433  28.442  28.524  28.530  28.542  28.544
274 A'  275 A'  276 A'  277 A'  116 A"  117 A"  118 A"  278 A'                 
 28.560  28.565  28.596  28.635  28.690  28.757  47.942  48.021
279 A'  119 A"  280 A'  281 A'  282 A'  283 A'  284 A'  285 A'                 
 48.064 127.880 127.903 127.932 127.946 127.959 127.992 151.652
286 A'  120 A"  121 A"  287 A'  288 A'  289 A'  290 A'  291 A'                 
151.734 215.762 289.732 289.746 289.771 289.841 289.857 289.871
292 A'  293 A'  122 A"  123 A"  124 A"  294 A'  295 A'  296 A'                 
289.938 289.966 290.0101020.7441020.8431020.8961901.8151901.901
297 A'  298 A'  299 A'  300 A'  301 A'  302 A'  303 A'  304 A'                 
 --------------------------------------------------------------

          Ground-State Mulliken Net Atomic Charges

     Atom                 Charge (a.u.)
  ----------------------------------------
      1 C                     0.313319
      2 C                     0.089714
      3 C                    -0.339316
      4 C                     0.151907
      5 C                     0.076406
      6 C                    -0.379357
      7 Cl                    0.545845
      8 Br                   -0.183980
      9 Br                   -0.239592
     10 I                     0.104383
     11 I                     0.103378
     12 Br                   -0.242706
  ----------------------------------------
  Sum of atomic charges =     0.000000

 -----------------------------------------------------------------
                    Cartesian Multipole Moments
 -----------------------------------------------------------------
    Charge (ESU x 10^10)
                -0.0000
    Dipole Moment (Debye)
         X       0.3931      Y       0.4447      Z       0.0000
       Tot       0.5935
    Quadrupole Moments (Debye-Ang)
        XX    -151.5279     XY       0.0557     YY    -153.4218
        XZ       0.0000     YZ       0.0000     ZZ    -159.8986
    Octopole Moments (Debye-Ang^2)
       XXX      35.5469    XXY      19.4042    XYY      15.6114
       YYY      67.8281    XXZ       0.0000    XYZ      -0.0000
       YYZ       0.0000    XZZ       9.1594    YZZ      17.6485
       ZZZ       0.0000
    Hexadecapole Moments (Debye-Ang^3)
      XXXX   -4486.5986   XXXY     -67.2123   XXYY   -1445.9357
      XYYY     -80.3378   YYYY   -4065.9174   XXXZ       0.0000
      XXYZ       0.0000   XYYZ      -0.0000   YYYZ      -0.0000
      XXZZ    -854.3700   XYZZ     -24.4789   YYZZ    -768.3455
      XZZZ       0.0000   YZZZ       0.0000   ZZZZ    -203.9136
 -----------------------------------------------------------------
 Calculating MO derivatives via CPSCF
    1     0    39    0.0178764  
    2     0    39    0.0075660  
    3     0    39    0.0016207  
    4     0    39    0.0001856  
    5    22    17    0.0000253  
    6    37     2    0.0000018  
    7    39     0    0.0000001  Converged
 Time for AOints: 374.1 s (CPU) 94.0 s (wall)
 ------------------------------------------------------------------------------
                     AOints        : Timing summary (seconds)
 ------------------------------------------------------------------------------
     job step          cpu (% of tot)      sys (% of tot)     wall (% of tot)
 ------------------------------------------------------------------------------
  AOints            0.3741E+03 ( 8.6)   0.1300E-04 ( 4.9)   0.9395E+02 ( 8.5)
 ------------------------------------------------------------------------------
   Grand Totals     0.4344E+04          0.2650E-03          0.1108E+04
 ------------------------------------------------------------------------------
 Polarizability Matrix (a.u.)
            1           2           3
    1-260.4592949  -1.9016989   0.0000000
    2  -1.9016989-249.9007653   0.0000000
    3   0.0000000   0.0000000-112.9135891
 Calculating analytic Hessian of the SCF energy

 Direct stationary perturbation theory relativistic correction:

 rels  =     245.112959032767
 relv  =    -827.252772233110
 rel2e =     122.010331855571
 E_rel =    -460.129481344773

 Hessian of the SCF Energy
            1           2           3           4           5           6
    1   0.5737517  -0.0337248  -0.0000000  -0.1715870   0.0689868  -0.0000000
    2  -0.0337248   0.5072992  -0.0000000   0.1271352  -0.2111207   0.0000000
    3  -0.0000000  -0.0000000   0.1078047   0.0000000  -0.0000000  -0.0527558
    4  -0.1715870   0.1271352   0.0000000   0.4856492  -0.0174867  -0.0000000
    5   0.0689868  -0.2111207  -0.0000000  -0.0174867   0.5837410  -0.0000000
    6  -0.0000000   0.0000000  -0.0527558  -0.0000000  -0.0000000   0.1017184
    7   0.0560895  -0.0098331   0.0000000  -0.1154165  -0.0403222   0.0000000
    8   0.0448055  -0.0530703   0.0000000  -0.0928766  -0.2616152   0.0000000
    9   0.0000000   0.0000000   0.0029409  -0.0000000   0.0000000  -0.0509772
   10  -0.0575095   0.0219073  -0.0000000  -0.0117237  -0.0812928  -0.0000000
   11   0.0217292  -0.0083275  -0.0000000  -0.0270205   0.0122829   0.0000000
   12   0.0000000  -0.0000000   0.0021358   0.0000000   0.0000000   0.0042270
   13  -0.0106504  -0.0276014   0.0000000  -0.0014875   0.0095907  -0.0000000
   14  -0.0821167   0.0122154  -0.0000000   0.0098559  -0.0635030  -0.0000000
   15   0.0000000   0.0000000   0.0038417  -0.0000000   0.0000000   0.0019621
   16  -0.2817077  -0.0584491   0.0000000  -0.0413360   0.0665026   0.0000000
   17   0.0005851  -0.0942795   0.0000000   0.0108432   0.0427561   0.0000000
   18   0.0000000  -0.0000000  -0.0527502   0.0000000   0.0000000   0.0042786
   19  -0.0521185  -0.0399439  -0.0000000   0.0034033   0.0073008   0.0000000
   20  -0.0397820  -0.1407768   0.0000000  -0.0122123  -0.0425423  -0.0000000
   21   0.0000000  -0.0000000  -0.0225250   0.0000000  -0.0000000   0.0034179
   22  -0.0360020  -0.0028932   0.0000000  -0.1402406  -0.0172971   0.0000000
   23   0.0123411   0.0020312   0.0000000  -0.0182978  -0.0333163  -0.0000000
   24   0.0000000  -0.0000000   0.0030142  -0.0000000  -0.0000000  -0.0197643
   25   0.0009591  -0.0016474  -0.0000000  -0.0029468   0.0064436  -0.0000000
   26  -0.0043706  -0.0002515  -0.0000000   0.0218415  -0.0314627  -0.0000000
   27  -0.0000000   0.0000000   0.0032337   0.0000000   0.0000000   0.0027336
   28  -0.0004049   0.0000273  -0.0000000  -0.0022088   0.0014607   0.0000000
   29  -0.0000001  -0.0004493  -0.0000000  -0.0007278   0.0028539   0.0000000
   30   0.0000000   0.0000000  -0.0006653   0.0000000  -0.0000000   0.0026149
   31   0.0030412  -0.0017497   0.0000000  -0.0006081   0.0000694  -0.0000000
   32   0.0004912  -0.0021051   0.0000000  -0.0000146  -0.0003724  -0.0000000
   33   0.0000000  -0.0000000   0.0025773   0.0000000   0.0000000  -0.0006661
   34  -0.0238615   0.0267726  -0.0000000  -0.0014977  -0.0039560   0.0000000
   35   0.0110557  -0.0111656  -0.0000000  -0.0010400   0.0022986  -0.0000000
   36   0.0000000   0.0000000   0.0031480   0.0000000   0.0000000   0.0032108
            7           8           9          10          11          12
    1   0.0560895   0.0448055   0.0000000  -0.0575095   0.0217292   0.0000000
    2  -0.0098331  -0.0530703   0.0000000   0.0219073  -0.0083275  -0.0000000
    3   0.0000000   0.0000000   0.0029409  -0.0000000  -0.0000000   0.0021358
    4  -0.1154165  -0.0928766  -0.0000000  -0.0117237  -0.0270205   0.0000000
    5  -0.0403222  -0.2616152   0.0000000  -0.0812928   0.0122829   0.0000000
    6   0.0000000   0.0000000  -0.0509772  -0.0000000   0.0000000   0.0042270
    7   0.5209170   0.0460537  -0.0000000  -0.2711864  -0.0547110  -0.0000000
    8   0.0460537   0.5162054  -0.0000000  -0.0073944  -0.0931134  -0.0000000
    9  -0.0000000  -0.0000000   0.1004666   0.0000000   0.0000000  -0.0481930
   10  -0.2711864  -0.0073944   0.0000000   0.5187723  -0.0587870   0.0000000
   11  -0.0547110  -0.0931134   0.0000000  -0.0587870   0.3869696  -0.0000000
   12  -0.0000000  -0.0000000  -0.0481930   0.0000000  -0.0000000   0.0861234
   13  -0.0404147   0.0108534  -0.0000000  -0.1624167   0.1126061  -0.0000000
   14   0.0642003   0.0406838   0.0000000   0.0725433  -0.2021078   0.0000000
   15  -0.0000000   0.0000000   0.0026799  -0.0000000   0.0000000  -0.0457862
   16  -0.0404980  -0.0325803  -0.0000000   0.0529373  -0.0090919  -0.0000000
   17  -0.0320611  -0.0261856  -0.0000000   0.0435007  -0.0522649   0.0000000
   18  -0.0000000  -0.0000000   0.0023536  -0.0000000  -0.0000000   0.0028758
   19  -0.0014115   0.0014169   0.0000000   0.0000763  -0.0003167   0.0000000
   20   0.0043067   0.0014982  -0.0000000  -0.0005135  -0.0006922   0.0000000
   21   0.0000000   0.0000000   0.0037398  -0.0000000   0.0000000  -0.0009624
   22  -0.0271372  -0.0079924  -0.0000000   0.0028308  -0.0017122  -0.0000000
   23  -0.0223623  -0.0046082   0.0000000   0.0006330  -0.0026359  -0.0000000
   24  -0.0000000   0.0000000   0.0023212   0.0000000  -0.0000000   0.0031795
   25  -0.0726969   0.0556687  -0.0000000  -0.0241112   0.0244497   0.0000000
   26   0.0540968  -0.0999102  -0.0000000   0.0104651  -0.0074771   0.0000000
   27   0.0000000  -0.0000000  -0.0189100  -0.0000000   0.0000000   0.0015978
   28  -0.0098687  -0.0210619  -0.0000000  -0.0203433  -0.0062647  -0.0000000
   29  -0.0103180  -0.0182578   0.0000000  -0.0075418  -0.0337122  -0.0000000
   30  -0.0000000   0.0000000   0.0016153   0.0000000  -0.0000000  -0.0094009
   31   0.0017939   0.0027952  -0.0000000  -0.0280863   0.0003993   0.0000000
   32   0.0009044  -0.0010726   0.0000000   0.0099183   0.0018034  -0.0000000
   33  -0.0000000  -0.0000000   0.0028266  -0.0000000   0.0000000   0.0007889
   34  -0.0001707   0.0003124  -0.0000000   0.0007606  -0.0012803   0.0000000
   35   0.0000458  -0.0005539   0.0000000  -0.0034385  -0.0007254  -0.0000000
   36  -0.0000000  -0.0000000  -0.0008639  -0.0000000   0.0000000   0.0034141
           13          14          15          16          17          18
    1  -0.0106504  -0.0821167   0.0000000  -0.2817077   0.0005851   0.0000000
    2  -0.0276014   0.0122154   0.0000000  -0.0584491  -0.0942795  -0.0000000
    3   0.0000000  -0.0000000   0.0038417   0.0000000   0.0000000  -0.0527502
    4  -0.0014875   0.0098559  -0.0000000  -0.0413360   0.0108432   0.0000000
    5   0.0095907  -0.0635030   0.0000000   0.0665026   0.0427561   0.0000000
    6  -0.0000000  -0.0000000   0.0019621   0.0000000   0.0000000   0.0042786
    7  -0.0404147   0.0642003  -0.0000000  -0.0404980  -0.0320611  -0.0000000
    8   0.0108534   0.0406838   0.0000000  -0.0325803  -0.0261856  -0.0000000
    9  -0.0000000   0.0000000   0.0026799  -0.0000000  -0.0000000   0.0023536
   10  -0.1624167   0.0725433  -0.0000000   0.0529373   0.0435007  -0.0000000
   11   0.1126061  -0.2021078   0.0000000  -0.0090919  -0.0522649  -0.0000000
   12  -0.0000000   0.0000000  -0.0457862  -0.0000000   0.0000000   0.0028758
   13   0.3942832  -0.0238528   0.0000000  -0.1154977  -0.0893268   0.0000000
   14  -0.0238528   0.5412826  -0.0000000  -0.0432487  -0.2543515  -0.0000000
   15   0.0000000  -0.0000000   0.0959435  -0.0000000   0.0000000  -0.0487565
   16  -0.1154977  -0.0432487  -0.0000000   0.5332370   0.0501552  -0.0000000
   17  -0.0893268  -0.2543515   0.0000000   0.0501552   0.5102307  -0.0000000
   18   0.0000000  -0.0000000  -0.0487565  -0.0000000  -0.0000000   0.1007623
   19  -0.0030265   0.0022696  -0.0000000  -0.0147547  -0.0320421   0.0000000
   20  -0.0004842   0.0027453   0.0000000  -0.0127774  -0.0234733  -0.0000000
   21   0.0000000   0.0000000   0.0036447   0.0000000  -0.0000000   0.0033610
   22  -0.0008539  -0.0003235   0.0000000   0.0028181   0.0035185   0.0000000
   23  -0.0000796  -0.0001775  -0.0000000   0.0007191  -0.0018710   0.0000000
   24  -0.0000000   0.0000000  -0.0008183   0.0000000  -0.0000000   0.0032112
   25  -0.0017245  -0.0029276   0.0000000  -0.0004288   0.0000913  -0.0000000
   26  -0.0006692   0.0017246   0.0000000   0.0004346  -0.0002073   0.0000000
   27   0.0000000  -0.0000000   0.0034420  -0.0000000   0.0000000  -0.0008744
   28   0.0022915   0.0035260   0.0000000  -0.0001797   0.0013549   0.0000000
   29  -0.0061848  -0.0293431  -0.0000000   0.0031773   0.0008973  -0.0000000
   30  -0.0000000  -0.0000000   0.0007854  -0.0000000  -0.0000000   0.0028094
   31  -0.0597183  -0.0050826  -0.0000000  -0.0247835  -0.0072825   0.0000000
   32  -0.0037921  -0.0189037   0.0000000  -0.0177981  -0.0036276   0.0000000
   33   0.0000000  -0.0000000  -0.0185240  -0.0000000   0.0000000   0.0017763
   34  -0.0007850   0.0051567   0.0000000  -0.0698055   0.0506638  -0.0000000
   35   0.0189411  -0.0302654  -0.0000000   0.0529566  -0.0976226   0.0000000
   36   0.0000000  -0.0000000   0.0015856  -0.0000000  -0.0000000  -0.0190470
           19          20          21          22          23          24
    1  -0.0521185  -0.0397820   0.0000000  -0.0360020   0.0123411   0.0000000
    2  -0.0399439  -0.1407768  -0.0000000  -0.0028932   0.0020312  -0.0000000
    3  -0.0000000   0.0000000  -0.0225250   0.0000000   0.0000000   0.0030142
    4   0.0034033  -0.0122123   0.0000000  -0.1402406  -0.0182978  -0.0000000
    5   0.0073008  -0.0425423  -0.0000000  -0.0172971  -0.0333163  -0.0000000
    6   0.0000000  -0.0000000   0.0034179   0.0000000  -0.0000000  -0.0197643
    7  -0.0014115   0.0043067   0.0000000  -0.0271372  -0.0223623  -0.0000000
    8   0.0014169   0.0014982   0.0000000  -0.0079924  -0.0046082   0.0000000
    9   0.0000000  -0.0000000   0.0037398  -0.0000000   0.0000000   0.0023212
   10   0.0000763  -0.0005135  -0.0000000   0.0028308   0.0006330   0.0000000
   11  -0.0003167  -0.0006922   0.0000000  -0.0017122  -0.0026359  -0.0000000
   12   0.0000000   0.0000000  -0.0009624  -0.0000000  -0.0000000   0.0031795
   13  -0.0030265  -0.0004842   0.0000000  -0.0008539  -0.0000796  -0.0000000
   14   0.0022696   0.0027453   0.0000000  -0.0003235  -0.0001775   0.0000000
   15  -0.0000000   0.0000000   0.0036447   0.0000000  -0.0000000  -0.0008183
   16  -0.0147547  -0.0127774   0.0000000   0.0028181   0.0007191   0.0000000
   17  -0.0320421  -0.0234733  -0.0000000   0.0035185  -0.0018710  -0.0000000
   18   0.0000000  -0.0000000   0.0033610   0.0000000   0.0000000   0.0032112
   19   0.0843012   0.0560695  -0.0000000  -0.0039646   0.0113288  -0.0000000
   20   0.0560695   0.2079225   0.0000000   0.0027478  -0.0050031   0.0000000
   21  -0.0000000   0.0000000   0.0093889  -0.0000000  -0.0000000  -0.0001163
   22  -0.0039646   0.0027478  -0.0000000   0.2045018   0.0247735   0.0000000
   23   0.0113288  -0.0050031  -0.0000000   0.0247735   0.0568411  -0.0000000
   24  -0.0000000   0.0000000  -0.0001163   0.0000000  -0.0000000   0.0086665
   25   0.0002938  -0.0000627  -0.0000000   0.0001752  -0.0088916  -0.0000000
   26   0.0005956  -0.0013568   0.0000000  -0.0008345  -0.0110948   0.0000000
   27   0.0000000  -0.0000000   0.0001407  -0.0000000   0.0000000   0.0001719
   28  -0.0000846  -0.0002915  -0.0000000  -0.0004402  -0.0008746  -0.0000000
   29  -0.0003287  -0.0007415   0.0000000  -0.0000620  -0.0002001  -0.0000000
   30   0.0000000  -0.0000000  -0.0000946  -0.0000000   0.0000000   0.0001282
   31  -0.0005048  -0.0002177   0.0000000  -0.0006381  -0.0001369  -0.0000000
   32  -0.0009821  -0.0003148   0.0000000  -0.0000885   0.0000038  -0.0000000
   33  -0.0000000   0.0000000   0.0001377   0.0000000   0.0000000  -0.0000823
   34  -0.0122094   0.0032172  -0.0000000  -0.0010495   0.0008474   0.0000000
   35  -0.0053677   0.0027348   0.0000000   0.0001635   0.0000307  -0.0000000
   36  -0.0000000  -0.0000000  -0.0001324  -0.0000000   0.0000000   0.0000884
           25          26          27          28          29          30
    1   0.0009591  -0.0043706  -0.0000000  -0.0004049  -0.0000001   0.0000000
    2  -0.0016474  -0.0002515   0.0000000   0.0000273  -0.0004493   0.0000000
    3  -0.0000000  -0.0000000   0.0032337  -0.0000000  -0.0000000  -0.0006653
    4  -0.0029468   0.0218415   0.0000000  -0.0022088  -0.0007278   0.0000000
    5   0.0064436  -0.0314627   0.0000000   0.0014607   0.0028539  -0.0000000
    6  -0.0000000  -0.0000000   0.0027336   0.0000000   0.0000000   0.0026149
    7  -0.0726969   0.0540968   0.0000000  -0.0098687  -0.0103180  -0.0000000
    8   0.0556687  -0.0999102  -0.0000000  -0.0210619  -0.0182578   0.0000000
    9  -0.0000000  -0.0000000  -0.0189100  -0.0000000   0.0000000   0.0016153
   10  -0.0241112   0.0104651  -0.0000000  -0.0203433  -0.0075418   0.0000000
   11   0.0244497  -0.0074771   0.0000000  -0.0062647  -0.0337122  -0.0000000
   12   0.0000000   0.0000000   0.0015978  -0.0000000  -0.0000000  -0.0094009
   13  -0.0017245  -0.0006692   0.0000000   0.0022915  -0.0061848  -0.0000000
   14  -0.0029276   0.0017246  -0.0000000   0.0035260  -0.0293431  -0.0000000
   15   0.0000000   0.0000000   0.0034420   0.0000000  -0.0000000   0.0007854
   16  -0.0004288   0.0004346  -0.0000000  -0.0001797   0.0031773  -0.0000000
   17   0.0000913  -0.0002073   0.0000000   0.0013549   0.0008973  -0.0000000
   18  -0.0000000   0.0000000  -0.0008744   0.0000000  -0.0000000   0.0028094
   19   0.0002938   0.0005956   0.0000000  -0.0000846  -0.0003287   0.0000000
   20  -0.0000627  -0.0013568  -0.0000000  -0.0002915  -0.0007415  -0.0000000
   21  -0.0000000   0.0000000   0.0001407  -0.0000000   0.0000000  -0.0000946
   22   0.0001752  -0.0008345  -0.0000000  -0.0004402  -0.0000620  -0.0000000
   23  -0.0088916  -0.0110948   0.0000000  -0.0008746  -0.0002001   0.0000000
   24  -0.0000000   0.0000000   0.0001719  -0.0000000  -0.0000000   0.0001282
   25   0.1151262  -0.0742481  -0.0000000  -0.0137560  -0.0002011   0.0000000
   26  -0.0742481   0.1501966  -0.0000000  -0.0076862   0.0004310  -0.0000000
   27  -0.0000000  -0.0000000   0.0078488   0.0000000   0.0000000   0.0005795
   28  -0.0137560  -0.0076862   0.0000000   0.0499180   0.0180925   0.0000000
   29  -0.0002011   0.0004310   0.0000000   0.0180925   0.0876615   0.0000000
   30   0.0000000  -0.0000000   0.0005795   0.0000000   0.0000000   0.0006558
   31  -0.0005304  -0.0001596   0.0000000  -0.0050450   0.0044045   0.0000000
   32   0.0007169   0.0000294   0.0000000   0.0111432  -0.0085265  -0.0000000
   33  -0.0000000   0.0000000   0.0001331  -0.0000000   0.0000000   0.0008252
   34  -0.0003598   0.0005346   0.0000000   0.0001214  -0.0003099  -0.0000000
   35   0.0006082  -0.0006209  -0.0000000   0.0005744  -0.0006133   0.0000000
   36   0.0000000  -0.0000000  -0.0000967   0.0000000  -0.0000000   0.0001470
           31          32          33          34          35          36
    1   0.0030412   0.0004912   0.0000000  -0.0238615   0.0110557   0.0000000
    2  -0.0017497  -0.0021051  -0.0000000   0.0267726  -0.0111656   0.0000000
    3   0.0000000   0.0000000   0.0025773  -0.0000000  -0.0000000   0.0031480
    4  -0.0006081  -0.0000146   0.0000000  -0.0014977  -0.0010400   0.0000000
    5   0.0000694  -0.0003724   0.0000000  -0.0039560   0.0022986   0.0000000
    6  -0.0000000  -0.0000000  -0.0006661   0.0000000  -0.0000000   0.0032108
    7   0.0017939   0.0009044  -0.0000000  -0.0001707   0.0000458  -0.0000000
    8   0.0027952  -0.0010726  -0.0000000   0.0003124  -0.0005539  -0.0000000
    9  -0.0000000   0.0000000   0.0028266  -0.0000000   0.0000000  -0.0008639
   10  -0.0280863   0.0099183  -0.0000000   0.0007606  -0.0034385  -0.0000000
   11   0.0003993   0.0018034   0.0000000  -0.0012803  -0.0007254   0.0000000
   12   0.0000000  -0.0000000   0.0007889   0.0000000  -0.0000000   0.0034141
   13  -0.0597183  -0.0037921   0.0000000  -0.0007850   0.0189411   0.0000000
   14  -0.0050826  -0.0189037  -0.0000000   0.0051567  -0.0302654  -0.0000000
   15  -0.0000000   0.0000000  -0.0185240   0.0000000  -0.0000000   0.0015856
   16  -0.0247835  -0.0177981  -0.0000000  -0.0698055   0.0529566  -0.0000000
   17  -0.0072825  -0.0036276   0.0000000   0.0506638  -0.0976226  -0.0000000
   18   0.0000000   0.0000000   0.0017763  -0.0000000   0.0000000  -0.0190470
   19  -0.0005048  -0.0009821  -0.0000000  -0.0122094  -0.0053677  -0.0000000
   20  -0.0002177  -0.0003148   0.0000000   0.0032172   0.0027348  -0.0000000
   21   0.0000000   0.0000000   0.0001377  -0.0000000   0.0000000  -0.0001324
   22  -0.0006381  -0.0000885   0.0000000  -0.0010495   0.0001635  -0.0000000
   23  -0.0001369   0.0000038   0.0000000   0.0008474   0.0000307   0.0000000
   24  -0.0000000  -0.0000000  -0.0000823   0.0000000  -0.0000000   0.0000884
   25  -0.0005304   0.0007169  -0.0000000  -0.0003598   0.0006082   0.0000000
   26  -0.0001596   0.0000294   0.0000000   0.0005346  -0.0006209  -0.0000000
   27   0.0000000   0.0000000   0.0001331   0.0000000  -0.0000000  -0.0000967
   28  -0.0050450   0.0111432  -0.0000000   0.0001214   0.0005744   0.0000000
   29   0.0044045  -0.0085265   0.0000000  -0.0003099  -0.0006133  -0.0000000
   30   0.0000000  -0.0000000   0.0008252  -0.0000000   0.0000000   0.0001470
   31   0.1169024   0.0097370  -0.0000000  -0.0018229  -0.0027765   0.0000000
   32   0.0097370   0.0444417  -0.0000000  -0.0102357  -0.0113555   0.0000000
   33  -0.0000000  -0.0000000   0.0096123  -0.0000000  -0.0000000   0.0005951
   34  -0.0018229  -0.0102357  -0.0000000   0.1106799  -0.0717228  -0.0000000
   35  -0.0027765  -0.0113555  -0.0000000  -0.0717228   0.1478584   0.0000000
   36   0.0000000   0.0000000   0.0005951  -0.0000000   0.0000000   0.0079510
 **********************************************************************
 **                                                                  **
 **                       VIBRATIONAL ANALYSIS                       **
 **                       --------------------                       **
 **                                                                  **
 **        VIBRATIONAL FREQUENCIES (CM**-1) AND NORMAL MODES         **
 **     FORCE CONSTANTS (mDYN/ANGSTROM) AND REDUCED MASSES (AMU)     **
 **                  INFRARED INTENSITIES (KM/MOL)                   **
 **                                                                  **
 **********************************************************************


 Mode:                 1                      2                      3
 Frequency:        19.07                  32.28                  53.11
 Force Cnst:      0.0175                 0.0499                 0.0721
 Red. Mass:      81.5393                81.2544                43.3577
 IR Active:          YES                    YES                    YES
 IR Intens:        0.003                  0.000                  0.006
 Raman Active:       YES                    YES                    YES
               X      Y      Z        X      Y      Z        X      Y      Z
 C          0.000  0.000  0.129   -0.000  0.000 -0.045    0.000  0.000  0.251
 C         -0.000  0.000 -0.041   -0.000 -0.000 -0.118   -0.000  0.000  0.065
 C         -0.000 -0.000 -0.180   -0.000  0.000  0.074   -0.000 -0.000  0.056
 C         -0.000  0.000 -0.096   -0.000  0.000  0.021   -0.000  0.000  0.060
 C         -0.000  0.000 -0.116   -0.000  0.000 -0.025   -0.000  0.000  0.028
 C         -0.000  0.000  0.016    0.000  0.000  0.108   -0.000  0.000  0.071
 Cl         0.000  0.000  0.504    0.000 -0.000 -0.136    0.000  0.000  0.833
 Br        -0.000 -0.000 -0.002   -0.000 -0.000 -0.500   -0.000 -0.000 -0.341
 Br         0.000 -0.000 -0.516   -0.000  0.000  0.495   -0.000  0.000  0.157
 I          0.000 -0.000  0.502    0.000  0.000  0.014    0.000  0.000 -0.046
 I         -0.000 -0.000 -0.371   -0.000 -0.000 -0.336   -0.000 -0.000  0.057
 Br        -0.000  0.000  0.128   -0.000  0.000  0.582   -0.000  0.000 -0.283
 TransDip   0.000  0.000  0.002   -0.000 -0.000 -0.000    0.000  0.000 -0.003

 Mode:                 4                      5                      6
 Frequency:       111.46                 122.23                 137.96
 Force Cnst:      0.7798                 0.6751                 0.9645
 Red. Mass:     106.5245                76.6990                86.0054
 IR Active:          YES                    YES                    YES
 IR Intens:        0.274                  0.602                  0.064
 Raman Active:       YES                    YES                    YES
               X      Y      Z        X      Y      Z        X      Y      Z
 C         -0.116 -0.074 -0.000   -0.034  0.119  0.000   -0.030  0.016 -0.000
 C         -0.136 -0.070 -0.000   -0.076  0.076 -0.000   -0.074  0.020 -0.000
 C         -0.141 -0.054 -0.000   -0.154  0.146 -0.000   -0.092  0.016 -0.000
 C         -0.148 -0.103 -0.000   -0.134  0.219  0.000   -0.098  0.013 -0.000
 C         -0.162 -0.083 -0.000   -0.140  0.208  0.000   -0.085  0.055 -0.000
 C         -0.105 -0.079 -0.000   -0.081  0.203  0.000   -0.031  0.080 -0.000
 Cl        -0.087 -0.093  0.000    0.161  0.050 -0.000    0.117 -0.029  0.000
 Br        -0.155 -0.092  0.000   -0.015 -0.397  0.000   -0.142  0.341  0.000
 Br         0.001  0.052 -0.000   -0.371  0.003 -0.000   -0.036  0.102  0.000
 I          0.473 -0.458  0.000    0.395  0.239 -0.000   -0.150 -0.348  0.000
 I         -0.304  0.520  0.000   -0.153 -0.298  0.000   -0.066 -0.271  0.000
 Br         0.044  0.053 -0.000    0.020  0.319 -0.000    0.535  0.535  0.000
 TransDip   0.014  0.010  0.000    0.013 -0.021 -0.000    0.008  0.003  0.000

 Mode:                 7                      8                      9
 Frequency:       143.57                 148.31                 158.68
 Force Cnst:      0.1649                 1.1081                 1.0472
 Red. Mass:      13.5792                85.5035                70.5932
 IR Active:          YES                    YES                    YES
 IR Intens:        0.638                  0.012                  0.060
 Raman Active:       YES                    YES                    YES
               X      Y      Z        X      Y      Z        X      Y      Z
 C         -0.000 -0.000  0.338   -0.031  0.132 -0.000    0.067 -0.212 -0.000
 C         -0.000 -0.000  0.372   -0.045  0.091 -0.000    0.161 -0.135 -0.000
 C         -0.000  0.000  0.417   -0.053  0.071 -0.000    0.145 -0.143 -0.000
 C         -0.000  0.000  0.472   -0.010  0.077 -0.000    0.089 -0.069  0.000
 C         -0.000  0.000  0.422    0.073  0.100 -0.000   -0.001 -0.142  0.000
 C          0.000  0.000  0.375   -0.004  0.130 -0.000    0.072 -0.202 -0.000
 Cl        -0.000 -0.000 -0.130   -0.132  0.181  0.000   -0.053 -0.174  0.000
 Br        -0.000  0.000 -0.059   -0.097  0.239  0.000    0.097  0.504 -0.000
 Br        -0.000 -0.000 -0.080   -0.617 -0.327  0.000   -0.141 -0.470  0.000
 I         -0.000 -0.000 -0.021    0.106 -0.173  0.000    0.133  0.229  0.000
 I          0.000 -0.000 -0.053    0.490  0.084  0.000   -0.291  0.002 -0.000
 Br         0.000  0.000 -0.048   -0.174  0.059  0.000    0.240 -0.191  0.000
 TransDip   0.000  0.000 -0.026   -0.002 -0.003  0.000   -0.005  0.006  0.000

 Mode:                10                     11                     12
 Frequency:       189.89                 214.66                 220.50
 Force Cnst:      1.1107                 1.1808                 1.5845
 Red. Mass:      52.2769                43.4938                55.3124
 IR Active:          YES                    YES                    YES
 IR Intens:        0.054                  0.008                  0.010
 Raman Active:       YES                    YES                    YES
               X      Y      Z        X      Y      Z        X      Y      Z
 C          0.217  0.203  0.000    0.034  0.011  0.000   -0.065  0.017  0.000
 C          0.290  0.222  0.000   -0.030 -0.077 -0.000    0.094  0.016  0.000
 C          0.077  0.256  0.000    0.039 -0.092 -0.000    0.200 -0.090 -0.000
 C          0.063  0.167 -0.000    0.004  0.051  0.000    0.136  0.038 -0.000
 C          0.054  0.126 -0.000    0.033  0.122  0.000    0.034  0.046 -0.000
 C          0.159  0.114 -0.000   -0.029  0.194  0.000   -0.116  0.118 -0.000
 Cl         0.187  0.268 -0.000    0.788 -0.270 -0.000   -0.567  0.222 -0.000
 Br         0.569  0.051 -0.000   -0.069  0.141  0.000    0.235 -0.082 -0.000
 Br        -0.247  0.138 -0.000    0.132 -0.153  0.000    0.279 -0.395  0.000
 I         -0.075 -0.194  0.000    0.004 -0.034 -0.000   -0.021 -0.038  0.000
 I         -0.178 -0.036  0.000   -0.037 -0.006 -0.000   -0.044 -0.001  0.000
 Br        -0.129 -0.104  0.000   -0.368  0.164 -0.000   -0.202  0.420  0.000
 TransDip  -0.005 -0.006  0.000    0.002 -0.002 -0.000   -0.003 -0.000  0.000

 Mode:                13                     14                     15
 Frequency:       289.27                 310.06                 316.33
 Force Cnst:      1.5773                 0.6996                 0.7227
 Red. Mass:      31.9944                12.3500                12.2587
 IR Active:          YES                    YES                    YES
 IR Intens:        0.036                  0.228                  0.019
 Raman Active:       YES                    YES                    YES
               X      Y      Z        X      Y      Z        X      Y      Z
 C          0.174  0.393  0.000    0.000  0.000 -0.548   -0.000 -0.000  0.111
 C         -0.022  0.199  0.000    0.000  0.000 -0.425   -0.000 -0.000 -0.416
 C          0.095  0.094 -0.000    0.000  0.000  0.120   -0.000 -0.000 -0.533
 C          0.105  0.093 -0.000    0.000  0.000  0.576   -0.000  0.000 -0.124
 C          0.172  0.144  0.000    0.000  0.000  0.332   -0.000  0.000  0.452
 C          0.203  0.173  0.000    0.000  0.000 -0.226    0.000 -0.000  0.554
 Cl         0.204  0.670 -0.000    0.000  0.000  0.097   -0.000 -0.000 -0.020
 Br        -0.229 -0.060 -0.000   -0.000 -0.000  0.028    0.000  0.000  0.027
 Br         0.088 -0.175  0.000    0.000 -0.000 -0.012   -0.000  0.000  0.034
 I         -0.013 -0.037  0.000   -0.000 -0.000 -0.015   -0.000  0.000  0.003
 I         -0.071 -0.021  0.000   -0.000 -0.000 -0.015    0.000  0.000 -0.017
 Br         0.075 -0.135 -0.000    0.000 -0.000  0.015   -0.000  0.000 -0.037
 TransDip  -0.001 -0.006  0.000   -0.000 -0.000 -0.015   -0.000  0.000 -0.004

 Mode:                16                     17                     18
 Frequency:       511.65                 529.46                 564.19
 Force Cnst:      2.2228                 2.3482                 2.2594
 Red. Mass:      14.4116                14.2176                12.0472
 IR Active:          YES                    YES                    YES
 IR Intens:       20.419                 21.576                  0.000
 Raman Active:       YES                    YES                    YES
               X      Y      Z        X      Y      Z        X      Y      Z
 C          0.200 -0.005 -0.000    0.057  0.084  0.000   -0.000  0.000 -0.445
 C          0.283  0.116  0.000    0.032  0.100 -0.000   -0.000  0.000  0.418
 C          0.479  0.119  0.000   -0.084  0.182  0.000    0.000  0.000  0.087
 C          0.545  0.075 -0.000   -0.152  0.584  0.000    0.000  0.000 -0.520
 C          0.453 -0.023  0.000   -0.136  0.569 -0.000   -0.000 -0.000  0.581
 C          0.234  0.029  0.000    0.057  0.403  0.000   -0.000 -0.000 -0.098
 Cl        -0.090 -0.166  0.000   -0.101 -0.204 -0.000    0.000 -0.000  0.033
 Br        -0.107 -0.028 -0.000   -0.013 -0.005  0.000    0.000 -0.000 -0.013
 Br        -0.064  0.041  0.000    0.051 -0.049 -0.000    0.000 -0.000 -0.001
 I         -0.015 -0.013  0.000   -0.001 -0.029 -0.000   -0.000 -0.000  0.005
 I         -0.041  0.000 -0.000    0.005 -0.010  0.000    0.000  0.000 -0.008
 Br        -0.033  0.034 -0.000    0.035 -0.085 -0.000    0.000 -0.000  0.001
 TransDip   0.139  0.040  0.000   -0.001  0.149  0.000   -0.000  0.000 -0.000

 Mode:                19                     20                     21
 Frequency:       566.26                 575.17                 672.85
 Force Cnst:      2.3999                 2.3481                 3.2050
 Red. Mass:      12.7031                12.0470                12.0155
 IR Active:          YES                    YES                    YES
 IR Intens:        9.556                  0.217                  0.004
 Raman Active:       YES                    YES                    YES
               X      Y      Z        X      Y      Z        X      Y      Z
 C         -0.468  0.204  0.000   -0.000 -0.000 -0.287   -0.000  0.000  0.506
 C         -0.143  0.471 -0.000   -0.000 -0.000 -0.320   -0.000  0.000 -0.467
 C          0.198  0.353 -0.000    0.000  0.000  0.610    0.000  0.000  0.375
 C          0.234  0.094  0.000    0.000 -0.000 -0.288    0.000  0.000 -0.297
 C         -0.138 -0.210 -0.000   -0.000 -0.000 -0.250   -0.000 -0.000  0.333
 C         -0.423 -0.102  0.000   -0.000 -0.000  0.545   -0.000 -0.000 -0.430
 Cl         0.071 -0.072 -0.000    0.000  0.000  0.020    0.000  0.000 -0.020
 Br         0.024 -0.025  0.000    0.000  0.000  0.008    0.000 -0.000  0.006
 Br         0.011 -0.049  0.000    0.000 -0.000 -0.015   -0.000  0.000 -0.004
 I         -0.010 -0.005 -0.000   -0.000  0.000  0.003   -0.000  0.000  0.001
 I          0.010  0.009  0.000    0.000  0.000  0.004    0.000  0.000 -0.002
 Br         0.046 -0.025 -0.000    0.000  0.000 -0.015    0.000  0.000  0.005
 TransDip  -0.063  0.077 -0.000   -0.000 -0.000  0.015   -0.000  0.000 -0.002

 Mode:                22                     23                     24
 Frequency:       758.69                 796.39                1017.11
 Force Cnst:      4.2545                 4.7022                 7.3917
 Red. Mass:      12.5450                12.5835                12.1272
 IR Active:          YES                    YES                    YES
 IR Intens:        1.497                  1.856                  0.754
 Raman Active:       YES                    YES                    YES
               X      Y      Z        X      Y      Z        X      Y      Z
 C         -0.084  0.397 -0.000    0.309  0.247  0.000   -0.157 -0.426  0.000
 C         -0.435  0.117 -0.000    0.226  0.329 -0.000    0.504  0.068 -0.000
 C         -0.181 -0.064  0.000   -0.279  0.458 -0.000   -0.163  0.307 -0.000
 C         -0.075 -0.415  0.000   -0.262 -0.212  0.000   -0.161 -0.316  0.000
 C          0.542  0.102  0.000   -0.151 -0.171  0.000    0.275  0.106 -0.000
 C          0.057  0.305  0.000    0.363 -0.289  0.000   -0.322  0.307  0.000
 Cl        -0.045 -0.114  0.000   -0.031 -0.101 -0.000    0.020  0.048 -0.000
 Br         0.045  0.006  0.000   -0.027 -0.003  0.000   -0.022 -0.004  0.000
 Br         0.001 -0.009  0.000    0.029 -0.041  0.000    0.008 -0.010  0.000
 I          0.004  0.005 -0.000   -0.001  0.004 -0.000    0.000  0.000  0.000
 I         -0.014 -0.003 -0.000    0.004 -0.002 -0.000   -0.001 -0.000 -0.000
 Br         0.016 -0.016 -0.000   -0.025  0.031 -0.000    0.010 -0.014 -0.000
 TransDip  -0.004  0.039 -0.000    0.025  0.036 -0.000    0.023 -0.015 -0.000

 Mode:                25                     26                     27
 Frequency:      1115.33                1219.95                1287.50
 Force Cnst:      8.8916                10.5226                11.7559
 Red. Mass:      12.1316                12.0002                12.0368
 IR Active:          YES                    YES                    YES
 IR Intens:        0.872                  0.432                168.560
 Raman Active:       YES                    YES                    YES
               X      Y      Z        X      Y      Z        X      Y      Z
 C         -0.155 -0.331  0.000    0.370 -0.130 -0.000   -0.268 -0.376  0.000
 C         -0.276 -0.085  0.000   -0.063  0.363 -0.000   -0.219  0.304 -0.000
 C         -0.385  0.285 -0.000   -0.338 -0.232  0.000    0.397 -0.000 -0.000
 C          0.078  0.405 -0.000    0.426 -0.162  0.000   -0.201 -0.258  0.000
 C          0.468 -0.024  0.000   -0.088  0.410 -0.000   -0.100  0.426 -0.000
 C          0.144 -0.374 -0.000   -0.312 -0.247  0.000    0.396 -0.180 -0.000
 Cl         0.020  0.046 -0.000    0.001 -0.001  0.000    0.016  0.029 -0.000
 Br         0.015  0.004 -0.000    0.000  0.001  0.000    0.005 -0.004 -0.000
 Br         0.015 -0.016  0.000   -0.000 -0.001 -0.000   -0.006  0.002  0.000
 I         -0.001 -0.003  0.000    0.000 -0.000 -0.000    0.001 -0.000  0.000
 I         -0.005 -0.000  0.000    0.000  0.000 -0.000    0.000 -0.002  0.000
 Br        -0.010  0.016 -0.000   -0.000 -0.000  0.000   -0.008  0.006 -0.000
 TransDip  -0.015 -0.026  0.000   -0.017  0.012 -0.000   -0.031 -0.415  0.000

 Mode:                28                     29                     30
 Frequency:      1291.45                1489.37                1492.25
 Force Cnst:     11.8184                15.6851                15.7454
 Red. Mass:      12.0269                12.0015                12.0011
 IR Active:          YES                    YES                    YES
 IR Intens:      142.736                  0.025                  0.162
 Raman Active:       YES                    YES                    YES
               X      Y      Z        X      Y      Z        X      Y      Z
 C          0.224 -0.287  0.000    0.518 -0.057 -0.000    0.176 -0.336 -0.000
 C         -0.412 -0.198  0.000   -0.273 -0.054  0.000   -0.105  0.562 -0.000
 C         -0.028  0.448 -0.000    0.408  0.214 -0.000   -0.053 -0.332  0.000
 C          0.350 -0.204  0.000   -0.409  0.049 -0.000   -0.168  0.229  0.000
 C         -0.319 -0.134  0.000    0.196  0.023  0.000    0.058 -0.466  0.000
 C          0.119  0.398 -0.000   -0.449 -0.170  0.000    0.091  0.327  0.000
 Cl        -0.007  0.017 -0.000   -0.005  0.002  0.000   -0.002  0.002  0.000
 Br         0.011  0.003 -0.000    0.001  0.000  0.000    0.001 -0.002  0.000
 Br         0.003 -0.009 -0.000   -0.001 -0.002  0.000    0.000  0.001  0.000
 I         -0.002  0.000  0.000    0.000 -0.001  0.000    0.001  0.002 -0.000
 I          0.001  0.000  0.000    0.001  0.000 -0.000   -0.000  0.001 -0.000
 Br         0.000 -0.006  0.000    0.001  0.001 -0.000   -0.001 -0.001 -0.000
 TransDip  -0.382  0.029 -0.000    0.001  0.005 -0.000    0.006 -0.011  0.000

 STANDARD THERMODYNAMIC QUANTITIES AT   298.15 K  AND     1.00 ATM

   This Molecule has  0 Imaginary Frequencies
   Zero point vibrational energy:       23.381 kcal/mol

   Atom    1 Element C  Has Mass   12.00000
   Atom    2 Element C  Has Mass   12.00000
   Atom    3 Element C  Has Mass   12.00000
   Atom    4 Element C  Has Mass   12.00000
   Atom    5 Element C  Has Mass   12.00000
   Atom    6 Element C  Has Mass   12.00000
   Atom    7 Element Cl Has Mass   34.96885
   Atom    8 Element Br Has Mass   78.91830
   Atom    9 Element Br Has Mass   78.91830
   Atom   10 Element I  Has Mass  126.90440
   Atom   11 Element I  Has Mass  126.90440
   Atom   12 Element Br Has Mass   78.91830
   Molecular Mass:   597.532550 amu
   Principal axes and moments of inertia in amu*Bohr^2:
                             1           2           3
    Eigenvalues --     9588.83403 11574.12932 21162.96335
          X               0.99995     0.01029    -0.00000
          Y              -0.01029     0.99995     0.00000
          Z               0.00000    -0.00000     1.00000
   Rotational Symmetry Number is   1
   The Molecule is an Asymmetric Top
   Translational Enthalpy:        0.889 kcal/mol
   Rotational Enthalpy:           0.889 kcal/mol
   Vibrational Enthalpy:         30.184 kcal/mol
   gas constant (RT):             0.592 kcal/mol
   Translational Entropy:        45.046  cal/mol.K
   Rotational Entropy:           36.105  cal/mol.K
   Vibrational Entropy:          48.421  cal/mol.K

   Total Enthalpy:               32.554 kcal/mol
   Total Entropy:               129.573  cal/mol.K

 ======================================================================

 STANDARD THERMODYNAMIC QUANTITIES FOR ANHARMONIC VIBRATION -- TOSH

   Zero point vibrational energy: ************ kcal/mol

   Vibrational Enthalpy:       Infinity kcal/mol
   Vibrational Entropy:             NaN  cal/mol.K

   Total Enthalpy:             Infinity kcal/mol
   Total Entropy:                   NaN  cal/mol.K

 ======================================================================

 STANDARD THERMODYNAMIC QUANTITIES FOR ANHARMONIC VIBRATION -- VPT2

   Zero point vibrational energy: ************ kcal/mol

   Vibrational Enthalpy:       Infinity kcal/mol
   Vibrational Entropy:             NaN  cal/mol.K

   Total Enthalpy:             Infinity kcal/mol
   Total Entropy:                   NaN  cal/mol.K

 ======================================================================

Archival summary:
1\1\garfield\FREQ\ProcedureUnspecified\BasisUnspecified\2r3l16\taweetha\SatNov3010:14:462019SatNov3010:14:462019\0\\#,FREQ,ProcedureUnspecified,BasisUnspecified,\\0,1\I\C,1,2.13949\C,2,1.40685,1,119.266\C,3,1.403,2,120.354,1,180,0\C,4,1.40164,3,119.825,2,0,0\C,5,1.40311,4,120.032,3,-0,0\C,6,1.40535,5,120.323,4,0,0\Cl,5,1.73826,4,119.805,3,180,0\Br,4,1.90051,3,120.941,2,-180,0\Br,6,1.90378,5,118.374,4,-180,0\Br,3,1.90413,2,120.858,1,0,0\I,7,2.13859,6,119.106,5,-180,0\\\@

 Total job time:  1473.59s(wall), 5717.56s(cpu) 
 Sat Nov 30 10:14:46 2019

        *************************************************************
        *                                                           *
        *  Thank you very much for using Q-Chem.  Have a nice day.  *
        *                                                           *
        *************************************************************
