# Supplementary material for: Geometric and energetic data from quantum chemical calculations of halobenzenes and xylenes
Source: Data Brief. 2020 Mar 5;30:105386. doi: 10.1016/j.dib.2020.105386 (PMC7114895; doi:10.1016/j.dib.2020.105386)
Supplement: Supplementary file 1 [file mmc1.zip › halobenzene/B3LYP/ClBrBrIII.out]

                  Welcome to Q-Chem
     A Quantum Leap Into The Future Of Chemistry


 Q-Chem 5.2 (devel), Q-Chem, Inc., Pleasanton, CA (2019)

 Yihan Shao,  Zhengting Gan,  E. Epifanovsky,  A. T. B. Gilbert,  M. Wormit,  
 J. Kussmann,  A. W. Lange,  A. Behn,  Jia Deng,  Xintian Feng,  D. Ghosh,  
 M. Goldey,  P. R. Horn,  L. D. Jacobson,  I. Kaliman,  T. Kus,  A. Landau,  
 Jie Liu,  E. I. Proynov,  R. M. Richard,  R. P. Steele,  E. J. Sundstrom,  
 H. L. Woodcock III,  P. M. Zimmerman,  D. Zuev,  B. Albrecht,  E. Alguire,  
 S. A. Baeppler,  D. Barton,  Z. Benda,  Y. A. Bernard,  E. J. Berquist,  
 K. B. Bravaya,  H. Burton,  D. Casanova,  Chun-Min Chang,  Yunqing Chen,  
 A. Chien,  K. D. Closser,  M. P. Coons,  S. Coriani,  S. Dasgupta,  
 A. L. Dempwolff,  M. Diedenhofen,  Hainam Do,  R. G. Edgar,  Po-Tung Fang,  
 S. Faraji,  S. Fatehi,  Qingguo Feng,  K. D. Fenk,  J. Fosso-Tande,  
 J. Gayvert,  Qinghui Ge,  A. Ghysels,  G. Gidofalvi,  J. Gomes,  
 J. Gonthier,  A. Gunina,  D. Hait,  M. W. D. Hanson-Heine,  
 P. H. P. Harbach,  A. W. Hauser,  M. F. Herbst,  J. E. Herr,  
 E. G. Hohenstein,  Z. C. Holden,  Kerwin Hui,  B. C. Huynh,  T.-C. Jagau,  
 Hyunjun Ji,  B. Kaduk,  K. Khistyaev,  Jaehoon Kim,  P. Klunzinger,  K. Koh,  
 D. Kosenkov,  L. Koulias,  T. Kowalczyk,  C. M. Krauter,  A. Kunitsa,  
 Ka Un Lao,  A. Laurent,  K. V. Lawler,  Joonho Lee,  D. Lefrancois,  
 S. Lehtola,  D. S. Levine,  Yi-Pei Li,  You-Sheng Lin,  Fenglai Liu,  
 E. Livshits,  A. Luenser,  P. Manohar,  E. Mansoor,  S. F. Manzer,  
 Shan-Ping Mao,  Yuezhi Mao,  N. Mardirossian,  A. V. Marenich,  
 T. Markovich,  L. A. Martinez-Martinez,  S. A. Maurer,  N. J. Mayhall,  
 S. C. McKenzie,  J.-M. Mewes,  P. Morgante,  A. F. Morrison,  
 J. W. Mullinax,  K. Nanda,  T. S. Nguyen-Beck,  R. Olivares-Amaya,  
 J. A. Parkhill,  Zheng Pei,  T. M. Perrine,  F. Plasser,  P. Pokhilko,  
 S. Prager,  A. Prociuk,  E. Ramos,  D. R. Rehn,  F. Rob,  M. Scheurer,  
 M. Schneider,  N. Sergueev,  S. M. Sharada,  S. Sharma,  D. W. Small,  
 T. Stauch,  T. Stein,  Yu-Chuan Su,  A. J. W. Thom,  A. Tkatchenko,  
 T. Tsuchimochi,  N. M. Tubman,  L. Vogt,  M. L. Vidal,  O. Vydrov,  
 M. A. Watson,  J. Wenzel,  M. de Wergifosse,  T. A. Wesolowski,  A. White,  
 J. Witte,  A. Yamada,  Jun Yang,  K. Yao,  S. Yeganeh,  S. R. Yost,  
 Zhi-Qiang You,  A. Zech,  Igor Ying Zhang,  Xing Zhang,  Yan Zhao,  
 Ying Zhu,  B. R. Brooks,  G. K. L. Chan,  C. J. Cramer,  M. S. Gordon,  
 W. J. Hehre,  A. Klamt,  M. W. Schmidt,  C. D. Sherrill,  D. G. Truhlar,  
 A. Aspuru-Guzik,  R. Baer,  A. T. Bell,  N. A. Besley,  Jeng-Da Chai,  
 A. E. DePrince, III,  R. A. DiStasio Jr.,  A. Dreuw,  B. D. Dunietz,  
 T. R. Furlani,  Chao-Ping Hsu,  Yousung Jung,  Jing Kong,  D. S. Lambrecht,  
 WanZhen Liang,  C. Ochsenfeld,  V. A. Rassolov,  L. V. Slipchenko,  
 J. E. Subotnik,  T. Van Voorhis,  J. M. Herbert,  A. I. Krylov,  
 P. M. W. Gill,  M. Head-Gordon

 Contributors to earlier versions of Q-Chem not listed above: 
 R. D. Adamson,  B. Austin,  J. Baker,  G. J. O. Beran,  K. Brandhorst,  
 S. T. Brown,  E. F. C. Byrd,  A. K. Chakraborty,  C.-L. Cheng,  
 Siu Hung Chien,  D. M. Chipman,  D. L. Crittenden,  H. Dachsel,  
 R. J. Doerksen,  A. D. Dutoi,  L. Fusti-Molnar,  W. A. Goddard III,  
 A. Golubeva-Zadorozhnaya,  S. R. Gwaltney,  G. Hawkins,  A. Heyden,  
 S. Hirata,  G. Kedziora,  F. J. Keil,  C. Kelley,  Jihan Kim,  R. A. King,  
 R. Z. Khaliullin,  P. P. Korambath,  W. Kurlancheek,  A. M. Lee,  M. S. Lee,  
 S. V. Levchenko,  Ching Yeh Lin,  D. Liotard,  R. C. Lochan,  I. Lotan,  
 P. E. Maslen,  N. Nair,  D. P. O'Neill,  D. Neuhauser,  E. Neuscamman,  
 C. M. Oana,  R. Olson,  B. Peters,  R. Peverati,  P. A. Pieniazek,  
 Y. M. Rhee,  J. Ritchie,  M. A. Rohrdanz,  E. Rosta,  N. J. Russ,  
 H. F. Schaefer III,  N. E. Schultz,  N. Shenvi,  A. C. Simmonett,  A. Sodt,  
 D. Stuck,  K. S. Thanthiriwatte,  V. Vanovschi,  Tao Wang,  A. Warshel,  
 C. F. Williams,  Q. Wu,  X. Xu,  W. Zhang

 Please cite Q-Chem as follows:
 Y. Shao et al., Mol. Phys. 113, 184-215 (2015)
 DOI: 10.1080/00268976.2014.952696

 Q-Chem 5.2.1 for Intel X86 EM64T Linux

 Parts of Q-Chem use Armadillo 8.300.2 (Tropical Shenanigans).
 http://arma.sourceforge.net/

 Q-Chem begins on Fri Dec 13 09:42:08 2019  

Host: 
0

     Scratch files written to /scratch/taweetham/qchem21756//
NAlpha2: 282
NElect   282
Mult     1

Checking the input file for inconsistencies... 	...done.

--------------------------------------------------------------
User input:
--------------------------------------------------------------
ClBrBrIII.inp
$molecule
0 1
I 
C  1 2.142560
C  2 1.407919 1 120.240446
C  3 1.406513 2 119.737067 1 -180.000000 0
C  4 1.402275 3 120.283580 2 -0.000000 0
C  5 1.402464 4 119.811584 3 -0.000000 0
C  6 1.404419 5 120.422739 4 -0.000000 0
Cl 6 1.739701 5 119.021015 4 -180.000000 0
Br 5 1.901548 4 120.776852 3 -180.000000 0
Br 4 1.904244 3 120.908823 2 -180.000000 0
I  7 2.135201 6 118.581736 5 -180.000000 0
I  3 2.141127 2 121.263056 1 -0.000000 0
$end
$MOLECULE
0 1
C   
C	1	CC
C	2	CC	1	120.0		
C	3	CC	2	120.0	1	0.0
C	4	CC	3	120.0	2	0.0	
C	5 	CC	4	120.0	3	0.0
a	1	Ca	2	120.0	3	180.0
b	2	Cb	3	120.0	4	180.0
c	3	Cc	4	120.0	5	180.0
d	4	Cd	5	120.0	6	180.0
e	5	Ce	6	120.0	1	180.0
f	6	Cf	1	120.0	2	180.0

CC=1.39483
CH=1.08673
CF=1.33960
CCl=1.72090
CBr=1.89068
CI=2.07886
$END

$REM
   JOB_TYPE	OPTIMIZATION
   BASIS	6-311++G**
   METHOD	B3LYP
   SYM_IGNORE	TRUE
   THRESH	14
$END

--------------------------------------------------------------
 ----------------------------------------------------------------
             Standard Nuclear Orientation (Angstroms)
    I     Atom           X                Y                Z
 ----------------------------------------------------------------
    1      I       0.0000000000     0.0000000000     0.0000000000
    2      C       0.0000000000     0.0000000000     2.1425600000
    3      C       1.2163286741     0.0000000000     2.8516301426
    4      C       1.2039717430    -0.0000000000     4.2580888605
    5      C      -0.0131148026    -0.0000000000     4.9545624897
    6      C      -1.2226574056    -0.0000000000     4.2446949226
    7      C      -1.2230134141    -0.0000000000     2.8402759678
    8      Cl     -2.7205427631    -0.0000000000     5.1295107370
    9      Br     -0.0461902605    -0.0000000000     6.8558228112
   10      Br      2.8291294017     0.0000000000     5.2505644502
   11      I      -3.0982681416     0.0000000000     1.8192455973
   12      I       3.0980501638     0.0000000000     1.8300876493
 ----------------------------------------------------------------
 Nuclear Repulsion Energy =        4360.44218906 hartrees
 There are      141 alpha and      141 beta electrons
 Requested basis set is 6-311++G(d,p)
 There are 159 shells and 444 basis functions

 Total QAlloc Memory Limit   2000 MB
 Mega-Array Size       188 MB
 MEM_STATIC part       192 MB
 A cutoff of  1.0D-14 yielded   7917 shell pairs
 There are     68658 function pairs (     76778 Cartesian)
 Smallest overlap matrix eigenvalue = 3.91E-07
 Linear dependence detected in AO basis
 Tighter screening thresholds may be required for diffuse basis sets
 Use S2THRESH > 14 and THRESH = 14 in case of SCF convergence issues
 Number of orthogonalized atomic orbitals = 442
 Maximum deviation from orthogonality = 1.391E-10

 Scale SEOQF with 1.000000e-01/1.000000e-01/1.000000e-02

 Standard Electronic Orientation quadrupole field applied
 Nucleus-field energy     =     0.0000000103 hartrees
 Guess from superposition of atomic densities
 Warning:  Energy on first SCF cycle will be non-variational
 SAD guess density has 282.000000 electrons

 -----------------------------------------------------------------------
  General SCF calculation program by
  Eric Jon Sundstrom, Paul Horn, Yuezhi Mao, Dmitri Zuev, Alec White,
  David Stuck, Shaama M.S., Shane Yost, Joonho Lee, David Small,
  Daniel Levine, Susi Lehtola, Hugh Burton, Evgeny Epifanovsky,
  Bang C. Huynh
 -----------------------------------------------------------------------
 Exchange:     0.2000 Hartree-Fock + 0.0800 Slater + 0.7200 B88
 Correlation:  0.1900 VWN1RPA + 0.8100 LYP
 Using SG-1 standard quadrature grid
 using 6 threads for integral computing
 -------------------------------------------------------
 OpenMP Integral computing Module                
 Release: version 2.0, May 2017, Q-Chem Inc. Pleasanton 
 -------------------------------------------------------
 A restricted SCF calculation will be
 performed using DIIS
 SCF converges when DIIS error is below 1.0e-08
 ---------------------------------------
  Cycle       Energy         DIIS error
 ---------------------------------------
    1  -26597.8909550691      2.66e-02  
    2  -26595.6611968904      1.74e-03  
    3  -26595.5682274755      2.52e-03  
    4  -26595.6851739358      8.73e-04  
    5  -26595.7068514459      1.40e-04  
    6  -26595.7069938564      1.04e-04  
    7  -26595.7072719181      1.88e-05  
    8  -26595.7072796991      4.53e-06  
    9  -26595.7072800846      1.64e-06  
   10  -26595.7072801351      6.87e-07  
   11  -26595.7072801441      2.90e-07  
   12  -26595.7072801467      7.99e-08  
   13  -26595.7072801460      2.86e-08  
   14  -26595.7072801462      4.38e-09  Convergence criterion met
 ---------------------------------------
 SCF time:   CPU 409.66s  wall 74.00s 
 SCF   energy in the final basis set =   -26595.7072801462
 Total energy in the final basis set =   -26595.7072801462

 --------------------------------------------------------------

                    Orbital Energies (a.u.)
 --------------------------------------------------------------

 Alpha MOs
 -- Occupied --
**************************-482.8560-482.8559-176.3193-176.3189-176.3187
********-165.7228-165.7226-165.7209-165.7207-165.7206-165.7204-165.7203
********-101.5819 -62.5088 -62.5088 -56.3296 -56.3296 -56.3255 -56.3254
-56.3250 -56.3250 -35.8157 -35.8154 -35.8151 -31.3093 -31.3089 -31.3086
-31.3029 -31.3026 -31.3024 -31.3023 -31.3021 -31.3018 -22.9596 -22.9593
-22.9590 -22.9582 -22.9579 -22.9579 -22.9576 -22.9575 -22.9573 -22.9535
-22.9535 -22.9531 -22.9531 -22.9529 -22.9529 -10.2883 -10.2823 -10.2805
-10.2742 -10.2729 -10.2722  -9.4968  -8.7177  -8.7177  -7.2618  -7.2518
 -7.2507  -6.5501  -6.5500  -6.5362  -6.5362  -6.5351  -6.5350  -6.3652
 -6.3648  -6.3645  -4.7782  -4.7777  -4.7776  -4.7628  -4.7625  -4.7622
 -4.7618  -4.7616  -4.7613  -2.6608  -2.6606  -2.6572  -2.6571  -2.6562
 -2.6562  -2.6453  -2.6451  -2.6451  -2.6451  -2.0438  -2.0434  -2.0431
 -2.0394  -2.0388  -2.0387  -2.0386  -2.0383  -2.0380  -2.0253  -2.0252
 -2.0251  -2.0250  -2.0247  -2.0246  -0.9494  -0.8940  -0.8588  -0.8261
 -0.7801  -0.7695  -0.6913  -0.6815  -0.6701  -0.6065  -0.6064  -0.5478
 -0.5087  -0.4600  -0.4564  -0.4409  -0.4272  -0.3914  -0.3823  -0.3808
 -0.3747  -0.3561  -0.3391  -0.3336  -0.3214  -0.3132  -0.3002  -0.2936
 -0.2857  -0.2784  -0.2615  -0.2610  -0.2436
 -- Virtual --
 -0.1145  -0.0709  -0.0695  -0.0599  -0.0516  -0.0325  -0.0052  -0.0015
  0.0132   0.0286   0.0338   0.0439   0.0516   0.0608   0.0627   0.0645
  0.0679   0.0777   0.0784   0.0860   0.0884   0.0929   0.0962   0.1045
  0.1137   0.1181   0.1226   0.1270   0.1373   0.1514   0.1521   0.1571
  0.1635   0.1742   0.1789   0.1819   0.1846   0.1941   0.2047   0.2068
  0.2104   0.2113   0.2196   0.2225   0.2300   0.2340   0.2485   0.2504
  0.2683   0.2792   0.2840   0.2854   0.2946   0.2965   0.3443   0.3520
  0.3691   0.3736   0.3823   0.3847   0.3973   0.3992   0.4002   0.4076
  0.4213   0.4282   0.4312   0.4327   0.4377   0.4411   0.4554   0.4607
  0.4673   0.4753   0.4930   0.4949   0.5003   0.5023   0.5082   0.5112
  0.5158   0.5232   0.5360   0.5456   0.5511   0.5559   0.5693   0.5732
  0.5833   0.5922   0.5969   0.6093   0.6166   0.6447   0.6685   0.6810
  0.6935   0.6985   0.7172   0.7206   0.7482   0.7510   0.7581   0.7673
  0.7730   0.7744   0.8134   0.8184   0.8358   0.8421   0.8572   0.8632
  0.8881   0.9221   0.9273   0.9409   0.9412   0.9608   1.0070   1.0171
  1.0405   1.0598   1.1032   1.1070   1.1409   1.1770   1.1794   1.2036
  1.2129   1.2239   1.2689   1.3208   1.3295   1.3469   1.3523   1.3569
  1.3810   1.3884   1.4520   1.4576   1.4657   1.4680   1.4718   1.5229
  1.5579   1.5777   1.5920   1.7208   1.7265   1.7575   1.7700   1.8105
  1.8166   1.8441   1.8448   1.9039   1.9872   2.0057   2.0257   2.0422
  2.0983   2.1140   2.1762   2.2031   2.2245   2.2497   2.2544   2.2652
  2.2708   2.3245   2.3334   2.4443   2.4876   2.5502   2.5678   2.7018
  2.7103   2.7957   2.8205   2.8258   2.8645   2.9266   3.0235   3.0395
  3.0554   3.1352   3.1793   3.3798   3.3995   3.6177   3.7971   3.8190
  3.9399   3.9614   3.9636   3.9679   3.9836   3.9874   3.9962   4.0127
  4.0198   4.0285   4.0451   4.0537   4.0542   4.0703   4.0813   4.1127
  4.1467   4.1808   4.2122   4.2352   4.2748   4.2829   4.3217   4.3725
  4.3947   4.4405   4.4696   4.5886   4.7925   5.9896   6.0139   6.0458
  6.0476   6.0735   6.1191   6.1362   6.1692   6.2126   6.6923   6.8211
  7.5369   7.5700   7.6524   7.6622   7.7139   7.7875   9.7654  23.1704
 23.7527  23.7558  23.9063  23.9157  23.9926  25.8170  26.1736  26.6063
 27.8340  27.8898  27.9708  28.3323  28.3505  28.3763  28.3809  28.3818
 28.4256  28.4268  28.4406  28.4458  28.5218  28.5293  28.5313  28.5387
 28.5390  28.5509  28.5556  28.5631  28.5721  28.5889  28.6184  28.6415
 28.6798  28.7213  28.7721  47.9523  48.0629 127.8764 127.8901 127.9096
127.9163 127.9303 127.9536 127.9593 127.9760 128.0012 151.6330 151.6822
151.7533 215.7578 289.7326 289.7671 289.8459 289.8643 289.9377 290.0095
********1020.89491901.79471901.84631901.9205
 --------------------------------------------------------------

          Ground-State Mulliken Net Atomic Charges

     Atom                 Charge (a.u.)
  ----------------------------------------
      1 I                     0.105533
      2 C                    -0.059481
      3 C                     0.061409
      4 C                    -0.267449
      5 C                    -0.055781
      6 C                     0.206768
      7 C                    -0.352129
      8 Cl                    0.546413
      9 Br                   -0.161341
     10 Br                   -0.240306
     11 I                     0.112570
     12 I                     0.103794
  ----------------------------------------
  Sum of atomic charges =     0.000000

 -----------------------------------------------------------------
                    Cartesian Multipole Moments
 -----------------------------------------------------------------
    Charge (ESU x 10^10)
                -0.0000
    Dipole Moment (Debye)
         X       0.1556      Y       0.0000      Z      -0.5877
       Tot       0.6080
    Quadrupole Moments (Debye-Ang)
        XX    -161.6874     XY       0.0000     YY    -170.2831
        XZ       1.4040     YZ      -0.0000     ZZ    -165.0446
    Octopole Moments (Debye-Ang^2)
       XXX     -42.8845    XXY       0.0000    XYY     -16.9727
       YYY       0.0000    XXZ    -502.4911    XYZ       0.0000
       YYZ    -515.1682    XZZ      -6.6568    YZZ      -0.0000
       ZZZ   -1492.2892
    Hexadecapole Moments (Debye-Ang^3)
      XXXX   -4776.5479   XXXY       0.0000   XXYY    -906.8199
      XYYY       0.0000   YYYY    -222.2388   XXXZ    -225.2880
      XXYZ       0.0000   XYYZ     -92.9091   YYYZ      -0.0000
      XXZZ   -3151.6966   XYZZ       0.0000   YYZZ   -2445.2259
      XZZZ    -206.2810   YZZZ      -0.0000   ZZZZ  -13722.0642
 -----------------------------------------------------------------
 Calculating analytic gradient of the SCF energy
 Gradient of SCF Energy
            1           2           3           4           5           6
    1  -0.0004717   0.0004684  -0.0004415  -0.0005429   0.0000231  -0.0000469
    2   0.0000000   0.0000000  -0.0000000  -0.0000000   0.0000000  -0.0000000
    3  -0.0014461   0.0011117  -0.0014208  -0.0000968   0.0004422   0.0004525
            7           8           9          10          11          12
    1  -0.0009738   0.0004860  -0.0002640   0.0004714   0.0010154   0.0002765
    2  -0.0000000  -0.0000000   0.0000000   0.0000000  -0.0000000  -0.0000000
    3  -0.0007076  -0.0002845  -0.0002334   0.0001173   0.0008544   0.0012111
 Max gradient component =       1.446E-03
 RMS gradient           =       5.802E-04
 Gradient time:  CPU 146.67 s  wall 24.65 s
 Geometry Optimization Parameters
   NAtoms,    NIC,     NZ,  NCons,   NDum,   NFix, NCnnct, MaxDiis
       12      78      12       0       0       0       0       0


** GEOMETRY OPTIMIZATION IN DELOCALIZED INTERNAL COORDINATES **
   Searching for a Minimum

   Optimization Cycle:   1

                       Coordinates (Angstroms)
     ATOM                X               Y               Z
      1  I         0.0000000000    0.0000000000    0.0000000000
      2  C         0.0000000000    0.0000000000    2.1425600000
      3  C         1.2163286741    0.0000000000    2.8516301426
      4  C         1.2039717430    0.0000000000    4.2580888605
      5  C        -0.0131148026    0.0000000000    4.9545624897
      6  C        -1.2226574056    0.0000000000    4.2446949226
      7  C        -1.2230134141    0.0000000000    2.8402759678
      8  Cl       -2.7205427631    0.0000000000    5.1295107370
      9  Br       -0.0461902605    0.0000000000    6.8558228112
     10  Br        2.8291294017    0.0000000000    5.2505644502
     11  I        -3.0982681416    0.0000000000    1.8192455973
     12  I         3.0980501638    0.0000000000    1.8300876493
   Point Group: c1    Number of degrees of freedom:    30


   Energy is -26595.707280146


 Attempting to generate delocalized internal coordinates
 Initial Hessian constructed with Jon Baker's OPTIMIZE code

 21 Hessian modes will be used to form the next step
  Hessian Eigenvalues:
     0.107476    0.107822    0.109270    0.193666    0.195099    0.250000
     0.250000    0.250000    0.250000    0.250000    0.250000    0.250000
     0.250000    0.250000    0.315067    0.412556    0.412643    0.443881
     0.447395    0.448254    0.451566

 Minimum search - taking simple RFO step
 Searching for Lamda that Minimizes Along All modes
 Value Taken    Lamda =  -0.00010613
 Step Taken.  Stepsize is  0.024668

                             Maximum     Tolerance    Cnvgd?
         Gradient           0.003290      0.000300      NO
         Displacement       0.012901      0.001200      NO
         Energy change     *********      0.000001      NO


 New Cartesian Coordinates Obtained by Inverse Iteration

 Displacement from previous Coordinates is:  0.051404
 ----------------------------------------------------------------
             Standard Nuclear Orientation (Angstroms)
    I     Atom           X                Y                Z
 ----------------------------------------------------------------
    1      I       0.0104180812     0.0000000000     0.0106300915
    2      C       0.0004622129     0.0000000000     2.1460536640
    3      C       1.2169699736     0.0000000000     2.8539623811
    4      C       1.2053808799     0.0000000000     4.2600138511
    5      C      -0.0130063446     0.0000000000     4.9549879325
    6      C      -1.2237456072     0.0000000000     4.2453999365
    7      C      -1.2235845598     0.0000000000     2.8410327409
    8      Cl     -2.7224875595     0.0000000000     5.1306246943
    9      Br     -0.0435081211     0.0000000000     6.8569116753
   10      Br      2.8278268022     0.0000000000     5.2544961924
   11      I      -3.1007138916     0.0000000000     1.8103180597
   12      I       3.0896813290     0.0000000000     1.8126124090
 ----------------------------------------------------------------
 Nuclear Repulsion Energy =        4361.77727482 hartrees
 There are      141 alpha and      141 beta electrons
 Applying Cartesian multipole field
    Component          Value
    ---------          -----
     (2,0,0)        1.00000E-11
     (0,2,0)        2.00000E-11
     (0,0,2)       -3.00000E-12
 Nucleus-field energy     =     0.0000000103 hartrees
 Requested basis set is 6-311++G(d,p)
 There are 159 shells and 444 basis functions
 A cutoff of  1.0D-14 yielded   7912 shell pairs
 There are     68602 function pairs (     76718 Cartesian)
 Smallest overlap matrix eigenvalue = 3.90E-07
 Linear dependence detected in AO basis
 Tighter screening thresholds may be required for diffuse basis sets
 Use S2THRESH > 14 and THRESH = 14 in case of SCF convergence issues
 Number of orthogonalized atomic orbitals = 442
 Maximum deviation from orthogonality = 1.507E-10
 Guess MOs from SCF MO coefficient file

 -----------------------------------------------------------------------
  General SCF calculation program by
  Eric Jon Sundstrom, Paul Horn, Yuezhi Mao, Dmitri Zuev, Alec White,
  David Stuck, Shaama M.S., Shane Yost, Joonho Lee, David Small,
  Daniel Levine, Susi Lehtola, Hugh Burton, Evgeny Epifanovsky,
  Bang C. Huynh
 -----------------------------------------------------------------------
 Exchange:     0.2000 Hartree-Fock + 0.0800 Slater + 0.7200 B88
 Correlation:  0.1900 VWN1RPA + 0.8100 LYP
 Using SG-1 standard quadrature grid
 using 6 threads for integral computing
 -------------------------------------------------------
 OpenMP Integral computing Module                
 Release: version 2.0, May 2017, Q-Chem Inc. Pleasanton 
 -------------------------------------------------------
 A restricted SCF calculation will be
 performed using DIIS
 SCF converges when DIIS error is below 1.0e-08
 ---------------------------------------
  Cycle       Energy         DIIS error
 ---------------------------------------
    1  -26595.7072139349      5.53e-05  
    2  -26595.7072700726      2.35e-05  
    3  -26595.7072581920      3.20e-05  
    4  -26595.7072830581      7.08e-06  
    5  -26595.7072842871      2.19e-06  
    6  -26595.7072843985      6.39e-07  
    7  -26595.7072844067      3.92e-07  
    8  -26595.7072844100      5.63e-08  
    9  -26595.7072844104      2.91e-08  
   10  -26595.7072844099      9.75e-09  Convergence criterion met
 ---------------------------------------
 SCF time:   CPU 301.57s  wall 54.00s 
 SCF   energy in the final basis set =   -26595.7072844099
 Total energy in the final basis set =   -26595.7072844099

 --------------------------------------------------------------

                    Orbital Energies (a.u.)
 --------------------------------------------------------------

 Alpha MOs
 -- Occupied --
**************************-482.8560-482.8559-176.3193-176.3188-176.3187
********-165.7226-165.7226-165.7210-165.7208-165.7204-165.7204-165.7202
********-101.5819 -62.5089 -62.5088 -56.3297 -56.3295 -56.3255 -56.3254
-56.3251 -56.3249 -35.8158 -35.8153 -35.8152 -31.3093 -31.3087 -31.3087
-31.3030 -31.3025 -31.3025 -31.3024 -31.3020 -31.3019 -22.9597 -22.9592
-22.9591 -22.9583 -22.9580 -22.9578 -22.9577 -22.9574 -22.9574 -22.9535
-22.9535 -22.9530 -22.9530 -22.9529 -22.9529 -10.2885 -10.2824 -10.2806
-10.2738 -10.2728 -10.2724  -9.4968  -8.7178  -8.7176  -7.2618  -7.2517
 -7.2507  -6.5501  -6.5500  -6.5363  -6.5361  -6.5352  -6.5349  -6.3652
 -6.3647  -6.3646  -4.7782  -4.7776  -4.7776  -4.7628  -4.7625  -4.7623
 -4.7619  -4.7616  -4.7613  -2.6608  -2.6607  -2.6573  -2.6570  -2.6563
 -2.6561  -2.6454  -2.6452  -2.6451  -2.6450  -2.0438  -2.0433  -2.0432
 -2.0394  -2.0388  -2.0388  -2.0386  -2.0382  -2.0381  -2.0253  -2.0251
 -2.0251  -2.0250  -2.0248  -2.0246  -0.9492  -0.8939  -0.8590  -0.8260
 -0.7802  -0.7695  -0.6911  -0.6815  -0.6703  -0.6066  -0.6063  -0.5478
 -0.5086  -0.4599  -0.4563  -0.4410  -0.4272  -0.3913  -0.3821  -0.3808
 -0.3748  -0.3559  -0.3389  -0.3335  -0.3220  -0.3133  -0.3003  -0.2932
 -0.2856  -0.2792  -0.2616  -0.2610  -0.2431
 -- Virtual --
 -0.1145  -0.0709  -0.0695  -0.0604  -0.0513  -0.0321  -0.0052  -0.0016
  0.0130   0.0285   0.0338   0.0439   0.0517   0.0608   0.0626   0.0644
  0.0679   0.0778   0.0784   0.0861   0.0882   0.0930   0.0963   0.1045
  0.1138   0.1179   0.1227   0.1270   0.1374   0.1512   0.1518   0.1571
  0.1638   0.1744   0.1792   0.1822   0.1853   0.1933   0.2047   0.2071
  0.2103   0.2113   0.2196   0.2220   0.2295   0.2340   0.2483   0.2501
  0.2683   0.2793   0.2836   0.2852   0.2942   0.2966   0.3442   0.3508
  0.3690   0.3741   0.3828   0.3842   0.3976   0.3994   0.3995   0.4073
  0.4205   0.4291   0.4319   0.4325   0.4380   0.4410   0.4563   0.4609
  0.4671   0.4750   0.4931   0.4957   0.5004   0.5022   0.5081   0.5111
  0.5158   0.5231   0.5365   0.5459   0.5511   0.5555   0.5697   0.5735
  0.5848   0.5923   0.5960   0.6088   0.6164   0.6452   0.6686   0.6806
  0.6932   0.6989   0.7165   0.7207   0.7482   0.7512   0.7582   0.7660
  0.7734   0.7745   0.8134   0.8185   0.8363   0.8422   0.8571   0.8630
  0.8882   0.9220   0.9272   0.9408   0.9410   0.9613   1.0073   1.0157
  1.0415   1.0593   1.1038   1.1069   1.1401   1.1778   1.1788   1.2040
  1.2133   1.2240   1.2685   1.3191   1.3292   1.3473   1.3547   1.3565
  1.3813   1.3858   1.4528   1.4590   1.4657   1.4683   1.4706   1.5231
  1.5580   1.5786   1.5913   1.7208   1.7264   1.7572   1.7707   1.8105
  1.8163   1.8439   1.8450   1.9039   1.9872   2.0056   2.0260   2.0422
  2.0983   2.1145   2.1762   2.2026   2.2243   2.2498   2.2543   2.2648
  2.2709   2.3246   2.3335   2.4440   2.4876   2.5499   2.5679   2.7017
  2.7105   2.7955   2.8208   2.8254   2.8642   2.9270   3.0233   3.0395
  3.0553   3.1354   3.1789   3.3797   3.3994   3.6176   3.7971   3.8191
  3.9392   3.9612   3.9625   3.9688   3.9836   3.9872   3.9961   4.0126
  4.0184   4.0309   4.0452   4.0525   4.0542   4.0713   4.0806   4.1128
  4.1471   4.1822   4.2116   4.2358   4.2746   4.2824   4.3216   4.3729
  4.3956   4.4406   4.4691   4.5884   4.7927   5.9894   6.0137   6.0430
  6.0478   6.0730   6.1187   6.1380   6.1698   6.2148   6.6918   6.8214
  7.5369   7.5700   7.6527   7.6623   7.7132   7.7876   9.7650  23.1703
 23.7533  23.7552  23.9063  23.9158  23.9925  25.8168  26.1720  26.6056
 27.8351  27.8894  27.9705  28.3321  28.3503  28.3764  28.3788  28.3811
 28.4248  28.4267  28.4431  28.4460  28.5215  28.5291  28.5316  28.5380
 28.5391  28.5506  28.5554  28.5640  28.5722  28.5888  28.6185  28.6429
 28.6805  28.7207  28.7725  47.9520  48.0632 127.8763 127.8899 127.9097
127.9146 127.9299 127.9530 127.9609 127.9760 128.0024 151.6339 151.6818
151.7532 215.7574 289.7326 289.7671 289.8458 289.8645 289.9373 290.0095
********1020.89531901.79561901.84591901.9205
 --------------------------------------------------------------

          Ground-State Mulliken Net Atomic Charges

     Atom                 Charge (a.u.)
  ----------------------------------------
      1 I                     0.105590
      2 C                    -0.075849
      3 C                     0.069561
      4 C                    -0.271517
      5 C                    -0.062163
      6 C                     0.212920
      7 C                    -0.340070
      8 Cl                    0.545762
      9 Br                   -0.161252
     10 Br                   -0.239469
     11 I                     0.112523
     12 I                     0.103965
  ----------------------------------------
  Sum of atomic charges =     0.000000

 -----------------------------------------------------------------
                    Cartesian Multipole Moments
 -----------------------------------------------------------------
    Charge (ESU x 10^10)
                 0.0000
    Dipole Moment (Debye)
         X       0.1691      Y       0.0000      Z      -0.6122
       Tot       0.6351
    Quadrupole Moments (Debye-Ang)
        XX    -161.8093     XY      -0.0000     YY    -170.2829
        XZ       1.3756     YZ       0.0000     ZZ    -165.0980
    Octopole Moments (Debye-Ang^2)
       XXX     -43.4928    XXY       0.0000    XYY     -16.9253
       YYY       0.0000    XXZ    -502.9493    XYZ      -0.0000
       YYZ    -514.9226    XZZ      -6.2595    YZZ       0.0000
       ZZZ   -1491.3468
    Hexadecapole Moments (Debye-Ang^3)
      XXXX   -4775.9401   XXXY      -0.0000   XXYY    -905.9494
      XYYY      -0.0000   YYYY    -222.2364   XXXZ    -224.1948
      XXYZ       0.0000   XYYZ     -91.8028   YYYZ       0.0000
      XXZZ   -3150.6355   XYZZ      -0.0000   YYZZ   -2444.1669
      XZZZ    -199.6909   YZZZ       0.0000   ZZZZ  -13713.9414
 -----------------------------------------------------------------
 Calculating analytic gradient of the SCF energy
 Gradient of SCF Energy
            1           2           3           4           5           6
    1   0.0010242   0.0005347  -0.0005418  -0.0001695   0.0003285  -0.0000490
    2   0.0000000   0.0000000  -0.0000000  -0.0000000   0.0000000   0.0000000
    3   0.0006576   0.0008952  -0.0009757   0.0001903   0.0003394   0.0002518
            7           8           9          10          11          12
    1  -0.0002049   0.0000473   0.0001443  -0.0002238  -0.0002597  -0.0006301
    2  -0.0000000   0.0000000  -0.0000000  -0.0000000   0.0000000   0.0000000
    3  -0.0005612   0.0000822  -0.0000482   0.0007279  -0.0003795  -0.0011798
 Max gradient component =       1.180E-03
 RMS gradient           =       4.453E-04
 Gradient time:  CPU 146.63 s  wall 24.65 s
 Geometry Optimization Parameters
   NAtoms,    NIC,     NZ,  NCons,   NDum,   NFix, NCnnct, MaxDiis
       12      78      12       0       0       0       0       0

 Cartesian Hessian Update
 Hessian updated using BFGS update


** GEOMETRY OPTIMIZATION IN DELOCALIZED INTERNAL COORDINATES **
   Searching for a Minimum

   Optimization Cycle:   2

                       Coordinates (Angstroms)
     ATOM                X               Y               Z
      1  I         0.0104180812    0.0000000000    0.0106300915
      2  C         0.0004622129    0.0000000000    2.1460536640
      3  C         1.2169699736    0.0000000000    2.8539623811
      4  C         1.2053808799    0.0000000000    4.2600138511
      5  C        -0.0130063446    0.0000000000    4.9549879325
      6  C        -1.2237456072    0.0000000000    4.2453999365
      7  C        -1.2235845598    0.0000000000    2.8410327409
      8  Cl       -2.7224875595    0.0000000000    5.1306246943
      9  Br       -0.0435081211    0.0000000000    6.8569116753
     10  Br        2.8278268022    0.0000000000    5.2544961924
     11  I        -3.1007138916    0.0000000000    1.8103180597
     12  I         3.0896813290    0.0000000000    1.8126124090
   Point Group: c1    Number of degrees of freedom:    30


   Energy is -26595.707284410

 Hessian updated using BFGS update

 14 Hessian modes will be used to form the next step
  Hessian Eigenvalues:
     0.099306    0.107906    0.108499    0.191545    0.194946    0.240236
     0.313706    0.380910    0.412543    0.426857    0.446224    0.447899
     0.451244    0.628131

 Minimum search - taking simple RFO step
 Searching for Lamda that Minimizes Along All modes
 Value Taken    Lamda =  -0.00006040
 Step Taken.  Stepsize is  0.010124

                             Maximum     Tolerance    Cnvgd?
         Gradient           0.004051      0.000300      NO
         Displacement       0.006195      0.001200      NO
         Energy change     -0.000004      0.000001      NO


 New Cartesian Coordinates Obtained by Inverse Iteration

 Displacement from previous Coordinates is:  0.029147
 ----------------------------------------------------------------
             Standard Nuclear Orientation (Angstroms)
    I     Atom           X                Y                Z
 ----------------------------------------------------------------
    1      I       0.0021787211     0.0000000000     0.0083802812
    2      C       0.0005331919     0.0000000000     2.1446139472
    3      C       1.2175753524     0.0000000000     2.8540019894
    4      C       1.2052505299     0.0000000000     4.2594745826
    5      C      -0.0130955171     0.0000000000     4.9546379286
    6      C      -1.2234463403     0.0000000000     4.2449072159
    7      C      -1.2227663032     0.0000000000     2.8409746452
    8      Cl     -2.7229297235     0.0000000000     5.1291034057
    9      Br     -0.0444790101     0.0000000000     6.8566951351
   10      Br      2.8296259011     0.0000000000     5.2499859314
   11      I      -3.1005415339     0.0000000000     1.8119628500
   12      I       3.0957879269     0.0000000000     1.8223057161
 ----------------------------------------------------------------
 Nuclear Repulsion Energy =        4361.09697092 hartrees
 There are      141 alpha and      141 beta electrons
 Applying Cartesian multipole field
    Component          Value
    ---------          -----
     (2,0,0)        1.00000E-11
     (0,2,0)        2.00000E-11
     (0,0,2)       -3.00000E-12
 Nucleus-field energy     =     0.0000000104 hartrees
 Requested basis set is 6-311++G(d,p)
 There are 159 shells and 444 basis functions
 A cutoff of  1.0D-14 yielded   7913 shell pairs
 There are     68627 function pairs (     76754 Cartesian)
 Smallest overlap matrix eigenvalue = 3.90E-07
 Linear dependence detected in AO basis
 Tighter screening thresholds may be required for diffuse basis sets
 Use S2THRESH > 14 and THRESH = 14 in case of SCF convergence issues
 Number of orthogonalized atomic orbitals = 442
 Maximum deviation from orthogonality = 1.637E-10
 Guess MOs from SCF MO coefficient file

 -----------------------------------------------------------------------
  General SCF calculation program by
  Eric Jon Sundstrom, Paul Horn, Yuezhi Mao, Dmitri Zuev, Alec White,
  David Stuck, Shaama M.S., Shane Yost, Joonho Lee, David Small,
  Daniel Levine, Susi Lehtola, Hugh Burton, Evgeny Epifanovsky,
  Bang C. Huynh
 -----------------------------------------------------------------------
 Exchange:     0.2000 Hartree-Fock + 0.0800 Slater + 0.7200 B88
 Correlation:  0.1900 VWN1RPA + 0.8100 LYP
 Using SG-1 standard quadrature grid
 using 6 threads for integral computing
 -------------------------------------------------------
 OpenMP Integral computing Module                
 Release: version 2.0, May 2017, Q-Chem Inc. Pleasanton 
 -------------------------------------------------------
 A restricted SCF calculation will be
 performed using DIIS
 SCF converges when DIIS error is below 1.0e-08
 ---------------------------------------
  Cycle       Energy         DIIS error
 ---------------------------------------
    1  -26595.7072907772      2.91e-05  
    2  -26595.7073089765      1.06e-05  
    3  -26595.7073073246      1.33e-05  
    4  -26595.7073114966      4.28e-06  
    5  -26595.7073119655      1.12e-06  
    6  -26595.7073119943      3.41e-07  
    7  -26595.7073119975      1.65e-07  
    8  -26595.7073119975      4.38e-08  
    9  -26595.7073119981      1.44e-08  
   10  -26595.7073119977      2.60e-09  Convergence criterion met
 ---------------------------------------
 SCF time:   CPU 297.44s  wall 54.00s 
 SCF   energy in the final basis set =   -26595.7073119977
 Total energy in the final basis set =   -26595.7073119977

 --------------------------------------------------------------

                    Orbital Energies (a.u.)
 --------------------------------------------------------------

 Alpha MOs
 -- Occupied --
**************************-482.8560-482.8559-176.3193-176.3189-176.3187
********-165.7227-165.7226-165.7209-165.7207-165.7205-165.7204-165.7203
********-101.5819 -62.5089 -62.5088 -56.3297 -56.3296 -56.3255 -56.3254
-56.3251 -56.3250 -35.8157 -35.8154 -35.8152 -31.3093 -31.3088 -31.3087
-31.3029 -31.3026 -31.3024 -31.3024 -31.3021 -31.3019 -22.9596 -22.9592
-22.9591 -22.9582 -22.9579 -22.9578 -22.9577 -22.9575 -22.9573 -22.9534
-22.9534 -22.9531 -22.9531 -22.9529 -22.9529 -10.2885 -10.2823 -10.2806
-10.2740 -10.2728 -10.2723  -9.4968  -8.7178  -8.7177  -7.2618  -7.2517
 -7.2507  -6.5501  -6.5500  -6.5364  -6.5361  -6.5353  -6.5350  -6.3651
 -6.3648  -6.3646  -4.7782  -4.7777  -4.7776  -4.7628  -4.7625  -4.7623
 -4.7618  -4.7617  -4.7613  -2.6608  -2.6607  -2.6573  -2.6570  -2.6563
 -2.6562  -2.6454  -2.6453  -2.6451  -2.6450  -2.0437  -2.0434  -2.0431
 -2.0393  -2.0389  -2.0388  -2.0386  -2.0383  -2.0380  -2.0252  -2.0251
 -2.0251  -2.0250  -2.0247  -2.0246  -0.9492  -0.8940  -0.8589  -0.8262
 -0.7800  -0.7695  -0.6912  -0.6815  -0.6702  -0.6066  -0.6064  -0.5478
 -0.5087  -0.4599  -0.4563  -0.4410  -0.4272  -0.3913  -0.3820  -0.3809
 -0.3747  -0.3560  -0.3390  -0.3336  -0.3217  -0.3131  -0.3003  -0.2936
 -0.2857  -0.2787  -0.2616  -0.2611  -0.2433
 -- Virtual --
 -0.1145  -0.0709  -0.0695  -0.0604  -0.0513  -0.0323  -0.0052  -0.0016
  0.0130   0.0285   0.0338   0.0439   0.0517   0.0608   0.0626   0.0645
  0.0679   0.0778   0.0784   0.0861   0.0883   0.0929   0.0962   0.1046
  0.1137   0.1179   0.1227   0.1270   0.1374   0.1513   0.1519   0.1571
  0.1636   0.1744   0.1790   0.1819   0.1850   0.1938   0.2047   0.2071
  0.2104   0.2114   0.2196   0.2221   0.2298   0.2340   0.2484   0.2503
  0.2682   0.2793   0.2837   0.2852   0.2942   0.2966   0.3444   0.3512
  0.3691   0.3737   0.3827   0.3843   0.3973   0.3993   0.4000   0.4076
  0.4208   0.4286   0.4313   0.4326   0.4379   0.4411   0.4557   0.4608
  0.4674   0.4752   0.4930   0.4952   0.5006   0.5023   0.5083   0.5112
  0.5158   0.5230   0.5362   0.5457   0.5512   0.5556   0.5694   0.5735
  0.5839   0.5923   0.5967   0.6089   0.6166   0.6449   0.6685   0.6807
  0.6934   0.6988   0.7169   0.7206   0.7483   0.7512   0.7581   0.7663
  0.7732   0.7744   0.8133   0.8186   0.8361   0.8422   0.8572   0.8631
  0.8882   0.9219   0.9273   0.9408   0.9410   0.9611   1.0072   1.0163
  1.0408   1.0593   1.1036   1.1069   1.1405   1.1775   1.1789   1.2037
  1.2132   1.2240   1.2685   1.3197   1.3294   1.3478   1.3535   1.3566
  1.3811   1.3873   1.4525   1.4590   1.4657   1.4672   1.4708   1.5231
  1.5580   1.5783   1.5914   1.7208   1.7264   1.7574   1.7702   1.8105
  1.8163   1.8440   1.8449   1.9039   1.9872   2.0055   2.0259   2.0423
  2.0983   2.1142   2.1765   2.2025   2.2244   2.2498   2.2543   2.2651
  2.2709   2.3244   2.3335   2.4441   2.4876   2.5499   2.5678   2.7017
  2.7104   2.7956   2.8207   2.8255   2.8643   2.9268   3.0234   3.0395
  3.0553   3.1353   3.1789   3.3796   3.3995   3.6176   3.7969   3.8192
  3.9395   3.9613   3.9629   3.9683   3.9837   3.9874   3.9961   4.0125
  4.0191   4.0296   4.0452   4.0533   4.0542   4.0706   4.0809   4.1128
  4.1465   4.1818   4.2118   4.2356   4.2748   4.2825   4.3217   4.3726
  4.3952   4.4406   4.4689   4.5884   4.7926   5.9895   6.0137   6.0444
  6.0477   6.0733   6.1187   6.1372   6.1690   6.2140   6.6922   6.8212
  7.5369   7.5700   7.6524   7.6622   7.7138   7.7875   9.7650  23.1702
 23.7541  23.7544  23.9065  23.9155  23.9925  25.8168  26.1723  26.6059
 27.8347  27.8893  27.9706  28.3322  28.3503  28.3763  28.3804  28.3808
 28.4249  28.4266  28.4419  28.4460  28.5216  28.5292  28.5314  28.5382
 28.5390  28.5506  28.5554  28.5636  28.5722  28.5889  28.6183  28.6423
 28.6803  28.7207  28.7723  47.9523  48.0630 127.8764 127.8899 127.9097
127.9155 127.9301 127.9532 127.9602 127.9757 128.0020 151.6336 151.6817
151.7533 215.7574 289.7325 289.7671 289.8458 289.8643 289.9376 290.0094
********1020.89501901.79531901.84581901.9205
 --------------------------------------------------------------

          Ground-State Mulliken Net Atomic Charges

     Atom                 Charge (a.u.)
  ----------------------------------------
      1 I                     0.105913
      2 C                    -0.074828
      3 C                     0.064758
      4 C                    -0.268549
      5 C                    -0.058762
      6 C                     0.213131
      7 C                    -0.342510
      8 Cl                    0.546010
      9 Br                   -0.161277
     10 Br                   -0.239939
     11 I                     0.112289
     12 I                     0.103764
  ----------------------------------------
  Sum of atomic charges =     0.000000

 -----------------------------------------------------------------
                    Cartesian Multipole Moments
 -----------------------------------------------------------------
    Charge (ESU x 10^10)
                 0.0000
    Dipole Moment (Debye)
         X       0.1688      Y       0.0000      Z      -0.6045
       Tot       0.6276
    Quadrupole Moments (Debye-Ang)
        XX    -161.7427     XY       0.0000     YY    -170.2846
        XZ       1.4455     YZ       0.0000     ZZ    -165.1100
    Octopole Moments (Debye-Ang^2)
       XXX     -42.8454    XXY      -0.0000    XYY     -16.8895
       YYY       0.0000    XXZ    -502.6981    XYZ       0.0000
       YYZ    -515.0529    XZZ      -6.2808    YZZ       0.0000
       ZZZ   -1492.1324
    Hexadecapole Moments (Debye-Ang^3)
      XXXX   -4780.1877   XXXY       0.0000   XXYY    -907.1812
      XYYY       0.0000   YYYY    -222.2419   XXXZ    -224.9605
      XXYZ       0.0000   XYYZ     -92.6588   YYYZ       0.0000
      XXZZ   -3151.2350   XYZZ       0.0000   YYZZ   -2444.0895
      XZZZ    -203.6981   YZZZ       0.0000   ZZZZ  -13717.1391
 -----------------------------------------------------------------
 Calculating analytic gradient of the SCF energy
 Gradient of SCF Energy
            1           2           3           4           5           6
    1  -0.0002130   0.0001556   0.0000087  -0.0000430   0.0002241  -0.0000287
    2  -0.0000000   0.0000000   0.0000000  -0.0000000   0.0000000   0.0000000
    3   0.0001950   0.0004026  -0.0002482  -0.0000007   0.0001288  -0.0000210
            7           8           9          10          11          12
    1  -0.0001108  -0.0000614  -0.0000323  -0.0000124  -0.0000377   0.0001511
    2  -0.0000000   0.0000000  -0.0000000   0.0000000   0.0000000   0.0000000
    3  -0.0001833  -0.0000485   0.0000447  -0.0001045  -0.0002775   0.0001127
 Max gradient component =       4.026E-04
 RMS gradient           =       1.271E-04
 Gradient time:  CPU 146.71 s  wall 24.66 s
 Geometry Optimization Parameters
   NAtoms,    NIC,     NZ,  NCons,   NDum,   NFix, NCnnct, MaxDiis
       12      78      12       0       0       0       0       0

 Cartesian Hessian Update
 Hessian updated using BFGS update


** GEOMETRY OPTIMIZATION IN DELOCALIZED INTERNAL COORDINATES **
   Searching for a Minimum

   Optimization Cycle:   3

                       Coordinates (Angstroms)
     ATOM                X               Y               Z
      1  I         0.0021787211    0.0000000000    0.0083802812
      2  C         0.0005331919    0.0000000000    2.1446139472
      3  C         1.2175753524    0.0000000000    2.8540019894
      4  C         1.2052505299    0.0000000000    4.2594745826
      5  C        -0.0130955171    0.0000000000    4.9546379286
      6  C        -1.2234463403    0.0000000000    4.2449072159
      7  C        -1.2227663032    0.0000000000    2.8409746452
      8  Cl       -2.7229297235    0.0000000000    5.1291034057
      9  Br       -0.0444790101    0.0000000000    6.8566951351
     10  Br        2.8296259011    0.0000000000    5.2499859314
     11  I        -3.1005415339    0.0000000000    1.8119628500
     12  I         3.0957879269    0.0000000000    1.8223057161
   Point Group: c1    Number of degrees of freedom:    30


   Energy is -26595.707311998

 Hessian updated using BFGS update

 15 Hessian modes will be used to form the next step
  Hessian Eigenvalues:
     0.098945    0.107881    0.108476    0.191778    0.194959    0.241476
     0.242915    0.313735    0.396582    0.412529    0.423879    0.446049
     0.447846    0.451436    0.677188

 Minimum search - taking simple RFO step
 Searching for Lamda that Minimizes Along All modes
 Value Taken    Lamda =  -0.00000536
 Step Taken.  Stepsize is  0.005051

                             Maximum     Tolerance    Cnvgd?
         Gradient           0.000901      0.000300      NO
         Displacement       0.002609      0.001200      NO
         Energy change     -0.000028      0.000001      NO


 New Cartesian Coordinates Obtained by Inverse Iteration

 Displacement from previous Coordinates is:  0.011128
 ----------------------------------------------------------------
             Standard Nuclear Orientation (Angstroms)
    I     Atom           X                Y                Z
 ----------------------------------------------------------------
    1      I       0.0049112513     0.0000000000     0.0059800772
    2      C       0.0005137096     0.0000000000     2.1434693274
    3      C       1.2172440918     0.0000000000     2.8538715514
    4      C       1.2049928283     0.0000000000     4.2594018705
    5      C      -0.0133486854     0.0000000000     4.9543353330
    6      C      -1.2232193176     0.0000000000     4.2446094596
    7      C      -1.2225555458     0.0000000000     2.8408007211
    8      Cl     -2.7224564739     0.0000000000     5.1290770618
    9      Br     -0.0451176194     0.0000000000     6.8562595931
   10      Br      2.8290605475     0.0000000000     5.2507644792
   11      I      -3.1014682086     0.0000000000     1.8160268202
   12      I       3.0951366171     0.0000000000     1.8224473337
 ----------------------------------------------------------------
 Nuclear Repulsion Energy =        4360.78286846 hartrees
 There are      141 alpha and      141 beta electrons
 Applying Cartesian multipole field
    Component          Value
    ---------          -----
     (2,0,0)        1.00000E-11
     (0,2,0)        2.00000E-11
     (0,0,2)       -3.00000E-12
 Nucleus-field energy     =     0.0000000104 hartrees
 Requested basis set is 6-311++G(d,p)
 There are 159 shells and 444 basis functions
 A cutoff of  1.0D-14 yielded   7912 shell pairs
 There are     68602 function pairs (     76718 Cartesian)
 Smallest overlap matrix eigenvalue = 3.89E-07
 Linear dependence detected in AO basis
 Tighter screening thresholds may be required for diffuse basis sets
 Use S2THRESH > 14 and THRESH = 14 in case of SCF convergence issues
 Number of orthogonalized atomic orbitals = 442
 Maximum deviation from orthogonality = 1.935E-10
 Guess MOs from SCF MO coefficient file

 -----------------------------------------------------------------------
  General SCF calculation program by
  Eric Jon Sundstrom, Paul Horn, Yuezhi Mao, Dmitri Zuev, Alec White,
  David Stuck, Shaama M.S., Shane Yost, Joonho Lee, David Small,
  Daniel Levine, Susi Lehtola, Hugh Burton, Evgeny Epifanovsky,
  Bang C. Huynh
 -----------------------------------------------------------------------
 Exchange:     0.2000 Hartree-Fock + 0.0800 Slater + 0.7200 B88
 Correlation:  0.1900 VWN1RPA + 0.8100 LYP
 Using SG-1 standard quadrature grid
 using 6 threads for integral computing
 -------------------------------------------------------
 OpenMP Integral computing Module                
 Release: version 2.0, May 2017, Q-Chem Inc. Pleasanton 
 -------------------------------------------------------
 A restricted SCF calculation will be
 performed using DIIS
 SCF converges when DIIS error is below 1.0e-08
 ---------------------------------------
  Cycle       Energy         DIIS error
 ---------------------------------------
    1  -26595.7073090649      1.50e-05  
    2  -26595.7073118540      5.06e-06  
    3  -26595.7073108595      8.04e-06  
    4  -26595.7073124660      1.53e-06  
    5  -26595.7073125260      4.43e-07  
    6  -26595.7073125310      1.53e-07  
    7  -26595.7073125304      8.29e-08  
    8  -26595.7073125308      1.37e-08  
    9  -26595.7073125307      5.09e-09  Convergence criterion met
 ---------------------------------------
 SCF time:   CPU 269.22s  wall 49.00s 
 SCF   energy in the final basis set =   -26595.7073125307
 Total energy in the final basis set =   -26595.7073125307

 --------------------------------------------------------------

                    Orbital Energies (a.u.)
 --------------------------------------------------------------

 Alpha MOs
 -- Occupied --
**************************-482.8560-482.8559-176.3192-176.3190-176.3187
********-165.7228-165.7226-165.7209-165.7207-165.7206-165.7204-165.7203
********-101.5819 -62.5089 -62.5088 -56.3297 -56.3295 -56.3255 -56.3254
-56.3251 -56.3249 -35.8157 -35.8154 -35.8151 -31.3092 -31.3089 -31.3087
-31.3029 -31.3027 -31.3024 -31.3023 -31.3022 -31.3018 -22.9596 -22.9593
-22.9590 -22.9582 -22.9579 -22.9579 -22.9577 -22.9576 -22.9573 -22.9534
-22.9534 -22.9532 -22.9532 -22.9529 -22.9529 -10.2884 -10.2823 -10.2806
-10.2741 -10.2729 -10.2723  -9.4968  -8.7178  -8.7177  -7.2618  -7.2517
 -7.2507  -6.5501  -6.5500  -6.5364  -6.5361  -6.5353  -6.5350  -6.3651
 -6.3649  -6.3646  -4.7781  -4.7778  -4.7776  -4.7628  -4.7626  -4.7622
 -4.7618  -4.7617  -4.7613  -2.6608  -2.6607  -2.6573  -2.6570  -2.6563
 -2.6562  -2.6454  -2.6453  -2.6451  -2.6450  -2.0437  -2.0435  -2.0431
 -2.0393  -2.0389  -2.0387  -2.0385  -2.0384  -2.0380  -2.0252  -2.0252
 -2.0251  -2.0251  -2.0247  -2.0246  -0.9493  -0.8940  -0.8588  -0.8262
 -0.7801  -0.7695  -0.6913  -0.6815  -0.6702  -0.6066  -0.6063  -0.5478
 -0.5087  -0.4599  -0.4563  -0.4410  -0.4272  -0.3914  -0.3820  -0.3810
 -0.3747  -0.3560  -0.3390  -0.3336  -0.3216  -0.3132  -0.3003  -0.2935
 -0.2857  -0.2787  -0.2616  -0.2611  -0.2434
 -- Virtual --
 -0.1145  -0.0709  -0.0694  -0.0603  -0.0515  -0.0324  -0.0052  -0.0016
  0.0130   0.0285   0.0338   0.0439   0.0517   0.0608   0.0627   0.0645
  0.0679   0.0778   0.0784   0.0860   0.0883   0.0929   0.0962   0.1045
  0.1137   0.1180   0.1227   0.1270   0.1373   0.1513   0.1520   0.1571
  0.1636   0.1742   0.1791   0.1819   0.1848   0.1938   0.2046   0.2070
  0.2104   0.2114   0.2196   0.2223   0.2298   0.2340   0.2484   0.2503
  0.2682   0.2793   0.2838   0.2853   0.2944   0.2965   0.3444   0.3514
  0.3690   0.3737   0.3824   0.3845   0.3974   0.3993   0.3998   0.4075
  0.4211   0.4286   0.4315   0.4327   0.4375   0.4410   0.4557   0.4608
  0.4674   0.4753   0.4930   0.4953   0.5003   0.5023   0.5082   0.5111
  0.5158   0.5231   0.5361   0.5458   0.5512   0.5556   0.5694   0.5735
  0.5837   0.5923   0.5966   0.6090   0.6165   0.6449   0.6685   0.6807
  0.6935   0.6987   0.7169   0.7206   0.7483   0.7511   0.7581   0.7667
  0.7731   0.7744   0.8134   0.8185   0.8361   0.8422   0.8572   0.8631
  0.8881   0.9219   0.9274   0.9409   0.9410   0.9610   1.0073   1.0163
  1.0409   1.0595   1.1034   1.1070   1.1407   1.1774   1.1792   1.2036
  1.2130   1.2241   1.2685   1.3204   1.3294   1.3471   1.3531   1.3567
  1.3811   1.3875   1.4521   1.4588   1.4657   1.4678   1.4709   1.5230
  1.5579   1.5781   1.5916   1.7209   1.7264   1.7574   1.7702   1.8106
  1.8163   1.8440   1.8449   1.9039   1.9872   2.0055   2.0258   2.0423
  2.0983   2.1143   2.1765   2.2026   2.2244   2.2498   2.2544   2.2650
  2.2711   2.3245   2.3336   2.4440   2.4876   2.5499   2.5678   2.7018
  2.7103   2.7956   2.8207   2.8255   2.8643   2.9267   3.0235   3.0395
  3.0554   3.1353   3.1791   3.3797   3.3994   3.6176   3.7968   3.8192
  3.9396   3.9614   3.9631   3.9682   3.9836   3.9873   3.9961   4.0126
  4.0191   4.0294   4.0451   4.0533   4.0542   4.0706   4.0809   4.1128
  4.1467   4.1814   4.2120   4.2354   4.2748   4.2826   4.3217   4.3727
  4.3950   4.4406   4.4691   4.5884   4.7926   5.9895   6.0138   6.0447
  6.0476   6.0733   6.1187   6.1371   6.1691   6.2135   6.6922   6.8212
  7.5369   7.5700   7.6525   7.6622   7.7138   7.7876   9.7650  23.1702
 23.7540  23.7545  23.9068  23.9153  23.9927  25.8169  26.1728  26.6063
 27.8345  27.8894  27.9706  28.3322  28.3504  28.3763  28.3803  28.3813
 28.4251  28.4266  28.4419  28.4457  28.5217  28.5292  28.5314  28.5383
 28.5390  28.5507  28.5555  28.5634  28.5721  28.5889  28.6184  28.6420
 28.6801  28.7208  28.7722  47.9523  48.0630 127.8763 127.8900 127.9096
127.9156 127.9301 127.9532 127.9601 127.9758 128.0017 151.6334 151.6819
151.7532 215.7575 289.7326 289.7671 289.8459 289.8643 289.9377 290.0095
********1020.89501901.79511901.84591901.9205
 --------------------------------------------------------------

          Ground-State Mulliken Net Atomic Charges

     Atom                 Charge (a.u.)
  ----------------------------------------
      1 I                     0.106100
      2 C                    -0.071526
      3 C                     0.064631
      4 C                    -0.267592
      5 C                    -0.058113
      6 C                     0.211275
      7 C                    -0.345305
      8 Cl                    0.546043
      9 Br                   -0.161489
     10 Br                   -0.239831
     11 I                     0.112137
     12 I                     0.103670
  ----------------------------------------
  Sum of atomic charges =     0.000000

 -----------------------------------------------------------------
                    Cartesian Multipole Moments
 -----------------------------------------------------------------
    Charge (ESU x 10^10)
                -0.0000
    Dipole Moment (Debye)
         X       0.1685      Y      -0.0000      Z      -0.6017
       Tot       0.6248
    Quadrupole Moments (Debye-Ang)
        XX    -161.7426     XY      -0.0000     YY    -170.2845
        XZ       1.4104     YZ      -0.0000     ZZ    -165.0913
    Octopole Moments (Debye-Ang^2)
       XXX     -43.0536    XXY      -0.0000    XYY     -16.9070
       YYY      -0.0000    XXZ    -502.6552    XYZ      -0.0000
       YYZ    -515.0910    XZZ      -6.3565    YZZ       0.0000
       ZZZ   -1492.1911
    Hexadecapole Moments (Debye-Ang^3)
      XXXX   -4779.5917   XXXY       0.0000   XXYY    -907.1208
      XYYY       0.0000   YYYY    -222.2422   XXXZ    -224.1802
      XXYZ      -0.0000   XYYZ     -92.1868   YYYZ      -0.0000
      XXZZ   -3151.3163   XYZZ      -0.0000   YYZZ   -2444.4473
      XZZZ    -202.4276   YZZZ       0.0000   ZZZZ  -13718.9083
 -----------------------------------------------------------------
 Calculating analytic gradient of the SCF energy
 Gradient of SCF Energy
            1           2           3           4           5           6
    1   0.0002023   0.0001009   0.0000260  -0.0000807   0.0000317   0.0000264
    2  -0.0000000   0.0000000   0.0000000  -0.0000000   0.0000000  -0.0000000
    3  -0.0002356   0.0000944  -0.0001165   0.0000498  -0.0000180  -0.0000438
            7           8           9          10          11          12
    1  -0.0001912  -0.0000083  -0.0000617   0.0000078  -0.0000308  -0.0000224
    2  -0.0000000   0.0000000   0.0000000   0.0000000   0.0000000   0.0000000
    3   0.0000388  -0.0001138  -0.0000352   0.0000104   0.0002761   0.0000935
 Max gradient component =       2.761E-04
 RMS gradient           =       8.904E-05
 Gradient time:  CPU 146.40 s  wall 24.63 s
 Geometry Optimization Parameters
   NAtoms,    NIC,     NZ,  NCons,   NDum,   NFix, NCnnct, MaxDiis
       12      78      12       0       0       0       0       0

 Cartesian Hessian Update
 Hessian updated using BFGS update


** GEOMETRY OPTIMIZATION IN DELOCALIZED INTERNAL COORDINATES **
   Searching for a Minimum

   Optimization Cycle:   4

                       Coordinates (Angstroms)
     ATOM                X               Y               Z
      1  I         0.0049112513    0.0000000000    0.0059800772
      2  C         0.0005137096    0.0000000000    2.1434693274
      3  C         1.2172440918    0.0000000000    2.8538715514
      4  C         1.2049928283    0.0000000000    4.2594018705
      5  C        -0.0133486854    0.0000000000    4.9543353330
      6  C        -1.2232193176    0.0000000000    4.2446094596
      7  C        -1.2225555458    0.0000000000    2.8408007211
      8  Cl       -2.7224564739    0.0000000000    5.1290770618
      9  Br       -0.0451176194    0.0000000000    6.8562595931
     10  Br        2.8290605475    0.0000000000    5.2507644792
     11  I        -3.1014682086    0.0000000000    1.8160268202
     12  I         3.0951366171    0.0000000000    1.8224473337
   Point Group: c1    Number of degrees of freedom:    30


   Energy is -26595.707312531

 Hessian updated using BFGS update

 16 Hessian modes will be used to form the next step
  Hessian Eigenvalues:
     0.104520    0.107927    0.109868    0.191722    0.195007    0.219066
     0.243017    0.313617    0.350667    0.404609    0.417411    0.435701
     0.447300    0.450444    0.540009    0.694663

 Minimum search - taking simple RFO step
 Searching for Lamda that Minimizes Along All modes
 Value Taken    Lamda =  -0.00000253
 Step Taken.  Stepsize is  0.002404

                             Maximum     Tolerance    Cnvgd?
         Gradient           0.000755      0.000300      NO
         Displacement       0.001521      0.001200      NO
         Energy change     -0.000001      0.000001     YES


 New Cartesian Coordinates Obtained by Inverse Iteration

 Displacement from previous Coordinates is:  0.006210
 ----------------------------------------------------------------
             Standard Nuclear Orientation (Angstroms)
    I     Atom           X                Y                Z
 ----------------------------------------------------------------
    1      I       0.0035614472     0.0000000000     0.0068537501
    2      C       0.0004935528     0.0000000000     2.1437474733
    3      C       1.2173012596     0.0000000000     2.8540325545
    4      C       1.2050700861     0.0000000000     4.2595457292
    5      C      -0.0133663440     0.0000000000     4.9544393458
    6      C      -1.2233373186     0.0000000000     4.2448012962
    7      C      -1.2224331331     0.0000000000     2.8408952140
    8      Cl     -2.7223650531     0.0000000000     5.1297284175
    9      Br     -0.0447651454     0.0000000000     6.8564159660
   10      Br      2.8289721139     0.0000000000     5.2511471329
   11      I      -3.1003174187     0.0000000000     1.8137160428
   12      I       3.0948791483     0.0000000000     1.8217207060
 ----------------------------------------------------------------
 Nuclear Repulsion Energy =        4361.04905170 hartrees
 There are      141 alpha and      141 beta electrons
 Applying Cartesian multipole field
    Component          Value
    ---------          -----
     (2,0,0)        1.00000E-11
     (0,2,0)        2.00000E-11
     (0,0,2)       -3.00000E-12
 Nucleus-field energy     =     0.0000000103 hartrees
 Requested basis set is 6-311++G(d,p)
 There are 159 shells and 444 basis functions
 A cutoff of  1.0D-14 yielded   7913 shell pairs
 There are     68614 function pairs (     76730 Cartesian)
 Smallest overlap matrix eigenvalue = 3.89E-07
 Linear dependence detected in AO basis
 Tighter screening thresholds may be required for diffuse basis sets
 Use S2THRESH > 14 and THRESH = 14 in case of SCF convergence issues
 Number of orthogonalized atomic orbitals = 442
 Maximum deviation from orthogonality = 1.517E-10
 Guess MOs from SCF MO coefficient file

 -----------------------------------------------------------------------
  General SCF calculation program by
  Eric Jon Sundstrom, Paul Horn, Yuezhi Mao, Dmitri Zuev, Alec White,
  David Stuck, Shaama M.S., Shane Yost, Joonho Lee, David Small,
  Daniel Levine, Susi Lehtola, Hugh Burton, Evgeny Epifanovsky,
  Bang C. Huynh
 -----------------------------------------------------------------------
 Exchange:     0.2000 Hartree-Fock + 0.0800 Slater + 0.7200 B88
 Correlation:  0.1900 VWN1RPA + 0.8100 LYP
 Using SG-1 standard quadrature grid
 using 6 threads for integral computing
 -------------------------------------------------------
 OpenMP Integral computing Module                
 Release: version 2.0, May 2017, Q-Chem Inc. Pleasanton 
 -------------------------------------------------------
 A restricted SCF calculation will be
 performed using DIIS
 SCF converges when DIIS error is below 1.0e-08
 ---------------------------------------
  Cycle       Energy         DIIS error
 ---------------------------------------
    1  -26595.7073127998      5.75e-06  
    2  -26595.7073135465      2.51e-06  
    3  -26595.7073134323      3.28e-06  
    4  -26595.7073136935      8.58e-07  
    5  -26595.7073137116      2.68e-07  
    6  -26595.7073137133      6.72e-08  
    7  -26595.7073137134      4.09e-08  
    8  -26595.7073137136      8.58e-09  Convergence criterion met
 ---------------------------------------
 SCF time:   CPU 242.03s  wall 45.00s 
 SCF   energy in the final basis set =   -26595.7073137136
 Total energy in the final basis set =   -26595.7073137136

 --------------------------------------------------------------

                    Orbital Energies (a.u.)
 --------------------------------------------------------------

 Alpha MOs
 -- Occupied --
**************************-482.8560-482.8559-176.3192-176.3190-176.3187
********-165.7228-165.7226-165.7209-165.7207-165.7206-165.7204-165.7203
********-101.5819 -62.5089 -62.5088 -56.3297 -56.3295 -56.3255 -56.3254
-56.3251 -56.3249 -35.8157 -35.8154 -35.8151 -31.3092 -31.3089 -31.3087
-31.3029 -31.3027 -31.3024 -31.3023 -31.3021 -31.3018 -22.9596 -22.9593
-22.9590 -22.9582 -22.9579 -22.9579 -22.9577 -22.9576 -22.9573 -22.9534
-22.9534 -22.9532 -22.9532 -22.9529 -22.9529 -10.2884 -10.2823 -10.2806
-10.2740 -10.2729 -10.2723  -9.4968  -8.7178  -8.7176  -7.2618  -7.2517
 -7.2507  -6.5501  -6.5500  -6.5364  -6.5361  -6.5353  -6.5349  -6.3651
 -6.3649  -6.3646  -4.7781  -4.7778  -4.7776  -4.7628  -4.7626  -4.7622
 -4.7618  -4.7617  -4.7613  -2.6608  -2.6607  -2.6573  -2.6570  -2.6563
 -2.6561  -2.6454  -2.6453  -2.6451  -2.6450  -2.0437  -2.0435  -2.0431
 -2.0393  -2.0389  -2.0387  -2.0385  -2.0384  -2.0380  -2.0252  -2.0252
 -2.0251  -2.0251  -2.0247  -2.0246  -0.9493  -0.8939  -0.8589  -0.8262
 -0.7801  -0.7696  -0.6913  -0.6815  -0.6702  -0.6066  -0.6063  -0.5478
 -0.5087  -0.4599  -0.4563  -0.4410  -0.4272  -0.3913  -0.3820  -0.3810
 -0.3747  -0.3560  -0.3390  -0.3336  -0.3217  -0.3132  -0.3003  -0.2935
 -0.2857  -0.2787  -0.2616  -0.2611  -0.2433
 -- Virtual --
 -0.1145  -0.0709  -0.0695  -0.0603  -0.0514  -0.0323  -0.0052  -0.0016
  0.0130   0.0285   0.0338   0.0439   0.0517   0.0608   0.0627   0.0645
  0.0679   0.0778   0.0784   0.0861   0.0883   0.0929   0.0962   0.1046
  0.1137   0.1180   0.1227   0.1270   0.1373   0.1513   0.1519   0.1571
  0.1636   0.1743   0.1791   0.1819   0.1849   0.1937   0.2046   0.2071
  0.2104   0.2114   0.2196   0.2222   0.2298   0.2340   0.2484   0.2503
  0.2682   0.2793   0.2838   0.2853   0.2943   0.2966   0.3444   0.3513
  0.3690   0.3738   0.3826   0.3844   0.3973   0.3993   0.3999   0.4075
  0.4209   0.4286   0.4314   0.4327   0.4376   0.4410   0.4558   0.4608
  0.4673   0.4753   0.4930   0.4952   0.5005   0.5023   0.5082   0.5112
  0.5158   0.5231   0.5361   0.5458   0.5512   0.5556   0.5694   0.5736
  0.5838   0.5923   0.5965   0.6089   0.6165   0.6449   0.6685   0.6808
  0.6934   0.6988   0.7169   0.7206   0.7483   0.7511   0.7581   0.7665
  0.7732   0.7744   0.8134   0.8185   0.8361   0.8422   0.8572   0.8631
  0.8881   0.9219   0.9274   0.9409   0.9410   0.9611   1.0072   1.0163
  1.0408   1.0594   1.1035   1.1069   1.1406   1.1775   1.1792   1.2037
  1.2130   1.2241   1.2684   1.3203   1.3293   1.3473   1.3531   1.3567
  1.3811   1.3871   1.4523   1.4590   1.4656   1.4676   1.4710   1.5230
  1.5579   1.5782   1.5915   1.7209   1.7264   1.7574   1.7702   1.8106
  1.8163   1.8440   1.8449   1.9039   1.9872   2.0056   2.0259   2.0423
  2.0983   2.1143   2.1765   2.2026   2.2244   2.2498   2.2544   2.2650
  2.2711   2.3245   2.3336   2.4440   2.4876   2.5499   2.5678   2.7018
  2.7103   2.7956   2.8207   2.8255   2.8643   2.9267   3.0235   3.0395
  3.0554   3.1353   3.1790   3.3796   3.3995   3.6176   3.7969   3.8192
  3.9395   3.9614   3.9630   3.9683   3.9837   3.9873   3.9961   4.0125
  4.0191   4.0295   4.0451   4.0532   4.0542   4.0707   4.0809   4.1128
  4.1467   4.1816   4.2119   4.2355   4.2748   4.2826   4.3216   4.3727
  4.3952   4.4406   4.4691   4.5884   4.7927   5.9895   6.0138   6.0444
  6.0477   6.0732   6.1188   6.1372   6.1692   6.2138   6.6921   6.8212
  7.5369   7.5700   7.6525   7.6623   7.7137   7.7876   9.7650  23.1702
 23.7541  23.7545  23.9067  23.9155  23.9926  25.8168  26.1725  26.6063
 27.8346  27.8894  27.9706  28.3322  28.3504  28.3763  28.3802  28.3810
 28.4250  28.4266  28.4420  28.4459  28.5216  28.5292  28.5314  28.5383
 28.5390  28.5507  28.5555  28.5635  28.5721  28.5888  28.6184  28.6422
 28.6801  28.7208  28.7722  47.9522  48.0630 127.8763 127.8900 127.9097
127.9155 127.9301 127.9533 127.9602 127.9758 128.0018 151.6335 151.6819
151.7533 215.7575 289.7326 289.7671 289.8459 289.8644 289.9376 290.0095
********1020.89501901.79521901.84591901.9205
 --------------------------------------------------------------

          Ground-State Mulliken Net Atomic Charges

     Atom                 Charge (a.u.)
  ----------------------------------------
      1 I                     0.106101
      2 C                    -0.072083
      3 C                     0.064630
      4 C                    -0.268225
      5 C                    -0.058796
      6 C                     0.213193
      7 C                    -0.345352
      8 Cl                    0.545927
      9 Br                   -0.161464
     10 Br                   -0.239778
     11 I                     0.112163
     12 I                     0.103683
  ----------------------------------------
  Sum of atomic charges =     0.000000

 -----------------------------------------------------------------
                    Cartesian Multipole Moments
 -----------------------------------------------------------------
    Charge (ESU x 10^10)
                 0.0000
    Dipole Moment (Debye)
         X       0.1683      Y      -0.0000      Z      -0.6047
       Tot       0.6277
    Quadrupole Moments (Debye-Ang)
        XX    -161.7611     XY       0.0000     YY    -170.2840
        XZ       1.4259     YZ      -0.0000     ZZ    -165.0951
    Octopole Moments (Debye-Ang^2)
       XXX     -42.9681    XXY      -0.0000    XYY     -16.9008
       YYY      -0.0000    XXZ    -502.7132    XYZ      -0.0000
       YYZ    -515.0564    XZZ      -6.3134    YZZ      -0.0000
       ZZZ   -1492.0451
    Hexadecapole Moments (Debye-Ang^3)
      XXXX   -4778.8079   XXXY       0.0000   XXYY    -906.8675
      XYYY       0.0000   YYYY    -222.2403   XXXZ    -224.5921
      XXYZ      -0.0000   XYYZ     -92.4061   YYYZ      -0.0000
      XXZZ   -3151.1220   XYZZ      -0.0000   YYZZ   -2444.3814
      XZZZ    -202.8725   YZZZ      -0.0000   ZZZZ  -13718.1004
 -----------------------------------------------------------------
 Calculating analytic gradient of the SCF energy
 Gradient of SCF Energy
            1           2           3           4           5           6
    1   0.0000024   0.0000343   0.0000033  -0.0000557   0.0000208   0.0000090
    2   0.0000000   0.0000000   0.0000000   0.0000000   0.0000000  -0.0000000
    3  -0.0000489   0.0000719  -0.0000855   0.0000682  -0.0000081  -0.0000125
            7           8           9          10          11          12
    1  -0.0000415   0.0000106  -0.0000304  -0.0000217   0.0000732  -0.0000044
    2  -0.0000000   0.0000000  -0.0000000  -0.0000000  -0.0000000  -0.0000000
    3  -0.0000376   0.0000238  -0.0000240   0.0000644  -0.0000219   0.0000103
 Max gradient component =       8.552E-05
 RMS gradient           =       3.353E-05
 Gradient time:  CPU 146.39 s  wall 24.61 s
 Geometry Optimization Parameters
   NAtoms,    NIC,     NZ,  NCons,   NDum,   NFix, NCnnct, MaxDiis
       12      78      12       0       0       0       0       0

 Cartesian Hessian Update
 Hessian updated using BFGS update


** GEOMETRY OPTIMIZATION IN DELOCALIZED INTERNAL COORDINATES **
   Searching for a Minimum

   Optimization Cycle:   5

                       Coordinates (Angstroms)
     ATOM                X               Y               Z
      1  I         0.0035614472    0.0000000000    0.0068537501
      2  C         0.0004935528    0.0000000000    2.1437474733
      3  C         1.2173012596    0.0000000000    2.8540325545
      4  C         1.2050700861    0.0000000000    4.2595457292
      5  C        -0.0133663440    0.0000000000    4.9544393458
      6  C        -1.2233373186    0.0000000000    4.2448012962
      7  C        -1.2224331331    0.0000000000    2.8408952140
      8  Cl       -2.7223650531    0.0000000000    5.1297284175
      9  Br       -0.0447651454    0.0000000000    6.8564159660
     10  Br        2.8289721139    0.0000000000    5.2511471329
     11  I        -3.1003174187    0.0000000000    1.8137160428
     12  I         3.0948791483    0.0000000000    1.8217207060
   Point Group: c1    Number of degrees of freedom:    30


   Energy is -26595.707313714

 Hessian updated using BFGS update

 17 Hessian modes will be used to form the next step
  Hessian Eigenvalues:
     0.097754    0.107820    0.108753    0.191676    0.194811    0.220773
     0.241445    0.249027    0.313652    0.370232    0.405966    0.420154
     0.429233    0.447473    0.449710    0.607437    0.690936

 Minimum search - taking simple RFO step
 Searching for Lamda that Minimizes Along All modes
 Value Taken    Lamda =   0.00000000
 Step Taken.  Stepsize is  0.001174

                             Maximum     Tolerance    Cnvgd?
         Gradient           0.000128      0.000300     YES
         Displacement       0.000503      0.001200     YES
         Energy change     -0.000001      0.000001      NO


                       Distance Matrix (Angstroms)
             I (  1)   C (  2)   C (  3)   C (  4)   C (  5)   C (  6)
   C (  2)  2.136896
   C (  3)  3.095092  1.408945
   C (  4)  4.419164  2.434668  1.405566
   C (  5)  4.947615  2.810726  2.434389  1.402663
   C (  6)  4.411970  2.431499  2.809084  2.428452  1.402717
   C (  7)  3.087856  1.407681  2.439770  2.811644  2.434936  1.403906
   Cl(  8)  5.802975  4.041045  4.549699  4.022681  2.714664  1.740741
   Br(  9)  6.849733  4.712886  4.196652  2.881983  1.902236  2.865234
   Br( 10)  5.956976  4.201931  2.888536  1.902717  2.857783  4.175397
   I ( 11)  3.591492  3.118325  4.441181  4.951610  4.403795  3.071356
   I ( 12)  3.584688  3.111097  2.142654  3.084537  4.413062  4.951597
             C (  7)   Cl(  8)   Br(  9)   Br( 10)   I ( 11)
   Cl(  8)  2.736522
   Br(  9)  4.184652  3.186062
   Br( 10)  4.714149  5.552665  3.291695
   I ( 11)  2.140455  3.337482  5.896204  6.853642
   I ( 12)  4.435978  6.692028  5.933424  3.439720  6.195202

 Final energy is   -26595.707313713592     


 ******************************
 **  OPTIMIZATION CONVERGED  **
 ******************************

                       Coordinates (Angstroms)
     ATOM                X               Y               Z
      1  I         0.0035614472    0.0000000000    0.0068537501
      2  C         0.0004935528    0.0000000000    2.1437474733
      3  C         1.2173012596    0.0000000000    2.8540325545
      4  C         1.2050700861    0.0000000000    4.2595457292
      5  C        -0.0133663440    0.0000000000    4.9544393458
      6  C        -1.2233373186    0.0000000000    4.2448012962
      7  C        -1.2224331331    0.0000000000    2.8408952140
      8  Cl       -2.7223650531    0.0000000000    5.1297284175
      9  Br       -0.0447651454    0.0000000000    6.8564159660
     10  Br        2.8289721139    0.0000000000    5.2511471329
     11  I        -3.1003174187    0.0000000000    1.8137160428
     12  I         3.0948791483    0.0000000000    1.8217207060

Z-matrix Print:
$molecule
0 1
I 
C  1 2.136896
C  2 1.407681 1 119.768211
C  3 1.403906 2 119.722854 1 -180.000000 0
C  4 1.402717 3 120.354372 2 -0.000000 0
C  5 1.402663 4 119.911929 3 -0.000000 0
C  6 1.405566 5 120.195389 4 -0.000000 0
Cl 4 1.740741 3 120.591702 2 -180.000000 0
Br 5 1.902236 4 119.445491 3 -180.000000 0
Br 6 1.902717 5 118.893760 4 -180.000000 0
I  3 2.140455 2 121.635941 1 -0.000000 0
I  7 2.142654 6 119.301044 5 -180.000000 0
$end


 --------------------------------------------------------------

                    Orbital Energies (a.u.)
 --------------------------------------------------------------

 Alpha MOs
 -- Occupied --
**************************-482.8560-482.8559-176.3192-176.3190-176.3187
********-165.7228-165.7226-165.7209-165.7207-165.7206-165.7204-165.7203
********-101.5819 -62.5089 -62.5088 -56.3297 -56.3295 -56.3255 -56.3254
-56.3251 -56.3249 -35.8157 -35.8154 -35.8151 -31.3092 -31.3089 -31.3087
-31.3029 -31.3027 -31.3024 -31.3023 -31.3021 -31.3018 -22.9596 -22.9593
-22.9590 -22.9582 -22.9579 -22.9579 -22.9577 -22.9576 -22.9573 -22.9534
-22.9534 -22.9532 -22.9532 -22.9529 -22.9529 -10.2884 -10.2823 -10.2806
-10.2740 -10.2729 -10.2723  -9.4968  -8.7178  -8.7176  -7.2618  -7.2517
 -7.2507  -6.5501  -6.5500  -6.5364  -6.5361  -6.5353  -6.5349  -6.3651
 -6.3649  -6.3646  -4.7781  -4.7778  -4.7776  -4.7628  -4.7626  -4.7622
 -4.7618  -4.7617  -4.7613  -2.6608  -2.6607  -2.6573  -2.6570  -2.6563
 -2.6561  -2.6454  -2.6453  -2.6451  -2.6450  -2.0437  -2.0435  -2.0431
 -2.0393  -2.0389  -2.0387  -2.0385  -2.0384  -2.0380  -2.0252  -2.0252
 -2.0251  -2.0251  -2.0247  -2.0246  -0.9493  -0.8939  -0.8589  -0.8262
 -0.7801  -0.7696  -0.6913  -0.6815  -0.6702  -0.6066  -0.6063  -0.5478
 -0.5087  -0.4599  -0.4563  -0.4410  -0.4272  -0.3913  -0.3820  -0.3810
 -0.3747  -0.3560  -0.3390  -0.3336  -0.3217  -0.3132  -0.3003  -0.2935
 -0.2857  -0.2787  -0.2616  -0.2611  -0.2433
 -- Virtual --
 -0.1145  -0.0709  -0.0695  -0.0603  -0.0514  -0.0323  -0.0052  -0.0016
  0.0130   0.0285   0.0338   0.0439   0.0517   0.0608   0.0627   0.0645
  0.0679   0.0778   0.0784   0.0861   0.0883   0.0929   0.0962   0.1046
  0.1137   0.1180   0.1227   0.1270   0.1373   0.1513   0.1519   0.1571
  0.1636   0.1743   0.1791   0.1819   0.1849   0.1937   0.2046   0.2071
  0.2104   0.2114   0.2196   0.2222   0.2298   0.2340   0.2484   0.2503
  0.2682   0.2793   0.2838   0.2853   0.2943   0.2966   0.3444   0.3513
  0.3690   0.3738   0.3826   0.3844   0.3973   0.3993   0.3999   0.4075
  0.4209   0.4286   0.4314   0.4327   0.4376   0.4410   0.4558   0.4608
  0.4673   0.4753   0.4930   0.4952   0.5005   0.5023   0.5082   0.5112
  0.5158   0.5231   0.5361   0.5458   0.5512   0.5556   0.5694   0.5736
  0.5838   0.5923   0.5965   0.6089   0.6165   0.6449   0.6685   0.6808
  0.6934   0.6988   0.7169   0.7206   0.7483   0.7511   0.7581   0.7665
  0.7732   0.7744   0.8134   0.8185   0.8361   0.8422   0.8572   0.8631
  0.8881   0.9219   0.9274   0.9409   0.9410   0.9611   1.0072   1.0163
  1.0408   1.0594   1.1035   1.1069   1.1406   1.1775   1.1792   1.2037
  1.2130   1.2241   1.2684   1.3203   1.3293   1.3473   1.3531   1.3567
  1.3811   1.3871   1.4523   1.4590   1.4656   1.4676   1.4710   1.5230
  1.5579   1.5782   1.5915   1.7209   1.7264   1.7574   1.7702   1.8106
  1.8163   1.8440   1.8449   1.9039   1.9872   2.0056   2.0259   2.0423
  2.0983   2.1143   2.1765   2.2026   2.2244   2.2498   2.2544   2.2650
  2.2711   2.3245   2.3336   2.4440   2.4876   2.5499   2.5678   2.7018
  2.7103   2.7956   2.8207   2.8255   2.8643   2.9267   3.0235   3.0395
  3.0554   3.1353   3.1790   3.3796   3.3995   3.6176   3.7969   3.8192
  3.9395   3.9614   3.9630   3.9683   3.9837   3.9873   3.9961   4.0125
  4.0191   4.0295   4.0451   4.0532   4.0542   4.0707   4.0809   4.1128
  4.1467   4.1816   4.2119   4.2355   4.2748   4.2826   4.3216   4.3727
  4.3952   4.4406   4.4691   4.5884   4.7927   5.9895   6.0138   6.0444
  6.0477   6.0732   6.1188   6.1372   6.1692   6.2138   6.6921   6.8212
  7.5369   7.5700   7.6525   7.6623   7.7137   7.7876   9.7650  23.1702
 23.7541  23.7545  23.9067  23.9155  23.9926  25.8168  26.1725  26.6063
 27.8346  27.8894  27.9706  28.3322  28.3504  28.3763  28.3802  28.3810
 28.4250  28.4266  28.4420  28.4459  28.5216  28.5292  28.5314  28.5383
 28.5390  28.5507  28.5555  28.5635  28.5721  28.5888  28.6184  28.6422
 28.6801  28.7208  28.7722  47.9522  48.0630 127.8763 127.8900 127.9097
127.9155 127.9301 127.9533 127.9602 127.9758 128.0018 151.6335 151.6819
151.7533 215.7575 289.7326 289.7671 289.8459 289.8644 289.9376 290.0095
********1020.89501901.79521901.84591901.9205
 --------------------------------------------------------------

          Ground-State Mulliken Net Atomic Charges

     Atom                 Charge (a.u.)
  ----------------------------------------
      1 I                     0.106101
      2 C                    -0.072083
      3 C                     0.064630
      4 C                    -0.268225
      5 C                    -0.058796
      6 C                     0.213193
      7 C                    -0.345352
      8 Cl                    0.545927
      9 Br                   -0.161464
     10 Br                   -0.239778
     11 I                     0.112163
     12 I                     0.103683
  ----------------------------------------
  Sum of atomic charges =     0.000000

 -----------------------------------------------------------------
                    Cartesian Multipole Moments
 -----------------------------------------------------------------
    Charge (ESU x 10^10)
                 0.0000
    Dipole Moment (Debye)
         X       0.1683      Y      -0.0000      Z      -0.6047
       Tot       0.6277
    Quadrupole Moments (Debye-Ang)
        XX    -161.7611     XY       0.0000     YY    -170.2840
        XZ       1.4259     YZ      -0.0000     ZZ    -165.0951
    Octopole Moments (Debye-Ang^2)
       XXX     -42.9681    XXY      -0.0000    XYY     -16.9008
       YYY      -0.0000    XXZ    -502.7132    XYZ      -0.0000
       YYZ    -515.0564    XZZ      -6.3134    YZZ      -0.0000
       ZZZ   -1492.0451
    Hexadecapole Moments (Debye-Ang^3)
      XXXX   -4778.8079   XXXY       0.0000   XXYY    -906.8675
      XYYY       0.0000   YYYY    -222.2403   XXXZ    -224.5921
      XXYZ      -0.0000   XYYZ     -92.4061   YYYZ      -0.0000
      XXZZ   -3151.1220   XYZZ      -0.0000   YYZZ   -2444.3814
      XZZZ    -202.8725   YZZZ      -0.0000   ZZZZ  -13718.1004
 -----------------------------------------------------------------
Archival summary:
1\1\february\OPT\ProcedureUnspecified\BasisUnspecified\3r2l16\taweetha\FriDec1309:48:502019FriDec1309:48:502019\0\\#,OPT,ProcedureUnspecified,BasisUnspecified,\\0,1\I\C,1,2.1369\C,2,1.40768,1,119.768\C,3,1.40391,2,119.723,1,-180,0\C,4,1.40272,3,120.354,2,-0,0\C,5,1.40266,4,119.912,3,-0,0\C,6,1.40557,5,120.195,4,-0,0\Cl,4,1.74074,3,120.592,2,-180,0\Br,5,1.90224,4,119.445,3,-180,0\Br,6,1.90272,5,118.894,4,-180,0\I,3,2.14045,2,121.636,1,-0,0\I,7,2.14265,6,119.301,5,-180,0\\\@

 Total job time:  402.90s(wall), 2257.95s(cpu) 
 Fri Dec 13 09:48:50 2019

        *************************************************************
        *                                                           *
        *  Thank you very much for using Q-Chem.  Have a nice day.  *
        *                                                           *
        *************************************************************


 
User input: 2 of 2 
 
                  Welcome to Q-Chem
     A Quantum Leap Into The Future Of Chemistry


 Q-Chem 5.2 (devel), Q-Chem, Inc., Pleasanton, CA (2019)

 Yihan Shao,  Zhengting Gan,  E. Epifanovsky,  A. T. B. Gilbert,  M. Wormit,  
 J. Kussmann,  A. W. Lange,  A. Behn,  Jia Deng,  Xintian Feng,  D. Ghosh,  
 M. Goldey,  P. R. Horn,  L. D. Jacobson,  I. Kaliman,  T. Kus,  A. Landau,  
 Jie Liu,  E. I. Proynov,  R. M. Richard,  R. P. Steele,  E. J. Sundstrom,  
 H. L. Woodcock III,  P. M. Zimmerman,  D. Zuev,  B. Albrecht,  E. Alguire,  
 S. A. Baeppler,  D. Barton,  Z. Benda,  Y. A. Bernard,  E. J. Berquist,  
 K. B. Bravaya,  H. Burton,  D. Casanova,  Chun-Min Chang,  Yunqing Chen,  
 A. Chien,  K. D. Closser,  M. P. Coons,  S. Coriani,  S. Dasgupta,  
 A. L. Dempwolff,  M. Diedenhofen,  Hainam Do,  R. G. Edgar,  Po-Tung Fang,  
 S. Faraji,  S. Fatehi,  Qingguo Feng,  K. D. Fenk,  J. Fosso-Tande,  
 J. Gayvert,  Qinghui Ge,  A. Ghysels,  G. Gidofalvi,  J. Gomes,  
 J. Gonthier,  A. Gunina,  D. Hait,  M. W. D. Hanson-Heine,  
 P. H. P. Harbach,  A. W. Hauser,  M. F. Herbst,  J. E. Herr,  
 E. G. Hohenstein,  Z. C. Holden,  Kerwin Hui,  B. C. Huynh,  T.-C. Jagau,  
 Hyunjun Ji,  B. Kaduk,  K. Khistyaev,  Jaehoon Kim,  P. Klunzinger,  K. Koh,  
 D. Kosenkov,  L. Koulias,  T. Kowalczyk,  C. M. Krauter,  A. Kunitsa,  
 Ka Un Lao,  A. Laurent,  K. V. Lawler,  Joonho Lee,  D. Lefrancois,  
 S. Lehtola,  D. S. Levine,  Yi-Pei Li,  You-Sheng Lin,  Fenglai Liu,  
 E. Livshits,  A. Luenser,  P. Manohar,  E. Mansoor,  S. F. Manzer,  
 Shan-Ping Mao,  Yuezhi Mao,  N. Mardirossian,  A. V. Marenich,  
 T. Markovich,  L. A. Martinez-Martinez,  S. A. Maurer,  N. J. Mayhall,  
 S. C. McKenzie,  J.-M. Mewes,  P. Morgante,  A. F. Morrison,  
 J. W. Mullinax,  K. Nanda,  T. S. Nguyen-Beck,  R. Olivares-Amaya,  
 J. A. Parkhill,  Zheng Pei,  T. M. Perrine,  F. Plasser,  P. Pokhilko,  
 S. Prager,  A. Prociuk,  E. Ramos,  D. R. Rehn,  F. Rob,  M. Scheurer,  
 M. Schneider,  N. Sergueev,  S. M. Sharada,  S. Sharma,  D. W. Small,  
 T. Stauch,  T. Stein,  Yu-Chuan Su,  A. J. W. Thom,  A. Tkatchenko,  
 T. Tsuchimochi,  N. M. Tubman,  L. Vogt,  M. L. Vidal,  O. Vydrov,  
 M. A. Watson,  J. Wenzel,  M. de Wergifosse,  T. A. Wesolowski,  A. White,  
 J. Witte,  A. Yamada,  Jun Yang,  K. Yao,  S. Yeganeh,  S. R. Yost,  
 Zhi-Qiang You,  A. Zech,  Igor Ying Zhang,  Xing Zhang,  Yan Zhao,  
 Ying Zhu,  B. R. Brooks,  G. K. L. Chan,  C. J. Cramer,  M. S. Gordon,  
 W. J. Hehre,  A. Klamt,  M. W. Schmidt,  C. D. Sherrill,  D. G. Truhlar,  
 A. Aspuru-Guzik,  R. Baer,  A. T. Bell,  N. A. Besley,  Jeng-Da Chai,  
 A. E. DePrince, III,  R. A. DiStasio Jr.,  A. Dreuw,  B. D. Dunietz,  
 T. R. Furlani,  Chao-Ping Hsu,  Yousung Jung,  Jing Kong,  D. S. Lambrecht,  
 WanZhen Liang,  C. Ochsenfeld,  V. A. Rassolov,  L. V. Slipchenko,  
 J. E. Subotnik,  T. Van Voorhis,  J. M. Herbert,  A. I. Krylov,  
 P. M. W. Gill,  M. Head-Gordon

 Contributors to earlier versions of Q-Chem not listed above: 
 R. D. Adamson,  B. Austin,  J. Baker,  G. J. O. Beran,  K. Brandhorst,  
 S. T. Brown,  E. F. C. Byrd,  A. K. Chakraborty,  C.-L. Cheng,  
 Siu Hung Chien,  D. M. Chipman,  D. L. Crittenden,  H. Dachsel,  
 R. J. Doerksen,  A. D. Dutoi,  L. Fusti-Molnar,  W. A. Goddard III,  
 A. Golubeva-Zadorozhnaya,  S. R. Gwaltney,  G. Hawkins,  A. Heyden,  
 S. Hirata,  G. Kedziora,  F. J. Keil,  C. Kelley,  Jihan Kim,  R. A. King,  
 R. Z. Khaliullin,  P. P. Korambath,  W. Kurlancheek,  A. M. Lee,  M. S. Lee,  
 S. V. Levchenko,  Ching Yeh Lin,  D. Liotard,  R. C. Lochan,  I. Lotan,  
 P. E. Maslen,  N. Nair,  D. P. O'Neill,  D. Neuhauser,  E. Neuscamman,  
 C. M. Oana,  R. Olson,  B. Peters,  R. Peverati,  P. A. Pieniazek,  
 Y. M. Rhee,  J. Ritchie,  M. A. Rohrdanz,  E. Rosta,  N. J. Russ,  
 H. F. Schaefer III,  N. E. Schultz,  N. Shenvi,  A. C. Simmonett,  A. Sodt,  
 D. Stuck,  K. S. Thanthiriwatte,  V. Vanovschi,  Tao Wang,  A. Warshel,  
 C. F. Williams,  Q. Wu,  X. Xu,  W. Zhang

 Please cite Q-Chem as follows:
 Y. Shao et al., Mol. Phys. 113, 184-215 (2015)
 DOI: 10.1080/00268976.2014.952696

 Q-Chem 5.2.1 for Intel X86 EM64T Linux

 Parts of Q-Chem use Armadillo 8.300.2 (Tropical Shenanigans).
 http://arma.sourceforge.net/

 Q-Chem begins on Fri Dec 13 09:48:51 2019  

Host: 
0

     Scratch files written to /scratch/taweetham/qchem21756//
NAlpha2: 282
NElect   282
Mult     1
The previous job contains 0 fragments, simply inherited here

Checking the input file for inconsistencies... 	...done.

--------------------------------------------------------------
User input:
--------------------------------------------------------------

$MOLECULE
READ
$END

$REM
   JOB_TYPE 	FREQUENCY
   BASIS 	6-311++G**
   METHOD	B3LYP
   SYM_IGNORE	TRUE
   THRESH	14
   MEM_TOTAL	31000
$END


--------------------------------------------------------------
 ----------------------------------------------------------------
             Standard Nuclear Orientation (Angstroms)
    I     Atom           X                Y                Z
 ----------------------------------------------------------------
    1      I       0.0035614472     0.0000000000     0.0068537501
    2      C       0.0004935528     0.0000000000     2.1437474733
    3      C       1.2173012596     0.0000000000     2.8540325545
    4      C       1.2050700861     0.0000000000     4.2595457292
    5      C      -0.0133663440     0.0000000000     4.9544393458
    6      C      -1.2233373186     0.0000000000     4.2448012962
    7      C      -1.2224331331     0.0000000000     2.8408952140
    8      Cl     -2.7223650531     0.0000000000     5.1297284175
    9      Br     -0.0447651454     0.0000000000     6.8564159660
   10      Br      2.8289721139     0.0000000000     5.2511471329
   11      I      -3.1003174187     0.0000000000     1.8137160428
   12      I       3.0948791483     0.0000000000     1.8217207060
 ----------------------------------------------------------------
 Nuclear Repulsion Energy =        4361.04905170 hartrees
 There are      141 alpha and      141 beta electrons
 Requested basis set is 6-311++G(d,p)
 There are 159 shells and 444 basis functions

 Total QAlloc Memory Limit  31000 MB
 Mega-Array Size       188 MB
 MEM_STATIC part       192 MB

                       Distance Matrix (Angstroms)
             I (  1)   C (  2)   C (  3)   C (  4)   C (  5)   C (  6)
   C (  2)  2.136896
   C (  3)  3.095092  1.408945
   C (  4)  4.419164  2.434668  1.405566
   C (  5)  4.947615  2.810726  2.434389  1.402663
   C (  6)  4.411970  2.431499  2.809084  2.428452  1.402717
   C (  7)  3.087856  1.407681  2.439770  2.811644  2.434936  1.403906
   Cl(  8)  5.802975  4.041045  4.549699  4.022681  2.714664  1.740741
   Br(  9)  6.849733  4.712886  4.196652  2.881983  1.902236  2.865234
   Br( 10)  5.956976  4.201931  2.888536  1.902717  2.857783  4.175397
   I ( 11)  3.591492  3.118325  4.441181  4.951610  4.403795  3.071356
   I ( 12)  3.584688  3.111097  2.142654  3.084537  4.413062  4.951597
             C (  7)   Cl(  8)   Br(  9)   Br( 10)   I ( 11)
   Cl(  8)  2.736522
   Br(  9)  4.184652  3.186062
   Br( 10)  4.714149  5.552665  3.291695
   I ( 11)  2.140455  3.337482  5.896204  6.853642
   I ( 12)  4.435978  6.692028  5.933424  3.439720  6.195202

 A cutoff of  1.0D-14 yielded   7913 shell pairs
 There are     68614 function pairs (     76730 Cartesian)
 Smallest overlap matrix eigenvalue = 3.89E-07
 Linear dependence detected in AO basis
 Tighter screening thresholds may be required for diffuse basis sets
 Use S2THRESH > 14 and THRESH = 14 in case of SCF convergence issues
 Number of orthogonalized atomic orbitals = 442
 Maximum deviation from orthogonality = 2.464E-10
 Guess from superposition of atomic densities
 Warning:  Energy on first SCF cycle will be non-variational
 SAD guess density has 282.000000 electrons

 -----------------------------------------------------------------------
  General SCF calculation program by
  Eric Jon Sundstrom, Paul Horn, Yuezhi Mao, Dmitri Zuev, Alec White,
  David Stuck, Shaama M.S., Shane Yost, Joonho Lee, David Small,
  Daniel Levine, Susi Lehtola, Hugh Burton, Evgeny Epifanovsky,
  Bang C. Huynh
 -----------------------------------------------------------------------
 Exchange:     0.2000 Hartree-Fock + 0.0800 Slater + 0.7200 B88
 Correlation:  0.1900 VWN1RPA + 0.8100 LYP
 Using SG-1 standard quadrature grid
 using 6 threads for integral computing
 -------------------------------------------------------
 OpenMP Integral computing Module                
 Release: version 2.0, May 2017, Q-Chem Inc. Pleasanton 
 -------------------------------------------------------
 A restricted SCF calculation will be
 performed using DIIS
 SCF converges when DIIS error is below 1.0e-08
 ---------------------------------------
  Cycle       Energy         DIIS error
 ---------------------------------------
    1  -26597.8900800481      2.66e-02  
    2  -26595.6612263800      1.74e-03  
    3  -26595.5681976848      2.52e-03  
    4  -26595.6852164268      8.73e-04  
    5  -26595.7068914484      1.40e-04  
    6  -26595.7070342138      1.03e-04  
    7  -26595.7073053949      1.89e-05  
    8  -26595.7073132893      4.43e-06  
    9  -26595.7073136530      1.58e-06  
   10  -26595.7073136981      6.94e-07  
   11  -26595.7073137079      2.85e-07  
   12  -26595.7073137097      7.85e-08  
   13  -26595.7073137104      2.82e-08  
   14  -26595.7073137100      3.84e-09  Convergence criterion met
 ---------------------------------------
 SCF time:   CPU 409.43s  wall 74.00s 
 SCF   energy in the final basis set =   -26595.7073137100
 Total energy in the final basis set =   -26595.7073137100

 --------------------------------------------------------------

                    Orbital Energies (a.u.)
 --------------------------------------------------------------

 Alpha MOs
 -- Occupied --
**************************-482.8560-482.8559-176.3192-176.3190-176.3187
********-165.7228-165.7226-165.7209-165.7207-165.7206-165.7204-165.7203
********-101.5819 -62.5089 -62.5088 -56.3297 -56.3295 -56.3255 -56.3254
-56.3251 -56.3249 -35.8157 -35.8154 -35.8151 -31.3092 -31.3089 -31.3087
-31.3029 -31.3027 -31.3024 -31.3023 -31.3021 -31.3018 -22.9596 -22.9593
-22.9590 -22.9582 -22.9579 -22.9579 -22.9577 -22.9576 -22.9573 -22.9534
-22.9534 -22.9532 -22.9532 -22.9529 -22.9529 -10.2884 -10.2823 -10.2806
-10.2740 -10.2729 -10.2723  -9.4968  -8.7178  -8.7176  -7.2618  -7.2517
 -7.2507  -6.5501  -6.5500  -6.5364  -6.5361  -6.5353  -6.5349  -6.3651
 -6.3649  -6.3646  -4.7781  -4.7778  -4.7776  -4.7628  -4.7626  -4.7622
 -4.7618  -4.7617  -4.7613  -2.6608  -2.6607  -2.6573  -2.6570  -2.6563
 -2.6561  -2.6454  -2.6453  -2.6451  -2.6450  -2.0437  -2.0435  -2.0431
 -2.0393  -2.0389  -2.0387  -2.0385  -2.0384  -2.0380  -2.0252  -2.0252
 -2.0251  -2.0251  -2.0247  -2.0246  -0.9493  -0.8939  -0.8589  -0.8262
 -0.7801  -0.7696  -0.6913  -0.6815  -0.6702  -0.6066  -0.6063  -0.5478
 -0.5087  -0.4599  -0.4563  -0.4410  -0.4272  -0.3913  -0.3820  -0.3810
 -0.3747  -0.3560  -0.3390  -0.3336  -0.3217  -0.3132  -0.3003  -0.2935
 -0.2857  -0.2787  -0.2616  -0.2611  -0.2433
 -- Virtual --
 -0.1145  -0.0709  -0.0695  -0.0603  -0.0514  -0.0323  -0.0052  -0.0016
  0.0130   0.0285   0.0338   0.0439   0.0517   0.0608   0.0627   0.0645
  0.0679   0.0778   0.0784   0.0861   0.0883   0.0929   0.0962   0.1046
  0.1137   0.1180   0.1227   0.1270   0.1373   0.1513   0.1519   0.1571
  0.1636   0.1743   0.1791   0.1819   0.1849   0.1937   0.2046   0.2071
  0.2104   0.2114   0.2196   0.2222   0.2298   0.2340   0.2484   0.2503
  0.2682   0.2793   0.2838   0.2853   0.2943   0.2966   0.3444   0.3513
  0.3690   0.3738   0.3826   0.3844   0.3973   0.3993   0.3999   0.4075
  0.4209   0.4286   0.4314   0.4327   0.4376   0.4410   0.4558   0.4608
  0.4673   0.4753   0.4930   0.4952   0.5005   0.5023   0.5082   0.5112
  0.5158   0.5231   0.5361   0.5458   0.5512   0.5556   0.5694   0.5736
  0.5838   0.5923   0.5965   0.6089   0.6165   0.6449   0.6685   0.6808
  0.6934   0.6988   0.7169   0.7206   0.7483   0.7511   0.7581   0.7665
  0.7732   0.7744   0.8134   0.8185   0.8361   0.8422   0.8572   0.8631
  0.8881   0.9219   0.9274   0.9409   0.9410   0.9611   1.0072   1.0163
  1.0408   1.0594   1.1035   1.1069   1.1406   1.1775   1.1792   1.2037
  1.2130   1.2241   1.2684   1.3203   1.3293   1.3473   1.3531   1.3567
  1.3811   1.3871   1.4523   1.4590   1.4656   1.4676   1.4710   1.5230
  1.5579   1.5782   1.5915   1.7209   1.7264   1.7574   1.7702   1.8106
  1.8163   1.8440   1.8449   1.9039   1.9872   2.0056   2.0259   2.0423
  2.0983   2.1143   2.1765   2.2026   2.2244   2.2498   2.2544   2.2650
  2.2711   2.3245   2.3336   2.4440   2.4876   2.5499   2.5678   2.7018
  2.7103   2.7956   2.8207   2.8255   2.8643   2.9267   3.0235   3.0395
  3.0554   3.1353   3.1790   3.3796   3.3995   3.6176   3.7969   3.8192
  3.9395   3.9614   3.9630   3.9683   3.9837   3.9873   3.9961   4.0125
  4.0191   4.0295   4.0451   4.0532   4.0542   4.0707   4.0809   4.1128
  4.1467   4.1816   4.2119   4.2355   4.2748   4.2826   4.3216   4.3727
  4.3952   4.4406   4.4691   4.5884   4.7927   5.9895   6.0138   6.0444
  6.0477   6.0732   6.1188   6.1372   6.1692   6.2138   6.6921   6.8212
  7.5369   7.5700   7.6525   7.6623   7.7137   7.7876   9.7650  23.1702
 23.7541  23.7545  23.9067  23.9155  23.9926  25.8168  26.1725  26.6063
 27.8346  27.8894  27.9706  28.3322  28.3504  28.3763  28.3802  28.3810
 28.4250  28.4266  28.4420  28.4459  28.5216  28.5292  28.5314  28.5383
 28.5390  28.5507  28.5555  28.5635  28.5721  28.5888  28.6184  28.6422
 28.6801  28.7208  28.7722  47.9522  48.0630 127.8763 127.8900 127.9097
127.9155 127.9301 127.9533 127.9602 127.9758 128.0018 151.6335 151.6819
151.7533 215.7575 289.7326 289.7671 289.8459 289.8644 289.9376 290.0095
********1020.89501901.79521901.84591901.9205
 --------------------------------------------------------------

          Ground-State Mulliken Net Atomic Charges

     Atom                 Charge (a.u.)
  ----------------------------------------
      1 I                     0.106101
      2 C                    -0.072082
      3 C                     0.064630
      4 C                    -0.268225
      5 C                    -0.058795
      6 C                     0.213193
      7 C                    -0.345352
      8 Cl                    0.545927
      9 Br                   -0.161464
     10 Br                   -0.239778
     11 I                     0.112163
     12 I                     0.103683
  ----------------------------------------
  Sum of atomic charges =     0.000000

 -----------------------------------------------------------------
                    Cartesian Multipole Moments
 -----------------------------------------------------------------
    Charge (ESU x 10^10)
                -0.0000
    Dipole Moment (Debye)
         X       0.1683      Y      -0.0000      Z      -0.6048
       Tot       0.6277
    Quadrupole Moments (Debye-Ang)
        XX    -161.7611     XY      -0.0000     YY    -170.2840
        XZ       1.4259     YZ       0.0000     ZZ    -165.0951
    Octopole Moments (Debye-Ang^2)
       XXX     -42.9680    XXY       0.0000    XYY     -16.9008
       YYY      -0.0000    XXZ    -502.7132    XYZ      -0.0000
       YYZ    -515.0564    XZZ      -6.3134    YZZ       0.0000
       ZZZ   -1492.0451
    Hexadecapole Moments (Debye-Ang^3)
      XXXX   -4778.8078   XXXY      -0.0000   XXYY    -906.8675
      XYYY      -0.0000   YYYY    -222.2403   XXXZ    -224.5919
      XXYZ       0.0000   XYYZ     -92.4061   YYYZ       0.0000
      XXZZ   -3151.1221   XYZZ      -0.0000   YYZZ   -2444.3814
      XZZZ    -202.8720   YZZZ       0.0000   ZZZZ  -13718.1002
 -----------------------------------------------------------------
 Calculating MO derivatives via CPSCF
    1     0    39    0.0170749  
    2     0    39    0.0065392  
    3     0    39    0.0015825  
    4     0    39    0.0001974  
    5    22    17    0.0000281  
    6    37     2    0.0000018  
    7    39     0    0.0000001  Converged
 Time for AOints: 499.0 s (CPU) 83.8 s (wall)
 ------------------------------------------------------------------------------
                     AOints        : Timing summary (seconds)
 ------------------------------------------------------------------------------
     job step          cpu (% of tot)      sys (% of tot)     wall (% of tot)
 ------------------------------------------------------------------------------
  AOints            0.4990E+03 ( 8.7)   0.1900E-04 ( 5.6)   0.8380E+02 ( 8.5)
 ------------------------------------------------------------------------------
   Grand Totals     0.5723E+04          0.3380E-03          0.9823E+03
 ------------------------------------------------------------------------------
 Polarizability Matrix (a.u.)
            1           2           3
    1-269.5615632   0.0000000  -4.8548895
    2   0.0000000-120.1237966  -0.0000000
    3  -4.8548895  -0.0000000-268.9466075
 Calculating analytic Hessian of the SCF energy

 Direct stationary perturbation theory relativistic correction:

 rels  =     325.270659884083
 relv  =   -1094.766762267025
 rel2e =     157.750054359070
 E_rel =    -611.746048023871

 Hessian of the SCF Energy
            1           2           3           4           5           6
    1   0.0584337  -0.0000000  -0.0000705  -0.0299536   0.0000000  -0.0000756
    2  -0.0000000   0.0126630   0.0000000  -0.0000000  -0.0218537  -0.0000000
    3  -0.0000705   0.0000000   0.1265554   0.0000150  -0.0000000  -0.0683076
    4  -0.0299536  -0.0000000   0.0000150   0.5443282  -0.0000000  -0.0009142
    5   0.0000000  -0.0218537  -0.0000000  -0.0000000   0.0991814   0.0000000
    6  -0.0000756  -0.0000000  -0.0683076  -0.0009142   0.0000000   0.3922031
    7  -0.0009963  -0.0000000  -0.0045342  -0.2244899   0.0000000  -0.1014220
    8   0.0000000   0.0010335  -0.0000000  -0.0000000  -0.0462910  -0.0000000
    9  -0.0144813   0.0000000  -0.0271769  -0.0597060  -0.0000000  -0.1329968
   10  -0.0015543   0.0000000  -0.0024156   0.0277698  -0.0000000  -0.0202961
   11  -0.0000000   0.0027879   0.0000000  -0.0000000   0.0031339  -0.0000000
   12  -0.0004608  -0.0000000   0.0021369  -0.0746034   0.0000000  -0.0279456
   13  -0.0003887   0.0000000  -0.0001055  -0.0650492   0.0000000  -0.0005030
   14  -0.0000000  -0.0006529  -0.0000000  -0.0000000   0.0016709  -0.0000000
   15   0.0000081   0.0000000  -0.0005536  -0.0006344  -0.0000000   0.0000448
   16  -0.0016030  -0.0000000   0.0023000   0.0276020   0.0000000   0.0217390
   17  -0.0000000   0.0027432   0.0000000   0.0000000   0.0027147   0.0000000
   18   0.0003977  -0.0000000   0.0024262   0.0756460   0.0000000  -0.0263870
   19  -0.0011200   0.0000000   0.0048228  -0.2289839   0.0000000   0.1015214
   20   0.0000000   0.0011672   0.0000000   0.0000000  -0.0467390   0.0000000
   21   0.0148104   0.0000000  -0.0274922   0.0606295  -0.0000000  -0.1332148
   22  -0.0000929   0.0000000   0.0000624   0.0021138  -0.0000000  -0.0001051
   23  -0.0000000   0.0001511  -0.0000000   0.0000000   0.0039286   0.0000000
   24   0.0008713  -0.0000000  -0.0005576  -0.0028270  -0.0000000  -0.0025129
   25   0.0000270  -0.0000000   0.0000232  -0.0001806   0.0000000   0.0000069
   26   0.0000000  -0.0000958   0.0000000   0.0000000  -0.0008001  -0.0000000
   27  -0.0000022  -0.0000000  -0.0006421   0.0001008   0.0000000  -0.0008607
   28  -0.0000476   0.0000000   0.0000640   0.0023130  -0.0000000   0.0000275
   29  -0.0000000   0.0001272   0.0000000  -0.0000000   0.0033904   0.0000000
   30  -0.0007977  -0.0000000  -0.0004540   0.0023796   0.0000000  -0.0021769
   31  -0.0112235  -0.0000000   0.0038427  -0.0274765  -0.0000000  -0.0105687
   32   0.0000000   0.0009361  -0.0000000   0.0000000   0.0008462  -0.0000000
   33   0.0109250  -0.0000000  -0.0029302  -0.0012252   0.0000000   0.0011354
   34  -0.0114807  -0.0000000  -0.0040042  -0.0279927  -0.0000000   0.0105900
   35   0.0000000   0.0009931  -0.0000000   0.0000000   0.0008177  -0.0000000
   36  -0.0111244  -0.0000000  -0.0030043   0.0011391  -0.0000000   0.0010192
            7           8           9          10          11          12
    1  -0.0009963   0.0000000  -0.0144813  -0.0015543  -0.0000000  -0.0004608
    2  -0.0000000   0.0010335   0.0000000   0.0000000   0.0027879  -0.0000000
    3  -0.0045342  -0.0000000  -0.0271769  -0.0024156   0.0000000   0.0021369
    4  -0.2244899  -0.0000000  -0.0597060   0.0277698  -0.0000000  -0.0746034
    5   0.0000000  -0.0462910  -0.0000000  -0.0000000   0.0031339   0.0000000
    6  -0.1014220  -0.0000000  -0.1329968  -0.0202961  -0.0000000  -0.0279456
    7   0.4354670   0.0000000   0.0605016  -0.0882165  -0.0000000   0.0270362
    8   0.0000000   0.1006121   0.0000000   0.0000000  -0.0486353  -0.0000000
    9   0.0605016   0.0000000   0.5188950  -0.0201258   0.0000000  -0.2798610
   10  -0.0882165   0.0000000  -0.0201258   0.4962897   0.0000000  -0.0447727
   11  -0.0000000  -0.0486353   0.0000000   0.0000000   0.1017653  -0.0000000
   12   0.0270362  -0.0000000  -0.2798610  -0.0447727  -0.0000000   0.5387805
   13   0.0276394  -0.0000000   0.0754745  -0.2396249  -0.0000000   0.0591211
   14  -0.0000000   0.0048668   0.0000000  -0.0000000  -0.0513646   0.0000000
   15   0.0211332   0.0000000  -0.0272345   0.1121183   0.0000000  -0.1379806
   16  -0.0163414   0.0000000  -0.0285067  -0.0560295  -0.0000000   0.0275498
   17  -0.0000000   0.0015624  -0.0000000  -0.0000000   0.0032770   0.0000000
   18  -0.0280635   0.0000000  -0.0495507  -0.0282589   0.0000000   0.0582527
   19  -0.0546042   0.0000000  -0.0268945  -0.0165285   0.0000000   0.0278638
   20   0.0000000   0.0041376  -0.0000000  -0.0000000   0.0015766  -0.0000000
   21   0.0259276  -0.0000000   0.0538354   0.0284464  -0.0000000  -0.0486149
   22  -0.0004654   0.0000000   0.0006425   0.0004984   0.0000000  -0.0047474
   23  -0.0000000  -0.0009240  -0.0000000  -0.0000000   0.0037236   0.0000000
   24   0.0004268   0.0000000  -0.0001006  -0.0016146   0.0000000  -0.0004229
   25  -0.0023467   0.0000000   0.0001974  -0.0007405  -0.0000000   0.0183650
   26   0.0000000   0.0031523   0.0000000  -0.0000000   0.0024507   0.0000000
   27   0.0025313   0.0000000   0.0026018   0.0039341  -0.0000000  -0.0314474
   28  -0.0131345  -0.0000000  -0.0121993  -0.1078533   0.0000000  -0.0462495
   29  -0.0000000   0.0017703   0.0000000   0.0000000  -0.0197477  -0.0000000
   30  -0.0260142   0.0000000  -0.0192329  -0.0480645  -0.0000000  -0.0580258
   31  -0.0000074   0.0000000   0.0031706  -0.0006316   0.0000000   0.0001322
   32  -0.0000000   0.0027109   0.0000000  -0.0000000  -0.0005706   0.0000000
   33   0.0013849   0.0000000   0.0005586  -0.0000771   0.0000000  -0.0004465
   34  -0.0625043   0.0000000   0.0219269  -0.0133790  -0.0000000   0.0107657
   35   0.0000000  -0.0239956  -0.0000000   0.0000000   0.0016031   0.0000000
   36   0.0210922   0.0000000  -0.0397372   0.0211266   0.0000000  -0.0144256
           13          14          15          16          17          18
    1  -0.0003887  -0.0000000   0.0000081  -0.0016030  -0.0000000   0.0003977
    2   0.0000000  -0.0006529   0.0000000  -0.0000000   0.0027432  -0.0000000
    3  -0.0001055  -0.0000000  -0.0005536   0.0023000   0.0000000   0.0024262
    4  -0.0650492  -0.0000000  -0.0006344   0.0276020   0.0000000   0.0756460
    5   0.0000000   0.0016709  -0.0000000   0.0000000   0.0027147   0.0000000
    6  -0.0005030  -0.0000000   0.0000448   0.0217390   0.0000000  -0.0263870
    7   0.0276394  -0.0000000   0.0211332  -0.0163414  -0.0000000  -0.0280635
    8  -0.0000000   0.0048668   0.0000000   0.0000000   0.0015624   0.0000000
    9   0.0754745   0.0000000  -0.0272345  -0.0285067  -0.0000000  -0.0495507
   10  -0.2396249  -0.0000000   0.1121183  -0.0560295  -0.0000000  -0.0282589
   11  -0.0000000  -0.0513646   0.0000000  -0.0000000   0.0032770   0.0000000
   12   0.0591211   0.0000000  -0.1379806   0.0275498   0.0000000   0.0582527
   13   0.5866904   0.0000000  -0.0007652  -0.2359837   0.0000000  -0.0570437
   14   0.0000000   0.1013323  -0.0000000  -0.0000000  -0.0527614   0.0000000
   15  -0.0007652  -0.0000000   0.4803650  -0.1163983   0.0000000  -0.1409931
   16  -0.2359837  -0.0000000  -0.1163983   0.5150531   0.0000000   0.0382994
   17   0.0000000  -0.0527614   0.0000000   0.0000000   0.1085304  -0.0000000
   18  -0.0570437   0.0000000  -0.1409931   0.0382994  -0.0000000   0.5568635
   19   0.0287284   0.0000000  -0.0200116  -0.0897030   0.0000000  -0.0288458
   20  -0.0000000   0.0050811   0.0000000   0.0000000  -0.0495921  -0.0000000
   21  -0.0758349   0.0000000  -0.0287202   0.0237761   0.0000000  -0.2839277
   22  -0.0413613  -0.0000000   0.0195363  -0.1286834  -0.0000000   0.0518433
   23   0.0000000   0.0036892   0.0000000   0.0000000  -0.0239264   0.0000000
   24  -0.0002913   0.0000000   0.0013422   0.0537608  -0.0000000  -0.0688785
   25  -0.0311830   0.0000000   0.0018631  -0.0004053  -0.0000000  -0.0175542
   26   0.0000000  -0.0199103  -0.0000000   0.0000000   0.0029401   0.0000000
   27   0.0011381   0.0000000  -0.1428351  -0.0026193   0.0000000  -0.0332934
   28  -0.0351629   0.0000000  -0.0168783   0.0006616   0.0000000   0.0044707
   29  -0.0000000   0.0028687   0.0000000  -0.0000000   0.0032358  -0.0000000
   30  -0.0015711   0.0000000   0.0004474   0.0017081  -0.0000000   0.0001317
   31   0.0029908   0.0000000   0.0000313  -0.0140766  -0.0000000  -0.0107416
   32  -0.0000000   0.0025939  -0.0000000   0.0000000   0.0018707   0.0000000
   33   0.0025587   0.0000000  -0.0018935  -0.0215986  -0.0000000  -0.0142259
   34   0.0027047  -0.0000000  -0.0000026  -0.0004907   0.0000000  -0.0001501
   35  -0.0000000   0.0025863  -0.0000000   0.0000000  -0.0005944   0.0000000
   36  -0.0021774  -0.0000000  -0.0019887  -0.0000105  -0.0000000  -0.0004177
           19          20          21          22          23          24
    1  -0.0011200   0.0000000   0.0148104  -0.0000929  -0.0000000   0.0008713
    2   0.0000000   0.0011672   0.0000000   0.0000000   0.0001511  -0.0000000
    3   0.0048228   0.0000000  -0.0274922   0.0000624  -0.0000000  -0.0005576
    4  -0.2289839   0.0000000   0.0606295   0.0021138   0.0000000  -0.0028270
    5   0.0000000  -0.0467390  -0.0000000  -0.0000000   0.0039286  -0.0000000
    6   0.1015214   0.0000000  -0.1332148  -0.0001051   0.0000000  -0.0025129
    7  -0.0546042   0.0000000   0.0259276  -0.0004654  -0.0000000   0.0004268
    8   0.0000000   0.0041376  -0.0000000   0.0000000  -0.0009240   0.0000000
    9  -0.0268945  -0.0000000   0.0538354   0.0006425  -0.0000000  -0.0001006
   10  -0.0165285  -0.0000000   0.0284464   0.0004984  -0.0000000  -0.0016146
   11   0.0000000   0.0015766  -0.0000000   0.0000000   0.0037236   0.0000000
   12   0.0278638  -0.0000000  -0.0486149  -0.0047474   0.0000000  -0.0004229
   13   0.0287284  -0.0000000  -0.0758349  -0.0413613   0.0000000  -0.0002913
   14   0.0000000   0.0050811   0.0000000  -0.0000000   0.0036892   0.0000000
   15  -0.0200116   0.0000000  -0.0287202   0.0195363   0.0000000   0.0013422
   16  -0.0897030   0.0000000   0.0237761  -0.1286834   0.0000000   0.0537608
   17   0.0000000  -0.0495921   0.0000000  -0.0000000  -0.0239264  -0.0000000
   18  -0.0288458  -0.0000000  -0.2839277   0.0518433   0.0000000  -0.0688785
   19   0.4428587  -0.0000000  -0.0652385  -0.0153132  -0.0000000   0.0320046
   20  -0.0000000   0.1006889  -0.0000000   0.0000000   0.0023351   0.0000000
   21  -0.0652385  -0.0000000   0.5273591   0.0135639   0.0000000  -0.0225163
   22  -0.0153132   0.0000000   0.0135639   0.1918734  -0.0000000  -0.0725975
   23  -0.0000000   0.0023351   0.0000000  -0.0000000   0.0107681  -0.0000000
   24   0.0320046   0.0000000  -0.0225163  -0.0725975  -0.0000000   0.1089064
   25  -0.0023621  -0.0000000  -0.0001839  -0.0078888   0.0000000  -0.0114091
   26  -0.0000000   0.0031748   0.0000000  -0.0000000  -0.0001342  -0.0000000
   27  -0.0028457   0.0000000   0.0029315  -0.0026704  -0.0000000  -0.0021452
   28  -0.0005346   0.0000000  -0.0005665  -0.0014063  -0.0000000  -0.0003335
   29   0.0000000  -0.0008278  -0.0000000   0.0000000   0.0001254   0.0000000
   30  -0.0002496  -0.0000000  -0.0003941   0.0003126   0.0000000   0.0003532
   31  -0.0624049   0.0000000  -0.0221660   0.0013448  -0.0000000   0.0015841
   32  -0.0000000  -0.0237776  -0.0000000   0.0000000   0.0003841   0.0000000
   33  -0.0207523  -0.0000000  -0.0397901  -0.0061974  -0.0000000  -0.0132911
   34  -0.0000332   0.0000000  -0.0031637  -0.0006190  -0.0000000   0.0004255
   35  -0.0000000   0.0027752  -0.0000000   0.0000000  -0.0001205   0.0000000
   36  -0.0013740   0.0000000   0.0005440   0.0003567  -0.0000000  -0.0001765
           25          26          27          28          29          30
    1   0.0000270   0.0000000  -0.0000022  -0.0000476  -0.0000000  -0.0007977
    2  -0.0000000  -0.0000958  -0.0000000   0.0000000   0.0001272  -0.0000000
    3   0.0000232   0.0000000  -0.0006421   0.0000640   0.0000000  -0.0004540
    4  -0.0001806   0.0000000   0.0001008   0.0023130  -0.0000000   0.0023796
    5   0.0000000  -0.0008001   0.0000000  -0.0000000   0.0033904   0.0000000
    6   0.0000069  -0.0000000  -0.0008607   0.0000275   0.0000000  -0.0021769
    7  -0.0023467   0.0000000   0.0025313  -0.0131345  -0.0000000  -0.0260142
    8   0.0000000   0.0031523   0.0000000  -0.0000000   0.0017703   0.0000000
    9   0.0001974   0.0000000   0.0026018  -0.0121993   0.0000000  -0.0192329
   10  -0.0007405  -0.0000000   0.0039341  -0.1078533   0.0000000  -0.0480645
   11  -0.0000000   0.0024507  -0.0000000   0.0000000  -0.0197477  -0.0000000
   12   0.0183650   0.0000000  -0.0314474  -0.0462495  -0.0000000  -0.0580258
   13  -0.0311830   0.0000000   0.0011381  -0.0351629  -0.0000000  -0.0015711
   14   0.0000000  -0.0199103   0.0000000   0.0000000   0.0028687   0.0000000
   15   0.0018631  -0.0000000  -0.1428351  -0.0168783   0.0000000   0.0004474
   16  -0.0004053   0.0000000  -0.0026193   0.0006616  -0.0000000   0.0017081
   17  -0.0000000   0.0029401   0.0000000   0.0000000   0.0032358  -0.0000000
   18  -0.0175542   0.0000000  -0.0332934   0.0044707  -0.0000000   0.0001317
   19  -0.0023621  -0.0000000  -0.0028457  -0.0005346   0.0000000  -0.0002496
   20  -0.0000000   0.0031748   0.0000000   0.0000000  -0.0008278  -0.0000000
   21  -0.0001839   0.0000000   0.0029315  -0.0005665  -0.0000000  -0.0003941
   22  -0.0078888  -0.0000000  -0.0026704  -0.0014063   0.0000000   0.0003126
   23   0.0000000  -0.0001342  -0.0000000  -0.0000000   0.0001254   0.0000000
   24  -0.0114091  -0.0000000  -0.0021452  -0.0003335   0.0000000   0.0003532
   25   0.0548108   0.0000000  -0.0017747  -0.0095751  -0.0000000   0.0104693
   26   0.0000000   0.0088762  -0.0000000  -0.0000000   0.0001086   0.0000000
   27  -0.0017747  -0.0000000   0.2084341   0.0022662   0.0000000  -0.0014986
   28  -0.0095751  -0.0000000   0.0022662   0.1638636   0.0000000   0.0642414
   29  -0.0000000   0.0001086   0.0000000   0.0000000   0.0084693  -0.0000000
   30   0.0104693   0.0000000  -0.0014986   0.0642414  -0.0000000   0.0952910
   31  -0.0000917  -0.0000000  -0.0000733  -0.0004721   0.0000000  -0.0003449
   32   0.0000000   0.0001028   0.0000000  -0.0000000  -0.0001015   0.0000000
   33  -0.0008067  -0.0000000  -0.0006681  -0.0002496   0.0000000  -0.0001440
   34  -0.0000641   0.0000000   0.0000153   0.0013482  -0.0000000  -0.0020690
   35  -0.0000000   0.0001351   0.0000000   0.0000000   0.0005813  -0.0000000
   36   0.0008037  -0.0000000  -0.0005768   0.0054067   0.0000000  -0.0142968
           31          32          33          34          35          36
    1  -0.0112235   0.0000000   0.0109250  -0.0114807   0.0000000  -0.0111244
    2  -0.0000000   0.0009361  -0.0000000  -0.0000000   0.0009931  -0.0000000
    3   0.0038427  -0.0000000  -0.0029302  -0.0040042  -0.0000000  -0.0030043
    4  -0.0274765   0.0000000  -0.0012252  -0.0279927   0.0000000   0.0011391
    5  -0.0000000   0.0008462   0.0000000  -0.0000000   0.0008177  -0.0000000
    6  -0.0105687  -0.0000000   0.0011354   0.0105900  -0.0000000   0.0010192
    7  -0.0000074  -0.0000000   0.0013849  -0.0625043   0.0000000   0.0210922
    8   0.0000000   0.0027109   0.0000000   0.0000000  -0.0239956   0.0000000
    9   0.0031706   0.0000000   0.0005586   0.0219269  -0.0000000  -0.0397372
   10  -0.0006316  -0.0000000  -0.0000771  -0.0133790   0.0000000   0.0211266
   11   0.0000000  -0.0005706   0.0000000  -0.0000000   0.0016031   0.0000000
   12   0.0001322   0.0000000  -0.0004465   0.0107657   0.0000000  -0.0144256
   13   0.0029908  -0.0000000   0.0025587   0.0027047  -0.0000000  -0.0021774
   14   0.0000000   0.0025939   0.0000000  -0.0000000   0.0025863  -0.0000000
   15   0.0000313  -0.0000000  -0.0018935  -0.0000026  -0.0000000  -0.0019887
   16  -0.0140766   0.0000000  -0.0215986  -0.0004907   0.0000000  -0.0000105
   17  -0.0000000   0.0018707  -0.0000000   0.0000000  -0.0005944  -0.0000000
   18  -0.0107416   0.0000000  -0.0142259  -0.0001501   0.0000000  -0.0004177
   19  -0.0624049  -0.0000000  -0.0207523  -0.0000332  -0.0000000  -0.0013740
   20   0.0000000  -0.0237776  -0.0000000   0.0000000   0.0027752   0.0000000
   21  -0.0221660  -0.0000000  -0.0397901  -0.0031637  -0.0000000   0.0005440
   22   0.0013448   0.0000000  -0.0061974  -0.0006190   0.0000000   0.0003567
   23  -0.0000000   0.0003841  -0.0000000  -0.0000000  -0.0001205  -0.0000000
   24   0.0015841   0.0000000  -0.0132911   0.0004255   0.0000000  -0.0001765
   25  -0.0000917   0.0000000  -0.0008067  -0.0000641  -0.0000000   0.0008037
   26  -0.0000000   0.0001028  -0.0000000   0.0000000   0.0001351  -0.0000000
   27  -0.0000733   0.0000000  -0.0006681   0.0000153   0.0000000  -0.0005768
   28  -0.0004721  -0.0000000  -0.0002496   0.0013482   0.0000000   0.0054067
   29   0.0000000  -0.0001015   0.0000000  -0.0000000   0.0005813   0.0000000
   30  -0.0003449   0.0000000  -0.0001440  -0.0020690  -0.0000000  -0.0142968
   31   0.1124974   0.0000000   0.0355830  -0.0004487   0.0000000  -0.0004495
   32   0.0000000   0.0148772   0.0000000   0.0000000   0.0001277   0.0000000
   33   0.0355830   0.0000000   0.0715889   0.0004553   0.0000000   0.0001065
   34  -0.0004487   0.0000000   0.0004553   0.1129596  -0.0000000  -0.0347891
   35   0.0000000   0.0001277   0.0000000  -0.0000000   0.0150911   0.0000000
   36  -0.0004495   0.0000000   0.0001065  -0.0347891   0.0000000   0.0729539
 **********************************************************************
 **                                                                  **
 **                       VIBRATIONAL ANALYSIS                       **
 **                       --------------------                       **
 **                                                                  **
 **        VIBRATIONAL FREQUENCIES (CM**-1) AND NORMAL MODES         **
 **     FORCE CONSTANTS (mDYN/ANGSTROM) AND REDUCED MASSES (AMU)     **
 **                  INFRARED INTENSITIES (KM/MOL)                   **
 **                                                                  **
 **********************************************************************


 Mode:                 1                      2                      3
 Frequency:        36.67                  40.38                  57.66
 Force Cnst:      0.0680                 0.0762                 0.0903
 Red. Mass:      85.8998                79.3258                46.1213
 IR Active:          YES                    YES                    YES
 IR Intens:        0.000                  0.002                  0.004
 Raman Active:       YES                    YES                    YES
               X      Y      Z        X      Y      Z        X      Y      Z
 I         -0.000 -0.313 -0.000    0.000 -0.414  0.000    0.000  0.140 -0.000
 C          0.000 -0.053 -0.000   -0.000 -0.028 -0.000   -0.000  0.020 -0.000
 C         -0.000  0.018  0.000   -0.000  0.090 -0.000   -0.000  0.007 -0.000
 C         -0.000  0.106  0.000    0.000 -0.046 -0.000    0.000  0.027 -0.000
 C          0.000 -0.119 -0.000    0.000  0.020 -0.000   -0.000  0.054 -0.000
 C          0.000 -0.080 -0.000   -0.000  0.208  0.000   -0.000  0.251  0.000
 C          0.000  0.059  0.000   -0.000  0.088  0.000   -0.000  0.070  0.000
 Cl         0.000 -0.201 -0.000   -0.000  0.583  0.000   -0.000  0.851  0.000
 Br         0.000 -0.541 -0.000    0.000 -0.150 -0.000    0.000 -0.310 -0.000
 Br        -0.000  0.627  0.000    0.000 -0.409 -0.000   -0.000  0.168  0.000
 I         -0.000  0.368  0.000   -0.000  0.094 -0.000   -0.000 -0.222 -0.000
 I         -0.000 -0.046  0.000   -0.000  0.476  0.000    0.000 -0.104  0.000
 TransDip  -0.000  0.000 -0.000   -0.000 -0.002 -0.000   -0.000 -0.002 -0.000

 Mode:                 4                      5                      6
 Frequency:       117.28                 126.76                 129.47
 Force Cnst:      0.7699                 1.1431                 0.8164
 Red. Mass:      95.0046               120.7366                82.6594
 IR Active:          YES                    YES                    YES
 IR Intens:        0.554                  0.014                  0.430
 Raman Active:       YES                    YES                    YES
               X      Y      Z        X      Y      Z        X      Y      Z
 I         -0.052  0.000  0.332    0.688 -0.000  0.031    0.293  0.000  0.068
 C         -0.006  0.000  0.230    0.006 -0.000  0.019   -0.203  0.000  0.027
 C         -0.026  0.000  0.188   -0.024  0.000  0.034   -0.228  0.000  0.028
 C          0.012  0.000  0.190   -0.018  0.000  0.037   -0.140 -0.000 -0.020
 C         -0.001  0.000  0.204   -0.042  0.000  0.018   -0.080 -0.000  0.027
 C         -0.016  0.000  0.187   -0.016 -0.000 -0.007   -0.138 -0.000  0.056
 C          0.016  0.000  0.185   -0.018 -0.000 -0.003   -0.221  0.000  0.017
 Cl        -0.075  0.000  0.086   -0.024  0.000 -0.001   -0.070 -0.000  0.183
 Br         0.013 -0.000  0.241   -0.333 -0.000  0.018    0.499  0.000  0.036
 Br         0.093  0.000  0.079   -0.021  0.000  0.006    0.048  0.000 -0.365
 I          0.417 -0.000 -0.364   -0.187  0.000  0.360   -0.260  0.000 -0.241
 I         -0.408 -0.000 -0.303   -0.263  0.000 -0.415   -0.259 -0.000  0.315
 TransDip  -0.001 -0.000 -0.024    0.003  0.000 -0.002    0.021 -0.000 -0.001

 Mode:                 7                      8                      9
 Frequency:       149.26                 154.37                 178.73
 Force Cnst:      1.3834                 1.2194                 0.2530
 Red. Mass:     105.3960                86.8513                13.4395
 IR Active:          YES                    YES                    YES
 IR Intens:        0.018                  0.000                  0.749
 Raman Active:       YES                    YES                    YES
               X      Y      Z        X      Y      Z        X      Y      Z
 I         -0.033 -0.000  0.607    0.035  0.000  0.112    0.000 -0.030 -0.000
 C          0.007  0.000  0.136    0.005 -0.000  0.027    0.000  0.386  0.000
 C          0.094  0.000 -0.000    0.088 -0.000 -0.033    0.000  0.398 -0.000
 C          0.063  0.000 -0.026    0.039 -0.000 -0.033   -0.000  0.439  0.000
 C         -0.008  0.000 -0.079    0.012 -0.000 -0.097   -0.000  0.434  0.000
 C         -0.060 -0.000 -0.043   -0.032  0.000 -0.032   -0.000  0.378 -0.000
 C         -0.087 -0.000 -0.005   -0.066  0.000 -0.043    0.000  0.371 -0.000
 Cl        -0.099  0.000 -0.109    0.056 -0.000  0.101   -0.000 -0.134 -0.000
 Br        -0.292 -0.000 -0.114    0.465  0.000 -0.100    0.000 -0.066  0.000
 Br         0.255  0.000 -0.347   -0.345 -0.000  0.626   -0.000 -0.060 -0.000
 I         -0.296  0.000 -0.164   -0.280 -0.000 -0.173    0.000 -0.040  0.000
 I          0.379 -0.000 -0.125    0.150  0.000 -0.274    0.000 -0.042 -0.000
 TransDip  -0.001 -0.000 -0.004    0.001  0.000  0.000    0.000 -0.028  0.000

 Mode:                10                     11                     12
 Frequency:       185.09                 196.91                 220.44
 Force Cnst:      1.3319                 1.3001                 1.0969
 Red. Mass:      65.9865                56.9121                38.3137
 IR Active:          YES                    YES                    YES
 IR Intens:        0.178                  0.198                  0.005
 Raman Active:       YES                    YES                    YES
               X      Y      Z        X      Y      Z        X      Y      Z
 I         -0.034 -0.000 -0.224    0.036  0.000 -0.145    0.019 -0.000 -0.006
 C          0.071  0.000  0.051   -0.106 -0.000  0.050   -0.076  0.000  0.011
 C          0.085  0.000  0.155   -0.102 -0.000  0.016   -0.032  0.000 -0.073
 C          0.270  0.000  0.225   -0.246  0.000  0.051    0.021 -0.000 -0.091
 C          0.202  0.000  0.173   -0.165  0.000  0.288    0.062 -0.000 -0.104
 C          0.197  0.000  0.047   -0.161  0.000  0.245    0.013  0.000  0.059
 C          0.037  0.000  0.009   -0.089 -0.000  0.175   -0.086  0.000  0.056
 Cl         0.238 -0.000  0.093   -0.179 -0.000  0.317    0.447 -0.000  0.810
 Br        -0.191 -0.000  0.296   -0.002 -0.000  0.554   -0.179  0.000 -0.209
 Br         0.540  0.000  0.260   -0.258  0.000 -0.243   -0.094  0.000 -0.028
 I         -0.284 -0.000 -0.202    0.003  0.000 -0.070    0.034 -0.000 -0.078
 I         -0.046 -0.000 -0.008    0.253  0.000 -0.144    0.003 -0.000  0.022
 TransDip  -0.010 -0.000 -0.009    0.011  0.000 -0.009    0.002 -0.000 -0.000

 Mode:                13                     14                     15
 Frequency:       287.84                 322.34                 334.07
 Force Cnst:      1.5083                 0.7474                 0.8085
 Red. Mass:      30.8985                12.2090                12.2959
 IR Active:          YES                    YES                    YES
 IR Intens:        0.138                  0.384                  0.064
 Raman Active:       YES                    YES                    YES
               X      Y      Z        X      Y      Z        X      Y      Z
 I         -0.019  0.000  0.072   -0.000 -0.022  0.000    0.000 -0.007 -0.000
 C          0.153 -0.000 -0.168   -0.000  0.565 -0.000    0.000  0.185  0.000
 C          0.088  0.000 -0.093   -0.000  0.127 -0.000   -0.000  0.583  0.000
 C          0.087  0.000 -0.097    0.000 -0.409 -0.000   -0.000  0.363  0.000
 C          0.215  0.000 -0.002    0.000 -0.521 -0.000   -0.000 -0.212  0.000
 C          0.388 -0.000 -0.206    0.000 -0.075  0.000   -0.000 -0.535 -0.000
 C          0.211 -0.000 -0.183    0.000  0.465  0.000   -0.000 -0.392  0.000
 Cl         0.633  0.000 -0.308    0.000  0.010 -0.000   -0.000  0.087  0.000
 Br        -0.034 -0.000  0.188   -0.000  0.030  0.000    0.000  0.010 -0.000
 Br        -0.218 -0.000 -0.084   -0.000  0.023 -0.000    0.000 -0.021  0.000
 I         -0.049  0.000 -0.014   -0.000 -0.021  0.000    0.000  0.014  0.000
 I         -0.058 -0.000  0.032    0.000 -0.007 -0.000    0.000 -0.023 -0.000
 TransDip  -0.009  0.000  0.007   -0.000 -0.020 -0.000    0.000 -0.008 -0.000

 Mode:                16                     17                     18
 Frequency:       502.75                 542.59                 561.48
 Force Cnst:      2.0675                 2.5513                 2.3076
 Red. Mass:      13.8833                14.7085                12.4237
 IR Active:          YES                    YES                    YES
 IR Intens:       15.650                 23.582                  3.467
 Raman Active:       YES                    YES                    YES
               X      Y      Z        X      Y      Z        X      Y      Z
 I         -0.011 -0.000 -0.037   -0.009 -0.000  0.025    0.012  0.000 -0.002
 C          0.374  0.000  0.354    0.406  0.000 -0.284   -0.289 -0.000  0.026
 C          0.344 -0.000  0.358    0.408 -0.000 -0.285   -0.070  0.000 -0.347
 C          0.141  0.000  0.316    0.185 -0.000 -0.274    0.275 -0.000 -0.345
 C          0.126 -0.000  0.233    0.132  0.000 -0.231    0.459 -0.000  0.023
 C          0.150 -0.000  0.257    0.055 -0.000 -0.189    0.252  0.000  0.387
 C          0.329  0.000  0.273    0.362 -0.000 -0.246   -0.071 -0.000  0.392
 Cl        -0.051  0.000 -0.014   -0.237  0.000  0.176   -0.084 -0.000 -0.055
 Br        -0.005  0.000 -0.092   -0.011 -0.000  0.071   -0.028  0.000 -0.005
 Br        -0.085 -0.000 -0.069   -0.013  0.000  0.003   -0.029  0.000  0.013
 I         -0.041 -0.000 -0.023   -0.019  0.000  0.001   -0.004  0.000 -0.015
 I         -0.017  0.000 -0.006   -0.039  0.000  0.022   -0.002 -0.000  0.014
 TransDip   0.082 -0.000  0.097    0.115 -0.000 -0.105    0.058 -0.000  0.012

 Mode:                19                     20                     21
 Frequency:       570.14                 577.63                 676.19
 Force Cnst:      2.3064                 2.3718                 3.2369
 Red. Mass:      12.0425                12.0648                12.0154
 IR Active:          YES                    YES                    YES
 IR Intens:        0.008                  0.002                  0.074
 Raman Active:       YES                    YES                    YES
               X      Y      Z        X      Y      Z        X      Y      Z
 I          0.000 -0.009 -0.000   -0.000  0.004  0.000   -0.000 -0.003 -0.000
 C         -0.000  0.556  0.000    0.000 -0.272 -0.000    0.000  0.342  0.000
 C         -0.000 -0.085 -0.000    0.000  0.591  0.000    0.000 -0.364  0.000
 C          0.000 -0.443 -0.000   -0.000 -0.377  0.000    0.000  0.409  0.000
 C          0.000  0.486  0.000   -0.000 -0.190 -0.000    0.000 -0.460 -0.000
 C          0.000 -0.028  0.000   -0.000  0.561 -0.000   -0.000  0.464 -0.000
 C         -0.000 -0.500  0.000    0.000 -0.285 -0.000   -0.000 -0.395 -0.000
 Cl         0.000  0.004 -0.000    0.000 -0.042  0.000   -0.000 -0.018  0.000
 Br        -0.000 -0.014 -0.000    0.000  0.006  0.000    0.000  0.007  0.000
 Br        -0.000  0.013  0.000    0.000  0.010 -0.000   -0.000 -0.005 -0.000
 I          0.000  0.008 -0.000    0.000  0.004  0.000    0.000  0.004  0.000
 I          0.000  0.002  0.000   -0.000 -0.009 -0.000   -0.000  0.003 -0.000
 TransDip  -0.000  0.003  0.000   -0.000 -0.001 -0.000   -0.000  0.009 -0.000

 Mode:                22                     23                     24
 Frequency:       757.49                 791.21                1008.40
 Force Cnst:      4.1557                 4.6839                 7.2524
 Red. Mass:      12.2927                12.6991                12.1050
 IR Active:          YES                    YES                    YES
 IR Intens:        0.061                  2.143                  0.392
 Raman Active:       YES                    YES                    YES
               X      Y      Z        X      Y      Z        X      Y      Z
 I         -0.000  0.000 -0.016   -0.002  0.000  0.005   -0.000 -0.000 -0.001
 C         -0.045  0.000  0.563   -0.116  0.000 -0.173    0.003 -0.000  0.253
 C          0.298 -0.000  0.055   -0.335 -0.000  0.314    0.336  0.000 -0.223
 C          0.349 -0.000 -0.030    0.370 -0.000  0.313   -0.342 -0.000 -0.144
 C          0.070  0.000 -0.446    0.334  0.000  0.082    0.020 -0.000  0.534
 C         -0.181 -0.000 -0.169    0.402 -0.000 -0.257    0.369  0.000 -0.152
 C         -0.435 -0.000 -0.093   -0.166 -0.000 -0.334   -0.348  0.000 -0.258
 Cl         0.017  0.000 -0.021   -0.134 -0.000  0.071   -0.039 -0.000  0.023
 Br        -0.000 -0.000  0.049    0.001 -0.000 -0.008    0.000  0.000 -0.024
 Br        -0.024 -0.000 -0.017   -0.041 -0.000 -0.020    0.011  0.000  0.007
 I          0.011  0.000  0.008    0.008  0.000  0.004    0.004 -0.000  0.002
 I         -0.006  0.000  0.005    0.010  0.000 -0.006   -0.004  0.000  0.002
 TransDip  -0.002  0.000 -0.008    0.046  0.000 -0.011   -0.011 -0.000  0.017

 Mode:                25                     26                     27
 Frequency:      1109.11                1219.09                1282.25
 Force Cnst:      8.7924                10.5078                11.6449
 Red. Mass:      12.1312                12.0002                12.0210
 IR Active:          YES                    YES                    YES
 IR Intens:        0.850                  0.469                137.661
 Raman Active:       YES                    YES                    YES
               X      Y      Z        X      Y      Z        X      Y      Z
 I         -0.000  0.000 -0.006   -0.000  0.000 -0.000   -0.002  0.000  0.001
 C          0.019  0.000  0.491    0.450 -0.000  0.016    0.403  0.000 -0.148
 C         -0.392 -0.000  0.115   -0.235 -0.000 -0.372   -0.077 -0.000  0.412
 C         -0.321 -0.000 -0.288   -0.179 -0.000  0.333   -0.314  0.000 -0.314
 C          0.033  0.000 -0.271    0.389  0.000  0.017    0.317  0.000 -0.172
 C          0.337  0.000 -0.272   -0.206  0.000 -0.327   -0.041 -0.000  0.403
 C          0.367 -0.000  0.071   -0.214  0.000  0.337   -0.334 -0.000 -0.190
 Cl        -0.049 -0.000  0.032    0.001 -0.000 -0.002    0.008  0.000 -0.018
 Br        -0.001 -0.000  0.015    0.000 -0.000 -0.000   -0.005 -0.000  0.005
 Br         0.016  0.000  0.011   -0.001  0.000  0.001    0.008 -0.000  0.006
 I         -0.005 -0.000 -0.002   -0.000 -0.000  0.000    0.002  0.000  0.001
 I          0.006  0.000 -0.003    0.000  0.000  0.000    0.000 -0.000 -0.002
 TransDip   0.013  0.000 -0.027   -0.012  0.000  0.018   -0.348  0.000 -0.141

 Mode:                28                     29                     30
 Frequency:      1286.18                1484.84                1487.10
 Force Cnst:     11.7315                15.5898                15.6368
 Red. Mass:      12.0364                12.0014                12.0010
 IR Active:          YES                    YES                    YES
 IR Intens:      159.598                  0.264                  0.105
 Raman Active:       YES                    YES                    YES
               X      Y      Z        X      Y      Z        X      Y      Z
 I          0.001  0.000  0.001   -0.001 -0.000  0.001    0.001  0.000  0.001
 C         -0.163  0.000 -0.297    0.320  0.000  0.138   -0.340  0.000  0.133
 C          0.349 -0.000  0.099   -0.258  0.000 -0.400    0.123 -0.000 -0.189
 C         -0.315 -0.000  0.266    0.118  0.000  0.261   -0.342 -0.000  0.390
 C         -0.092  0.000 -0.440   -0.392 -0.000 -0.211    0.428  0.000 -0.181
 C          0.449  0.000 -0.067    0.343 -0.000  0.434   -0.160  0.000  0.250
 C         -0.187 -0.000  0.372   -0.115  0.000 -0.229    0.277 -0.000 -0.407
 Cl        -0.030 -0.000  0.009   -0.004  0.000 -0.004   -0.000 -0.000 -0.002
 Br         0.002 -0.000  0.012    0.001  0.000  0.001   -0.002 -0.000  0.000
 Br         0.005 -0.000 -0.002    0.001 -0.000 -0.001    0.001  0.000 -0.001
 I          0.001 -0.000 -0.002   -0.001  0.000 -0.000    0.000 -0.000  0.001
 I         -0.002  0.000 -0.001    0.000 -0.000  0.001    0.001  0.000 -0.000
 TransDip   0.170  0.000 -0.367    0.013 -0.000  0.011   -0.007  0.000  0.007

 STANDARD THERMODYNAMIC QUANTITIES AT   298.15 K  AND     1.00 ATM

   This Molecule has  0 Imaginary Frequencies
   Zero point vibrational energy:       23.436 kcal/mol

   Atom    1 Element I  Has Mass  126.90440
   Atom    2 Element C  Has Mass   12.00000
   Atom    3 Element C  Has Mass   12.00000
   Atom    4 Element C  Has Mass   12.00000
   Atom    5 Element C  Has Mass   12.00000
   Atom    6 Element C  Has Mass   12.00000
   Atom    7 Element C  Has Mass   12.00000
   Atom    8 Element Cl Has Mass   34.96885
   Atom    9 Element Br Has Mass   78.91830
   Atom   10 Element Br Has Mass   78.91830
   Atom   11 Element I  Has Mass  126.90440
   Atom   12 Element I  Has Mass  126.90440
   Molecular Mass:   645.518650 amu
   Principal axes and moments of inertia in amu*Bohr^2:
                             1           2           3
    Eigenvalues --    10831.36424 13021.27244 23852.63668
          X               0.74514    -0.66691     0.00000
          Y              -0.00000     0.00000     1.00000
          Z               0.66691     0.74514     0.00000
   Rotational Symmetry Number is   1
   The Molecule is an Asymmetric Top
   Translational Enthalpy:        0.889 kcal/mol
   Rotational Enthalpy:           0.889 kcal/mol
   Vibrational Enthalpy:         30.163 kcal/mol
   gas constant (RT):             0.592 kcal/mol
   Translational Entropy:        45.277  cal/mol.K
   Rotational Entropy:           36.462  cal/mol.K
   Vibrational Entropy:          46.153  cal/mol.K

   Total Enthalpy:               32.533 kcal/mol
   Total Entropy:               127.892  cal/mol.K

 ======================================================================

 STANDARD THERMODYNAMIC QUANTITIES FOR ANHARMONIC VIBRATION -- TOSH

   Zero point vibrational energy: ************ kcal/mol

   Vibrational Enthalpy:       Infinity kcal/mol
   Vibrational Entropy:             NaN  cal/mol.K

   Total Enthalpy:             Infinity kcal/mol
   Total Entropy:                   NaN  cal/mol.K

 ======================================================================

 STANDARD THERMODYNAMIC QUANTITIES FOR ANHARMONIC VIBRATION -- VPT2

   Zero point vibrational energy: ************ kcal/mol

   Vibrational Enthalpy:       Infinity kcal/mol
   Vibrational Entropy:             NaN  cal/mol.K

   Total Enthalpy:             Infinity kcal/mol
   Total Entropy:                   NaN  cal/mol.K

 ======================================================================

Archival summary:
1\1\february\FREQ\ProcedureUnspecified\BasisUnspecified\3r2l16\taweetha\FriDec1310:10:462019FriDec1310:10:462019\0\\#,FREQ,ProcedureUnspecified,BasisUnspecified,\\0,1\I\C,1,2.1369\C,2,1.40768,1,119.768\C,3,1.40391,2,119.723,1,-180,0\C,4,1.40272,3,120.354,2,-0,0\C,5,1.40266,4,119.912,3,-0,0\C,6,1.40557,5,120.195,4,-0,0\Cl,4,1.74074,3,120.592,2,-180,0\Br,5,1.90224,4,119.445,3,-180,0\Br,6,1.90272,5,118.894,4,-180,0\I,3,2.14045,2,121.636,1,-0,0\I,7,2.14265,6,119.301,5,-180,0\\\@

 Total job time:  1315.60s(wall), 7562.70s(cpu) 
 Fri Dec 13 10:10:46 2019

        *************************************************************
        *                                                           *
        *  Thank you very much for using Q-Chem.  Have a nice day.  *
        *                                                           *
        *************************************************************
