# Supplementary material for: Geometric and energetic data from quantum chemical calculations of halobenzenes and xylenes
Source: Data Brief. 2020 Mar 5;30:105386. doi: 10.1016/j.dib.2020.105386 (PMC7114895; doi:10.1016/j.dib.2020.105386)
Supplement: Supplementary file 1 [file mmc1.zip › halobenzene/B3LYP/ClBrClBrBrBr.out]

                  Welcome to Q-Chem
     A Quantum Leap Into The Future Of Chemistry


 Q-Chem 5.2 (devel), Q-Chem, Inc., Pleasanton, CA (2019)

 Yihan Shao,  Zhengting Gan,  E. Epifanovsky,  A. T. B. Gilbert,  M. Wormit,  
 J. Kussmann,  A. W. Lange,  A. Behn,  Jia Deng,  Xintian Feng,  D. Ghosh,  
 M. Goldey,  P. R. Horn,  L. D. Jacobson,  I. Kaliman,  T. Kus,  A. Landau,  
 Jie Liu,  E. I. Proynov,  R. M. Richard,  R. P. Steele,  E. J. Sundstrom,  
 H. L. Woodcock III,  P. M. Zimmerman,  D. Zuev,  B. Albrecht,  E. Alguire,  
 S. A. Baeppler,  D. Barton,  Z. Benda,  Y. A. Bernard,  E. J. Berquist,  
 K. B. Bravaya,  H. Burton,  D. Casanova,  Chun-Min Chang,  Yunqing Chen,  
 A. Chien,  K. D. Closser,  M. P. Coons,  S. Coriani,  S. Dasgupta,  
 A. L. Dempwolff,  M. Diedenhofen,  Hainam Do,  R. G. Edgar,  Po-Tung Fang,  
 S. Faraji,  S. Fatehi,  Qingguo Feng,  K. D. Fenk,  J. Fosso-Tande,  
 J. Gayvert,  Qinghui Ge,  A. Ghysels,  G. Gidofalvi,  J. Gomes,  
 J. Gonthier,  A. Gunina,  D. Hait,  M. W. D. Hanson-Heine,  
 P. H. P. Harbach,  A. W. Hauser,  M. F. Herbst,  J. E. Herr,  
 E. G. Hohenstein,  Z. C. Holden,  Kerwin Hui,  B. C. Huynh,  T.-C. Jagau,  
 Hyunjun Ji,  B. Kaduk,  K. Khistyaev,  Jaehoon Kim,  P. Klunzinger,  K. Koh,  
 D. Kosenkov,  L. Koulias,  T. Kowalczyk,  C. M. Krauter,  A. Kunitsa,  
 Ka Un Lao,  A. Laurent,  K. V. Lawler,  Joonho Lee,  D. Lefrancois,  
 S. Lehtola,  D. S. Levine,  Yi-Pei Li,  You-Sheng Lin,  Fenglai Liu,  
 E. Livshits,  A. Luenser,  P. Manohar,  E. Mansoor,  S. F. Manzer,  
 Shan-Ping Mao,  Yuezhi Mao,  N. Mardirossian,  A. V. Marenich,  
 T. Markovich,  L. A. Martinez-Martinez,  S. A. Maurer,  N. J. Mayhall,  
 S. C. McKenzie,  J.-M. Mewes,  P. Morgante,  A. F. Morrison,  
 J. W. Mullinax,  K. Nanda,  T. S. Nguyen-Beck,  R. Olivares-Amaya,  
 J. A. Parkhill,  Zheng Pei,  T. M. Perrine,  F. Plasser,  P. Pokhilko,  
 S. Prager,  A. Prociuk,  E. Ramos,  D. R. Rehn,  F. Rob,  M. Scheurer,  
 M. Schneider,  N. Sergueev,  S. M. Sharada,  S. Sharma,  D. W. Small,  
 T. Stauch,  T. Stein,  Yu-Chuan Su,  A. J. W. Thom,  A. Tkatchenko,  
 T. Tsuchimochi,  N. M. Tubman,  L. Vogt,  M. L. Vidal,  O. Vydrov,  
 M. A. Watson,  J. Wenzel,  M. de Wergifosse,  T. A. Wesolowski,  A. White,  
 J. Witte,  A. Yamada,  Jun Yang,  K. Yao,  S. Yeganeh,  S. R. Yost,  
 Zhi-Qiang You,  A. Zech,  Igor Ying Zhang,  Xing Zhang,  Yan Zhao,  
 Ying Zhu,  B. R. Brooks,  G. K. L. Chan,  C. J. Cramer,  M. S. Gordon,  
 W. J. Hehre,  A. Klamt,  M. W. Schmidt,  C. D. Sherrill,  D. G. Truhlar,  
 A. Aspuru-Guzik,  R. Baer,  A. T. Bell,  N. A. Besley,  Jeng-Da Chai,  
 A. E. DePrince, III,  R. A. DiStasio Jr.,  A. Dreuw,  B. D. Dunietz,  
 T. R. Furlani,  Chao-Ping Hsu,  Yousung Jung,  Jing Kong,  D. S. Lambrecht,  
 WanZhen Liang,  C. Ochsenfeld,  V. A. Rassolov,  L. V. Slipchenko,  
 J. E. Subotnik,  T. Van Voorhis,  J. M. Herbert,  A. I. Krylov,  
 P. M. W. Gill,  M. Head-Gordon

 Contributors to earlier versions of Q-Chem not listed above: 
 R. D. Adamson,  B. Austin,  J. Baker,  G. J. O. Beran,  K. Brandhorst,  
 S. T. Brown,  E. F. C. Byrd,  A. K. Chakraborty,  C.-L. Cheng,  
 Siu Hung Chien,  D. M. Chipman,  D. L. Crittenden,  H. Dachsel,  
 R. J. Doerksen,  A. D. Dutoi,  L. Fusti-Molnar,  W. A. Goddard III,  
 A. Golubeva-Zadorozhnaya,  S. R. Gwaltney,  G. Hawkins,  A. Heyden,  
 S. Hirata,  G. Kedziora,  F. J. Keil,  C. Kelley,  Jihan Kim,  R. A. King,  
 R. Z. Khaliullin,  P. P. Korambath,  W. Kurlancheek,  A. M. Lee,  M. S. Lee,  
 S. V. Levchenko,  Ching Yeh Lin,  D. Liotard,  R. C. Lochan,  I. Lotan,  
 P. E. Maslen,  N. Nair,  D. P. O'Neill,  D. Neuhauser,  E. Neuscamman,  
 C. M. Oana,  R. Olson,  B. Peters,  R. Peverati,  P. A. Pieniazek,  
 Y. M. Rhee,  J. Ritchie,  M. A. Rohrdanz,  E. Rosta,  N. J. Russ,  
 H. F. Schaefer III,  N. E. Schultz,  N. Shenvi,  A. C. Simmonett,  A. Sodt,  
 D. Stuck,  K. S. Thanthiriwatte,  V. Vanovschi,  Tao Wang,  A. Warshel,  
 C. F. Williams,  Q. Wu,  X. Xu,  W. Zhang

 Please cite Q-Chem as follows:
 Y. Shao et al., Mol. Phys. 113, 184-215 (2015)
 DOI: 10.1080/00268976.2014.952696

 Q-Chem 5.2.1 for Intel X86 EM64T Linux

 Parts of Q-Chem use Armadillo 8.300.2 (Tropical Shenanigans).
 http://arma.sourceforge.net/

 Q-Chem begins on Sat Nov 30 10:49:15 2019  

Host: 
0

     Scratch files written to /scratch/taweetham/qchem27957//
NAlpha2: 210
NElect   210
Mult     1

Checking the input file for inconsistencies... 	...done.

--------------------------------------------------------------
User input:
--------------------------------------------------------------
$MOLECULE
0 1
C   
C	1	CC
C	2	CC	1	120.0		
C	3	CC	2	120.0	1	0.0
C	4	CC	3	120.0	2	0.0	
C	5 	CC	4	120.0	3	0.0
Cl	1	CCl	2	120.0	3	180.0
Br	2	CBr	3	120.0	4	180.0
Cl	3	CCl	4	120.0	5	180.0
Br	4	CBr	5	120.0	6	180.0
Br	5	CBr	6	120.0	1	180.0
Br	6	CBr	1	120.0	2	180.0

CC=1.39483
CH=1.08673
CF=1.33960
CCl=1.72090
CBr=1.89068
CI=2.07886
$END

$REM
   JOB_TYPE	OPTIMIZATION
   BASIS	6-311++G**
   METHOD	B3LYP
   MEM_TOTAL	64000
   SYM_IGNORE	TRUE
$END

--------------------------------------------------------------
 ----------------------------------------------------------------
             Standard Nuclear Orientation (Angstroms)
    I     Atom           X                Y                Z
 ----------------------------------------------------------------
    1      C       0.0000000000     0.0000000000     0.0000000000
    2      C       0.0000000000     0.0000000000     1.3948300000
    3      C       1.2079582140     0.0000000000     2.0922450000
    4      C       2.4159164279     0.0000000000     1.3948300000
    5      C       2.4159164279     0.0000000000    -0.0000000000
    6      C       1.2079582140     0.0000000000    -0.6974150000
    7      Cl     -1.4903431174    -0.0000000000    -0.8604500000
    8      Br     -1.6373769104    -0.0000000000     2.3401700000
    9      Cl      1.2079582140    -0.0000000000     3.8131450000
   10      Br      4.0532933383    -0.0000000000     2.3401700000
   11      Br      4.0532933383    -0.0000000000    -0.9453400000
   12      Br      1.2079582140    -0.0000000000    -2.5880950000
 ----------------------------------------------------------------
 Nuclear Repulsion Energy =        2693.57868977 hartrees
 There are      105 alpha and      105 beta electrons
 Requested basis set is 6-311++G(d,p)
 There are 138 shells and 384 basis functions

 Total QAlloc Memory Limit  64000 MB
 Mega-Array Size       188 MB
 MEM_STATIC part       192 MB
 A cutoff of  1.0D-11 yielded   6265 shell pairs
 There are     54734 function pairs (     60147 Cartesian)
 Smallest overlap matrix eigenvalue = 2.28E-07

 Q-Chem warning in module stvman/mkSTV.C, line 318:

 Overlap eigenvalue is smaller than square root of threshold
 Use THRESH >= 12 to get rid of this warning

 Linear dependence detected in AO basis
 Tighter screening thresholds may be required for diffuse basis sets
 Use S2THRESH > 14 and THRESH = 14 in case of SCF convergence issues
 Number of orthogonalized atomic orbitals = 382
 Maximum deviation from orthogonality = 1.841E-10

 Scale SEOQF with 1.000000e-01/1.000000e-01/1.000000e-01

 Standard Electronic Orientation quadrupole field applied
 Nucleus-field energy     =    -0.0000000514 hartrees
 Guess from superposition of atomic densities
 Warning:  Energy on first SCF cycle will be non-variational
 SAD guess density has 210.000000 electrons

 -----------------------------------------------------------------------
  General SCF calculation program by
  Eric Jon Sundstrom, Paul Horn, Yuezhi Mao, Dmitri Zuev, Alec White,
  David Stuck, Shaama M.S., Shane Yost, Joonho Lee, David Small,
  Daniel Levine, Susi Lehtola, Hugh Burton, Evgeny Epifanovsky,
  Bang C. Huynh
 -----------------------------------------------------------------------
 Exchange:     0.2000 Hartree-Fock + 0.0800 Slater + 0.7200 B88
 Correlation:  0.1900 VWN1RPA + 0.8100 LYP
 Using SG-1 standard quadrature grid
 using 4 threads for integral computing
 -------------------------------------------------------
 OpenMP Integral computing Module                
 Release: version 2.0, May 2017, Q-Chem Inc. Pleasanton 
 -------------------------------------------------------
 A restricted SCF calculation will be
 performed using DIIS
 SCF converges when DIIS error is below 1.0e-08
 ---------------------------------------
  Cycle       Energy         DIIS error
 ---------------------------------------
    1  -11448.2389789015      3.03e-02  
    2  -11445.6346762349      2.09e-03  
    3  -11445.5981417044      2.47e-03  
    4  -11445.6601448974      8.39e-04  
    5  -11445.6741327974      1.38e-04  
    6  -11445.6743768235      5.19e-05  
    7  -11445.6744095923      2.80e-05  
    8  -11445.6744242155      4.07e-06  
    9  -11445.6744244627      9.58e-07  
   10  -11445.6744244770      2.75e-07  
   11  -11445.6744244779      9.18e-08  
   12  -11445.6744244771      3.09e-08  
   13  -11445.6744244791      5.43e-09  Convergence criterion met
 ---------------------------------------
 SCF time:   CPU 251.45s  wall 66.00s 
 SCF   energy in the final basis set =   -11445.6744244791
 Total energy in the final basis set =   -11445.6744244791

 --------------------------------------------------------------

                    Orbital Energies (a.u.)
 --------------------------------------------------------------

 Alpha MOs
 -- Occupied --
********-482.8574-482.8574-482.8574-101.5838-101.5838 -62.5112 -62.5103
-62.5103 -62.5103 -56.3320 -56.3311 -56.3310 -56.3310 -56.3279 -56.3274
-56.3270 -56.3269 -56.3269 -56.3265 -56.3265 -56.3265 -10.2872 -10.2872
-10.2807 -10.2795 -10.2795 -10.2794  -9.4991  -9.4990  -8.7202  -8.7193
 -8.7193  -8.7192  -7.2640  -7.2638  -7.2540  -7.2539  -7.2530  -7.2528
 -6.5525  -6.5516  -6.5516  -6.5516  -6.5387  -6.5378  -6.5378  -6.5377
 -6.5375  -6.5366  -6.5366  -6.5366  -2.6631  -2.6623  -2.6623  -2.6622
 -2.6596  -2.6588  -2.6587  -2.6587  -2.6586  -2.6578  -2.6578  -2.6578
 -2.6476  -2.6475  -2.6468  -2.6468  -2.6467  -2.6467  -2.6467  -2.6466
 -0.9688  -0.9227  -0.8993  -0.8503  -0.8479  -0.8208  -0.8072  -0.7451
 -0.7413  -0.6356  -0.6356  -0.5642  -0.5297  -0.4777  -0.4746  -0.4719
 -0.4546  -0.4207  -0.4155  -0.4098  -0.3975  -0.3589  -0.3589  -0.3468
 -0.3454  -0.3444  -0.3260  -0.3133  -0.3125  -0.3076  -0.2789  -0.2691
 -0.2680
 -- Virtual --
 -0.0900  -0.0687  -0.0671  -0.0370  -0.0294  -0.0076  -0.0019   0.0150
  0.0159   0.0228   0.0246   0.0379   0.0387   0.0546   0.0572   0.0622
  0.0628   0.0670   0.0673   0.0693   0.0703   0.0795   0.0857   0.0871
  0.0941   0.0960   0.0986   0.1060   0.1170   0.1174   0.1239   0.1345
  0.1362   0.1425   0.1456   0.1518   0.1610   0.1709   0.1762   0.1784
  0.1804   0.1819   0.1854   0.1983   0.2172   0.2199   0.2206   0.2325
  0.2331   0.2445   0.2490   0.2525   0.2562   0.2630   0.2716   0.2734
  0.2760   0.2875   0.2926   0.3437   0.3692   0.3765   0.3866   0.3970
  0.4147   0.4170   0.4182   0.4235   0.4347   0.4347   0.4484   0.4505
  0.4534   0.4768   0.4815   0.4884   0.4940   0.4979   0.5024   0.5082
  0.5102   0.5171   0.5186   0.5354   0.5376   0.5395   0.5491   0.5616
  0.5625   0.5652   0.5655   0.5805   0.5847   0.5948   0.6073   0.6087
  0.6275   0.6702   0.6779   0.6869   0.7036   0.7070   0.7230   0.7314
  0.7523   0.7576   0.7600   0.7649   0.8028   0.8059   0.8235   0.8256
  0.8327   0.8395   0.8430   0.8446   0.8504   0.8524   0.8611   0.8808
  0.8886   0.9238   0.9293   0.9416   0.9480   0.9632   0.9907   0.9989
  1.0096   1.0342   1.0793   1.1067   1.1103   1.1269   1.1655   1.2104
  1.2157   1.2395   1.2399   1.2498   1.2627   1.2680   1.2875   1.3549
  1.4385   1.4407   1.4716   1.5354   1.5969   1.6170   1.7286   1.7375
  1.7498   1.7637   1.8219   1.8226   1.8463   1.8477   1.9122   1.9798
  2.0050   2.0084   2.0448   2.0512   2.0606   2.0971   2.1048   2.1118
  2.1806   2.1899   2.2037   2.2205   2.2479   2.2613   2.2632   2.2696
  2.3001   2.3008   2.3137   2.3468   2.3554   2.4311   2.4771   2.4906
  2.5755   2.5768   2.5908   2.7212   2.7255   2.8339   2.8353   2.8942
  2.9800   3.0311   3.0507   3.0740   3.0831   3.1899   3.2130   3.4232
  3.4535   3.6642   3.8251   3.8573   3.9738   3.9909   3.9921   3.9953
  4.0114   4.0389   4.0650   4.0686   4.0739   4.0791   4.0842   4.1209
  4.1765   4.2487   4.2487   4.2942   4.3557   4.4070   4.4079   4.4689
  4.8217   6.6669   6.7778   6.7886   6.8460   7.5317   7.5470   7.5484
  7.5836   7.6411   7.6600   7.6639   7.6824   7.6930   7.7478   7.7643
  7.8173   9.7574   9.7996  23.1854  23.7790  23.7841  23.9412  23.9485
 24.0287  25.8128  25.8297  26.2037  26.2595  26.6404  26.6721  47.9366
 48.0273  48.0374  48.0856 215.7473 215.7972 289.7274 289.7434 289.7452
289.7815 289.8425 289.8582 289.8621 289.8813 289.9153 289.9726 289.9878
290.03841020.73711020.85131020.86401020.9234
 --------------------------------------------------------------

          Ground-State Mulliken Net Atomic Charges

     Atom                 Charge (a.u.)
  ----------------------------------------
      1 C                     0.106538
      2 C                    -0.341234
      3 C                     0.095954
      4 C                     0.065818
      5 C                    -0.315551
      6 C                     0.059307
      7 Cl                    0.567595
      8 Br                   -0.234004
      9 Cl                    0.567180
     10 Br                   -0.183855
     11 Br                   -0.205625
     12 Br                   -0.182122
  ----------------------------------------
  Sum of atomic charges =     0.000000

 -----------------------------------------------------------------
                    Cartesian Multipole Moments
 -----------------------------------------------------------------
    Charge (ESU x 10^10)
                -0.0000
    Dipole Moment (Debye)
         X       0.1560      Y       0.0000      Z      -0.0920
       Tot       0.1810
    Quadrupole Moments (Debye-Ang)
        XX    -127.7502     XY       0.0000     YY    -133.0016
        XZ      -0.8360     YZ       0.0000     ZZ    -129.2183
    Octopole Moments (Debye-Ang^2)
       XXX    -511.2624    XXY       0.0000    XYY    -179.2882
       YYY       0.0000    XXZ     -76.5799    XYZ       0.0000
       YYZ     -82.0000    XZZ    -173.0594    YZZ       0.0000
       ZZZ    -248.2769
    Hexadecapole Moments (Debye-Ang^3)
      XXXX   -4691.1378   XXXY       0.0000   XXYY    -870.8471
      XYYY       0.0000   YYYY    -158.3709   XXXZ    -231.2668
      XXYZ       0.0000   XYYZ     -78.7462   YYYZ       0.0000
      XXZZ   -1347.7915   XYZZ       0.0000   YYZZ    -643.0317
      XZZZ    -244.6818   YZZZ       0.0000   ZZZZ   -3464.8098
 -----------------------------------------------------------------
 Calculating analytic gradient of the SCF energy
 Gradient of SCF Energy
            1           2           3           4           5           6
    1   0.0004647   0.0033303  -0.0000192  -0.0045637  -0.0031349  -0.0019586
    2  -0.0000000   0.0000000  -0.0000000   0.0000000  -0.0000000  -0.0000000
    3   0.0001045  -0.0019206  -0.0004278  -0.0003728   0.0017413   0.0034919
            7           8           9          10          11          12
    1   0.0072833   0.0033170   0.0000938  -0.0028281  -0.0038819   0.0018973
    2  -0.0000000  -0.0000000   0.0000000  -0.0000000   0.0000000  -0.0000000
    3   0.0041984  -0.0019280  -0.0078984  -0.0040158   0.0021862   0.0048412
 Max gradient component =       7.898E-03
 RMS gradient           =       2.808E-03
 Gradient time:  CPU 87.49 s  wall 21.97 s
 Geometry Optimization Parameters
   NAtoms,    NIC,     NZ,  NCons,   NDum,   NFix, NCnnct, MaxDiis
       12      78      12       0       0       0       0       0


** GEOMETRY OPTIMIZATION IN DELOCALIZED INTERNAL COORDINATES **
   Searching for a Minimum

   Optimization Cycle:   1

                       Coordinates (Angstroms)
     ATOM                X               Y               Z
      1  C         0.0000000000    0.0000000000    0.0000000000
      2  C         0.0000000000    0.0000000000    1.3948300000
      3  C         1.2079582140    0.0000000000    2.0922450000
      4  C         2.4159164279    0.0000000000    1.3948300000
      5  C         2.4159164279    0.0000000000    0.0000000000
      6  C         1.2079582140    0.0000000000   -0.6974150000
      7  Cl       -1.4903431174    0.0000000000   -0.8604500000
      8  Br       -1.6373769104    0.0000000000    2.3401700000
      9  Cl        1.2079582140    0.0000000000    3.8131450000
     10  Br        4.0532933383    0.0000000000    2.3401700000
     11  Br        4.0532933383    0.0000000000   -0.9453400000
     12  Br        1.2079582140    0.0000000000   -2.5880950000
   Point Group: c1    Number of degrees of freedom:    30


   Energy is -11445.674424479


 Attempting to generate delocalized internal coordinates
 Initial Hessian constructed with Jon Baker's OPTIMIZE code

 21 Hessian modes will be used to form the next step
  Hessian Eigenvalues:
     0.201019    0.201019    0.201019    0.201019    0.250000    0.250000
     0.250000    0.250000    0.250000    0.250000    0.250000    0.250000
     0.250000    0.334879    0.334879    0.426727    0.426727    0.464882
     0.464882    0.464882    0.464882

 Minimum search - taking simple RFO step
 Searching for Lamda that Minimizes Along All modes
 Value Taken    Lamda =  -0.00188157
 Step Taken.  Stepsize is  0.076167

                             Maximum     Tolerance    Cnvgd?
         Gradient           0.024582      0.000300      NO
         Displacement       0.066078      0.001200      NO
         Energy change     *********      0.000001      NO


 New Cartesian Coordinates Obtained by Inverse Iteration

 Displacement from previous Coordinates is:  0.130884
 ----------------------------------------------------------------
             Standard Nuclear Orientation (Angstroms)
    I     Atom           X                Y                Z
 ----------------------------------------------------------------
    1      C      -0.0047242121     0.0000000000    -0.0056399797
    2      C      -0.0045706655     0.0000000000     1.3973448362
    3      C       1.2108993178     0.0000000000     2.0981235774
    4      C       2.4277767603     0.0000000000     1.3977777953
    5      C       2.4296283186     0.0000000000    -0.0076752400
    6      C       1.2110641647     0.0000000000    -0.7084487932
    7      Cl     -1.5070087904     0.0000000000    -0.8718258189
    8      Br     -1.6499602065     0.0000000000     2.3488179581
    9      Cl      1.2095611754     0.0000000000     3.8314346445
   10      Br      4.0600570374     0.0000000000     2.3747242018
   11      Br      4.0769672982     0.0000000000    -0.9589978566
   12      Br      1.1828421627     0.0000000000    -2.6115453251
 ----------------------------------------------------------------
 Nuclear Repulsion Energy =        2674.54654959 hartrees
 There are      105 alpha and      105 beta electrons
 Applying Cartesian multipole field
    Component          Value
    ---------          -----
     (2,0,0)        1.00000E-11
     (0,2,0)        2.00000E-11
     (0,0,2)       -3.00000E-11
 Nucleus-field energy     =    -0.0000000527 hartrees
 Requested basis set is 6-311++G(d,p)
 There are 138 shells and 384 basis functions
 A cutoff of  1.0D-11 yielded   6230 shell pairs
 There are     54477 function pairs (     59848 Cartesian)
 Smallest overlap matrix eigenvalue = 2.48E-07

 Q-Chem warning in module stvman/mkSTV.C, line 318:

 Overlap eigenvalue is smaller than square root of threshold
 Use THRESH >= 12 to get rid of this warning

 Linear dependence detected in AO basis
 Tighter screening thresholds may be required for diffuse basis sets
 Use S2THRESH > 14 and THRESH = 14 in case of SCF convergence issues
 Number of orthogonalized atomic orbitals = 382
 Maximum deviation from orthogonality = 3.182E-10
 Guess MOs from SCF MO coefficient file

 -----------------------------------------------------------------------
  General SCF calculation program by
  Eric Jon Sundstrom, Paul Horn, Yuezhi Mao, Dmitri Zuev, Alec White,
  David Stuck, Shaama M.S., Shane Yost, Joonho Lee, David Small,
  Daniel Levine, Susi Lehtola, Hugh Burton, Evgeny Epifanovsky,
  Bang C. Huynh
 -----------------------------------------------------------------------
 Exchange:     0.2000 Hartree-Fock + 0.0800 Slater + 0.7200 B88
 Correlation:  0.1900 VWN1RPA + 0.8100 LYP
 Using SG-1 standard quadrature grid
 using 4 threads for integral computing
 -------------------------------------------------------
 OpenMP Integral computing Module                
 Release: version 2.0, May 2017, Q-Chem Inc. Pleasanton 
 -------------------------------------------------------
 A restricted SCF calculation will be
 performed using DIIS
 SCF converges when DIIS error is below 1.0e-08
 ---------------------------------------
  Cycle       Energy         DIIS error
 ---------------------------------------
    1  -11445.6743818551      2.98e-04  
    2  -11445.6749119692      1.21e-04  
    3  -11445.6744309333      1.97e-04  
    4  -11445.6751976433      9.80e-06  
    5  -11445.6751985986      6.27e-06  
    6  -11445.6751992953      1.69e-06  
    7  -11445.6751993432      5.73e-07  
    8  -11445.6751993472      1.76e-07  
    9  -11445.6751993471      4.19e-08  
   10  -11445.6751993476      1.26e-08  
   11  -11445.6751993448      5.43e-09  Convergence criterion met
 ---------------------------------------
 SCF time:   CPU 213.34s  wall 56.00s 
 SCF   energy in the final basis set =   -11445.6751993448
 Total energy in the final basis set =   -11445.6751993448

 --------------------------------------------------------------

                    Orbital Energies (a.u.)
 --------------------------------------------------------------

 Alpha MOs
 -- Occupied --
********-482.8585-482.8583-482.8581-101.5845-101.5844 -62.5117 -62.5113
-62.5111 -62.5109 -56.3325 -56.3321 -56.3319 -56.3317 -56.3283 -56.3279
-56.3279 -56.3277 -56.3275 -56.3275 -56.3273 -56.3271 -10.2906 -10.2905
-10.2849 -10.2834 -10.2833 -10.2827  -9.4994  -9.4993  -8.7206  -8.7202
 -8.7199  -8.7198  -7.2644  -7.2642  -7.2543  -7.2542  -7.2533  -7.2532
 -6.5529  -6.5525  -6.5523  -6.5522  -6.5390  -6.5386  -6.5384  -6.5382
 -6.5379  -6.5375  -6.5373  -6.5371  -2.6636  -2.6632  -2.6629  -2.6629
 -2.6600  -2.6596  -2.6594  -2.6591  -2.6591  -2.6587  -2.6585  -2.6583
 -2.6480  -2.6478  -2.6476  -2.6475  -2.6474  -2.6472  -2.6472  -2.6471
 -0.9639  -0.9190  -0.8952  -0.8484  -0.8453  -0.8197  -0.8058  -0.7447
 -0.7412  -0.6346  -0.6345  -0.5605  -0.5276  -0.4772  -0.4711  -0.4702
 -0.4538  -0.4199  -0.4149  -0.4077  -0.3953  -0.3592  -0.3589  -0.3460
 -0.3451  -0.3427  -0.3264  -0.3130  -0.3125  -0.3086  -0.2813  -0.2698
 -0.2686
 -- Virtual --
 -0.0934  -0.0712  -0.0695  -0.0403  -0.0328  -0.0086  -0.0059   0.0118
  0.0141   0.0222   0.0237   0.0382   0.0385   0.0544   0.0572   0.0610
  0.0620   0.0643   0.0665   0.0674   0.0692   0.0792   0.0829   0.0871
  0.0933   0.0949   0.0982   0.1048   0.1162   0.1163   0.1223   0.1330
  0.1359   0.1421   0.1450   0.1524   0.1605   0.1703   0.1760   0.1778
  0.1796   0.1818   0.1844   0.1941   0.2125   0.2171   0.2192   0.2306
  0.2327   0.2441   0.2467   0.2522   0.2559   0.2623   0.2715   0.2727
  0.2762   0.2876   0.2918   0.3436   0.3687   0.3744   0.3864   0.3967
  0.4153   0.4168   0.4169   0.4201   0.4319   0.4347   0.4453   0.4513
  0.4531   0.4748   0.4800   0.4890   0.4915   0.4937   0.4998   0.5085
  0.5117   0.5125   0.5190   0.5363   0.5367   0.5388   0.5460   0.5512
  0.5612   0.5638   0.5650   0.5786   0.5835   0.5920   0.6022   0.6051
  0.6247   0.6614   0.6768   0.6846   0.7005   0.7025   0.7212   0.7295
  0.7483   0.7570   0.7594   0.7623   0.8016   0.8073   0.8243   0.8243
  0.8303   0.8349   0.8417   0.8417   0.8498   0.8515   0.8566   0.8773
  0.8864   0.9204   0.9270   0.9387   0.9444   0.9553   0.9820   0.9957
  1.0018   1.0285   1.0738   1.0998   1.1068   1.1225   1.1633   1.2093
  1.2103   1.2334   1.2340   1.2448   1.2559   1.2621   1.2807   1.3488
  1.4357   1.4364   1.4677   1.5287   1.5847   1.6046   1.7220   1.7295
  1.7370   1.7530   1.8136   1.8140   1.8387   1.8393   1.9028   1.9778
  2.0031   2.0071   2.0351   2.0427   2.0580   2.0965   2.0967   2.1072
  2.1681   2.1810   2.2002   2.2135   2.2460   2.2469   2.2519   2.2679
  2.2876   2.2877   2.3035   2.3358   2.3481   2.4242   2.4661   2.4827
  2.5673   2.5722   2.5829   2.7177   2.7214   2.8302   2.8309   2.8777
  2.9735   3.0207   3.0411   3.0514   3.0707   3.1717   3.1954   3.4098
  3.4392   3.6405   3.8130   3.8453   3.9747   3.9906   3.9910   3.9927
  4.0131   4.0367   4.0617   4.0661   4.0679   4.0740   4.0812   4.1164
  4.1727   4.2406   4.2436   4.2869   4.3513   4.4041   4.4060   4.4691
  4.8027   6.6619   6.7737   6.7837   6.8362   7.5303   7.5458   7.5476
  7.5821   7.6380   7.6527   7.6580   7.6793   7.6934   7.7425   7.7600
  7.8082   9.7507   9.7931  23.1842  23.7549  23.7613  23.9065  23.9139
 23.9877  25.8110  25.8275  26.1956  26.2507  26.6220  26.6562  47.9333
 48.0241  48.0334  48.0773 215.7400 215.7898 289.7254 289.7418 289.7440
289.7797 289.8391 289.8538 289.8542 289.8766 289.9150 289.9672 289.9815
290.02901020.73331020.84741020.85901020.9129
 --------------------------------------------------------------

          Ground-State Mulliken Net Atomic Charges

     Atom                 Charge (a.u.)
  ----------------------------------------
      1 C                     0.079026
      2 C                    -0.375525
      3 C                     0.062680
      4 C                     0.091309
      5 C                    -0.278580
      6 C                     0.083500
      7 Cl                    0.568047
      8 Br                   -0.236241
      9 Cl                    0.567462
     10 Br                   -0.182184
     11 Br                   -0.198702
     12 Br                   -0.180790
  ----------------------------------------
  Sum of atomic charges =     0.000000

 -----------------------------------------------------------------
                    Cartesian Multipole Moments
 -----------------------------------------------------------------
    Charge (ESU x 10^10)
                -0.0000
    Dipole Moment (Debye)
         X       0.1588      Y      -0.0000      Z      -0.0874
       Tot       0.1812
    Quadrupole Moments (Debye-Ang)
        XX    -127.7739     XY      -0.0000     YY    -133.2465
        XZ      -0.7163     YZ       0.0000     ZZ    -129.1166
    Octopole Moments (Debye-Ang^2)
       XXX    -510.9335    XXY      -0.0000    XYY    -179.3967
       YYY      -0.0000    XXZ     -76.2013    XYZ      -0.0000
       YYZ     -82.2764    XZZ    -172.6275    YZZ       0.0000
       ZZZ    -248.4688
    Hexadecapole Moments (Debye-Ang^3)
      XXXX   -4724.6756   XXXY      -0.0000   XXYY    -877.4653
      XYYY      -0.0000   YYYY    -158.9123   XXXZ    -237.0096
      XXYZ      -0.0000   XYYZ     -80.9684   YYYZ       0.0000
      XXZZ   -1358.2300   XYZZ      -0.0000   YYZZ    -652.4789
      XZZZ    -246.4113   YZZZ       0.0000   ZZZZ   -3511.8260
 -----------------------------------------------------------------
 Calculating analytic gradient of the SCF energy
 Gradient of SCF Energy
            1           2           3           4           5           6
    1  -0.0021288   0.0003127   0.0000521  -0.0003239   0.0010037  -0.0010614
    2  -0.0000000   0.0000000   0.0000000  -0.0000000   0.0000000  -0.0000000
    3  -0.0012183  -0.0001217   0.0024482   0.0010969  -0.0004844  -0.0004313
            7           8           9          10          11          12
    1   0.0013191  -0.0007421   0.0005743   0.0005479   0.0014084  -0.0009620
    2  -0.0000000  -0.0000000   0.0000000   0.0000000   0.0000000   0.0000000
    3   0.0001753   0.0005534  -0.0012970   0.0013477  -0.0008917  -0.0011772
 Max gradient component =       2.448E-03
 RMS gradient           =       8.793E-04
 Gradient time:  CPU 86.24 s  wall 21.66 s
 Geometry Optimization Parameters
   NAtoms,    NIC,     NZ,  NCons,   NDum,   NFix, NCnnct, MaxDiis
       12      78      12       0       0       0       0       0

 Cartesian Hessian Update
 Hessian updated using BFGS update


** GEOMETRY OPTIMIZATION IN DELOCALIZED INTERNAL COORDINATES **
   Searching for a Minimum

   Optimization Cycle:   2

                       Coordinates (Angstroms)
     ATOM                X               Y               Z
      1  C        -0.0047242121    0.0000000000   -0.0056399797
      2  C        -0.0045706655    0.0000000000    1.3973448362
      3  C         1.2108993178    0.0000000000    2.0981235774
      4  C         2.4277767603    0.0000000000    1.3977777953
      5  C         2.4296283186    0.0000000000   -0.0076752400
      6  C         1.2110641647    0.0000000000   -0.7084487932
      7  Cl       -1.5070087904    0.0000000000   -0.8718258189
      8  Br       -1.6499602065    0.0000000000    2.3488179581
      9  Cl        1.2095611754    0.0000000000    3.8314346445
     10  Br        4.0600570374    0.0000000000    2.3747242018
     11  Br        4.0769672982    0.0000000000   -0.9589978566
     12  Br        1.1828421627    0.0000000000   -2.6115453251
   Point Group: c1    Number of degrees of freedom:    30


   Energy is -11445.675199345

 Hessian updated using BFGS update

 10 Hessian modes will be used to form the next step
  Hessian Eigenvalues:
     0.200643    0.209576    0.247190    0.271742    0.308307    0.334891
     0.426727    0.427132    0.460274    0.533128

 Minimum search - taking simple RFO step
 Searching for Lamda that Minimizes Along All modes
 Value Taken    Lamda =  -0.00011178
 Step Taken.  Stepsize is  0.017844

                             Maximum     Tolerance    Cnvgd?
         Gradient           0.004274      0.000300      NO
         Displacement       0.011865      0.001200      NO
         Energy change     -0.000775      0.000001      NO


 New Cartesian Coordinates Obtained by Inverse Iteration

 Displacement from previous Coordinates is:  0.038616
 ----------------------------------------------------------------
             Standard Nuclear Orientation (Angstroms)
    I     Atom           X                Y                Z
 ----------------------------------------------------------------
    1      C      -0.0044321767     0.0000000000    -0.0050042803
    2      C      -0.0043210965     0.0000000000     1.3972126889
    3      C       1.2106269268     0.0000000000     2.0976569396
    4      C       2.4271720423     0.0000000000     1.3966624119
    5      C       2.4272572506     0.0000000000    -0.0063175102
    6      C       1.2116166253     0.0000000000    -0.7071107314
    7      Cl     -1.5110295024     0.0000000000    -0.8680272691
    8      Br     -1.6486072830     0.0000000000     2.3471963430
    9      Cl      1.2045327607     0.0000000000     3.8331827551
   10      Br      4.0634186984     0.0000000000     2.3626523608
   11      Br      4.0717648813     0.0000000000    -0.9558901334
   12      Br      1.1945332338     0.0000000000    -2.6081235751
 ----------------------------------------------------------------
 Nuclear Repulsion Energy =        2677.17204500 hartrees
 There are      105 alpha and      105 beta electrons
 Applying Cartesian multipole field
    Component          Value
    ---------          -----
     (2,0,0)        1.00000E-11
     (0,2,0)        2.00000E-11
     (0,0,2)       -3.00000E-11
 Nucleus-field energy     =    -0.0000000524 hartrees
 Requested basis set is 6-311++G(d,p)
 There are 138 shells and 384 basis functions
 A cutoff of  1.0D-11 yielded   6241 shell pairs
 There are     54614 function pairs (     60005 Cartesian)
 Smallest overlap matrix eigenvalue = 2.45E-07

 Q-Chem warning in module stvman/mkSTV.C, line 318:

 Overlap eigenvalue is smaller than square root of threshold
 Use THRESH >= 12 to get rid of this warning

 Linear dependence detected in AO basis
 Tighter screening thresholds may be required for diffuse basis sets
 Use S2THRESH > 14 and THRESH = 14 in case of SCF convergence issues
 Number of orthogonalized atomic orbitals = 382
 Maximum deviation from orthogonality = 1.284E-10
 Guess MOs from SCF MO coefficient file

 -----------------------------------------------------------------------
  General SCF calculation program by
  Eric Jon Sundstrom, Paul Horn, Yuezhi Mao, Dmitri Zuev, Alec White,
  David Stuck, Shaama M.S., Shane Yost, Joonho Lee, David Small,
  Daniel Levine, Susi Lehtola, Hugh Burton, Evgeny Epifanovsky,
  Bang C. Huynh
 -----------------------------------------------------------------------
 Exchange:     0.2000 Hartree-Fock + 0.0800 Slater + 0.7200 B88
 Correlation:  0.1900 VWN1RPA + 0.8100 LYP
 Using SG-1 standard quadrature grid
 using 4 threads for integral computing
 -------------------------------------------------------
 OpenMP Integral computing Module                
 Release: version 2.0, May 2017, Q-Chem Inc. Pleasanton 
 -------------------------------------------------------
 A restricted SCF calculation will be
 performed using DIIS
 SCF converges when DIIS error is below 1.0e-08
 ---------------------------------------
  Cycle       Energy         DIIS error
 ---------------------------------------
    1  -11445.6751882608      7.08e-05  
    2  -11445.6752365521      2.45e-05  
    3  -11445.6752147793      4.15e-05  
    4  -11445.6752473084      4.71e-06  
    5  -11445.6752476879      1.57e-06  
    6  -11445.6752477272      4.80e-07  
    7  -11445.6752477295      2.63e-07  
    8  -11445.6752477316      4.36e-08  
    9  -11445.6752477321      1.61e-08  
   10  -11445.6752477323      3.97e-09  Convergence criterion met
 ---------------------------------------
 SCF time:   CPU 192.85s  wall 51.00s 
 SCF   energy in the final basis set =   -11445.6752477323
 Total energy in the final basis set =   -11445.6752477323

 --------------------------------------------------------------

                    Orbital Energies (a.u.)
 --------------------------------------------------------------

 Alpha MOs
 -- Occupied --
********-482.8583-482.8583-482.8581-101.5844-101.5844 -62.5117 -62.5112
-62.5111 -62.5110 -56.3325 -56.3320 -56.3319 -56.3317 -56.3283 -56.3279
-56.3278 -56.3277 -56.3276 -56.3274 -56.3273 -56.3271 -10.2905 -10.2904
-10.2842 -10.2830 -10.2829 -10.2825  -9.4992  -9.4992  -8.7205  -8.7201
 -8.7200  -8.7198  -7.2643  -7.2641  -7.2541  -7.2541  -7.2532  -7.2531
 -6.5529  -6.5524  -6.5523  -6.5522  -6.5390  -6.5386  -6.5384  -6.5382
 -6.5378  -6.5374  -6.5373  -6.5371  -2.6635  -2.6631  -2.6630  -2.6629
 -2.6600  -2.6595  -2.6595  -2.6591  -2.6590  -2.6586  -2.6585  -2.6583
 -2.6479  -2.6478  -2.6475  -2.6474  -2.6474  -2.6473  -2.6472  -2.6471
 -0.9641  -0.9184  -0.8960  -0.8483  -0.8459  -0.8200  -0.8061  -0.7448
 -0.7413  -0.6349  -0.6344  -0.5609  -0.5277  -0.4772  -0.4713  -0.4700
 -0.4541  -0.4202  -0.4149  -0.4073  -0.3958  -0.3588  -0.3588  -0.3463
 -0.3449  -0.3435  -0.3264  -0.3135  -0.3125  -0.3081  -0.2809  -0.2698
 -0.2687
 -- Virtual --
 -0.0931  -0.0707  -0.0696  -0.0398  -0.0326  -0.0083  -0.0053   0.0117
  0.0139   0.0222   0.0236   0.0381   0.0386   0.0544   0.0572   0.0612
  0.0620   0.0646   0.0666   0.0673   0.0693   0.0793   0.0833   0.0870
  0.0931   0.0950   0.0982   0.1050   0.1164   0.1164   0.1224   0.1331
  0.1358   0.1421   0.1451   0.1524   0.1604   0.1701   0.1759   0.1779
  0.1798   0.1818   0.1845   0.1951   0.2132   0.2172   0.2192   0.2309
  0.2327   0.2438   0.2474   0.2523   0.2560   0.2626   0.2715   0.2726
  0.2760   0.2874   0.2919   0.3437   0.3687   0.3747   0.3864   0.3966
  0.4151   0.4168   0.4169   0.4208   0.4320   0.4346   0.4453   0.4514
  0.4533   0.4747   0.4805   0.4887   0.4914   0.4943   0.5002   0.5084
  0.5113   0.5129   0.5190   0.5356   0.5363   0.5389   0.5460   0.5526
  0.5616   0.5638   0.5649   0.5792   0.5833   0.5927   0.6025   0.6053
  0.6249   0.6638   0.6769   0.6849   0.7011   0.7034   0.7218   0.7297
  0.7487   0.7569   0.7595   0.7626   0.8026   0.8070   0.8242   0.8249
  0.8307   0.8359   0.8420   0.8425   0.8499   0.8520   0.8568   0.8780
  0.8855   0.9205   0.9271   0.9389   0.9441   0.9558   0.9830   0.9966
  1.0018   1.0292   1.0739   1.1010   1.1064   1.1223   1.1634   1.2079
  1.2107   1.2340   1.2346   1.2467   1.2564   1.2618   1.2799   1.3494
  1.4362   1.4373   1.4685   1.5299   1.5858   1.6049   1.7229   1.7297
  1.7392   1.7529   1.8146   1.8146   1.8389   1.8408   1.9035   1.9782
  2.0033   2.0072   2.0367   2.0430   2.0582   2.0952   2.0980   2.1086
  2.1697   2.1822   2.2002   2.2143   2.2467   2.2479   2.2524   2.2679
  2.2896   2.2898   2.3037   2.3366   2.3486   2.4244   2.4663   2.4822
  2.5670   2.5726   2.5832   2.7178   2.7218   2.8305   2.8313   2.8799
  2.9743   3.0218   3.0421   3.0539   3.0708   3.1734   3.1959   3.4105
  3.4408   3.6428   3.8153   3.8450   3.9743   3.9905   3.9911   3.9933
  4.0123   4.0370   4.0621   4.0664   4.0695   4.0749   4.0814   4.1171
  4.1732   4.2419   4.2439   4.2881   4.3522   4.4044   4.4061   4.4685
  4.8046   6.6625   6.7743   6.7844   6.8387   7.5305   7.5459   7.5476
  7.5822   7.6387   7.6545   7.6590   7.6794   7.6925   7.7432   7.7603
  7.8098   9.7502   9.7925  23.1839  23.7558  23.7653  23.9086  23.9194
 23.9929  25.8107  25.8272  26.1941  26.2489  26.6215  26.6554  47.9336
 48.0245  48.0339  48.0794 215.7394 215.7891 289.7257 289.7420 289.7441
289.7799 289.8395 289.8545 289.8560 289.8773 289.9144 289.9679 289.9824
290.03071020.73361020.84791020.85961020.9157
 --------------------------------------------------------------

          Ground-State Mulliken Net Atomic Charges

     Atom                 Charge (a.u.)
  ----------------------------------------
      1 C                     0.094361
      2 C                    -0.389268
      3 C                     0.079226
      4 C                     0.090213
      5 C                    -0.292405
      6 C                     0.082424
      7 Cl                    0.567672
      8 Br                   -0.236698
      9 Cl                    0.567141
     10 Br                   -0.181632
     11 Br                   -0.200690
     12 Br                   -0.180343
  ----------------------------------------
  Sum of atomic charges =     0.000000

 -----------------------------------------------------------------
                    Cartesian Multipole Moments
 -----------------------------------------------------------------
    Charge (ESU x 10^10)
                -0.0000
    Dipole Moment (Debye)
         X       0.1768      Y      -0.0000      Z      -0.0980
       Tot       0.2022
    Quadrupole Moments (Debye-Ang)
        XX    -127.6796     XY       0.0000     YY    -133.2224
        XZ      -0.8100     YZ       0.0000     ZZ    -129.2030
    Octopole Moments (Debye-Ang^2)
       XXX    -510.6862    XXY       0.0000    XYY    -179.4039
       YYY       0.0000    XXZ     -76.2766    XYZ       0.0000
       YYZ     -82.2332    XZZ    -172.8505    YZZ      -0.0000
       ZZZ    -248.7094
    Hexadecapole Moments (Debye-Ang^3)
      XXXX   -4721.8048   XXXY      -0.0000   XXYY    -877.3001
      XYYY       0.0000   YYYY    -158.8513   XXXZ    -233.6372
      XXYZ      -0.0000   XYYZ     -79.9622   YYYZ       0.0000
      XXZZ   -1357.8044   XYZZ      -0.0000   YYZZ    -650.9015
      XZZZ    -246.0321   YZZZ       0.0000   ZZZZ   -3504.4518
 -----------------------------------------------------------------
 Calculating analytic gradient of the SCF energy
 Gradient of SCF Energy
            1           2           3           4           5           6
    1  -0.0012198   0.0002206  -0.0002301   0.0002066   0.0002626   0.0004737
    2  -0.0000000  -0.0000000   0.0000000  -0.0000000  -0.0000000   0.0000000
    3  -0.0003725  -0.0001390   0.0012866  -0.0004933  -0.0001147   0.0000145
            7           8           9          10          11          12
    1   0.0000212  -0.0001219  -0.0002796   0.0004452  -0.0000903   0.0003118
    2  -0.0000000   0.0000000  -0.0000000   0.0000000  -0.0000000   0.0000000
    3   0.0004772   0.0001052  -0.0003054  -0.0001831   0.0000031  -0.0002784
 Max gradient component =       1.287E-03
 RMS gradient           =       3.665E-04
 Gradient time:  CPU 86.77 s  wall 21.79 s
 Geometry Optimization Parameters
   NAtoms,    NIC,     NZ,  NCons,   NDum,   NFix, NCnnct, MaxDiis
       12      78      12       0       0       0       0       0

 Cartesian Hessian Update
 Hessian updated using BFGS update


** GEOMETRY OPTIMIZATION IN DELOCALIZED INTERNAL COORDINATES **
   Searching for a Minimum

   Optimization Cycle:   3

                       Coordinates (Angstroms)
     ATOM                X               Y               Z
      1  C        -0.0044321767    0.0000000000   -0.0050042803
      2  C        -0.0043210965    0.0000000000    1.3972126889
      3  C         1.2106269268    0.0000000000    2.0976569396
      4  C         2.4271720423    0.0000000000    1.3966624119
      5  C         2.4272572506    0.0000000000   -0.0063175102
      6  C         1.2116166253    0.0000000000   -0.7071107314
      7  Cl       -1.5110295024    0.0000000000   -0.8680272691
      8  Br       -1.6486072830    0.0000000000    2.3471963430
      9  Cl        1.2045327607    0.0000000000    3.8331827551
     10  Br        4.0634186984    0.0000000000    2.3626523608
     11  Br        4.0717648813    0.0000000000   -0.9558901334
     12  Br        1.1945332338    0.0000000000   -2.6081235751
   Point Group: c1    Number of degrees of freedom:    30


   Energy is -11445.675247732

 Hessian updated using BFGS update

 13 Hessian modes will be used to form the next step
  Hessian Eigenvalues:
     0.190755    0.200989    0.201815    0.245093    0.249176    0.296445
     0.334866    0.347159    0.426656    0.435455    0.440866    0.464881
     0.558045

 Minimum search - taking simple RFO step
 Searching for Lamda that Minimizes Along All modes
 Value Taken    Lamda =  -0.00001588
 Step Taken.  Stepsize is  0.006998

                             Maximum     Tolerance    Cnvgd?
         Gradient           0.001445      0.000300      NO
         Displacement       0.004079      0.001200      NO
         Energy change     -0.000048      0.000001      NO


 New Cartesian Coordinates Obtained by Inverse Iteration

 Displacement from previous Coordinates is:  0.014088
 ----------------------------------------------------------------
             Standard Nuclear Orientation (Angstroms)
    I     Atom           X                Y                Z
 ----------------------------------------------------------------
    1      C      -0.0032720350     0.0000000000    -0.0045324754
    2      C      -0.0042971883     0.0000000000     1.3972403608
    3      C       1.2108028448     0.0000000000     2.0964854069
    4      C       2.4267005358     0.0000000000     1.3963781883
    5      C       2.4270766594     0.0000000000    -0.0062370243
    6      C       1.2116238513     0.0000000000    -0.7064924670
    7      Cl     -1.5086203256     0.0000000000    -0.8707798699
    8      Br     -1.6480026144     0.0000000000     2.3469303268
    9      Cl      1.2077031173     0.0000000000     3.8326230973
   10      Br      4.0604282216     0.0000000000     2.3646072325
   11      Br      4.0713094835     0.0000000000    -0.9556665055
   12      Br      1.1910798103     0.0000000000    -2.6064662705
 ----------------------------------------------------------------
 Nuclear Repulsion Energy =        2677.85909629 hartrees
 There are      105 alpha and      105 beta electrons
 Applying Cartesian multipole field
    Component          Value
    ---------          -----
     (2,0,0)        1.00000E-11
     (0,2,0)        2.00000E-11
     (0,0,2)       -3.00000E-11
 Nucleus-field energy     =    -0.0000000524 hartrees
 Requested basis set is 6-311++G(d,p)
 There are 138 shells and 384 basis functions
 A cutoff of  1.0D-11 yielded   6241 shell pairs
 There are     54614 function pairs (     60005 Cartesian)
 Smallest overlap matrix eigenvalue = 2.44E-07

 Q-Chem warning in module stvman/mkSTV.C, line 318:

 Overlap eigenvalue is smaller than square root of threshold
 Use THRESH >= 12 to get rid of this warning

 Linear dependence detected in AO basis
 Tighter screening thresholds may be required for diffuse basis sets
 Use S2THRESH > 14 and THRESH = 14 in case of SCF convergence issues
 Number of orthogonalized atomic orbitals = 382
 Maximum deviation from orthogonality = 1.726E-10
 Guess MOs from SCF MO coefficient file

 -----------------------------------------------------------------------
  General SCF calculation program by
  Eric Jon Sundstrom, Paul Horn, Yuezhi Mao, Dmitri Zuev, Alec White,
  David Stuck, Shaama M.S., Shane Yost, Joonho Lee, David Small,
  Daniel Levine, Susi Lehtola, Hugh Burton, Evgeny Epifanovsky,
  Bang C. Huynh
 -----------------------------------------------------------------------
 Exchange:     0.2000 Hartree-Fock + 0.0800 Slater + 0.7200 B88
 Correlation:  0.1900 VWN1RPA + 0.8100 LYP
 Using SG-1 standard quadrature grid
 using 4 threads for integral computing
 -------------------------------------------------------
 OpenMP Integral computing Module                
 Release: version 2.0, May 2017, Q-Chem Inc. Pleasanton 
 -------------------------------------------------------
 A restricted SCF calculation will be
 performed using DIIS
 SCF converges when DIIS error is below 1.0e-08
 ---------------------------------------
  Cycle       Energy         DIIS error
 ---------------------------------------
    1  -11445.6752434211      2.84e-05  
    2  -11445.6752532233      7.49e-06  
    3  -11445.6752509491      1.31e-05  
    4  -11445.6752542930      1.52e-06  
    5  -11445.6752543284      5.36e-07  
    6  -11445.6752543324      2.08e-07  
    7  -11445.6752543336      9.09e-08  
    8  -11445.6752543331      2.69e-08  
    9  -11445.6752543334      6.29e-09  Convergence criterion met
 ---------------------------------------
 SCF time:   CPU 174.48s  wall 46.00s 
 SCF   energy in the final basis set =   -11445.6752543334
 Total energy in the final basis set =   -11445.6752543334

 --------------------------------------------------------------

                    Orbital Energies (a.u.)
 --------------------------------------------------------------

 Alpha MOs
 -- Occupied --
********-482.8584-482.8583-482.8581-101.5843-101.5842 -62.5117 -62.5112
-62.5111 -62.5109 -56.3325 -56.3320 -56.3319 -56.3317 -56.3283 -56.3279
-56.3278 -56.3277 -56.3275 -56.3274 -56.3273 -56.3271 -10.2903 -10.2903
-10.2841 -10.2828 -10.2827 -10.2824  -9.4991  -9.4991  -8.7206  -8.7201
 -8.7200  -8.7198  -7.2642  -7.2639  -7.2540  -7.2540  -7.2531  -7.2529
 -6.5530  -6.5524  -6.5523  -6.5522  -6.5390  -6.5386  -6.5384  -6.5382
 -6.5379  -6.5374  -6.5373  -6.5371  -2.6636  -2.6631  -2.6630  -2.6629
 -2.6601  -2.6595  -2.6595  -2.6591  -2.6591  -2.6586  -2.6585  -2.6583
 -2.6480  -2.6479  -2.6475  -2.6474  -2.6474  -2.6473  -2.6472  -2.6471
 -0.9644  -0.9184  -0.8960  -0.8485  -0.8460  -0.8201  -0.8063  -0.7448
 -0.7414  -0.6349  -0.6347  -0.5611  -0.5277  -0.4772  -0.4715  -0.4699
 -0.4542  -0.4202  -0.4150  -0.4074  -0.3958  -0.3589  -0.3588  -0.3463
 -0.3450  -0.3433  -0.3264  -0.3132  -0.3126  -0.3083  -0.2808  -0.2698
 -0.2687
 -- Virtual --
 -0.0930  -0.0707  -0.0694  -0.0397  -0.0324  -0.0082  -0.0052   0.0117
  0.0141   0.0222   0.0236   0.0381   0.0386   0.0544   0.0572   0.0612
  0.0620   0.0648   0.0666   0.0673   0.0694   0.0793   0.0834   0.0871
  0.0933   0.0950   0.0982   0.1050   0.1164   0.1164   0.1225   0.1331
  0.1359   0.1422   0.1451   0.1523   0.1605   0.1703   0.1760   0.1779
  0.1797   0.1818   0.1845   0.1949   0.2133   0.2174   0.2193   0.2310
  0.2327   0.2440   0.2472   0.2522   0.2560   0.2625   0.2717   0.2729
  0.2761   0.2875   0.2919   0.3436   0.3687   0.3749   0.3866   0.3966
  0.4151   0.4168   0.4170   0.4209   0.4322   0.4346   0.4452   0.4514
  0.4533   0.4750   0.4806   0.4887   0.4917   0.4945   0.5003   0.5083
  0.5113   0.5131   0.5190   0.5360   0.5363   0.5390   0.5462   0.5534
  0.5615   0.5637   0.5650   0.5792   0.5834   0.5929   0.6028   0.6053
  0.6250   0.6636   0.6770   0.6850   0.7012   0.7036   0.7217   0.7298
  0.7490   0.7573   0.7596   0.7629   0.8024   0.8071   0.8245   0.8251
  0.8312   0.8354   0.8423   0.8427   0.8501   0.8520   0.8570   0.8781
  0.8858   0.9204   0.9275   0.9390   0.9442   0.9561   0.9832   0.9968
  1.0022   1.0295   1.0740   1.1009   1.1069   1.1227   1.1633   1.2088
  1.2106   1.2341   1.2350   1.2464   1.2565   1.2622   1.2802   1.3494
  1.4367   1.4378   1.4683   1.5301   1.5859   1.6057   1.7232   1.7300
  1.7394   1.7541   1.8151   1.8151   1.8398   1.8409   1.9040   1.9782
  2.0034   2.0072   2.0371   2.0435   2.0584   2.0959   2.0979   2.1086
  2.1697   2.1830   2.2009   2.2147   2.2470   2.2487   2.2529   2.2680
  2.2903   2.2905   2.3038   2.3368   2.3489   2.4247   2.4669   2.4827
  2.5671   2.5728   2.5834   2.7181   2.7219   2.8307   2.8314   2.8810
  2.9749   3.0220   3.0426   3.0553   3.0712   3.1741   3.1968   3.4116
  3.4409   3.6441   3.8156   3.8459   3.9743   3.9905   3.9911   3.9932
  4.0125   4.0371   4.0623   4.0665   4.0694   4.0750   4.0816   4.1174
  4.1735   4.2423   4.2443   4.2885   4.3523   4.4045   4.4062   4.4688
  4.8059   6.6630   6.7745   6.7847   6.8387   7.5305   7.5460   7.5476
  7.5823   7.6388   7.6544   7.6591   7.6797   7.6930   7.7436   7.7608
  7.8101   9.7501   9.7925  23.1838  23.7580  23.7662  23.9117  23.9208
 23.9954  25.8109  25.8274  26.1946  26.2496  26.6216  26.6550  47.9339
 48.0247  48.0341  48.0794 215.7393 215.7891 289.7257 289.7420 289.7441
289.7800 289.8398 289.8547 289.8560 289.8774 289.9149 289.9683 289.9828
290.03101020.73411020.84811020.86001020.9156
 --------------------------------------------------------------

          Ground-State Mulliken Net Atomic Charges

     Atom                 Charge (a.u.)
  ----------------------------------------
      1 C                     0.092054
      2 C                    -0.385140
      3 C                     0.077268
      4 C                     0.089588
      5 C                    -0.290077
      6 C                     0.082134
      7 Cl                    0.567266
      8 Br                   -0.236565
      9 Cl                    0.566754
     10 Br                   -0.182068
     11 Br                   -0.200434
     12 Br                   -0.180781
  ----------------------------------------
  Sum of atomic charges =     0.000000

 -----------------------------------------------------------------
                    Cartesian Multipole Moments
 -----------------------------------------------------------------
    Charge (ESU x 10^10)
                -0.0000
    Dipole Moment (Debye)
         X       0.1772      Y      -0.0000      Z      -0.0983
       Tot       0.2027
    Quadrupole Moments (Debye-Ang)
        XX    -127.6942     XY      -0.0000     YY    -133.2108
        XZ      -0.7896     YZ      -0.0000     ZZ    -129.1961
    Octopole Moments (Debye-Ang^2)
       XXX    -510.6395    XXY      -0.0000    XYY    -179.3433
       YYY      -0.0000    XXZ     -76.2118    XYZ      -0.0000
       YYZ     -82.2510    XZZ    -172.7927    YZZ      -0.0000
       ZZZ    -248.7877
    Hexadecapole Moments (Debye-Ang^3)
      XXXX   -4718.6572   XXXY      -0.0000   XXYY    -876.5352
      XYYY      -0.0000   YYYY    -158.8240   XXXZ    -234.8959
      XXYZ      -0.0000   XYYZ     -80.3917   YYYZ      -0.0000
      XXZZ   -1356.7315   XYZZ      -0.0000   YYZZ    -650.8301
      XZZZ    -246.5492   YZZZ      -0.0000   ZZZZ   -3504.3115
 -----------------------------------------------------------------
 Calculating analytic gradient of the SCF energy
 Gradient of SCF Energy
            1           2           3           4           5           6
    1  -0.0002638   0.0002670   0.0000415  -0.0000779  -0.0000408   0.0001337
    2  -0.0000000   0.0000000  -0.0000000  -0.0000000  -0.0000000   0.0000000
    3  -0.0001670  -0.0001450   0.0003565  -0.0002724   0.0000150   0.0001853
            7           8           9          10          11          12
    1   0.0002013   0.0000243   0.0001378  -0.0001440  -0.0001795  -0.0000997
    2   0.0000000  -0.0000000  -0.0000000   0.0000000   0.0000000   0.0000000
    3   0.0000205   0.0000349  -0.0001916  -0.0000969   0.0000605   0.0002002
 Max gradient component =       3.565E-04
 RMS gradient           =       1.362E-04
 Gradient time:  CPU 86.46 s  wall 21.71 s
 Geometry Optimization Parameters
   NAtoms,    NIC,     NZ,  NCons,   NDum,   NFix, NCnnct, MaxDiis
       12      78      12       0       0       0       0       0

 Cartesian Hessian Update
 Hessian updated using BFGS update


** GEOMETRY OPTIMIZATION IN DELOCALIZED INTERNAL COORDINATES **
   Searching for a Minimum

   Optimization Cycle:   4

                       Coordinates (Angstroms)
     ATOM                X               Y               Z
      1  C        -0.0032720350    0.0000000000   -0.0045324754
      2  C        -0.0042971883    0.0000000000    1.3972403608
      3  C         1.2108028448    0.0000000000    2.0964854069
      4  C         2.4267005358    0.0000000000    1.3963781883
      5  C         2.4270766594    0.0000000000   -0.0062370243
      6  C         1.2116238513    0.0000000000   -0.7064924670
      7  Cl       -1.5086203256    0.0000000000   -0.8707798699
      8  Br       -1.6480026144    0.0000000000    2.3469303268
      9  Cl        1.2077031173    0.0000000000    3.8326230973
     10  Br        4.0604282216    0.0000000000    2.3646072325
     11  Br        4.0713094835    0.0000000000   -0.9556665055
     12  Br        1.1910798103    0.0000000000   -2.6064662705
   Point Group: c1    Number of degrees of freedom:    30


   Energy is -11445.675254333

 Hessian updated using BFGS update

 16 Hessian modes will be used to form the next step
  Hessian Eigenvalues:
     0.192455    0.201002    0.201581    0.205352    0.229435    0.249890
     0.253614    0.291616    0.334854    0.380689    0.424770    0.426849
     0.464782    0.464882    0.506320    0.551513

 Minimum search - taking simple RFO step
 Searching for Lamda that Minimizes Along All modes
 Value Taken    Lamda =  -0.00000182
 Step Taken.  Stepsize is  0.002337

                             Maximum     Tolerance    Cnvgd?
         Gradient           0.000551      0.000300      NO
         Displacement       0.001203      0.001200      NO
         Energy change     -0.000007      0.000001      NO


 New Cartesian Coordinates Obtained by Inverse Iteration

 Displacement from previous Coordinates is:  0.003676
 ----------------------------------------------------------------
             Standard Nuclear Orientation (Angstroms)
    I     Atom           X                Y                Z
 ----------------------------------------------------------------
    1      C      -0.0031595422     0.0000000000    -0.0044275230
    2      C      -0.0044465485     0.0000000000     1.3973184280
    3      C       1.2107730640     0.0000000000     2.0962680761
    4      C       2.4269839279     0.0000000000     1.3965224118
    5      C       2.4273135059     0.0000000000    -0.0063976076
    6      C       1.2116369080     0.0000000000    -0.7068465402
    7      Cl     -1.5092843450     0.0000000000    -0.8699427137
    8      Br     -1.6481074109     0.0000000000     2.3470305059
    9      Cl      1.2068781524     0.0000000000     3.8327279381
   10      Br      4.0608704121     0.0000000000     2.3651196309
   11      Br      4.0718893051     0.0000000000    -0.9560746799
   12      Br      1.1911849320     0.0000000000    -2.6072079263
 ----------------------------------------------------------------
 Nuclear Repulsion Energy =        2677.47578993 hartrees
 There are      105 alpha and      105 beta electrons
 Applying Cartesian multipole field
    Component          Value
    ---------          -----
     (2,0,0)        1.00000E-11
     (0,2,0)        2.00000E-11
     (0,0,2)       -3.00000E-11
 Nucleus-field energy     =    -0.0000000524 hartrees
 Requested basis set is 6-311++G(d,p)
 There are 138 shells and 384 basis functions
 A cutoff of  1.0D-11 yielded   6241 shell pairs
 There are     54614 function pairs (     60005 Cartesian)
 Smallest overlap matrix eigenvalue = 2.44E-07

 Q-Chem warning in module stvman/mkSTV.C, line 318:

 Overlap eigenvalue is smaller than square root of threshold
 Use THRESH >= 12 to get rid of this warning

 Linear dependence detected in AO basis
 Tighter screening thresholds may be required for diffuse basis sets
 Use S2THRESH > 14 and THRESH = 14 in case of SCF convergence issues
 Number of orthogonalized atomic orbitals = 382
 Maximum deviation from orthogonality = 1.608E-10
 Guess MOs from SCF MO coefficient file

 -----------------------------------------------------------------------
  General SCF calculation program by
  Eric Jon Sundstrom, Paul Horn, Yuezhi Mao, Dmitri Zuev, Alec White,
  David Stuck, Shaama M.S., Shane Yost, Joonho Lee, David Small,
  Daniel Levine, Susi Lehtola, Hugh Burton, Evgeny Epifanovsky,
  Bang C. Huynh
 -----------------------------------------------------------------------
 Exchange:     0.2000 Hartree-Fock + 0.0800 Slater + 0.7200 B88
 Correlation:  0.1900 VWN1RPA + 0.8100 LYP
 Using SG-1 standard quadrature grid
 using 4 threads for integral computing
 -------------------------------------------------------
 OpenMP Integral computing Module                
 Release: version 2.0, May 2017, Q-Chem Inc. Pleasanton 
 -------------------------------------------------------
 A restricted SCF calculation will be
 performed using DIIS
 SCF converges when DIIS error is below 1.0e-08
 ---------------------------------------
  Cycle       Energy         DIIS error
 ---------------------------------------
    1  -11445.6752545277      8.19e-06  
    2  -11445.6752551816      3.05e-06  
    3  -11445.6752547840      5.44e-06  
    4  -11445.6752553583      3.00e-07  
    5  -11445.6752553604      1.56e-07  
    6  -11445.6752553610      5.14e-08  
    7  -11445.6752553599      2.08e-08  
    8  -11445.6752553611      4.37e-09  Convergence criterion met
 ---------------------------------------
 SCF time:   CPU 153.93s  wall 41.00s 
 SCF   energy in the final basis set =   -11445.6752553611
 Total energy in the final basis set =   -11445.6752553611

 --------------------------------------------------------------

                    Orbital Energies (a.u.)
 --------------------------------------------------------------

 Alpha MOs
 -- Occupied --
********-482.8584-482.8583-482.8581-101.5843-101.5842 -62.5118 -62.5112
-62.5112 -62.5110 -56.3326 -56.3320 -56.3319 -56.3317 -56.3284 -56.3280
-56.3278 -56.3278 -56.3276 -56.3274 -56.3273 -56.3272 -10.2904 -10.2903
-10.2842 -10.2829 -10.2828 -10.2824  -9.4991  -9.4990  -8.7206  -8.7201
 -8.7200  -8.7198  -7.2641  -7.2639  -7.2540  -7.2539  -7.2530  -7.2529
 -6.5530  -6.5524  -6.5524  -6.5522  -6.5391  -6.5386  -6.5385  -6.5383
 -6.5379  -6.5374  -6.5373  -6.5371  -2.6636  -2.6631  -2.6630  -2.6630
 -2.6601  -2.6596  -2.6595  -2.6592  -2.6591  -2.6586  -2.6585  -2.6584
 -2.6480  -2.6479  -2.6475  -2.6474  -2.6474  -2.6473  -2.6472  -2.6472
 -0.9643  -0.9183  -0.8959  -0.8484  -0.8459  -0.8201  -0.8063  -0.7449
 -0.7414  -0.6349  -0.6346  -0.5611  -0.5276  -0.4771  -0.4715  -0.4698
 -0.4542  -0.4202  -0.4150  -0.4073  -0.3958  -0.3589  -0.3588  -0.3463
 -0.3450  -0.3433  -0.3264  -0.3133  -0.3126  -0.3083  -0.2809  -0.2699
 -0.2687
 -- Virtual --
 -0.0931  -0.0708  -0.0694  -0.0398  -0.0325  -0.0083  -0.0053   0.0117
  0.0140   0.0222   0.0236   0.0381   0.0386   0.0544   0.0572   0.0612
  0.0620   0.0647   0.0666   0.0672   0.0694   0.0793   0.0833   0.0871
  0.0932   0.0950   0.0982   0.1050   0.1164   0.1164   0.1225   0.1331
  0.1359   0.1421   0.1451   0.1524   0.1605   0.1703   0.1760   0.1779
  0.1797   0.1818   0.1845   0.1949   0.2132   0.2174   0.2192   0.2310
  0.2327   0.2440   0.2472   0.2522   0.2560   0.2625   0.2717   0.2729
  0.2761   0.2875   0.2918   0.3435   0.3687   0.3749   0.3867   0.3966
  0.4151   0.4168   0.4170   0.4208   0.4321   0.4346   0.4453   0.4514
  0.4533   0.4749   0.4805   0.4887   0.4916   0.4944   0.5003   0.5083
  0.5114   0.5131   0.5190   0.5360   0.5363   0.5389   0.5461   0.5534
  0.5615   0.5637   0.5649   0.5792   0.5833   0.5928   0.6028   0.6053
  0.6249   0.6634   0.6770   0.6849   0.7012   0.7034   0.7217   0.7297
  0.7489   0.7572   0.7596   0.7628   0.8024   0.8071   0.8245   0.8252
  0.8310   0.8355   0.8422   0.8427   0.8501   0.8520   0.8569   0.8782
  0.8857   0.9204   0.9274   0.9389   0.9442   0.9561   0.9830   0.9966
  1.0020   1.0294   1.0739   1.1009   1.1068   1.1226   1.1633   1.2087
  1.2104   1.2339   1.2347   1.2465   1.2564   1.2622   1.2802   1.3491
  1.4367   1.4378   1.4682   1.5299   1.5857   1.6054   1.7232   1.7298
  1.7393   1.7540   1.8150   1.8150   1.8398   1.8408   1.9038   1.9782
  2.0033   2.0072   2.0369   2.0433   2.0583   2.0959   2.0978   2.1086
  2.1695   2.1829   2.2009   2.2146   2.2470   2.2486   2.2526   2.2680
  2.2901   2.2903   2.3035   2.3366   2.3488   2.4245   2.4668   2.4826
  2.5668   2.5727   2.5833   2.7181   2.7218   2.8307   2.8313   2.8809
  2.9747   3.0219   3.0425   3.0549   3.0709   3.1738   3.1966   3.4114
  3.4406   3.6438   3.8154   3.8456   3.9743   3.9905   3.9911   3.9932
  4.0125   4.0371   4.0622   4.0665   4.0693   4.0749   4.0815   4.1173
  4.1735   4.2421   4.2442   4.2883   4.3522   4.4044   4.4062   4.4688
  4.8057   6.6629   6.7744   6.7845   6.8385   7.5305   7.5459   7.5476
  7.5823   7.6388   7.6543   7.6590   7.6796   7.6930   7.7436   7.7606
  7.8100   9.7499   9.7924  23.1837  23.7577  23.7659  23.9112  23.9204
 23.9948  25.8109  25.8273  26.1947  26.2493  26.6214  26.6538  47.9338
 48.0246  48.0340  48.0792 215.7391 215.7891 289.7257 289.7419 289.7441
289.7799 289.8397 289.8546 289.8558 289.8773 289.9149 289.9683 289.9826
290.03081020.73401020.84801020.85981020.9154
 --------------------------------------------------------------

          Ground-State Mulliken Net Atomic Charges

     Atom                 Charge (a.u.)
  ----------------------------------------
      1 C                     0.091701
      2 C                    -0.386389
      3 C                     0.076501
      4 C                     0.090724
      5 C                    -0.290011
      6 C                     0.083186
      7 Cl                    0.567217
      8 Br                   -0.236616
      9 Cl                    0.566670
     10 Br                   -0.181941
     11 Br                   -0.200389
     12 Br                   -0.180651
  ----------------------------------------
  Sum of atomic charges =     0.000000

 -----------------------------------------------------------------
                    Cartesian Multipole Moments
 -----------------------------------------------------------------
    Charge (ESU x 10^10)
                -0.0000
    Dipole Moment (Debye)
         X       0.1770      Y      -0.0000      Z      -0.0981
       Tot       0.2024
    Quadrupole Moments (Debye-Ang)
        XX    -127.6897     XY      -0.0000     YY    -133.2152
        XZ      -0.7975     YZ      -0.0000     ZZ    -129.1991
    Octopole Moments (Debye-Ang^2)
       XXX    -510.6398    XXY      -0.0000    XYY    -179.3549
       YYY      -0.0000    XXZ     -76.1946    XYZ       0.0000
       YYZ     -82.2514    XZZ    -172.8016    YZZ      -0.0000
       ZZZ    -248.8225
    Hexadecapole Moments (Debye-Ang^3)
      XXXX   -4719.5193   XXXY      -0.0000   XXYY    -876.7365
      XYYY      -0.0000   YYYY    -158.8336   XXXZ    -234.6659
      XXYZ       0.0000   XYYZ     -80.3381   YYYZ      -0.0000
      XXZZ   -1356.9735   XYZZ      -0.0000   YYZZ    -650.9762
      XZZZ    -246.5202   YZZZ      -0.0000   ZZZZ   -3505.1311
 -----------------------------------------------------------------
 Calculating analytic gradient of the SCF energy
 Gradient of SCF Energy
            1           2           3           4           5           6
    1  -0.0001386   0.0001395  -0.0000216  -0.0000313  -0.0000049   0.0000311
    2   0.0000000   0.0000000  -0.0000000  -0.0000000  -0.0000000  -0.0000000
    3  -0.0000080  -0.0000635   0.0001397  -0.0000934  -0.0000146   0.0000664
            7           8           9          10          11          12
    1   0.0000439   0.0000132   0.0000444   0.0000071  -0.0000233  -0.0000595
    2   0.0000000   0.0000000  -0.0000000   0.0000000   0.0000000  -0.0000000
    3   0.0000773   0.0000392  -0.0000860  -0.0000082  -0.0000444  -0.0000046
 Max gradient component =       1.397E-04
 RMS gradient           =       5.355E-05
 Gradient time:  CPU 86.46 s  wall 21.71 s
 Geometry Optimization Parameters
   NAtoms,    NIC,     NZ,  NCons,   NDum,   NFix, NCnnct, MaxDiis
       12      78      12       0       0       0       0       0

 Cartesian Hessian Update
 Hessian updated using BFGS update


** GEOMETRY OPTIMIZATION IN DELOCALIZED INTERNAL COORDINATES **
   Searching for a Minimum

   Optimization Cycle:   5

                       Coordinates (Angstroms)
     ATOM                X               Y               Z
      1  C        -0.0031595422    0.0000000000   -0.0044275230
      2  C        -0.0044465485    0.0000000000    1.3973184280
      3  C         1.2107730640    0.0000000000    2.0962680761
      4  C         2.4269839279    0.0000000000    1.3965224118
      5  C         2.4273135059    0.0000000000   -0.0063976076
      6  C         1.2116369080    0.0000000000   -0.7068465402
      7  Cl       -1.5092843450    0.0000000000   -0.8699427137
      8  Br       -1.6481074109    0.0000000000    2.3470305059
      9  Cl        1.2068781524    0.0000000000    3.8327279381
     10  Br        4.0608704121    0.0000000000    2.3651196309
     11  Br        4.0718893051    0.0000000000   -0.9560746799
     12  Br        1.1911849320    0.0000000000   -2.6072079263
   Point Group: c1    Number of degrees of freedom:    30


   Energy is -11445.675255361

 Hessian updated using BFGS update

 17 Hessian modes will be used to form the next step
  Hessian Eigenvalues:
     0.171148    0.200987    0.201587    0.204446    0.212468    0.249838
     0.249943    0.271860    0.289128    0.334842    0.371031    0.426774
     0.433781    0.464509    0.464877    0.507956    0.553730

 Minimum search - taking simple RFO step
 Searching for Lamda that Minimizes Along All modes
 Value Taken    Lamda =   0.00000000
 Step Taken.  Stepsize is  0.000951

                             Maximum     Tolerance    Cnvgd?
         Gradient           0.000121      0.000300     YES
         Displacement       0.000706      0.001200     YES
         Energy change     -0.000001      0.000001      NO


                       Distance Matrix (Angstroms)
             C (  1)   C (  2)   C (  3)   C (  4)   C (  5)   C (  6)
   C (  2)  1.401747
   C (  3)  2.426222  1.401888
   C (  4)  2.805042  2.431431  1.403144
   C (  5)  2.430474  2.807824  2.429233  1.402920
   C (  6)  1.403254  2.430302  2.803115  2.429245  1.403032
   Cl(  7)  1.737103  2.721215  4.024564  4.542144  4.030200  2.725805
   Br(  8)  2.869705  1.898308  2.869857  4.184475  4.706132  4.183814
   Cl(  9)  4.023426  2.720023  1.736464  2.724657  4.028442  4.539577
   Br( 10)  4.704370  4.178928  2.862750  1.899412  2.879688  4.189882
   Br( 11)  4.184693  4.706907  4.183633  2.870614  1.899083  2.871090
   Br( 12)  2.863726  4.179206  4.703517  4.190114  2.879623  1.900471
             Cl(  7)   Br(  8)   Cl(  9)   Br( 10)   Br( 11)
   Br(  8)  3.219967
   Cl(  9)  5.430714  3.218422
   Br( 10)  6.441448  5.709006  3.209228
   Br( 11)  5.581838  6.605215  5.580405  3.321213
   Br( 12)  3.211016  5.710172  6.439955  5.741005  3.320346

 Final energy is   -11445.675255361093     


 ******************************
 **  OPTIMIZATION CONVERGED  **
 ******************************

                       Coordinates (Angstroms)
     ATOM                X               Y               Z
      1  C        -0.0031595422    0.0000000000   -0.0044275230
      2  C        -0.0044465485    0.0000000000    1.3973184280
      3  C         1.2107730640    0.0000000000    2.0962680761
      4  C         2.4269839279    0.0000000000    1.3965224118
      5  C         2.4273135059    0.0000000000   -0.0063976076
      6  C         1.2116369080    0.0000000000   -0.7068465402
      7  Cl       -1.5092843450    0.0000000000   -0.8699427137
      8  Br       -1.6481074109    0.0000000000    2.3470305059
      9  Cl        1.2068781524    0.0000000000    3.8327279381
     10  Br        4.0608704121    0.0000000000    2.3651196309
     11  Br        4.0718893051    0.0000000000   -0.9560746799
     12  Br        1.1911849320    0.0000000000   -2.6072079263

Z-matrix Print:
$molecule
0 1
Br
C  1 1.899083
C  2 1.402920 1 120.018184
C  2 1.403032 1 120.045577 3 -180.000000 0
C  3 1.403144 2 119.927386 1 -180.000000 0
C  5 1.401888 3 120.180144 2 -0.000000 0
C  6 1.401747 5 119.853324 3 -0.000000 0
Cl 5 1.736464 3 120.042441 2 -180.000000 0
Cl 7 1.737103 6 119.831811 5 -180.000000 0
Br 6 1.898308 5 120.074621 3 -180.000000 0
Br 3 1.899412 2 120.646763 1 -0.000000 0
Br 4 1.900471 2 120.566302 1 -0.000000 0
$end


 --------------------------------------------------------------

                    Orbital Energies (a.u.)
 --------------------------------------------------------------

 Alpha MOs
 -- Occupied --
********-482.8584-482.8583-482.8581-101.5843-101.5842 -62.5118 -62.5112
-62.5112 -62.5110 -56.3326 -56.3320 -56.3319 -56.3317 -56.3284 -56.3280
-56.3278 -56.3278 -56.3276 -56.3274 -56.3273 -56.3272 -10.2904 -10.2903
-10.2842 -10.2829 -10.2828 -10.2824  -9.4991  -9.4990  -8.7206  -8.7201
 -8.7200  -8.7198  -7.2641  -7.2639  -7.2540  -7.2539  -7.2530  -7.2529
 -6.5530  -6.5524  -6.5524  -6.5522  -6.5391  -6.5386  -6.5385  -6.5383
 -6.5379  -6.5374  -6.5373  -6.5371  -2.6636  -2.6631  -2.6630  -2.6630
 -2.6601  -2.6596  -2.6595  -2.6592  -2.6591  -2.6586  -2.6585  -2.6584
 -2.6480  -2.6479  -2.6475  -2.6474  -2.6474  -2.6473  -2.6472  -2.6472
 -0.9643  -0.9183  -0.8959  -0.8484  -0.8459  -0.8201  -0.8063  -0.7449
 -0.7414  -0.6349  -0.6346  -0.5611  -0.5276  -0.4771  -0.4715  -0.4698
 -0.4542  -0.4202  -0.4150  -0.4073  -0.3958  -0.3589  -0.3588  -0.3463
 -0.3450  -0.3433  -0.3264  -0.3133  -0.3126  -0.3083  -0.2809  -0.2699
 -0.2687
 -- Virtual --
 -0.0931  -0.0708  -0.0694  -0.0398  -0.0325  -0.0083  -0.0053   0.0117
  0.0140   0.0222   0.0236   0.0381   0.0386   0.0544   0.0572   0.0612
  0.0620   0.0647   0.0666   0.0672   0.0694   0.0793   0.0833   0.0871
  0.0932   0.0950   0.0982   0.1050   0.1164   0.1164   0.1225   0.1331
  0.1359   0.1421   0.1451   0.1524   0.1605   0.1703   0.1760   0.1779
  0.1797   0.1818   0.1845   0.1949   0.2132   0.2174   0.2192   0.2310
  0.2327   0.2440   0.2472   0.2522   0.2560   0.2625   0.2717   0.2729
  0.2761   0.2875   0.2918   0.3435   0.3687   0.3749   0.3867   0.3966
  0.4151   0.4168   0.4170   0.4208   0.4321   0.4346   0.4453   0.4514
  0.4533   0.4749   0.4805   0.4887   0.4916   0.4944   0.5003   0.5083
  0.5114   0.5131   0.5190   0.5360   0.5363   0.5389   0.5461   0.5534
  0.5615   0.5637   0.5649   0.5792   0.5833   0.5928   0.6028   0.6053
  0.6249   0.6634   0.6770   0.6849   0.7012   0.7034   0.7217   0.7297
  0.7489   0.7572   0.7596   0.7628   0.8024   0.8071   0.8245   0.8252
  0.8310   0.8355   0.8422   0.8427   0.8501   0.8520   0.8569   0.8782
  0.8857   0.9204   0.9274   0.9389   0.9442   0.9561   0.9830   0.9966
  1.0020   1.0294   1.0739   1.1009   1.1068   1.1226   1.1633   1.2087
  1.2104   1.2339   1.2347   1.2465   1.2564   1.2622   1.2802   1.3491
  1.4367   1.4378   1.4682   1.5299   1.5857   1.6054   1.7232   1.7298
  1.7393   1.7540   1.8150   1.8150   1.8398   1.8408   1.9038   1.9782
  2.0033   2.0072   2.0369   2.0433   2.0583   2.0959   2.0978   2.1086
  2.1695   2.1829   2.2009   2.2146   2.2470   2.2486   2.2526   2.2680
  2.2901   2.2903   2.3035   2.3366   2.3488   2.4245   2.4668   2.4826
  2.5668   2.5727   2.5833   2.7181   2.7218   2.8307   2.8313   2.8809
  2.9747   3.0219   3.0425   3.0549   3.0709   3.1738   3.1966   3.4114
  3.4406   3.6438   3.8154   3.8456   3.9743   3.9905   3.9911   3.9932
  4.0125   4.0371   4.0622   4.0665   4.0693   4.0749   4.0815   4.1173
  4.1735   4.2421   4.2442   4.2883   4.3522   4.4044   4.4062   4.4688
  4.8057   6.6629   6.7744   6.7845   6.8385   7.5305   7.5459   7.5476
  7.5823   7.6388   7.6543   7.6590   7.6796   7.6930   7.7436   7.7606
  7.8100   9.7499   9.7924  23.1837  23.7577  23.7659  23.9112  23.9204
 23.9948  25.8109  25.8273  26.1947  26.2493  26.6214  26.6538  47.9338
 48.0246  48.0340  48.0792 215.7391 215.7891 289.7257 289.7419 289.7441
289.7799 289.8397 289.8546 289.8558 289.8773 289.9149 289.9683 289.9826
290.03081020.73401020.84801020.85981020.9154
 --------------------------------------------------------------

          Ground-State Mulliken Net Atomic Charges

     Atom                 Charge (a.u.)
  ----------------------------------------
      1 C                     0.091701
      2 C                    -0.386389
      3 C                     0.076501
      4 C                     0.090724
      5 C                    -0.290011
      6 C                     0.083186
      7 Cl                    0.567217
      8 Br                   -0.236616
      9 Cl                    0.566670
     10 Br                   -0.181941
     11 Br                   -0.200389
     12 Br                   -0.180651
  ----------------------------------------
  Sum of atomic charges =     0.000000

 -----------------------------------------------------------------
                    Cartesian Multipole Moments
 -----------------------------------------------------------------
    Charge (ESU x 10^10)
                -0.0000
    Dipole Moment (Debye)
         X       0.1770      Y      -0.0000      Z      -0.0981
       Tot       0.2024
    Quadrupole Moments (Debye-Ang)
        XX    -127.6897     XY      -0.0000     YY    -133.2152
        XZ      -0.7975     YZ      -0.0000     ZZ    -129.1991
    Octopole Moments (Debye-Ang^2)
       XXX    -510.6398    XXY      -0.0000    XYY    -179.3549
       YYY      -0.0000    XXZ     -76.1946    XYZ       0.0000
       YYZ     -82.2514    XZZ    -172.8016    YZZ      -0.0000
       ZZZ    -248.8225
    Hexadecapole Moments (Debye-Ang^3)
      XXXX   -4719.5193   XXXY      -0.0000   XXYY    -876.7365
      XYYY      -0.0000   YYYY    -158.8336   XXXZ    -234.6659
      XXYZ       0.0000   XYYZ     -80.3381   YYYZ      -0.0000
      XXZZ   -1356.9735   XYZZ      -0.0000   YYZZ    -650.9762
      XZZZ    -246.5202   YZZZ      -0.0000   ZZZZ   -3505.1311
 -----------------------------------------------------------------
Archival summary:
1\1\garfield\OPT\ProcedureUnspecified\BasisUnspecified\r4l26\taweetha\SatNov3010:55:252019SatNov3010:55:252019\0\\#,OPT,ProcedureUnspecified,BasisUnspecified,\\0,1\Br\C,1,1.89908\C,2,1.40292,1,120.018\C,2,1.40303,1,120.046,3,-180,0\C,3,1.40314,2,119.927,1,-180,0\C,5,1.40189,3,120.18,2,-0,0\C,6,1.40175,5,119.853,3,-0,0\Cl,5,1.73646,3,120.042,2,-180,0\Cl,7,1.7371,6,119.832,5,-180,0\Br,6,1.89831,5,120.075,3,-180,0\Br,3,1.89941,2,120.647,1,-0,0\Br,4,1.90047,2,120.566,1,-0,0\\\@

 Total job time:  370.07s(wall), 1422.77s(cpu) 
 Sat Nov 30 10:55:25 2019

        *************************************************************
        *                                                           *
        *  Thank you very much for using Q-Chem.  Have a nice day.  *
        *                                                           *
        *************************************************************


 
User input: 2 of 2 
 
                  Welcome to Q-Chem
     A Quantum Leap Into The Future Of Chemistry


 Q-Chem 5.2 (devel), Q-Chem, Inc., Pleasanton, CA (2019)

 Yihan Shao,  Zhengting Gan,  E. Epifanovsky,  A. T. B. Gilbert,  M. Wormit,  
 J. Kussmann,  A. W. Lange,  A. Behn,  Jia Deng,  Xintian Feng,  D. Ghosh,  
 M. Goldey,  P. R. Horn,  L. D. Jacobson,  I. Kaliman,  T. Kus,  A. Landau,  
 Jie Liu,  E. I. Proynov,  R. M. Richard,  R. P. Steele,  E. J. Sundstrom,  
 H. L. Woodcock III,  P. M. Zimmerman,  D. Zuev,  B. Albrecht,  E. Alguire,  
 S. A. Baeppler,  D. Barton,  Z. Benda,  Y. A. Bernard,  E. J. Berquist,  
 K. B. Bravaya,  H. Burton,  D. Casanova,  Chun-Min Chang,  Yunqing Chen,  
 A. Chien,  K. D. Closser,  M. P. Coons,  S. Coriani,  S. Dasgupta,  
 A. L. Dempwolff,  M. Diedenhofen,  Hainam Do,  R. G. Edgar,  Po-Tung Fang,  
 S. Faraji,  S. Fatehi,  Qingguo Feng,  K. D. Fenk,  J. Fosso-Tande,  
 J. Gayvert,  Qinghui Ge,  A. Ghysels,  G. Gidofalvi,  J. Gomes,  
 J. Gonthier,  A. Gunina,  D. Hait,  M. W. D. Hanson-Heine,  
 P. H. P. Harbach,  A. W. Hauser,  M. F. Herbst,  J. E. Herr,  
 E. G. Hohenstein,  Z. C. Holden,  Kerwin Hui,  B. C. Huynh,  T.-C. Jagau,  
 Hyunjun Ji,  B. Kaduk,  K. Khistyaev,  Jaehoon Kim,  P. Klunzinger,  K. Koh,  
 D. Kosenkov,  L. Koulias,  T. Kowalczyk,  C. M. Krauter,  A. Kunitsa,  
 Ka Un Lao,  A. Laurent,  K. V. Lawler,  Joonho Lee,  D. Lefrancois,  
 S. Lehtola,  D. S. Levine,  Yi-Pei Li,  You-Sheng Lin,  Fenglai Liu,  
 E. Livshits,  A. Luenser,  P. Manohar,  E. Mansoor,  S. F. Manzer,  
 Shan-Ping Mao,  Yuezhi Mao,  N. Mardirossian,  A. V. Marenich,  
 T. Markovich,  L. A. Martinez-Martinez,  S. A. Maurer,  N. J. Mayhall,  
 S. C. McKenzie,  J.-M. Mewes,  P. Morgante,  A. F. Morrison,  
 J. W. Mullinax,  K. Nanda,  T. S. Nguyen-Beck,  R. Olivares-Amaya,  
 J. A. Parkhill,  Zheng Pei,  T. M. Perrine,  F. Plasser,  P. Pokhilko,  
 S. Prager,  A. Prociuk,  E. Ramos,  D. R. Rehn,  F. Rob,  M. Scheurer,  
 M. Schneider,  N. Sergueev,  S. M. Sharada,  S. Sharma,  D. W. Small,  
 T. Stauch,  T. Stein,  Yu-Chuan Su,  A. J. W. Thom,  A. Tkatchenko,  
 T. Tsuchimochi,  N. M. Tubman,  L. Vogt,  M. L. Vidal,  O. Vydrov,  
 M. A. Watson,  J. Wenzel,  M. de Wergifosse,  T. A. Wesolowski,  A. White,  
 J. Witte,  A. Yamada,  Jun Yang,  K. Yao,  S. Yeganeh,  S. R. Yost,  
 Zhi-Qiang You,  A. Zech,  Igor Ying Zhang,  Xing Zhang,  Yan Zhao,  
 Ying Zhu,  B. R. Brooks,  G. K. L. Chan,  C. J. Cramer,  M. S. Gordon,  
 W. J. Hehre,  A. Klamt,  M. W. Schmidt,  C. D. Sherrill,  D. G. Truhlar,  
 A. Aspuru-Guzik,  R. Baer,  A. T. Bell,  N. A. Besley,  Jeng-Da Chai,  
 A. E. DePrince, III,  R. A. DiStasio Jr.,  A. Dreuw,  B. D. Dunietz,  
 T. R. Furlani,  Chao-Ping Hsu,  Yousung Jung,  Jing Kong,  D. S. Lambrecht,  
 WanZhen Liang,  C. Ochsenfeld,  V. A. Rassolov,  L. V. Slipchenko,  
 J. E. Subotnik,  T. Van Voorhis,  J. M. Herbert,  A. I. Krylov,  
 P. M. W. Gill,  M. Head-Gordon

 Contributors to earlier versions of Q-Chem not listed above: 
 R. D. Adamson,  B. Austin,  J. Baker,  G. J. O. Beran,  K. Brandhorst,  
 S. T. Brown,  E. F. C. Byrd,  A. K. Chakraborty,  C.-L. Cheng,  
 Siu Hung Chien,  D. M. Chipman,  D. L. Crittenden,  H. Dachsel,  
 R. J. Doerksen,  A. D. Dutoi,  L. Fusti-Molnar,  W. A. Goddard III,  
 A. Golubeva-Zadorozhnaya,  S. R. Gwaltney,  G. Hawkins,  A. Heyden,  
 S. Hirata,  G. Kedziora,  F. J. Keil,  C. Kelley,  Jihan Kim,  R. A. King,  
 R. Z. Khaliullin,  P. P. Korambath,  W. Kurlancheek,  A. M. Lee,  M. S. Lee,  
 S. V. Levchenko,  Ching Yeh Lin,  D. Liotard,  R. C. Lochan,  I. Lotan,  
 P. E. Maslen,  N. Nair,  D. P. O'Neill,  D. Neuhauser,  E. Neuscamman,  
 C. M. Oana,  R. Olson,  B. Peters,  R. Peverati,  P. A. Pieniazek,  
 Y. M. Rhee,  J. Ritchie,  M. A. Rohrdanz,  E. Rosta,  N. J. Russ,  
 H. F. Schaefer III,  N. E. Schultz,  N. Shenvi,  A. C. Simmonett,  A. Sodt,  
 D. Stuck,  K. S. Thanthiriwatte,  V. Vanovschi,  Tao Wang,  A. Warshel,  
 C. F. Williams,  Q. Wu,  X. Xu,  W. Zhang

 Please cite Q-Chem as follows:
 Y. Shao et al., Mol. Phys. 113, 184-215 (2015)
 DOI: 10.1080/00268976.2014.952696

 Q-Chem 5.2.1 for Intel X86 EM64T Linux

 Parts of Q-Chem use Armadillo 8.300.2 (Tropical Shenanigans).
 http://arma.sourceforge.net/

 Q-Chem begins on Sat Nov 30 10:55:25 2019  

Host: 
0

     Scratch files written to /scratch/taweetham/qchem27957//
NAlpha2: 210
NElect   210
Mult     1
The previous job contains 0 fragments, simply inherited here

Checking the input file for inconsistencies... 	...done.

--------------------------------------------------------------
User input:
--------------------------------------------------------------

$MOLECULE
READ
$END

$REM
   JOB_TYPE 	FREQUENCY
   BASIS 	6-311++G**
   METHOD	B3LYP	
$END


--------------------------------------------------------------
 ----------------------------------------------------------------
             Standard Nuclear Orientation (Angstroms)
    I     Atom           X                Y                Z
 ----------------------------------------------------------------
    1      C      -0.9915551982    -1.2136727191    -0.0000000000
    2      C      -1.6938170451    -0.0005273585    -0.0000000000
    3      C      -0.9911550534     1.2125494909    -0.0000000000
    4      C       0.4119867708     1.2149746300    -0.0000000000
    5      C       1.1140068329     0.0003337275     0.0000000000
    6      C       0.4116990676    -1.2142699531     0.0000000000
    7      Cl     -1.8628002019    -2.7164902764     0.0000000000
    8      Br     -3.5921252433    -0.0003121820    -0.0000000000
    9      Cl     -1.8630976042     2.7142232939    -0.0000000000
   10      Br      1.3423009951     2.8709580418    -0.0000000000
   11      Br      3.0130897764     0.0006065103     0.0000000000
   12      Br      1.3445421991    -2.8700463188     0.0000000000
 ----------------------------------------------------------------
 Molecular Point Group                 Cs    NOp =  2
 Largest Abelian Subgroup              Cs    NOp =  2
 Nuclear Repulsion Energy =        2677.47578993 hartrees
 There are      105 alpha and      105 beta electrons
 Requested basis set is 6-311++G(d,p)
 There are 138 shells and 384 basis functions

 Total QAlloc Memory Limit   2000 MB
 Mega-Array Size       188 MB
 MEM_STATIC part       192 MB

                       Distance Matrix (Angstroms)
             C (  1)   C (  2)   C (  3)   C (  4)   C (  5)   C (  6)
   C (  2)  1.401747
   C (  3)  2.426222  1.401888
   C (  4)  2.805042  2.431431  1.403144
   C (  5)  2.430474  2.807824  2.429233  1.402920
   C (  6)  1.403254  2.430302  2.803115  2.429245  1.403032
   Cl(  7)  1.737103  2.721215  4.024564  4.542144  4.030200  2.725805
   Br(  8)  2.869705  1.898308  2.869857  4.184475  4.706132  4.183814
   Cl(  9)  4.023426  2.720023  1.736464  2.724657  4.028442  4.539577
   Br( 10)  4.704370  4.178928  2.862750  1.899412  2.879688  4.189882
   Br( 11)  4.184693  4.706907  4.183633  2.870614  1.899083  2.871090
   Br( 12)  2.863726  4.179206  4.703517  4.190114  2.879623  1.900471
             Cl(  7)   Br(  8)   Cl(  9)   Br( 10)   Br( 11)
   Br(  8)  3.219967
   Cl(  9)  5.430714  3.218422
   Br( 10)  6.441448  5.709006  3.209228
   Br( 11)  5.581838  6.605215  5.580405  3.321213
   Br( 12)  3.211016  5.710172  6.439955  5.741005  3.320346

 A cutoff of  1.0D-11 yielded   6241 shell pairs
 There are     54614 function pairs (     60005 Cartesian)
 Smallest overlap matrix eigenvalue = 2.44E-07

 Q-Chem warning in module stvman/mkSTV.C, line 318:

 Overlap eigenvalue is smaller than square root of threshold
 Use THRESH >= 12 to get rid of this warning

 Linear dependence detected in AO basis
 Tighter screening thresholds may be required for diffuse basis sets
 Use S2THRESH > 14 and THRESH = 14 in case of SCF convergence issues
 Number of orthogonalized atomic orbitals = 382
 Maximum deviation from orthogonality = 1.763E-10
 Guess from superposition of atomic densities
 Warning:  Energy on first SCF cycle will be non-variational
 SAD guess density has 210.000000 electrons

 -----------------------------------------------------------------------
  General SCF calculation program by
  Eric Jon Sundstrom, Paul Horn, Yuezhi Mao, Dmitri Zuev, Alec White,
  David Stuck, Shaama M.S., Shane Yost, Joonho Lee, David Small,
  Daniel Levine, Susi Lehtola, Hugh Burton, Evgeny Epifanovsky,
  Bang C. Huynh
 -----------------------------------------------------------------------
 Exchange:     0.2000 Hartree-Fock + 0.0800 Slater + 0.7200 B88
 Correlation:  0.1900 VWN1RPA + 0.8100 LYP
 Using SG-1 standard quadrature grid
 using 4 threads for integral computing
 -------------------------------------------------------
 OpenMP Integral computing Module                
 Release: version 2.0, May 2017, Q-Chem Inc. Pleasanton 
 -------------------------------------------------------
 A restricted SCF calculation will be
 performed using DIIS
 SCF converges when DIIS error is below 1.0e-08
 ---------------------------------------
  Cycle       Energy         DIIS error
 ---------------------------------------
    1  -11448.1054679168      2.97e-02  
    2  -11445.6391792270      2.04e-03  
    3  -11445.6122614576      2.32e-03  
    4  -11445.6620772751      8.11e-04  
    5  -11445.6751194219      1.41e-04  
    6  -11445.6753937651      4.89e-05  
    7  -11445.6754214479      2.76e-05  
    8  -11445.6754356993      4.16e-06  
    9  -11445.6754359623      1.07e-06  
   10  -11445.6754359793      3.71e-07  
   11  -11445.6754359814      9.12e-08  
   12  -11445.6754359815      2.87e-08  
   13  -11445.6754359830      6.47e-09  Convergence criterion met
 ---------------------------------------
 SCF time:   CPU 260.33s  wall 68.00s 
 SCF   energy in the final basis set =   -11445.6754359830
 Total energy in the final basis set =   -11445.6754359830

 --------------------------------------------------------------
             Orbital Energies (a.u.) and Symmetries
 --------------------------------------------------------------

 Alpha MOs, Restricted
 -- Occupied --                  
-482.86 -482.86 -482.86 -482.86 -101.58 -101.58  -62.51  -62.51
  1 A'    2 A'    3 A'    4 A'    5 A'    6 A'    7 A'    8 A'                 
-62.511 -62.511 -56.332 -56.332 -56.332 -56.332 -56.328 -56.328
  9 A'   10 A'   11 A'   12 A'   13 A'   14 A'    1 A"   15 A'                 
-56.328 -56.328 -56.328 -56.327 -56.327 -56.327 -10.290 -10.290
  2 A"    3 A"    4 A"   16 A'   17 A'   18 A'   19 A'   20 A'                 
-10.284 -10.283 -10.283 -10.282  -9.499  -9.499  -8.721  -8.720
 21 A'   22 A'   23 A'   24 A'   25 A'   26 A'   27 A'   28 A'                 
 -8.720  -8.720  -7.264  -7.264  -7.254  -7.254  -7.253  -7.253
 29 A'   30 A'   31 A'   32 A'    5 A"    6 A"   33 A'   34 A'                 
 -6.553  -6.552  -6.552  -6.552  -6.539  -6.539  -6.538  -6.538
 35 A'   36 A'   37 A'   38 A'    7 A"    8 A"    9 A"   10 A"                 
 -6.538  -6.537  -6.537  -6.537  -2.664  -2.663  -2.663  -2.663
 39 A'   40 A'   41 A'   42 A'   43 A'   44 A'   45 A'   46 A'                 
 -2.660  -2.659  -2.659  -2.659  -2.659  -2.659  -2.659  -2.658
 11 A"   12 A"   13 A"   14 A"   47 A'   48 A'   49 A'   50 A'                 
 -2.648  -2.648  -2.648  -2.647  -2.647  -2.647  -2.647  -2.647
 15 A"   51 A'   16 A"   52 A'   53 A'   17 A"   54 A'   18 A"                 
 -0.964  -0.918  -0.896  -0.848  -0.846  -0.820  -0.806  -0.745
 55 A'   56 A'   57 A'   58 A'   59 A'   60 A'   61 A'   62 A'                 
 -0.741  -0.635  -0.635  -0.561  -0.528  -0.477  -0.471  -0.470
 63 A'   64 A'   65 A'   66 A'   67 A'   68 A'   19 A"   69 A'                 
 -0.454  -0.420  -0.415  -0.407  -0.396  -0.359  -0.359  -0.346
 70 A'   71 A'   72 A'   20 A"   21 A"   73 A'   74 A'   22 A"                 
 -0.345  -0.343  -0.326  -0.313  -0.313  -0.308  -0.281  -0.270
 23 A"   75 A'   24 A"   76 A'   25 A"   77 A'   78 A'   26 A"                 
 -0.269
 27 A"                                                                         
 -- Virtual --                   
 -0.093  -0.071  -0.069  -0.040  -0.033  -0.008  -0.005   0.012
 79 A'   28 A"   29 A"   80 A'   81 A'   82 A'   83 A'   84 A'                 
  0.014   0.022   0.024   0.038   0.039   0.054   0.057   0.061
 85 A'   86 A'   87 A'   30 A"   88 A'   31 A"   32 A"   89 A'                 
  0.062   0.065   0.066   0.067   0.069   0.079   0.083   0.087
 90 A'   33 A"   91 A'   92 A'   93 A'   34 A"   94 A'   35 A"                 
  0.093   0.095   0.098   0.105   0.116   0.116   0.122   0.133
 95 A'   96 A'   36 A"   97 A'   98 A'   99 A'   37 A"  100 A'                 
  0.136   0.142   0.146   0.152   0.160   0.170   0.176   0.178
101 A'   38 A"   39 A"  102 A'  103 A'  104 A'   40 A"  105 A'                 
  0.179   0.182   0.185   0.195   0.213   0.217   0.219   0.231
 41 A"  106 A'  107 A'  108 A'  109 A'  110 A'  111 A'  112 A'                 
  0.233   0.244   0.247   0.252   0.256   0.262   0.271   0.273
113 A'  114 A'  115 A'  116 A'   42 A"  117 A'  118 A'  119 A'                 
  0.277   0.287   0.292   0.344   0.369   0.375   0.387   0.397
120 A'  121 A'  122 A'  123 A'  124 A'  125 A'  126 A'   43 A"                 
  0.415   0.417   0.417   0.421   0.432   0.435   0.445   0.452
 44 A"   45 A"  127 A'  128 A'  129 A'   46 A"  130 A'   47 A"                 
  0.453   0.475   0.481   0.489   0.491   0.495   0.500   0.508
 48 A"  131 A'  132 A'   49 A"  133 A'  134 A'  135 A'   50 A"                 
  0.511   0.513   0.519   0.536   0.536   0.539   0.546   0.553
136 A'  137 A'   51 A"  138 A'   52 A"   53 A"  139 A'  140 A'                 
  0.561   0.564   0.565   0.579   0.583   0.592   0.603   0.605
 54 A"   55 A"   56 A"   57 A"   58 A"  141 A'  142 A'  143 A'                 
  0.625   0.663   0.677   0.685   0.701   0.703   0.722   0.730
 59 A"  144 A'   60 A"   61 A"  145 A'  146 A'  147 A'  148 A'                 
  0.749   0.757   0.760   0.763   0.803   0.807   0.824   0.825
149 A'   62 A"  150 A'  151 A'  152 A'  153 A'  154 A'   63 A"                 
  0.831   0.836   0.842   0.843   0.850   0.852   0.857   0.878
155 A'  156 A'  157 A'   64 A"   65 A"  158 A'  159 A'  160 A'                 
  0.886   0.920   0.927   0.939   0.944   0.956   0.983   0.997
161 A'  162 A'  163 A'   66 A"  164 A'  165 A'  166 A'   67 A"                 
  1.002   1.029   1.074   1.101   1.107   1.123   1.163   1.209
167 A'  168 A'  169 A'  170 A'  171 A'  172 A'   68 A"  173 A'                 
  1.210   1.234   1.235   1.246   1.256   1.262   1.280   1.349
174 A'   69 A"   70 A"  175 A'   71 A"  176 A'   72 A"  177 A'                 
  1.437   1.438   1.468   1.530   1.586   1.605   1.723   1.730
178 A'  179 A'  180 A'  181 A'  182 A'  183 A'   73 A"   74 A"                 
  1.739   1.754   1.815   1.815   1.840   1.841   1.904   1.978
184 A'  185 A'  186 A'  187 A'   75 A"   76 A"   77 A"   78 A"                 
  2.003   2.008   2.037   2.043   2.058   2.096   2.098   2.108
 79 A"   80 A"  188 A'  189 A'   81 A"  190 A'  191 A'  192 A'                 
  2.169   2.183   2.201   2.215   2.247   2.249   2.253   2.268
193 A'  194 A'  195 A'  196 A'   82 A"   83 A"  197 A'   84 A"                 
  2.290   2.290   2.303   2.337   2.349   2.425   2.467   2.483
198 A'  199 A'  200 A'  201 A'  202 A'  203 A'  204 A'  205 A'                 
  2.567   2.573   2.583   2.718   2.722   2.831   2.831   2.881
206 A'   85 A"  207 A'   86 A"   87 A"   88 A"   89 A"  208 A'                 
  2.975   3.022   3.043   3.055   3.071   3.174   3.197   3.411
209 A'  210 A'   90 A"  211 A'  212 A'  213 A'  214 A'  215 A'                 
  3.441   3.644   3.815   3.846   3.974   3.991   3.991   3.993
216 A'  217 A'  218 A'  219 A'   91 A"   92 A"   93 A"   94 A"                 
  4.012   4.037   4.062   4.066   4.069   4.075   4.081   4.117
220 A'   95 A"   96 A"   97 A"  221 A'  222 A'  223 A'   98 A"                 
  4.173   4.242   4.244   4.288   4.352   4.404   4.406   4.469
224 A'  225 A'  226 A'  227 A'  228 A'  229 A'  230 A'  231 A'                 
  4.806   6.663   6.775   6.785   6.839   7.531   7.546   7.548
232 A'  233 A'  234 A'  235 A'  236 A'   99 A"  100 A"  101 A"                 
  7.582   7.639   7.654   7.659   7.680   7.693   7.744   7.761
102 A"  237 A'  238 A'  239 A'  240 A'  241 A'  242 A'  243 A'                 
  7.810   9.750   9.792  23.184  23.758  23.766  23.911  23.920
244 A'  245 A'  246 A'  247 A'  248 A'  249 A'  250 A'  251 A'                 
 23.995  25.811  25.827  26.195  26.249  26.621  26.654  47.934
252 A'  103 A"  104 A"  253 A'  254 A'  255 A'  256 A'  257 A'                 
 48.025  48.034  48.079 215.739 215.789 289.726 289.742 289.744
258 A'  259 A'  260 A'  261 A'  262 A'  105 A"  106 A"  107 A"                 
289.780 289.840 289.855 289.856 289.877 289.915 289.968 289.983
108 A"  263 A'  264 A'  265 A'  266 A'  267 A'  268 A'  269 A'                 
290.0311020.7341020.8481020.8601020.915
270 A'  271 A'  272 A'  273 A'  274 A'                                         

 Beta MOs, Restricted
 -- Occupied --                  
-482.86 -482.86 -482.86 -482.86 -101.58 -101.58  -62.51  -62.51
  1 A'    2 A'    3 A'    4 A'    5 A'    6 A'    7 A'    8 A'                 
-62.511 -62.511 -56.332 -56.332 -56.332 -56.332 -56.328 -56.328
  9 A'   10 A'   11 A'   12 A'   13 A'   14 A'    1 A"   15 A'                 
-56.328 -56.328 -56.328 -56.327 -56.327 -56.327 -10.290 -10.290
  2 A"    3 A"    4 A"   16 A'   17 A'   18 A'   19 A'   20 A'                 
-10.284 -10.283 -10.283 -10.282  -9.499  -9.499  -8.721  -8.720
 21 A'   22 A'   23 A'   24 A'   25 A'   26 A'   27 A'   28 A'                 
 -8.720  -8.720  -7.264  -7.264  -7.254  -7.254  -7.253  -7.253
 29 A'   30 A'   31 A'   32 A'    5 A"    6 A"   33 A'   34 A'                 
 -6.553  -6.552  -6.552  -6.552  -6.539  -6.539  -6.538  -6.538
 35 A'   36 A'   37 A'   38 A'    7 A"    8 A"    9 A"   10 A"                 
 -6.538  -6.537  -6.537  -6.537  -2.664  -2.663  -2.663  -2.663
 39 A'   40 A'   41 A'   42 A'   43 A'   44 A'   45 A'   46 A'                 
 -2.660  -2.659  -2.659  -2.659  -2.659  -2.659  -2.659  -2.658
 11 A"   12 A"   13 A"   14 A"   47 A'   48 A'   49 A'   50 A'                 
 -2.648  -2.648  -2.648  -2.647  -2.647  -2.647  -2.647  -2.647
 15 A"   51 A'   16 A"   52 A'   53 A'   17 A"   54 A'   18 A"                 
 -0.964  -0.918  -0.896  -0.848  -0.846  -0.820  -0.806  -0.745
 55 A'   56 A'   57 A'   58 A'   59 A'   60 A'   61 A'   62 A'                 
 -0.741  -0.635  -0.635  -0.561  -0.528  -0.477  -0.471  -0.470
 63 A'   64 A'   65 A'   66 A'   67 A'   68 A'   19 A"   69 A'                 
 -0.454  -0.420  -0.415  -0.407  -0.396  -0.359  -0.359  -0.346
 70 A'   71 A'   72 A'   20 A"   21 A"   73 A'   74 A'   22 A"                 
 -0.345  -0.343  -0.326  -0.313  -0.313  -0.308  -0.281  -0.270
 23 A"   75 A'   24 A"   76 A'   25 A"   77 A'   78 A'   26 A"                 
 -0.269
 27 A"                                                                         
 -- Virtual --                   
 -0.093  -0.071  -0.069  -0.040  -0.033  -0.008  -0.005   0.012
 79 A'   28 A"   29 A"   80 A'   81 A'   82 A'   83 A'   84 A'                 
  0.014   0.022   0.024   0.038   0.039   0.054   0.057   0.061
 85 A'   86 A'   87 A'   30 A"   88 A'   31 A"   32 A"   89 A'                 
  0.062   0.065   0.066   0.067   0.069   0.079   0.083   0.087
 90 A'   33 A"   91 A'   92 A'   93 A'   34 A"   94 A'   35 A"                 
  0.093   0.095   0.098   0.105   0.116   0.116   0.122   0.133
 95 A'   96 A'   36 A"   97 A'   98 A'   99 A'   37 A"  100 A'                 
  0.136   0.142   0.146   0.152   0.160   0.170   0.176   0.178
101 A'   38 A"   39 A"  102 A'  103 A'  104 A'   40 A"  105 A'                 
  0.179   0.182   0.185   0.195   0.213   0.217   0.219   0.231
 41 A"  106 A'  107 A'  108 A'  109 A'  110 A'  111 A'  112 A'                 
  0.233   0.244   0.247   0.252   0.256   0.262   0.271   0.273
113 A'  114 A'  115 A'  116 A'   42 A"  117 A'  118 A'  119 A'                 
  0.277   0.287   0.292   0.344   0.369   0.375   0.387   0.397
120 A'  121 A'  122 A'  123 A'  124 A'  125 A'  126 A'   43 A"                 
  0.415   0.417   0.417   0.421   0.432   0.435   0.445   0.452
 44 A"   45 A"  127 A'  128 A'  129 A'   46 A"  130 A'   47 A"                 
  0.453   0.475   0.481   0.489   0.491   0.495   0.500   0.508
 48 A"  131 A'  132 A'   49 A"  133 A'  134 A'  135 A'   50 A"                 
  0.511   0.513   0.519   0.536   0.536   0.539   0.546   0.553
136 A'  137 A'   51 A"  138 A'   52 A"   53 A"  139 A'  140 A'                 
  0.561   0.564   0.565   0.579   0.583   0.592   0.603   0.605
 54 A"   55 A"   56 A"   57 A"   58 A"  141 A'  142 A'  143 A'                 
  0.625   0.663   0.677   0.685   0.701   0.703   0.722   0.730
 59 A"  144 A'   60 A"   61 A"  145 A'  146 A'  147 A'  148 A'                 
  0.749   0.757   0.760   0.763   0.803   0.807   0.824   0.825
149 A'   62 A"  150 A'  151 A'  152 A'  153 A'  154 A'   63 A"                 
  0.831   0.836   0.842   0.843   0.850   0.852   0.857   0.878
155 A'  156 A'  157 A'   64 A"   65 A"  158 A'  159 A'  160 A'                 
  0.886   0.920   0.927   0.939   0.944   0.956   0.983   0.997
161 A'  162 A'  163 A'   66 A"  164 A'  165 A'  166 A'   67 A"                 
  1.002   1.029   1.074   1.101   1.107   1.123   1.163   1.209
167 A'  168 A'  169 A'  170 A'  171 A'  172 A'   68 A"  173 A'                 
  1.210   1.234   1.235   1.246   1.256   1.262   1.280   1.349
174 A'   69 A"   70 A"  175 A'   71 A"  176 A'   72 A"  177 A'                 
  1.437   1.438   1.468   1.530   1.586   1.605   1.723   1.730
178 A'  179 A'  180 A'  181 A'  182 A'  183 A'   73 A"   74 A"                 
  1.739   1.754   1.815   1.815   1.840   1.841   1.904   1.978
184 A'  185 A'  186 A'  187 A'   75 A"   76 A"   77 A"   78 A"                 
  2.003   2.008   2.037   2.043   2.058   2.096   2.098   2.108
 79 A"   80 A"  188 A'  189 A'   81 A"  190 A'  191 A'  192 A'                 
  2.169   2.183   2.201   2.215   2.247   2.249   2.253   2.268
193 A'  194 A'  195 A'  196 A'   82 A"   83 A"  197 A'   84 A"                 
  2.290   2.290   2.303   2.337   2.349   2.425   2.467   2.483
198 A'  199 A'  200 A'  201 A'  202 A'  203 A'  204 A'  205 A'                 
  2.567   2.573   2.583   2.718   2.722   2.831   2.831   2.881
206 A'   85 A"  207 A'   86 A"   87 A"   88 A"   89 A"  208 A'                 
  2.975   3.022   3.043   3.055   3.071   3.174   3.197   3.411
209 A'  210 A'   90 A"  211 A'  212 A'  213 A'  214 A'  215 A'                 
  3.441   3.644   3.815   3.846   3.974   3.991   3.991   3.993
216 A'  217 A'  218 A'  219 A'   91 A"   92 A"   93 A"   94 A"                 
  4.012   4.037   4.062   4.066   4.069   4.075   4.081   4.117
220 A'   95 A"   96 A"   97 A"  221 A'  222 A'  223 A'   98 A"                 
  4.173   4.242   4.244   4.288   4.352   4.404   4.406   4.469
224 A'  225 A'  226 A'  227 A'  228 A'  229 A'  230 A'  231 A'                 
  4.806   6.663   6.775   6.785   6.839   7.531   7.546   7.548
232 A'  233 A'  234 A'  235 A'  236 A'   99 A"  100 A"  101 A"                 
  7.582   7.639   7.654   7.659   7.680   7.693   7.744   7.761
102 A"  237 A'  238 A'  239 A'  240 A'  241 A'  242 A'  243 A'                 
  7.810   9.750   9.792  23.184  23.758  23.766  23.911  23.920
244 A'  245 A'  246 A'  247 A'  248 A'  249 A'  250 A'  251 A'                 
 23.995  25.811  25.827  26.195  26.249  26.621  26.654  47.934
252 A'  103 A"  104 A"  253 A'  254 A'  255 A'  256 A'  257 A'                 
 48.025  48.034  48.079 215.739 215.789 289.726 289.742 289.744
258 A'  259 A'  260 A'  261 A'  262 A'  105 A"  106 A"  107 A"                 
289.780 289.840 289.855 289.856 289.877 289.915 289.968 289.983
108 A"  263 A'  264 A'  265 A'  266 A'  267 A'  268 A'  269 A'                 
290.0311020.7341020.8481020.8601020.915
270 A'  271 A'  272 A'  273 A'  274 A'                                         
 --------------------------------------------------------------

          Ground-State Mulliken Net Atomic Charges

     Atom                 Charge (a.u.)
  ----------------------------------------
      1 C                     0.092577
      2 C                    -0.395556
      3 C                     0.087548
      4 C                     0.086287
      5 C                    -0.292942
      6 C                     0.085292
      7 Cl                    0.567294
      8 Br                   -0.235057
      9 Cl                    0.567166
     10 Br                   -0.181232
     11 Br                   -0.199773
     12 Br                   -0.181603
  ----------------------------------------
  Sum of atomic charges =     0.000000

 -----------------------------------------------------------------
                    Cartesian Multipole Moments
 -----------------------------------------------------------------
    Charge (ESU x 10^10)
                -0.0000
    Dipole Moment (Debye)
         X       0.2019      Y       0.0052      Z       0.0000
       Tot       0.2020
    Quadrupole Moments (Debye-Ang)
        XX    -127.7697     XY       0.0070     YY    -129.5132
        XZ       0.0000     YZ      -0.0000     ZZ    -133.2157
    Octopole Moments (Debye-Ang^2)
       XXX      52.2795    XXY       0.0086    XYY      25.8072
       YYY       0.1069    XXZ       0.0000    XYZ       0.0000
       YYZ       0.0000    XZZ      17.8619    YZZ       0.0213
       ZZZ       0.0000
    Hexadecapole Moments (Debye-Ang^3)
      XXXX   -3443.5342   XXXY      -0.1081   XXYY   -1105.3316
      XYYY       0.0642   YYYY   -3080.9499   XXXZ       0.0000
      XXYZ       0.0000   XYYZ       0.0000   YYYZ      -0.0000
      XXZZ    -655.2515   XYZZ      -0.0130   YYZZ    -582.6035
      XZZZ       0.0000   YZZZ       0.0000   ZZZZ    -158.8427
 -----------------------------------------------------------------
 Calculating MO derivatives via CPSCF
    1     0    39    0.0243947  
    2     0    39    0.0097038  
    3     0    39    0.0018691  
    4     0    39    0.0001113  
    5    18    21    0.0000096  
    6    39     0    0.0000009  Converged
 Time for AOints: 280.0 s (CPU) 70.3 s (wall)
 ------------------------------------------------------------------------------
                     AOints        : Timing summary (seconds)
 ------------------------------------------------------------------------------
     job step          cpu (% of tot)      sys (% of tot)     wall (% of tot)
 ------------------------------------------------------------------------------
  AOints            0.2800E+03 ( 8.8)   0.1500E-04 ( 7.7)   0.7032E+02 ( 8.7)
 ------------------------------------------------------------------------------
   Grand Totals     0.3171E+04          0.1940E-03          0.8072E+03
 ------------------------------------------------------------------------------
 Polarizability Matrix (a.u.)
            1           2           3
    1-223.6177009  -0.0083275   0.0000000
    2  -0.0083275-213.6528584   0.0000000
    3   0.0000000   0.0000000 -93.7525897
 Calculating analytic Hessian of the SCF energy

 Direct stationary perturbation theory relativistic correction:

 rels  =      68.779722216398
 relv  =    -237.520480804454
 rel2e =      41.531935529133
 E_rel =    -127.208823058922

 Hessian of the SCF Energy
            1           2           3           4           5           6
    1   0.5660950  -0.0377122   0.0000000  -0.1434927   0.0582365  -0.0000000
    2  -0.0377122   0.5275426   0.0000000   0.1154618  -0.2412827  -0.0000000
    3   0.0000000   0.0000000   0.1089633  -0.0000000   0.0000000  -0.0517604
    4  -0.1434927   0.1154618  -0.0000000   0.4911006  -0.0002019   0.0000000
    5   0.0582365  -0.2412827   0.0000000  -0.0002019   0.5962928   0.0000000
    6  -0.0000000  -0.0000000  -0.0517604   0.0000000   0.0000000   0.0997910
    7   0.0603015  -0.0273728  -0.0000000  -0.1434834  -0.0581132  -0.0000000
    8   0.0274225  -0.0554870  -0.0000000  -0.1153363  -0.2409043   0.0000000
    9  -0.0000000   0.0000000   0.0011281  -0.0000000  -0.0000000  -0.0518000
   10  -0.0506166   0.0288721   0.0000000  -0.0272489  -0.0770019   0.0000000
   11   0.0287121  -0.0169034  -0.0000000  -0.0216811   0.0295254  -0.0000000
   12   0.0000000  -0.0000000   0.0035264  -0.0000000  -0.0000000   0.0035868
   13  -0.0266034  -0.0220370   0.0000000  -0.0001486  -0.0000132   0.0000000
   14  -0.0769880   0.0300524   0.0000000  -0.0000086  -0.0663567  -0.0000000
   15   0.0000000  -0.0000000   0.0021216  -0.0000000   0.0000000   0.0033498
   16  -0.2875788  -0.0276609  -0.0000000  -0.0273148   0.0770623   0.0000000
   17   0.0299405  -0.0923083  -0.0000000   0.0217003   0.0295752  -0.0000000
   18   0.0000000   0.0000000  -0.0518548  -0.0000000  -0.0000000   0.0036132
   19  -0.0702503  -0.0551187  -0.0000000   0.0019173   0.0005000   0.0000000
   20  -0.0547878  -0.1334963   0.0000000  -0.0192466  -0.0404986  -0.0000000
   21  -0.0000000   0.0000000  -0.0237755   0.0000000  -0.0000000   0.0034631
   22  -0.0324479   0.0028436  -0.0000000  -0.1485034   0.0000201   0.0000000
   23   0.0180154  -0.0002728  -0.0000000   0.0000318  -0.0312723   0.0000000
   24  -0.0000000   0.0000000   0.0027162  -0.0000000   0.0000000  -0.0191222
   25  -0.0007262  -0.0017335   0.0000000   0.0019129  -0.0004862   0.0000000
   26  -0.0046776   0.0008203   0.0000000   0.0192666  -0.0406227   0.0000000
   27   0.0000000  -0.0000000   0.0039000   0.0000000   0.0000000   0.0034859
   28  -0.0000815  -0.0001280  -0.0000000  -0.0020827   0.0032085   0.0000000
   29  -0.0000476  -0.0003045   0.0000000   0.0005212   0.0027540  -0.0000000
   30  -0.0000000   0.0000000  -0.0009664   0.0000000  -0.0000000   0.0032106
   31   0.0030715  -0.0023500   0.0000000  -0.0005639  -0.0000026  -0.0000000
   32   0.0001615  -0.0024925  -0.0000000   0.0000005   0.0000402   0.0000000
   33   0.0000000  -0.0000000   0.0032460  -0.0000000   0.0000000  -0.0010228
   34  -0.0176717   0.0269362   0.0000000  -0.0020923  -0.0032104   0.0000000
   35   0.0117246  -0.0158676   0.0000000  -0.0005065   0.0027484  -0.0000000
   36   0.0000000  -0.0000000   0.0027554  -0.0000000  -0.0000000   0.0032049
            7           8           9          10          11          12
    1   0.0603015   0.0274225  -0.0000000  -0.0506166   0.0287121   0.0000000
    2  -0.0273728  -0.0554870   0.0000000   0.0288721  -0.0169034  -0.0000000
    3  -0.0000000  -0.0000000   0.0011281   0.0000000  -0.0000000   0.0035264
    4  -0.1434834  -0.1153363  -0.0000000  -0.0272489  -0.0216811  -0.0000000
    5  -0.0581132  -0.2409043  -0.0000000  -0.0770019   0.0295254  -0.0000000
    6  -0.0000000   0.0000000  -0.0518000   0.0000000  -0.0000000   0.0035868
    7   0.5666316   0.0375181  -0.0000000  -0.2878171  -0.0302841   0.0000000
    8   0.0375181   0.5276903   0.0000000   0.0273460  -0.0923200   0.0000000
    9  -0.0000000   0.0000000   0.1089298   0.0000000   0.0000000  -0.0518815
   10  -0.2878171   0.0273460   0.0000000   0.5588185  -0.0445430  -0.0000000
   11  -0.0302841  -0.0923200   0.0000000  -0.0445430   0.5086829   0.0000000
   12   0.0000000   0.0000000  -0.0518815  -0.0000000   0.0000000   0.0994291
   13  -0.0266825   0.0220902   0.0000000  -0.1406282   0.1111685   0.0000000
   14   0.0770473   0.0301000  -0.0000000   0.0597454  -0.2396674  -0.0000000
   15   0.0000000  -0.0000000   0.0021610  -0.0000000   0.0000000  -0.0497885
   16  -0.0506427  -0.0288914   0.0000000   0.0579779  -0.0269039   0.0000000
   17  -0.0287283  -0.0170057  -0.0000000   0.0269578  -0.0554127  -0.0000000
   18   0.0000000  -0.0000000   0.0035386   0.0000000  -0.0000000   0.0029462
   19  -0.0007275   0.0017303   0.0000000   0.0001280  -0.0003065  -0.0000000
   20   0.0046705   0.0008261   0.0000000  -0.0004646  -0.0001810  -0.0000000
   21  -0.0000000   0.0000000   0.0039012   0.0000000  -0.0000000  -0.0011997
   22  -0.0324286  -0.0028582  -0.0000000   0.0031567  -0.0024135  -0.0000000
   23  -0.0179979  -0.0002894   0.0000000   0.0001909  -0.0024852  -0.0000000
   24  -0.0000000  -0.0000000   0.0027134   0.0000000  -0.0000000   0.0032132
   25  -0.0704580   0.0554512  -0.0000000  -0.0220306   0.0325085  -0.0000000
   26   0.0551395  -0.1338939   0.0000000   0.0132457  -0.0166405  -0.0000000
   27  -0.0000000  -0.0000000  -0.0237394   0.0000000  -0.0000000   0.0033565
   28  -0.0176882  -0.0269686  -0.0000000  -0.0589175  -0.0483043  -0.0000000
   29  -0.0117653  -0.0159247  -0.0000000  -0.0489787  -0.1147289   0.0000000
   30   0.0000000  -0.0000000   0.0027718  -0.0000000  -0.0000000  -0.0188748
   31   0.0030743   0.0023720   0.0000000  -0.0326112   0.0036800  -0.0000000
   32  -0.0001582  -0.0024964   0.0000000   0.0185808  -0.0003793  -0.0000000
   33   0.0000000  -0.0000000   0.0032458   0.0000000  -0.0000000   0.0024497
   34  -0.0000785   0.0001248  -0.0000000  -0.0002113  -0.0016316   0.0000000
   35   0.0000451  -0.0002948  -0.0000000  -0.0039515   0.0005100   0.0000000
   36   0.0000000   0.0000000  -0.0009689  -0.0000000   0.0000000   0.0032366
           13          14          15          16          17          18
    1  -0.0266034  -0.0769880   0.0000000  -0.2875788   0.0299405   0.0000000
    2  -0.0220370   0.0300524  -0.0000000  -0.0276609  -0.0923083   0.0000000
    3   0.0000000   0.0000000   0.0021216  -0.0000000  -0.0000000  -0.0518548
    4  -0.0001486  -0.0000086  -0.0000000  -0.0273148   0.0217003  -0.0000000
    5  -0.0000132  -0.0663567   0.0000000   0.0770623   0.0295752  -0.0000000
    6   0.0000000  -0.0000000   0.0033498   0.0000000  -0.0000000   0.0036132
    7  -0.0266825   0.0770473   0.0000000  -0.0506427  -0.0287283   0.0000000
    8   0.0220902   0.0301000  -0.0000000  -0.0288914  -0.0170057  -0.0000000
    9   0.0000000  -0.0000000   0.0021610   0.0000000  -0.0000000   0.0035386
   10  -0.1406282   0.0597454  -0.0000000   0.0579779   0.0269578   0.0000000
   11   0.1111685  -0.2396674   0.0000000  -0.0269039  -0.0554127  -0.0000000
   12   0.0000000  -0.0000000  -0.0497885   0.0000000  -0.0000000   0.0029462
   13   0.4839004  -0.0001596  -0.0000000  -0.1406023  -0.1110664  -0.0000000
   14  -0.0001596   0.5784302   0.0000000  -0.0596675  -0.2393338   0.0000000
   15  -0.0000000   0.0000000   0.1002613  -0.0000000   0.0000000  -0.0497934
   16  -0.1406023  -0.0596675  -0.0000000   0.5583393   0.0450745  -0.0000000
   17  -0.1110664  -0.2393338   0.0000000   0.0450745   0.5074693   0.0000000
   18  -0.0000000   0.0000000  -0.0497934  -0.0000000   0.0000000   0.0994617
   19  -0.0024409   0.0034350   0.0000000  -0.0219222  -0.0324425   0.0000000
   20   0.0006653   0.0022284   0.0000000  -0.0132103  -0.0166328  -0.0000000
   21  -0.0000000   0.0000000   0.0037494  -0.0000000   0.0000000   0.0033265
   22  -0.0006107  -0.0000010  -0.0000000   0.0031480   0.0024302  -0.0000000
   23   0.0000006  -0.0000867   0.0000000  -0.0001860  -0.0024872  -0.0000000
   24  -0.0000000   0.0000000  -0.0010194   0.0000000  -0.0000000   0.0032121
   25  -0.0024543  -0.0034453  -0.0000000   0.0001269   0.0003079  -0.0000000
   26  -0.0006575   0.0022311  -0.0000000   0.0004670  -0.0001805  -0.0000000
   27   0.0000000  -0.0000000   0.0037490   0.0000000   0.0000000  -0.0012013
   28   0.0014039  -0.0004536   0.0000000  -0.0002175   0.0016326  -0.0000000
   29  -0.0151321  -0.0332918  -0.0000000   0.0039440   0.0005178   0.0000000
   30   0.0000000   0.0000000   0.0022205  -0.0000000   0.0000000   0.0032388
   31  -0.1465098   0.0000037  -0.0000000  -0.0325563  -0.0037024   0.0000000
   32  -0.0000038  -0.0309955   0.0000000  -0.0185688  -0.0003950  -0.0000000
   33  -0.0000000   0.0000000  -0.0192348   0.0000000  -0.0000000   0.0024362
   34   0.0013764   0.0004922   0.0000000  -0.0587569   0.0478957  -0.0000000
   35   0.0151448  -0.0333096  -0.0000000   0.0485401  -0.1138058   0.0000000
   36   0.0000000  -0.0000000   0.0022234  -0.0000000   0.0000000  -0.0189236
           19          20          21          22          23          24
    1  -0.0702503  -0.0547878  -0.0000000  -0.0324479   0.0180154  -0.0000000
    2  -0.0551187  -0.1334963   0.0000000   0.0028436  -0.0002728   0.0000000
    3  -0.0000000   0.0000000  -0.0237755  -0.0000000  -0.0000000   0.0027162
    4   0.0019173  -0.0192466   0.0000000  -0.1485034   0.0000318  -0.0000000
    5   0.0005000  -0.0404986  -0.0000000   0.0000201  -0.0312723   0.0000000
    6   0.0000000  -0.0000000   0.0034631   0.0000000   0.0000000  -0.0191222
    7  -0.0007275   0.0046705  -0.0000000  -0.0324286  -0.0179979  -0.0000000
    8   0.0017303   0.0008261   0.0000000  -0.0028582  -0.0002894  -0.0000000
    9   0.0000000   0.0000000   0.0039012  -0.0000000   0.0000000   0.0027134
   10   0.0001280  -0.0004646   0.0000000   0.0031567   0.0001909   0.0000000
   11  -0.0003065  -0.0001810  -0.0000000  -0.0024135  -0.0024852  -0.0000000
   12  -0.0000000  -0.0000000  -0.0011997  -0.0000000  -0.0000000   0.0032132
   13  -0.0024409   0.0006653  -0.0000000  -0.0006107   0.0000006  -0.0000000
   14   0.0034350   0.0022284   0.0000000  -0.0000010  -0.0000867   0.0000000
   15   0.0000000   0.0000000   0.0037494  -0.0000000   0.0000000  -0.0010194
   16  -0.0219222  -0.0132103  -0.0000000   0.0031480  -0.0001860   0.0000000
   17  -0.0324425  -0.0166328   0.0000000   0.0024302  -0.0024872  -0.0000000
   18   0.0000000  -0.0000000   0.0033265  -0.0000000  -0.0000000   0.0032121
   19   0.1065516   0.0768321   0.0000000  -0.0015330   0.0101796  -0.0000000
   20   0.0768321   0.1953901  -0.0000000   0.0019048  -0.0067659  -0.0000000
   21   0.0000000  -0.0000000   0.0110015  -0.0000000   0.0000000  -0.0004217
   22  -0.0015330   0.0019048  -0.0000000   0.2135152  -0.0000035   0.0000000
   23   0.0101796  -0.0067659   0.0000000  -0.0000035   0.0507122   0.0000000
   24  -0.0000000  -0.0000000  -0.0004217   0.0000000   0.0000000   0.0088910
   25   0.0003998  -0.0003084  -0.0000000  -0.0015491  -0.0102299   0.0000000
   26   0.0003092  -0.0016561  -0.0000000  -0.0019212  -0.0068015   0.0000000
   27  -0.0000000  -0.0000000   0.0001291   0.0000000   0.0000000  -0.0004173
   28  -0.0003065  -0.0006574   0.0000000  -0.0008177  -0.0009660   0.0000000
   29  -0.0006806  -0.0011004  -0.0000000  -0.0002425  -0.0001517  -0.0000000
   30  -0.0000000  -0.0000000  -0.0000293   0.0000000  -0.0000000   0.0001188
   31  -0.0009362  -0.0003778   0.0000000  -0.0011121   0.0000001  -0.0000000
   32  -0.0010592  -0.0001248  -0.0000000  -0.0000003   0.0000524   0.0000000
   33   0.0000000  -0.0000000   0.0001521  -0.0000000   0.0000000  -0.0000045
   34  -0.0108802   0.0049801  -0.0000000  -0.0008171   0.0009648   0.0000000
   35  -0.0033787   0.0020112  -0.0000000   0.0002412  -0.0001519   0.0000000
   36  -0.0000000   0.0000000  -0.0002966   0.0000000  -0.0000000   0.0001203
           25          26          27          28          29          30
    1  -0.0007262  -0.0046776   0.0000000  -0.0000815  -0.0000476  -0.0000000
    2  -0.0017335   0.0008203  -0.0000000  -0.0001280  -0.0003045   0.0000000
    3   0.0000000   0.0000000   0.0039000  -0.0000000   0.0000000  -0.0009664
    4   0.0019129   0.0192666   0.0000000  -0.0020827   0.0005212   0.0000000
    5  -0.0004862  -0.0406227   0.0000000   0.0032085   0.0027540  -0.0000000
    6   0.0000000   0.0000000   0.0034859   0.0000000  -0.0000000   0.0032106
    7  -0.0704580   0.0551395  -0.0000000  -0.0176882  -0.0117653   0.0000000
    8   0.0554512  -0.1338939  -0.0000000  -0.0269686  -0.0159247  -0.0000000
    9  -0.0000000   0.0000000  -0.0237394  -0.0000000  -0.0000000   0.0027718
   10  -0.0220306   0.0132457   0.0000000  -0.0589175  -0.0489787  -0.0000000
   11   0.0325085  -0.0166405  -0.0000000  -0.0483043  -0.1147289  -0.0000000
   12  -0.0000000  -0.0000000   0.0033565  -0.0000000   0.0000000  -0.0188748
   13  -0.0024543  -0.0006575   0.0000000   0.0014039  -0.0151321   0.0000000
   14  -0.0034453   0.0022311  -0.0000000  -0.0004536  -0.0332918   0.0000000
   15  -0.0000000  -0.0000000   0.0037490   0.0000000  -0.0000000   0.0022205
   16   0.0001269   0.0004670   0.0000000  -0.0002175   0.0039440  -0.0000000
   17   0.0003079  -0.0001805   0.0000000   0.0016326   0.0005178   0.0000000
   18  -0.0000000  -0.0000000  -0.0012013  -0.0000000   0.0000000   0.0032388
   19   0.0003998   0.0003092  -0.0000000  -0.0003065  -0.0006806  -0.0000000
   20  -0.0003084  -0.0016561  -0.0000000  -0.0006574  -0.0011004  -0.0000000
   21  -0.0000000  -0.0000000   0.0001291   0.0000000  -0.0000000  -0.0000293
   22  -0.0015491  -0.0019212   0.0000000  -0.0008177  -0.0002425   0.0000000
   23  -0.0102299  -0.0068015   0.0000000  -0.0009660  -0.0001517  -0.0000000
   24   0.0000000   0.0000000  -0.0004173   0.0000000  -0.0000000   0.0001188
   25   0.1069689  -0.0771930  -0.0000000  -0.0109432   0.0033862  -0.0000000
   26  -0.0771930   0.1959531   0.0000000  -0.0050152   0.0020146   0.0000000
   27  -0.0000000   0.0000000   0.0109045  -0.0000000   0.0000000  -0.0002924
   28  -0.0109432  -0.0050152  -0.0000000   0.0909934   0.0674344  -0.0000000
   29   0.0033862   0.0020146   0.0000000   0.0674344   0.1695103   0.0000000
   30  -0.0000000   0.0000000  -0.0002924  -0.0000000   0.0000000   0.0085388
   31  -0.0009399   0.0003781  -0.0000000  -0.0015650   0.0019409  -0.0000000
   32   0.0010618  -0.0001249  -0.0000000   0.0098349  -0.0082273   0.0000000
   33  -0.0000000  -0.0000000   0.0001521   0.0000000  -0.0000000  -0.0001012
   34  -0.0003073   0.0006583   0.0000000   0.0002226  -0.0003801  -0.0000000
   35   0.0006806  -0.0010990  -0.0000000   0.0003827  -0.0010675   0.0000000
   36  -0.0000000  -0.0000000  -0.0000267  -0.0000000   0.0000000   0.0001647
           31          32          33          34          35          36
    1   0.0030715   0.0001615   0.0000000  -0.0176717   0.0117246   0.0000000
    2  -0.0023500  -0.0024925  -0.0000000   0.0269362  -0.0158676  -0.0000000
    3   0.0000000  -0.0000000   0.0032460   0.0000000   0.0000000   0.0027554
    4  -0.0005639   0.0000005  -0.0000000  -0.0020923  -0.0005065  -0.0000000
    5  -0.0000026   0.0000402   0.0000000  -0.0032104   0.0027484  -0.0000000
    6  -0.0000000   0.0000000  -0.0010228   0.0000000  -0.0000000   0.0032049
    7   0.0030743  -0.0001582   0.0000000  -0.0000785   0.0000451   0.0000000
    8   0.0023720  -0.0024964  -0.0000000   0.0001248  -0.0002948   0.0000000
    9   0.0000000   0.0000000   0.0032458  -0.0000000  -0.0000000  -0.0009689
   10  -0.0326112   0.0185808   0.0000000  -0.0002113  -0.0039515  -0.0000000
   11   0.0036800  -0.0003793  -0.0000000  -0.0016316   0.0005100   0.0000000
   12  -0.0000000  -0.0000000   0.0024497   0.0000000   0.0000000   0.0032366
   13  -0.1465098  -0.0000038  -0.0000000   0.0013764   0.0151448   0.0000000
   14   0.0000037  -0.0309955   0.0000000   0.0004922  -0.0333096  -0.0000000
   15  -0.0000000   0.0000000  -0.0192348   0.0000000  -0.0000000   0.0022234
   16  -0.0325563  -0.0185688   0.0000000  -0.0587569   0.0485401  -0.0000000
   17  -0.0037024  -0.0003950  -0.0000000   0.0478957  -0.1138058   0.0000000
   18   0.0000000  -0.0000000   0.0024362  -0.0000000   0.0000000  -0.0189236
   19  -0.0009362  -0.0010592   0.0000000  -0.0108802  -0.0033787  -0.0000000
   20  -0.0003778  -0.0001248  -0.0000000   0.0049801   0.0020112   0.0000000
   21   0.0000000  -0.0000000   0.0001521  -0.0000000  -0.0000000  -0.0002966
   22  -0.0011121  -0.0000003  -0.0000000  -0.0008171   0.0002412   0.0000000
   23   0.0000001   0.0000524   0.0000000   0.0009648  -0.0001519  -0.0000000
   24  -0.0000000   0.0000000  -0.0000045   0.0000000   0.0000000   0.0001203
   25  -0.0009399   0.0010618  -0.0000000  -0.0003073   0.0006806  -0.0000000
   26   0.0003781  -0.0001249  -0.0000000   0.0006583  -0.0010990  -0.0000000
   27  -0.0000000  -0.0000000   0.0001521   0.0000000  -0.0000000  -0.0000267
   28  -0.0015650   0.0098349   0.0000000   0.0002226   0.0003827  -0.0000000
   29   0.0019409  -0.0082273  -0.0000000  -0.0003801  -0.0010675   0.0000000
   30  -0.0000000   0.0000000  -0.0001012  -0.0000000   0.0000000   0.0001647
   31   0.2122134   0.0000083   0.0000000  -0.0015648  -0.0019502   0.0000000
   32   0.0000083   0.0534138   0.0000000  -0.0098576  -0.0082707  -0.0000000
   33   0.0000000   0.0000000   0.0087782  -0.0000000  -0.0000000  -0.0000968
   34  -0.0015648  -0.0098576  -0.0000000   0.0907812  -0.0669725   0.0000000
   35  -0.0019502  -0.0082707  -0.0000000  -0.0669725   0.1685975   0.0000000
   36   0.0000000  -0.0000000  -0.0000968   0.0000000   0.0000000   0.0086072
 **********************************************************************
 **                                                                  **
 **                       VIBRATIONAL ANALYSIS                       **
 **                       --------------------                       **
 **                                                                  **
 **        VIBRATIONAL FREQUENCIES (CM**-1) AND NORMAL MODES         **
 **     FORCE CONSTANTS (mDYN/ANGSTROM) AND REDUCED MASSES (AMU)     **
 **                  INFRARED INTENSITIES (KM/MOL)                   **
 **                                                                  **
 **********************************************************************


 Mode:                 1                      2                      3
 Frequency:        39.99                  49.33                  64.92
 Force Cnst:      0.0672                 0.0576                 0.1030
 Red. Mass:      71.3471                40.1658                41.4905
 IR Active:          YES                    YES                    YES
 IR Intens:        0.001                  0.000                  0.011
 Raman Active:       YES                    YES                    YES
               X      Y      Z        X      Y      Z        X      Y      Z
 C          0.000  0.000 -0.093    0.000  0.000 -0.175   -0.000 -0.000  0.219
 C         -0.000 -0.000  0.026   -0.000  0.000  0.001   -0.000 -0.000  0.130
 C          0.000  0.000 -0.094    0.000 -0.000  0.179    0.000 -0.000  0.215
 C          0.000  0.000 -0.088    0.000 -0.000  0.010   -0.000  0.000  0.098
 C          0.000  0.000  0.078    0.000  0.000  0.000   -0.000  0.000  0.074
 C          0.000  0.000 -0.088   -0.000  0.000 -0.009   -0.000  0.000  0.099
 Cl         0.000  0.000 -0.234    0.000  0.000 -0.620   -0.000 -0.000  0.575
 Br        -0.000 -0.000  0.370   -0.000 -0.000 -0.003    0.000  0.000 -0.332
 Cl        -0.000 -0.000 -0.239    0.000 -0.000  0.634   -0.000 -0.000  0.560
 Br        -0.000  0.000 -0.383   -0.000  0.000 -0.278    0.000 -0.000 -0.211
 Br         0.000 -0.000  0.646    0.000 -0.000  0.003   -0.000 -0.000  0.131
 Br        -0.000  0.000 -0.385   -0.000  0.000  0.271    0.000  0.000 -0.218
 TransDip   0.000  0.000  0.001    0.000 -0.000 -0.000   -0.000  0.000 -0.003

 Mode:                 4                      5                      6
 Frequency:       146.11                 147.22                 153.49
 Force Cnst:      0.7957                 0.7719                 0.9247
 Red. Mass:      63.2601                60.4502                66.6158
 IR Active:          YES                    YES                    YES
 IR Intens:        0.328                  0.263                  0.178
 Raman Active:       YES                    YES                    YES
               X      Y      Z        X      Y      Z        X      Y      Z
 C         -0.178 -0.020  0.000   -0.013 -0.206  0.000   -0.003 -0.133  0.000
 C         -0.203 -0.000 -0.000   -0.001 -0.164  0.000    0.001 -0.117 -0.000
 C         -0.178  0.020  0.000    0.011 -0.206  0.000    0.005 -0.134  0.000
 C         -0.172 -0.019  0.000   -0.026 -0.200  0.000   -0.031 -0.197  0.000
 C         -0.229 -0.001  0.000   -0.001 -0.176  0.000    0.001 -0.157  0.000
 C         -0.172  0.018  0.000    0.025 -0.200  0.000    0.033 -0.197  0.000
 Cl        -0.075 -0.084 -0.000   -0.056 -0.191 -0.000   -0.125 -0.083 -0.000
 Br        -0.270 -0.001  0.000   -0.001  0.579  0.000    0.002  0.156  0.000
 Cl        -0.073  0.085 -0.000    0.056 -0.190 -0.000    0.126 -0.083 -0.000
 Br         0.396 -0.386 -0.000   -0.411 -0.057 -0.000    0.102 -0.332 -0.000
 Br        -0.280  0.005 -0.000   -0.001 -0.123 -0.000    0.002  0.728 -0.000
 Br         0.392  0.383  0.000    0.414 -0.055 -0.000   -0.107 -0.337 -0.000
 TransDip   0.018  0.000 -0.000    0.000  0.016 -0.000   -0.000  0.014 -0.000

 Mode:                 7                      8                      9
 Frequency:       157.52                 211.04                 212.73
 Force Cnst:      0.2041                 1.0439                 1.4298
 Red. Mass:      13.9630                39.7791                53.6260
 IR Active:          YES                    YES                    YES
 IR Intens:        0.184                  0.006                  0.000
 Raman Active:       YES                    YES                    YES
               X      Y      Z        X      Y      Z        X      Y      Z
 C          0.000  0.000  0.365    0.048 -0.045  0.000    0.034 -0.094  0.000
 C          0.000  0.000  0.384   -0.009 -0.095  0.000    0.237 -0.005  0.000
 C         -0.000  0.000  0.366   -0.051 -0.051  0.000    0.028  0.090 -0.000
 C          0.000  0.000  0.412   -0.031  0.095 -0.000   -0.016  0.141 -0.000
 C          0.000  0.000  0.430    0.007  0.099 -0.000   -0.210  0.005 -0.000
 C         -0.000  0.000  0.411    0.031  0.105 -0.000   -0.013 -0.130  0.000
 Cl         0.000  0.000 -0.157    0.564 -0.341 -0.000   -0.355  0.126 -0.000
 Br         0.000 -0.000 -0.047   -0.017  0.237 -0.000    0.465  0.012 -0.000
 Cl        -0.000  0.000 -0.157   -0.524 -0.323 -0.000   -0.412 -0.160  0.000
 Br        -0.000  0.000 -0.054    0.189  0.025  0.000    0.161  0.168  0.000
 Br         0.000 -0.000 -0.066    0.013 -0.022  0.000   -0.435 -0.001  0.000
 Br        -0.000  0.000 -0.054   -0.202  0.038  0.000    0.140 -0.165 -0.000
 TransDip  -0.000 -0.000 -0.014    0.000 -0.002  0.000   -0.000 -0.000  0.000

 Mode:                10                     11                     12
 Frequency:       222.68                 239.10                 269.05
 Force Cnst:      1.2301                 2.4807                 1.3552
 Red. Mass:      42.1048                73.6516                31.7767
 IR Active:          YES                    YES                    YES
 IR Intens:        0.024                  0.000                  0.115
 Raman Active:       YES                    YES                    YES
               X      Y      Z        X      Y      Z        X      Y      Z
 C         -0.006  0.042 -0.000    0.023  0.030 -0.000    0.165  0.310 -0.000
 C         -0.016 -0.001 -0.000    0.152 -0.002 -0.000    0.000  0.251 -0.000
 C         -0.007 -0.043  0.000    0.024 -0.034  0.000   -0.165  0.309 -0.000
 C          0.043 -0.020  0.000   -0.059 -0.140  0.000   -0.150  0.052  0.000
 C          0.156  0.001  0.000    0.012 -0.001  0.000    0.000  0.085  0.000
 C          0.043  0.022 -0.000   -0.060  0.138 -0.000    0.149  0.054  0.000
 Cl        -0.517  0.344  0.000   -0.003  0.069  0.000    0.340  0.378  0.000
 Br        -0.087  0.002 -0.000    0.530  0.000  0.000    0.001 -0.003  0.000
 Cl        -0.527 -0.352 -0.000    0.003 -0.072 -0.000   -0.340  0.376  0.000
 Br         0.061 -0.051  0.000   -0.280 -0.488 -0.000   -0.099 -0.221 -0.000
 Br         0.399 -0.000 -0.000    0.016  0.000 -0.000    0.000 -0.054 -0.000
 Br         0.057  0.053 -0.000   -0.280  0.491  0.000    0.098 -0.218 -0.000
 TransDip  -0.005 -0.000  0.000   -0.000 -0.000 -0.000   -0.000 -0.011 -0.000

 Mode:                13                     14                     15
 Frequency:       318.35                 327.83                 344.53
 Force Cnst:      0.7364                 0.7857                 2.2398
 Red. Mass:      12.3329                12.4081                32.0262
 IR Active:          YES                    YES                    YES
 IR Intens:        0.012                  0.000                  0.011
 Raman Active:       YES                    YES                    YES
               X      Y      Z        X      Y      Z        X      Y      Z
 C          0.000  0.000  0.276    0.000  0.000 -0.466   -0.200 -0.194 -0.000
 C         -0.000 -0.000  0.607    0.000  0.000 -0.008   -0.048  0.001  0.000
 C         -0.000 -0.000  0.288    0.000 -0.000  0.458   -0.200  0.196  0.000
 C         -0.000  0.000 -0.272    0.000 -0.000  0.532   -0.151  0.067  0.000
 C          0.000  0.000 -0.555    0.000  0.000  0.007   -0.113  0.000 -0.000
 C          0.000  0.000 -0.286    0.000  0.000 -0.526   -0.151 -0.066 -0.000
 Cl         0.000  0.000 -0.048    0.000  0.000  0.079   -0.238 -0.552  0.000
 Br        -0.000 -0.000 -0.037   -0.000  0.000  0.001    0.115 -0.000 -0.000
 Cl         0.000  0.000 -0.050    0.000 -0.000 -0.077   -0.239  0.552 -0.000
 Br        -0.000 -0.000  0.018   -0.000 -0.000 -0.031    0.018  0.015 -0.000
 Br        -0.000 -0.000  0.035   -0.000  0.000 -0.000    0.192 -0.000  0.000
 Br         0.000 -0.000  0.019    0.000 -0.000  0.031    0.018 -0.015  0.000
 TransDip  -0.000  0.000  0.004   -0.000 -0.000 -0.000    0.003  0.000  0.000

 Mode:                16                     17                     18
 Frequency:       580.19                 587.97                 592.41
 Force Cnst:      2.3912                 2.5451                 2.4981
 Red. Mass:      12.0566                12.4956                12.0813
 IR Active:          YES                    YES                    YES
 IR Intens:        0.005                  1.241                  0.000
 Raman Active:       YES                    YES                    YES
               X      Y      Z        X      Y      Z        X      Y      Z
 C          0.000 -0.000 -0.269    0.329 -0.152  0.000    0.000 -0.000  0.527
 C         -0.000 -0.000  0.531    0.002 -0.334 -0.000    0.000 -0.000 -0.000
 C         -0.000 -0.000 -0.269   -0.325 -0.152  0.000    0.000  0.000 -0.526
 C         -0.000  0.000 -0.312   -0.339  0.268  0.000    0.000  0.000  0.471
 C         -0.000  0.000  0.614    0.002  0.485 -0.000    0.000  0.000 -0.000
 C          0.000  0.000 -0.313    0.343  0.268  0.000    0.000  0.000 -0.471
 Cl        -0.000  0.000  0.020   -0.083 -0.001 -0.000   -0.000 -0.000 -0.037
 Br         0.000  0.000 -0.014   -0.000  0.019  0.000   -0.000 -0.000  0.000
 Cl         0.000  0.000  0.020    0.082 -0.000 -0.000   -0.000  0.000  0.037
 Br         0.000 -0.000  0.007    0.014 -0.025 -0.000   -0.000 -0.000 -0.012
 Br         0.000 -0.000 -0.016   -0.000 -0.027  0.000   -0.000 -0.000  0.000
 Br        -0.000 -0.000  0.008   -0.014 -0.025 -0.000   -0.000  0.000  0.012
 TransDip   0.000  0.000  0.002    0.001  0.036 -0.000    0.000  0.000  0.000

 Mode:                19                     20                     21
 Frequency:       595.90                 620.04                 675.98
 Force Cnst:      3.0605                 3.3313                 3.2356
 Red. Mass:      14.6284                14.7068                12.0183
 IR Active:          YES                    YES                    YES
 IR Intens:       38.433                 45.536                  0.006
 Raman Active:       YES                    YES                    YES
               X      Y      Z        X      Y      Z        X      Y      Z
 C          0.388 -0.081 -0.000   -0.176  0.318 -0.000    0.000 -0.000  0.434
 C          0.408  0.002  0.000    0.000  0.424  0.000    0.000  0.000 -0.434
 C          0.390  0.084  0.000    0.177  0.317  0.000   -0.000  0.000  0.435
 C          0.403  0.010 -0.000    0.121  0.386 -0.000   -0.000 -0.000 -0.388
 C          0.351 -0.003  0.000    0.001  0.369  0.000   -0.000  0.000  0.364
 C          0.401 -0.014  0.000   -0.121  0.388 -0.000    0.000  0.000 -0.388
 Cl        -0.108 -0.110  0.000   -0.069 -0.184  0.000   -0.000 -0.000 -0.016
 Br        -0.099 -0.000 -0.000   -0.000 -0.019 -0.000   -0.000  0.000  0.006
 Cl        -0.109  0.110 -0.000    0.069 -0.184  0.000    0.000 -0.000 -0.016
 Br        -0.036 -0.037  0.000   -0.038 -0.073  0.000    0.000  0.000  0.005
 Br        -0.088  0.000 -0.000   -0.000 -0.008 -0.000    0.000 -0.000 -0.004
 Br        -0.036  0.037 -0.000    0.038 -0.072 -0.000   -0.000 -0.000  0.005
 TransDip   0.199 -0.000  0.000    0.000  0.216  0.000   -0.000 -0.000 -0.002

 Mode:                22                     23                     24
 Frequency:       825.87                 844.35                1058.25
 Force Cnst:      5.0481                 5.4055                 8.0100
 Red. Mass:      12.5621                12.8690                12.1396
 IR Active:          YES                    YES                    YES
 IR Intens:        0.162                  2.441                  0.137
 Raman Active:       YES                    YES                    YES
               X      Y      Z        X      Y      Z        X      Y      Z
 C         -0.052  0.297  0.000    0.308  0.367  0.000   -0.183 -0.324 -0.000
 C         -0.495 -0.000  0.000   -0.001  0.310  0.000    0.462  0.000  0.000
 C         -0.053 -0.298 -0.000   -0.309  0.365 -0.000   -0.185  0.326  0.000
 C          0.071 -0.339 -0.000   -0.334 -0.279  0.000   -0.233 -0.370 -0.000
 C          0.565 -0.001 -0.000   -0.001 -0.179 -0.000    0.349 -0.001 -0.000
 C          0.071  0.338  0.000    0.334 -0.281 -0.000   -0.232  0.369 -0.000
 Cl        -0.040 -0.052 -0.000   -0.058 -0.112 -0.000    0.020  0.033  0.000
 Br         0.044  0.000 -0.000    0.000  0.001 -0.000   -0.019  0.000 -0.000
 Cl        -0.041  0.053  0.000    0.058 -0.112 -0.000    0.020 -0.034 -0.000
 Br         0.013  0.018  0.000    0.015  0.028  0.000    0.008  0.014  0.000
 Br        -0.050  0.000  0.000    0.000 -0.004  0.000   -0.012 -0.000  0.000
 Br         0.013 -0.017 -0.000   -0.015  0.028  0.000    0.008 -0.014  0.000
 TransDip   0.013 -0.000  0.000   -0.000  0.050  0.000    0.012  0.000  0.000

 Mode:                25                     26                     27
 Frequency:      1173.16                1238.79                1322.11
 Force Cnst:      9.8998                10.8501                12.4023
 Red. Mass:      12.2085                12.0002                12.0424
 IR Active:          YES                    YES                    YES
 IR Intens:        0.401                  0.176                179.094
 Raman Active:       YES                    YES                    YES
               X      Y      Z        X      Y      Z        X      Y      Z
 C         -0.237 -0.369 -0.000    0.359 -0.192  0.000   -0.382 -0.138  0.000
 C         -0.340  0.000  0.000    0.000  0.393  0.000    0.094  0.371  0.000
 C         -0.234  0.369  0.000   -0.360 -0.193 -0.000    0.312 -0.299 -0.000
 C          0.163  0.347  0.000    0.366 -0.202 -0.000   -0.367 -0.159  0.000
 C          0.446  0.001 -0.000    0.001  0.404  0.000    0.086  0.404  0.000
 C          0.165 -0.348 -0.000   -0.366 -0.204 -0.000    0.281 -0.301 -0.000
 Cl         0.027  0.045  0.000    0.001 -0.001 -0.000    0.018  0.013 -0.000
 Br         0.016 -0.000 -0.000   -0.000  0.000 -0.000   -0.002 -0.004 -0.000
 Cl         0.028 -0.046 -0.000   -0.001 -0.002  0.000   -0.017  0.022  0.000
 Br        -0.008 -0.015 -0.000    0.000 -0.000  0.000    0.006  0.005  0.000
 Br        -0.019 -0.000  0.000   -0.000  0.001  0.000   -0.002 -0.005  0.000
 Br        -0.008  0.015  0.000   -0.000 -0.000 -0.000   -0.006  0.007 -0.000
 TransDip  -0.020 -0.001 -0.000    0.001  0.013  0.000    0.085 -0.420  0.000

 Mode:                28                     29                     30
 Frequency:      1323.87                1513.87                1516.66
 Force Cnst:     12.4288                16.2056                16.2646
 Red. Mass:      12.0362                12.0015                12.0010
 IR Active:          YES                    YES                    YES
 IR Intens:      155.208                  0.186                  0.137
 Raman Active:       YES                    YES                    YES
               X      Y      Z        X      Y      Z        X      Y      Z
 C         -0.086  0.413  0.000    0.458 -0.125  0.000    0.113 -0.326  0.000
 C          0.423 -0.082 -0.000   -0.257  0.001 -0.000    0.000  0.538  0.000
 C         -0.235 -0.317  0.000    0.459  0.123  0.000   -0.115 -0.326 -0.000
 C         -0.129  0.383  0.000   -0.448  0.113  0.000   -0.124  0.306  0.000
 C          0.396 -0.089 -0.000    0.237 -0.001  0.000   -0.000 -0.503  0.000
 C         -0.269 -0.281 -0.000   -0.447 -0.113 -0.000    0.126  0.305 -0.000
 Cl        -0.002 -0.023 -0.000   -0.004  0.002  0.000   -0.002  0.002 -0.000
 Br        -0.011  0.001  0.000    0.001 -0.000  0.000    0.000 -0.002 -0.000
 Cl         0.006  0.015 -0.000   -0.004 -0.002 -0.000    0.002  0.002 -0.000
 Br         0.000 -0.007 -0.000    0.002 -0.001 -0.000    0.001 -0.001 -0.000
 Br        -0.009  0.001 -0.000   -0.000 -0.000 -0.000   -0.000  0.002  0.000
 Br         0.003  0.004  0.000    0.002  0.001  0.000   -0.001 -0.000  0.000
 TransDip   0.388  0.092 -0.000    0.014 -0.001 -0.000    0.000 -0.012  0.000

 STANDARD THERMODYNAMIC QUANTITIES AT   298.15 K  AND     1.00 ATM

   This Molecule has  0 Imaginary Frequencies
   Zero point vibrational energy:       24.836 kcal/mol

   Atom    1 Element C  Has Mass   12.00000
   Atom    2 Element C  Has Mass   12.00000
   Atom    3 Element C  Has Mass   12.00000
   Atom    4 Element C  Has Mass   12.00000
   Atom    5 Element C  Has Mass   12.00000
   Atom    6 Element C  Has Mass   12.00000
   Atom    7 Element Cl Has Mass   34.96885
   Atom    8 Element Br Has Mass   78.91830
   Atom    9 Element Cl Has Mass   34.96885
   Atom   10 Element Br Has Mass   78.91830
   Atom   11 Element Br Has Mass   78.91830
   Atom   12 Element Br Has Mass   78.91830
   Molecular Mass:   457.610900 amu
   Principal axes and moments of inertia in amu*Bohr^2:
                             1           2           3
    Eigenvalues --     6738.34291  8352.17350 15090.51641
          X               1.00000     0.00004     0.00000
          Y              -0.00004     1.00000     0.00000
          Z               0.00000    -0.00000     1.00000
   Rotational Symmetry Number is   1
   The Molecule is an Asymmetric Top
   Translational Enthalpy:        0.889 kcal/mol
   Rotational Enthalpy:           0.889 kcal/mol
   Vibrational Enthalpy:         31.082 kcal/mol
   gas constant (RT):             0.592 kcal/mol
   Translational Entropy:        44.251  cal/mol.K
   Rotational Entropy:           35.095  cal/mol.K
   Vibrational Entropy:          41.443  cal/mol.K

   Total Enthalpy:               33.452 kcal/mol
   Total Entropy:               120.789  cal/mol.K

 ======================================================================

 STANDARD THERMODYNAMIC QUANTITIES FOR ANHARMONIC VIBRATION -- TOSH

   Zero point vibrational energy: ************ kcal/mol

   Vibrational Enthalpy:       Infinity kcal/mol
   Vibrational Entropy:             NaN  cal/mol.K

   Total Enthalpy:             Infinity kcal/mol
   Total Entropy:                   NaN  cal/mol.K

 ======================================================================

 STANDARD THERMODYNAMIC QUANTITIES FOR ANHARMONIC VIBRATION -- VPT2

   Zero point vibrational energy: ************ kcal/mol

   Vibrational Enthalpy:       Infinity kcal/mol
   Vibrational Entropy:             NaN  cal/mol.K

   Total Enthalpy:             Infinity kcal/mol
   Total Entropy:                   NaN  cal/mol.K

 ======================================================================

Archival summary:
1\1\garfield\FREQ\ProcedureUnspecified\BasisUnspecified\r4l26\taweetha\SatNov3011:13:572019SatNov3011:13:572019\0\\#,FREQ,ProcedureUnspecified,BasisUnspecified,\\0,1\Br\C,1,1.89908\C,2,1.40292,1,120.018\C,2,1.40303,1,120.046,3,-180,0\C,3,1.40314,2,119.927,1,-180,0\C,5,1.40189,3,120.18,2,0,0\C,6,1.40175,5,119.853,3,-0,0\Cl,5,1.73646,3,120.042,2,180,0\Cl,7,1.7371,6,119.832,5,180,0\Br,6,1.89831,5,120.075,3,180,0\Br,3,1.89941,2,120.647,1,0,0\Br,4,1.90047,2,120.566,1,-0,0\\\@

 Total job time:  1112.89s(wall), 4329.27s(cpu) 
 Sat Nov 30 11:13:57 2019

        *************************************************************
        *                                                           *
        *  Thank you very much for using Q-Chem.  Have a nice day.  *
        *                                                           *
        *************************************************************
