# Supplementary material for: Geometric and energetic data from quantum chemical calculations of halobenzenes and xylenes
Source: Data Brief. 2020 Mar 5;30:105386. doi: 10.1016/j.dib.2020.105386 (PMC7114895; doi:10.1016/j.dib.2020.105386)
Supplement: Supplementary file 1 [file mmc1.zip › halobenzene/B3LYP/ClBrClBrBrI.out]

                  Welcome to Q-Chem
     A Quantum Leap Into The Future Of Chemistry


 Q-Chem 5.2 (devel), Q-Chem, Inc., Pleasanton, CA (2019)

 Yihan Shao,  Zhengting Gan,  E. Epifanovsky,  A. T. B. Gilbert,  M. Wormit,  
 J. Kussmann,  A. W. Lange,  A. Behn,  Jia Deng,  Xintian Feng,  D. Ghosh,  
 M. Goldey,  P. R. Horn,  L. D. Jacobson,  I. Kaliman,  T. Kus,  A. Landau,  
 Jie Liu,  E. I. Proynov,  R. M. Richard,  R. P. Steele,  E. J. Sundstrom,  
 H. L. Woodcock III,  P. M. Zimmerman,  D. Zuev,  B. Albrecht,  E. Alguire,  
 S. A. Baeppler,  D. Barton,  Z. Benda,  Y. A. Bernard,  E. J. Berquist,  
 K. B. Bravaya,  H. Burton,  D. Casanova,  Chun-Min Chang,  Yunqing Chen,  
 A. Chien,  K. D. Closser,  M. P. Coons,  S. Coriani,  S. Dasgupta,  
 A. L. Dempwolff,  M. Diedenhofen,  Hainam Do,  R. G. Edgar,  Po-Tung Fang,  
 S. Faraji,  S. Fatehi,  Qingguo Feng,  K. D. Fenk,  J. Fosso-Tande,  
 J. Gayvert,  Qinghui Ge,  A. Ghysels,  G. Gidofalvi,  J. Gomes,  
 J. Gonthier,  A. Gunina,  D. Hait,  M. W. D. Hanson-Heine,  
 P. H. P. Harbach,  A. W. Hauser,  M. F. Herbst,  J. E. Herr,  
 E. G. Hohenstein,  Z. C. Holden,  Kerwin Hui,  B. C. Huynh,  T.-C. Jagau,  
 Hyunjun Ji,  B. Kaduk,  K. Khistyaev,  Jaehoon Kim,  P. Klunzinger,  K. Koh,  
 D. Kosenkov,  L. Koulias,  T. Kowalczyk,  C. M. Krauter,  A. Kunitsa,  
 Ka Un Lao,  A. Laurent,  K. V. Lawler,  Joonho Lee,  D. Lefrancois,  
 S. Lehtola,  D. S. Levine,  Yi-Pei Li,  You-Sheng Lin,  Fenglai Liu,  
 E. Livshits,  A. Luenser,  P. Manohar,  E. Mansoor,  S. F. Manzer,  
 Shan-Ping Mao,  Yuezhi Mao,  N. Mardirossian,  A. V. Marenich,  
 T. Markovich,  L. A. Martinez-Martinez,  S. A. Maurer,  N. J. Mayhall,  
 S. C. McKenzie,  J.-M. Mewes,  P. Morgante,  A. F. Morrison,  
 J. W. Mullinax,  K. Nanda,  T. S. Nguyen-Beck,  R. Olivares-Amaya,  
 J. A. Parkhill,  Zheng Pei,  T. M. Perrine,  F. Plasser,  P. Pokhilko,  
 S. Prager,  A. Prociuk,  E. Ramos,  D. R. Rehn,  F. Rob,  M. Scheurer,  
 M. Schneider,  N. Sergueev,  S. M. Sharada,  S. Sharma,  D. W. Small,  
 T. Stauch,  T. Stein,  Yu-Chuan Su,  A. J. W. Thom,  A. Tkatchenko,  
 T. Tsuchimochi,  N. M. Tubman,  L. Vogt,  M. L. Vidal,  O. Vydrov,  
 M. A. Watson,  J. Wenzel,  M. de Wergifosse,  T. A. Wesolowski,  A. White,  
 J. Witte,  A. Yamada,  Jun Yang,  K. Yao,  S. Yeganeh,  S. R. Yost,  
 Zhi-Qiang You,  A. Zech,  Igor Ying Zhang,  Xing Zhang,  Yan Zhao,  
 Ying Zhu,  B. R. Brooks,  G. K. L. Chan,  C. J. Cramer,  M. S. Gordon,  
 W. J. Hehre,  A. Klamt,  M. W. Schmidt,  C. D. Sherrill,  D. G. Truhlar,  
 A. Aspuru-Guzik,  R. Baer,  A. T. Bell,  N. A. Besley,  Jeng-Da Chai,  
 A. E. DePrince, III,  R. A. DiStasio Jr.,  A. Dreuw,  B. D. Dunietz,  
 T. R. Furlani,  Chao-Ping Hsu,  Yousung Jung,  Jing Kong,  D. S. Lambrecht,  
 WanZhen Liang,  C. Ochsenfeld,  V. A. Rassolov,  L. V. Slipchenko,  
 J. E. Subotnik,  T. Van Voorhis,  J. M. Herbert,  A. I. Krylov,  
 P. M. W. Gill,  M. Head-Gordon

 Contributors to earlier versions of Q-Chem not listed above: 
 R. D. Adamson,  B. Austin,  J. Baker,  G. J. O. Beran,  K. Brandhorst,  
 S. T. Brown,  E. F. C. Byrd,  A. K. Chakraborty,  C.-L. Cheng,  
 Siu Hung Chien,  D. M. Chipman,  D. L. Crittenden,  H. Dachsel,  
 R. J. Doerksen,  A. D. Dutoi,  L. Fusti-Molnar,  W. A. Goddard III,  
 A. Golubeva-Zadorozhnaya,  S. R. Gwaltney,  G. Hawkins,  A. Heyden,  
 S. Hirata,  G. Kedziora,  F. J. Keil,  C. Kelley,  Jihan Kim,  R. A. King,  
 R. Z. Khaliullin,  P. P. Korambath,  W. Kurlancheek,  A. M. Lee,  M. S. Lee,  
 S. V. Levchenko,  Ching Yeh Lin,  D. Liotard,  R. C. Lochan,  I. Lotan,  
 P. E. Maslen,  N. Nair,  D. P. O'Neill,  D. Neuhauser,  E. Neuscamman,  
 C. M. Oana,  R. Olson,  B. Peters,  R. Peverati,  P. A. Pieniazek,  
 Y. M. Rhee,  J. Ritchie,  M. A. Rohrdanz,  E. Rosta,  N. J. Russ,  
 H. F. Schaefer III,  N. E. Schultz,  N. Shenvi,  A. C. Simmonett,  A. Sodt,  
 D. Stuck,  K. S. Thanthiriwatte,  V. Vanovschi,  Tao Wang,  A. Warshel,  
 C. F. Williams,  Q. Wu,  X. Xu,  W. Zhang

 Please cite Q-Chem as follows:
 Y. Shao et al., Mol. Phys. 113, 184-215 (2015)
 DOI: 10.1080/00268976.2014.952696

 Q-Chem 5.2.1 for Intel X86 EM64T Linux

 Parts of Q-Chem use Armadillo 8.300.2 (Tropical Shenanigans).
 http://arma.sourceforge.net/

 Q-Chem begins on Sat Nov 30 11:13:58 2019  

Host: 
0

     Scratch files written to /scratch/taweetham/qchem28153//
NAlpha2: 228
NElect   228
Mult     1

Checking the input file for inconsistencies... 	...done.

--------------------------------------------------------------
User input:
--------------------------------------------------------------
$MOLECULE
0 1
C   
C	1	CC
C	2	CC	1	120.0		
C	3	CC	2	120.0	1	0.0
C	4	CC	3	120.0	2	0.0	
C	5 	CC	4	120.0	3	0.0
Cl	1	CCl	2	120.0	3	180.0
Br	2	CBr	3	120.0	4	180.0
Cl	3	CCl	4	120.0	5	180.0
Br	4	CBr	5	120.0	6	180.0
Br	5	CBr	6	120.0	1	180.0
I	6	CI	1	120.0	2	180.0

CC=1.39483
CH=1.08673
CF=1.33960
CCl=1.72090
CBr=1.89068
CI=2.07886
$END

$REM
   JOB_TYPE	OPTIMIZATION
   BASIS	6-311++G**
   METHOD	B3LYP
   MEM_TOTAL	64000
   SYM_IGNORE	TRUE
$END

--------------------------------------------------------------
 ----------------------------------------------------------------
             Standard Nuclear Orientation (Angstroms)
    I     Atom           X                Y                Z
 ----------------------------------------------------------------
    1      C       0.0000000000     0.0000000000     0.0000000000
    2      C       0.0000000000     0.0000000000     1.3948300000
    3      C       1.2079582140     0.0000000000     2.0922450000
    4      C       2.4159164279     0.0000000000     1.3948300000
    5      C       2.4159164279     0.0000000000    -0.0000000000
    6      C       1.2079582140     0.0000000000    -0.6974150000
    7      Cl     -1.4903431174    -0.0000000000    -0.8604500000
    8      Br     -1.6373769104    -0.0000000000     2.3401700000
    9      Cl      1.2079582140    -0.0000000000     3.8131450000
   10      Br      4.0532933383    -0.0000000000     2.3401700000
   11      Br      4.0532933383    -0.0000000000    -0.9453400000
   12      I       1.2079582140    -0.0000000000    -2.7762750000
 ----------------------------------------------------------------
 Nuclear Repulsion Energy =        3053.32679216 hartrees
 There are      114 alpha and      114 beta electrons
 Requested basis set is 6-311++G(d,p)
 There are 143 shells and 398 basis functions

 Total QAlloc Memory Limit  64000 MB
 Mega-Array Size       188 MB
 MEM_STATIC part       192 MB
 A cutoff of  1.0D-11 yielded   6526 shell pairs
 There are     56944 function pairs (     62893 Cartesian)
 Smallest overlap matrix eigenvalue = 2.93E-07

 Q-Chem warning in module stvman/mkSTV.C, line 318:

 Overlap eigenvalue is smaller than square root of threshold
 Use THRESH >= 12 to get rid of this warning

 Linear dependence detected in AO basis
 Tighter screening thresholds may be required for diffuse basis sets
 Use S2THRESH > 14 and THRESH = 14 in case of SCF convergence issues
 Number of orthogonalized atomic orbitals = 396
 Maximum deviation from orthogonality = 1.766E-10

 Scale SEOQF with 1.000000e-01/1.000000e-01/1.000000e-01

 Standard Electronic Orientation quadrupole field applied
 Nucleus-field energy     =    -0.0000000691 hartrees
 Guess from superposition of atomic densities
 Warning:  Energy on first SCF cycle will be non-variational
 SAD guess density has 228.000000 electrons

 -----------------------------------------------------------------------
  General SCF calculation program by
  Eric Jon Sundstrom, Paul Horn, Yuezhi Mao, Dmitri Zuev, Alec White,
  David Stuck, Shaama M.S., Shane Yost, Joonho Lee, David Small,
  Daniel Levine, Susi Lehtola, Hugh Burton, Evgeny Epifanovsky,
  Bang C. Huynh
 -----------------------------------------------------------------------
 Exchange:     0.2000 Hartree-Fock + 0.0800 Slater + 0.7200 B88
 Correlation:  0.1900 VWN1RPA + 0.8100 LYP
 Using SG-1 standard quadrature grid
 using 4 threads for integral computing
 -------------------------------------------------------
 OpenMP Integral computing Module                
 Release: version 2.0, May 2017, Q-Chem Inc. Pleasanton 
 -------------------------------------------------------
 A restricted SCF calculation will be
 performed using DIIS
 SCF converges when DIIS error is below 1.0e-08
 ---------------------------------------
  Cycle       Energy         DIIS error
 ---------------------------------------
    1  -15793.6037143159      2.96e-02  
    2  -15791.0026425644      1.98e-03  
    3  -15790.9470640365      2.53e-03  
    4  -15791.0299212881      8.54e-04  
    5  -15791.0457978523      1.40e-04  
    6  -15791.0459970735      7.80e-05  
    7  -15791.0461081063      2.52e-05  
    8  -15791.0461199004      4.95e-06  
    9  -15791.0461202882      1.78e-06  
   10  -15791.0461203382      5.41e-07  
   11  -15791.0461203426      1.36e-07  
   12  -15791.0461203433      6.98e-08  
   13  -15791.0461203433      3.17e-08  
   14  -15791.0461203445      4.67e-09  Convergence criterion met
 ---------------------------------------
 SCF time:   CPU 268.52s  wall 70.00s 
 SCF   energy in the final basis set =   -15791.0461203445
 Total energy in the final basis set =   -15791.0461203445

 --------------------------------------------------------------

                    Orbital Energies (a.u.)
 --------------------------------------------------------------

 Alpha MOs
 -- Occupied --
********-482.8574-482.8571-482.8565-176.3192-165.7230-165.7209-165.7206
********-101.5833 -62.5103 -62.5101 -62.5094 -56.3310 -56.3308 -56.3301
-56.3269 -56.3267 -56.3265 -56.3263 -56.3260 -56.3256 -35.8158 -31.3092
-31.3031 -31.3025 -22.9596 -22.9583 -22.9579 -22.9536 -22.9536 -10.2865
-10.2862 -10.2797 -10.2784 -10.2784 -10.2672  -9.4989  -9.4985  -8.7192
 -8.7191  -8.7184  -7.2637  -7.2633  -7.2538  -7.2534  -7.2527  -7.2525
 -6.5515  -6.5513  -6.5506  -6.5377  -6.5377  -6.5369  -6.5365  -6.5365
 -6.5357  -6.3655  -4.7785  -4.7634  -4.7622  -2.6622  -2.6620  -2.6613
 -2.6587  -2.6585  -2.6578  -2.6577  -2.6576  -2.6569  -2.6467  -2.6467
 -2.6466  -2.6466  -2.6459  -2.6458  -2.0446  -2.0398  -2.0390  -2.0259
 -2.0258  -0.9661  -0.9205  -0.8958  -0.8495  -0.8326  -0.8181  -0.7688
 -0.7411  -0.6887  -0.6338  -0.6168  -0.5617  -0.5266  -0.4732  -0.4724
 -0.4636  -0.4533  -0.4152  -0.4076  -0.3969  -0.3952  -0.3586  -0.3580
 -0.3450  -0.3420  -0.3388  -0.3212  -0.3075  -0.3006  -0.3004  -0.2675
 -0.2624  -0.2623
 -- Virtual --
 -0.0935  -0.0684  -0.0670  -0.0401  -0.0344  -0.0097  -0.0016   0.0146
  0.0159   0.0235   0.0288   0.0402   0.0438   0.0544   0.0614   0.0614
  0.0664   0.0681   0.0712   0.0735   0.0793   0.0808   0.0915   0.0939
  0.0960   0.1000   0.1082   0.1120   0.1190   0.1325   0.1343   0.1440
  0.1457   0.1539   0.1608   0.1659   0.1728   0.1741   0.1812   0.1857
  0.1899   0.1988   0.2104   0.2136   0.2215   0.2228   0.2265   0.2343
  0.2369   0.2510   0.2591   0.2621   0.2696   0.2800   0.2826   0.2833
  0.3038   0.3175   0.3727   0.3792   0.3850   0.3855   0.3938   0.4102
  0.4193   0.4199   0.4249   0.4327   0.4403   0.4469   0.4487   0.4527
  0.4700   0.4727   0.4779   0.4930   0.4951   0.5017   0.5079   0.5092
  0.5135   0.5249   0.5377   0.5405   0.5462   0.5576   0.5591   0.5604
  0.5723   0.5760   0.5827   0.5945   0.5989   0.6215   0.6329   0.6530
  0.6800   0.6804   0.7048   0.7150   0.7219   0.7325   0.7519   0.7591
  0.7634   0.7786   0.8076   0.8142   0.8224   0.8281   0.8391   0.8403
  0.8447   0.8499   0.8504   0.8665   0.8847   0.8915   0.9230   0.9346
  0.9411   0.9426   0.9562   0.9759   0.9956   1.0330   1.0630   1.0914
  1.1002   1.1035   1.1584   1.1922   1.2104   1.2127   1.2388   1.2408
  1.2614   1.2640   1.2876   1.3522   1.3699   1.4223   1.4269   1.4574
  1.4755   1.4945   1.5625   1.5983   1.6087   1.7286   1.7375   1.7525
  1.7703   1.8212   1.8260   1.8479   1.8491   1.9125   1.9867   2.0086
  2.0367   2.0474   2.0551   2.1036   2.1153   2.1564   2.1729   2.2110
  2.2458   2.2513   2.2602   2.2624   2.2671   2.2949   2.3053   2.3310
  2.3490   2.4280   2.4751   2.4801   2.5722   2.5767   2.5790   2.7178
  2.7238   2.8289   2.8352   2.8588   2.9514   3.0135   3.0484   3.0773
  3.0838   3.1889   3.2126   3.4187   3.4440   3.6580   3.8247   3.8551
  3.9533   3.9831   3.9909   3.9950   3.9958   4.0161   4.0488   4.0524
  4.0693   4.0740   4.0791   4.1135   4.1381   4.2144   4.2460   4.2845
  4.2857   4.3734   4.4068   4.4365   4.5389   4.8176   6.0284   6.1206
  6.1688   6.6874   6.7771   6.8288   7.5360   7.5488   7.5752   7.6464
  7.6667   7.6704   7.7187   7.7457   7.7989   9.7562   9.7978  23.1843
 23.7790  23.7859  23.9431  23.9498  24.0296  25.8107  25.8290  26.1830
 26.2395  26.6355  26.6663  27.9325  28.3622  28.4300  28.4343  28.5272
 28.5562  28.5575  28.6234  28.7317  47.9497  48.0266  48.0705 127.8991
127.9541 127.9800 151.7170 215.7464 215.7952 289.7322 289.7457 289.7729
289.8450 289.8615 289.8734 289.9422 289.9707 290.02081020.75341020.8502
********1901.8828
 --------------------------------------------------------------

          Ground-State Mulliken Net Atomic Charges

     Atom                 Charge (a.u.)
  ----------------------------------------
      1 C                     0.090494
      2 C                    -0.464028
      3 C                     0.218384
      4 C                    -0.048816
      5 C                    -0.375783
      6 C                    -0.002829
      7 Cl                    0.569900
      8 Br                   -0.222196
      9 Cl                    0.561857
     10 Br                   -0.187697
     11 Br                   -0.248273
     12 I                     0.108986
  ----------------------------------------
  Sum of atomic charges =     0.000000

 -----------------------------------------------------------------
                    Cartesian Multipole Moments
 -----------------------------------------------------------------
    Charge (ESU x 10^10)
                 0.0000
    Dipole Moment (Debye)
         X       0.1691      Y       0.0000      Z      -0.3745
       Tot       0.4109
    Quadrupole Moments (Debye-Ang)
        XX    -138.1202     XY      -0.0000     YY    -143.3024
        XZ      -1.2485     YZ       0.0000     ZZ    -137.8670
    Octopole Moments (Debye-Ang^2)
       XXX    -548.9439    XXY      -0.0000    XYY    -191.7001
       YYY      -0.0000    XXZ     -45.9226    XYZ       0.0000
       YYZ     -50.0263    XZZ    -183.2207    YZZ      -0.0000
       ZZZ    -164.4888
    Hexadecapole Moments (Debye-Ang^3)
      XXXX   -4804.3582   XXXY       0.0000   XXYY    -891.9909
      XYYY      -0.0000   YYYY    -176.5943   XXXZ    -119.2670
      XXYZ       0.0000   XYYZ     -40.2251   YYYZ       0.0000
      XXZZ   -1464.2455   XYZZ      -0.0000   YYZZ    -746.5047
      XZZZ    -144.4550   YZZZ       0.0000   ZZZZ   -4000.7415
 -----------------------------------------------------------------
 Calculating analytic gradient of the SCF energy
 Gradient of SCF Energy
            1           2           3           4           5           6
    1  -0.0009395   0.0042080  -0.0000466  -0.0054454  -0.0020149  -0.0017383
    2  -0.0000000   0.0000000  -0.0000000  -0.0000000   0.0000000  -0.0000000
    3  -0.0021228  -0.0016992  -0.0003031  -0.0002875  -0.0003852   0.0010807
            7           8           9          10          11          12
    1   0.0089339   0.0035125   0.0000902  -0.0030144  -0.0060236   0.0024780
    2   0.0000000   0.0000000   0.0000000   0.0000000  -0.0000000   0.0000000
    3   0.0021277  -0.0022459  -0.0078451  -0.0043103  -0.0000750   0.0160656
 Max gradient component =       1.607E-02
 RMS gradient           =       3.929E-03
 Gradient time:  CPU 88.67 s  wall 22.27 s
 Geometry Optimization Parameters
   NAtoms,    NIC,     NZ,  NCons,   NDum,   NFix, NCnnct, MaxDiis
       12      78      12       0       0       0       0       0


** GEOMETRY OPTIMIZATION IN DELOCALIZED INTERNAL COORDINATES **
   Searching for a Minimum

   Optimization Cycle:   1

                       Coordinates (Angstroms)
     ATOM                X               Y               Z
      1  C         0.0000000000    0.0000000000    0.0000000000
      2  C         0.0000000000    0.0000000000    1.3948300000
      3  C         1.2079582140    0.0000000000    2.0922450000
      4  C         2.4159164279    0.0000000000    1.3948300000
      5  C         2.4159164279    0.0000000000    0.0000000000
      6  C         1.2079582140    0.0000000000   -0.6974150000
      7  Cl       -1.4903431174    0.0000000000   -0.8604500000
      8  Br       -1.6373769104    0.0000000000    2.3401700000
      9  Cl        1.2079582140    0.0000000000    3.8131450000
     10  Br        4.0532933383    0.0000000000    2.3401700000
     11  Br        4.0532933383    0.0000000000   -0.9453400000
     12  I         1.2079582140    0.0000000000   -2.7762750000
   Point Group: c1    Number of degrees of freedom:    30


   Energy is -15791.046120345


 Attempting to generate delocalized internal coordinates
 Initial Hessian constructed with Jon Baker's OPTIMIZE code

 21 Hessian modes will be used to form the next step
  Hessian Eigenvalues:
     0.124424    0.201019    0.201019    0.201019    0.250000    0.250000
     0.250000    0.250000    0.250000    0.250000    0.250000    0.250000
     0.250000    0.334879    0.334879    0.426727    0.426727    0.464882
     0.464882    0.464882    0.464882

 Minimum search - taking simple RFO step
 Searching for Lamda that Minimizes Along All modes
 Value Taken    Lamda =  -0.00491114
 Step Taken.  Stepsize is  0.156171

                             Maximum     Tolerance    Cnvgd?
         Gradient           0.029926      0.000300      NO
         Displacement       0.094190      0.001200      NO
         Energy change     *********      0.000001      NO


 New Cartesian Coordinates Obtained by Inverse Iteration

 Displacement from previous Coordinates is:  0.251387
 ----------------------------------------------------------------
             Standard Nuclear Orientation (Angstroms)
    I     Atom           X                Y                Z
 ----------------------------------------------------------------
    1      C      -0.0017061192     0.0000000000    -0.0052213653
    2      C      -0.0015270806     0.0000000000     1.3974847087
    3      C       1.2112692413     0.0000000000     2.0989711094
    4      C       2.4256649792     0.0000000000     1.3978552347
    5      C       2.4296454185     0.0000000000    -0.0078940378
    6      C       1.2117272390     0.0000000000    -0.7225144463
    7      Cl     -1.5225947325     0.0000000000    -0.8393412504
    8      Br     -1.6472144268     0.0000000000     2.3498334002
    9      Cl      1.2096021312     0.0000000000     3.8320879536
   10      Br      4.0572324188     0.0000000000     2.3772001585
   11      Br      4.1031712602     0.0000000000    -0.9159051975
   12      I       1.1672620314     0.0000000000    -2.8666462679
 ----------------------------------------------------------------
 Nuclear Repulsion Energy =        3015.17546678 hartrees
 There are      114 alpha and      114 beta electrons
 Applying Cartesian multipole field
    Component          Value
    ---------          -----
     (2,0,0)        1.00000E-11
     (0,2,0)        2.00000E-11
     (0,0,2)       -3.00000E-11
 Nucleus-field energy     =    -0.0000000724 hartrees
 Requested basis set is 6-311++G(d,p)
 There are 143 shells and 398 basis functions
 A cutoff of  1.0D-11 yielded   6484 shell pairs
 There are     56640 function pairs (     62537 Cartesian)
 Smallest overlap matrix eigenvalue = 3.23E-07

 Q-Chem warning in module stvman/mkSTV.C, line 318:

 Overlap eigenvalue is smaller than square root of threshold
 Use THRESH >= 12 to get rid of this warning

 Linear dependence detected in AO basis
 Tighter screening thresholds may be required for diffuse basis sets
 Use S2THRESH > 14 and THRESH = 14 in case of SCF convergence issues
 Number of orthogonalized atomic orbitals = 396
 Maximum deviation from orthogonality = 2.997E-10
 Guess MOs from SCF MO coefficient file

 -----------------------------------------------------------------------
  General SCF calculation program by
  Eric Jon Sundstrom, Paul Horn, Yuezhi Mao, Dmitri Zuev, Alec White,
  David Stuck, Shaama M.S., Shane Yost, Joonho Lee, David Small,
  Daniel Levine, Susi Lehtola, Hugh Burton, Evgeny Epifanovsky,
  Bang C. Huynh
 -----------------------------------------------------------------------
 Exchange:     0.2000 Hartree-Fock + 0.0800 Slater + 0.7200 B88
 Correlation:  0.1900 VWN1RPA + 0.8100 LYP
 Using SG-1 standard quadrature grid
 using 4 threads for integral computing
 -------------------------------------------------------
 OpenMP Integral computing Module                
 Release: version 2.0, May 2017, Q-Chem Inc. Pleasanton 
 -------------------------------------------------------
 A restricted SCF calculation will be
 performed using DIIS
 SCF converges when DIIS error is below 1.0e-08
 ---------------------------------------
  Cycle       Energy         DIIS error
 ---------------------------------------
    1  -15791.0451192579      4.55e-04  
    2  -15791.0465118833      2.30e-04  
    3  -15791.0450092370      3.50e-04  
    4  -15791.0476312914      2.92e-05  
    5  -15791.0476455567      1.11e-05  
    6  -15791.0476477432      4.04e-06  
    7  -15791.0476480139      1.53e-06  
    8  -15791.0476480564      4.10e-07  
    9  -15791.0476480593      9.09e-08  
   10  -15791.0476480589      4.82e-08  
   11  -15791.0476480594      2.42e-08  
   12  -15791.0476480593      3.75e-09  Convergence criterion met
 ---------------------------------------
 SCF time:   CPU 232.59s  wall 62.00s 
 SCF   energy in the final basis set =   -15791.0476480593
 Total energy in the final basis set =   -15791.0476480593

 --------------------------------------------------------------

                    Orbital Energies (a.u.)
 --------------------------------------------------------------

 Alpha MOs
 -- Occupied --
********-482.8580-482.8578-482.8573-176.3217-165.7256-165.7233-165.7231
********-101.5838 -62.5108 -62.5106 -62.5101 -56.3316 -56.3314 -56.3309
-56.3274 -56.3272 -56.3270 -56.3268 -56.3267 -56.3263 -35.8181 -31.3117
-31.3053 -31.3048 -22.9621 -22.9607 -22.9603 -22.9558 -22.9558 -10.2906
-10.2898 -10.2853 -10.2820 -10.2814 -10.2752  -9.4990  -9.4988  -8.7196
 -8.7195  -8.7189  -7.2638  -7.2637  -7.2539  -7.2537  -7.2529  -7.2527
 -6.5520  -6.5517  -6.5513  -6.5381  -6.5379  -6.5374  -6.5369  -6.5369
 -6.5363  -6.3673  -4.7805  -4.7649  -4.7639  -2.6626  -2.6624  -2.6619
 -2.6591  -2.6588  -2.6584  -2.6581  -2.6580  -2.6575  -2.6470  -2.6469
 -2.6469  -2.6469  -2.6464  -2.6463  -2.0461  -2.0415  -2.0408  -2.0273
 -2.0272  -0.9610  -0.9165  -0.8912  -0.8471  -0.8293  -0.8158  -0.7659
 -0.7404  -0.6841  -0.6316  -0.6184  -0.5570  -0.5245  -0.4718  -0.4684
 -0.4624  -0.4516  -0.4138  -0.4050  -0.3946  -0.3922  -0.3588  -0.3580
 -0.3442  -0.3399  -0.3373  -0.3208  -0.3068  -0.3001  -0.2996  -0.2682
 -0.2674  -0.2645
 -- Virtual --
 -0.1014  -0.0715  -0.0694  -0.0486  -0.0388  -0.0137  -0.0043   0.0127
  0.0131   0.0231   0.0279   0.0406   0.0434   0.0542   0.0599   0.0610
  0.0658   0.0669   0.0690   0.0720   0.0782   0.0810   0.0906   0.0933
  0.0950   0.0992   0.1073   0.1124   0.1180   0.1311   0.1340   0.1437
  0.1459   0.1540   0.1608   0.1672   0.1703   0.1733   0.1797   0.1817
  0.1851   0.1976   0.2068   0.2114   0.2188   0.2220   0.2240   0.2327
  0.2368   0.2510   0.2597   0.2610   0.2685   0.2760   0.2797   0.2828
  0.2974   0.3170   0.3737   0.3791   0.3860   0.3881   0.3957   0.4038
  0.4168   0.4177   0.4247   0.4268   0.4398   0.4413   0.4456   0.4528
  0.4673   0.4696   0.4803   0.4901   0.4934   0.5004   0.5023   0.5095
  0.5118   0.5208   0.5345   0.5374   0.5448   0.5518   0.5567   0.5617
  0.5691   0.5724   0.5818   0.5893   0.5943   0.6159   0.6183   0.6488
  0.6695   0.6795   0.7017   0.7080   0.7177   0.7257   0.7511   0.7538
  0.7602   0.7698   0.8090   0.8142   0.8234   0.8274   0.8364   0.8389
  0.8403   0.8492   0.8499   0.8631   0.8835   0.8899   0.9208   0.9280
  0.9364   0.9396   0.9512   0.9662   0.9877   1.0278   1.0539   1.0792
  1.0978   1.1004   1.1568   1.1876   1.2018   1.2064   1.2350   1.2354
  1.2535   1.2579   1.2817   1.3389   1.3620   1.4191   1.4270   1.4454
  1.4667   1.4705   1.5522   1.5867   1.5999   1.7210   1.7298   1.7421
  1.7597   1.8122   1.8164   1.8369   1.8426   1.9027   1.9854   2.0073
  2.0259   2.0442   2.0443   2.0986   2.1085   2.1449   2.1648   2.2063
  2.2355   2.2441   2.2462   2.2485   2.2651   2.2782   2.2971   2.3176
  2.3397   2.4186   2.4670   2.4719   2.5623   2.5703   2.5714   2.7146
  2.7191   2.8252   2.8298   2.8414   2.9451   3.0043   3.0369   3.0509
  3.0692   3.1696   3.1933   3.4043   3.4271   3.6315   3.8102   3.8415
  3.9537   3.9805   3.9899   3.9941   4.0006   4.0101   4.0361   4.0480
  4.0667   4.0732   4.0757   4.1080   4.1315   4.2009   4.2413   4.2742
  4.2780   4.3714   4.4040   4.4323   4.5099   4.7930   6.0222   6.1095
  6.1461   6.6791   6.7725   6.8227   7.5349   7.5480   7.5734   7.6428
  7.6620   7.6680   7.7139   7.7407   7.7899   9.7487   9.7915  23.1835
 23.7489  23.7608  23.8993  23.9128  23.9839  25.8090  25.8263  26.1739
 26.2279  26.6163  26.6372  27.9102  28.3562  28.4160  28.4246  28.5248
 28.5515  28.5524  28.6142  28.7212  47.9443  48.0228  48.0660 127.8936
127.9458 127.9673 151.6970 215.7380 215.7882 289.7307 289.7446 289.7706
289.8408 289.8568 289.8700 289.9363 289.9656 290.01151020.74681020.8455
********1901.8618
 --------------------------------------------------------------

          Ground-State Mulliken Net Atomic Charges

     Atom                 Charge (a.u.)
  ----------------------------------------
      1 C                     0.027102
      2 C                    -0.517779
      3 C                     0.172378
      4 C                    -0.042089
      5 C                    -0.409087
      6 C                     0.168028
      7 Cl                    0.575274
      8 Br                   -0.225337
      9 Cl                    0.560398
     10 Br                   -0.186588
     11 Br                   -0.237080
     12 I                     0.114781
  ----------------------------------------
  Sum of atomic charges =     0.000000

 -----------------------------------------------------------------
                    Cartesian Multipole Moments
 -----------------------------------------------------------------
    Charge (ESU x 10^10)
                -0.0000
    Dipole Moment (Debye)
         X       0.1489      Y      -0.0000      Z      -0.3525
       Tot       0.3826
    Quadrupole Moments (Debye-Ang)
        XX    -138.1284     XY      -0.0000     YY    -143.6613
        XZ      -0.9210     YZ       0.0000     ZZ    -137.5496
    Octopole Moments (Debye-Ang^2)
       XXX    -546.7875    XXY      -0.0000    XYY    -191.5886
       YYY      -0.0000    XXZ     -43.2282    XYZ      -0.0000
       YYZ     -49.1232    XZZ    -183.0105    YZZ       0.0000
       ZZZ    -163.5507
    Hexadecapole Moments (Debye-Ang^3)
      XXXX   -4840.0400   XXXY      -0.0000   XXYY    -901.2182
      XYYY      -0.0000   YYYY    -177.4361   XXXZ    -125.8764
      XXYZ      -0.0000   XYYZ     -44.0050   YYYZ      -0.0000
      XXZZ   -1492.5516   XYZZ       0.0000   YYZZ    -766.9312
      XZZZ    -150.4413   YZZZ       0.0000   ZZZZ   -4096.3526
 -----------------------------------------------------------------
 Calculating analytic gradient of the SCF energy
 Gradient of SCF Energy
            1           2           3           4           5           6
    1  -0.0041840   0.0006678   0.0000624  -0.0008647   0.0033883  -0.0009361
    2  -0.0000000  -0.0000000   0.0000000   0.0000000  -0.0000000   0.0000000
    3   0.0009427  -0.0004560   0.0017497   0.0010534   0.0015842  -0.0026813
            7           8           9          10          11          12
    1   0.0009155  -0.0007838   0.0005747   0.0006023   0.0027153  -0.0021578
    2  -0.0000000  -0.0000000  -0.0000000   0.0000000   0.0000000  -0.0000000
    3   0.0021106  -0.0002393  -0.0012781   0.0003139   0.0018673  -0.0049672
 Max gradient component =       4.967E-03
 RMS gradient           =       1.621E-03
 Gradient time:  CPU 86.62 s  wall 21.76 s
 Geometry Optimization Parameters
   NAtoms,    NIC,     NZ,  NCons,   NDum,   NFix, NCnnct, MaxDiis
       12      78      12       0       0       0       0       0

 Cartesian Hessian Update
 Hessian updated using BFGS update


** GEOMETRY OPTIMIZATION IN DELOCALIZED INTERNAL COORDINATES **
   Searching for a Minimum

   Optimization Cycle:   2

                       Coordinates (Angstroms)
     ATOM                X               Y               Z
      1  C        -0.0017061192    0.0000000000   -0.0052213653
      2  C        -0.0015270806    0.0000000000    1.3974847087
      3  C         1.2112692413    0.0000000000    2.0989711094
      4  C         2.4256649792    0.0000000000    1.3978552347
      5  C         2.4296454185    0.0000000000   -0.0078940378
      6  C         1.2117272390    0.0000000000   -0.7225144463
      7  Cl       -1.5225947325    0.0000000000   -0.8393412504
      8  Br       -1.6472144268    0.0000000000    2.3498334002
      9  Cl        1.2096021312    0.0000000000    3.8320879536
     10  Br        4.0572324188    0.0000000000    2.3772001585
     11  Br        4.1031712602    0.0000000000   -0.9159051975
     12  I         1.1672620314    0.0000000000   -2.8666462679
   Point Group: c1    Number of degrees of freedom:    30


   Energy is -15791.047648059

 Hessian updated using BFGS update

 11 Hessian modes will be used to form the next step
  Hessian Eigenvalues:
     0.133208    0.199476    0.201296    0.245596    0.293171    0.321009
     0.334905    0.426726    0.434420    0.461202    0.531950

 Minimum search - taking simple RFO step
 Searching for Lamda that Minimizes Along All modes
 Value Taken    Lamda =  -0.00062995
 Step Taken.  Stepsize is  0.042015

                             Maximum     Tolerance    Cnvgd?
         Gradient           0.008840      0.000300      NO
         Displacement       0.024027      0.001200      NO
         Energy change     -0.001528      0.000001      NO


 New Cartesian Coordinates Obtained by Inverse Iteration

 Displacement from previous Coordinates is:  0.099276
 ----------------------------------------------------------------
             Standard Nuclear Orientation (Angstroms)
    I     Atom           X                Y                Z
 ----------------------------------------------------------------
    1      C      -0.0024367732     0.0000000000    -0.0046294557
    2      C      -0.0033288852     0.0000000000     1.3989378165
    3      C       1.2109008659     0.0000000000     2.0994918167
    4      C       2.4268043738     0.0000000000     1.3984872367
    5      C       2.4254778088     0.0000000000    -0.0063926309
    6      C       1.2114581308     0.0000000000    -0.7144841248
    7      Cl     -1.5186384834     0.0000000000    -0.8531593736
    8      Br     -1.6449709332     0.0000000000     2.3572077474
    9      Cl      1.2051086956     0.0000000000     3.8347632787
   10      Br      4.0585857227     0.0000000000     2.3761648013
   11      Br      4.0802219145     0.0000000000    -0.9436632195
   12      I       1.1933499237     0.0000000000    -2.8468138927
 ----------------------------------------------------------------
 Nuclear Repulsion Energy =        3021.39488890 hartrees
 There are      114 alpha and      114 beta electrons
 Applying Cartesian multipole field
    Component          Value
    ---------          -----
     (2,0,0)        1.00000E-11
     (0,2,0)        2.00000E-11
     (0,0,2)       -3.00000E-11
 Nucleus-field energy     =    -0.0000000722 hartrees
 Requested basis set is 6-311++G(d,p)
 There are 143 shells and 398 basis functions
 A cutoff of  1.0D-11 yielded   6484 shell pairs
 There are     56673 function pairs (     62578 Cartesian)
 Smallest overlap matrix eigenvalue = 3.19E-07

 Q-Chem warning in module stvman/mkSTV.C, line 318:

 Overlap eigenvalue is smaller than square root of threshold
 Use THRESH >= 12 to get rid of this warning

 Linear dependence detected in AO basis
 Tighter screening thresholds may be required for diffuse basis sets
 Use S2THRESH > 14 and THRESH = 14 in case of SCF convergence issues
 Number of orthogonalized atomic orbitals = 396
 Maximum deviation from orthogonality = 1.608E-10
 Guess MOs from SCF MO coefficient file

 -----------------------------------------------------------------------
  General SCF calculation program by
  Eric Jon Sundstrom, Paul Horn, Yuezhi Mao, Dmitri Zuev, Alec White,
  David Stuck, Shaama M.S., Shane Yost, Joonho Lee, David Small,
  Daniel Levine, Susi Lehtola, Hugh Burton, Evgeny Epifanovsky,
  Bang C. Huynh
 -----------------------------------------------------------------------
 Exchange:     0.2000 Hartree-Fock + 0.0800 Slater + 0.7200 B88
 Correlation:  0.1900 VWN1RPA + 0.8100 LYP
 Using SG-1 standard quadrature grid
 using 4 threads for integral computing
 -------------------------------------------------------
 OpenMP Integral computing Module                
 Release: version 2.0, May 2017, Q-Chem Inc. Pleasanton 
 -------------------------------------------------------
 A restricted SCF calculation will be
 performed using DIIS
 SCF converges when DIIS error is below 1.0e-08
 ---------------------------------------
  Cycle       Energy         DIIS error
 ---------------------------------------
    1  -15791.0475743149      1.60e-04  
    2  -15791.0478554267      6.02e-05  
    3  -15791.0477022105      1.04e-04  
    4  -15791.0479278827      1.17e-05  
    5  -15791.0479305512      3.49e-06  
    6  -15791.0479307645      1.03e-06  
    7  -15791.0479307840      2.55e-07  
    8  -15791.0479307847      1.48e-07  
    9  -15791.0479307851      4.16e-08  
   10  -15791.0479307850      1.03e-08  
   11  -15791.0479307842      4.33e-09  Convergence criterion met
 ---------------------------------------
 SCF time:   CPU 210.69s  wall 55.00s 
 SCF   energy in the final basis set =   -15791.0479307842
 Total energy in the final basis set =   -15791.0479307842

 --------------------------------------------------------------

                    Orbital Energies (a.u.)
 --------------------------------------------------------------

 Alpha MOs
 -- Occupied --
********-482.8581-482.8577-482.8575-176.3211-165.7250-165.7227-165.7225
********-101.5838 -62.5109 -62.5106 -62.5104 -56.3317 -56.3314 -56.3311
-56.3275 -56.3272 -56.3271 -56.3270 -56.3268 -56.3265 -35.8175 -31.3111
-31.3047 -31.3042 -22.9615 -22.9601 -22.9597 -22.9552 -22.9552 -10.2905
-10.2900 -10.2843 -10.2823 -10.2817 -10.2734  -9.4988  -9.4987  -8.7197
 -8.7195  -8.7192  -7.2637  -7.2637  -7.2537  -7.2536  -7.2528  -7.2526
 -6.5521  -6.5518  -6.5515  -6.5382  -6.5380  -6.5377  -6.5370  -6.5369
 -6.5365  -6.3669  -4.7800  -4.7645  -4.7635  -2.6627  -2.6625  -2.6622
 -2.6592  -2.6589  -2.6587  -2.6582  -2.6581  -2.6577  -2.6471  -2.6470
 -2.6470  -2.6469  -2.6466  -2.6465  -2.0456  -2.0410  -2.0403  -2.0269
 -2.0268  -0.9610  -0.9158  -0.8918  -0.8471  -0.8303  -0.8160  -0.7664
 -0.7408  -0.6849  -0.6323  -0.6179  -0.5576  -0.5245  -0.4718  -0.4687
 -0.4624  -0.4520  -0.4142  -0.4047  -0.3947  -0.3928  -0.3587  -0.3576
 -0.3444  -0.3404  -0.3379  -0.3208  -0.3078  -0.3003  -0.3001  -0.2683
 -0.2658  -0.2645
 -- Virtual --
 -0.1005  -0.0708  -0.0696  -0.0473  -0.0385  -0.0132  -0.0040   0.0124
  0.0126   0.0231   0.0278   0.0405   0.0434   0.0542   0.0601   0.0607
  0.0658   0.0669   0.0693   0.0722   0.0780   0.0808   0.0900   0.0934
  0.0953   0.0990   0.1074   0.1120   0.1180   0.1314   0.1336   0.1437
  0.1458   0.1540   0.1603   0.1665   0.1710   0.1738   0.1800   0.1849
  0.1853   0.1971   0.2078   0.2109   0.2186   0.2222   0.2239   0.2333
  0.2369   0.2508   0.2597   0.2612   0.2686   0.2775   0.2797   0.2830
  0.2984   0.3164   0.3733   0.3782   0.3853   0.3873   0.3952   0.4047
  0.4171   0.4180   0.4249   0.4278   0.4403   0.4435   0.4448   0.4528
  0.4667   0.4698   0.4783   0.4907   0.4951   0.5010   0.5043   0.5097
  0.5131   0.5203   0.5352   0.5373   0.5454   0.5524   0.5568   0.5615
  0.5706   0.5711   0.5817   0.5886   0.5960   0.6186   0.6189   0.6494
  0.6703   0.6792   0.7019   0.7097   0.7180   0.7270   0.7514   0.7545
  0.7607   0.7701   0.8089   0.8145   0.8239   0.8268   0.8364   0.8397
  0.8402   0.8494   0.8494   0.8640   0.8831   0.8898   0.9198   0.9289
  0.9358   0.9397   0.9509   0.9684   0.9868   1.0281   1.0551   1.0803
  1.0973   1.0989   1.1564   1.1891   1.2038   1.2061   1.2342   1.2356
  1.2542   1.2582   1.2805   1.3408   1.3637   1.4218   1.4264   1.4460
  1.4692   1.4748   1.5538   1.5870   1.5990   1.7219   1.7300   1.7431
  1.7606   1.8129   1.8169   1.8392   1.8422   1.9033   1.9850   2.0073
  2.0269   2.0446   2.0447   2.0971   2.1112   2.1447   2.1661   2.2061
  2.2369   2.2447   2.2476   2.2507   2.2651   2.2793   2.2970   2.3187
  2.3389   2.4203   2.4667   2.4714   2.5625   2.5702   2.5719   2.7146
  2.7197   2.8251   2.8305   2.8434   2.9454   3.0050   3.0382   3.0537
  3.0691   3.1714   3.1936   3.4044   3.4294   3.6340   3.8125   3.8416
  3.9533   3.9817   3.9901   3.9932   3.9981   4.0111   4.0415   4.0485
  4.0667   4.0697   4.0762   4.1086   4.1319   4.2034   4.2411   4.2762
  4.2793   4.3703   4.4041   4.4337   4.5157   4.7967   6.0236   6.1114
  6.1496   6.6809   6.7728   6.8214   7.5347   7.5479   7.5735   7.6424
  7.6610   7.6670   7.7172   7.7409   7.7901   9.7481   9.7906  23.1827
 23.7535  23.7629  23.9060  23.9163  23.9883  25.8085  25.8262  26.1710
 26.2280  26.6152  26.6387  27.9146  28.3576  28.4188  28.4260  28.5254
 28.5528  28.5531  28.6162  28.7232  47.9454  48.0231  48.0645 127.8949
127.9473 127.9697 151.7010 215.7374 215.7872 289.7304 289.7445 289.7708
289.8406 289.8574 289.8688 289.9385 289.9658 290.01181020.74831020.8459
********1901.8659
 --------------------------------------------------------------

          Ground-State Mulliken Net Atomic Charges

     Atom                 Charge (a.u.)
  ----------------------------------------
      1 C                     0.063288
      2 C                    -0.514856
      3 C                     0.169813
      4 C                    -0.028185
      5 C                    -0.404641
      6 C                     0.116994
      7 Cl                    0.573239
      8 Br                   -0.224877
      9 Cl                    0.561387
     10 Br                   -0.184877
     11 Br                   -0.240613
     12 I                     0.113329
  ----------------------------------------
  Sum of atomic charges =     0.000000

 -----------------------------------------------------------------
                    Cartesian Multipole Moments
 -----------------------------------------------------------------
    Charge (ESU x 10^10)
                -0.0000
    Dipole Moment (Debye)
         X       0.1787      Y       0.0000      Z      -0.3574
       Tot       0.3996
    Quadrupole Moments (Debye-Ang)
        XX    -138.1858     XY       0.0000     YY    -143.6252
        XZ      -1.1450     YZ       0.0000     ZZ    -137.5164
    Octopole Moments (Debye-Ang^2)
       XXX    -548.5143    XXY       0.0000    XYY    -191.8455
       YYY       0.0000    XXZ     -44.0866    XYZ      -0.0000
       YYZ     -49.2976    XZZ    -182.6098    YZZ       0.0000
       ZZZ    -163.4480
    Hexadecapole Moments (Debye-Ang^3)
      XXXX   -4837.5294   XXXY       0.0000   XXYY    -899.0342
      XYYY       0.0000   YYYY    -177.3442   XXXZ    -118.6278
      XXYZ       0.0000   XYYZ     -41.0135   YYYZ       0.0000
      XXZZ   -1485.1617   XYZZ      -0.0000   YYZZ    -765.6557
      XZZZ    -145.0742   YZZZ       0.0000   ZZZZ   -4092.0129
 -----------------------------------------------------------------
 Calculating analytic gradient of the SCF energy
 Gradient of SCF Energy
            1           2           3           4           5           6
    1  -0.0017637   0.0004708  -0.0001761  -0.0001816   0.0004297   0.0005801
    2   0.0000000   0.0000000   0.0000000   0.0000000  -0.0000000  -0.0000000
    3  -0.0004573   0.0001725   0.0014645   0.0001150  -0.0002943  -0.0001731
            7           8           9          10          11          12
    1   0.0002947  -0.0002632  -0.0001597   0.0004628  -0.0003939   0.0007000
    2  -0.0000000  -0.0000000   0.0000000  -0.0000000  -0.0000000  -0.0000000
    3   0.0001362   0.0007295  -0.0003554   0.0009184  -0.0011932  -0.0010628
 Max gradient component =       1.764E-03
 RMS gradient           =       5.663E-04
 Gradient time:  CPU 86.75 s  wall 21.79 s
 Geometry Optimization Parameters
   NAtoms,    NIC,     NZ,  NCons,   NDum,   NFix, NCnnct, MaxDiis
       12      78      12       0       0       0       0       0

 Cartesian Hessian Update
 Hessian updated using BFGS update


** GEOMETRY OPTIMIZATION IN DELOCALIZED INTERNAL COORDINATES **
   Searching for a Minimum

   Optimization Cycle:   3

                       Coordinates (Angstroms)
     ATOM                X               Y               Z
      1  C        -0.0024367732    0.0000000000   -0.0046294557
      2  C        -0.0033288852    0.0000000000    1.3989378165
      3  C         1.2109008659    0.0000000000    2.0994918167
      4  C         2.4268043738    0.0000000000    1.3984872367
      5  C         2.4254778088    0.0000000000   -0.0063926309
      6  C         1.2114581308    0.0000000000   -0.7144841248
      7  Cl       -1.5186384834    0.0000000000   -0.8531593736
      8  Br       -1.6449709332    0.0000000000    2.3572077474
      9  Cl        1.2051086956    0.0000000000    3.8347632787
     10  Br        4.0585857227    0.0000000000    2.3761648013
     11  Br        4.0802219145    0.0000000000   -0.9436632195
     12  I         1.1933499237    0.0000000000   -2.8468138927
   Point Group: c1    Number of degrees of freedom:    30


   Energy is -15791.047930784

 Hessian updated using BFGS update

 14 Hessian modes will be used to form the next step
  Hessian Eigenvalues:
     0.120942    0.198668    0.201004    0.201260    0.246069    0.248749
     0.316214    0.334798    0.360671    0.426469    0.440558    0.449031
     0.464773    0.553761

 Minimum search - taking simple RFO step
 Searching for Lamda that Minimizes Along All modes
 Value Taken    Lamda =  -0.00008886
 Step Taken.  Stepsize is  0.019420

                             Maximum     Tolerance    Cnvgd?
         Gradient           0.003702      0.000300      NO
         Displacement       0.009741      0.001200      NO
         Energy change     -0.000283      0.000001      NO


 New Cartesian Coordinates Obtained by Inverse Iteration

 Displacement from previous Coordinates is:  0.038868
 ----------------------------------------------------------------
             Standard Nuclear Orientation (Angstroms)
    I     Atom           X                Y                Z
 ----------------------------------------------------------------
    1      C      -0.0005955421     0.0000000000    -0.0039985183
    2      C      -0.0032345291     0.0000000000     1.3981524375
    3      C       1.2109712564     0.0000000000     2.0981304332
    4      C       2.4260545682     0.0000000000     1.3970951973
    5      C       2.4249063447     0.0000000000    -0.0057631189
    6      C       1.2114268764     0.0000000000    -0.7127106563
    7      Cl     -1.5162068521     0.0000000000    -0.8546229803
    8      Br     -1.6464060841     0.0000000000     2.3505251297
    9      Cl      1.2072387449     0.0000000000     3.8339127967
   10      Br      4.0597546632     0.0000000000     2.3670070344
   11      Br      4.0839369568     0.0000000000    -0.9332865252
   12      I       1.1846859575     0.0000000000    -2.8385312299
 ----------------------------------------------------------------
 Nuclear Repulsion Energy =        3024.52008873 hartrees
 There are      114 alpha and      114 beta electrons
 Applying Cartesian multipole field
    Component          Value
    ---------          -----
     (2,0,0)        1.00000E-11
     (0,2,0)        2.00000E-11
     (0,0,2)       -3.00000E-11
 Nucleus-field energy     =    -0.0000000716 hartrees
 Requested basis set is 6-311++G(d,p)
 There are 143 shells and 398 basis functions
 A cutoff of  1.0D-11 yielded   6486 shell pairs
 There are     56696 function pairs (     62605 Cartesian)
 Smallest overlap matrix eigenvalue = 3.16E-07

 Q-Chem warning in module stvman/mkSTV.C, line 318:

 Overlap eigenvalue is smaller than square root of threshold
 Use THRESH >= 12 to get rid of this warning

 Linear dependence detected in AO basis
 Tighter screening thresholds may be required for diffuse basis sets
 Use S2THRESH > 14 and THRESH = 14 in case of SCF convergence issues
 Number of orthogonalized atomic orbitals = 396
 Maximum deviation from orthogonality = 1.919E-10
 Guess MOs from SCF MO coefficient file

 -----------------------------------------------------------------------
  General SCF calculation program by
  Eric Jon Sundstrom, Paul Horn, Yuezhi Mao, Dmitri Zuev, Alec White,
  David Stuck, Shaama M.S., Shane Yost, Joonho Lee, David Small,
  Daniel Levine, Susi Lehtola, Hugh Burton, Evgeny Epifanovsky,
  Bang C. Huynh
 -----------------------------------------------------------------------
 Exchange:     0.2000 Hartree-Fock + 0.0800 Slater + 0.7200 B88
 Correlation:  0.1900 VWN1RPA + 0.8100 LYP
 Using SG-1 standard quadrature grid
 using 4 threads for integral computing
 -------------------------------------------------------
 OpenMP Integral computing Module                
 Release: version 2.0, May 2017, Q-Chem Inc. Pleasanton 
 -------------------------------------------------------
 A restricted SCF calculation will be
 performed using DIIS
 SCF converges when DIIS error is below 1.0e-08
 ---------------------------------------
  Cycle       Energy         DIIS error
 ---------------------------------------
    1  -15791.0479039527      6.15e-05  
    2  -15791.0479426388      2.50e-05  
    3  -15791.0479204522      4.06e-05  
    4  -15791.0479553785      4.71e-06  
    5  -15791.0479558003      1.64e-06  
    6  -15791.0479558449      6.31e-07  
    7  -15791.0479558515      2.46e-07  
    8  -15791.0479558529      5.84e-08  
    9  -15791.0479558530      1.78e-08  
   10  -15791.0479558522      5.75e-09  Convergence criterion met
 ---------------------------------------
 SCF time:   CPU 193.44s  wall 51.00s 
 SCF   energy in the final basis set =   -15791.0479558522
 Total energy in the final basis set =   -15791.0479558522

 --------------------------------------------------------------

                    Orbital Energies (a.u.)
 --------------------------------------------------------------

 Alpha MOs
 -- Occupied --
********-482.8581-482.8577-482.8574-176.3210-165.7248-165.7226-165.7224
********-101.5837 -62.5109 -62.5106 -62.5103 -56.3317 -56.3313 -56.3310
-56.3275 -56.3272 -56.3271 -56.3269 -56.3267 -56.3265 -35.8174 -31.3110
-31.3046 -31.3041 -22.9613 -22.9599 -22.9596 -22.9551 -22.9551 -10.2900
-10.2898 -10.2838 -10.2818 -10.2815 -10.2729  -9.4987  -9.4986  -8.7198
 -8.7195  -8.7191  -7.2636  -7.2636  -7.2536  -7.2535  -7.2527  -7.2525
 -6.5521  -6.5517  -6.5515  -6.5382  -6.5379  -6.5376  -6.5371  -6.5369
 -6.5365  -6.3668  -4.7799  -4.7645  -4.7634  -2.6628  -2.6624  -2.6621
 -2.6592  -2.6588  -2.6586  -2.6583  -2.6580  -2.6577  -2.6472  -2.6470
 -2.6470  -2.6469  -2.6466  -2.6465  -2.0456  -2.0409  -2.0402  -2.0269
 -2.0267  -0.9615  -0.9158  -0.8922  -0.8474  -0.8305  -0.8164  -0.7668
 -0.7410  -0.6853  -0.6324  -0.6179  -0.5581  -0.5245  -0.4718  -0.4691
 -0.4624  -0.4522  -0.4143  -0.4048  -0.3950  -0.3930  -0.3586  -0.3578
 -0.3444  -0.3407  -0.3379  -0.3210  -0.3074  -0.3003  -0.3002  -0.2683
 -0.2657  -0.2642
 -- Virtual --
 -0.0997  -0.0707  -0.0692  -0.0465  -0.0382  -0.0127  -0.0039   0.0126
  0.0126   0.0231   0.0278   0.0405   0.0434   0.0542   0.0603   0.0608
  0.0657   0.0669   0.0695   0.0723   0.0780   0.0809   0.0904   0.0934
  0.0952   0.0991   0.1074   0.1121   0.1180   0.1315   0.1337   0.1437
  0.1457   0.1540   0.1605   0.1665   0.1710   0.1736   0.1803   0.1847
  0.1853   0.1975   0.2079   0.2114   0.2192   0.2222   0.2242   0.2333
  0.2368   0.2509   0.2596   0.2615   0.2690   0.2780   0.2797   0.2830
  0.2988   0.3165   0.3734   0.3788   0.3855   0.3873   0.3950   0.4059
  0.4173   0.4182   0.4248   0.4281   0.4401   0.4437   0.4449   0.4529
  0.4682   0.4700   0.4793   0.4905   0.4953   0.5009   0.5033   0.5094
  0.5126   0.5211   0.5354   0.5374   0.5452   0.5535   0.5569   0.5612
  0.5713   0.5719   0.5815   0.5892   0.5959   0.6187   0.6202   0.6500
  0.6726   0.6792   0.7024   0.7102   0.7184   0.7271   0.7516   0.7554
  0.7612   0.7714   0.8087   0.8147   0.8242   0.8274   0.8366   0.8401
  0.8407   0.8496   0.8497   0.8642   0.8830   0.8902   0.9199   0.9294
  0.9360   0.9399   0.9511   0.9695   0.9879   1.0286   1.0554   1.0820
  1.0978   1.0994   1.1563   1.1891   1.2046   1.2061   1.2350   1.2361
  1.2546   1.2585   1.2808   1.3418   1.3644   1.4222   1.4267   1.4476
  1.4702   1.4762   1.5543   1.5877   1.6002   1.7228   1.7305   1.7443
  1.7619   1.8140   1.8179   1.8403   1.8431   1.9043   1.9854   2.0073
  2.0279   2.0448   2.0461   2.0993   2.1104   2.1462   2.1666   2.2070
  2.2386   2.2449   2.2495   2.2510   2.2653   2.2812   2.2977   2.3197
  2.3404   2.4207   2.4678   2.4719   2.5628   2.5707   2.5724   2.7149
  2.7200   2.8255   2.8310   2.8455   2.9464   3.0057   3.0394   3.0568
  3.0701   3.1731   3.1953   3.4065   3.4302   3.6369   3.8138   3.8431
  3.9536   3.9813   3.9900   3.9938   3.9987   4.0117   4.0406   4.0489
  4.0670   4.0720   4.0761   4.1092   4.1331   4.2044   4.2414   4.2771
  4.2800   4.3714   4.4044   4.4336   4.5179   4.7993   6.0241   6.1124
  6.1518   6.6812   6.7732   6.8232   7.5349   7.5479   7.5737   7.6435
  7.6623   7.6678   7.7159   7.7415   7.7916   9.7481   9.7906  23.1825
 23.7566  23.7660  23.9111  23.9204  23.9937  25.8087  25.8263  26.1725
 26.2276  26.6160  26.6396  27.9163  28.3580  28.4199  28.4270  28.5255
 28.5532  28.5534  28.6169  28.7242  47.9455  48.0233  48.0662 127.8953
127.9480 127.9707 151.7025 215.7374 215.7873 289.7308 289.7445 289.7710
289.8416 289.8576 289.8700 289.9382 289.9664 290.01331020.74841020.8462
********1901.8675
 --------------------------------------------------------------

          Ground-State Mulliken Net Atomic Charges

     Atom                 Charge (a.u.)
  ----------------------------------------
      1 C                     0.061573
      2 C                    -0.512373
      3 C                     0.184315
      4 C                    -0.039019
      5 C                    -0.405916
      6 C                     0.115640
      7 Cl                    0.572924
      8 Br                   -0.224821
      9 Cl                    0.560846
     10 Br                   -0.185578
     11 Br                   -0.240778
     12 I                     0.113188
  ----------------------------------------
  Sum of atomic charges =     0.000000

 -----------------------------------------------------------------
                    Cartesian Multipole Moments
 -----------------------------------------------------------------
    Charge (ESU x 10^10)
                -0.0000
    Dipole Moment (Debye)
         X       0.1765      Y      -0.0000      Z      -0.3590
       Tot       0.4000
    Quadrupole Moments (Debye-Ang)
        XX    -138.0972     XY       0.0000     YY    -143.5910
        XZ      -1.0769     YZ      -0.0000     ZZ    -137.6465
    Octopole Moments (Debye-Ang^2)
       XXX    -547.4767    XXY       0.0000    XYY    -191.6703
       YYY      -0.0000    XXZ     -43.9447    XYZ      -0.0000
       YYZ     -49.4048    XZZ    -183.0151    YZZ      -0.0000
       ZZZ    -163.9107
    Hexadecapole Moments (Debye-Ang^3)
      XXXX   -4832.9977   XXXY       0.0000   XXYY    -899.0135
      XYYY       0.0000   YYYY    -177.2608   XXXZ    -121.5868
      XXYZ      -0.0000   XYYZ     -42.2732   YYYZ      -0.0000
      XXZZ   -1484.3432   XYZZ      -0.0000   YYZZ    -762.3991
      XZZZ    -147.8891   YZZZ      -0.0000   ZZZZ   -4076.4371
 -----------------------------------------------------------------
 Calculating analytic gradient of the SCF energy
 Gradient of SCF Energy
            1           2           3           4           5           6
    1  -0.0003083   0.0002797   0.0000479  -0.0000756  -0.0000433   0.0001115
    2   0.0000000  -0.0000000  -0.0000000   0.0000000  -0.0000000   0.0000000
    3  -0.0003178  -0.0003458   0.0005315  -0.0005664   0.0000794   0.0004708
            7           8           9          10          11          12
    1   0.0005112  -0.0000379   0.0000310   0.0000484  -0.0001176  -0.0004471
    2   0.0000000   0.0000000  -0.0000000  -0.0000000  -0.0000000  -0.0000000
    3  -0.0001224  -0.0000759  -0.0002025  -0.0005163   0.0004095   0.0006558
 Max gradient component =       6.558E-04
 RMS gradient           =       2.715E-04
 Gradient time:  CPU 87.18 s  wall 21.90 s
 Geometry Optimization Parameters
   NAtoms,    NIC,     NZ,  NCons,   NDum,   NFix, NCnnct, MaxDiis
       12      78      12       0       0       0       0       0

 Cartesian Hessian Update
 Hessian updated using BFGS update


** GEOMETRY OPTIMIZATION IN DELOCALIZED INTERNAL COORDINATES **
   Searching for a Minimum

   Optimization Cycle:   4

                       Coordinates (Angstroms)
     ATOM                X               Y               Z
      1  C        -0.0005955421    0.0000000000   -0.0039985183
      2  C        -0.0032345291    0.0000000000    1.3981524375
      3  C         1.2109712564    0.0000000000    2.0981304332
      4  C         2.4260545682    0.0000000000    1.3970951973
      5  C         2.4249063447    0.0000000000   -0.0057631189
      6  C         1.2114268764    0.0000000000   -0.7127106563
      7  Cl       -1.5162068521    0.0000000000   -0.8546229803
      8  Br       -1.6464060841    0.0000000000    2.3505251297
      9  Cl        1.2072387449    0.0000000000    3.8339127967
     10  Br        4.0597546632    0.0000000000    2.3670070344
     11  Br        4.0839369568    0.0000000000   -0.9332865252
     12  I         1.1846859575    0.0000000000   -2.8385312299
   Point Group: c1    Number of degrees of freedom:    30


   Energy is -15791.047955852

 Hessian updated using BFGS update

 16 Hessian modes will be used to form the next step
  Hessian Eigenvalues:
     0.130349    0.196879    0.201054    0.202150    0.243329    0.248930
     0.269357    0.312999    0.334724    0.403967    0.426642    0.435947
     0.463644    0.464872    0.494380    0.578674

 Minimum search - taking simple RFO step
 Searching for Lamda that Minimizes Along All modes
 Value Taken    Lamda =  -0.00001746
 Step Taken.  Stepsize is  0.006971

                             Maximum     Tolerance    Cnvgd?
         Gradient           0.001358      0.000300      NO
         Displacement       0.003625      0.001200      NO
         Energy change     -0.000025      0.000001      NO


 New Cartesian Coordinates Obtained by Inverse Iteration

 Displacement from previous Coordinates is:  0.015217
 ----------------------------------------------------------------
             Standard Nuclear Orientation (Angstroms)
    I     Atom           X                Y                Z
 ----------------------------------------------------------------
    1      C      -0.0008104836     0.0000000000    -0.0040882430
    2      C      -0.0032219972     0.0000000000     1.3981782052
    3      C       1.2110208068     0.0000000000     2.0976062681
    4      C       2.4262240441     0.0000000000     1.3971777062
    5      C       2.4250919669     0.0000000000    -0.0063614097
    6      C       1.2113591193     0.0000000000    -0.7139884648
    7      Cl     -1.5188404784     0.0000000000    -0.8513358067
    8      Br     -1.6457422074     0.0000000000     2.3515935502
    9      Cl      1.2074786134     0.0000000000     3.8336567131
   10      Br      4.0581125774     0.0000000000     2.3707616451
   11      Br      4.0839269257     0.0000000000    -0.9354362360
   12      I       1.1879334734     0.0000000000    -2.8418539277
 ----------------------------------------------------------------
 Nuclear Repulsion Energy =        3023.47456893 hartrees
 There are      114 alpha and      114 beta electrons
 Applying Cartesian multipole field
    Component          Value
    ---------          -----
     (2,0,0)        1.00000E-11
     (0,2,0)        2.00000E-11
     (0,0,2)       -3.00000E-11
 Nucleus-field energy     =    -0.0000000718 hartrees
 Requested basis set is 6-311++G(d,p)
 There are 143 shells and 398 basis functions
 A cutoff of  1.0D-11 yielded   6484 shell pairs
 There are     56673 function pairs (     62578 Cartesian)
 Smallest overlap matrix eigenvalue = 3.17E-07

 Q-Chem warning in module stvman/mkSTV.C, line 318:

 Overlap eigenvalue is smaller than square root of threshold
 Use THRESH >= 12 to get rid of this warning

 Linear dependence detected in AO basis
 Tighter screening thresholds may be required for diffuse basis sets
 Use S2THRESH > 14 and THRESH = 14 in case of SCF convergence issues
 Number of orthogonalized atomic orbitals = 396
 Maximum deviation from orthogonality = 1.859E-10
 Guess MOs from SCF MO coefficient file

 -----------------------------------------------------------------------
  General SCF calculation program by
  Eric Jon Sundstrom, Paul Horn, Yuezhi Mao, Dmitri Zuev, Alec White,
  David Stuck, Shaama M.S., Shane Yost, Joonho Lee, David Small,
  Daniel Levine, Susi Lehtola, Hugh Burton, Evgeny Epifanovsky,
  Bang C. Huynh
 -----------------------------------------------------------------------
 Exchange:     0.2000 Hartree-Fock + 0.0800 Slater + 0.7200 B88
 Correlation:  0.1900 VWN1RPA + 0.8100 LYP
 Using SG-1 standard quadrature grid
 using 4 threads for integral computing
 -------------------------------------------------------
 OpenMP Integral computing Module                
 Release: version 2.0, May 2017, Q-Chem Inc. Pleasanton 
 -------------------------------------------------------
 A restricted SCF calculation will be
 performed using DIIS
 SCF converges when DIIS error is below 1.0e-08
 ---------------------------------------
  Cycle       Energy         DIIS error
 ---------------------------------------
    1  -15791.0479545790      2.43e-05  
    2  -15791.0479622512      9.24e-06  
    3  -15791.0479584648      1.62e-05  
    4  -15791.0479640011      1.53e-06  
    5  -15791.0479640490      4.19e-07  
    6  -15791.0479640504      2.20e-07  
    7  -15791.0479640526      6.54e-08  
    8  -15791.0479640526      2.37e-08  
    9  -15791.0479640506      4.62e-09  Convergence criterion met
 ---------------------------------------
 SCF time:   CPU 173.69s  wall 46.00s 
 SCF   energy in the final basis set =   -15791.0479640506
 Total energy in the final basis set =   -15791.0479640506

 --------------------------------------------------------------

                    Orbital Energies (a.u.)
 --------------------------------------------------------------

 Alpha MOs
 -- Occupied --
********-482.8581-482.8577-482.8575-176.3211-165.7250-165.7227-165.7225
********-101.5837 -62.5109 -62.5106 -62.5103 -56.3317 -56.3313 -56.3311
-56.3275 -56.3272 -56.3271 -56.3269 -56.3268 -56.3265 -35.8175 -31.3111
-31.3047 -31.3042 -22.9615 -22.9600 -22.9597 -22.9552 -22.9552 -10.2901
-10.2898 -10.2840 -10.2819 -10.2814 -10.2731  -9.4987  -9.4986  -8.7198
 -8.7195  -8.7192  -7.2635  -7.2635  -7.2536  -7.2534  -7.2527  -7.2524
 -6.5521  -6.5517  -6.5515  -6.5382  -6.5380  -6.5376  -6.5371  -6.5369
 -6.5365  -6.3669  -4.7800  -4.7645  -4.7635  -2.6628  -2.6624  -2.6622
 -2.6592  -2.6589  -2.6586  -2.6583  -2.6580  -2.6577  -2.6472  -2.6471
 -2.6470  -2.6469  -2.6466  -2.6465  -2.0457  -2.0410  -2.0403  -2.0269
 -2.0268  -0.9614  -0.9157  -0.8921  -0.8473  -0.8304  -0.8164  -0.7668
 -0.7409  -0.6852  -0.6324  -0.6180  -0.5580  -0.5245  -0.4718  -0.4690
 -0.4623  -0.4522  -0.4143  -0.4047  -0.3950  -0.3929  -0.3586  -0.3577
 -0.3444  -0.3405  -0.3379  -0.3210  -0.3074  -0.3003  -0.3002  -0.2683
 -0.2659  -0.2643
 -- Virtual --
 -0.1000  -0.0707  -0.0693  -0.0468  -0.0383  -0.0129  -0.0039   0.0126
  0.0126   0.0231   0.0278   0.0405   0.0434   0.0542   0.0602   0.0608
  0.0658   0.0669   0.0694   0.0723   0.0779   0.0809   0.0903   0.0934
  0.0952   0.0991   0.1074   0.1121   0.1180   0.1314   0.1337   0.1437
  0.1458   0.1540   0.1604   0.1666   0.1711   0.1736   0.1802   0.1847
  0.1852   0.1974   0.2078   0.2112   0.2190   0.2222   0.2242   0.2333
  0.2368   0.2508   0.2597   0.2614   0.2689   0.2778   0.2797   0.2830
  0.2987   0.3165   0.3735   0.3786   0.3855   0.3875   0.3952   0.4054
  0.4173   0.4181   0.4248   0.4279   0.4401   0.4436   0.4450   0.4529
  0.4677   0.4699   0.4791   0.4906   0.4952   0.5009   0.5035   0.5095
  0.5127   0.5209   0.5353   0.5374   0.5452   0.5535   0.5569   0.5613
  0.5710   0.5717   0.5816   0.5891   0.5959   0.6187   0.6197   0.6498
  0.6718   0.6793   0.7022   0.7101   0.7185   0.7270   0.7516   0.7552
  0.7610   0.7707   0.8088   0.8146   0.8243   0.8274   0.8365   0.8401
  0.8406   0.8496   0.8497   0.8641   0.8830   0.8902   0.9201   0.9292
  0.9361   0.9399   0.9509   0.9691   0.9876   1.0285   1.0553   1.0814
  1.0976   1.0994   1.1563   1.1890   1.2042   1.2061   1.2348   1.2362
  1.2545   1.2585   1.2808   1.3412   1.3641   1.4222   1.4270   1.4471
  1.4698   1.4755   1.5539   1.5876   1.5998   1.7226   1.7303   1.7441
  1.7617   1.8138   1.8177   1.8401   1.8429   1.9040   1.9853   2.0073
  2.0277   2.0448   2.0457   2.0986   2.1106   2.1457   2.1667   2.2069
  2.2381   2.2448   2.2491   2.2508   2.2653   2.2807   2.2976   2.3194
  2.3399   2.4205   2.4676   2.4719   2.5625   2.5706   2.5723   2.7149
  2.7199   2.8254   2.8308   2.8451   2.9462   3.0056   3.0392   3.0561
  3.0697   3.1726   3.1949   3.4061   3.4298   3.6362   3.8134   3.8427
  3.9535   3.9814   3.9900   3.9936   3.9986   4.0115   4.0408   4.0488
  4.0670   4.0713   4.0761   4.1091   4.1327   4.2040   4.2415   4.2768
  4.2798   4.3711   4.4044   4.4336   4.5172   4.7986   6.0239   6.1121
  6.1511   6.6812   6.7732   6.8227   7.5349   7.5479   7.5736   7.6432
  7.6619   7.6677   7.7163   7.7416   7.7912   9.7479   9.7906  23.1825
 23.7560  23.7653  23.9101  23.9195  23.9925  25.8087  25.8263  26.1723
 26.2277  26.6158  26.6380  27.9157  28.3578  28.4195  28.4266  28.5254
 28.5530  28.5533  28.6166  28.7238  47.9456  48.0233  48.0657 127.8951
127.9477 127.9703 151.7020 215.7372 215.7872 289.7307 289.7445 289.7709
289.8413 289.8576 289.8697 289.9383 289.9665 290.01291020.74841020.8462
********1901.8669
 --------------------------------------------------------------

          Ground-State Mulliken Net Atomic Charges

     Atom                 Charge (a.u.)
  ----------------------------------------
      1 C                     0.064100
      2 C                    -0.515786
      3 C                     0.178282
      4 C                    -0.034821
      5 C                    -0.405435
      6 C                     0.117726
      7 Cl                    0.572867
      8 Br                   -0.224954
      9 Cl                    0.560667
     10 Br                   -0.185489
     11 Br                   -0.240600
     12 I                     0.113443
  ----------------------------------------
  Sum of atomic charges =     0.000000

 -----------------------------------------------------------------
                    Cartesian Multipole Moments
 -----------------------------------------------------------------
    Charge (ESU x 10^10)
                -0.0000
    Dipole Moment (Debye)
         X       0.1789      Y      -0.0000      Z      -0.3588
       Tot       0.4010
    Quadrupole Moments (Debye-Ang)
        XX    -138.1113     XY       0.0000     YY    -143.6002
        XZ      -1.1030     YZ       0.0000     ZZ    -137.6119
    Octopole Moments (Debye-Ang^2)
       XXX    -547.8339    XXY       0.0000    XYY    -191.7298
       YYY      -0.0000    XXZ     -43.9396    XYZ       0.0000
       YYZ     -49.3778    XZZ    -182.8311    YZZ      -0.0000
       ZZZ    -163.8791
    Hexadecapole Moments (Debye-Ang^3)
      XXXX   -4834.7848   XXXY       0.0000   XXYY    -899.1116
      XYYY       0.0000   YYYY    -177.2812   XXXZ    -120.6354
      XXYZ       0.0000   XYYZ     -41.9058   YYYZ       0.0000
      XXZZ   -1484.5379   XYZZ       0.0000   YYZZ    -763.3439
      XZZZ    -146.9938   YZZZ       0.0000   ZZZZ   -4080.9249
 -----------------------------------------------------------------
 Calculating analytic gradient of the SCF energy
 Gradient of SCF Energy
            1           2           3           4           5           6
    1  -0.0003660   0.0001954   0.0000174  -0.0001220   0.0000461   0.0001320
    2  -0.0000000   0.0000000   0.0000000  -0.0000000   0.0000000   0.0000000
    3  -0.0000320  -0.0001716   0.0002394  -0.0001272  -0.0000035   0.0001091
            7           8           9          10          11          12
    1   0.0000548  -0.0000140   0.0001116  -0.0000344  -0.0000408   0.0000200
    2  -0.0000000  -0.0000000   0.0000000  -0.0000000   0.0000000   0.0000000
    3   0.0002630  -0.0000690  -0.0001597  -0.0000287  -0.0000200   0.0000002
 Max gradient component =       3.660E-04
 RMS gradient           =       1.108E-04
 Gradient time:  CPU 87.07 s  wall 21.87 s
 Geometry Optimization Parameters
   NAtoms,    NIC,     NZ,  NCons,   NDum,   NFix, NCnnct, MaxDiis
       12      78      12       0       0       0       0       0

 Cartesian Hessian Update
 Hessian updated using BFGS update


** GEOMETRY OPTIMIZATION IN DELOCALIZED INTERNAL COORDINATES **
   Searching for a Minimum

   Optimization Cycle:   5

                       Coordinates (Angstroms)
     ATOM                X               Y               Z
      1  C        -0.0008104836    0.0000000000   -0.0040882430
      2  C        -0.0032219972    0.0000000000    1.3981782052
      3  C         1.2110208068    0.0000000000    2.0976062681
      4  C         2.4262240441    0.0000000000    1.3971777062
      5  C         2.4250919669    0.0000000000   -0.0063614097
      6  C         1.2113591193    0.0000000000   -0.7139884648
      7  Cl       -1.5188404784    0.0000000000   -0.8513358067
      8  Br       -1.6457422074    0.0000000000    2.3515935502
      9  Cl        1.2074786134    0.0000000000    3.8336567131
     10  Br        4.0581125774    0.0000000000    2.3707616451
     11  Br        4.0839269257    0.0000000000   -0.9354362360
     12  I         1.1879334734    0.0000000000   -2.8418539277
   Point Group: c1    Number of degrees of freedom:    30


   Energy is -15791.047964051

 Hessian updated using BFGS update

 17 Hessian modes will be used to form the next step
  Hessian Eigenvalues:
     0.126493    0.197138    0.200145    0.201062    0.230912    0.245985
     0.249693    0.296944    0.312032    0.334715    0.411563    0.427122
     0.439930    0.454030    0.464326    0.515028    0.590295

 Minimum search - taking simple RFO step
 Searching for Lamda that Minimizes Along All modes
 Value Taken    Lamda =  -0.00000162
 Step Taken.  Stepsize is  0.002432

                             Maximum     Tolerance    Cnvgd?
         Gradient           0.000492      0.000300      NO
         Displacement       0.001364      0.001200      NO
         Energy change     -0.000008      0.000001      NO


 New Cartesian Coordinates Obtained by Inverse Iteration

 Displacement from previous Coordinates is:  0.005088
 ----------------------------------------------------------------
             Standard Nuclear Orientation (Angstroms)
    I     Atom           X                Y                Z
 ----------------------------------------------------------------
    1      C      -0.0006603279     0.0000000000    -0.0041030401
    2      C      -0.0034319609     0.0000000000     1.3984136836
    3      C       1.2109756675     0.0000000000     2.0975733150
    4      C       2.4264453384     0.0000000000     1.3973458168
    5      C       2.4251515523     0.0000000000    -0.0063921215
    6      C       1.2113403577     0.0000000000    -0.7141195226
    7      Cl     -1.5182056949     0.0000000000    -0.8528928352
    8      Br     -1.6453039962     0.0000000000     2.3530836750
    9      Cl      1.2066315749     0.0000000000     3.8339056221
   10      Br      4.0584150836     0.0000000000     2.3711077082
   11      Br      4.0839693083     0.0000000000    -0.9357715139
   12      I       1.1872054578     0.0000000000    -2.8422407875
 ----------------------------------------------------------------
 Nuclear Repulsion Energy =        3023.17129093 hartrees
 There are      114 alpha and      114 beta electrons
 Applying Cartesian multipole field
    Component          Value
    ---------          -----
     (2,0,0)        1.00000E-11
     (0,2,0)        2.00000E-11
     (0,0,2)       -3.00000E-11
 Nucleus-field energy     =    -0.0000000718 hartrees
 Requested basis set is 6-311++G(d,p)
 There are 143 shells and 398 basis functions
 A cutoff of  1.0D-11 yielded   6484 shell pairs
 There are     56673 function pairs (     62578 Cartesian)
 Smallest overlap matrix eigenvalue = 3.17E-07

 Q-Chem warning in module stvman/mkSTV.C, line 318:

 Overlap eigenvalue is smaller than square root of threshold
 Use THRESH >= 12 to get rid of this warning

 Linear dependence detected in AO basis
 Tighter screening thresholds may be required for diffuse basis sets
 Use S2THRESH > 14 and THRESH = 14 in case of SCF convergence issues
 Number of orthogonalized atomic orbitals = 396
 Maximum deviation from orthogonality = 1.848E-10
 Guess MOs from SCF MO coefficient file

 -----------------------------------------------------------------------
  General SCF calculation program by
  Eric Jon Sundstrom, Paul Horn, Yuezhi Mao, Dmitri Zuev, Alec White,
  David Stuck, Shaama M.S., Shane Yost, Joonho Lee, David Small,
  Daniel Levine, Susi Lehtola, Hugh Burton, Evgeny Epifanovsky,
  Bang C. Huynh
 -----------------------------------------------------------------------
 Exchange:     0.2000 Hartree-Fock + 0.0800 Slater + 0.7200 B88
 Correlation:  0.1900 VWN1RPA + 0.8100 LYP
 Using SG-1 standard quadrature grid
 using 4 threads for integral computing
 -------------------------------------------------------
 OpenMP Integral computing Module                
 Release: version 2.0, May 2017, Q-Chem Inc. Pleasanton 
 -------------------------------------------------------
 A restricted SCF calculation will be
 performed using DIIS
 SCF converges when DIIS error is below 1.0e-08
 ---------------------------------------
  Cycle       Energy         DIIS error
 ---------------------------------------
    1  -15791.0479631756      8.66e-06  
    2  -15791.0479644246      2.05e-06  
    3  -15791.0479642536      3.49e-06  
    4  -15791.0479645041      6.05e-07  
    5  -15791.0479645112      1.63e-07  
    6  -15791.0479645119      8.42e-08  
    7  -15791.0479645112      2.64e-08  
    8  -15791.0479645107      7.70e-09  Convergence criterion met
 ---------------------------------------
 SCF time:   CPU 155.01s  wall 41.00s 
 SCF   energy in the final basis set =   -15791.0479645107
 Total energy in the final basis set =   -15791.0479645107

 --------------------------------------------------------------

                    Orbital Energies (a.u.)
 --------------------------------------------------------------

 Alpha MOs
 -- Occupied --
********-482.8581-482.8577-482.8575-176.3211-165.7250-165.7227-165.7225
********-101.5836 -62.5110 -62.5106 -62.5103 -56.3317 -56.3313 -56.3311
-56.3276 -56.3272 -56.3271 -56.3269 -56.3268 -56.3265 -35.8175 -31.3111
-31.3047 -31.3042 -22.9615 -22.9600 -22.9597 -22.9552 -22.9552 -10.2902
-10.2898 -10.2841 -10.2820 -10.2815 -10.2731  -9.4987  -9.4985  -8.7198
 -8.7195  -8.7192  -7.2635  -7.2635  -7.2536  -7.2534  -7.2527  -7.2524
 -6.5522  -6.5517  -6.5515  -6.5383  -6.5380  -6.5377  -6.5371  -6.5369
 -6.5365  -6.3669  -4.7800  -4.7645  -4.7635  -2.6628  -2.6624  -2.6622
 -2.6593  -2.6589  -2.6587  -2.6583  -2.6580  -2.6577  -2.6472  -2.6471
 -2.6470  -2.6469  -2.6466  -2.6465  -2.0457  -2.0410  -2.0403  -2.0269
 -2.0268  -0.9613  -0.9156  -0.8920  -0.8473  -0.8304  -0.8163  -0.7668
 -0.7409  -0.6852  -0.6324  -0.6180  -0.5579  -0.5244  -0.4717  -0.4689
 -0.4622  -0.4521  -0.4143  -0.4047  -0.3950  -0.3929  -0.3586  -0.3577
 -0.3444  -0.3405  -0.3379  -0.3210  -0.3075  -0.3002  -0.3002  -0.2683
 -0.2659  -0.2643
 -- Virtual --
 -0.1001  -0.0708  -0.0693  -0.0469  -0.0383  -0.0129  -0.0040   0.0125
  0.0126   0.0231   0.0278   0.0405   0.0434   0.0542   0.0602   0.0608
  0.0658   0.0669   0.0694   0.0723   0.0779   0.0809   0.0903   0.0934
  0.0952   0.0990   0.1074   0.1121   0.1180   0.1314   0.1337   0.1437
  0.1457   0.1540   0.1604   0.1666   0.1711   0.1736   0.1802   0.1847
  0.1852   0.1974   0.2077   0.2112   0.2190   0.2221   0.2242   0.2333
  0.2368   0.2508   0.2597   0.2614   0.2689   0.2777   0.2797   0.2830
  0.2986   0.3164   0.3735   0.3786   0.3855   0.3876   0.3951   0.4054
  0.4173   0.4181   0.4248   0.4279   0.4402   0.4435   0.4449   0.4528
  0.4676   0.4699   0.4791   0.4905   0.4953   0.5009   0.5035   0.5095
  0.5127   0.5209   0.5352   0.5374   0.5452   0.5535   0.5569   0.5613
  0.5709   0.5717   0.5816   0.5891   0.5959   0.6186   0.6196   0.6498
  0.6717   0.6793   0.7022   0.7099   0.7183   0.7270   0.7516   0.7551
  0.7610   0.7708   0.8088   0.8147   0.8244   0.8273   0.8365   0.8401
  0.8405   0.8496   0.8496   0.8641   0.8830   0.8902   0.9199   0.9292
  0.9360   0.9398   0.9509   0.9689   0.9874   1.0284   1.0551   1.0814
  1.0975   1.0993   1.1563   1.1891   1.2041   1.2059   1.2346   1.2361
  1.2545   1.2584   1.2807   1.3408   1.3641   1.4224   1.4272   1.4469
  1.4698   1.4753   1.5538   1.5874   1.5997   1.7225   1.7302   1.7439
  1.7617   1.8137   1.8177   1.8401   1.8427   1.9039   1.9853   2.0073
  2.0275   2.0448   2.0456   2.0985   2.1106   2.1455   2.1667   2.2068
  2.2380   2.2448   2.2490   2.2506   2.2653   2.2805   2.2974   2.3192
  2.3397   2.4204   2.4676   2.4718   2.5623   2.5705   2.5722   2.7148
  2.7199   2.8254   2.8308   2.8450   2.9461   3.0055   3.0390   3.0558
  3.0695   3.1723   3.1946   3.4060   3.4296   3.6359   3.8132   3.8425
  3.9535   3.9814   3.9900   3.9936   3.9986   4.0115   4.0407   4.0488
  4.0669   4.0712   4.0761   4.1090   4.1327   4.2039   4.2414   4.2767
  4.2797   4.3710   4.4044   4.4336   4.5171   4.7984   6.0239   6.1120
  6.1511   6.6811   6.7731   6.8226   7.5349   7.5479   7.5736   7.6431
  7.6619   7.6676   7.7164   7.7416   7.7911   9.7477   9.7905  23.1825
 23.7559  23.7648  23.9099  23.9190  23.9920  25.8087  25.8262  26.1721
 26.2276  26.6155  26.6372  27.9156  28.3578  28.4194  28.4266  28.5254
 28.5530  28.5533  28.6166  28.7238  47.9455  48.0233  48.0656 127.8951
127.9477 127.9703 151.7019 215.7370 215.7871 289.7306 289.7445 289.7709
289.8413 289.8575 289.8696 289.9383 289.9665 290.01281020.74841020.8461
********1901.8668
 --------------------------------------------------------------

          Ground-State Mulliken Net Atomic Charges

     Atom                 Charge (a.u.)
  ----------------------------------------
      1 C                     0.064613
      2 C                    -0.515320
      3 C                     0.176755
      4 C                    -0.034672
      5 C                    -0.406306
      6 C                     0.118835
      7 Cl                    0.572882
      8 Br                   -0.224920
      9 Cl                    0.560579
     10 Br                   -0.185381
     11 Br                   -0.240558
     12 I                     0.113492
  ----------------------------------------
  Sum of atomic charges =     0.000000

 -----------------------------------------------------------------
                    Cartesian Multipole Moments
 -----------------------------------------------------------------
    Charge (ESU x 10^10)
                -0.0000
    Dipole Moment (Debye)
         X       0.1789      Y      -0.0000      Z      -0.3584
       Tot       0.4006
    Quadrupole Moments (Debye-Ang)
        XX    -138.1192     XY      -0.0000     YY    -143.6035
        XZ      -1.1045     YZ      -0.0000     ZZ    -137.6013
    Octopole Moments (Debye-Ang^2)
       XXX    -547.7789    XXY       0.0000    XYY    -191.7256
       YYY      -0.0000    XXZ     -43.9206    XYZ      -0.0000
       YYZ     -49.3809    XZZ    -182.8782    YZZ      -0.0000
       ZZZ    -163.8854
    Hexadecapole Moments (Debye-Ang^3)
      XXXX   -4834.4715   XXXY       0.0000   XXYY    -899.0586
      XYYY      -0.0000   YYYY    -177.2885   XXXZ    -120.5952
      XXYZ      -0.0000   XYYZ     -41.9303   YYYZ      -0.0000
      XXZZ   -1484.7059   XYZZ      -0.0000   YYZZ    -763.6494
      XZZZ    -147.1792   YZZZ      -0.0000   ZZZZ   -4082.5075
 -----------------------------------------------------------------
 Calculating analytic gradient of the SCF energy
 Gradient of SCF Energy
            1           2           3           4           5           6
    1  -0.0001580   0.0001148  -0.0000225  -0.0000223   0.0000204   0.0000197
    2   0.0000000   0.0000000  -0.0000000   0.0000000   0.0000000  -0.0000000
    3  -0.0000629   0.0000287   0.0001306  -0.0000267  -0.0000516   0.0000156
            7           8           9          10          11          12
    1   0.0000623   0.0000201  -0.0000175   0.0000578   0.0000045  -0.0000794
    2   0.0000000  -0.0000000  -0.0000000   0.0000000  -0.0000000  -0.0000000
    3  -0.0000179   0.0001435  -0.0000601   0.0000233  -0.0000631  -0.0000595
 Max gradient component =       1.580E-04
 RMS gradient           =       5.585E-05
 Gradient time:  CPU 86.82 s  wall 21.81 s
 Geometry Optimization Parameters
   NAtoms,    NIC,     NZ,  NCons,   NDum,   NFix, NCnnct, MaxDiis
       12      78      12       0       0       0       0       0

 Cartesian Hessian Update
 Hessian updated using BFGS update


** GEOMETRY OPTIMIZATION IN DELOCALIZED INTERNAL COORDINATES **
   Searching for a Minimum

   Optimization Cycle:   6

                       Coordinates (Angstroms)
     ATOM                X               Y               Z
      1  C        -0.0006603279    0.0000000000   -0.0041030401
      2  C        -0.0034319609    0.0000000000    1.3984136836
      3  C         1.2109756675    0.0000000000    2.0975733150
      4  C         2.4264453384    0.0000000000    1.3973458168
      5  C         2.4251515523    0.0000000000   -0.0063921215
      6  C         1.2113403577    0.0000000000   -0.7141195226
      7  Cl       -1.5182056949    0.0000000000   -0.8528928352
      8  Br       -1.6453039962    0.0000000000    2.3530836750
      9  Cl        1.2066315749    0.0000000000    3.8339056221
     10  Br        4.0584150836    0.0000000000    2.3711077082
     11  Br        4.0839693083    0.0000000000   -0.9357715139
     12  I         1.1872054578    0.0000000000   -2.8422407875
   Point Group: c1    Number of degrees of freedom:    30


   Energy is -15791.047964511

 Hessian updated using BFGS update

 18 Hessian modes will be used to form the next step
  Hessian Eigenvalues:
     0.132033    0.189881    0.201028    0.203031    0.206695    0.248491
     0.249741    0.264527    0.298386    0.334524    0.376818    0.417069
     0.428832    0.440203    0.463501    0.490761    0.566945    0.588748

 Minimum search - taking simple RFO step
 Searching for Lamda that Minimizes Along All modes
 Value Taken    Lamda =   0.00000000
 Step Taken.  Stepsize is  0.001085

                             Maximum     Tolerance    Cnvgd?
         Gradient           0.000212      0.000300     YES
         Displacement       0.000529      0.001200     YES
         Energy change     -0.000000      0.000001     YES


                       Distance Matrix (Angstroms)
             C (  1)   C (  2)   C (  3)   C (  4)   C (  5)   C (  6)
   C (  2)  1.402519
   C (  3)  2.425924  1.401289
   C (  4)  2.802660  2.429878  1.402742
   C (  5)  2.425813  2.805619  2.429176  1.403739
   C (  6)  1.404660  2.436897  2.811693  2.436138  1.405068
   Cl(  7)  1.738789  2.713470  4.019164  4.541348  4.033191  2.733071
   Br(  8)  2.874227  1.899247  2.867685  4.182413  4.704863  4.191438
   Cl(  9)  4.023414  2.719536  1.736338  2.724843  4.028980  4.548028
   Br( 10)  4.702948  4.176689  2.860548  1.900405  2.884451  4.198150
   Br( 11)  4.189535  4.706938  4.177951  2.861961  1.901426  2.881168
   I ( 12)  3.076695  4.404630  4.939871  4.416991  3.094277  2.128258
             Cl(  7)   Br(  8)   Cl(  9)   Br( 10)   Br( 11)
   Br(  8)  3.208495
   Cl(  9)  5.421330  3.213467
   Br( 10)  6.441497  5.703748  3.205066
   Br( 11)  5.602788  6.606144  5.570358  3.306978
   I ( 12)  3.358088  5.917306  6.676175  5.951710  3.467833

 Final energy is   -15791.047964510652     


 ******************************
 **  OPTIMIZATION CONVERGED  **
 ******************************

                       Coordinates (Angstroms)
     ATOM                X               Y               Z
      1  C        -0.0006603279    0.0000000000   -0.0041030401
      2  C        -0.0034319609    0.0000000000    1.3984136836
      3  C         1.2109756675    0.0000000000    2.0975733150
      4  C         2.4264453384    0.0000000000    1.3973458168
      5  C         2.4251515523    0.0000000000   -0.0063921215
      6  C         1.2113403577    0.0000000000   -0.7141195226
      7  Cl       -1.5182056949    0.0000000000   -0.8528928352
      8  Br       -1.6453039962    0.0000000000    2.3530836750
      9  Cl        1.2066315749    0.0000000000    3.8339056221
     10  Br        4.0584150836    0.0000000000    2.3711077082
     11  Br        4.0839693083    0.0000000000   -0.9357715139
     12  I         1.1872054578    0.0000000000   -2.8422407875

Z-matrix Print:
$molecule
0 1
I 
C  1 2.128258
C  2 1.404660 1 119.712944
C  3 1.402519 2 120.475931 1 -180.000000 0
C  4 1.401289 3 119.816699 2 -0.000000 0
C  5 1.402742 4 120.123992 3 -0.000000 0
C  6 1.403739 5 119.893275 4 -0.000000 0
Cl 5 1.736338 4 119.786579 3 -180.000000 0
Cl 3 1.738789 2 120.418244 1 -0.000000 0
Br 4 1.899247 3 120.289178 2 -180.000000 0
Br 6 1.900405 5 119.230282 4 -180.000000 0
Br 7 1.901426 6 119.207625 5 -180.000000 0
$end


 --------------------------------------------------------------

                    Orbital Energies (a.u.)
 --------------------------------------------------------------

 Alpha MOs
 -- Occupied --
********-482.8581-482.8577-482.8575-176.3211-165.7250-165.7227-165.7225
********-101.5836 -62.5110 -62.5106 -62.5103 -56.3317 -56.3313 -56.3311
-56.3276 -56.3272 -56.3271 -56.3269 -56.3268 -56.3265 -35.8175 -31.3111
-31.3047 -31.3042 -22.9615 -22.9600 -22.9597 -22.9552 -22.9552 -10.2902
-10.2898 -10.2841 -10.2820 -10.2815 -10.2731  -9.4987  -9.4985  -8.7198
 -8.7195  -8.7192  -7.2635  -7.2635  -7.2536  -7.2534  -7.2527  -7.2524
 -6.5522  -6.5517  -6.5515  -6.5383  -6.5380  -6.5377  -6.5371  -6.5369
 -6.5365  -6.3669  -4.7800  -4.7645  -4.7635  -2.6628  -2.6624  -2.6622
 -2.6593  -2.6589  -2.6587  -2.6583  -2.6580  -2.6577  -2.6472  -2.6471
 -2.6470  -2.6469  -2.6466  -2.6465  -2.0457  -2.0410  -2.0403  -2.0269
 -2.0268  -0.9613  -0.9156  -0.8920  -0.8473  -0.8304  -0.8163  -0.7668
 -0.7409  -0.6852  -0.6324  -0.6180  -0.5579  -0.5244  -0.4717  -0.4689
 -0.4622  -0.4521  -0.4143  -0.4047  -0.3950  -0.3929  -0.3586  -0.3577
 -0.3444  -0.3405  -0.3379  -0.3210  -0.3075  -0.3002  -0.3002  -0.2683
 -0.2659  -0.2643
 -- Virtual --
 -0.1001  -0.0708  -0.0693  -0.0469  -0.0383  -0.0129  -0.0040   0.0125
  0.0126   0.0231   0.0278   0.0405   0.0434   0.0542   0.0602   0.0608
  0.0658   0.0669   0.0694   0.0723   0.0779   0.0809   0.0903   0.0934
  0.0952   0.0990   0.1074   0.1121   0.1180   0.1314   0.1337   0.1437
  0.1457   0.1540   0.1604   0.1666   0.1711   0.1736   0.1802   0.1847
  0.1852   0.1974   0.2077   0.2112   0.2190   0.2221   0.2242   0.2333
  0.2368   0.2508   0.2597   0.2614   0.2689   0.2777   0.2797   0.2830
  0.2986   0.3164   0.3735   0.3786   0.3855   0.3876   0.3951   0.4054
  0.4173   0.4181   0.4248   0.4279   0.4402   0.4435   0.4449   0.4528
  0.4676   0.4699   0.4791   0.4905   0.4953   0.5009   0.5035   0.5095
  0.5127   0.5209   0.5352   0.5374   0.5452   0.5535   0.5569   0.5613
  0.5709   0.5717   0.5816   0.5891   0.5959   0.6186   0.6196   0.6498
  0.6717   0.6793   0.7022   0.7099   0.7183   0.7270   0.7516   0.7551
  0.7610   0.7708   0.8088   0.8147   0.8244   0.8273   0.8365   0.8401
  0.8405   0.8496   0.8496   0.8641   0.8830   0.8902   0.9199   0.9292
  0.9360   0.9398   0.9509   0.9689   0.9874   1.0284   1.0551   1.0814
  1.0975   1.0993   1.1563   1.1891   1.2041   1.2059   1.2346   1.2361
  1.2545   1.2584   1.2807   1.3408   1.3641   1.4224   1.4272   1.4469
  1.4698   1.4753   1.5538   1.5874   1.5997   1.7225   1.7302   1.7439
  1.7617   1.8137   1.8177   1.8401   1.8427   1.9039   1.9853   2.0073
  2.0275   2.0448   2.0456   2.0985   2.1106   2.1455   2.1667   2.2068
  2.2380   2.2448   2.2490   2.2506   2.2653   2.2805   2.2974   2.3192
  2.3397   2.4204   2.4676   2.4718   2.5623   2.5705   2.5722   2.7148
  2.7199   2.8254   2.8308   2.8450   2.9461   3.0055   3.0390   3.0558
  3.0695   3.1723   3.1946   3.4060   3.4296   3.6359   3.8132   3.8425
  3.9535   3.9814   3.9900   3.9936   3.9986   4.0115   4.0407   4.0488
  4.0669   4.0712   4.0761   4.1090   4.1327   4.2039   4.2414   4.2767
  4.2797   4.3710   4.4044   4.4336   4.5171   4.7984   6.0239   6.1120
  6.1511   6.6811   6.7731   6.8226   7.5349   7.5479   7.5736   7.6431
  7.6619   7.6676   7.7164   7.7416   7.7911   9.7477   9.7905  23.1825
 23.7559  23.7648  23.9099  23.9190  23.9920  25.8087  25.8262  26.1721
 26.2276  26.6155  26.6372  27.9156  28.3578  28.4194  28.4266  28.5254
 28.5530  28.5533  28.6166  28.7238  47.9455  48.0233  48.0656 127.8951
127.9477 127.9703 151.7019 215.7370 215.7871 289.7306 289.7445 289.7709
289.8413 289.8575 289.8696 289.9383 289.9665 290.01281020.74841020.8461
********1901.8668
 --------------------------------------------------------------

          Ground-State Mulliken Net Atomic Charges

     Atom                 Charge (a.u.)
  ----------------------------------------
      1 C                     0.064613
      2 C                    -0.515320
      3 C                     0.176755
      4 C                    -0.034672
      5 C                    -0.406306
      6 C                     0.118835
      7 Cl                    0.572882
      8 Br                   -0.224920
      9 Cl                    0.560579
     10 Br                   -0.185381
     11 Br                   -0.240558
     12 I                     0.113492
  ----------------------------------------
  Sum of atomic charges =     0.000000

 -----------------------------------------------------------------
                    Cartesian Multipole Moments
 -----------------------------------------------------------------
    Charge (ESU x 10^10)
                -0.0000
    Dipole Moment (Debye)
         X       0.1789      Y      -0.0000      Z      -0.3584
       Tot       0.4006
    Quadrupole Moments (Debye-Ang)
        XX    -138.1192     XY      -0.0000     YY    -143.6035
        XZ      -1.1045     YZ      -0.0000     ZZ    -137.6013
    Octopole Moments (Debye-Ang^2)
       XXX    -547.7789    XXY       0.0000    XYY    -191.7256
       YYY      -0.0000    XXZ     -43.9206    XYZ      -0.0000
       YYZ     -49.3809    XZZ    -182.8782    YZZ      -0.0000
       ZZZ    -163.8854
    Hexadecapole Moments (Debye-Ang^3)
      XXXX   -4834.4715   XXXY       0.0000   XXYY    -899.0586
      XYYY      -0.0000   YYYY    -177.2885   XXXZ    -120.5952
      XXYZ      -0.0000   XYYZ     -41.9303   YYYZ      -0.0000
      XXZZ   -1484.7059   XYZZ      -0.0000   YYZZ    -763.6494
      XZZZ    -147.1792   YZZZ      -0.0000   ZZZZ   -4082.5075
 -----------------------------------------------------------------
Archival summary:
1\1\garfield\OPT\ProcedureUnspecified\BasisUnspecified\1r3l26\taweetha\SatNov3011:21:382019SatNov3011:21:382019\0\\#,OPT,ProcedureUnspecified,BasisUnspecified,\\0,1\I\C,1,2.12826\C,2,1.40466,1,119.713\C,3,1.40252,2,120.476,1,-180,0\C,4,1.40129,3,119.817,2,-0,0\C,5,1.40274,4,120.124,3,-0,0\C,6,1.40374,5,119.893,4,-0,0\Cl,5,1.73634,4,119.787,3,-180,0\Cl,3,1.73879,2,120.418,1,-0,0\Br,4,1.89925,3,120.289,2,-180,0\Br,6,1.9004,5,119.23,4,-180,0\Br,7,1.90143,6,119.208,5,-180,0\\\@

 Total job time:  459.92s(wall), 1761.21s(cpu) 
 Sat Nov 30 11:21:38 2019

        *************************************************************
        *                                                           *
        *  Thank you very much for using Q-Chem.  Have a nice day.  *
        *                                                           *
        *************************************************************


 
User input: 2 of 2 
 
                  Welcome to Q-Chem
     A Quantum Leap Into The Future Of Chemistry


 Q-Chem 5.2 (devel), Q-Chem, Inc., Pleasanton, CA (2019)

 Yihan Shao,  Zhengting Gan,  E. Epifanovsky,  A. T. B. Gilbert,  M. Wormit,  
 J. Kussmann,  A. W. Lange,  A. Behn,  Jia Deng,  Xintian Feng,  D. Ghosh,  
 M. Goldey,  P. R. Horn,  L. D. Jacobson,  I. Kaliman,  T. Kus,  A. Landau,  
 Jie Liu,  E. I. Proynov,  R. M. Richard,  R. P. Steele,  E. J. Sundstrom,  
 H. L. Woodcock III,  P. M. Zimmerman,  D. Zuev,  B. Albrecht,  E. Alguire,  
 S. A. Baeppler,  D. Barton,  Z. Benda,  Y. A. Bernard,  E. J. Berquist,  
 K. B. Bravaya,  H. Burton,  D. Casanova,  Chun-Min Chang,  Yunqing Chen,  
 A. Chien,  K. D. Closser,  M. P. Coons,  S. Coriani,  S. Dasgupta,  
 A. L. Dempwolff,  M. Diedenhofen,  Hainam Do,  R. G. Edgar,  Po-Tung Fang,  
 S. Faraji,  S. Fatehi,  Qingguo Feng,  K. D. Fenk,  J. Fosso-Tande,  
 J. Gayvert,  Qinghui Ge,  A. Ghysels,  G. Gidofalvi,  J. Gomes,  
 J. Gonthier,  A. Gunina,  D. Hait,  M. W. D. Hanson-Heine,  
 P. H. P. Harbach,  A. W. Hauser,  M. F. Herbst,  J. E. Herr,  
 E. G. Hohenstein,  Z. C. Holden,  Kerwin Hui,  B. C. Huynh,  T.-C. Jagau,  
 Hyunjun Ji,  B. Kaduk,  K. Khistyaev,  Jaehoon Kim,  P. Klunzinger,  K. Koh,  
 D. Kosenkov,  L. Koulias,  T. Kowalczyk,  C. M. Krauter,  A. Kunitsa,  
 Ka Un Lao,  A. Laurent,  K. V. Lawler,  Joonho Lee,  D. Lefrancois,  
 S. Lehtola,  D. S. Levine,  Yi-Pei Li,  You-Sheng Lin,  Fenglai Liu,  
 E. Livshits,  A. Luenser,  P. Manohar,  E. Mansoor,  S. F. Manzer,  
 Shan-Ping Mao,  Yuezhi Mao,  N. Mardirossian,  A. V. Marenich,  
 T. Markovich,  L. A. Martinez-Martinez,  S. A. Maurer,  N. J. Mayhall,  
 S. C. McKenzie,  J.-M. Mewes,  P. Morgante,  A. F. Morrison,  
 J. W. Mullinax,  K. Nanda,  T. S. Nguyen-Beck,  R. Olivares-Amaya,  
 J. A. Parkhill,  Zheng Pei,  T. M. Perrine,  F. Plasser,  P. Pokhilko,  
 S. Prager,  A. Prociuk,  E. Ramos,  D. R. Rehn,  F. Rob,  M. Scheurer,  
 M. Schneider,  N. Sergueev,  S. M. Sharada,  S. Sharma,  D. W. Small,  
 T. Stauch,  T. Stein,  Yu-Chuan Su,  A. J. W. Thom,  A. Tkatchenko,  
 T. Tsuchimochi,  N. M. Tubman,  L. Vogt,  M. L. Vidal,  O. Vydrov,  
 M. A. Watson,  J. Wenzel,  M. de Wergifosse,  T. A. Wesolowski,  A. White,  
 J. Witte,  A. Yamada,  Jun Yang,  K. Yao,  S. Yeganeh,  S. R. Yost,  
 Zhi-Qiang You,  A. Zech,  Igor Ying Zhang,  Xing Zhang,  Yan Zhao,  
 Ying Zhu,  B. R. Brooks,  G. K. L. Chan,  C. J. Cramer,  M. S. Gordon,  
 W. J. Hehre,  A. Klamt,  M. W. Schmidt,  C. D. Sherrill,  D. G. Truhlar,  
 A. Aspuru-Guzik,  R. Baer,  A. T. Bell,  N. A. Besley,  Jeng-Da Chai,  
 A. E. DePrince, III,  R. A. DiStasio Jr.,  A. Dreuw,  B. D. Dunietz,  
 T. R. Furlani,  Chao-Ping Hsu,  Yousung Jung,  Jing Kong,  D. S. Lambrecht,  
 WanZhen Liang,  C. Ochsenfeld,  V. A. Rassolov,  L. V. Slipchenko,  
 J. E. Subotnik,  T. Van Voorhis,  J. M. Herbert,  A. I. Krylov,  
 P. M. W. Gill,  M. Head-Gordon

 Contributors to earlier versions of Q-Chem not listed above: 
 R. D. Adamson,  B. Austin,  J. Baker,  G. J. O. Beran,  K. Brandhorst,  
 S. T. Brown,  E. F. C. Byrd,  A. K. Chakraborty,  C.-L. Cheng,  
 Siu Hung Chien,  D. M. Chipman,  D. L. Crittenden,  H. Dachsel,  
 R. J. Doerksen,  A. D. Dutoi,  L. Fusti-Molnar,  W. A. Goddard III,  
 A. Golubeva-Zadorozhnaya,  S. R. Gwaltney,  G. Hawkins,  A. Heyden,  
 S. Hirata,  G. Kedziora,  F. J. Keil,  C. Kelley,  Jihan Kim,  R. A. King,  
 R. Z. Khaliullin,  P. P. Korambath,  W. Kurlancheek,  A. M. Lee,  M. S. Lee,  
 S. V. Levchenko,  Ching Yeh Lin,  D. Liotard,  R. C. Lochan,  I. Lotan,  
 P. E. Maslen,  N. Nair,  D. P. O'Neill,  D. Neuhauser,  E. Neuscamman,  
 C. M. Oana,  R. Olson,  B. Peters,  R. Peverati,  P. A. Pieniazek,  
 Y. M. Rhee,  J. Ritchie,  M. A. Rohrdanz,  E. Rosta,  N. J. Russ,  
 H. F. Schaefer III,  N. E. Schultz,  N. Shenvi,  A. C. Simmonett,  A. Sodt,  
 D. Stuck,  K. S. Thanthiriwatte,  V. Vanovschi,  Tao Wang,  A. Warshel,  
 C. F. Williams,  Q. Wu,  X. Xu,  W. Zhang

 Please cite Q-Chem as follows:
 Y. Shao et al., Mol. Phys. 113, 184-215 (2015)
 DOI: 10.1080/00268976.2014.952696

 Q-Chem 5.2.1 for Intel X86 EM64T Linux

 Parts of Q-Chem use Armadillo 8.300.2 (Tropical Shenanigans).
 http://arma.sourceforge.net/

 Q-Chem begins on Sat Nov 30 11:21:38 2019  

Host: 
0

     Scratch files written to /scratch/taweetham/qchem28153//
NAlpha2: 228
NElect   228
Mult     1
The previous job contains 0 fragments, simply inherited here

Checking the input file for inconsistencies... 	...done.

--------------------------------------------------------------
User input:
--------------------------------------------------------------

$MOLECULE
READ
$END

$REM
   JOB_TYPE 	FREQUENCY
   BASIS 	6-311++G**
   METHOD	B3LYP	
$END


--------------------------------------------------------------
 ----------------------------------------------------------------
             Standard Nuclear Orientation (Angstroms)
    I     Atom           X                Y                Z
 ----------------------------------------------------------------
    1      C      -0.2747356535    -1.4387866858     0.0000000000
    2      C      -1.5858501452    -0.9407509121    -0.0000000000
    3      C      -1.8054724973     0.4432202222    -0.0000000000
    4      C      -0.7175140223     1.3286757132    -0.0000000000
    5      C       0.5932900947     0.8264064226     0.0000000000
    6      C       0.8211287055    -0.5600658122     0.0000000000
    7      Cl     -0.0235443617    -3.1593363050     0.0000000000
    8      Br     -3.0636928281    -2.1336966683    -0.0000000000
    9      Cl     -3.4289735731     1.0589417575    -0.0000000000
   10      Br     -1.0446013103     3.2007204179    -0.0000000000
   11      Br      2.0535569431     2.0442090067     0.0000000000
   12      I       2.8004439214    -1.3422383557     0.0000000000
 ----------------------------------------------------------------
 Molecular Point Group                 Cs    NOp =  2
 Largest Abelian Subgroup              Cs    NOp =  2
 Nuclear Repulsion Energy =        3023.17129093 hartrees
 There are      114 alpha and      114 beta electrons
 Requested basis set is 6-311++G(d,p)
 There are 143 shells and 398 basis functions

 Total QAlloc Memory Limit   2000 MB
 Mega-Array Size       188 MB
 MEM_STATIC part       192 MB

                       Distance Matrix (Angstroms)
             C (  1)   C (  2)   C (  3)   C (  4)   C (  5)   C (  6)
   C (  2)  1.402519
   C (  3)  2.425924  1.401289
   C (  4)  2.802660  2.429878  1.402742
   C (  5)  2.425813  2.805619  2.429176  1.403739
   C (  6)  1.404660  2.436897  2.811693  2.436138  1.405068
   Cl(  7)  1.738789  2.713470  4.019164  4.541348  4.033191  2.733071
   Br(  8)  2.874227  1.899247  2.867685  4.182413  4.704863  4.191438
   Cl(  9)  4.023414  2.719536  1.736338  2.724843  4.028980  4.548028
   Br( 10)  4.702948  4.176689  2.860548  1.900405  2.884451  4.198150
   Br( 11)  4.189535  4.706938  4.177951  2.861961  1.901426  2.881168
   I ( 12)  3.076695  4.404630  4.939871  4.416991  3.094277  2.128258
             Cl(  7)   Br(  8)   Cl(  9)   Br( 10)   Br( 11)
   Br(  8)  3.208495
   Cl(  9)  5.421330  3.213467
   Br( 10)  6.441497  5.703748  3.205066
   Br( 11)  5.602788  6.606144  5.570358  3.306978
   I ( 12)  3.358088  5.917306  6.676175  5.951710  3.467833

 A cutoff of  1.0D-11 yielded   6484 shell pairs
 There are     56673 function pairs (     62578 Cartesian)
 Smallest overlap matrix eigenvalue = 3.17E-07

 Q-Chem warning in module stvman/mkSTV.C, line 318:

 Overlap eigenvalue is smaller than square root of threshold
 Use THRESH >= 12 to get rid of this warning

 Linear dependence detected in AO basis
 Tighter screening thresholds may be required for diffuse basis sets
 Use S2THRESH > 14 and THRESH = 14 in case of SCF convergence issues
 Number of orthogonalized atomic orbitals = 396
 Maximum deviation from orthogonality = 2.249E-10
 Guess from superposition of atomic densities
 Warning:  Energy on first SCF cycle will be non-variational
 SAD guess density has 228.000000 electrons

 -----------------------------------------------------------------------
  General SCF calculation program by
  Eric Jon Sundstrom, Paul Horn, Yuezhi Mao, Dmitri Zuev, Alec White,
  David Stuck, Shaama M.S., Shane Yost, Joonho Lee, David Small,
  Daniel Levine, Susi Lehtola, Hugh Burton, Evgeny Epifanovsky,
  Bang C. Huynh
 -----------------------------------------------------------------------
 Exchange:     0.2000 Hartree-Fock + 0.0800 Slater + 0.7200 B88
 Correlation:  0.1900 VWN1RPA + 0.8100 LYP
 Using SG-1 standard quadrature grid
 using 4 threads for integral computing
 -------------------------------------------------------
 OpenMP Integral computing Module                
 Release: version 2.0, May 2017, Q-Chem Inc. Pleasanton 
 -------------------------------------------------------
 A restricted SCF calculation will be
 performed using DIIS
 SCF converges when DIIS error is below 1.0e-08
 ---------------------------------------
  Cycle       Energy         DIIS error
 ---------------------------------------
    1  -15793.4215027122      2.88e-02  
    2  -15791.0088768869      1.91e-03  
    3  -15790.9675295519      2.33e-03  
    4  -15791.0314427301      8.45e-04  
    5  -15791.0470370773      1.42e-04  
    6  -15791.0472518682      7.89e-05  
    7  -15791.0473677657      2.45e-05  
    8  -15791.0473789295      4.76e-06  
    9  -15791.0473792896      1.72e-06  
   10  -15791.0473793358      5.35e-07  
   11  -15791.0473793396      1.19e-07  
   12  -15791.0473793396      3.74e-08  
   13  -15791.0473793419      1.57e-08  
   14  -15791.0473793435      4.09e-09  Convergence criterion met
 ---------------------------------------
 SCF time:   CPU 274.05s  wall 72.00s 
 SCF   energy in the final basis set =   -15791.0473793435
 Total energy in the final basis set =   -15791.0473793435

 --------------------------------------------------------------
             Orbital Energies (a.u.) and Symmetries
 --------------------------------------------------------------

 Alpha MOs, Restricted
 -- Occupied --                  
******* -482.86 -482.86 -482.86 -176.32 -165.73 -165.72 -165.72
  1 A'    2 A'    3 A'    4 A'    5 A'    6 A'    1 A"    7 A'                 
-101.58 -101.58  -62.51  -62.51  -62.51  -56.33  -56.33  -56.33
  8 A'    9 A'   10 A'   11 A'   12 A'   13 A'   14 A'   15 A'                 
-56.328 -56.327 -56.327 -56.327 -56.327 -56.327 -35.818 -31.311
  2 A"    3 A"   16 A'    4 A"   17 A'   18 A'   19 A'   20 A'                 
-31.305 -31.304 -22.962 -22.960 -22.960 -22.955 -22.955 -10.290
  5 A"   21 A'   22 A'    6 A"   23 A'   24 A'    7 A"   25 A'                 
-10.290 -10.284 -10.282 -10.281 -10.273  -9.499  -9.499  -8.720
 26 A'   27 A'   28 A'   29 A'   30 A'   31 A'   32 A'   33 A'                 
 -8.719  -8.719  -7.264  -7.263  -7.254  -7.253  -7.253  -7.253
 34 A'   35 A'   36 A'   37 A'    8 A"    9 A"   38 A'   39 A'                 
 -6.552  -6.552  -6.552  -6.538  -6.538  -6.538  -6.537  -6.537
 40 A'   41 A'   42 A'   10 A"   11 A"   12 A"   43 A'   44 A'                 
 -6.537  -6.367  -4.780  -4.765  -4.763  -2.663  -2.663  -2.662
 45 A'   46 A'   47 A'   13 A"   48 A'   49 A'   50 A'   51 A'                 
 -2.659  -2.659  -2.659  -2.658  -2.658  -2.658  -2.647  -2.647
 14 A"   15 A"   16 A"   52 A'   53 A'   54 A'   17 A"   55 A'                 
 -2.647  -2.647  -2.647  -2.647  -2.046  -2.041  -2.040  -2.027
 18 A"   56 A'   57 A'   19 A"   58 A'   20 A"   59 A'   21 A"                 
 -2.027  -0.961  -0.916  -0.892  -0.847  -0.830  -0.816  -0.767
 60 A'   61 A'   62 A'   63 A'   64 A'   65 A'   66 A'   67 A'                 
 -0.741  -0.685  -0.632  -0.618  -0.558  -0.524  -0.472  -0.469
 68 A'   69 A'   70 A'   71 A'   72 A'   73 A'   74 A'   22 A"                 
 -0.462  -0.452  -0.414  -0.405  -0.395  -0.393  -0.359  -0.358
 75 A'   76 A'   77 A'   23 A"   78 A'   24 A"   79 A'   80 A'                 
 -0.344  -0.341  -0.338  -0.321  -0.307  -0.300  -0.300  -0.268
 25 A"   81 A'   26 A"   27 A"   82 A'   83 A'   28 A"   29 A"                 
 -0.266  -0.264
 84 A'   30 A"                                                                 
 -- Virtual --                   
 -0.100  -0.071  -0.069  -0.047  -0.038  -0.013  -0.004   0.013
 85 A'   31 A"   32 A"   86 A'   87 A'   88 A'   89 A'   90 A'                 
  0.013   0.023   0.028   0.040   0.043   0.054   0.060   0.061
 91 A'   92 A'   93 A'   33 A"   94 A'   34 A"   35 A"   95 A'                 
  0.066   0.067   0.070   0.072   0.078   0.081   0.090   0.093
 96 A'   97 A'   98 A'   36 A"   99 A'   37 A"  100 A'   38 A"                 
  0.095   0.099   0.107   0.112   0.118   0.132   0.134   0.143
101 A'  102 A'  103 A'   39 A"  104 A'   40 A"  105 A'   41 A"                 
  0.146   0.154   0.160   0.166   0.171   0.174   0.180   0.185
106 A'  107 A'  108 A'   42 A"  109 A'   43 A"  110 A'  111 A'                 
  0.185   0.197   0.208   0.211   0.219   0.222   0.224   0.233
112 A'  113 A'  114 A'  115 A'  116 A'   44 A"  117 A'  118 A'                 
  0.237   0.251   0.260   0.261   0.269   0.278   0.280   0.283
119 A'  120 A'  121 A'  122 A'  123 A'   45 A"  124 A'  125 A'                 
  0.298   0.316   0.373   0.379   0.386   0.388   0.395   0.405
126 A'  127 A'  128 A'  129 A'   46 A"  130 A'   47 A"  131 A'                 
  0.417   0.418   0.425   0.428   0.440   0.444   0.445   0.453
132 A'   48 A"   49 A"  133 A'   50 A"  134 A'  135 A'   51 A"                 
  0.468   0.470   0.479   0.491   0.495   0.501   0.503   0.510
136 A'   52 A"  137 A'  138 A'  139 A'   53 A"  140 A'   54 A"                 
  0.513   0.521   0.535   0.537   0.545   0.554   0.557   0.561
141 A'  142 A'  143 A'   55 A"   56 A"  144 A'   57 A"   58 A"                 
  0.571   0.572   0.582   0.589   0.596   0.619   0.620   0.650
145 A'   59 A"   60 A"  146 A'  147 A'   61 A"  148 A'   62 A"                 
  0.672   0.679   0.702   0.710   0.718   0.727   0.752   0.755
149 A'   63 A"  150 A'  151 A'  152 A'  153 A'   64 A"  154 A'                 
  0.761   0.771   0.809   0.815   0.824   0.827   0.836   0.840
155 A'  156 A'  157 A'  158 A'   65 A"  159 A'  160 A'   66 A"                 
  0.840   0.850   0.850   0.864   0.883   0.890   0.920   0.929
161 A'   67 A"  162 A'  163 A'  164 A'  165 A'  166 A'  167 A'                 
  0.936   0.940   0.951   0.969   0.987   1.028   1.055   1.081
168 A'   68 A"  169 A'   69 A"  170 A'  171 A'  172 A'  173 A'                 
  1.097   1.099   1.156   1.189   1.204   1.206   1.235   1.236
174 A'  175 A'   70 A"  176 A'   71 A"  177 A'   72 A"  178 A'                 
  1.255   1.258   1.281   1.341   1.364   1.422   1.427   1.447
179 A'   73 A"   74 A"  180 A'   75 A"  181 A'  182 A'  183 A'                 
  1.470   1.476   1.554   1.587   1.600   1.723   1.730   1.744
184 A'  185 A'  186 A'  187 A'  188 A'   76 A"   77 A"  189 A'                 
  1.762   1.814   1.818   1.840   1.843   1.904   1.986   2.008
190 A'  191 A'  192 A'   78 A"   79 A"   80 A"   81 A"   82 A"                 
  2.028   2.045   2.046   2.099   2.111   2.146   2.167   2.207
193 A'   83 A"  194 A'  195 A'  196 A'  197 A'  198 A'  199 A'                 
  2.238   2.245   2.249   2.251   2.265   2.281   2.297   2.319
200 A'   84 A"   85 A"  201 A'   86 A"  202 A'  203 A'  204 A'                 
  2.340   2.420   2.468   2.472   2.562   2.571   2.572   2.715
205 A'  206 A'  207 A'  208 A'  209 A'  210 A'   87 A"   88 A"                 
  2.720   2.825   2.831   2.845   2.946   3.006   3.039   3.056
 89 A"   90 A"   91 A"  211 A'  212 A'  213 A'   92 A"  214 A'                 
  3.070   3.172   3.195   3.406   3.430   3.636   3.813   3.843
215 A'  216 A'  217 A'  218 A'  219 A'  220 A'  221 A'  222 A'                 
  3.954   3.981   3.990   3.994   3.999   4.011   4.041   4.048
 93 A"   94 A"   95 A"   96 A"  223 A'   97 A"  224 A'   98 A"                 
  4.067   4.071   4.076   4.109   4.133   4.204   4.241   4.277
 99 A"  225 A'  226 A'  100 A"  227 A'  228 A'  229 A'  230 A'                 
  4.280   4.371   4.404   4.434   4.517   4.798   6.023   6.111
231 A'  232 A'  233 A'  234 A'  235 A'  236 A'  101 A"  237 A'                 
  6.151   6.681   6.773   6.823   7.535   7.548   7.574   7.643
238 A'  239 A'  240 A'  241 A'  102 A"  103 A"  104 A"  242 A'                 
  7.662   7.668   7.717   7.742   7.791   9.748   9.791  23.183
243 A'  244 A'  245 A'  246 A'  247 A'  248 A'  249 A'  250 A'                 
 23.756  23.765  23.910  23.919  23.992  25.809  25.827  26.172
251 A'  252 A'  253 A'  254 A'  255 A'  105 A"  106 A"  256 A'                 
 26.228  26.616  26.637  27.916  28.358  28.419  28.427  28.526
257 A'  258 A'  259 A'  260 A'  107 A"  261 A'  262 A'  108 A"                 
 28.553  28.553  28.617  28.724  47.945  48.023  48.066 127.895
109 A"  263 A'  264 A'  265 A'  266 A'  267 A'  268 A'  110 A"                 
127.948 127.970 151.702 215.737 215.787 289.731 289.745 289.771
269 A'  270 A'  271 A'  272 A'  273 A'  111 A"  112 A"  113 A"                 
289.841 289.858 289.870 289.938 289.967 290.0131020.7481020.846
274 A'  275 A'  276 A'  277 A'  278 A'  279 A'  280 A'  281 A'                 
*******1901.867
282 A'  283 A'                                                                 

 Beta MOs, Restricted
 -- Occupied --                  
******* -482.86 -482.86 -482.86 -176.32 -165.73 -165.72 -165.72
  1 A'    2 A'    3 A'    4 A'    5 A'    6 A'    1 A"    7 A'                 
-101.58 -101.58  -62.51  -62.51  -62.51  -56.33  -56.33  -56.33
  8 A'    9 A'   10 A'   11 A'   12 A'   13 A'   14 A'   15 A'                 
-56.328 -56.327 -56.327 -56.327 -56.327 -56.327 -35.818 -31.311
  2 A"    3 A"   16 A'    4 A"   17 A'   18 A'   19 A'   20 A'                 
-31.305 -31.304 -22.962 -22.960 -22.960 -22.955 -22.955 -10.290
  5 A"   21 A'   22 A'    6 A"   23 A'   24 A'    7 A"   25 A'                 
-10.290 -10.284 -10.282 -10.281 -10.273  -9.499  -9.499  -8.720
 26 A'   27 A'   28 A'   29 A'   30 A'   31 A'   32 A'   33 A'                 
 -8.719  -8.719  -7.264  -7.263  -7.254  -7.253  -7.253  -7.253
 34 A'   35 A'   36 A'   37 A'    8 A"    9 A"   38 A'   39 A'                 
 -6.552  -6.552  -6.552  -6.538  -6.538  -6.538  -6.537  -6.537
 40 A'   41 A'   42 A'   10 A"   11 A"   12 A"   43 A'   44 A'                 
 -6.537  -6.367  -4.780  -4.765  -4.763  -2.663  -2.663  -2.662
 45 A'   46 A'   47 A'   13 A"   48 A'   49 A'   50 A'   51 A'                 
 -2.659  -2.659  -2.659  -2.658  -2.658  -2.658  -2.647  -2.647
 14 A"   15 A"   16 A"   52 A'   53 A'   54 A'   17 A"   55 A'                 
 -2.647  -2.647  -2.647  -2.647  -2.046  -2.041  -2.040  -2.027
 18 A"   56 A'   57 A'   19 A"   58 A'   20 A"   59 A'   21 A"                 
 -2.027  -0.961  -0.916  -0.892  -0.847  -0.830  -0.816  -0.767
 60 A'   61 A'   62 A'   63 A'   64 A'   65 A'   66 A'   67 A'                 
 -0.741  -0.685  -0.632  -0.618  -0.558  -0.524  -0.472  -0.469
 68 A'   69 A'   70 A'   71 A'   72 A'   73 A'   74 A'   22 A"                 
 -0.462  -0.452  -0.414  -0.405  -0.395  -0.393  -0.359  -0.358
 75 A'   76 A'   77 A'   23 A"   78 A'   24 A"   79 A'   80 A'                 
 -0.344  -0.341  -0.338  -0.321  -0.307  -0.300  -0.300  -0.268
 25 A"   81 A'   26 A"   27 A"   82 A'   83 A'   28 A"   29 A"                 
 -0.266  -0.264
 84 A'   30 A"                                                                 
 -- Virtual --                   
 -0.100  -0.071  -0.069  -0.047  -0.038  -0.013  -0.004   0.013
 85 A'   31 A"   32 A"   86 A'   87 A'   88 A'   89 A'   90 A'                 
  0.013   0.023   0.028   0.040   0.043   0.054   0.060   0.061
 91 A'   92 A'   93 A'   33 A"   94 A'   34 A"   35 A"   95 A'                 
  0.066   0.067   0.070   0.072   0.078   0.081   0.090   0.093
 96 A'   97 A'   98 A'   36 A"   99 A'   37 A"  100 A'   38 A"                 
  0.095   0.099   0.107   0.112   0.118   0.132   0.134   0.143
101 A'  102 A'  103 A'   39 A"  104 A'   40 A"  105 A'   41 A"                 
  0.146   0.154   0.160   0.166   0.171   0.174   0.180   0.185
106 A'  107 A'  108 A'   42 A"  109 A'   43 A"  110 A'  111 A'                 
  0.185   0.197   0.208   0.211   0.219   0.222   0.224   0.233
112 A'  113 A'  114 A'  115 A'  116 A'   44 A"  117 A'  118 A'                 
  0.237   0.251   0.260   0.261   0.269   0.278   0.280   0.283
119 A'  120 A'  121 A'  122 A'  123 A'   45 A"  124 A'  125 A'                 
  0.298   0.316   0.373   0.379   0.386   0.388   0.395   0.405
126 A'  127 A'  128 A'  129 A'   46 A"  130 A'   47 A"  131 A'                 
  0.417   0.418   0.425   0.428   0.440   0.444   0.445   0.453
132 A'   48 A"   49 A"  133 A'   50 A"  134 A'  135 A'   51 A"                 
  0.468   0.470   0.479   0.491   0.495   0.501   0.503   0.510
136 A'   52 A"  137 A'  138 A'  139 A'   53 A"  140 A'   54 A"                 
  0.513   0.521   0.535   0.537   0.545   0.554   0.557   0.561
141 A'  142 A'  143 A'   55 A"   56 A"  144 A'   57 A"   58 A"                 
  0.571   0.572   0.582   0.589   0.596   0.619   0.620   0.650
145 A'   59 A"   60 A"  146 A'  147 A'   61 A"  148 A'   62 A"                 
  0.672   0.679   0.702   0.710   0.718   0.727   0.752   0.755
149 A'   63 A"  150 A'  151 A'  152 A'  153 A'   64 A"  154 A'                 
  0.761   0.771   0.809   0.815   0.824   0.827   0.836   0.840
155 A'  156 A'  157 A'  158 A'   65 A"  159 A'  160 A'   66 A"                 
  0.840   0.850   0.850   0.864   0.883   0.890   0.920   0.929
161 A'   67 A"  162 A'  163 A'  164 A'  165 A'  166 A'  167 A'                 
  0.936   0.940   0.951   0.969   0.987   1.028   1.055   1.081
168 A'   68 A"  169 A'   69 A"  170 A'  171 A'  172 A'  173 A'                 
  1.097   1.099   1.156   1.189   1.204   1.206   1.235   1.236
174 A'  175 A'   70 A"  176 A'   71 A"  177 A'   72 A"  178 A'                 
  1.255   1.258   1.281   1.341   1.364   1.422   1.427   1.447
179 A'   73 A"   74 A"  180 A'   75 A"  181 A'  182 A'  183 A'                 
  1.470   1.476   1.554   1.587   1.600   1.723   1.730   1.744
184 A'  185 A'  186 A'  187 A'  188 A'   76 A"   77 A"  189 A'                 
  1.762   1.814   1.818   1.840   1.843   1.904   1.986   2.008
190 A'  191 A'  192 A'   78 A"   79 A"   80 A"   81 A"   82 A"                 
  2.028   2.045   2.046   2.099   2.111   2.146   2.167   2.207
193 A'   83 A"  194 A'  195 A'  196 A'  197 A'  198 A'  199 A'                 
  2.238   2.245   2.249   2.251   2.265   2.281   2.297   2.319
200 A'   84 A"   85 A"  201 A'   86 A"  202 A'  203 A'  204 A'                 
  2.340   2.420   2.468   2.472   2.562   2.571   2.572   2.715
205 A'  206 A'  207 A'  208 A'  209 A'  210 A'   87 A"   88 A"                 
  2.720   2.825   2.831   2.845   2.946   3.006   3.039   3.056
 89 A"   90 A"   91 A"  211 A'  212 A'  213 A'   92 A"  214 A'                 
  3.070   3.172   3.195   3.406   3.430   3.636   3.813   3.843
215 A'  216 A'  217 A'  218 A'  219 A'  220 A'  221 A'  222 A'                 
  3.954   3.981   3.990   3.994   3.999   4.011   4.041   4.048
 93 A"   94 A"   95 A"   96 A"  223 A'   97 A"  224 A'   98 A"                 
  4.067   4.071   4.076   4.109   4.133   4.204   4.241   4.277
 99 A"  225 A'  226 A'  100 A"  227 A'  228 A'  229 A'  230 A'                 
  4.280   4.371   4.404   4.434   4.517   4.798   6.023   6.111
231 A'  232 A'  233 A'  234 A'  235 A'  236 A'  101 A"  237 A'                 
  6.151   6.681   6.773   6.823   7.535   7.548   7.574   7.643
238 A'  239 A'  240 A'  241 A'  102 A"  103 A"  104 A"  242 A'                 
  7.662   7.668   7.717   7.742   7.791   9.748   9.791  23.183
243 A'  244 A'  245 A'  246 A'  247 A'  248 A'  249 A'  250 A'                 
 23.756  23.765  23.910  23.919  23.992  25.809  25.827  26.172
251 A'  252 A'  253 A'  254 A'  255 A'  105 A"  106 A"  256 A'                 
 26.228  26.616  26.637  27.916  28.358  28.419  28.427  28.526
257 A'  258 A'  259 A'  260 A'  107 A"  261 A'  262 A'  108 A"                 
 28.553  28.553  28.617  28.724  47.945  48.023  48.066 127.895
109 A"  263 A'  264 A'  265 A'  266 A'  267 A'  268 A'  110 A"                 
127.948 127.970 151.702 215.737 215.787 289.731 289.745 289.771
269 A'  270 A'  271 A'  272 A'  273 A'  111 A"  112 A"  113 A"                 
289.841 289.858 289.870 289.938 289.967 290.0131020.7481020.846
274 A'  275 A'  276 A'  277 A'  278 A'  279 A'  280 A'  281 A'                 
*******1901.867
282 A'  283 A'                                                                 
 --------------------------------------------------------------

          Ground-State Mulliken Net Atomic Charges

     Atom                 Charge (a.u.)
  ----------------------------------------
      1 C                     0.068365
      2 C                    -0.519273
      3 C                     0.180503
      4 C                    -0.036677
      5 C                    -0.408247
      6 C                     0.122962
      7 Cl                    0.571509
      8 Br                   -0.225321
      9 Cl                    0.560451
     10 Br                   -0.185907
     11 Br                   -0.241180
     12 I                     0.112818
  ----------------------------------------
  Sum of atomic charges =     0.000000

 -----------------------------------------------------------------
                    Cartesian Multipole Moments
 -----------------------------------------------------------------
    Charge (ESU x 10^10)
                -0.0000
    Dipole Moment (Debye)
         X       0.3987      Y       0.0375      Z      -0.0000
       Tot       0.4004
    Quadrupole Moments (Debye-Ang)
        XX    -137.1516     XY       0.0652     YY    -138.9048
        XZ       0.0000     YZ      -0.0000     ZZ    -143.6030
    Octopole Moments (Debye-Ang^2)
       XXX      67.8733    XXY       0.2704    XYY      17.4612
       YYY      38.1375    XXZ      -0.0000    XYZ      -0.0000
       YYZ      -0.0000    XZZ      17.6660    YZZ       9.5862
       ZZZ      -0.0000
    Hexadecapole Moments (Debye-Ang^3)
      XXXX   -3997.4406   XXXY      43.5749   XXYY   -1216.1246
      XYYY      50.9605   YYYY   -3402.5669   XXXZ       0.0000
      XXYZ       0.0000   XYYZ       0.0000   YYYZ       0.0000
      XXZZ    -751.6467   XYZZ      15.4725   YYZZ    -640.9275
      XZZZ       0.0000   YZZZ      -0.0000   ZZZZ    -177.2854
 -----------------------------------------------------------------
 Calculating MO derivatives via CPSCF
    1     0    39    0.0196911  
    2     0    39    0.0082153  
    3     0    39    0.0013971  
    4     0    39    0.0001667  
    5    22    17    0.0000241  
    6    37     2    0.0000014  
    7    39     0    0.0000001  Converged
 Time for AOints: 305.3 s (CPU) 76.7 s (wall)
 ------------------------------------------------------------------------------
                     AOints        : Timing summary (seconds)
 ------------------------------------------------------------------------------
     job step          cpu (% of tot)      sys (% of tot)     wall (% of tot)
 ------------------------------------------------------------------------------
  AOints            0.3053E+03 ( 8.2)   0.1400E-04 ( 5.8)   0.7668E+02 ( 8.1)
 ------------------------------------------------------------------------------
   Grand Totals     0.3702E+04          0.2420E-03          0.9432E+03
 ------------------------------------------------------------------------------
 Polarizability Matrix (a.u.)
            1           2           3
    1-238.6000840   0.7063620  -0.0000000
    2   0.7063620-226.4447407  -0.0000000
    3  -0.0000000  -0.0000000-101.3463127
 Calculating analytic Hessian of the SCF energy

 Direct stationary perturbation theory relativistic correction:

 rels  =     148.937905961082
 relv  =    -503.910246440638
 rel2e =      76.147112004991
 E_rel =    -278.825228474565

 Hessian of the SCF Energy
            1           2           3           4           5           6
    1   0.5774736   0.0115510  -0.0000000  -0.2648619   0.0356162   0.0000000
    2   0.0115510   0.4963707  -0.0000000   0.0935154  -0.1153866   0.0000000
    3  -0.0000000  -0.0000000   0.1095036   0.0000000   0.0000000  -0.0523265
    4  -0.2648619   0.0935154   0.0000000   0.5315321  -0.0515071  -0.0000000
    5   0.0356162  -0.1153866   0.0000000  -0.0515071   0.5524020  -0.0000000
    6   0.0000000   0.0000000  -0.0523265  -0.0000000  -0.0000000   0.0999121
    7   0.0142606   0.0292253  -0.0000000  -0.0969959   0.0585635   0.0000000
    8   0.0843604  -0.0099558   0.0000000   0.0011715  -0.2883894   0.0000000
    9   0.0000000   0.0000000   0.0012754  -0.0000000   0.0000000  -0.0522059
   10  -0.0656086  -0.0100348   0.0000000   0.0438414  -0.0653589  -0.0000000
   11  -0.0104382  -0.0020614  -0.0000000  -0.0108216  -0.0414235   0.0000000
   12   0.0000000  -0.0000000   0.0031343  -0.0000000   0.0000000   0.0039245
   13   0.0441893  -0.0111727  -0.0000000  -0.0269927   0.0326961   0.0000000
   14  -0.0645614  -0.0409191  -0.0000000   0.0324729  -0.0396157  -0.0000000
   15   0.0000000  -0.0000000   0.0009704   0.0000000  -0.0000000   0.0031829
   16  -0.2104939  -0.1188660   0.0000000  -0.0523324   0.0095015   0.0000000
   17  -0.0674339  -0.1641373   0.0000000  -0.0451028   0.0534779  -0.0000000
   18  -0.0000000  -0.0000000  -0.0497930   0.0000000   0.0000000   0.0041592
   19  -0.0403543   0.0170887   0.0000000  -0.0059162   0.0289959  -0.0000000
   20   0.0186759  -0.1585510  -0.0000000   0.0089888  -0.0342988   0.0000000
   21   0.0000000  -0.0000000  -0.0237260   0.0000000   0.0000000   0.0035898
   22  -0.0295232  -0.0208314  -0.0000000  -0.1031252  -0.0566226   0.0000000
   23  -0.0059337  -0.0027372   0.0000000  -0.0564873  -0.0743569  -0.0000000
   24   0.0000000   0.0000000   0.0026308   0.0000000  -0.0000000  -0.0185390
   25   0.0031492   0.0001354  -0.0000000  -0.0242920   0.0128834   0.0000000
   26  -0.0028747  -0.0029381  -0.0000000   0.0328020  -0.0145657  -0.0000000
   27  -0.0000000   0.0000000   0.0039573  -0.0000000   0.0000000   0.0034683
   28  -0.0001591   0.0000093   0.0000000  -0.0019581  -0.0006629  -0.0000000
   29   0.0002459  -0.0002944   0.0000000  -0.0033495   0.0027081  -0.0000000
   30  -0.0000000  -0.0000000  -0.0009118   0.0000000   0.0000000   0.0032113
   31   0.0017892   0.0010587  -0.0000000  -0.0002493  -0.0003237   0.0000000
   32   0.0033505  -0.0013899  -0.0000000  -0.0002907  -0.0002308   0.0000000
   33   0.0000000   0.0000000   0.0035226  -0.0000000  -0.0000000  -0.0010141
   34  -0.0298610   0.0083219  -0.0000000   0.0013516  -0.0037821   0.0000000
   35  -0.0025582   0.0020008  -0.0000000  -0.0013903  -0.0003202   0.0000000
   36   0.0000000   0.0000000   0.0017630  -0.0000000  -0.0000000   0.0026372
            7           8           9          10          11          12
    1   0.0142606   0.0843604   0.0000000  -0.0656086  -0.0104382   0.0000000
    2   0.0292253  -0.0099558   0.0000000  -0.0100348  -0.0020614  -0.0000000
    3  -0.0000000   0.0000000   0.0012754   0.0000000  -0.0000000   0.0031343
    4  -0.0969959   0.0011715  -0.0000000   0.0438414  -0.0108216  -0.0000000
    5   0.0585635  -0.2883894   0.0000000  -0.0653589  -0.0414235   0.0000000
    6   0.0000000   0.0000000  -0.0522059  -0.0000000   0.0000000   0.0039245
    7   0.5073886   0.0293849   0.0000000  -0.2085072  -0.1255714  -0.0000000
    8   0.0293849   0.5794730  -0.0000000  -0.0677254  -0.1720358  -0.0000000
    9   0.0000000  -0.0000000   0.1084477   0.0000000   0.0000000  -0.0526466
   10  -0.2085072  -0.0677254   0.0000000   0.5800351   0.0169729   0.0000000
   11  -0.1255714  -0.1720358   0.0000000   0.0169729   0.4855824   0.0000000
   12  -0.0000000  -0.0000000  -0.0526466   0.0000000   0.0000000   0.1008888
   13  -0.0528068  -0.0455367  -0.0000000  -0.2606335   0.0913647  -0.0000000
   14   0.0097419   0.0558270  -0.0000000   0.0391782  -0.1151580   0.0000000
   15  -0.0000000   0.0000000   0.0024209  -0.0000000  -0.0000000  -0.0509904
   16  -0.0086100  -0.0221475   0.0000000   0.0124398   0.0277896  -0.0000000
   17  -0.0219823  -0.0574167  -0.0000000   0.0809109  -0.0111207  -0.0000000
   18  -0.0000000  -0.0000000   0.0030225  -0.0000000  -0.0000000   0.0042410
   19  -0.0032970  -0.0016382   0.0000000   0.0004431   0.0001024   0.0000000
   20   0.0015103   0.0033371   0.0000000  -0.0000911  -0.0004426  -0.0000000
   21  -0.0000000  -0.0000000   0.0038813  -0.0000000   0.0000000  -0.0011662
   22  -0.0095995  -0.0103702   0.0000000   0.0020614   0.0012479  -0.0000000
   23  -0.0256219  -0.0232777  -0.0000000   0.0038465  -0.0013044   0.0000000
   24  -0.0000000   0.0000000   0.0028778  -0.0000000   0.0000000   0.0032153
   25  -0.1431234   0.0404050   0.0000000  -0.0422981   0.0117264   0.0000000
   26   0.0401425  -0.0522198  -0.0000000  -0.0076292   0.0035754   0.0000000
   27   0.0000000   0.0000000  -0.0224903  -0.0000000  -0.0000000   0.0034249
   28   0.0020499  -0.0123028  -0.0000000  -0.0334807   0.0187811   0.0000000
   29   0.0030090  -0.0357716   0.0000000   0.0178376  -0.1406911   0.0000000
   30  -0.0000000   0.0000000   0.0028743   0.0000000   0.0000000  -0.0193190
   31  -0.0003159   0.0043272  -0.0000000  -0.0311522  -0.0216819   0.0000000
   32   0.0015995   0.0008676  -0.0000000  -0.0064033  -0.0027820  -0.0000000
   33  -0.0000000  -0.0000000   0.0032388  -0.0000000   0.0000000   0.0027209
   34  -0.0004429   0.0000718   0.0000000   0.0028588   0.0005280  -0.0000000
   35  -0.0000014  -0.0004381  -0.0000000  -0.0015029  -0.0021387   0.0000000
   36  -0.0000000   0.0000000  -0.0006959  -0.0000000  -0.0000000   0.0025723
           13          14          15          16          17          18
    1   0.0441893  -0.0645614   0.0000000  -0.2104939  -0.0674339  -0.0000000
    2  -0.0111727  -0.0409191  -0.0000000  -0.1188660  -0.1641373  -0.0000000
    3  -0.0000000  -0.0000000   0.0009704   0.0000000   0.0000000  -0.0497930
    4  -0.0269927   0.0324729   0.0000000  -0.0523324  -0.0451028   0.0000000
    5   0.0326961  -0.0396157  -0.0000000   0.0095015   0.0534779   0.0000000
    6   0.0000000  -0.0000000   0.0031829   0.0000000  -0.0000000   0.0041592
    7  -0.0528068   0.0097419  -0.0000000  -0.0086100  -0.0219823  -0.0000000
    8  -0.0455367   0.0558270   0.0000000  -0.0221475  -0.0574167  -0.0000000
    9  -0.0000000  -0.0000000   0.0024209   0.0000000  -0.0000000   0.0030225
   10  -0.2606335   0.0391782  -0.0000000   0.0124398   0.0809109  -0.0000000
   11   0.0913647  -0.1151580  -0.0000000   0.0277896  -0.0111207  -0.0000000
   12  -0.0000000   0.0000000  -0.0509904  -0.0000000  -0.0000000   0.0042410
   13   0.5169264  -0.0442281   0.0000000  -0.0958645   0.0097722   0.0000000
   14  -0.0442281   0.5276054   0.0000000   0.0550099  -0.2774369  -0.0000000
   15   0.0000000   0.0000000   0.1016822  -0.0000000  -0.0000000  -0.0489472
   16  -0.0958645   0.0550099  -0.0000000   0.4146378   0.0638210   0.0000000
   17   0.0097722  -0.2774369  -0.0000000   0.0638210   0.5360050   0.0000000
   18   0.0000000  -0.0000000  -0.0489472   0.0000000   0.0000000   0.0887206
   19  -0.0023642  -0.0004633  -0.0000000   0.0032592  -0.0178250   0.0000000
   20  -0.0031616   0.0020175  -0.0000000   0.0009945  -0.0401762  -0.0000000
   21   0.0000000   0.0000000   0.0041196  -0.0000000  -0.0000000   0.0024770
   22  -0.0004484  -0.0001587   0.0000000  -0.0005699   0.0040865   0.0000000
   23  -0.0002981  -0.0002881  -0.0000000   0.0015692   0.0008942   0.0000000
   24   0.0000000   0.0000000  -0.0009869   0.0000000   0.0000000   0.0032517
   25   0.0014391  -0.0042258  -0.0000000  -0.0007567   0.0003008  -0.0000000
   26  -0.0013522  -0.0015379   0.0000000   0.0004598   0.0002734   0.0000000
   27  -0.0000000  -0.0000000   0.0037055   0.0000000  -0.0000000  -0.0011515
   28  -0.0047882   0.0225319  -0.0000000  -0.0026607  -0.0006972   0.0000000
   29   0.0080433  -0.0268390  -0.0000000   0.0015507   0.0026959   0.0000000
   30  -0.0000000  -0.0000000   0.0021887  -0.0000000   0.0000000   0.0032198
   31  -0.1016483  -0.0555549   0.0000000  -0.0075228  -0.0106862  -0.0000000
   32  -0.0568290  -0.0738253   0.0000000  -0.0249755  -0.0244949   0.0000000
   33   0.0000000   0.0000000  -0.0188290  -0.0000000  -0.0000000   0.0018148
   34  -0.0170086   0.0102577  -0.0000000  -0.0515269   0.0048357   0.0000000
   35   0.0207022  -0.0098289   0.0000000   0.0052910  -0.0185649   0.0000000
   36   0.0000000   0.0000000   0.0014833  -0.0000000  -0.0000000  -0.0110150
           19          20          21          22          23          24
    1  -0.0403543   0.0186759   0.0000000  -0.0295232  -0.0059337   0.0000000
    2   0.0170887  -0.1585510  -0.0000000  -0.0208314  -0.0027372   0.0000000
    3   0.0000000  -0.0000000  -0.0237260  -0.0000000   0.0000000   0.0026308
    4  -0.0059162   0.0089888   0.0000000  -0.1031252  -0.0564873   0.0000000
    5   0.0289959  -0.0342988   0.0000000  -0.0566226  -0.0743569  -0.0000000
    6  -0.0000000   0.0000000   0.0035898   0.0000000  -0.0000000  -0.0185390
    7  -0.0032970   0.0015103  -0.0000000  -0.0095995  -0.0256219  -0.0000000
    8  -0.0016382   0.0033371  -0.0000000  -0.0103702  -0.0232777   0.0000000
    9   0.0000000   0.0000000   0.0038813   0.0000000  -0.0000000   0.0028778
   10   0.0004431  -0.0000911  -0.0000000   0.0020614   0.0038465  -0.0000000
   11   0.0001024  -0.0004426   0.0000000   0.0012479  -0.0013044   0.0000000
   12   0.0000000  -0.0000000  -0.0011662  -0.0000000   0.0000000   0.0032153
   13  -0.0023642  -0.0031616   0.0000000  -0.0004484  -0.0002981   0.0000000
   14  -0.0004633   0.0020175   0.0000000  -0.0001587  -0.0002881   0.0000000
   15  -0.0000000  -0.0000000   0.0041196   0.0000000  -0.0000000  -0.0009869
   16   0.0032592   0.0009945  -0.0000000  -0.0005699   0.0015692   0.0000000
   17  -0.0178250  -0.0401762  -0.0000000   0.0040865   0.0008942   0.0000000
   18   0.0000000  -0.0000000   0.0024770   0.0000000   0.0000000   0.0032517
   19   0.0674431  -0.0251025  -0.0000000  -0.0100411   0.0082521  -0.0000000
   20  -0.0251025   0.2323706   0.0000000  -0.0001877   0.0006822  -0.0000000
   21  -0.0000000   0.0000000   0.0107381  -0.0000000  -0.0000000  -0.0002593
   22  -0.0100411  -0.0001877  -0.0000000   0.1500500   0.0787463  -0.0000000
   23   0.0082521   0.0006822  -0.0000000   0.0787463   0.1123610  -0.0000000
   24  -0.0000000  -0.0000000  -0.0002593  -0.0000000  -0.0000000   0.0079956
   25  -0.0004055   0.0007097  -0.0000000   0.0025919  -0.0029385   0.0000000
   26   0.0013395  -0.0008773   0.0000000   0.0053255  -0.0106572  -0.0000000
   27   0.0000000   0.0000000   0.0001111  -0.0000000  -0.0000000  -0.0003815
   28   0.0000512   0.0002656  -0.0000000   0.0000410  -0.0008054  -0.0000000
   29   0.0002272  -0.0014190  -0.0000000  -0.0000996  -0.0010148  -0.0000000
   30   0.0000000   0.0000000  -0.0000688   0.0000000   0.0000000   0.0001228
   31   0.0001273  -0.0001453   0.0000000  -0.0006371  -0.0005593   0.0000000
   32  -0.0008537  -0.0009976   0.0000000  -0.0005735  -0.0003964  -0.0000000
   33  -0.0000000   0.0000000   0.0001460  -0.0000000   0.0000000  -0.0000457
   34  -0.0089457  -0.0024568  -0.0000000  -0.0007997   0.0002304  -0.0000000
   35  -0.0101231  -0.0016450  -0.0000000  -0.0005626   0.0000955   0.0000000
   36   0.0000000  -0.0000000   0.0001574   0.0000000   0.0000000   0.0001184
           25          26          27          28          29          30
    1   0.0031492  -0.0028747  -0.0000000  -0.0001591   0.0002459  -0.0000000
    2   0.0001354  -0.0029381   0.0000000   0.0000093  -0.0002944  -0.0000000
    3  -0.0000000  -0.0000000   0.0039573   0.0000000   0.0000000  -0.0009118
    4  -0.0242920   0.0328020  -0.0000000  -0.0019581  -0.0033495   0.0000000
    5   0.0128834  -0.0145657   0.0000000  -0.0006629   0.0027081   0.0000000
    6   0.0000000  -0.0000000   0.0034683  -0.0000000  -0.0000000   0.0032113
    7  -0.1431234   0.0401425   0.0000000   0.0020499   0.0030090  -0.0000000
    8   0.0404050  -0.0522198   0.0000000  -0.0123028  -0.0357716   0.0000000
    9   0.0000000  -0.0000000  -0.0224903  -0.0000000   0.0000000   0.0028743
   10  -0.0422981  -0.0076292  -0.0000000  -0.0334807   0.0178376   0.0000000
   11   0.0117264   0.0035754  -0.0000000   0.0187811  -0.1406911   0.0000000
   12   0.0000000   0.0000000   0.0034249   0.0000000   0.0000000  -0.0193190
   13   0.0014391  -0.0013522  -0.0000000  -0.0047882   0.0080433  -0.0000000
   14  -0.0042258  -0.0015379  -0.0000000   0.0225319  -0.0268390  -0.0000000
   15  -0.0000000   0.0000000   0.0037055  -0.0000000  -0.0000000   0.0021887
   16  -0.0007567   0.0004598   0.0000000  -0.0026607   0.0015507  -0.0000000
   17   0.0003008   0.0002734  -0.0000000  -0.0006972   0.0026959   0.0000000
   18  -0.0000000   0.0000000  -0.0011515   0.0000000   0.0000000   0.0032198
   19  -0.0004055   0.0013395   0.0000000   0.0000512   0.0002272   0.0000000
   20   0.0007097  -0.0008773   0.0000000   0.0002656  -0.0014190   0.0000000
   21  -0.0000000   0.0000000   0.0001111  -0.0000000  -0.0000000  -0.0000688
   22   0.0025919   0.0053255  -0.0000000   0.0000410  -0.0000996   0.0000000
   23  -0.0029385  -0.0106572  -0.0000000  -0.0008054  -0.0010148   0.0000000
   24   0.0000000  -0.0000000  -0.0003815  -0.0000000  -0.0000000   0.0001228
   25   0.2104799  -0.0568474  -0.0000000  -0.0046824  -0.0025416  -0.0000000
   26  -0.0568474   0.0826542  -0.0000000  -0.0110482  -0.0038790  -0.0000000
   27  -0.0000000  -0.0000000   0.0094659   0.0000000   0.0000000  -0.0002037
   28  -0.0046824  -0.0110482   0.0000000   0.0563843  -0.0255947   0.0000000
   29  -0.0025416  -0.0038790   0.0000000  -0.0255947   0.2047254   0.0000000
   30  -0.0000000  -0.0000000  -0.0002037   0.0000000   0.0000000   0.0086477
   31  -0.0013394  -0.0006091   0.0000000  -0.0106099   0.0006708   0.0000000
   32   0.0000684   0.0002728  -0.0000000   0.0086703   0.0002185  -0.0000000
   33   0.0000000   0.0000000   0.0001415  -0.0000000  -0.0000000   0.0000868
   34  -0.0007626   0.0002913   0.0000000  -0.0001873   0.0000008  -0.0000000
   35   0.0003242  -0.0001008  -0.0000000   0.0008530  -0.0004390  -0.0000000
   36  -0.0000000   0.0000000  -0.0000476  -0.0000000   0.0000000   0.0001520
           31          32          33          34          35          36
    1   0.0017892   0.0033505   0.0000000  -0.0298610  -0.0025582   0.0000000
    2   0.0010587  -0.0013899   0.0000000   0.0083219   0.0020008   0.0000000
    3  -0.0000000  -0.0000000   0.0035226  -0.0000000  -0.0000000   0.0017630
    4  -0.0002493  -0.0002907  -0.0000000   0.0013516  -0.0013903  -0.0000000
    5  -0.0003237  -0.0002308  -0.0000000  -0.0037821  -0.0003202  -0.0000000
    6   0.0000000   0.0000000  -0.0010141   0.0000000   0.0000000   0.0026372
    7  -0.0003159   0.0015995  -0.0000000  -0.0004429  -0.0000014  -0.0000000
    8   0.0043272   0.0008676  -0.0000000   0.0000718  -0.0004381   0.0000000
    9  -0.0000000  -0.0000000   0.0032388   0.0000000  -0.0000000  -0.0006959
   10  -0.0311522  -0.0064033  -0.0000000   0.0028588  -0.0015029  -0.0000000
   11  -0.0216819  -0.0027820   0.0000000   0.0005280  -0.0021387  -0.0000000
   12   0.0000000  -0.0000000   0.0027209  -0.0000000   0.0000000   0.0025723
   13  -0.1016483  -0.0568290   0.0000000  -0.0170086   0.0207022   0.0000000
   14  -0.0555549  -0.0738253   0.0000000   0.0102577  -0.0098289   0.0000000
   15   0.0000000   0.0000000  -0.0188290  -0.0000000   0.0000000   0.0014833
   16  -0.0075228  -0.0249755  -0.0000000  -0.0515269   0.0052910  -0.0000000
   17  -0.0106862  -0.0244949  -0.0000000   0.0048357  -0.0185649  -0.0000000
   18  -0.0000000   0.0000000   0.0018148   0.0000000   0.0000000  -0.0110150
   19   0.0001273  -0.0008537  -0.0000000  -0.0089457  -0.0101231   0.0000000
   20  -0.0001453  -0.0009976   0.0000000  -0.0024568  -0.0016450  -0.0000000
   21   0.0000000   0.0000000   0.0001460  -0.0000000  -0.0000000   0.0001574
   22  -0.0006371  -0.0005735  -0.0000000  -0.0007997  -0.0005626   0.0000000
   23  -0.0005593  -0.0003964   0.0000000   0.0002304   0.0000955   0.0000000
   24   0.0000000  -0.0000000  -0.0000457  -0.0000000   0.0000000   0.0001184
   25  -0.0013394   0.0000684   0.0000000  -0.0007626   0.0003242  -0.0000000
   26  -0.0006091   0.0002728   0.0000000   0.0002913  -0.0001008   0.0000000
   27   0.0000000  -0.0000000   0.0001415   0.0000000  -0.0000000  -0.0000476
   28  -0.0106099   0.0086703  -0.0000000  -0.0001873   0.0008530  -0.0000000
   29   0.0006708   0.0002185  -0.0000000   0.0000008  -0.0004390   0.0000000
   30   0.0000000  -0.0000000   0.0000868  -0.0000000  -0.0000000   0.0001520
   31   0.1511021   0.0765327   0.0000000   0.0004564   0.0069709  -0.0000000
   32   0.0765327   0.1150925   0.0000000  -0.0002958  -0.0123346  -0.0000000
   33   0.0000000   0.0000000   0.0078734   0.0000000   0.0000000   0.0003440
   34   0.0004564  -0.0002958   0.0000000   0.1048679  -0.0180029   0.0000000
   35   0.0069709  -0.0123346   0.0000000  -0.0180029   0.0437142   0.0000000
   36  -0.0000000  -0.0000000   0.0003440   0.0000000   0.0000000   0.0025308
 **********************************************************************
 **                                                                  **
 **                       VIBRATIONAL ANALYSIS                       **
 **                       --------------------                       **
 **                                                                  **
 **        VIBRATIONAL FREQUENCIES (CM**-1) AND NORMAL MODES         **
 **     FORCE CONSTANTS (mDYN/ANGSTROM) AND REDUCED MASSES (AMU)     **
 **                  INFRARED INTENSITIES (KM/MOL)                   **
 **                                                                  **
 **********************************************************************


 Mode:                 1                      2                      3
 Frequency:        29.50                  42.20                  58.43
 Force Cnst:      0.0325                 0.0448                 0.0804
 Red. Mass:      63.4444                42.6723                39.9756
 IR Active:          YES                    YES                    YES
 IR Intens:        0.003                  0.006                  0.024
 Raman Active:       YES                    YES                    YES
               X      Y      Z        X      Y      Z        X      Y      Z
 C         -0.000 -0.000  0.156    0.000  0.000  0.258   -0.000 -0.000  0.210
 C         -0.000  0.000  0.081   -0.000 -0.000  0.033   -0.000 -0.000  0.134
 C          0.000 -0.000 -0.120    0.000 -0.000 -0.070   -0.000  0.000  0.245
 C          0.000  0.000 -0.030    0.000  0.000  0.068    0.000 -0.000  0.107
 C         -0.000 -0.000  0.163    0.000  0.000  0.028    0.000  0.000  0.099
 C         -0.000 -0.000  0.110   -0.000  0.000  0.121   -0.000 -0.000  0.160
 Cl         0.000 -0.000  0.314    0.000  0.000  0.718    0.000 -0.000  0.443
 Br        -0.000 -0.000  0.226   -0.000 -0.000 -0.188    0.000 -0.000 -0.345
 Cl         0.000 -0.000 -0.503    0.000 -0.000 -0.419   -0.000  0.000  0.664
 Br         0.000  0.000 -0.228   -0.000  0.000  0.351    0.000 -0.000 -0.243
 Br        -0.000 -0.000  0.585    0.000  0.000 -0.222    0.000  0.000  0.092
 I         -0.000  0.000 -0.344   -0.000 -0.000 -0.088   -0.000  0.000 -0.087
 TransDip   0.000 -0.000 -0.002   -0.000 -0.000 -0.002   -0.000  0.000 -0.005

 Mode:                 4                      5                      6
 Frequency:       117.03                 134.60                 147.35
 Force Cnst:      0.5642                 0.8805                 0.1802
 Red. Mass:      69.9268                82.4838                14.0855
 IR Active:          YES                    YES                    YES
 IR Intens:        0.484                  0.206                  0.305
 Raman Active:       YES                    YES                    YES
               X      Y      Z        X      Y      Z        X      Y      Z
 C         -0.123 -0.220  0.000    0.059 -0.115 -0.000    0.000  0.000  0.359
 C         -0.126 -0.158  0.000    0.038 -0.064 -0.000   -0.000  0.000  0.368
 C         -0.059 -0.136  0.000    0.070 -0.089 -0.000    0.000  0.000  0.356
 C         -0.021 -0.187 -0.000    0.054 -0.131 -0.000   -0.000  0.000  0.394
 C         -0.080 -0.245 -0.000    0.073 -0.117 -0.000   -0.000  0.000  0.431
 C         -0.106 -0.227  0.000    0.125 -0.131 -0.000    0.000  0.000  0.446
 Cl        -0.102 -0.222  0.000   -0.087 -0.136  0.000   -0.000  0.000 -0.193
 Br        -0.293 -0.004 -0.000   -0.402  0.485  0.000   -0.000  0.000 -0.042
 Cl        -0.003  0.012 -0.000    0.092 -0.031  0.000   -0.000 -0.000 -0.144
 Br         0.324 -0.167  0.000   -0.369 -0.234  0.000   -0.000  0.000 -0.055
 Br         0.013 -0.395 -0.000   -0.095  0.072  0.000    0.000 -0.000 -0.075
 I          0.051  0.521  0.000    0.497 -0.093 -0.000    0.000  0.000 -0.023
 TransDip   0.013  0.018  0.000   -0.011  0.010  0.000   -0.000 -0.000 -0.018

 Mode:                 7                      8                      9
 Frequency:       152.59                 184.23                 208.94
 Force Cnst:      1.0013                 0.9863                 1.0580
 Red. Mass:      72.9844                49.3192                41.1325
 IR Active:          YES                    YES                    YES
 IR Intens:        0.061                  0.139                  0.003
 Raman Active:       YES                    YES                    YES
               X      Y      Z        X      Y      Z        X      Y      Z
 C         -0.033 -0.092  0.000   -0.168  0.131 -0.000   -0.091  0.020  0.000
 C         -0.057 -0.094  0.000   -0.192  0.155 -0.000   -0.109  0.019  0.000
 C         -0.057 -0.081  0.000   -0.269  0.179 -0.000    0.037  0.032  0.000
 C         -0.021 -0.153  0.000   -0.225  0.176 -0.000    0.134 -0.089 -0.000
 C         -0.044 -0.129  0.000   -0.233  0.031  0.000    0.134 -0.027 -0.000
 C          0.018 -0.112  0.000   -0.123  0.049 -0.000    0.011 -0.060  0.000
 Cl        -0.075 -0.111 -0.000   -0.291  0.140  0.000   -0.428 -0.033 -0.000
 Br        -0.105 -0.096 -0.000    0.052 -0.246  0.000    0.035 -0.265  0.000
 Cl         0.008  0.073 -0.000   -0.322  0.173  0.000    0.296  0.694 -0.000
 Br         0.567 -0.088 -0.000    0.007  0.366  0.000   -0.144 -0.222  0.000
 Br        -0.553  0.464 -0.000   -0.130 -0.266 -0.000    0.111  0.137  0.000
 I          0.093 -0.101 -0.000    0.328 -0.063  0.000    0.024  0.046 -0.000
 TransDip   0.002  0.008 -0.000    0.011 -0.003  0.000    0.001  0.002 -0.000

 Mode:                10                     11                     12
 Frequency:       217.81                 222.49                 260.53
 Force Cnst:      1.3581                 1.2910                 1.3871
 Red. Mass:      48.5878                44.2623                34.6848
 IR Active:          YES                    YES                    YES
 IR Intens:        0.004                  0.009                  0.096
 Raman Active:       YES                    YES                    YES
               X      Y      Z        X      Y      Z        X      Y      Z
 C          0.076 -0.083 -0.000    0.054 -0.044 -0.000    0.088 -0.337  0.000
 C          0.219  0.134  0.000    0.054  0.017  0.000    0.140 -0.200  0.000
 C          0.084  0.053  0.000   -0.004  0.029 -0.000    0.301 -0.118 -0.000
 C          0.049 -0.013 -0.000   -0.041 -0.026 -0.000    0.142  0.087 -0.000
 C         -0.022 -0.145 -0.000   -0.128 -0.114  0.000    0.060 -0.092 -0.000
 C          0.074 -0.146 -0.000   -0.014 -0.052  0.000    0.012 -0.180  0.000
 Cl        -0.642 -0.204  0.000    0.595  0.027  0.000   -0.034 -0.496 -0.000
 Br         0.479  0.287 -0.000    0.137  0.120 -0.000   -0.094 -0.073 -0.000
 Cl         0.028 -0.170 -0.000    0.203  0.574  0.000    0.463 -0.055  0.000
 Br        -0.018 -0.076  0.000   -0.070 -0.042  0.000   -0.098  0.386  0.000
 Br        -0.212 -0.107 -0.000   -0.340 -0.271 -0.000   -0.063  0.028 -0.000
 I         -0.031  0.057 -0.000   -0.043 -0.028  0.000   -0.030  0.019 -0.000
 TransDip   0.000  0.002  0.000    0.000  0.003 -0.000   -0.005  0.008 -0.000

 Mode:                13                     14                     15
 Frequency:       310.33                 324.61                 341.98
 Force Cnst:      0.7006                 0.7683                 2.2206
 Red. Mass:      12.3479                12.3756                32.2278
 IR Active:          YES                    YES                    YES
 IR Intens:        0.113                  0.002                  0.031
 Raman Active:       YES                    YES                    YES
               X      Y      Z        X      Y      Z        X      Y      Z
 C          0.000  0.000  0.042    0.000  0.000 -0.518    0.042  0.282  0.000
 C         -0.000 -0.000 -0.485    0.000 -0.000 -0.385    0.039  0.034  0.000
 C          0.000 -0.000 -0.511    0.000 -0.000  0.178    0.267 -0.022  0.000
 C          0.000  0.000 -0.133   -0.000 -0.000  0.594    0.155  0.041 -0.000
 C         -0.000  0.000  0.393    0.000 -0.000  0.364    0.085  0.070 -0.000
 C          0.000  0.000  0.565    0.000  0.000 -0.233    0.093  0.146 -0.000
 Cl        -0.000  0.000 -0.014   -0.000  0.000  0.092   -0.164  0.585 -0.000
 Br        -0.000 -0.000  0.032   -0.000 -0.000  0.022   -0.096 -0.076 -0.000
 Cl         0.000 -0.000  0.090    0.000 -0.000 -0.029    0.528 -0.273 -0.000
 Br         0.000 -0.000  0.009   -0.000  0.000 -0.038   -0.003 -0.022  0.000
 Br        -0.000 -0.000 -0.028   -0.000 -0.000 -0.021   -0.152 -0.124  0.000
 I         -0.000  0.000 -0.017   -0.000  0.000  0.005   -0.009  0.000  0.000
 TransDip  -0.000 -0.000 -0.011    0.000 -0.000  0.001   -0.005 -0.002  0.000

 Mode:                16                     17                     18
 Frequency:       549.83                 576.02                 576.14
 Force Cnst:      2.5663                 2.5237                 2.3577
 Red. Mass:      14.4081                12.9096                12.0551
 IR Active:          YES                    YES                    YES
 IR Intens:       31.758                  6.901                  0.330
 Raman Active:       YES                    YES                    YES
               X      Y      Z        X      Y      Z        X      Y      Z
 C          0.295  0.011 -0.000    0.501  0.145  0.000   -0.000 -0.000  0.126
 C          0.245  0.056  0.000    0.343 -0.143  0.000   -0.000  0.000  0.399
 C          0.171  0.079  0.000   -0.029 -0.181 -0.000    0.000  0.000 -0.518
 C          0.387 -0.115 -0.000   -0.235  0.071  0.000    0.000 -0.000 -0.001
 C          0.394 -0.276 -0.000   -0.133  0.401  0.000    0.000 -0.000  0.532
 C          0.520 -0.265  0.000    0.277  0.461 -0.000   -0.000 -0.000 -0.522
 Cl        -0.023  0.085  0.000   -0.074 -0.103 -0.000    0.000  0.000 -0.006
 Br        -0.057 -0.037 -0.000   -0.050 -0.014 -0.000    0.000  0.000 -0.011
 Cl        -0.240  0.061 -0.000   -0.029  0.065  0.000    0.000 -0.000  0.037
 Br        -0.031  0.045  0.000    0.021 -0.025 -0.000   -0.000  0.000 -0.001
 Br        -0.047 -0.017  0.000   -0.016 -0.044 -0.000    0.000  0.000 -0.013
 I         -0.033  0.013 -0.000   -0.012 -0.009  0.000    0.000  0.000  0.005
 TransDip   0.172 -0.056 -0.000    0.061  0.058  0.000   -0.000 -0.000  0.018

 Mode:                19                     20                     21
 Frequency:       589.32                 600.21                 675.90
 Force Cnst:      2.4702                 3.0234                 3.2344
 Red. Mass:      12.0721                14.2446                12.0164
 IR Active:          YES                    YES                    YES
 IR Intens:        0.026                 33.676                  0.063
 Raman Active:       YES                    YES                    YES
               X      Y      Z        X      Y      Z        X      Y      Z
 C         -0.000 -0.000  0.614   -0.091  0.172  0.000   -0.000  0.000  0.408
 C         -0.000 -0.000 -0.332   -0.018  0.460 -0.000   -0.000 -0.000 -0.443
 C         -0.000 -0.000 -0.250    0.199  0.536 -0.000    0.000  0.000  0.465
 C          0.000 -0.000  0.540    0.266  0.417  0.000    0.000  0.000 -0.421
 C          0.000 -0.000 -0.340    0.145  0.223 -0.000    0.000 -0.000  0.360
 C         -0.000 -0.000 -0.202   -0.066  0.190 -0.000   -0.000 -0.000 -0.338
 Cl         0.000  0.000 -0.043    0.048 -0.212 -0.000   -0.000  0.000 -0.014
 Br         0.000  0.000  0.008   -0.039 -0.054  0.000    0.000  0.000  0.006
 Cl         0.000 -0.000  0.017   -0.014 -0.068  0.000   -0.000 -0.000 -0.017
 Br        -0.000  0.000 -0.014    0.000 -0.086 -0.000   -0.000 -0.000  0.005
 Br         0.000  0.000  0.009   -0.050 -0.035  0.000   -0.000  0.000 -0.004
 I          0.000  0.000  0.002    0.005 -0.003  0.000    0.000  0.000  0.001
 TransDip  -0.000 -0.000  0.005    0.027  0.184  0.000   -0.000  0.000  0.008

 Mode:                22                     23                     24
 Frequency:       800.31                 830.88                1036.96
 Force Cnst:      4.8220                 5.1859                 7.6798
 Red. Mass:      12.7781                12.7497                12.1220
 IR Active:          YES                    YES                    YES
 IR Intens:        3.702                  1.624                  0.289
 Raman Active:       YES                    YES                    YES
               X      Y      Z        X      Y      Z        X      Y      Z
 C         -0.110 -0.155 -0.000   -0.161  0.500 -0.000   -0.115  0.284 -0.000
 C         -0.084 -0.382  0.000   -0.422 -0.026  0.000   -0.395 -0.318  0.000
 C          0.427 -0.271  0.000   -0.266 -0.101 -0.000    0.359 -0.140  0.000
 C          0.327  0.014 -0.000    0.095 -0.443 -0.000   -0.072  0.487 -0.000
 C          0.335  0.304  0.000    0.352  0.131  0.000   -0.252 -0.116 -0.000
 C         -0.399  0.236  0.000    0.242  0.183 -0.000    0.398 -0.142 -0.000
 Cl        -0.022  0.040  0.000    0.021 -0.138 -0.000    0.005 -0.028 -0.000
 Br         0.022  0.018  0.000    0.023  0.020 -0.000    0.018  0.013 -0.000
 Cl        -0.145  0.052 -0.000    0.051 -0.031  0.000   -0.036  0.013 -0.000
 Br         0.000  0.005 -0.000   -0.005  0.037  0.000    0.004 -0.021  0.000
 Br        -0.036 -0.024 -0.000   -0.022 -0.022  0.000    0.007  0.005  0.000
 I          0.008 -0.001  0.000   -0.002  0.002 -0.000   -0.002  0.000  0.000
 TransDip   0.052 -0.032 -0.000   -0.026  0.032  0.000    0.007 -0.016  0.000

 Mode:                25                     26                     27
 Frequency:      1153.86                1231.68                1304.68
 Force Cnst:      9.5702                10.7262                12.0738
 Red. Mass:      12.2001                12.0005                12.0388
 IR Active:          YES                    YES                    YES
 IR Intens:        0.779                  0.112                151.508
 Raman Active:       YES                    YES                    YES
               X      Y      Z        X      Y      Z        X      Y      Z
 C         -0.007  0.503  0.000   -0.393 -0.091  0.000   -0.336 -0.228  0.000
 C          0.239  0.159  0.000    0.239 -0.309  0.000    0.017  0.398 -0.000
 C          0.397 -0.126  0.000    0.133  0.372 -0.000    0.438 -0.143  0.000
 C          0.091 -0.313  0.000   -0.401 -0.054 -0.000   -0.261 -0.329 -0.000
 C         -0.347 -0.383 -0.000    0.265 -0.327  0.000   -0.106  0.401 -0.000
 C         -0.294  0.159 -0.000    0.163  0.402  0.000    0.312 -0.132  0.000
 Cl         0.006 -0.059 -0.000   -0.002  0.002 -0.000    0.011  0.011  0.000
 Br        -0.012 -0.009 -0.000    0.000 -0.000 -0.000   -0.003 -0.007  0.000
 Cl        -0.047  0.017 -0.000    0.002  0.001  0.000   -0.030  0.011  0.000
 Br        -0.004  0.016 -0.000   -0.000 -0.000  0.000    0.003  0.008 -0.000
 Br         0.016  0.014  0.000    0.000 -0.001  0.000    0.000 -0.005 -0.000
 I          0.004 -0.001  0.000   -0.000  0.000 -0.000   -0.001 -0.000 -0.000
 TransDip   0.028  0.005 -0.000   -0.003 -0.010 -0.000    0.364 -0.152 -0.000

 Mode:                28                     29                     30
 Frequency:      1314.16                1505.51                1506.44
 Force Cnst:     12.2477                16.0268                16.0466
 Red. Mass:      12.0366                12.0013                12.0013
 IR Active:          YES                    YES                    YES
 IR Intens:      170.569                  0.191                  0.519
 Raman Active:       YES                    YES                    YES
               X      Y      Z        X      Y      Z        X      Y      Z
 C         -0.240  0.366 -0.000    0.302  0.230 -0.000   -0.419  0.107  0.000
 C          0.419  0.074  0.000   -0.072 -0.310  0.000    0.396 -0.347  0.000
 C         -0.105 -0.344 -0.000    0.226  0.500 -0.000   -0.217  0.176 -0.000
 C         -0.282  0.302 -0.000   -0.288 -0.252 -0.000    0.434 -0.078  0.000
 C          0.402  0.081  0.000    0.047  0.269  0.000   -0.366  0.292 -0.000
 C         -0.157 -0.365 -0.000   -0.213 -0.432 -0.000    0.154 -0.141 -0.000
 Cl         0.010 -0.024  0.000   -0.004 -0.000 -0.000    0.004 -0.001 -0.000
 Br        -0.009 -0.004 -0.000    0.000  0.001 -0.000   -0.002  0.001 -0.000
 Cl         0.003  0.013 -0.000   -0.002 -0.005 -0.000    0.001 -0.001 -0.000
 Br         0.004 -0.008  0.000    0.001  0.001  0.000   -0.002 -0.000 -0.000
 Br        -0.008 -0.003  0.000    0.001 -0.000  0.000    0.001 -0.001  0.000
 I          0.001  0.002 -0.000    0.000  0.001  0.000    0.002 -0.001  0.000
 TransDip   0.142  0.394  0.000    0.008  0.011  0.000   -0.021  0.009  0.000

 STANDARD THERMODYNAMIC QUANTITIES AT   298.15 K  AND     1.00 ATM

   This Molecule has  0 Imaginary Frequencies
   Zero point vibrational energy:       24.309 kcal/mol

   Atom    1 Element C  Has Mass   12.00000
   Atom    2 Element C  Has Mass   12.00000
   Atom    3 Element C  Has Mass   12.00000
   Atom    4 Element C  Has Mass   12.00000
   Atom    5 Element C  Has Mass   12.00000
   Atom    6 Element C  Has Mass   12.00000
   Atom    7 Element Cl Has Mass   34.96885
   Atom    8 Element Br Has Mass   78.91830
   Atom    9 Element Cl Has Mass   34.96885
   Atom   10 Element Br Has Mass   78.91830
   Atom   11 Element Br Has Mass   78.91830
   Atom   12 Element I  Has Mass  126.90440
   Molecular Mass:   505.597000 amu
   Principal axes and moments of inertia in amu*Bohr^2:
                             1           2           3
    Eigenvalues --     7802.23937  9472.74255 17274.98192
          X               0.99942     0.03408     0.00000
          Y              -0.03408     0.99942     0.00000
          Z               0.00000    -0.00000     1.00000
   Rotational Symmetry Number is   1
   The Molecule is an Asymmetric Top
   Translational Enthalpy:        0.889 kcal/mol
   Rotational Enthalpy:           0.889 kcal/mol
   Vibrational Enthalpy:         30.754 kcal/mol
   gas constant (RT):             0.592 kcal/mol
   Translational Entropy:        44.548  cal/mol.K
   Rotational Entropy:           35.500  cal/mol.K
   Vibrational Entropy:          44.078  cal/mol.K

   Total Enthalpy:               33.124 kcal/mol
   Total Entropy:               124.126  cal/mol.K

 ======================================================================

 STANDARD THERMODYNAMIC QUANTITIES FOR ANHARMONIC VIBRATION -- TOSH

   Zero point vibrational energy: ************ kcal/mol

   Vibrational Enthalpy:       Infinity kcal/mol
   Vibrational Entropy:             NaN  cal/mol.K

   Total Enthalpy:             Infinity kcal/mol
   Total Entropy:                   NaN  cal/mol.K

 ======================================================================

 STANDARD THERMODYNAMIC QUANTITIES FOR ANHARMONIC VIBRATION -- VPT2

   Zero point vibrational energy: ************ kcal/mol

   Vibrational Enthalpy:       Infinity kcal/mol
   Vibrational Entropy:             NaN  cal/mol.K

   Total Enthalpy:             Infinity kcal/mol
   Total Entropy:                   NaN  cal/mol.K

 ======================================================================

Archival summary:
1\1\garfield\FREQ\ProcedureUnspecified\BasisUnspecified\1r3l26\taweetha\SatNov3011:42:362019SatNov3011:42:362019\0\\#,FREQ,ProcedureUnspecified,BasisUnspecified,\\0,1\I\C,1,2.12826\C,2,1.40466,1,119.713\C,3,1.40252,2,120.476,1,-180,0\C,4,1.40129,3,119.817,2,0,0\C,5,1.40274,4,120.124,3,-0,0\C,6,1.40374,5,119.893,4,0,0\Cl,5,1.73634,4,119.787,3,180,0\Cl,3,1.73879,2,120.418,1,0,0\Br,4,1.89925,3,120.289,2,-180,0\Br,6,1.9004,5,119.23,4,-180,0\Br,7,1.90143,6,119.208,5,-180,0\\\@

 Total job time:  1258.69s(wall), 4894.24s(cpu) 
 Sat Nov 30 11:42:36 2019

        *************************************************************
        *                                                           *
        *  Thank you very much for using Q-Chem.  Have a nice day.  *
        *                                                           *
        *************************************************************
