# Supplementary material for: Geometric and energetic data from quantum chemical calculations of halobenzenes and xylenes
Source: Data Brief. 2020 Mar 5;30:105386. doi: 10.1016/j.dib.2020.105386 (PMC7114895; doi:10.1016/j.dib.2020.105386)
Supplement: Supplementary file 1 [file mmc1.zip › halobenzene/B3LYP/ClBrClBrClBr.out]

                  Welcome to Q-Chem
     A Quantum Leap Into The Future Of Chemistry


 Q-Chem 5.2 (devel), Q-Chem, Inc., Pleasanton, CA (2019)

 Yihan Shao,  Zhengting Gan,  E. Epifanovsky,  A. T. B. Gilbert,  M. Wormit,  
 J. Kussmann,  A. W. Lange,  A. Behn,  Jia Deng,  Xintian Feng,  D. Ghosh,  
 M. Goldey,  P. R. Horn,  L. D. Jacobson,  I. Kaliman,  T. Kus,  A. Landau,  
 Jie Liu,  E. I. Proynov,  R. M. Richard,  R. P. Steele,  E. J. Sundstrom,  
 H. L. Woodcock III,  P. M. Zimmerman,  D. Zuev,  B. Albrecht,  E. Alguire,  
 S. A. Baeppler,  D. Barton,  Z. Benda,  Y. A. Bernard,  E. J. Berquist,  
 K. B. Bravaya,  H. Burton,  D. Casanova,  Chun-Min Chang,  Yunqing Chen,  
 A. Chien,  K. D. Closser,  M. P. Coons,  S. Coriani,  S. Dasgupta,  
 A. L. Dempwolff,  M. Diedenhofen,  Hainam Do,  R. G. Edgar,  Po-Tung Fang,  
 S. Faraji,  S. Fatehi,  Qingguo Feng,  K. D. Fenk,  J. Fosso-Tande,  
 J. Gayvert,  Qinghui Ge,  A. Ghysels,  G. Gidofalvi,  J. Gomes,  
 J. Gonthier,  A. Gunina,  D. Hait,  M. W. D. Hanson-Heine,  
 P. H. P. Harbach,  A. W. Hauser,  M. F. Herbst,  J. E. Herr,  
 E. G. Hohenstein,  Z. C. Holden,  Kerwin Hui,  B. C. Huynh,  T.-C. Jagau,  
 Hyunjun Ji,  B. Kaduk,  K. Khistyaev,  Jaehoon Kim,  P. Klunzinger,  K. Koh,  
 D. Kosenkov,  L. Koulias,  T. Kowalczyk,  C. M. Krauter,  A. Kunitsa,  
 Ka Un Lao,  A. Laurent,  K. V. Lawler,  Joonho Lee,  D. Lefrancois,  
 S. Lehtola,  D. S. Levine,  Yi-Pei Li,  You-Sheng Lin,  Fenglai Liu,  
 E. Livshits,  A. Luenser,  P. Manohar,  E. Mansoor,  S. F. Manzer,  
 Shan-Ping Mao,  Yuezhi Mao,  N. Mardirossian,  A. V. Marenich,  
 T. Markovich,  L. A. Martinez-Martinez,  S. A. Maurer,  N. J. Mayhall,  
 S. C. McKenzie,  J.-M. Mewes,  P. Morgante,  A. F. Morrison,  
 J. W. Mullinax,  K. Nanda,  T. S. Nguyen-Beck,  R. Olivares-Amaya,  
 J. A. Parkhill,  Zheng Pei,  T. M. Perrine,  F. Plasser,  P. Pokhilko,  
 S. Prager,  A. Prociuk,  E. Ramos,  D. R. Rehn,  F. Rob,  M. Scheurer,  
 M. Schneider,  N. Sergueev,  S. M. Sharada,  S. Sharma,  D. W. Small,  
 T. Stauch,  T. Stein,  Yu-Chuan Su,  A. J. W. Thom,  A. Tkatchenko,  
 T. Tsuchimochi,  N. M. Tubman,  L. Vogt,  M. L. Vidal,  O. Vydrov,  
 M. A. Watson,  J. Wenzel,  M. de Wergifosse,  T. A. Wesolowski,  A. White,  
 J. Witte,  A. Yamada,  Jun Yang,  K. Yao,  S. Yeganeh,  S. R. Yost,  
 Zhi-Qiang You,  A. Zech,  Igor Ying Zhang,  Xing Zhang,  Yan Zhao,  
 Ying Zhu,  B. R. Brooks,  G. K. L. Chan,  C. J. Cramer,  M. S. Gordon,  
 W. J. Hehre,  A. Klamt,  M. W. Schmidt,  C. D. Sherrill,  D. G. Truhlar,  
 A. Aspuru-Guzik,  R. Baer,  A. T. Bell,  N. A. Besley,  Jeng-Da Chai,  
 A. E. DePrince, III,  R. A. DiStasio Jr.,  A. Dreuw,  B. D. Dunietz,  
 T. R. Furlani,  Chao-Ping Hsu,  Yousung Jung,  Jing Kong,  D. S. Lambrecht,  
 WanZhen Liang,  C. Ochsenfeld,  V. A. Rassolov,  L. V. Slipchenko,  
 J. E. Subotnik,  T. Van Voorhis,  J. M. Herbert,  A. I. Krylov,  
 P. M. W. Gill,  M. Head-Gordon

 Contributors to earlier versions of Q-Chem not listed above: 
 R. D. Adamson,  B. Austin,  J. Baker,  G. J. O. Beran,  K. Brandhorst,  
 S. T. Brown,  E. F. C. Byrd,  A. K. Chakraborty,  C.-L. Cheng,  
 Siu Hung Chien,  D. M. Chipman,  D. L. Crittenden,  H. Dachsel,  
 R. J. Doerksen,  A. D. Dutoi,  L. Fusti-Molnar,  W. A. Goddard III,  
 A. Golubeva-Zadorozhnaya,  S. R. Gwaltney,  G. Hawkins,  A. Heyden,  
 S. Hirata,  G. Kedziora,  F. J. Keil,  C. Kelley,  Jihan Kim,  R. A. King,  
 R. Z. Khaliullin,  P. P. Korambath,  W. Kurlancheek,  A. M. Lee,  M. S. Lee,  
 S. V. Levchenko,  Ching Yeh Lin,  D. Liotard,  R. C. Lochan,  I. Lotan,  
 P. E. Maslen,  N. Nair,  D. P. O'Neill,  D. Neuhauser,  E. Neuscamman,  
 C. M. Oana,  R. Olson,  B. Peters,  R. Peverati,  P. A. Pieniazek,  
 Y. M. Rhee,  J. Ritchie,  M. A. Rohrdanz,  E. Rosta,  N. J. Russ,  
 H. F. Schaefer III,  N. E. Schultz,  N. Shenvi,  A. C. Simmonett,  A. Sodt,  
 D. Stuck,  K. S. Thanthiriwatte,  V. Vanovschi,  Tao Wang,  A. Warshel,  
 C. F. Williams,  Q. Wu,  X. Xu,  W. Zhang

 Please cite Q-Chem as follows:
 Y. Shao et al., Mol. Phys. 113, 184-215 (2015)
 DOI: 10.1080/00268976.2014.952696

 Q-Chem 5.2.1 for Intel X86 EM64T Linux

 Parts of Q-Chem use Armadillo 8.300.2 (Tropical Shenanigans).
 http://arma.sourceforge.net/

 Q-Chem begins on Sat Nov 30 11:42:36 2019  

Host: 
0

     Scratch files written to /scratch/taweetham/qchem28364//
NAlpha2: 192
NElect   192
Mult     1

Checking the input file for inconsistencies... 	...done.

--------------------------------------------------------------
User input:
--------------------------------------------------------------
$MOLECULE
0 1
C   
C	1	CC
C	2	CC	1	120.0		
C	3	CC	2	120.0	1	0.0
C	4	CC	3	120.0	2	0.0	
C	5 	CC	4	120.0	3	0.0
Cl	1	CCl	2	120.0	3	180.0
Br	2	CBr	3	120.0	4	180.0
Cl	3	CCl	4	120.0	5	180.0
Br	4	CBr	5	120.0	6	180.0
Cl	5	CCl	6	120.0	1	180.0
Br	6	CBr	1	120.0	2	180.0

CC=1.39483
CH=1.08673
CF=1.33960
CCl=1.72090
CBr=1.89068
CI=2.07886
$END

$REM
   JOB_TYPE	OPTIMIZATION
   BASIS	6-311++G**
   METHOD	B3LYP
   MEM_TOTAL	64000
   SYM_IGNORE	TRUE
$END

--------------------------------------------------------------
 ----------------------------------------------------------------
             Standard Nuclear Orientation (Angstroms)
    I     Atom           X                Y                Z
 ----------------------------------------------------------------
    1      C       0.0000000000     0.0000000000     0.0000000000
    2      C       0.0000000000     0.0000000000     1.3948300000
    3      C       1.2079582140     0.0000000000     2.0922450000
    4      C       2.4159164279     0.0000000000     1.3948300000
    5      C       2.4159164279     0.0000000000    -0.0000000000
    6      C       1.2079582140     0.0000000000    -0.6974150000
    7      Cl     -1.4903431174    -0.0000000000    -0.8604500000
    8      Br     -1.6373769104    -0.0000000000     2.3401700000
    9      Cl      1.2079582140    -0.0000000000     3.8131450000
   10      Br      4.0532933383    -0.0000000000     2.3401700000
   11      Cl      3.9062595453    -0.0000000000    -0.8604500000
   12      Br      1.2079582140    -0.0000000000    -2.5880950000
 ----------------------------------------------------------------
 Nuclear Repulsion Energy =        2285.66545847 hartrees
 There are       96 alpha and       96 beta electrons
 Requested basis set is 6-311++G(d,p)
 There are 132 shells and 366 basis functions

 Total QAlloc Memory Limit  64000 MB
 Mega-Array Size       188 MB
 MEM_STATIC part       192 MB
 A cutoff of  1.0D-11 yielded   5892 shell pairs
 There are     51192 function pairs (     56040 Cartesian)
 Smallest overlap matrix eigenvalue = 2.85E-07

 Q-Chem warning in module stvman/mkSTV.C, line 318:

 Overlap eigenvalue is smaller than square root of threshold
 Use THRESH >= 12 to get rid of this warning

 Linear dependence detected in AO basis
 Tighter screening thresholds may be required for diffuse basis sets
 Use S2THRESH > 14 and THRESH = 14 in case of SCF convergence issues
 Number of orthogonalized atomic orbitals = 364
 Maximum deviation from orthogonality = 1.288E-09

 Scale SEOQF with 1.000000e-01/1.000000e-01/1.000000e-01

 Standard Electronic Orientation quadrupole field applied
 Nucleus-field energy     =    -0.0000000607 hartrees
 Guess from superposition of atomic densities
 Warning:  Energy on first SCF cycle will be non-variational
 SAD guess density has 192.000000 electrons

 -----------------------------------------------------------------------
  General SCF calculation program by
  Eric Jon Sundstrom, Paul Horn, Yuezhi Mao, Dmitri Zuev, Alec White,
  David Stuck, Shaama M.S., Shane Yost, Joonho Lee, David Small,
  Daniel Levine, Susi Lehtola, Hugh Burton, Evgeny Epifanovsky,
  Bang C. Huynh
 -----------------------------------------------------------------------
 Exchange:     0.2000 Hartree-Fock + 0.0800 Slater + 0.7200 B88
 Correlation:  0.1900 VWN1RPA + 0.8100 LYP
 Using SG-1 standard quadrature grid
 using 4 threads for integral computing
 -------------------------------------------------------
 OpenMP Integral computing Module                
 Release: version 2.0, May 2017, Q-Chem Inc. Pleasanton 
 -------------------------------------------------------
 A restricted SCF calculation will be
 performed using DIIS
 SCF converges when DIIS error is below 1.0e-08
 ---------------------------------------
  Cycle       Energy         DIIS error
 ---------------------------------------
    1   -9334.3909050633      3.10e-02  
    2   -9331.7217541646      2.01e-03  
    3   -9331.6974176555      2.30e-03  
    4   -9331.7469274233      7.85e-04  
    5   -9331.7578272743      1.38e-04  
    6   -9331.7580705949      3.30e-05  
    7   -9331.7580812063      6.20e-06  
    8   -9331.7580817172      2.05e-06  
    9   -9331.7580817709      8.78e-07  
   10   -9331.7580817809      1.68e-07  
   11   -9331.7580817812      1.16e-07  
   12   -9331.7580817815      2.60e-08  
   13   -9331.7580817824      3.68e-09  Convergence criterion met
 ---------------------------------------
 SCF time:   CPU 213.50s  wall 55.00s 
 SCF   energy in the final basis set =    -9331.7580817824
 Total energy in the final basis set =    -9331.7580817824

 --------------------------------------------------------------

                    Orbital Energies (a.u.)
 --------------------------------------------------------------

 Alpha MOs
 -- Occupied --
********-482.8584-482.8583-101.5843-101.5843-101.5843 -62.5113 -62.5113
-62.5112 -56.3320 -56.3320 -56.3319 -56.3279 -56.3279 -56.3278 -56.3274
-56.3274 -56.3273 -10.2876 -10.2876 -10.2876 -10.2793 -10.2793 -10.2793
 -9.4995  -9.4995  -9.4995  -8.7202  -8.7202  -8.7201  -7.2645  -7.2645
 -7.2643  -7.2544  -7.2544  -7.2544  -7.2535  -7.2533  -7.2533  -6.5525
 -6.5525  -6.5525  -6.5387  -6.5387  -6.5385  -6.5375  -6.5375  -6.5374
 -2.6632  -2.6632  -2.6632  -2.6596  -2.6596  -2.6594  -2.6587  -2.6587
 -2.6586  -2.6476  -2.6476  -2.6475  -2.6475  -2.6475  -2.6474  -0.9731
 -0.9232  -0.9232  -0.8536  -0.8487  -0.8487  -0.8077  -0.7457  -0.7457
 -0.6377  -0.6377  -0.5673  -0.5350  -0.4792  -0.4775  -0.4726  -0.4726
 -0.4228  -0.4228  -0.4102  -0.4102  -0.3598  -0.3598  -0.3591  -0.3473
 -0.3473  -0.3432  -0.3138  -0.3137  -0.3132  -0.2878  -0.2696  -0.2696
 -- Virtual --
 -0.0855  -0.0677  -0.0676  -0.0298  -0.0297  -0.0079   0.0129   0.0160
  0.0161   0.0240   0.0241   0.0375   0.0401   0.0572   0.0574   0.0652
  0.0681   0.0687   0.0688   0.0707   0.0708   0.0872   0.0873   0.0921
  0.0973   0.0974   0.0992   0.1174   0.1186   0.1186   0.1287   0.1427
  0.1427   0.1453   0.1460   0.1491   0.1731   0.1733   0.1819   0.1823
  0.1826   0.1858   0.1861   0.1863   0.2190   0.2190   0.2213   0.2379
  0.2379   0.2436   0.2521   0.2606   0.2610   0.2642   0.2643   0.2761
  0.2765   0.2988   0.2994   0.3378   0.3671   0.3831   0.4002   0.4149
  0.4159   0.4159   0.4217   0.4217   0.4490   0.4493   0.4501   0.4502
  0.4526   0.4786   0.4852   0.4855   0.4943   0.4951   0.5030   0.5195
  0.5195   0.5319   0.5320   0.5407   0.5439   0.5616   0.5617   0.5627
  0.5755   0.5842   0.5843   0.5985   0.5986   0.6057   0.6116   0.6554
  0.6829   0.6830   0.7070   0.7164   0.7165   0.7521   0.7523   0.7620
  0.7782   0.8225   0.8225   0.8227   0.8228   0.8241   0.8351   0.8352
  0.8433   0.8538   0.8538   0.8569   0.8570   0.8879   0.8907   0.8907
  0.9299   0.9299   0.9308   0.9423   0.9478   0.9937   1.0069   1.0070
  1.0093   1.0783   1.0784   1.1343   1.1343   1.1934   1.1965   1.2387
  1.2387   1.2418   1.2419   1.2735   1.2736   1.2868   1.2868   1.3573
  1.4370   1.4428   1.4936   1.5607   1.6173   1.6174   1.7367   1.7367
  1.7638   1.7638   1.8260   1.8261   1.8459   1.8459   1.9176   2.0039
  2.0043   2.0307   2.0659   2.0660   2.1011   2.1237   2.1238   2.2061
  2.2061   2.2102   2.2475   2.2475   2.2600   2.2782   2.3011   2.3012
  2.3140   2.3140   2.3183   2.3893   2.4760   2.4772   2.4773   2.5586
  2.5764   2.5959   2.5959   2.7251   2.7251   2.8351   2.8352   2.9081
  3.0308   3.0309   3.0490   3.0728   3.1158   3.2126   3.2126   3.4528
  3.4529   3.6673   3.8564   3.8564   3.9796   3.9910   3.9911   4.0298
  4.0641   4.0643   4.0783   4.0784   4.0895   4.2252   4.2499   4.2500
  4.4068   4.4068   4.4129   4.8129   6.7163   6.7817   6.7818   7.5456
  7.5460   7.5693   7.6346   7.6746   7.6751   7.7217   7.7532   7.7534
  9.7405   9.7989   9.7989  23.1878  23.7838  23.7838  23.9423  23.9423
 24.0186  25.8120  25.8123  25.8371  26.2106  26.2106  26.2854  26.6399
 26.6401  26.6857  47.9778  48.0312  48.0312 215.7278 215.7964 215.7964
289.7422 289.7422 289.7665 289.8371 289.8705 289.8706 289.9537 289.9755
289.97561020.78861020.85621020.8562
 --------------------------------------------------------------

          Ground-State Mulliken Net Atomic Charges

     Atom                 Charge (a.u.)
  ----------------------------------------
      1 C                    -0.217420
      2 C                    -0.130611
      3 C                    -0.227264
      4 C                    -0.130611
      5 C                    -0.217420
      6 C                    -0.136970
      7 Cl                    0.579115
      8 Br                   -0.226085
      9 Cl                    0.578606
     10 Br                   -0.226085
     11 Cl                    0.579115
     12 Br                   -0.224370
  ----------------------------------------
  Sum of atomic charges =     0.000000

 -----------------------------------------------------------------
                    Cartesian Multipole Moments
 -----------------------------------------------------------------
    Charge (ESU x 10^10)
                -0.0000
    Dipole Moment (Debye)
         X      -0.0000      Y      -0.0000      Z      -0.0014
       Tot       0.0014
    Quadrupole Moments (Debye-Ang)
        XX    -123.5628     XY       0.0000     YY    -127.1097
        XZ      -0.0017     YZ       0.0000     ZZ    -123.5623
    Octopole Moments (Debye-Ang^2)
       XXX    -447.7760    XXY       0.0000    XYY    -153.5432
       YYY      -0.0000    XXZ     -77.8878    XYZ       0.0000
       YYZ     -88.6435    XZZ    -149.2580    YZZ      -0.0000
       ZZZ    -266.8541
    Hexadecapole Moments (Debye-Ang^3)
      XXXX   -4111.3997   XXXY       0.0000   XXYY    -756.8369
      XYYY       0.0000   YYYY    -150.2493   XXXZ    -282.2507
      XXYZ       0.0000   XYYZ    -107.0776   YYYZ      -0.0000
      XXZZ   -1238.7608   XYZZ       0.0000   YYZZ    -633.2146
      XZZZ    -322.3486   YZZZ       0.0000   ZZZZ   -3413.5245
 -----------------------------------------------------------------
 Calculating analytic gradient of the SCF energy
 Gradient of SCF Energy
            1           2           3           4           5           6
    1   0.0001357   0.0034142   0.0000000  -0.0034142  -0.0001357  -0.0000000
    2  -0.0000000   0.0000000  -0.0000000  -0.0000000   0.0000000  -0.0000000
    3  -0.0001175  -0.0019704  -0.0000236  -0.0019704  -0.0001175   0.0032525
            7           8           9          10          11          12
    1   0.0070970   0.0034128   0.0000000  -0.0034128  -0.0070970   0.0000000
    2  -0.0000000  -0.0000000  -0.0000000  -0.0000000   0.0000000   0.0000000
    3   0.0041985  -0.0019839  -0.0077380  -0.0019839   0.0041985   0.0042559
 Max gradient component =       7.738E-03
 RMS gradient           =       2.823E-03
 Gradient time:  CPU 75.56 s  wall 18.99 s
 Geometry Optimization Parameters
   NAtoms,    NIC,     NZ,  NCons,   NDum,   NFix, NCnnct, MaxDiis
       12      78      12       0       0       0       0       0


** GEOMETRY OPTIMIZATION IN DELOCALIZED INTERNAL COORDINATES **
   Searching for a Minimum

   Optimization Cycle:   1

                       Coordinates (Angstroms)
     ATOM                X               Y               Z
      1  C         0.0000000000    0.0000000000    0.0000000000
      2  C         0.0000000000    0.0000000000    1.3948300000
      3  C         1.2079582140    0.0000000000    2.0922450000
      4  C         2.4159164279    0.0000000000    1.3948300000
      5  C         2.4159164279    0.0000000000    0.0000000000
      6  C         1.2079582140    0.0000000000   -0.6974150000
      7  Cl       -1.4903431174    0.0000000000   -0.8604500000
      8  Br       -1.6373769104    0.0000000000    2.3401700000
      9  Cl        1.2079582140    0.0000000000    3.8131450000
     10  Br        4.0532933383    0.0000000000    2.3401700000
     11  Cl        3.9062595453    0.0000000000   -0.8604500000
     12  Br        1.2079582140    0.0000000000   -2.5880950000
   Point Group: c1    Number of degrees of freedom:    30


   Energy is  -9331.758081782


 Attempting to generate delocalized internal coordinates
 Initial Hessian constructed with Jon Baker's OPTIMIZE code

 21 Hessian modes will be used to form the next step
  Hessian Eigenvalues:
     0.201019    0.201019    0.201019    0.250000    0.250000    0.250000
     0.250000    0.250000    0.250000    0.250000    0.250000    0.250000
     0.334879    0.334879    0.334879    0.426727    0.426727    0.464882
     0.464882    0.464882    0.464882

 Minimum search - taking simple RFO step
 Searching for Lamda that Minimizes Along All modes
 Value Taken    Lamda =  -0.00163865
 Step Taken.  Stepsize is  0.068388

                             Maximum     Tolerance    Cnvgd?
         Gradient           0.024359      0.000300      NO
         Displacement       0.063798      0.001200      NO
         Energy change     *********      0.000001      NO


 New Cartesian Coordinates Obtained by Inverse Iteration

 Displacement from previous Coordinates is:  0.104542
 ----------------------------------------------------------------
             Standard Nuclear Orientation (Angstroms)
    I     Atom           X                Y                Z
 ----------------------------------------------------------------
    1      C      -0.0083830416     0.0000000000    -0.0042718371
    2      C      -0.0081115387     0.0000000000     1.3994456095
    3      C       1.2079582141     0.0000000000     2.1009241236
    4      C       2.4240279670     0.0000000000     1.3994456087
    5      C       2.4242994700     0.0000000000    -0.0042718366
    6      C       1.2079582142     0.0000000000    -0.7053363517
    7      Cl     -1.5092299857     0.0000000000    -0.8724594485
    8      Br     -1.6540625338     0.0000000000     2.3505503807
    9      Cl      1.2079582128     0.0000000000     3.8339921806
   10      Br      4.0699789603     0.0000000000     2.3505503757
   11      Cl      3.9251464149     0.0000000000    -0.8724594461
   12      Br      1.2079582139     0.0000000000    -2.6071293588
 ----------------------------------------------------------------
 Nuclear Repulsion Energy =        2271.33895285 hartrees
 There are       96 alpha and       96 beta electrons
 Applying Cartesian multipole field
    Component          Value
    ---------          -----
     (2,0,0)        1.00000E-11
     (0,2,0)        2.00000E-11
     (0,0,2)       -3.00000E-11
 Nucleus-field energy     =    -0.0000000614 hartrees
 Requested basis set is 6-311++G(d,p)
 There are 132 shells and 366 basis functions
 A cutoff of  1.0D-11 yielded   5859 shell pairs
 There are     51021 function pairs (     55836 Cartesian)
 Smallest overlap matrix eigenvalue = 3.10E-07

 Q-Chem warning in module stvman/mkSTV.C, line 318:

 Overlap eigenvalue is smaller than square root of threshold
 Use THRESH >= 12 to get rid of this warning

 Linear dependence detected in AO basis
 Tighter screening thresholds may be required for diffuse basis sets
 Use S2THRESH > 14 and THRESH = 14 in case of SCF convergence issues
 Number of orthogonalized atomic orbitals = 364
 Maximum deviation from orthogonality = 1.870E-09
 Guess MOs from SCF MO coefficient file

 -----------------------------------------------------------------------
  General SCF calculation program by
  Eric Jon Sundstrom, Paul Horn, Yuezhi Mao, Dmitri Zuev, Alec White,
  David Stuck, Shaama M.S., Shane Yost, Joonho Lee, David Small,
  Daniel Levine, Susi Lehtola, Hugh Burton, Evgeny Epifanovsky,
  Bang C. Huynh
 -----------------------------------------------------------------------
 Exchange:     0.2000 Hartree-Fock + 0.0800 Slater + 0.7200 B88
 Correlation:  0.1900 VWN1RPA + 0.8100 LYP
 Using SG-1 standard quadrature grid
 using 4 threads for integral computing
 -------------------------------------------------------
 OpenMP Integral computing Module                
 Release: version 2.0, May 2017, Q-Chem Inc. Pleasanton 
 -------------------------------------------------------
 A restricted SCF calculation will be
 performed using DIIS
 SCF converges when DIIS error is below 1.0e-08
 ---------------------------------------
  Cycle       Energy         DIIS error
 ---------------------------------------
    1   -9331.7581471218      2.66e-04  
    2   -9331.7585842695      1.17e-04  
    3   -9331.7582755536      1.75e-04  
    4   -9331.7588253479      8.80e-06  
    5   -9331.7588261601      3.23e-06  
    6   -9331.7588262901      8.38e-07  
    7   -9331.7588262996      3.66e-07  
    8   -9331.7588263010      1.42e-07  
    9   -9331.7588263019      3.07e-08  
   10   -9331.7588263026      5.26e-09  Convergence criterion met
 ---------------------------------------
 SCF time:   CPU 169.29s  wall 44.00s 
 SCF   energy in the final basis set =    -9331.7588263026
 Total energy in the final basis set =    -9331.7588263026

 --------------------------------------------------------------

                    Orbital Energies (a.u.)
 --------------------------------------------------------------

 Alpha MOs
 -- Occupied --
********-482.8592-482.8589-101.5852-101.5852-101.5851 -62.5120 -62.5120
-62.5117 -56.3328 -56.3328 -56.3325 -56.3286 -56.3286 -56.3283 -56.3281
-56.3281 -56.3279 -10.2912 -10.2912 -10.2912 -10.2830 -10.2830 -10.2829
 -9.5000  -9.5000  -9.5000  -8.7208  -8.7208  -8.7206  -7.2651  -7.2651
 -7.2649  -7.2549  -7.2549  -7.2549  -7.2540  -7.2538  -7.2538  -6.5532
 -6.5532  -6.5530  -6.5392  -6.5392  -6.5390  -6.5381  -6.5381  -6.5379
 -2.6638  -2.6638  -2.6637  -2.6602  -2.6602  -2.6599  -2.6593  -2.6593
 -2.6591  -2.6482  -2.6482  -2.6481  -2.6481  -2.6479  -2.6478  -0.9683
 -0.9195  -0.9193  -0.8518  -0.8469  -0.8466  -0.8064  -0.7456  -0.7454
 -0.6368  -0.6367  -0.5638  -0.5330  -0.4789  -0.4741  -0.4713  -0.4712
 -0.4222  -0.4220  -0.4081  -0.4081  -0.3597  -0.3596  -0.3586  -0.3470
 -0.3468  -0.3432  -0.3144  -0.3142  -0.3133  -0.2893  -0.2704  -0.2703
 -- Virtual --
 -0.0890  -0.0701  -0.0701  -0.0331  -0.0331  -0.0080   0.0077   0.0141
  0.0141   0.0232   0.0232   0.0377   0.0398   0.0572   0.0573   0.0651
  0.0652   0.0668   0.0668   0.0694   0.0695   0.0871   0.0871   0.0895
  0.0964   0.0964   0.0986   0.1168   0.1175   0.1175   0.1272   0.1415
  0.1415   0.1449   0.1456   0.1494   0.1726   0.1726   0.1813   0.1817
  0.1818   0.1843   0.1846   0.1855   0.2157   0.2159   0.2202   0.2352
  0.2353   0.2434   0.2521   0.2610   0.2614   0.2636   0.2637   0.2751
  0.2754   0.2984   0.2990   0.3380   0.3659   0.3810   0.3998   0.4136
  0.4162   0.4162   0.4194   0.4194   0.4457   0.4460   0.4511   0.4512
  0.4523   0.4750   0.4859   0.4861   0.4904   0.4912   0.5029   0.5192
  0.5193   0.5273   0.5273   0.5408   0.5410   0.5525   0.5615   0.5616
  0.5756   0.5825   0.5826   0.5980   0.5980   0.6032   0.6041   0.6536
  0.6813   0.6813   0.7025   0.7131   0.7132   0.7489   0.7491   0.7630
  0.7809   0.8226   0.8227   0.8227   0.8228   0.8250   0.8344   0.8346
  0.8348   0.8523   0.8524   0.8557   0.8557   0.8852   0.8875   0.8875
  0.9262   0.9270   0.9271   0.9393   0.9422   0.9855   0.9992   0.9993
  1.0073   1.0729   1.0732   1.1279   1.1282   1.1902   1.1920   1.2329
  1.2330   1.2381   1.2382   1.2678   1.2681   1.2793   1.2798   1.3519
  1.4351   1.4372   1.4918   1.5564   1.6039   1.6046   1.7289   1.7294
  1.7520   1.7527   1.8177   1.8177   1.8379   1.8383   1.9080   2.0025
  2.0028   2.0275   2.0566   2.0566   2.1001   2.1174   2.1176   2.1961
  2.1963   2.2052   2.2452   2.2463   2.2463   2.2761   2.2893   2.2894
  2.3009   2.3009   2.3073   2.3872   2.4653   2.4676   2.4677   2.5510
  2.5718   2.5876   2.5877   2.7212   2.7213   2.8309   2.8311   2.8925
  3.0215   3.0218   3.0397   3.0511   3.1009   3.1943   3.1948   3.4393
  3.4396   3.6442   3.8442   3.8446   3.9791   3.9901   3.9903   4.0282
  4.0614   4.0615   4.0749   4.0750   4.0863   4.2204   4.2433   4.2434
  4.4042   4.4043   4.4108   4.7941   6.7102   6.7775   6.7776   7.5446
  7.5451   7.5674   7.6329   7.6707   7.6711   7.7182   7.7469   7.7472
  9.7342   9.7919   9.7922  23.1859  23.7613  23.7617  23.9088  23.9092
 23.9802  25.8096  25.8100  25.8342  26.1977  26.1980  26.2756  26.6204
 26.6212  26.6733  47.9732  48.0277  48.0278 215.7213 215.7884 215.7887
289.7408 289.7410 289.7643 289.8347 289.8662 289.8663 289.9496 289.9693
289.96941020.78301020.85191020.8520
 --------------------------------------------------------------

          Ground-State Mulliken Net Atomic Charges

     Atom                 Charge (a.u.)
  ----------------------------------------
      1 C                    -0.215812
      2 C                    -0.130659
      3 C                    -0.229142
      4 C                    -0.130659
      5 C                    -0.215812
      6 C                    -0.144114
      7 Cl                    0.580402
      8 Br                   -0.225175
      9 Cl                    0.580009
     10 Br                   -0.225175
     11 Cl                    0.580402
     12 Br                   -0.224266
  ----------------------------------------
  Sum of atomic charges =     0.000000

 -----------------------------------------------------------------
                    Cartesian Multipole Moments
 -----------------------------------------------------------------
    Charge (ESU x 10^10)
                -0.0000
    Dipole Moment (Debye)
         X      -0.0000      Y      -0.0000      Z       0.0043
       Tot       0.0043
    Quadrupole Moments (Debye-Ang)
        XX    -123.5520     XY       0.0000     YY    -127.3437
        XZ       0.0052     YZ       0.0000     ZZ    -123.5527
    Octopole Moments (Debye-Ang^2)
       XXX    -447.7369    XXY       0.0000    XYY    -153.8259
       YYY       0.0000    XXZ     -77.4816    XYZ       0.0000
       YYZ     -88.7949    XZZ    -149.2465    YZZ      -0.0000
       ZZZ    -267.1620
    Hexadecapole Moments (Debye-Ang^3)
      XXXX   -4146.4993   XXXY       0.0000   XXYY    -764.2320
      XYYY       0.0000   YYYY    -150.7579   XXXZ    -280.7990
      XXYZ       0.0000   XYYZ    -107.2605   YYYZ       0.0000
      XXZZ   -1249.7128   XYZZ       0.0000   YYZZ    -640.4088
      XZZZ    -322.7206   YZZZ      -0.0000   ZZZZ   -3449.7876
 -----------------------------------------------------------------
 Calculating analytic gradient of the SCF energy
 Gradient of SCF Energy
            1           2           3           4           5           6
    1  -0.0024728   0.0000352   0.0000000  -0.0000352   0.0024728   0.0000000
    2  -0.0000000   0.0000000   0.0000000  -0.0000000   0.0000000  -0.0000000
    3  -0.0014109  -0.0000016   0.0029023  -0.0000016  -0.0014109  -0.0000846
            7           8           9          10          11          12
    1   0.0009085  -0.0008686  -0.0000000   0.0008686  -0.0009085  -0.0000000
    2  -0.0000000   0.0000000  -0.0000000  -0.0000000   0.0000000   0.0000000
    3   0.0004856   0.0005862  -0.0011059   0.0005862   0.0004856  -0.0010303
 Max gradient component =       2.902E-03
 RMS gradient           =       9.316E-04
 Gradient time:  CPU 74.43 s  wall 18.70 s
 Geometry Optimization Parameters
   NAtoms,    NIC,     NZ,  NCons,   NDum,   NFix, NCnnct, MaxDiis
       12      78      12       0       0       0       0       0

 Cartesian Hessian Update
 Hessian updated using BFGS update


** GEOMETRY OPTIMIZATION IN DELOCALIZED INTERNAL COORDINATES **
   Searching for a Minimum

   Optimization Cycle:   2

                       Coordinates (Angstroms)
     ATOM                X               Y               Z
      1  C        -0.0083830416    0.0000000000   -0.0042718371
      2  C        -0.0081115387    0.0000000000    1.3994456095
      3  C         1.2079582141    0.0000000000    2.1009241236
      4  C         2.4240279670    0.0000000000    1.3994456087
      5  C         2.4242994700    0.0000000000   -0.0042718366
      6  C         1.2079582142    0.0000000000   -0.7053363517
      7  Cl       -1.5092299857    0.0000000000   -0.8724594485
      8  Br       -1.6540625338    0.0000000000    2.3505503807
      9  Cl        1.2079582128    0.0000000000    3.8339921806
     10  Br        4.0699789603    0.0000000000    2.3505503757
     11  Cl        3.9251464149    0.0000000000   -0.8724594461
     12  Br        1.2079582139    0.0000000000   -2.6071293588
   Point Group: c1    Number of degrees of freedom:    30


   Energy is  -9331.758826303

 Hessian updated using BFGS update

  9 Hessian modes will be used to form the next step
  Hessian Eigenvalues:
     0.201009    0.211887    0.249660    0.250287    0.299703    0.334898
     0.426721    0.464857    0.535526

 Minimum search - taking simple RFO step
 Searching for Lamda that Minimizes Along All modes
 Value Taken    Lamda =  -0.00004709
 Step Taken.  Stepsize is  0.011570

                             Maximum     Tolerance    Cnvgd?
         Gradient           0.002968      0.000300      NO
         Displacement       0.007742      0.001200      NO
         Energy change     -0.000745      0.000001      NO


 New Cartesian Coordinates Obtained by Inverse Iteration

 Displacement from previous Coordinates is:  0.012773
 ----------------------------------------------------------------
             Standard Nuclear Orientation (Angstroms)
    I     Atom           X                Y                Z
 ----------------------------------------------------------------
    1      C      -0.0070032818     0.0000000000    -0.0033694836
    2      C      -0.0073008347     0.0000000000     1.3989906532
    3      C       1.2079582155     0.0000000000     2.0994587970
    4      C       2.4232172664     0.0000000000     1.3989906521
    5      C       2.4229197127     0.0000000000    -0.0033694868
    6      C       1.2079582143     0.0000000000    -0.7041656092
    7      Cl     -1.5095463153     0.0000000000    -0.8722248471
    8      Br     -1.6517482692     0.0000000000     2.3480904090
    9      Cl      1.2079582135     0.0000000000     3.8344226321
   10      Br      4.0676646929     0.0000000000     2.3480904207
   11      Cl      3.9254627436     0.0000000000    -0.8722248547
   12      Br      1.2079582096     0.0000000000    -2.6037092827
 ----------------------------------------------------------------
 Nuclear Repulsion Energy =        2272.75678443 hartrees
 There are       96 alpha and       96 beta electrons
 Applying Cartesian multipole field
    Component          Value
    ---------          -----
     (2,0,0)        1.00000E-11
     (0,2,0)        2.00000E-11
     (0,0,2)       -3.00000E-11
 Nucleus-field energy     =    -0.0000000613 hartrees
 Requested basis set is 6-311++G(d,p)
 There are 132 shells and 366 basis functions
 A cutoff of  1.0D-11 yielded   5859 shell pairs
 There are     51021 function pairs (     55836 Cartesian)
 Smallest overlap matrix eigenvalue = 3.07E-07

 Q-Chem warning in module stvman/mkSTV.C, line 318:

 Overlap eigenvalue is smaller than square root of threshold
 Use THRESH >= 12 to get rid of this warning

 Linear dependence detected in AO basis
 Tighter screening thresholds may be required for diffuse basis sets
 Use S2THRESH > 14 and THRESH = 14 in case of SCF convergence issues
 Number of orthogonalized atomic orbitals = 364
 Maximum deviation from orthogonality = 1.826E-10
 Guess MOs from SCF MO coefficient file

 -----------------------------------------------------------------------
  General SCF calculation program by
  Eric Jon Sundstrom, Paul Horn, Yuezhi Mao, Dmitri Zuev, Alec White,
  David Stuck, Shaama M.S., Shane Yost, Joonho Lee, David Small,
  Daniel Levine, Susi Lehtola, Hugh Burton, Evgeny Epifanovsky,
  Bang C. Huynh
 -----------------------------------------------------------------------
 Exchange:     0.2000 Hartree-Fock + 0.0800 Slater + 0.7200 B88
 Correlation:  0.1900 VWN1RPA + 0.8100 LYP
 Using SG-1 standard quadrature grid
 using 4 threads for integral computing
 -------------------------------------------------------
 OpenMP Integral computing Module                
 Release: version 2.0, May 2017, Q-Chem Inc. Pleasanton 
 -------------------------------------------------------
 A restricted SCF calculation will be
 performed using DIIS
 SCF converges when DIIS error is below 1.0e-08
 ---------------------------------------
  Cycle       Energy         DIIS error
 ---------------------------------------
    1   -9331.7588375805      4.24e-05  
    2   -9331.7588505714      1.61e-05  
    3   -9331.7588445485      2.45e-05  
    4   -9331.7588549545      2.56e-06  
    5   -9331.7588550472      5.76e-07  
    6   -9331.7588550509      1.62e-07  
    7   -9331.7588550509      5.42e-08  
    8   -9331.7588550504      4.06e-08  
    9   -9331.7588550497      4.77e-09  Convergence criterion met
 ---------------------------------------
 SCF time:   CPU 150.26s  wall 40.00s 
 SCF   energy in the final basis set =    -9331.7588550497
 Total energy in the final basis set =    -9331.7588550497

 --------------------------------------------------------------

                    Orbital Energies (a.u.)
 --------------------------------------------------------------

 Alpha MOs
 -- Occupied --
********-482.8592-482.8589-101.5851-101.5851-101.5850 -62.5120 -62.5120
-62.5118 -56.3328 -56.3328 -56.3325 -56.3286 -56.3286 -56.3284 -56.3282
-56.3282 -56.3279 -10.2910 -10.2910 -10.2910 -10.2827 -10.2827 -10.2827
 -9.4999  -9.4999  -9.4998  -8.7208  -8.7208  -8.7206  -7.2649  -7.2649
 -7.2647  -7.2548  -7.2548  -7.2547  -7.2539  -7.2537  -7.2537  -6.5532
 -6.5532  -6.5530  -6.5393  -6.5393  -6.5390  -6.5381  -6.5381  -6.5379
 -2.6638  -2.6638  -2.6637  -2.6603  -2.6603  -2.6599  -2.6594  -2.6594
 -2.6591  -2.6482  -2.6482  -2.6481  -2.6481  -2.6480  -2.6479  -0.9687
 -0.9192  -0.9191  -0.8518  -0.8472  -0.8471  -0.8068  -0.7458  -0.7456
 -0.6370  -0.6369  -0.5642  -0.5330  -0.4789  -0.4745  -0.4712  -0.4710
 -0.4224  -0.4222  -0.4081  -0.4081  -0.3596  -0.3596  -0.3588  -0.3471
 -0.3470  -0.3432  -0.3143  -0.3142  -0.3134  -0.2891  -0.2705  -0.2704
 -- Virtual --
 -0.0889  -0.0699  -0.0699  -0.0328  -0.0328  -0.0081   0.0077   0.0141
  0.0141   0.0231   0.0232   0.0377   0.0398   0.0572   0.0573   0.0652
  0.0656   0.0667   0.0667   0.0695   0.0697   0.0871   0.0871   0.0896
  0.0964   0.0964   0.0987   0.1168   0.1176   0.1176   0.1273   0.1414
  0.1414   0.1449   0.1456   0.1493   0.1726   0.1727   0.1813   0.1818
  0.1818   0.1844   0.1847   0.1856   0.2159   0.2162   0.2202   0.2355
  0.2355   0.2434   0.2522   0.2610   0.2614   0.2636   0.2638   0.2755
  0.2758   0.2985   0.2990   0.3380   0.3661   0.3812   0.4000   0.4136
  0.4161   0.4161   0.4198   0.4198   0.4456   0.4459   0.4511   0.4511
  0.4524   0.4754   0.4859   0.4861   0.4909   0.4916   0.5028   0.5193
  0.5194   0.5277   0.5278   0.5408   0.5411   0.5540   0.5614   0.5615
  0.5757   0.5826   0.5826   0.5981   0.5982   0.6041   0.6041   0.6536
  0.6814   0.6816   0.7032   0.7134   0.7136   0.7493   0.7495   0.7629
  0.7813   0.8225   0.8227   0.8234   0.8234   0.8253   0.8347   0.8349
  0.8356   0.8528   0.8529   0.8561   0.8561   0.8853   0.8873   0.8873
  0.9264   0.9275   0.9275   0.9394   0.9419   0.9857   0.9995   0.9996
  1.0080   1.0729   1.0733   1.1286   1.1288   1.1894   1.1919   1.2335
  1.2337   1.2385   1.2385   1.2683   1.2684   1.2791   1.2796   1.3521
  1.4361   1.4379   1.4916   1.5561   1.6049   1.6054   1.7295   1.7300
  1.7533   1.7539   1.8187   1.8187   1.8389   1.8393   1.9089   2.0026
  2.0030   2.0277   2.0573   2.0573   2.1003   2.1181   2.1181   2.1971
  2.1972   2.2060   2.2464   2.2464   2.2472   2.2763   2.2912   2.2913
  2.3016   2.3018   2.3071   2.3876   2.4661   2.4677   2.4678   2.5508
  2.5722   2.5879   2.5881   2.7214   2.7216   2.8312   2.8315   2.8951
  3.0223   3.0225   3.0408   3.0539   3.1011   3.1957   3.1962   3.4403
  3.4405   3.6467   3.8451   3.8456   3.9791   3.9901   3.9903   4.0284
  4.0618   4.0619   4.0754   4.0754   4.0867   4.2211   4.2441   4.2444
  4.4044   4.4045   4.4108   4.7964   6.7113   6.7782   6.7783   7.5446
  7.5451   7.5675   7.6332   7.6711   7.6717   7.7186   7.7478   7.7482
  9.7339   9.7915   9.7918  23.1853  23.7642  23.7647  23.9133  23.9139
 23.9856  25.8096  25.8100  25.8342  26.1980  26.1981  26.2754  26.6202
 26.6210  26.6733  47.9739  48.0282  48.0283 215.7208 215.7880 215.7883
289.7409 289.7411 289.7644 289.8351 289.8666 289.8669 289.9500 289.9701
289.97031020.78391020.85251020.8527
 --------------------------------------------------------------

          Ground-State Mulliken Net Atomic Charges

     Atom                 Charge (a.u.)
  ----------------------------------------
      1 C                    -0.211986
      2 C                    -0.134489
      3 C                    -0.222555
      4 C                    -0.134490
      5 C                    -0.211986
      6 C                    -0.148070
      7 Cl                    0.579821
      8 Br                   -0.225473
      9 Cl                    0.579469
     10 Br                   -0.225473
     11 Cl                    0.579821
     12 Br                   -0.224589
  ----------------------------------------
  Sum of atomic charges =     0.000000

 -----------------------------------------------------------------
                    Cartesian Multipole Moments
 -----------------------------------------------------------------
    Charge (ESU x 10^10)
                -0.0000
    Dipole Moment (Debye)
         X      -0.0000      Y      -0.0000      Z       0.0037
       Tot       0.0037
    Quadrupole Moments (Debye-Ang)
        XX    -123.5551     XY      -0.0000     YY    -127.3232
        XZ       0.0045     YZ      -0.0000     ZZ    -123.5768
    Octopole Moments (Debye-Ang^2)
       XXX    -447.7483    XXY      -0.0000    XYY    -153.8011
       YYY       0.0000    XXZ     -77.3784    XYZ      -0.0000
       YYZ     -88.7685    XZZ    -149.2756    YZZ      -0.0000
       ZZZ    -267.2890
    Hexadecapole Moments (Debye-Ang^3)
      XXXX   -4143.5576   XXXY      -0.0000   XXYY    -763.6629
      XYYY      -0.0000   YYYY    -150.7057   XXXZ    -280.4229
      XXYZ      -0.0000   XYYZ    -107.2286   YYYZ      -0.0000
      XXZZ   -1248.5728   XYZZ      -0.0000   YYZZ    -639.5944
      XZZZ    -322.8739   YZZZ      -0.0000   ZZZZ   -3446.0679
 -----------------------------------------------------------------
 Calculating analytic gradient of the SCF energy
 Gradient of SCF Energy
            1           2           3           4           5           6
    1  -0.0009811   0.0002712  -0.0000000  -0.0002712   0.0009811  -0.0000000
    2   0.0000000   0.0000000  -0.0000000   0.0000000  -0.0000000   0.0000000
    3  -0.0005263  -0.0002115   0.0011914  -0.0002115  -0.0005263   0.0003060
            7           8           9          10          11          12
    1   0.0003285  -0.0000946  -0.0000000   0.0000946  -0.0003285   0.0000000
    2   0.0000000  -0.0000000  -0.0000000   0.0000000   0.0000000  -0.0000000
    3   0.0002188   0.0000196  -0.0004216   0.0000196   0.0002188  -0.0000770
 Max gradient component =       1.191E-03
 RMS gradient           =       3.630E-04
 Gradient time:  CPU 74.45 s  wall 18.70 s
 Geometry Optimization Parameters
   NAtoms,    NIC,     NZ,  NCons,   NDum,   NFix, NCnnct, MaxDiis
       12      78      12       0       0       0       0       0

 Cartesian Hessian Update
 Hessian updated using BFGS update


** GEOMETRY OPTIMIZATION IN DELOCALIZED INTERNAL COORDINATES **
   Searching for a Minimum

   Optimization Cycle:   3

                       Coordinates (Angstroms)
     ATOM                X               Y               Z
      1  C        -0.0070032818    0.0000000000   -0.0033694836
      2  C        -0.0073008347    0.0000000000    1.3989906532
      3  C         1.2079582155    0.0000000000    2.0994587970
      4  C         2.4232172664    0.0000000000    1.3989906521
      5  C         2.4229197127    0.0000000000   -0.0033694868
      6  C         1.2079582143    0.0000000000   -0.7041656092
      7  Cl       -1.5095463153    0.0000000000   -0.8722248471
      8  Br       -1.6517482692    0.0000000000    2.3480904090
      9  Cl        1.2079582135    0.0000000000    3.8344226321
     10  Br        4.0676646929    0.0000000000    2.3480904207
     11  Cl        3.9254627436    0.0000000000   -0.8722248547
     12  Br        1.2079582096    0.0000000000   -2.6037092827
   Point Group: c1    Number of degrees of freedom:    30


   Energy is  -9331.758855050

 Hessian updated using BFGS update

 10 Hessian modes will be used to form the next step
  Hessian Eigenvalues:
     0.184453    0.201065    0.236785    0.249988    0.254432    0.286789
     0.334878    0.426786    0.464116    0.520406

 Minimum search - taking simple RFO step
 Searching for Lamda that Minimizes Along All modes
 Value Taken    Lamda =  -0.00000686
 Step Taken.  Stepsize is  0.005815

                             Maximum     Tolerance    Cnvgd?
         Gradient           0.000959      0.000300      NO
         Displacement       0.005247      0.001200      NO
         Energy change     -0.000029      0.000001      NO


 New Cartesian Coordinates Obtained by Inverse Iteration

 Displacement from previous Coordinates is:  0.003721
 ----------------------------------------------------------------
             Standard Nuclear Orientation (Angstroms)
    I     Atom           X                Y                Z
 ----------------------------------------------------------------
    1      C      -0.0062083081     0.0000000000    -0.0029544450
    2      C      -0.0074251113     0.0000000000     1.3990840602
    3      C       1.2079582130     0.0000000000     2.0984459036
    4      C       2.4233415391     0.0000000000     1.3990840630
    5      C       2.4221247340     0.0000000000    -0.0029544432
    6      C       1.2079582129     0.0000000000    -0.7042953434
    7      Cl     -1.5094719560     0.0000000000    -0.8726614161
    8      Br     -1.6512510962     0.0000000000     2.3484303927
    9      Cl      1.2079582102     0.0000000000     3.8345170582
   10      Br      4.0671675323     0.0000000000     2.3484303846
   11      Cl      3.9253883843     0.0000000000    -0.8726614081
   12      Br      1.2079582134     0.0000000000    -2.6034848066
 ----------------------------------------------------------------
 Nuclear Repulsion Energy =        2272.85405271 hartrees
 There are       96 alpha and       96 beta electrons
 Applying Cartesian multipole field
    Component          Value
    ---------          -----
     (2,0,0)        1.00000E-11
     (0,2,0)        2.00000E-11
     (0,0,2)       -3.00000E-11
 Nucleus-field energy     =    -0.0000000613 hartrees
 Requested basis set is 6-311++G(d,p)
 There are 132 shells and 366 basis functions
 A cutoff of  1.0D-11 yielded   5859 shell pairs
 There are     51021 function pairs (     55836 Cartesian)
 Smallest overlap matrix eigenvalue = 3.06E-07

 Q-Chem warning in module stvman/mkSTV.C, line 318:

 Overlap eigenvalue is smaller than square root of threshold
 Use THRESH >= 12 to get rid of this warning

 Linear dependence detected in AO basis
 Tighter screening thresholds may be required for diffuse basis sets
 Use S2THRESH > 14 and THRESH = 14 in case of SCF convergence issues
 Number of orthogonalized atomic orbitals = 364
 Maximum deviation from orthogonality = 2.883E-10
 Guess MOs from SCF MO coefficient file

 -----------------------------------------------------------------------
  General SCF calculation program by
  Eric Jon Sundstrom, Paul Horn, Yuezhi Mao, Dmitri Zuev, Alec White,
  David Stuck, Shaama M.S., Shane Yost, Joonho Lee, David Small,
  Daniel Levine, Susi Lehtola, Hugh Burton, Evgeny Epifanovsky,
  Bang C. Huynh
 -----------------------------------------------------------------------
 Exchange:     0.2000 Hartree-Fock + 0.0800 Slater + 0.7200 B88
 Correlation:  0.1900 VWN1RPA + 0.8100 LYP
 Using SG-1 standard quadrature grid
 using 4 threads for integral computing
 -------------------------------------------------------
 OpenMP Integral computing Module                
 Release: version 2.0, May 2017, Q-Chem Inc. Pleasanton 
 -------------------------------------------------------
 A restricted SCF calculation will be
 performed using DIIS
 SCF converges when DIIS error is below 1.0e-08
 ---------------------------------------
  Cycle       Energy         DIIS error
 ---------------------------------------
    1   -9331.7588538774      2.42e-05  
    2   -9331.7588585507      4.20e-06  
    3   -9331.7588580166      6.97e-06  
    4   -9331.7588588310      1.07e-06  
    5   -9331.7588588468      2.83e-07  
    6   -9331.7588588470      8.76e-08  
    7   -9331.7588588472      2.03e-08  
    8   -9331.7588588468      1.45e-08  
    9   -9331.7588588470      3.28e-09  Convergence criterion met
 ---------------------------------------
 SCF time:   CPU 146.28s  wall 38.00s 
 SCF   energy in the final basis set =    -9331.7588588470
 Total energy in the final basis set =    -9331.7588588470

 --------------------------------------------------------------

                    Orbital Energies (a.u.)
 --------------------------------------------------------------

 Alpha MOs
 -- Occupied --
********-482.8593-482.8590-101.5850-101.5850-101.5849 -62.5121 -62.5121
-62.5118 -56.3329 -56.3329 -56.3326 -56.3287 -56.3287 -56.3284 -56.3283
-56.3283 -56.3280 -10.2910 -10.2910 -10.2910 -10.2827 -10.2827 -10.2827
 -9.4998  -9.4998  -9.4997  -8.7209  -8.7209  -8.7207  -7.2648  -7.2648
 -7.2646  -7.2546  -7.2546  -7.2546  -7.2537  -7.2536  -7.2536  -6.5533
 -6.5533  -6.5531  -6.5393  -6.5393  -6.5391  -6.5382  -6.5382  -6.5380
 -2.6639  -2.6639  -2.6638  -2.6604  -2.6604  -2.6600  -2.6594  -2.6594
 -2.6592  -2.6483  -2.6483  -2.6482  -2.6482  -2.6480  -2.6480  -0.9688
 -0.9190  -0.9189  -0.8517  -0.8473  -0.8471  -0.8070  -0.7460  -0.7458
 -0.6371  -0.6370  -0.5643  -0.5329  -0.4789  -0.4746  -0.4710  -0.4709
 -0.4225  -0.4223  -0.4080  -0.4080  -0.3596  -0.3595  -0.3588  -0.3471
 -0.3470  -0.3431  -0.3143  -0.3142  -0.3135  -0.2891  -0.2706  -0.2705
 -- Virtual --
 -0.0891  -0.0699  -0.0699  -0.0329  -0.0329  -0.0081   0.0076   0.0140
  0.0141   0.0231   0.0231   0.0377   0.0398   0.0572   0.0573   0.0651
  0.0657   0.0666   0.0667   0.0696   0.0697   0.0871   0.0871   0.0896
  0.0964   0.0964   0.0987   0.1168   0.1176   0.1176   0.1274   0.1414
  0.1414   0.1449   0.1455   0.1493   0.1726   0.1727   0.1813   0.1818
  0.1818   0.1845   0.1848   0.1856   0.2159   0.2161   0.2202   0.2356
  0.2357   0.2434   0.2521   0.2610   0.2614   0.2636   0.2638   0.2756
  0.2759   0.2985   0.2990   0.3378   0.3659   0.3815   0.4004   0.4137
  0.4160   0.4160   0.4198   0.4198   0.4456   0.4458   0.4511   0.4512
  0.4523   0.4755   0.4859   0.4861   0.4909   0.4916   0.5027   0.5193
  0.5194   0.5280   0.5280   0.5407   0.5409   0.5548   0.5614   0.5615
  0.5760   0.5825   0.5825   0.5981   0.5982   0.6040   0.6044   0.6537
  0.6814   0.6815   0.7032   0.7134   0.7135   0.7493   0.7495   0.7629
  0.7813   0.8225   0.8226   0.8237   0.8238   0.8255   0.8347   0.8348
  0.8356   0.8528   0.8529   0.8562   0.8563   0.8858   0.8872   0.8873
  0.9263   0.9276   0.9277   0.9395   0.9417   0.9859   0.9994   0.9994
  1.0079   1.0727   1.0731   1.1287   1.1290   1.1892   1.1914   1.2333
  1.2335   1.2386   1.2387   1.2684   1.2687   1.2792   1.2796   1.3515
  1.4366   1.4385   1.4915   1.5559   1.6046   1.6053   1.7295   1.7300
  1.7538   1.7545   1.8189   1.8189   1.8392   1.8397   1.9090   2.0025
  2.0029   2.0279   2.0573   2.0573   2.1007   2.1179   2.1180   2.1976
  2.1978   2.2066   2.2464   2.2465   2.2479   2.2762   2.2918   2.2920
  2.3011   2.3012   2.3063   2.3875   2.4663   2.4678   2.4678   2.5501
  2.5723   2.5880   2.5881   2.7215   2.7216   2.8313   2.8315   2.8961
  3.0224   3.0227   3.0411   3.0547   3.1005   3.1959   3.1964   3.4403
  3.4407   3.6473   3.8452   3.8457   3.9790   3.9900   3.9902   4.0283
  4.0618   4.0619   4.0753   4.0753   4.0868   4.2215   4.2442   4.2444
  4.4043   4.4045   4.4113   4.7973   6.7113   6.7782   6.7783   7.5446
  7.5451   7.5676   7.6333   7.6711   7.6716   7.7195   7.7479   7.7482
  9.7333   9.7913   9.7916  23.1851  23.7651  23.7654  23.9148  23.9151
 23.9873  25.8096  25.8100  25.8341  26.1980  26.1982  26.2750  26.6199
 26.6206  26.6699  47.9740  48.0282  48.0283 215.7202 215.7878 215.7880
289.7408 289.7410 289.7644 289.8352 289.8666 289.8668 289.9509 289.9702
289.97041020.78401020.85261020.8527
 --------------------------------------------------------------

          Ground-State Mulliken Net Atomic Charges

     Atom                 Charge (a.u.)
  ----------------------------------------
      1 C                    -0.211490
      2 C                    -0.134096
      3 C                    -0.223549
      4 C                    -0.134096
      5 C                    -0.211490
      6 C                    -0.148267
      7 Cl                    0.579605
      8 Br                   -0.225424
      9 Cl                    0.579225
     10 Br                   -0.225424
     11 Cl                    0.579605
     12 Br                   -0.224601
  ----------------------------------------
  Sum of atomic charges =     0.000000

 -----------------------------------------------------------------
                    Cartesian Multipole Moments
 -----------------------------------------------------------------
    Charge (ESU x 10^10)
                -0.0000
    Dipole Moment (Debye)
         X      -0.0000      Y       0.0000      Z       0.0041
       Tot       0.0041
    Quadrupole Moments (Debye-Ang)
        XX    -123.5627     XY       0.0000     YY    -127.3207
        XZ       0.0049     YZ       0.0000     ZZ    -123.5760
    Octopole Moments (Debye-Ang^2)
       XXX    -447.7759    XXY       0.0000    XYY    -153.7981
       YYY       0.0000    XXZ     -77.2690    XYZ       0.0000
       YYZ     -88.7726    XZZ    -149.2747    YZZ       0.0000
       ZZZ    -267.4154
    Hexadecapole Moments (Debye-Ang^3)
      XXXX   -4143.0029   XXXY       0.0000   XXYY    -763.5299
      XYYY       0.0000   YYYY    -150.6972   XXXZ    -280.0275
      XXYZ       0.0000   XYYZ    -107.2336   YYYZ       0.0000
      XXZZ   -1248.2347   XYZZ       0.0000   YYZZ    -639.6422
      XZZZ    -323.0267   YZZZ       0.0000   ZZZZ   -3446.5646
 -----------------------------------------------------------------
 Calculating analytic gradient of the SCF energy
 Gradient of SCF Energy
            1           2           3           4           5           6
    1  -0.0000908   0.0001969   0.0000000  -0.0001969   0.0000908  -0.0000000
    2   0.0000000   0.0000000  -0.0000000   0.0000000   0.0000000  -0.0000000
    3  -0.0000643  -0.0000926   0.0001287  -0.0000926  -0.0000643   0.0002114
            7           8           9          10          11          12
    1   0.0000604   0.0000143  -0.0000000  -0.0000143  -0.0000604  -0.0000000
    2  -0.0000000  -0.0000000  -0.0000000  -0.0000000  -0.0000000   0.0000000
    3  -0.0000029   0.0000241  -0.0000786   0.0000241  -0.0000029   0.0000099
 Max gradient component =       2.114E-04
 RMS gradient           =       7.376E-05
 Gradient time:  CPU 74.57 s  wall 18.73 s
 Geometry Optimization Parameters
   NAtoms,    NIC,     NZ,  NCons,   NDum,   NFix, NCnnct, MaxDiis
       12      78      12       0       0       0       0       0

 Cartesian Hessian Update
 Hessian updated using BFGS update


** GEOMETRY OPTIMIZATION IN DELOCALIZED INTERNAL COORDINATES **
   Searching for a Minimum

   Optimization Cycle:   4

                       Coordinates (Angstroms)
     ATOM                X               Y               Z
      1  C        -0.0062083081    0.0000000000   -0.0029544450
      2  C        -0.0074251113    0.0000000000    1.3990840602
      3  C         1.2079582130    0.0000000000    2.0984459036
      4  C         2.4233415391    0.0000000000    1.3990840630
      5  C         2.4221247340    0.0000000000   -0.0029544432
      6  C         1.2079582129    0.0000000000   -0.7042953434
      7  Cl       -1.5094719560    0.0000000000   -0.8726614161
      8  Br       -1.6512510962    0.0000000000    2.3484303927
      9  Cl        1.2079582102    0.0000000000    3.8345170582
     10  Br        4.0671675323    0.0000000000    2.3484303846
     11  Cl        3.9253883843    0.0000000000   -0.8726614081
     12  Br        1.2079582134    0.0000000000   -2.6034848066
   Point Group: c1    Number of degrees of freedom:    30


   Energy is  -9331.758858847

 Hessian updated using BFGS update

 11 Hessian modes will be used to form the next step
  Hessian Eigenvalues:
     0.147606    0.201068    0.225950    0.249973    0.250059    0.270418
     0.288644    0.334947    0.426985    0.468974    0.563219

 Minimum search - taking simple RFO step
 Searching for Lamda that Minimizes Along All modes
 Value Taken    Lamda =   0.00000000
 Step Taken.  Stepsize is  0.001613

                             Maximum     Tolerance    Cnvgd?
         Gradient           0.000210      0.000300     YES
         Displacement       0.001373      0.001200      NO
         Energy change     -0.000004      0.000001      NO


 New Cartesian Coordinates Obtained by Inverse Iteration

 Displacement from previous Coordinates is:  0.002012
 ----------------------------------------------------------------
             Standard Nuclear Orientation (Angstroms)
    I     Atom           X                Y                Z
 ----------------------------------------------------------------
    1      C      -0.0061076896     0.0000000000    -0.0028727865
    2      C      -0.0076137541     0.0000000000     1.3991706707
    3      C       1.2079582124     0.0000000000     2.0983539827
    4      C       2.4235301805     0.0000000000     1.3991706718
    5      C       2.4220241165     0.0000000000    -0.0028727875
    6      C       1.2079582130     0.0000000000    -0.7045301008
    7      Cl     -1.5097611356     0.0000000000    -0.8723112759
    8      Br     -1.6515967005     0.0000000000     2.3480872851
    9      Cl      1.2079582121     0.0000000000     3.8346825993
   10      Br      4.0675131314     0.0000000000     2.3480872804
   11      Cl      3.9256775640     0.0000000000    -0.8723112765
   12      Br      1.2079582175     0.0000000000    -2.6036742628
 ----------------------------------------------------------------
 Nuclear Repulsion Energy =        2272.76588126 hartrees
 There are       96 alpha and       96 beta electrons
 Applying Cartesian multipole field
    Component          Value
    ---------          -----
     (2,0,0)        1.00000E-11
     (0,2,0)        2.00000E-11
     (0,0,2)       -3.00000E-11
 Nucleus-field energy     =    -0.0000000613 hartrees
 Requested basis set is 6-311++G(d,p)
 There are 132 shells and 366 basis functions
 A cutoff of  1.0D-11 yielded   5859 shell pairs
 There are     51021 function pairs (     55836 Cartesian)
 Smallest overlap matrix eigenvalue = 3.06E-07

 Q-Chem warning in module stvman/mkSTV.C, line 318:

 Overlap eigenvalue is smaller than square root of threshold
 Use THRESH >= 12 to get rid of this warning

 Linear dependence detected in AO basis
 Tighter screening thresholds may be required for diffuse basis sets
 Use S2THRESH > 14 and THRESH = 14 in case of SCF convergence issues
 Number of orthogonalized atomic orbitals = 364
 Maximum deviation from orthogonality = 2.118E-09
 Guess MOs from SCF MO coefficient file

 -----------------------------------------------------------------------
  General SCF calculation program by
  Eric Jon Sundstrom, Paul Horn, Yuezhi Mao, Dmitri Zuev, Alec White,
  David Stuck, Shaama M.S., Shane Yost, Joonho Lee, David Small,
  Daniel Levine, Susi Lehtola, Hugh Burton, Evgeny Epifanovsky,
  Bang C. Huynh
 -----------------------------------------------------------------------
 Exchange:     0.2000 Hartree-Fock + 0.0800 Slater + 0.7200 B88
 Correlation:  0.1900 VWN1RPA + 0.8100 LYP
 Using SG-1 standard quadrature grid
 using 4 threads for integral computing
 -------------------------------------------------------
 OpenMP Integral computing Module                
 Release: version 2.0, May 2017, Q-Chem Inc. Pleasanton 
 -------------------------------------------------------
 A restricted SCF calculation will be
 performed using DIIS
 SCF converges when DIIS error is below 1.0e-08
 ---------------------------------------
  Cycle       Energy         DIIS error
 ---------------------------------------
    1   -9331.7588586595      5.80e-06  
    2   -9331.7588590389      1.09e-06  
    3   -9331.7588590077      1.76e-06  
    4   -9331.7588590565      2.50e-07  
    5   -9331.7588590568      9.35e-08  
    6   -9331.7588590567      2.41e-08  
    7   -9331.7588590552      6.45e-09  Convergence criterion met
 ---------------------------------------
 SCF time:   CPU 119.13s  wall 31.00s 
 SCF   energy in the final basis set =    -9331.7588590552
 Total energy in the final basis set =    -9331.7588590552

 --------------------------------------------------------------

                    Orbital Energies (a.u.)
 --------------------------------------------------------------

 Alpha MOs
 -- Occupied --
********-482.8593-482.8590-101.5849-101.5849-101.5849 -62.5121 -62.5121
-62.5119 -56.3329 -56.3329 -56.3326 -56.3287 -56.3287 -56.3285 -56.3283
-56.3283 -56.3280 -10.2910 -10.2910 -10.2910 -10.2827 -10.2827 -10.2827
 -9.4997  -9.4997  -9.4997  -8.7209  -8.7209  -8.7207  -7.2648  -7.2648
 -7.2646  -7.2546  -7.2546  -7.2546  -7.2537  -7.2535  -7.2535  -6.5533
 -6.5533  -6.5531  -6.5394  -6.5394  -6.5391  -6.5382  -6.5382  -6.5380
 -2.6640  -2.6639  -2.6638  -2.6604  -2.6604  -2.6600  -2.6595  -2.6595
 -2.6592  -2.6483  -2.6483  -2.6482  -2.6482  -2.6481  -2.6480  -0.9687
 -0.9189  -0.9189  -0.8516  -0.8473  -0.8471  -0.8070  -0.7460  -0.7457
 -0.6371  -0.6370  -0.5643  -0.5329  -0.4790  -0.4745  -0.4710  -0.4708
 -0.4225  -0.4223  -0.4079  -0.4079  -0.3596  -0.3595  -0.3588  -0.3471
 -0.3470  -0.3431  -0.3143  -0.3142  -0.3135  -0.2891  -0.2706  -0.2705
 -- Virtual --
 -0.0891  -0.0699  -0.0699  -0.0329  -0.0329  -0.0081   0.0076   0.0140
  0.0141   0.0231   0.0231   0.0377   0.0398   0.0572   0.0573   0.0651
  0.0657   0.0666   0.0666   0.0696   0.0697   0.0871   0.0871   0.0895
  0.0964   0.0964   0.0986   0.1168   0.1176   0.1176   0.1273   0.1414
  0.1414   0.1449   0.1455   0.1493   0.1726   0.1727   0.1813   0.1818
  0.1818   0.1845   0.1848   0.1856   0.2158   0.2160   0.2202   0.2356
  0.2357   0.2433   0.2520   0.2610   0.2615   0.2636   0.2638   0.2757
  0.2760   0.2985   0.2990   0.3377   0.3658   0.3816   0.4005   0.4137
  0.4160   0.4160   0.4198   0.4198   0.4456   0.4458   0.4511   0.4512
  0.4523   0.4754   0.4859   0.4861   0.4908   0.4915   0.5027   0.5193
  0.5194   0.5280   0.5280   0.5407   0.5407   0.5549   0.5614   0.5615
  0.5761   0.5825   0.5825   0.5981   0.5981   0.6040   0.6043   0.6538
  0.6814   0.6815   0.7032   0.7133   0.7135   0.7493   0.7495   0.7629
  0.7813   0.8225   0.8226   0.8238   0.8239   0.8255   0.8347   0.8349
  0.8355   0.8528   0.8529   0.8563   0.8563   0.8860   0.8872   0.8873
  0.9263   0.9276   0.9277   0.9394   0.9416   0.9860   0.9993   0.9994
  1.0078   1.0726   1.0731   1.1287   1.1289   1.1893   1.1913   1.2332
  1.2333   1.2386   1.2387   1.2684   1.2686   1.2792   1.2796   1.3512
  1.4367   1.4386   1.4914   1.5559   1.6045   1.6051   1.7295   1.7300
  1.7539   1.7544   1.8189   1.8189   1.8392   1.8396   1.9089   2.0025
  2.0029   2.0279   2.0572   2.0572   2.1009   2.1179   2.1179   2.1978
  2.1978   2.2068   2.2464   2.2465   2.2478   2.2762   2.2918   2.2920
  2.3007   2.3008   2.3060   2.3874   2.4662   2.4678   2.4678   2.5499
  2.5723   2.5879   2.5881   2.7214   2.7216   2.8313   2.8315   2.8961
  3.0224   3.0226   3.0410   3.0545   3.1002   3.1958   3.1963   3.4403
  3.4406   3.6471   3.8451   3.8456   3.9790   3.9900   3.9902   4.0282
  4.0618   4.0619   4.0753   4.0753   4.0869   4.2216   4.2441   4.2443
  4.4043   4.4045   4.4115   4.7972   6.7113   6.7782   6.7783   7.5446
  7.5451   7.5676   7.6334   7.6710   7.6716   7.7198   7.7478   7.7482
  9.7332   9.7912   9.7915  23.1851  23.7649  23.7654  23.9145  23.9150
 23.9871  25.8096  25.8100  25.8341  26.1980  26.1981  26.2748  26.6197
 26.6205  26.6687  47.9739  48.0281  48.0282 215.7200 215.7877 215.7880
289.7408 289.7410 289.7644 289.8353 289.8666 289.8668 289.9511 289.9702
289.97031020.78391020.85251020.8526
 --------------------------------------------------------------

          Ground-State Mulliken Net Atomic Charges

     Atom                 Charge (a.u.)
  ----------------------------------------
      1 C                    -0.212227
      2 C                    -0.134108
      3 C                    -0.223063
      4 C                    -0.134108
      5 C                    -0.212227
      6 C                    -0.147325
      7 Cl                    0.579573
      8 Br                   -0.225384
      9 Cl                    0.579173
     10 Br                   -0.225384
     11 Cl                    0.579573
     12 Br                   -0.224495
  ----------------------------------------
  Sum of atomic charges =     0.000000

 -----------------------------------------------------------------
                    Cartesian Multipole Moments
 -----------------------------------------------------------------
    Charge (ESU x 10^10)
                -0.0000
    Dipole Moment (Debye)
         X      -0.0000      Y       0.0000      Z       0.0036
       Tot       0.0036
    Quadrupole Moments (Debye-Ang)
        XX    -123.5566     XY       0.0000     YY    -127.3220
        XZ       0.0044     YZ      -0.0000     ZZ    -123.5811
    Octopole Moments (Debye-Ang^2)
       XXX    -447.7534    XXY       0.0000    XYY    -153.7996
       YYY       0.0000    XXZ     -77.2290    XYZ      -0.0000
       YYZ     -88.7686    XZZ    -149.2809    YZZ       0.0000
       ZZZ    -267.4521
    Hexadecapole Moments (Debye-Ang^3)
      XXXX   -4143.3770   XXXY       0.0000   XXYY    -763.6456
      XYYY       0.0000   YYYY    -150.6991   XXXZ    -279.8811
      XXYZ       0.0000   XYYZ    -107.2288   YYYZ      -0.0000
      XXZZ   -1248.3244   XYZZ       0.0000   YYZZ    -639.6091
      XZZZ    -323.0709   YZZZ      -0.0000   ZZZZ   -3446.4848
 -----------------------------------------------------------------
 Calculating analytic gradient of the SCF energy
 Gradient of SCF Energy
            1           2           3           4           5           6
    1   0.0000172   0.0000296  -0.0000000  -0.0000296  -0.0000172  -0.0000000
    2   0.0000000  -0.0000000  -0.0000000   0.0000000   0.0000000   0.0000000
    3   0.0000293  -0.0000426  -0.0000176  -0.0000426   0.0000293   0.0000488
            7           8           9          10          11          12
    1  -0.0000234  -0.0000106  -0.0000000   0.0000106   0.0000234   0.0000000
    2   0.0000000   0.0000000  -0.0000000   0.0000000   0.0000000  -0.0000000
    3   0.0000200  -0.0000230   0.0000152  -0.0000230   0.0000200  -0.0000138
 Max gradient component =       4.879E-05
 RMS gradient           =       1.972E-05
 Gradient time:  CPU 74.41 s  wall 18.69 s
 Geometry Optimization Parameters
   NAtoms,    NIC,     NZ,  NCons,   NDum,   NFix, NCnnct, MaxDiis
       12      78      12       0       0       0       0       0

 Cartesian Hessian Update
 Hessian updated using BFGS update


** GEOMETRY OPTIMIZATION IN DELOCALIZED INTERNAL COORDINATES **
   Searching for a Minimum

   Optimization Cycle:   5

                       Coordinates (Angstroms)
     ATOM                X               Y               Z
      1  C        -0.0061076896    0.0000000000   -0.0028727865
      2  C        -0.0076137541    0.0000000000    1.3991706707
      3  C         1.2079582124    0.0000000000    2.0983539827
      4  C         2.4235301805    0.0000000000    1.3991706718
      5  C         2.4220241165    0.0000000000   -0.0028727875
      6  C         1.2079582130    0.0000000000   -0.7045301008
      7  Cl       -1.5097611356    0.0000000000   -0.8723112759
      8  Br       -1.6515967005    0.0000000000    2.3480872851
      9  Cl        1.2079582121    0.0000000000    3.8346825993
     10  Br        4.0675131314    0.0000000000    2.3480872804
     11  Cl        3.9256775640    0.0000000000   -0.8723112765
     12  Br        1.2079582175    0.0000000000   -2.6036742628
   Point Group: c1    Number of degrees of freedom:    30


   Energy is  -9331.758859055

 Hessian updated using BFGS update

 11 Hessian modes will be used to form the next step
  Hessian Eigenvalues:
     0.130999    0.201159    0.231999    0.249987    0.250505    0.286679
     0.332887    0.347892    0.426920    0.496896    0.521670

 Minimum search - taking simple RFO step
 Searching for Lamda that Minimizes Along All modes
 Value Taken    Lamda =   0.00000000
 Step Taken.  Stepsize is  0.000461

                             Maximum     Tolerance    Cnvgd?
         Gradient           0.000099      0.000300     YES
         Displacement       0.000258      0.001200     YES
         Energy change     -0.000000      0.000001     YES


                       Distance Matrix (Angstroms)
             C (  1)   C (  2)   C (  3)   C (  4)   C (  5)   C (  6)
   C (  2)  1.402044
   C (  3)  2.426749  1.402310
   C (  4)  2.805150  2.431144  1.402310
   C (  5)  2.428132  2.805150  2.426749  1.402044
   C (  6)  1.402241  2.429644  2.802884  2.429644  1.402241
   Cl(  7)  1.736922  2.723248  4.026270  4.542071  4.026768  2.722893
   Br(  8)  2.869608  1.898189  2.870439  4.184149  4.703339  4.182765
   Cl(  9)  4.025020  2.722009  1.736329  2.722009  4.025020  4.539213
   Br( 10)  4.703339  4.184149  2.870439  1.898189  2.869608  4.182765
   Cl( 11)  4.026768  4.542071  4.026270  2.723248  1.736922  2.722893
   Br( 12)  2.870213  4.183346  4.702028  4.183346  2.870213  1.899144
             Cl(  7)   Br(  8)   Cl(  9)   Br( 10)   Cl( 11)
   Br(  8)  3.223520
   Cl(  9)  5.435236  3.222890
   Br( 10)  6.440260  5.719110  3.222890
   Cl( 11)  5.435439  6.440260  5.435236  3.223520
   Br( 12)  3.222362  5.718129  6.438357  5.718129  3.222362

 Final energy is   -9331.7588590551968     


 ******************************
 **  OPTIMIZATION CONVERGED  **
 ******************************

                       Coordinates (Angstroms)
     ATOM                X               Y               Z
      1  C        -0.0061076896    0.0000000000   -0.0028727865
      2  C        -0.0076137541    0.0000000000    1.3991706707
      3  C         1.2079582124    0.0000000000    2.0983539827
      4  C         2.4235301805    0.0000000000    1.3991706718
      5  C         2.4220241165    0.0000000000   -0.0028727875
      6  C         1.2079582130    0.0000000000   -0.7045301008
      7  Cl       -1.5097611356    0.0000000000   -0.8723112759
      8  Br       -1.6515967005    0.0000000000    2.3480872851
      9  Cl        1.2079582121    0.0000000000    3.8346825993
     10  Br        4.0675131314    0.0000000000    2.3480872804
     11  Cl        3.9256775640    0.0000000000   -0.8723112765
     12  Br        1.2079582175    0.0000000000   -2.6036742628

Z-matrix Print:
$molecule
0 1
Br
C  1 1.899144
C  2 1.402241 1 120.025338
C  3 1.402044 2 120.086884 1 -180.000000 0
C  2 1.402241 1 120.025338 3 -180.000000 0
C  5 1.402044 2 120.086884 1 -180.000000 0
C  4 1.402310 3 119.845482 2 -0.000000 0
Cl 7 1.736329 4 119.907028 3 -180.000000 0
Cl 3 1.736922 2 119.937417 1 -0.000000 0
Cl 5 1.736922 2 119.937417 1 -0.000000 0
Br 4 1.898189 3 120.055341 2 -180.000000 0
Br 6 1.898189 5 120.055341 2 -180.000000 0
$end


 --------------------------------------------------------------

                    Orbital Energies (a.u.)
 --------------------------------------------------------------

 Alpha MOs
 -- Occupied --
********-482.8593-482.8590-101.5849-101.5849-101.5849 -62.5121 -62.5121
-62.5119 -56.3329 -56.3329 -56.3326 -56.3287 -56.3287 -56.3285 -56.3283
-56.3283 -56.3280 -10.2910 -10.2910 -10.2910 -10.2827 -10.2827 -10.2827
 -9.4997  -9.4997  -9.4997  -8.7209  -8.7209  -8.7207  -7.2648  -7.2648
 -7.2646  -7.2546  -7.2546  -7.2546  -7.2537  -7.2535  -7.2535  -6.5533
 -6.5533  -6.5531  -6.5394  -6.5394  -6.5391  -6.5382  -6.5382  -6.5380
 -2.6640  -2.6639  -2.6638  -2.6604  -2.6604  -2.6600  -2.6595  -2.6595
 -2.6592  -2.6483  -2.6483  -2.6482  -2.6482  -2.6481  -2.6480  -0.9687
 -0.9189  -0.9189  -0.8516  -0.8473  -0.8471  -0.8070  -0.7460  -0.7457
 -0.6371  -0.6370  -0.5643  -0.5329  -0.4790  -0.4745  -0.4710  -0.4708
 -0.4225  -0.4223  -0.4079  -0.4079  -0.3596  -0.3595  -0.3588  -0.3471
 -0.3470  -0.3431  -0.3143  -0.3142  -0.3135  -0.2891  -0.2706  -0.2705
 -- Virtual --
 -0.0891  -0.0699  -0.0699  -0.0329  -0.0329  -0.0081   0.0076   0.0140
  0.0141   0.0231   0.0231   0.0377   0.0398   0.0572   0.0573   0.0651
  0.0657   0.0666   0.0666   0.0696   0.0697   0.0871   0.0871   0.0895
  0.0964   0.0964   0.0986   0.1168   0.1176   0.1176   0.1273   0.1414
  0.1414   0.1449   0.1455   0.1493   0.1726   0.1727   0.1813   0.1818
  0.1818   0.1845   0.1848   0.1856   0.2158   0.2160   0.2202   0.2356
  0.2357   0.2433   0.2520   0.2610   0.2615   0.2636   0.2638   0.2757
  0.2760   0.2985   0.2990   0.3377   0.3658   0.3816   0.4005   0.4137
  0.4160   0.4160   0.4198   0.4198   0.4456   0.4458   0.4511   0.4512
  0.4523   0.4754   0.4859   0.4861   0.4908   0.4915   0.5027   0.5193
  0.5194   0.5280   0.5280   0.5407   0.5407   0.5549   0.5614   0.5615
  0.5761   0.5825   0.5825   0.5981   0.5981   0.6040   0.6043   0.6538
  0.6814   0.6815   0.7032   0.7133   0.7135   0.7493   0.7495   0.7629
  0.7813   0.8225   0.8226   0.8238   0.8239   0.8255   0.8347   0.8349
  0.8355   0.8528   0.8529   0.8563   0.8563   0.8860   0.8872   0.8873
  0.9263   0.9276   0.9277   0.9394   0.9416   0.9860   0.9993   0.9994
  1.0078   1.0726   1.0731   1.1287   1.1289   1.1893   1.1913   1.2332
  1.2333   1.2386   1.2387   1.2684   1.2686   1.2792   1.2796   1.3512
  1.4367   1.4386   1.4914   1.5559   1.6045   1.6051   1.7295   1.7300
  1.7539   1.7544   1.8189   1.8189   1.8392   1.8396   1.9089   2.0025
  2.0029   2.0279   2.0572   2.0572   2.1009   2.1179   2.1179   2.1978
  2.1978   2.2068   2.2464   2.2465   2.2478   2.2762   2.2918   2.2920
  2.3007   2.3008   2.3060   2.3874   2.4662   2.4678   2.4678   2.5499
  2.5723   2.5879   2.5881   2.7214   2.7216   2.8313   2.8315   2.8961
  3.0224   3.0226   3.0410   3.0545   3.1002   3.1958   3.1963   3.4403
  3.4406   3.6471   3.8451   3.8456   3.9790   3.9900   3.9902   4.0282
  4.0618   4.0619   4.0753   4.0753   4.0869   4.2216   4.2441   4.2443
  4.4043   4.4045   4.4115   4.7972   6.7113   6.7782   6.7783   7.5446
  7.5451   7.5676   7.6334   7.6710   7.6716   7.7198   7.7478   7.7482
  9.7332   9.7912   9.7915  23.1851  23.7649  23.7654  23.9145  23.9150
 23.9871  25.8096  25.8100  25.8341  26.1980  26.1981  26.2748  26.6197
 26.6205  26.6687  47.9739  48.0281  48.0282 215.7200 215.7877 215.7880
289.7408 289.7410 289.7644 289.8353 289.8666 289.8668 289.9511 289.9702
289.97031020.78391020.85251020.8526
 --------------------------------------------------------------

          Ground-State Mulliken Net Atomic Charges

     Atom                 Charge (a.u.)
  ----------------------------------------
      1 C                    -0.212227
      2 C                    -0.134108
      3 C                    -0.223063
      4 C                    -0.134108
      5 C                    -0.212227
      6 C                    -0.147325
      7 Cl                    0.579573
      8 Br                   -0.225384
      9 Cl                    0.579173
     10 Br                   -0.225384
     11 Cl                    0.579573
     12 Br                   -0.224495
  ----------------------------------------
  Sum of atomic charges =     0.000000

 -----------------------------------------------------------------
                    Cartesian Multipole Moments
 -----------------------------------------------------------------
    Charge (ESU x 10^10)
                -0.0000
    Dipole Moment (Debye)
         X      -0.0000      Y       0.0000      Z       0.0036
       Tot       0.0036
    Quadrupole Moments (Debye-Ang)
        XX    -123.5566     XY       0.0000     YY    -127.3220
        XZ       0.0044     YZ      -0.0000     ZZ    -123.5811
    Octopole Moments (Debye-Ang^2)
       XXX    -447.7534    XXY       0.0000    XYY    -153.7996
       YYY       0.0000    XXZ     -77.2290    XYZ      -0.0000
       YYZ     -88.7686    XZZ    -149.2809    YZZ       0.0000
       ZZZ    -267.4521
    Hexadecapole Moments (Debye-Ang^3)
      XXXX   -4143.3770   XXXY       0.0000   XXYY    -763.6456
      XYYY       0.0000   YYYY    -150.6991   XXXZ    -279.8811
      XXYZ       0.0000   XYYZ    -107.2288   YYYZ      -0.0000
      XXZZ   -1248.3244   XYZZ       0.0000   YYZZ    -639.6091
      XZZZ    -323.0709   YZZZ      -0.0000   ZZZZ   -3446.4848
 -----------------------------------------------------------------
Archival summary:
1\1\garfield\OPT\ProcedureUnspecified\BasisUnspecified\r3l36\taweetha\SatNov3011:47:422019SatNov3011:47:422019\0\\#,OPT,ProcedureUnspecified,BasisUnspecified,\\0,1\Br\C,1,1.89914\C,2,1.40224,1,120.025\C,3,1.40204,2,120.087,1,-180,0\C,2,1.40224,1,120.025,3,-180,0\C,5,1.40204,2,120.087,1,-180,0\C,4,1.40231,3,119.845,2,-0,0\Cl,7,1.73633,4,119.907,3,-180,0\Cl,3,1.73692,2,119.937,1,-0,0\Cl,5,1.73692,2,119.937,1,-0,0\Br,4,1.89819,3,120.055,2,-180,0\Br,6,1.89819,5,120.055,2,-180,0\\\@

 Total job time:  305.57s(wall), 1174.82s(cpu) 
 Sat Nov 30 11:47:42 2019

        *************************************************************
        *                                                           *
        *  Thank you very much for using Q-Chem.  Have a nice day.  *
        *                                                           *
        *************************************************************


 
User input: 2 of 2 
 
                  Welcome to Q-Chem
     A Quantum Leap Into The Future Of Chemistry


 Q-Chem 5.2 (devel), Q-Chem, Inc., Pleasanton, CA (2019)

 Yihan Shao,  Zhengting Gan,  E. Epifanovsky,  A. T. B. Gilbert,  M. Wormit,  
 J. Kussmann,  A. W. Lange,  A. Behn,  Jia Deng,  Xintian Feng,  D. Ghosh,  
 M. Goldey,  P. R. Horn,  L. D. Jacobson,  I. Kaliman,  T. Kus,  A. Landau,  
 Jie Liu,  E. I. Proynov,  R. M. Richard,  R. P. Steele,  E. J. Sundstrom,  
 H. L. Woodcock III,  P. M. Zimmerman,  D. Zuev,  B. Albrecht,  E. Alguire,  
 S. A. Baeppler,  D. Barton,  Z. Benda,  Y. A. Bernard,  E. J. Berquist,  
 K. B. Bravaya,  H. Burton,  D. Casanova,  Chun-Min Chang,  Yunqing Chen,  
 A. Chien,  K. D. Closser,  M. P. Coons,  S. Coriani,  S. Dasgupta,  
 A. L. Dempwolff,  M. Diedenhofen,  Hainam Do,  R. G. Edgar,  Po-Tung Fang,  
 S. Faraji,  S. Fatehi,  Qingguo Feng,  K. D. Fenk,  J. Fosso-Tande,  
 J. Gayvert,  Qinghui Ge,  A. Ghysels,  G. Gidofalvi,  J. Gomes,  
 J. Gonthier,  A. Gunina,  D. Hait,  M. W. D. Hanson-Heine,  
 P. H. P. Harbach,  A. W. Hauser,  M. F. Herbst,  J. E. Herr,  
 E. G. Hohenstein,  Z. C. Holden,  Kerwin Hui,  B. C. Huynh,  T.-C. Jagau,  
 Hyunjun Ji,  B. Kaduk,  K. Khistyaev,  Jaehoon Kim,  P. Klunzinger,  K. Koh,  
 D. Kosenkov,  L. Koulias,  T. Kowalczyk,  C. M. Krauter,  A. Kunitsa,  
 Ka Un Lao,  A. Laurent,  K. V. Lawler,  Joonho Lee,  D. Lefrancois,  
 S. Lehtola,  D. S. Levine,  Yi-Pei Li,  You-Sheng Lin,  Fenglai Liu,  
 E. Livshits,  A. Luenser,  P. Manohar,  E. Mansoor,  S. F. Manzer,  
 Shan-Ping Mao,  Yuezhi Mao,  N. Mardirossian,  A. V. Marenich,  
 T. Markovich,  L. A. Martinez-Martinez,  S. A. Maurer,  N. J. Mayhall,  
 S. C. McKenzie,  J.-M. Mewes,  P. Morgante,  A. F. Morrison,  
 J. W. Mullinax,  K. Nanda,  T. S. Nguyen-Beck,  R. Olivares-Amaya,  
 J. A. Parkhill,  Zheng Pei,  T. M. Perrine,  F. Plasser,  P. Pokhilko,  
 S. Prager,  A. Prociuk,  E. Ramos,  D. R. Rehn,  F. Rob,  M. Scheurer,  
 M. Schneider,  N. Sergueev,  S. M. Sharada,  S. Sharma,  D. W. Small,  
 T. Stauch,  T. Stein,  Yu-Chuan Su,  A. J. W. Thom,  A. Tkatchenko,  
 T. Tsuchimochi,  N. M. Tubman,  L. Vogt,  M. L. Vidal,  O. Vydrov,  
 M. A. Watson,  J. Wenzel,  M. de Wergifosse,  T. A. Wesolowski,  A. White,  
 J. Witte,  A. Yamada,  Jun Yang,  K. Yao,  S. Yeganeh,  S. R. Yost,  
 Zhi-Qiang You,  A. Zech,  Igor Ying Zhang,  Xing Zhang,  Yan Zhao,  
 Ying Zhu,  B. R. Brooks,  G. K. L. Chan,  C. J. Cramer,  M. S. Gordon,  
 W. J. Hehre,  A. Klamt,  M. W. Schmidt,  C. D. Sherrill,  D. G. Truhlar,  
 A. Aspuru-Guzik,  R. Baer,  A. T. Bell,  N. A. Besley,  Jeng-Da Chai,  
 A. E. DePrince, III,  R. A. DiStasio Jr.,  A. Dreuw,  B. D. Dunietz,  
 T. R. Furlani,  Chao-Ping Hsu,  Yousung Jung,  Jing Kong,  D. S. Lambrecht,  
 WanZhen Liang,  C. Ochsenfeld,  V. A. Rassolov,  L. V. Slipchenko,  
 J. E. Subotnik,  T. Van Voorhis,  J. M. Herbert,  A. I. Krylov,  
 P. M. W. Gill,  M. Head-Gordon

 Contributors to earlier versions of Q-Chem not listed above: 
 R. D. Adamson,  B. Austin,  J. Baker,  G. J. O. Beran,  K. Brandhorst,  
 S. T. Brown,  E. F. C. Byrd,  A. K. Chakraborty,  C.-L. Cheng,  
 Siu Hung Chien,  D. M. Chipman,  D. L. Crittenden,  H. Dachsel,  
 R. J. Doerksen,  A. D. Dutoi,  L. Fusti-Molnar,  W. A. Goddard III,  
 A. Golubeva-Zadorozhnaya,  S. R. Gwaltney,  G. Hawkins,  A. Heyden,  
 S. Hirata,  G. Kedziora,  F. J. Keil,  C. Kelley,  Jihan Kim,  R. A. King,  
 R. Z. Khaliullin,  P. P. Korambath,  W. Kurlancheek,  A. M. Lee,  M. S. Lee,  
 S. V. Levchenko,  Ching Yeh Lin,  D. Liotard,  R. C. Lochan,  I. Lotan,  
 P. E. Maslen,  N. Nair,  D. P. O'Neill,  D. Neuhauser,  E. Neuscamman,  
 C. M. Oana,  R. Olson,  B. Peters,  R. Peverati,  P. A. Pieniazek,  
 Y. M. Rhee,  J. Ritchie,  M. A. Rohrdanz,  E. Rosta,  N. J. Russ,  
 H. F. Schaefer III,  N. E. Schultz,  N. Shenvi,  A. C. Simmonett,  A. Sodt,  
 D. Stuck,  K. S. Thanthiriwatte,  V. Vanovschi,  Tao Wang,  A. Warshel,  
 C. F. Williams,  Q. Wu,  X. Xu,  W. Zhang

 Please cite Q-Chem as follows:
 Y. Shao et al., Mol. Phys. 113, 184-215 (2015)
 DOI: 10.1080/00268976.2014.952696

 Q-Chem 5.2.1 for Intel X86 EM64T Linux

 Parts of Q-Chem use Armadillo 8.300.2 (Tropical Shenanigans).
 http://arma.sourceforge.net/

 Q-Chem begins on Sat Nov 30 11:47:42 2019  

Host: 
0

     Scratch files written to /scratch/taweetham/qchem28364//
NAlpha2: 192
NElect   192
Mult     1
The previous job contains 0 fragments, simply inherited here

Checking the input file for inconsistencies... 	...done.

--------------------------------------------------------------
User input:
--------------------------------------------------------------

$MOLECULE
READ
$END

$REM
   JOB_TYPE 	FREQUENCY
   BASIS 	6-311++G**
   METHOD	B3LYP	
$END


--------------------------------------------------------------
 ----------------------------------------------------------------
             Standard Nuclear Orientation (Angstroms)
    I     Atom           X                Y                Z
 ----------------------------------------------------------------
    1      C       1.2140641667    -0.7002041814    -0.0000000000
    2      C       1.2155737109     0.7018392721     0.0000000000
    3      C       0.0000034796     1.4010256009     0.0000000000
    4      C      -1.2155702237     0.7018453070     0.0000000000
    5      C      -1.2140676394    -0.7001981561    -0.0000000000
    6      C      -0.0000034774    -1.4018584825    -0.0000000000
    7      Cl      2.7177154548    -1.5696464028    -0.0000000000
    8      Br      2.8595590123     1.6507518062     0.0000000000
    9      Cl      0.0000077894     3.1373542176     0.0000000000
   10      Br     -2.8595508195     1.6507659958     0.0000000000
   11      Cl     -2.7177232448    -1.5696329131    -0.0000000000
   12      Br     -0.0000081954    -3.3010026446    -0.0000000000
 ----------------------------------------------------------------
 Molecular Point Group                 Cs    NOp =  2
 Largest Abelian Subgroup              Cs    NOp =  2
 Nuclear Repulsion Energy =        2272.76588126 hartrees
 There are       96 alpha and       96 beta electrons
 Requested basis set is 6-311++G(d,p)
 There are 132 shells and 366 basis functions

 Total QAlloc Memory Limit   2000 MB
 Mega-Array Size       188 MB
 MEM_STATIC part       192 MB

                       Distance Matrix (Angstroms)
             C (  1)   C (  2)   C (  3)   C (  4)   C (  5)   C (  6)
   C (  2)  1.402044
   C (  3)  2.426749  1.402310
   C (  4)  2.805150  2.431144  1.402310
   C (  5)  2.428132  2.805150  2.426749  1.402044
   C (  6)  1.402241  2.429644  2.802884  2.429644  1.402241
   Cl(  7)  1.736922  2.723248  4.026270  4.542071  4.026768  2.722893
   Br(  8)  2.869608  1.898189  2.870439  4.184149  4.703339  4.182765
   Cl(  9)  4.025020  2.722009  1.736329  2.722009  4.025020  4.539213
   Br( 10)  4.703339  4.184149  2.870439  1.898189  2.869608  4.182765
   Cl( 11)  4.026768  4.542071  4.026270  2.723248  1.736922  2.722893
   Br( 12)  2.870213  4.183346  4.702028  4.183346  2.870213  1.899144
             Cl(  7)   Br(  8)   Cl(  9)   Br( 10)   Cl( 11)
   Br(  8)  3.223520
   Cl(  9)  5.435236  3.222890
   Br( 10)  6.440260  5.719110  3.222890
   Cl( 11)  5.435439  6.440260  5.435236  3.223520
   Br( 12)  3.222362  5.718129  6.438357  5.718129  3.222362

 A cutoff of  1.0D-11 yielded   5859 shell pairs
 There are     51021 function pairs (     55836 Cartesian)
 Smallest overlap matrix eigenvalue = 3.06E-07

 Q-Chem warning in module stvman/mkSTV.C, line 318:

 Overlap eigenvalue is smaller than square root of threshold
 Use THRESH >= 12 to get rid of this warning

 Linear dependence detected in AO basis
 Tighter screening thresholds may be required for diffuse basis sets
 Use S2THRESH > 14 and THRESH = 14 in case of SCF convergence issues
 Number of orthogonalized atomic orbitals = 364
 Maximum deviation from orthogonality = 2.518E-10
 Guess from superposition of atomic densities
 Warning:  Energy on first SCF cycle will be non-variational
 SAD guess density has 192.000000 electrons

 -----------------------------------------------------------------------
  General SCF calculation program by
  Eric Jon Sundstrom, Paul Horn, Yuezhi Mao, Dmitri Zuev, Alec White,
  David Stuck, Shaama M.S., Shane Yost, Joonho Lee, David Small,
  Daniel Levine, Susi Lehtola, Hugh Burton, Evgeny Epifanovsky,
  Bang C. Huynh
 -----------------------------------------------------------------------
 Exchange:     0.2000 Hartree-Fock + 0.0800 Slater + 0.7200 B88
 Correlation:  0.1900 VWN1RPA + 0.8100 LYP
 Using SG-1 standard quadrature grid
 using 4 threads for integral computing
 -------------------------------------------------------
 OpenMP Integral computing Module                
 Release: version 2.0, May 2017, Q-Chem Inc. Pleasanton 
 -------------------------------------------------------
 A restricted SCF calculation will be
 performed using DIIS
 SCF converges when DIIS error is below 1.0e-08
 ---------------------------------------
  Cycle       Energy         DIIS error
 ---------------------------------------
    1   -9334.2546107032      3.04e-02  
    2   -9331.7257276648      1.96e-03  
    3   -9331.7097083979      2.14e-03  
    4   -9331.7486617599      7.50e-04  
    5   -9331.7585648775      1.44e-04  
    6   -9331.7588472766      3.29e-05  
    7   -9331.7588582790      7.06e-06  
    8   -9331.7588589206      3.04e-06  
    9   -9331.7588590451      9.49e-07  
   10   -9331.7588590572      2.81e-07  
   11   -9331.7588590585      1.41e-07  
   12   -9331.7588590592      2.25e-08  
   13   -9331.7588590604      3.51e-09  Convergence criterion met
 ---------------------------------------
 SCF time:   CPU 221.07s  wall 58.00s 
 SCF   energy in the final basis set =    -9331.7588590604
 Total energy in the final basis set =    -9331.7588590604

 --------------------------------------------------------------
             Orbital Energies (a.u.) and Symmetries
 --------------------------------------------------------------

 Alpha MOs, Restricted
 -- Occupied --                  
-482.86 -482.86 -482.86 -101.58 -101.58 -101.58  -62.51  -62.51
  1 A'    2 A'    3 A'    4 A'    5 A'    6 A'    7 A'    8 A'                 
-62.512 -56.333 -56.333 -56.333 -56.329 -56.329 -56.328 -56.328
  9 A'   10 A'   11 A'   12 A'    1 A"    2 A"    3 A"   13 A'                 
-56.328 -56.328 -10.291 -10.291 -10.291 -10.283 -10.283 -10.283
 14 A'   15 A'   16 A'   17 A'   18 A'   19 A'   20 A'   21 A'                 
 -9.500  -9.500  -9.500  -8.721  -8.721  -8.721  -7.265  -7.265
 22 A'   23 A'   24 A'   25 A'   26 A'   27 A'   28 A'   29 A'                 
 -7.265  -7.255  -7.255  -7.255  -7.254  -7.254  -7.254  -6.553
 30 A'    4 A"    5 A"    6 A"   31 A'   32 A'   33 A'   34 A'                 
 -6.553  -6.553  -6.539  -6.539  -6.539  -6.538  -6.538  -6.538
 35 A'   36 A'    7 A"    8 A"    9 A"   37 A'   38 A'   39 A'                 
 -2.664  -2.664  -2.664  -2.660  -2.660  -2.660  -2.659  -2.659
 40 A'   41 A'   42 A'   10 A"   11 A"   12 A"   43 A'   44 A'                 
 -2.659  -2.648  -2.648  -2.648  -2.648  -2.648  -2.648  -0.969
 45 A'   46 A'   47 A'   13 A"   14 A"   15 A"   48 A'   49 A'                 
 -0.919  -0.919  -0.852  -0.847  -0.847  -0.807  -0.746  -0.746
 50 A'   51 A'   52 A'   53 A'   54 A'   55 A'   56 A'   57 A'                 
 -0.637  -0.637  -0.564  -0.533  -0.479  -0.475  -0.471  -0.471
 58 A'   59 A'   60 A'   61 A'   62 A'   16 A"   63 A'   64 A'                 
 -0.423  -0.422  -0.408  -0.408  -0.360  -0.360  -0.359  -0.347
 65 A'   66 A'   17 A"   18 A"   67 A'   68 A'   69 A'   19 A"                 
 -0.347  -0.343  -0.314  -0.314  -0.314  -0.289  -0.271  -0.271
 20 A"   21 A"   70 A'   71 A'   22 A"   72 A'   23 A"   24 A"                 
 -- Virtual --                   
 -0.089  -0.070  -0.070  -0.033  -0.033  -0.008   0.008   0.014
 73 A'   25 A"   26 A"   74 A'   75 A'   76 A'   77 A'   78 A'                 
  0.014   0.023   0.023   0.038   0.040   0.057   0.057   0.065
 79 A'   80 A'   81 A'   27 A"   82 A'   28 A"   29 A"   83 A'                 
  0.066   0.067   0.067   0.070   0.070   0.087   0.087   0.090
 30 A"   84 A'   85 A'   86 A'   87 A'   31 A"   32 A"   88 A'                 
  0.096   0.096   0.099   0.117   0.118   0.118   0.127   0.141
 89 A'   90 A'   33 A"   91 A'   92 A'   93 A'   34 A"   94 A'                 
  0.141   0.145   0.146   0.149   0.173   0.173   0.181   0.182
 95 A'   35 A"   36 A"   96 A'   97 A'   98 A'   37 A"   38 A"                 
  0.182   0.184   0.185   0.186   0.216   0.216   0.220   0.236
 99 A'  100 A'  101 A'  102 A'  103 A'  104 A'  105 A'  106 A'                 
  0.236   0.243   0.252   0.261   0.261   0.264   0.264   0.276
107 A'  108 A'   39 A"  109 A'  110 A'  111 A'  112 A'  113 A'                 
  0.276   0.299   0.299   0.338   0.366   0.382   0.400   0.414
114 A'  115 A'  116 A'  117 A'  118 A'  119 A'  120 A'   40 A"                 
  0.416   0.416   0.420   0.420   0.446   0.446   0.451   0.451
 41 A"   42 A"  121 A'  122 A'  123 A'  124 A'   43 A"   44 A"                 
  0.452   0.475   0.486   0.486   0.491   0.492   0.503   0.519
 45 A"  125 A'  126 A'  127 A'  128 A'  129 A'   46 A"   47 A"                 
  0.519   0.528   0.528   0.541   0.541   0.555   0.561   0.561
 48 A"  130 A'  131 A'   49 A"  132 A'  133 A'   50 A"   51 A"                 
  0.576   0.582   0.582   0.598   0.598   0.604   0.604   0.654
 52 A"   53 A"   54 A"  134 A'  135 A'  136 A'  137 A'   55 A"                 
  0.681   0.682   0.703   0.713   0.714   0.749   0.749   0.763
 56 A"   57 A"  138 A'  139 A'  140 A'  141 A'  142 A'  143 A'                 
  0.781   0.823   0.823   0.824   0.824   0.826   0.835   0.835
144 A'  145 A'  146 A'   58 A"   59 A"   60 A"  147 A'  148 A'                 
  0.835   0.853   0.853   0.856   0.856   0.886   0.887   0.887
149 A'  150 A'  151 A'   61 A"   62 A"  152 A'  153 A'  154 A'                 
  0.926   0.928   0.928   0.939   0.942   0.986   0.999   0.999
155 A'  156 A'  157 A'   63 A"  158 A'  159 A'  160 A'  161 A'                 
  1.008   1.073   1.073   1.129   1.129   1.189   1.191   1.233
 64 A"  162 A'  163 A'  164 A'  165 A'   65 A"  166 A'   66 A"                 
  1.233   1.239   1.239   1.268   1.269   1.279   1.280   1.351
 67 A"  167 A'  168 A'  169 A'  170 A'   68 A"   69 A"  171 A'                 
  1.437   1.439   1.491   1.556   1.604   1.605   1.729   1.730
172 A'  173 A'  174 A'  175 A'  176 A'  177 A'   70 A"   71 A"                 
  1.754   1.754   1.819   1.819   1.839   1.840   1.909   2.002
178 A'  179 A'  180 A'  181 A'   72 A"   73 A"   74 A"   75 A"                 
  2.003   2.028   2.057   2.057   2.101   2.118   2.118   2.198
 76 A"   77 A"  182 A'  183 A'  184 A'  185 A'  186 A'  187 A'                 
  2.198   2.207   2.246   2.246   2.248   2.276   2.292   2.292
188 A'  189 A'   78 A"   79 A"   80 A"   81 A"  190 A'  191 A'                 
  2.301   2.301   2.306   2.387   2.466   2.468   2.468   2.550
192 A'  193 A'  194 A'  195 A'  196 A'  197 A'  198 A'  199 A'                 
  2.572   2.588   2.588   2.721   2.722   2.831   2.831   2.896
 82 A"  200 A'  201 A'   83 A"   84 A"   85 A"   86 A"  202 A'                 
  3.022   3.023   3.041   3.055   3.100   3.196   3.196   3.440
203 A'  204 A'   87 A"  205 A'  206 A'  207 A'  208 A'  209 A'                 
  3.441   3.647   3.845   3.846   3.979   3.990   3.990   4.028
210 A'  211 A'  212 A'  213 A'   88 A"   89 A"   90 A"  214 A'                 
  4.062   4.062   4.075   4.075   4.087   4.222   4.244   4.244
 91 A"   92 A"  215 A'  216 A'   93 A"  217 A'  218 A'  219 A'                 
  4.404   4.404   4.411   4.797   6.711   6.778   6.778   7.545
220 A'  221 A'  222 A'  223 A'  224 A'  225 A'  226 A'   94 A"                 
  7.545   7.568   7.633   7.671   7.672   7.720   7.748   7.748
 95 A"   96 A"  227 A'  228 A'  229 A'  230 A'  231 A'  232 A'                 
  9.733   9.791   9.791  23.185  23.765  23.765  23.915  23.915
233 A'  234 A'  235 A'  236 A'  237 A'  238 A'  239 A'  240 A'                 
 23.987  25.810  25.810  25.834  26.198  26.198  26.275  26.620
241 A'   97 A"   98 A"   99 A"  242 A'  243 A'  244 A'  245 A'                 
 26.621  26.669  47.974  48.028  48.028 215.720 215.788 215.788
246 A'  247 A'  248 A'  249 A'  250 A'  251 A'  252 A'  253 A'                 
289.741 289.741 289.764 289.835 289.867 289.867 289.951 289.970
100 A"  101 A"  102 A"  254 A'  255 A'  256 A'  257 A'  258 A'                 
289.9701020.7841020.8531020.853
259 A'  260 A'  261 A'  262 A'                                                 

 Beta MOs, Restricted
 -- Occupied --                  
-482.86 -482.86 -482.86 -101.58 -101.58 -101.58  -62.51  -62.51
  1 A'    2 A'    3 A'    4 A'    5 A'    6 A'    7 A'    8 A'                 
-62.512 -56.333 -56.333 -56.333 -56.329 -56.329 -56.328 -56.328
  9 A'   10 A'   11 A'   12 A'    1 A"    2 A"    3 A"   13 A'                 
-56.328 -56.328 -10.291 -10.291 -10.291 -10.283 -10.283 -10.283
 14 A'   15 A'   16 A'   17 A'   18 A'   19 A'   20 A'   21 A'                 
 -9.500  -9.500  -9.500  -8.721  -8.721  -8.721  -7.265  -7.265
 22 A'   23 A'   24 A'   25 A'   26 A'   27 A'   28 A'   29 A'                 
 -7.265  -7.255  -7.255  -7.255  -7.254  -7.254  -7.254  -6.553
 30 A'    4 A"    5 A"    6 A"   31 A'   32 A'   33 A'   34 A'                 
 -6.553  -6.553  -6.539  -6.539  -6.539  -6.538  -6.538  -6.538
 35 A'   36 A'    7 A"    8 A"    9 A"   37 A'   38 A'   39 A'                 
 -2.664  -2.664  -2.664  -2.660  -2.660  -2.660  -2.659  -2.659
 40 A'   41 A'   42 A'   10 A"   11 A"   12 A"   43 A'   44 A'                 
 -2.659  -2.648  -2.648  -2.648  -2.648  -2.648  -2.648  -0.969
 45 A'   46 A'   47 A'   13 A"   14 A"   15 A"   48 A'   49 A'                 
 -0.919  -0.919  -0.852  -0.847  -0.847  -0.807  -0.746  -0.746
 50 A'   51 A'   52 A'   53 A'   54 A'   55 A'   56 A'   57 A'                 
 -0.637  -0.637  -0.564  -0.533  -0.479  -0.475  -0.471  -0.471
 58 A'   59 A'   60 A'   61 A'   62 A'   16 A"   63 A'   64 A'                 
 -0.423  -0.422  -0.408  -0.408  -0.360  -0.360  -0.359  -0.347
 65 A'   66 A'   17 A"   18 A"   67 A'   68 A'   69 A'   19 A"                 
 -0.347  -0.343  -0.314  -0.314  -0.314  -0.289  -0.271  -0.271
 20 A"   21 A"   70 A'   71 A'   22 A"   72 A'   23 A"   24 A"                 
 -- Virtual --                   
 -0.089  -0.070  -0.070  -0.033  -0.033  -0.008   0.008   0.014
 73 A'   25 A"   26 A"   74 A'   75 A'   76 A'   77 A'   78 A'                 
  0.014   0.023   0.023   0.038   0.040   0.057   0.057   0.065
 79 A'   80 A'   81 A'   27 A"   82 A'   28 A"   29 A"   83 A'                 
  0.066   0.067   0.067   0.070   0.070   0.087   0.087   0.090
 30 A"   84 A'   85 A'   86 A'   87 A'   31 A"   32 A"   88 A'                 
  0.096   0.096   0.099   0.117   0.118   0.118   0.127   0.141
 89 A'   90 A'   33 A"   91 A'   92 A'   93 A'   34 A"   94 A'                 
  0.141   0.145   0.146   0.149   0.173   0.173   0.181   0.182
 95 A'   35 A"   36 A"   96 A'   97 A'   98 A'   37 A"   38 A"                 
  0.182   0.184   0.185   0.186   0.216   0.216   0.220   0.236
 99 A'  100 A'  101 A'  102 A'  103 A'  104 A'  105 A'  106 A'                 
  0.236   0.243   0.252   0.261   0.261   0.264   0.264   0.276
107 A'  108 A'   39 A"  109 A'  110 A'  111 A'  112 A'  113 A'                 
  0.276   0.299   0.299   0.338   0.366   0.382   0.400   0.414
114 A'  115 A'  116 A'  117 A'  118 A'  119 A'  120 A'   40 A"                 
  0.416   0.416   0.420   0.420   0.446   0.446   0.451   0.451
 41 A"   42 A"  121 A'  122 A'  123 A'  124 A'   43 A"   44 A"                 
  0.452   0.475   0.486   0.486   0.491   0.492   0.503   0.519
 45 A"  125 A'  126 A'  127 A'  128 A'  129 A'   46 A"   47 A"                 
  0.519   0.528   0.528   0.541   0.541   0.555   0.561   0.561
 48 A"  130 A'  131 A'   49 A"  132 A'  133 A'   50 A"   51 A"                 
  0.576   0.582   0.582   0.598   0.598   0.604   0.604   0.654
 52 A"   53 A"   54 A"  134 A'  135 A'  136 A'  137 A'   55 A"                 
  0.681   0.682   0.703   0.713   0.714   0.749   0.749   0.763
 56 A"   57 A"  138 A'  139 A'  140 A'  141 A'  142 A'  143 A'                 
  0.781   0.823   0.823   0.824   0.824   0.826   0.835   0.835
144 A'  145 A'  146 A'   58 A"   59 A"   60 A"  147 A'  148 A'                 
  0.835   0.853   0.853   0.856   0.856   0.886   0.887   0.887
149 A'  150 A'  151 A'   61 A"   62 A"  152 A'  153 A'  154 A'                 
  0.926   0.928   0.928   0.939   0.942   0.986   0.999   0.999
155 A'  156 A'  157 A'   63 A"  158 A'  159 A'  160 A'  161 A'                 
  1.008   1.073   1.073   1.129   1.129   1.189   1.191   1.233
 64 A"  162 A'  163 A'  164 A'  165 A'   65 A"  166 A'   66 A"                 
  1.233   1.239   1.239   1.268   1.269   1.279   1.280   1.351
 67 A"  167 A'  168 A'  169 A'  170 A'   68 A"   69 A"  171 A'                 
  1.437   1.439   1.491   1.556   1.604   1.605   1.729   1.730
172 A'  173 A'  174 A'  175 A'  176 A'  177 A'   70 A"   71 A"                 
  1.754   1.754   1.819   1.819   1.839   1.840   1.909   2.002
178 A'  179 A'  180 A'  181 A'   72 A"   73 A"   74 A"   75 A"                 
  2.003   2.028   2.057   2.057   2.101   2.118   2.118   2.198
 76 A"   77 A"  182 A'  183 A'  184 A'  185 A'  186 A'  187 A'                 
  2.198   2.207   2.246   2.246   2.248   2.276   2.292   2.292
188 A'  189 A'   78 A"   79 A"   80 A"   81 A"  190 A'  191 A'                 
  2.301   2.301   2.306   2.387   2.466   2.468   2.468   2.550
192 A'  193 A'  194 A'  195 A'  196 A'  197 A'  198 A'  199 A'                 
  2.572   2.588   2.588   2.721   2.722   2.831   2.831   2.896
 82 A"  200 A'  201 A'   83 A"   84 A"   85 A"   86 A"  202 A'                 
  3.022   3.023   3.041   3.055   3.100   3.196   3.196   3.440
203 A'  204 A'   87 A"  205 A'  206 A'  207 A'  208 A'  209 A'                 
  3.441   3.647   3.845   3.846   3.979   3.990   3.990   4.028
210 A'  211 A'  212 A'  213 A'   88 A"   89 A"   90 A"  214 A'                 
  4.062   4.062   4.075   4.075   4.087   4.222   4.244   4.244
 91 A"   92 A"  215 A'  216 A'   93 A"  217 A'  218 A'  219 A'                 
  4.404   4.404   4.411   4.797   6.711   6.778   6.778   7.545
220 A'  221 A'  222 A'  223 A'  224 A'  225 A'  226 A'   94 A"                 
  7.545   7.568   7.633   7.671   7.672   7.720   7.748   7.748
 95 A"   96 A"  227 A'  228 A'  229 A'  230 A'  231 A'  232 A'                 
  9.733   9.791   9.791  23.185  23.765  23.765  23.915  23.915
233 A'  234 A'  235 A'  236 A'  237 A'  238 A'  239 A'  240 A'                 
 23.987  25.810  25.810  25.834  26.198  26.198  26.275  26.620
241 A'   97 A"   98 A"   99 A"  242 A'  243 A'  244 A'  245 A'                 
 26.621  26.669  47.974  48.028  48.028 215.720 215.788 215.788
246 A'  247 A'  248 A'  249 A'  250 A'  251 A'  252 A'  253 A'                 
289.741 289.741 289.764 289.835 289.867 289.867 289.951 289.970
100 A"  101 A"  102 A"  254 A'  255 A'  256 A'  257 A'  258 A'                 
289.9701020.7841020.8531020.853
259 A'  260 A'  261 A'  262 A'                                                 
 --------------------------------------------------------------

          Ground-State Mulliken Net Atomic Charges

     Atom                 Charge (a.u.)
  ----------------------------------------
      1 C                    -0.212226
      2 C                    -0.134106
      3 C                    -0.223065
      4 C                    -0.134105
      5 C                    -0.212227
      6 C                    -0.147327
      7 Cl                    0.579573
      8 Br                   -0.225384
      9 Cl                    0.579173
     10 Br                   -0.225384
     11 Cl                    0.579573
     12 Br                   -0.224495
  ----------------------------------------
  Sum of atomic charges =     0.000000

 -----------------------------------------------------------------
                    Cartesian Multipole Moments
 -----------------------------------------------------------------
    Charge (ESU x 10^10)
                -0.0000
    Dipole Moment (Debye)
         X       0.0000      Y       0.0036      Z      -0.0000
       Tot       0.0036
    Quadrupole Moments (Debye-Ang)
        XX    -123.5566     XY       0.0000     YY    -123.5862
        XZ       0.0000     YZ      -0.0000     ZZ    -127.3220
    Octopole Moments (Debye-Ang^2)
       XXX       0.0001    XXY       8.9252    XYY      -0.0001
       YYY      -8.9168    XXZ      -0.0000    XYZ       0.0000
       YYZ      -0.0000    XZZ       0.0000    YZZ       0.0166
       ZZZ      -0.0000
    Hexadecapole Moments (Debye-Ang^3)
      XXXX   -3061.6420   XXXY       0.0000   XXYY   -1020.3654
      XYYY      -0.0000   YYYY   -3061.0427   XXXZ      -0.0000
      XXYZ      -0.0000   XYYZ      -0.0000   YYYZ      -0.0000
      XXZZ    -577.8621   XYZZ      -0.0000   YYZZ    -577.7198
      XZZZ      -0.0000   YZZZ      -0.0000   ZZZZ    -150.6991
 -----------------------------------------------------------------
 Calculating MO derivatives via CPSCF
    1     0    39    0.0200857  
    2     0    39    0.0089904  
    3     0    39    0.0012333  
    4     0    39    0.0000935  
    5    16    23    0.0000078  
    6    39     0    0.0000009  Converged
 Time for AOints: 241.1 s (CPU) 60.5 s (wall)
 ------------------------------------------------------------------------------
                     AOints        : Timing summary (seconds)
 ------------------------------------------------------------------------------
     job step          cpu (% of tot)      sys (% of tot)     wall (% of tot)
 ------------------------------------------------------------------------------
  AOints            0.2411E+03 ( 8.7)   0.1000E-04 ( 5.7)   0.6055E+02 ( 8.5)
 ------------------------------------------------------------------------------
   Grand Totals     0.2786E+04          0.1750E-03          0.7085E+03
 ------------------------------------------------------------------------------
 Polarizability Matrix (a.u.)
            1           2           3
    1-209.6861921  -0.0000004  -0.0000000
    2  -0.0000004-209.6731351  -0.0000000
    3  -0.0000000  -0.0000000 -89.1243739
 Calculating analytic Hessian of the SCF energy

 Direct stationary perturbation theory relativistic correction:

 rels  =      52.762382680630
 relv  =    -182.144595095582
 rel2e =      31.861040449955
 E_rel =     -97.521171964997

 Hessian of the SCF Energy
            1           2           3           4           5           6
    1   0.5267100   0.0365731   0.0000000  -0.0932765   0.0271607   0.0000000
    2   0.0365731   0.5697398   0.0000000  -0.0297639  -0.2915981  -0.0000000
    3   0.0000000   0.0000000   0.1095582  -0.0000000  -0.0000000  -0.0516876
    4  -0.0932765  -0.0297639  -0.0000000   0.5136454  -0.0456999  -0.0000000
    5   0.0271607  -0.2915981  -0.0000000  -0.0456999   0.5685922   0.0000000
    6   0.0000000  -0.0000000  -0.0516876  -0.0000000   0.0000000   0.0993915
    7   0.0314497   0.0776073   0.0000000  -0.2425846   0.0561216   0.0000000
    8   0.0225112  -0.0265205  -0.0000000   0.1133233  -0.1409543  -0.0000000
    9   0.0000000  -0.0000000   0.0009194   0.0000000   0.0000000  -0.0517662
   10  -0.0172329  -0.0289457  -0.0000000  -0.0556823   0.0274611   0.0000000
   11  -0.0289567  -0.0504778  -0.0000000  -0.0274617   0.0583145  -0.0000000
   12  -0.0000000   0.0000000   0.0039835   0.0000000  -0.0000000   0.0034331
   13  -0.0553254  -0.0275468   0.0000000  -0.0172342   0.0289585   0.0000000
   14   0.0275465   0.0602115  -0.0000000   0.0289467  -0.0504782   0.0000000
   15  -0.0000000  -0.0000000   0.0008931   0.0000000   0.0000000   0.0039835
   16  -0.2404098  -0.0576666  -0.0000000   0.0298952  -0.0768766  -0.0000000
   17  -0.1147373  -0.1432820  -0.0000000  -0.0219016  -0.0272577  -0.0000000
   18  -0.0000000   0.0000000  -0.0517552  -0.0000000  -0.0000000   0.0034779
   19  -0.1337853   0.0550739   0.0000000  -0.0168048   0.0132709  -0.0000000
   20   0.0552242  -0.0705337   0.0000000   0.0327988  -0.0218925   0.0000000
   21  -0.0000000   0.0000000  -0.0238598  -0.0000000   0.0000000   0.0033763
   22  -0.0152061  -0.0114952   0.0000000  -0.1155046  -0.0496574  -0.0000000
   23  -0.0266492  -0.0174711  -0.0000000  -0.0497218  -0.0598833   0.0000000
   24  -0.0000000  -0.0000000   0.0026026   0.0000000   0.0000000  -0.0187807
   25  -0.0031528  -0.0005410  -0.0000000  -0.0005141   0.0236534  -0.0000000
   26   0.0023470   0.0031684   0.0000000   0.0038902  -0.0379655   0.0000000
   27   0.0000000  -0.0000000   0.0038753   0.0000000   0.0000000   0.0034228
   28  -0.0002785   0.0001113   0.0000000   0.0007813  -0.0042294  -0.0000000
   29   0.0001176  -0.0001389   0.0000000  -0.0016720  -0.0001908  -0.0000000
   30   0.0000000   0.0000000  -0.0009969   0.0000000  -0.0000000   0.0032036
   31   0.0008060   0.0046267   0.0000000  -0.0002087  -0.0003785   0.0000000
   32   0.0017146  -0.0007683  -0.0000000  -0.0003721   0.0002201  -0.0000000
   33  -0.0000000  -0.0000000   0.0038819   0.0000000  -0.0000000  -0.0012531
   34  -0.0002999  -0.0180330   0.0000000  -0.0025130   0.0002137   0.0000000
   35  -0.0028522  -0.0323298   0.0000000  -0.0023667   0.0030938   0.0000000
   36  -0.0000000  -0.0000000   0.0025854   0.0000000  -0.0000000   0.0031988
            7           8           9          10          11          12
    1   0.0314497   0.0225112   0.0000000  -0.0172329  -0.0289567  -0.0000000
    2   0.0776073  -0.0265205  -0.0000000  -0.0289457  -0.0504778   0.0000000
    3   0.0000000  -0.0000000   0.0009194  -0.0000000  -0.0000000   0.0039835
    4  -0.2425846   0.1133233   0.0000000  -0.0556823  -0.0274617   0.0000000
    5   0.0561216  -0.1409543   0.0000000   0.0274611   0.0583145  -0.0000000
    6   0.0000000  -0.0000000  -0.0517662   0.0000000  -0.0000000   0.0034331
    7   0.5893575  -0.0000010  -0.0000000  -0.2425818  -0.0561200  -0.0000000
    8  -0.0000010   0.5023434   0.0000000  -0.1133231  -0.1409543  -0.0000000
    9  -0.0000000   0.0000000   0.1084775   0.0000000   0.0000000  -0.0517661
   10  -0.2425818  -0.1133231   0.0000000   0.5136401   0.0457006  -0.0000000
   11  -0.0561200  -0.1409543   0.0000000   0.0457006   0.5685888   0.0000000
   12  -0.0000000  -0.0000000  -0.0517661  -0.0000000   0.0000000   0.0993914
   13   0.0314491  -0.0225110   0.0000000  -0.0932741  -0.0271665  -0.0000000
   14  -0.0776072  -0.0265182  -0.0000000   0.0297616  -0.2915963  -0.0000000
   15   0.0000000  -0.0000000   0.0009194   0.0000000  -0.0000000  -0.0516875
   16  -0.0673532   0.0000007  -0.0000000   0.0298947   0.0768761   0.0000000
   17   0.0000006  -0.0004077   0.0000000   0.0219010  -0.0272586  -0.0000000
   18  -0.0000000   0.0000000   0.0040314   0.0000000  -0.0000000   0.0034779
   19   0.0023297  -0.0008499  -0.0000000  -0.0002087   0.0003784  -0.0000000
   20  -0.0037261  -0.0023412   0.0000000   0.0003721   0.0002201  -0.0000000
   21   0.0000000  -0.0000000   0.0038833   0.0000000  -0.0000000  -0.0012531
   22  -0.0332637  -0.0162407   0.0000000   0.0007814   0.0042294   0.0000000
   23  -0.0010020   0.0007401  -0.0000000   0.0016720  -0.0001908  -0.0000000
   24   0.0000000  -0.0000000   0.0026279   0.0000000  -0.0000000   0.0032036
   25  -0.0377904  -0.0000003   0.0000000  -0.0005145  -0.0236535   0.0000000
   26  -0.0000002  -0.1634570   0.0000000  -0.0038905  -0.0379655   0.0000000
   27   0.0000000   0.0000000  -0.0228383  -0.0000000   0.0000000   0.0034228
   28  -0.0332638   0.0162408  -0.0000000  -0.1155038   0.0496578   0.0000000
   29   0.0010019   0.0007401  -0.0000000   0.0497219  -0.0598835   0.0000000
   30   0.0000000  -0.0000000   0.0026279  -0.0000000   0.0000000  -0.0187807
   31   0.0023297   0.0008499   0.0000000  -0.0168050  -0.0132708   0.0000000
   32   0.0037260  -0.0023412   0.0000000  -0.0327987  -0.0218924   0.0000000
   33  -0.0000000  -0.0000000   0.0038833  -0.0000000   0.0000000   0.0033763
   34  -0.0000781   0.0000000   0.0000000  -0.0025130  -0.0002137  -0.0000000
   35   0.0000000  -0.0003286  -0.0000000   0.0023670   0.0030939   0.0000000
   36  -0.0000000   0.0000000  -0.0009997   0.0000000  -0.0000000   0.0031988
           13          14          15          16          17          18
    1  -0.0553254   0.0275465  -0.0000000  -0.2404098  -0.1147373  -0.0000000
    2  -0.0275468   0.0602115  -0.0000000  -0.0576666  -0.1432820   0.0000000
    3   0.0000000  -0.0000000   0.0008931  -0.0000000  -0.0000000  -0.0517552
    4  -0.0172342   0.0289467   0.0000000   0.0298952  -0.0219016  -0.0000000
    5   0.0289585  -0.0504782   0.0000000  -0.0768766  -0.0272577  -0.0000000
    6   0.0000000   0.0000000   0.0039835  -0.0000000  -0.0000000   0.0034779
    7   0.0314491  -0.0776072   0.0000000  -0.0673532   0.0000006  -0.0000000
    8  -0.0225110  -0.0265182  -0.0000000   0.0000007  -0.0004077   0.0000000
    9   0.0000000  -0.0000000   0.0009194  -0.0000000   0.0000000   0.0040314
   10  -0.0932741   0.0297616   0.0000000   0.0298947   0.0219010   0.0000000
   11  -0.0271665  -0.2915963  -0.0000000   0.0768761  -0.0272586  -0.0000000
   12  -0.0000000  -0.0000000  -0.0516875   0.0000000  -0.0000000   0.0034779
   13   0.5267088  -0.0365703  -0.0000000  -0.2404075   0.1147390   0.0000000
   14  -0.0365703   0.5697371   0.0000000   0.0576655  -0.1432830   0.0000000
   15  -0.0000000   0.0000000   0.1095581   0.0000000  -0.0000000  -0.0517552
   16  -0.2404075   0.0576655   0.0000000   0.5946397   0.0000010   0.0000000
   17   0.1147390  -0.1432830  -0.0000000   0.0000010   0.4899138   0.0000000
   18   0.0000000   0.0000000  -0.0517552   0.0000000   0.0000000   0.0993366
   19   0.0008060  -0.0046267   0.0000000  -0.0403615   0.0191142   0.0000000
   20  -0.0017145  -0.0007683  -0.0000000  -0.0005314   0.0019917  -0.0000000
   21  -0.0000000   0.0000000   0.0038819  -0.0000000   0.0000000   0.0034485
   22  -0.0002786  -0.0001112  -0.0000000   0.0026288   0.0005970   0.0000000
   23  -0.0001177  -0.0001389   0.0000000   0.0031826  -0.0020388  -0.0000000
   24  -0.0000000   0.0000000  -0.0009969   0.0000000  -0.0000000   0.0032064
   25  -0.0031527   0.0005409   0.0000000   0.0004490  -0.0000000   0.0000000
   26  -0.0023469   0.0031683   0.0000000   0.0000000  -0.0004188  -0.0000000
   27  -0.0000000  -0.0000000   0.0038753   0.0000000  -0.0000000  -0.0012498
   28  -0.0152058   0.0114950  -0.0000000   0.0026287  -0.0005971  -0.0000000
   29   0.0266492  -0.0174714   0.0000000  -0.0031827  -0.0020387  -0.0000000
   30   0.0000000  -0.0000000   0.0026026   0.0000000  -0.0000000   0.0032064
   31  -0.1337857  -0.0550736  -0.0000000  -0.0403616  -0.0191141  -0.0000000
   32  -0.0552239  -0.0705330   0.0000000   0.0005316   0.0019918  -0.0000000
   33   0.0000000   0.0000000  -0.0238598   0.0000000   0.0000000   0.0034485
   34  -0.0002998   0.0180328  -0.0000000  -0.0312405  -0.0000002   0.0000000
   35   0.0028519  -0.0323297   0.0000000  -0.0000004  -0.1479105  -0.0000000
   36   0.0000000  -0.0000000   0.0025854   0.0000000   0.0000000  -0.0188733
           19          20          21          22          23          24
    1  -0.1337853   0.0552242  -0.0000000  -0.0152061  -0.0266492  -0.0000000
    2   0.0550739  -0.0705337   0.0000000  -0.0114952  -0.0174711  -0.0000000
    3   0.0000000   0.0000000  -0.0238598   0.0000000  -0.0000000   0.0026026
    4  -0.0168048   0.0327988  -0.0000000  -0.1155046  -0.0497218   0.0000000
    5   0.0132709  -0.0218925   0.0000000  -0.0496574  -0.0598833   0.0000000
    6  -0.0000000   0.0000000   0.0033763  -0.0000000   0.0000000  -0.0187807
    7   0.0023297  -0.0037261   0.0000000  -0.0332637  -0.0010020   0.0000000
    8  -0.0008499  -0.0023412  -0.0000000  -0.0162407   0.0007401  -0.0000000
    9  -0.0000000   0.0000000   0.0038833   0.0000000  -0.0000000   0.0026279
   10  -0.0002087   0.0003721   0.0000000   0.0007814   0.0016720   0.0000000
   11   0.0003784   0.0002201  -0.0000000   0.0042294  -0.0001908  -0.0000000
   12  -0.0000000  -0.0000000  -0.0012531   0.0000000  -0.0000000   0.0032036
   13   0.0008060  -0.0017145  -0.0000000  -0.0002786  -0.0001177  -0.0000000
   14  -0.0046267  -0.0007683   0.0000000  -0.0001112  -0.0001389   0.0000000
   15   0.0000000  -0.0000000   0.0038819  -0.0000000   0.0000000  -0.0009969
   16  -0.0403615  -0.0005314  -0.0000000   0.0026288   0.0031826   0.0000000
   17   0.0191142   0.0019917   0.0000000   0.0005970  -0.0020388  -0.0000000
   18   0.0000000  -0.0000000   0.0034485   0.0000000  -0.0000000   0.0032064
   19   0.1955837  -0.0772812   0.0000000   0.0020012  -0.0047890   0.0000000
   20  -0.0772812   0.1061596   0.0000000   0.0034017  -0.0102512   0.0000000
   21   0.0000000   0.0000000   0.0111082  -0.0000000   0.0000000  -0.0003979
   22   0.0020012   0.0034017  -0.0000000   0.1690312   0.0695787  -0.0000000
   23  -0.0047890  -0.0102512   0.0000000   0.0695787   0.0899183   0.0000000
   24   0.0000000   0.0000000  -0.0003979  -0.0000000   0.0000000   0.0086723
   25  -0.0001332   0.0011977   0.0000000  -0.0078063   0.0091058  -0.0000000
   26   0.0005932  -0.0011541  -0.0000000   0.0009578   0.0002468  -0.0000000
   27  -0.0000000  -0.0000000   0.0001332  -0.0000000   0.0000000  -0.0004049
   28  -0.0011014   0.0006758  -0.0000000  -0.0011447   0.0003665  -0.0000000
   29   0.0006743  -0.0003194  -0.0000000  -0.0003665   0.0002021  -0.0000000
   30  -0.0000000  -0.0000000  -0.0000167   0.0000000  -0.0000000   0.0001421
   31  -0.0016531  -0.0003034   0.0000000  -0.0011014  -0.0006743   0.0000000
   32   0.0003034   0.0003990  -0.0000000  -0.0006758  -0.0003194  -0.0000000
   33  -0.0000000  -0.0000000   0.0001342   0.0000000  -0.0000000  -0.0000167
   34  -0.0066726  -0.0101135   0.0000000  -0.0001373  -0.0009517  -0.0000000
   35  -0.0018618  -0.0015100   0.0000000  -0.0002180  -0.0008139   0.0000000
   36   0.0000000   0.0000000  -0.0004382   0.0000000  -0.0000000   0.0001421
           25          26          27          28          29          30
    1  -0.0031528   0.0023470   0.0000000  -0.0002785   0.0001176   0.0000000
    2  -0.0005410   0.0031684  -0.0000000   0.0001113  -0.0001389   0.0000000
    3  -0.0000000   0.0000000   0.0038753   0.0000000   0.0000000  -0.0009969
    4  -0.0005141   0.0038902   0.0000000   0.0007813  -0.0016720   0.0000000
    5   0.0236534  -0.0379655   0.0000000  -0.0042294  -0.0001908  -0.0000000
    6  -0.0000000   0.0000000   0.0034228  -0.0000000  -0.0000000   0.0032036
    7  -0.0377904  -0.0000002   0.0000000  -0.0332638   0.0010019   0.0000000
    8  -0.0000003  -0.1634570   0.0000000   0.0162408   0.0007401  -0.0000000
    9   0.0000000   0.0000000  -0.0228383  -0.0000000  -0.0000000   0.0026279
   10  -0.0005145  -0.0038905  -0.0000000  -0.1155038   0.0497219  -0.0000000
   11  -0.0236535  -0.0379655   0.0000000   0.0496578  -0.0598835   0.0000000
   12   0.0000000   0.0000000   0.0034228   0.0000000   0.0000000  -0.0187807
   13  -0.0031527  -0.0023469  -0.0000000  -0.0152058   0.0266492   0.0000000
   14   0.0005409   0.0031683  -0.0000000   0.0114950  -0.0174714  -0.0000000
   15   0.0000000   0.0000000   0.0038753  -0.0000000   0.0000000   0.0026026
   16   0.0004490   0.0000000   0.0000000   0.0026287  -0.0031827   0.0000000
   17  -0.0000000  -0.0004188  -0.0000000  -0.0005971  -0.0020387  -0.0000000
   18   0.0000000  -0.0000000  -0.0012498  -0.0000000  -0.0000000   0.0032064
   19  -0.0001332   0.0005932  -0.0000000  -0.0011014   0.0006743  -0.0000000
   20   0.0011977  -0.0011541  -0.0000000   0.0006758  -0.0003194  -0.0000000
   21   0.0000000  -0.0000000   0.0001332  -0.0000000  -0.0000000  -0.0000167
   22  -0.0078063   0.0009578  -0.0000000  -0.0011447  -0.0003665   0.0000000
   23   0.0091058   0.0002468   0.0000000   0.0003665   0.0002021  -0.0000000
   24  -0.0000000  -0.0000000  -0.0004049  -0.0000000  -0.0000000   0.0001421
   25   0.0604848   0.0000004  -0.0000000  -0.0078063  -0.0091057  -0.0000000
   26   0.0000004   0.2367718  -0.0000000  -0.0009577   0.0002468  -0.0000000
   27  -0.0000000  -0.0000000   0.0100485   0.0000000   0.0000000  -0.0004049
   28  -0.0078063  -0.0009577   0.0000000   0.1690303  -0.0695789   0.0000000
   29  -0.0091057   0.0002468   0.0000000  -0.0695789   0.0899187   0.0000000
   30  -0.0000000  -0.0000000  -0.0004049   0.0000000   0.0000000   0.0086724
   31  -0.0001332  -0.0005933   0.0000000   0.0020013   0.0047889  -0.0000000
   32  -0.0011977  -0.0011541  -0.0000000  -0.0034017  -0.0102512   0.0000000
   33   0.0000000   0.0000000   0.0001332   0.0000000   0.0000000  -0.0003979
   34   0.0000699   0.0000000  -0.0000000  -0.0001373   0.0009517  -0.0000000
   35  -0.0000000  -0.0014872   0.0000000   0.0002180  -0.0008139   0.0000000
   36   0.0000000  -0.0000000  -0.0000133  -0.0000000  -0.0000000   0.0001421
           31          32          33          34          35          36
    1   0.0008060   0.0017146  -0.0000000  -0.0002999  -0.0028522  -0.0000000
    2   0.0046267  -0.0007683  -0.0000000  -0.0180330  -0.0323298  -0.0000000
    3   0.0000000  -0.0000000   0.0038819   0.0000000   0.0000000   0.0025854
    4  -0.0002087  -0.0003721   0.0000000  -0.0025130  -0.0023667   0.0000000
    5  -0.0003785   0.0002201  -0.0000000   0.0002137   0.0030938  -0.0000000
    6   0.0000000  -0.0000000  -0.0012531   0.0000000   0.0000000   0.0031988
    7   0.0023297   0.0037260  -0.0000000  -0.0000781   0.0000000  -0.0000000
    8   0.0008499  -0.0023412  -0.0000000   0.0000000  -0.0003286   0.0000000
    9   0.0000000   0.0000000   0.0038833   0.0000000  -0.0000000  -0.0009997
   10  -0.0168050  -0.0327987  -0.0000000  -0.0025130   0.0023670   0.0000000
   11  -0.0132708  -0.0218924   0.0000000  -0.0002137   0.0030939  -0.0000000
   12   0.0000000   0.0000000   0.0033763  -0.0000000   0.0000000   0.0031988
   13  -0.1337857  -0.0552239   0.0000000  -0.0002998   0.0028519   0.0000000
   14  -0.0550736  -0.0705330   0.0000000   0.0180328  -0.0323297  -0.0000000
   15  -0.0000000   0.0000000  -0.0238598  -0.0000000   0.0000000   0.0025854
   16  -0.0403616   0.0005316   0.0000000  -0.0312405  -0.0000004   0.0000000
   17  -0.0191141   0.0019918   0.0000000  -0.0000002  -0.1479105   0.0000000
   18  -0.0000000  -0.0000000   0.0034485   0.0000000  -0.0000000  -0.0188733
   19  -0.0016531   0.0003034  -0.0000000  -0.0066726  -0.0018618   0.0000000
   20  -0.0003034   0.0003990  -0.0000000  -0.0101135  -0.0015100   0.0000000
   21   0.0000000  -0.0000000   0.0001342   0.0000000   0.0000000  -0.0004382
   22  -0.0011014  -0.0006758   0.0000000  -0.0001373  -0.0002180   0.0000000
   23  -0.0006743  -0.0003194  -0.0000000  -0.0009517  -0.0008139  -0.0000000
   24   0.0000000  -0.0000000  -0.0000167  -0.0000000   0.0000000   0.0001421
   25  -0.0001332  -0.0011977   0.0000000   0.0000699  -0.0000000   0.0000000
   26  -0.0005933  -0.0011541   0.0000000   0.0000000  -0.0014872  -0.0000000
   27   0.0000000  -0.0000000   0.0001332  -0.0000000   0.0000000  -0.0000133
   28   0.0020013  -0.0034017   0.0000000  -0.0001373   0.0002180  -0.0000000
   29   0.0047889  -0.0102512   0.0000000   0.0009517  -0.0008139  -0.0000000
   30  -0.0000000   0.0000000  -0.0003979  -0.0000000   0.0000000   0.0001421
   31   0.1955843   0.0772807  -0.0000000  -0.0066725   0.0018618  -0.0000000
   32   0.0772807   0.1061588   0.0000000   0.0101136  -0.0015101   0.0000000
   33  -0.0000000   0.0000000   0.0111082   0.0000000  -0.0000000  -0.0004382
   34  -0.0066725   0.0101136   0.0000000   0.0504940   0.0000004   0.0000000
   35   0.0018618  -0.0015101  -0.0000000   0.0000004   0.2128459  -0.0000000
   36  -0.0000000   0.0000000  -0.0004382   0.0000000  -0.0000000   0.0089102
 **********************************************************************
 **                                                                  **
 **                       VIBRATIONAL ANALYSIS                       **
 **                       --------------------                       **
 **                                                                  **
 **        VIBRATIONAL FREQUENCIES (CM**-1) AND NORMAL MODES         **
 **     FORCE CONSTANTS (mDYN/ANGSTROM) AND REDUCED MASSES (AMU)     **
 **                  INFRARED INTENSITIES (KM/MOL)                   **
 **                                                                  **
 **********************************************************************


 Mode:                 1                      2                      3
 Frequency:        49.22                  51.01                  68.44
 Force Cnst:      0.0576                 0.0617                 0.1085
 Red. Mass:      40.3258                40.2424                39.3064
 IR Active:          YES                    YES                    YES
 IR Intens:        0.000                  0.000                  0.014
 Raman Active:       YES                    YES                    YES
               X      Y      Z        X      Y      Z        X      Y      Z
 C          0.000  0.000 -0.095    0.000 -0.000  0.175    0.000 -0.000  0.209
 C          0.000 -0.000  0.003    0.000 -0.000  0.008    0.000  0.000  0.139
 C          0.000 -0.000  0.200    0.000 -0.000 -0.000   -0.000  0.000  0.190
 C         -0.000 -0.000  0.003    0.000  0.000 -0.008   -0.000  0.000  0.139
 C         -0.000  0.000 -0.095    0.000  0.000 -0.175   -0.000 -0.000  0.209
 C         -0.000  0.000 -0.006   -0.000 -0.000  0.000   -0.000  0.000  0.140
 Cl         0.000  0.000 -0.332    0.000 -0.000  0.627   -0.000 -0.000  0.476
 Br        -0.000  0.000 -0.173   -0.000  0.000 -0.276   -0.000  0.000 -0.245
 Cl         0.000 -0.000  0.755    0.000 -0.000 -0.000    0.000  0.000  0.414
 Br         0.000  0.000 -0.173   -0.000 -0.000  0.276   -0.000  0.000 -0.245
 Cl        -0.000  0.000 -0.332    0.000  0.000 -0.627    0.000 -0.000  0.476
 Br         0.000  0.000  0.304    0.000 -0.000 -0.000    0.000 -0.000 -0.272
 TransDip  -0.000 -0.000 -0.000    0.000 -0.000  0.000   -0.000  0.000 -0.004

 Mode:                 4                      5                      6
 Frequency:       145.41                 146.39                 160.53
 Force Cnst:      0.7145                 0.7250                 0.2160
 Red. Mass:      57.3581                57.4192                14.2256
 IR Active:          YES                    YES                    YES
 IR Intens:        0.324                  0.315                  0.096
 Raman Active:       YES                    YES                    YES
               X      Y      Z        X      Y      Z        X      Y      Z
 C          0.015 -0.200  0.000   -0.217  0.015  0.000   -0.000  0.000  0.375
 C         -0.025 -0.189 -0.000   -0.222 -0.026  0.000   -0.000  0.000  0.404
 C          0.000 -0.228  0.000   -0.195 -0.000 -0.000    0.000  0.000  0.387
 C          0.025 -0.189 -0.000   -0.222  0.026 -0.000    0.000 -0.000  0.404
 C         -0.015 -0.200  0.000   -0.217 -0.015 -0.000    0.000  0.000  0.375
 C          0.000 -0.233  0.000   -0.172  0.000 -0.000    0.000 -0.000  0.398
 Cl         0.070 -0.115 -0.000   -0.191  0.080  0.000    0.000  0.000 -0.162
 Br        -0.387  0.354  0.000   -0.092 -0.389 -0.000    0.000 -0.000 -0.049
 Cl        -0.000 -0.242 -0.000   -0.071 -0.000  0.000   -0.000 -0.000 -0.155
 Br         0.387  0.354  0.000   -0.092  0.389  0.000   -0.000 -0.000 -0.049
 Cl        -0.070 -0.115  0.000   -0.191 -0.080 -0.000   -0.000  0.000 -0.162
 Br        -0.000 -0.310 -0.000    0.573 -0.000  0.000    0.000  0.000 -0.045
 TransDip   0.000  0.018 -0.000    0.018  0.000  0.000    0.000 -0.000 -0.010

 Mode:                 7                      8                      9
 Frequency:       205.50                 214.73                 215.58
 Force Cnst:      1.0107                 1.0588                 1.0698
 Red. Mass:      40.6198                38.9745                39.0692
 IR Active:          YES                    YES                    YES
 IR Intens:        0.000                  0.005                  0.007
 Raman Active:       YES                    YES                    YES
               X      Y      Z        X      Y      Z        X      Y      Z
 C         -0.042 -0.083  0.000    0.042 -0.029  0.000   -0.040 -0.005  0.000
 C          0.037 -0.092  0.000   -0.098 -0.069  0.000   -0.080 -0.004 -0.000
 C          0.086  0.000 -0.000   -0.036 -0.000 -0.000   -0.000  0.063 -0.000
 C          0.037  0.092 -0.000   -0.098  0.069 -0.000    0.080 -0.004 -0.000
 C         -0.042  0.083 -0.000    0.042  0.029 -0.000    0.040 -0.005  0.000
 C         -0.092 -0.000 -0.000    0.050  0.000  0.000    0.000 -0.142  0.000
 Cl        -0.232 -0.412 -0.000    0.257  0.341 -0.000    0.295  0.578 -0.000
 Br        -0.137  0.186 -0.000   -0.202 -0.088 -0.000   -0.076 -0.134  0.000
 Cl         0.586  0.000 -0.000    0.697 -0.000 -0.000    0.000  0.066  0.000
 Br        -0.137 -0.186  0.000   -0.202  0.088  0.000    0.076 -0.134  0.000
 Cl        -0.232  0.412  0.000    0.257 -0.341  0.000   -0.295  0.578 -0.000
 Br         0.222 -0.000 -0.000   -0.118  0.000 -0.000   -0.000 -0.259 -0.000
 TransDip   0.000  0.000  0.000    0.002 -0.000 -0.000    0.000  0.003  0.000

 Mode:                10                     11                     12
 Frequency:       239.40                 273.38                 273.64
 Force Cnst:      2.4954                 1.3717                 1.3726
 Red. Mass:      73.9000                31.1509                31.1137
 IR Active:          YES                    YES                    YES
 IR Intens:        0.000                  0.141                  0.122
 Raman Active:       YES                    YES                    YES
               X      Y      Z        X      Y      Z        X      Y      Z
 C         -0.022  0.016 -0.000   -0.144  0.139  0.000    0.308 -0.145  0.000
 C         -0.131 -0.072  0.000   -0.119  0.187 -0.000    0.051 -0.121  0.000
 C         -0.000 -0.020  0.000   -0.000  0.390 -0.000    0.059  0.000 -0.000
 C          0.131 -0.072  0.000    0.119  0.187 -0.000    0.052  0.121 -0.000
 C          0.022  0.016 -0.000    0.144  0.138  0.000    0.308  0.145 -0.000
 C         -0.000  0.157 -0.000   -0.000 -0.022  0.000    0.258 -0.000  0.000
 Cl        -0.044  0.017  0.000   -0.354 -0.052 -0.000    0.365 -0.352 -0.000
 Br        -0.480 -0.279 -0.000   -0.100 -0.060  0.000   -0.183 -0.103 -0.000
 Cl         0.000 -0.035 -0.000    0.000  0.572  0.000   -0.249  0.000  0.000
 Br         0.480 -0.279 -0.000    0.100 -0.060  0.000   -0.183  0.103  0.000
 Cl         0.044  0.017  0.000    0.354 -0.052 -0.000    0.365  0.352  0.000
 Br        -0.000  0.555  0.000    0.000 -0.242 -0.000   -0.005 -0.000 -0.000
 TransDip  -0.000  0.000  0.000    0.000 -0.012 -0.000   -0.011 -0.000  0.000

 Mode:                13                     14                     15
 Frequency:       325.14                 327.13                 376.89
 Force Cnst:      0.7725                 0.7823                 2.7514
 Red. Mass:      12.4029                12.4076                32.8763
 IR Active:          YES                    YES                    YES
 IR Intens:        0.000                  0.000                  0.001
 Raman Active:       YES                    YES                    YES
               X      Y      Z        X      Y      Z        X      Y      Z
 C          0.000 -0.000  0.268    0.000  0.000 -0.459    0.154 -0.091 -0.000
 C          0.000 -0.000 -0.302   -0.000  0.000 -0.532    0.009  0.001  0.000
 C         -0.000 -0.000 -0.530   -0.000  0.000  0.000    0.000  0.171  0.000
 C         -0.000 -0.000 -0.302    0.000 -0.000  0.532   -0.009  0.001  0.000
 C         -0.000 -0.000  0.268    0.000 -0.000  0.459   -0.154 -0.091 -0.000
 C         -0.000 -0.000  0.616    0.000  0.000 -0.000    0.000 -0.009 -0.000
 Cl         0.000 -0.000 -0.046    0.000 -0.000  0.078    0.478 -0.274  0.000
 Br         0.000  0.000  0.018   -0.000 -0.000  0.031   -0.018 -0.009 -0.000
 Cl         0.000 -0.000  0.086    0.000 -0.000 -0.000    0.000  0.546 -0.000
 Br         0.000 -0.000  0.018   -0.000  0.000 -0.031    0.018 -0.009 -0.000
 Cl        -0.000 -0.000 -0.046    0.000  0.000 -0.078   -0.478 -0.274  0.000
 Br         0.000  0.000 -0.037    0.000 -0.000  0.000    0.000  0.021  0.000
 TransDip  -0.000 -0.000 -0.000    0.000 -0.000 -0.000    0.000 -0.001 -0.000

 Mode:                16                     17                     18
 Frequency:       592.64                 593.35                 599.33
 Force Cnst:      2.4996                 2.5060                 2.6367
 Red. Mass:      12.0791                12.0813                12.4589
 IR Active:          YES                    YES                    YES
 IR Intens:        0.000                  0.000                  0.042
 Raman Active:       YES                    YES                    YES
               X      Y      Z        X      Y      Z        X      Y      Z
 C         -0.000 -0.000 -0.303   -0.000 -0.000 -0.529   -0.198 -0.350  0.000
 C          0.000 -0.000 -0.274    0.000 -0.000  0.468    0.213 -0.346 -0.000
 C          0.000 -0.000  0.611    0.000 -0.000 -0.000    0.420  0.000 -0.000
 C          0.000  0.000 -0.274    0.000  0.000 -0.468    0.213  0.346  0.000
 C         -0.000  0.000 -0.303   -0.000  0.000  0.529   -0.198  0.350 -0.000
 C         -0.000 -0.000  0.539   -0.000 -0.000 -0.000   -0.393  0.000 -0.000
 Cl         0.000  0.000  0.021    0.000  0.000  0.037    0.031  0.065 -0.000
 Br        -0.000  0.000  0.007   -0.000  0.000 -0.012   -0.013  0.018  0.000
 Cl        -0.000  0.000 -0.042   -0.000  0.000  0.000   -0.073 -0.000  0.000
 Br         0.000 -0.000  0.007   -0.000 -0.000  0.012   -0.013 -0.018 -0.000
 Cl        -0.000 -0.000  0.021    0.000 -0.000 -0.037    0.031 -0.065  0.000
 Br         0.000  0.000 -0.013    0.000  0.000  0.000    0.021 -0.000  0.000
 TransDip  -0.000 -0.000  0.000   -0.000  0.000 -0.000    0.007  0.000 -0.000

 Mode:                19                     20                     21
 Frequency:       622.14                 624.25                 677.83
 Force Cnst:      3.3737                 3.3969                 3.2538
 Red. Mass:      14.7939                14.7951                12.0198
 IR Active:          YES                    YES                    YES
 IR Intens:       49.967                 49.751                  0.012
 Raman Active:       YES                    YES                    YES
               X      Y      Z        X      Y      Z        X      Y      Z
 C          0.289  0.114  0.000    0.101  0.403  0.000    0.000  0.000  0.415
 C          0.431  0.061  0.000    0.048  0.381 -0.000   -0.000  0.000 -0.402
 C          0.449 -0.000  0.000    0.000  0.231 -0.000   -0.000 -0.000  0.409
 C          0.431 -0.062 -0.000   -0.048  0.381 -0.000   -0.000 -0.000 -0.402
 C          0.289 -0.115 -0.000   -0.101  0.403  0.000    0.000 -0.000  0.415
 C          0.362 -0.000 -0.000    0.000  0.461  0.000    0.000  0.000 -0.405
 Cl        -0.181  0.081 -0.000    0.083 -0.086 -0.000    0.000 -0.000 -0.015
 Br        -0.076 -0.036 -0.000   -0.035 -0.035  0.000    0.000 -0.000  0.005
 Cl        -0.035  0.000  0.000   -0.000 -0.227  0.000    0.000  0.000 -0.014
 Br        -0.076  0.036  0.000    0.035 -0.035  0.000    0.000 -0.000  0.005
 Cl        -0.181 -0.081  0.000   -0.083 -0.086 -0.000    0.000  0.000 -0.015
 Br        -0.015  0.000 -0.000   -0.000 -0.097 -0.000   -0.000  0.000  0.005
 TransDip   0.226 -0.000 -0.000    0.000  0.226 -0.000   -0.000 -0.000 -0.003

 Mode:                22                     23                     24
 Frequency:       845.32                 846.33                1063.36
 Force Cnst:      5.4127                 5.4310                 8.0932
 Red. Mass:      12.8564                12.8693                12.1481
 IR Active:          YES                    YES                    YES
 IR Intens:        2.228                  2.372                  0.000
 Raman Active:       YES                    YES                    YES
               X      Y      Z        X      Y      Z        X      Y      Z
 C         -0.312 -0.003 -0.000    0.364 -0.314 -0.000    0.309 -0.177 -0.000
 C         -0.338  0.106  0.000   -0.276 -0.337 -0.000   -0.391 -0.228 -0.000
 C          0.000  0.547  0.000   -0.178  0.000 -0.000   -0.000  0.350  0.000
 C          0.339  0.106  0.000   -0.276  0.337  0.000    0.391 -0.228 -0.000
 C          0.312 -0.003 -0.000    0.364  0.314  0.000   -0.309 -0.177 -0.000
 C         -0.000 -0.470 -0.000    0.305 -0.000 -0.000    0.000  0.458  0.000
 Cl         0.057 -0.045  0.000   -0.112  0.058  0.000   -0.031  0.018 -0.000
 Br         0.016  0.011 -0.000    0.028  0.016  0.000    0.015  0.009  0.000
 Cl         0.000 -0.143 -0.000   -0.012 -0.000 -0.000   -0.000 -0.034  0.000
 Br        -0.016  0.011 -0.000    0.028 -0.016 -0.000   -0.015  0.009  0.000
 Cl        -0.057 -0.045  0.000   -0.112 -0.058 -0.000    0.031  0.018  0.000
 Br        -0.000  0.038  0.000    0.001  0.000  0.000   -0.000 -0.018 -0.000
 TransDip  -0.000  0.048 -0.000    0.049  0.000 -0.000    0.000 -0.000  0.000

 Mode:                25                     26                     27
 Frequency:      1182.26                1242.63                1328.79
 Force Cnst:     10.0834                10.9175                12.5292
 Red. Mass:      12.2441                12.0002                12.0438
 IR Active:          YES                    YES                    YES
 IR Intens:        0.009                  0.021                170.645
 Raman Active:       YES                    YES                    YES
               X      Y      Z        X      Y      Z        X      Y      Z
 C          0.387 -0.226 -0.000   -0.205 -0.347 -0.000   -0.360 -0.184 -0.000
 C          0.313  0.176  0.000   -0.208  0.352  0.000    0.346 -0.184 -0.000
 C          0.000  0.453  0.000    0.410 -0.000 -0.000    0.001  0.428  0.000
 C         -0.313  0.176  0.000   -0.208 -0.352 -0.000   -0.347 -0.183 -0.000
 C         -0.387 -0.226 -0.000   -0.205  0.347  0.000    0.360 -0.185 -0.000
 C         -0.000 -0.356 -0.000    0.414 -0.000  0.000    0.001  0.424  0.000
 Cl        -0.046  0.027  0.000   -0.001 -0.002 -0.000    0.018  0.003  0.000
 Br        -0.014 -0.008 -0.000   -0.000  0.000 -0.000   -0.006  0.001  0.000
 Cl        -0.000 -0.052 -0.000    0.002  0.000  0.000   -0.000 -0.027  0.000
 Br         0.014 -0.008 -0.000   -0.000 -0.000  0.000    0.006  0.001  0.000
 Cl         0.046  0.027  0.000   -0.001  0.002 -0.000   -0.018  0.003  0.000
 Br         0.000  0.016  0.000    0.000  0.000 -0.000   -0.000 -0.010 -0.000
 TransDip  -0.000  0.003  0.000   -0.005 -0.000  0.000   -0.001  0.418  0.000

 Mode:                28                     29                     30
 Frequency:      1330.36                1521.01                1521.46
 Force Cnst:     12.5592                16.3586                16.3685
 Red. Mass:      12.0442                12.0014                12.0015
 IR Active:          YES                    YES                    YES
 IR Intens:      171.271                  0.350                  0.289
 Raman Active:       YES                    YES                    YES
               X      Y      Z        X      Y      Z        X      Y      Z
 C         -0.222  0.362  0.000   -0.319 -0.116 -0.000    0.116  0.454  0.000
 C         -0.219 -0.351 -0.000    0.314 -0.120 -0.000    0.119 -0.453 -0.000
 C          0.391 -0.001 -0.000   -0.519  0.000  0.000    0.000  0.248 -0.000
 C         -0.219  0.352  0.000    0.314  0.120  0.000   -0.119 -0.453 -0.000
 C         -0.223 -0.361 -0.000   -0.319  0.116  0.000   -0.116  0.454  0.000
 C          0.377 -0.001 -0.000    0.524 -0.000  0.000   -0.000 -0.245  0.000
 Cl         0.017 -0.018  0.000    0.002  0.002  0.000   -0.002 -0.004 -0.000
 Br         0.006  0.006  0.000   -0.001  0.001  0.000   -0.001  0.002  0.000
 Cl        -0.013  0.000 -0.000    0.005 -0.000 -0.000   -0.000 -0.001  0.000
 Br         0.006 -0.006 -0.000   -0.001 -0.001 -0.000    0.001  0.002  0.000
 Cl         0.017  0.018 -0.000    0.002 -0.002 -0.000    0.002 -0.004 -0.000
 Br        -0.005  0.000  0.000   -0.002  0.000 -0.000    0.000  0.000 -0.000
 TransDip  -0.419 -0.001 -0.000   -0.019  0.000 -0.000    0.000  0.017 -0.000

 STANDARD THERMODYNAMIC QUANTITIES AT   298.15 K  AND     1.00 ATM

   This Molecule has  0 Imaginary Frequencies
   Zero point vibrational energy:       25.251 kcal/mol

   Atom    1 Element C  Has Mass   12.00000
   Atom    2 Element C  Has Mass   12.00000
   Atom    3 Element C  Has Mass   12.00000
   Atom    4 Element C  Has Mass   12.00000
   Atom    5 Element C  Has Mass   12.00000
   Atom    6 Element C  Has Mass   12.00000
   Atom    7 Element Cl Has Mass   34.96885
   Atom    8 Element Br Has Mass   78.91830
   Atom    9 Element Cl Has Mass   34.96885
   Atom   10 Element Br Has Mass   78.91830
   Atom   11 Element Cl Has Mass   34.96885
   Atom   12 Element Br Has Mass   78.91830
   Molecular Mass:   413.661450 amu
   Principal axes and moments of inertia in amu*Bohr^2:
                             1           2           3
    Eigenvalues --     6703.89654  6706.58797 13410.48451
          X               1.00000    -0.00000    -0.00000
          Y               0.00000     1.00000    -0.00000
          Z               0.00000     0.00000     1.00000
   Rotational Symmetry Number is   1
   The Molecule is an Asymmetric Top
   Translational Enthalpy:        0.889 kcal/mol
   Rotational Enthalpy:           0.889 kcal/mol
   Vibrational Enthalpy:         31.317 kcal/mol
   gas constant (RT):             0.592 kcal/mol
   Translational Entropy:        43.950  cal/mol.K
   Rotational Entropy:           34.754  cal/mol.K
   Vibrational Entropy:          39.563  cal/mol.K

   Total Enthalpy:               33.687 kcal/mol
   Total Entropy:               118.267  cal/mol.K

 ======================================================================

 STANDARD THERMODYNAMIC QUANTITIES FOR ANHARMONIC VIBRATION -- TOSH

   Zero point vibrational energy: ************ kcal/mol

   Vibrational Enthalpy:       Infinity kcal/mol
   Vibrational Entropy:             NaN  cal/mol.K

   Total Enthalpy:             Infinity kcal/mol
   Total Entropy:                   NaN  cal/mol.K

 ======================================================================

 STANDARD THERMODYNAMIC QUANTITIES FOR ANHARMONIC VIBRATION -- VPT2

   Zero point vibrational energy: ************ kcal/mol

   Vibrational Enthalpy:       Infinity kcal/mol
   Vibrational Entropy:             NaN  cal/mol.K

   Total Enthalpy:             Infinity kcal/mol
   Total Entropy:                   NaN  cal/mol.K

 ======================================================================

Archival summary:
1\1\garfield\FREQ\ProcedureUnspecified\BasisUnspecified\r3l36\taweetha\SatNov3012:03:552019SatNov3012:03:552019\0\\#,FREQ,ProcedureUnspecified,BasisUnspecified,\\0,1\Br\C,1,1.89914\C,2,1.40224,1,120.025\C,3,1.40204,2,120.087,1,180,0\C,2,1.40224,1,120.025,3,180,0\C,5,1.40204,2,120.087,1,-180,0\C,4,1.40231,3,119.845,2,0,0\Cl,7,1.73633,4,119.907,3,180,0\Cl,3,1.73692,2,119.937,1,-0,0\Cl,5,1.73692,2,119.937,1,0,0\Br,4,1.89819,3,120.055,2,-180,0\Br,6,1.89819,5,120.055,2,-180,0\\\@

 Total job time:  972.74s(wall), 3789.36s(cpu) 
 Sat Nov 30 12:03:55 2019

        *************************************************************
        *                                                           *
        *  Thank you very much for using Q-Chem.  Have a nice day.  *
        *                                                           *
        *************************************************************
