# Supplementary material for: Geometric and energetic data from quantum chemical calculations of halobenzenes and xylenes
Source: Data Brief. 2020 Mar 5;30:105386. doi: 10.1016/j.dib.2020.105386 (PMC7114895; doi:10.1016/j.dib.2020.105386)
Supplement: Supplementary file 1 [file mmc1.zip › halobenzene/B3LYP/ClBrClBrClI.out]

                  Welcome to Q-Chem
     A Quantum Leap Into The Future Of Chemistry


 Q-Chem 5.2 (devel), Q-Chem, Inc., Pleasanton, CA (2019)

 Yihan Shao,  Zhengting Gan,  E. Epifanovsky,  A. T. B. Gilbert,  M. Wormit,  
 J. Kussmann,  A. W. Lange,  A. Behn,  Jia Deng,  Xintian Feng,  D. Ghosh,  
 M. Goldey,  P. R. Horn,  L. D. Jacobson,  I. Kaliman,  T. Kus,  A. Landau,  
 Jie Liu,  E. I. Proynov,  R. M. Richard,  R. P. Steele,  E. J. Sundstrom,  
 H. L. Woodcock III,  P. M. Zimmerman,  D. Zuev,  B. Albrecht,  E. Alguire,  
 S. A. Baeppler,  D. Barton,  Z. Benda,  Y. A. Bernard,  E. J. Berquist,  
 K. B. Bravaya,  H. Burton,  D. Casanova,  Chun-Min Chang,  Yunqing Chen,  
 A. Chien,  K. D. Closser,  M. P. Coons,  S. Coriani,  S. Dasgupta,  
 A. L. Dempwolff,  M. Diedenhofen,  Hainam Do,  R. G. Edgar,  Po-Tung Fang,  
 S. Faraji,  S. Fatehi,  Qingguo Feng,  K. D. Fenk,  J. Fosso-Tande,  
 J. Gayvert,  Qinghui Ge,  A. Ghysels,  G. Gidofalvi,  J. Gomes,  
 J. Gonthier,  A. Gunina,  D. Hait,  M. W. D. Hanson-Heine,  
 P. H. P. Harbach,  A. W. Hauser,  M. F. Herbst,  J. E. Herr,  
 E. G. Hohenstein,  Z. C. Holden,  Kerwin Hui,  B. C. Huynh,  T.-C. Jagau,  
 Hyunjun Ji,  B. Kaduk,  K. Khistyaev,  Jaehoon Kim,  P. Klunzinger,  K. Koh,  
 D. Kosenkov,  L. Koulias,  T. Kowalczyk,  C. M. Krauter,  A. Kunitsa,  
 Ka Un Lao,  A. Laurent,  K. V. Lawler,  Joonho Lee,  D. Lefrancois,  
 S. Lehtola,  D. S. Levine,  Yi-Pei Li,  You-Sheng Lin,  Fenglai Liu,  
 E. Livshits,  A. Luenser,  P. Manohar,  E. Mansoor,  S. F. Manzer,  
 Shan-Ping Mao,  Yuezhi Mao,  N. Mardirossian,  A. V. Marenich,  
 T. Markovich,  L. A. Martinez-Martinez,  S. A. Maurer,  N. J. Mayhall,  
 S. C. McKenzie,  J.-M. Mewes,  P. Morgante,  A. F. Morrison,  
 J. W. Mullinax,  K. Nanda,  T. S. Nguyen-Beck,  R. Olivares-Amaya,  
 J. A. Parkhill,  Zheng Pei,  T. M. Perrine,  F. Plasser,  P. Pokhilko,  
 S. Prager,  A. Prociuk,  E. Ramos,  D. R. Rehn,  F. Rob,  M. Scheurer,  
 M. Schneider,  N. Sergueev,  S. M. Sharada,  S. Sharma,  D. W. Small,  
 T. Stauch,  T. Stein,  Yu-Chuan Su,  A. J. W. Thom,  A. Tkatchenko,  
 T. Tsuchimochi,  N. M. Tubman,  L. Vogt,  M. L. Vidal,  O. Vydrov,  
 M. A. Watson,  J. Wenzel,  M. de Wergifosse,  T. A. Wesolowski,  A. White,  
 J. Witte,  A. Yamada,  Jun Yang,  K. Yao,  S. Yeganeh,  S. R. Yost,  
 Zhi-Qiang You,  A. Zech,  Igor Ying Zhang,  Xing Zhang,  Yan Zhao,  
 Ying Zhu,  B. R. Brooks,  G. K. L. Chan,  C. J. Cramer,  M. S. Gordon,  
 W. J. Hehre,  A. Klamt,  M. W. Schmidt,  C. D. Sherrill,  D. G. Truhlar,  
 A. Aspuru-Guzik,  R. Baer,  A. T. Bell,  N. A. Besley,  Jeng-Da Chai,  
 A. E. DePrince, III,  R. A. DiStasio Jr.,  A. Dreuw,  B. D. Dunietz,  
 T. R. Furlani,  Chao-Ping Hsu,  Yousung Jung,  Jing Kong,  D. S. Lambrecht,  
 WanZhen Liang,  C. Ochsenfeld,  V. A. Rassolov,  L. V. Slipchenko,  
 J. E. Subotnik,  T. Van Voorhis,  J. M. Herbert,  A. I. Krylov,  
 P. M. W. Gill,  M. Head-Gordon

 Contributors to earlier versions of Q-Chem not listed above: 
 R. D. Adamson,  B. Austin,  J. Baker,  G. J. O. Beran,  K. Brandhorst,  
 S. T. Brown,  E. F. C. Byrd,  A. K. Chakraborty,  C.-L. Cheng,  
 Siu Hung Chien,  D. M. Chipman,  D. L. Crittenden,  H. Dachsel,  
 R. J. Doerksen,  A. D. Dutoi,  L. Fusti-Molnar,  W. A. Goddard III,  
 A. Golubeva-Zadorozhnaya,  S. R. Gwaltney,  G. Hawkins,  A. Heyden,  
 S. Hirata,  G. Kedziora,  F. J. Keil,  C. Kelley,  Jihan Kim,  R. A. King,  
 R. Z. Khaliullin,  P. P. Korambath,  W. Kurlancheek,  A. M. Lee,  M. S. Lee,  
 S. V. Levchenko,  Ching Yeh Lin,  D. Liotard,  R. C. Lochan,  I. Lotan,  
 P. E. Maslen,  N. Nair,  D. P. O'Neill,  D. Neuhauser,  E. Neuscamman,  
 C. M. Oana,  R. Olson,  B. Peters,  R. Peverati,  P. A. Pieniazek,  
 Y. M. Rhee,  J. Ritchie,  M. A. Rohrdanz,  E. Rosta,  N. J. Russ,  
 H. F. Schaefer III,  N. E. Schultz,  N. Shenvi,  A. C. Simmonett,  A. Sodt,  
 D. Stuck,  K. S. Thanthiriwatte,  V. Vanovschi,  Tao Wang,  A. Warshel,  
 C. F. Williams,  Q. Wu,  X. Xu,  W. Zhang

 Please cite Q-Chem as follows:
 Y. Shao et al., Mol. Phys. 113, 184-215 (2015)
 DOI: 10.1080/00268976.2014.952696

 Q-Chem 5.2.1 for Intel X86 EM64T Linux

 Parts of Q-Chem use Armadillo 8.300.2 (Tropical Shenanigans).
 http://arma.sourceforge.net/

 Q-Chem begins on Sat Nov 30 12:03:55 2019  

Host: 
0

     Scratch files written to /scratch/taweetham/qchem28562//
NAlpha2: 210
NElect   210
Mult     1

Checking the input file for inconsistencies... 	...done.

--------------------------------------------------------------
User input:
--------------------------------------------------------------
$MOLECULE
0 1
C   
C	1	CC
C	2	CC	1	120.0		
C	3	CC	2	120.0	1	0.0
C	4	CC	3	120.0	2	0.0	
C	5 	CC	4	120.0	3	0.0
Cl	1	CCl	2	120.0	3	180.0
Br	2	CBr	3	120.0	4	180.0
Cl	3	CCl	4	120.0	5	180.0
Br	4	CBr	5	120.0	6	180.0
Cl	5	CCl	6	120.0	1	180.0
I	6	CI	1	120.0	2	180.0

CC=1.39483
CH=1.08673
CF=1.33960
CCl=1.72090
CBr=1.89068
CI=2.07886
$END

$REM
   JOB_TYPE	OPTIMIZATION
   BASIS	6-311++G**
   METHOD	B3LYP
   MEM_TOTAL	64000
   SYM_IGNORE	TRUE
$END

--------------------------------------------------------------
 ----------------------------------------------------------------
             Standard Nuclear Orientation (Angstroms)
    I     Atom           X                Y                Z
 ----------------------------------------------------------------
    1      C       0.0000000000     0.0000000000     0.0000000000
    2      C       0.0000000000     0.0000000000     1.3948300000
    3      C       1.2079582140     0.0000000000     2.0922450000
    4      C       2.4159164279     0.0000000000     1.3948300000
    5      C       2.4159164279     0.0000000000    -0.0000000000
    6      C       1.2079582140     0.0000000000    -0.6974150000
    7      Cl     -1.4903431174    -0.0000000000    -0.8604500000
    8      Br     -1.6373769104    -0.0000000000     2.3401700000
    9      Cl      1.2079582140    -0.0000000000     3.8131450000
   10      Br      4.0532933383    -0.0000000000     2.3401700000
   11      Cl      3.9062595453    -0.0000000000    -0.8604500000
   12      I       1.2079582140    -0.0000000000    -2.7762750000
 ----------------------------------------------------------------
 Nuclear Repulsion Energy =        2598.40426042 hartrees
 There are      105 alpha and      105 beta electrons
 Requested basis set is 6-311++G(d,p)
 There are 137 shells and 380 basis functions

 Total QAlloc Memory Limit  64000 MB
 Mega-Array Size       188 MB
 MEM_STATIC part       192 MB
 A cutoff of  1.0D-11 yielded   6151 shell pairs
 There are     53414 function pairs (     58791 Cartesian)
 Smallest overlap matrix eigenvalue = 3.29E-07

 Q-Chem warning in module stvman/mkSTV.C, line 318:

 Overlap eigenvalue is smaller than square root of threshold
 Use THRESH >= 12 to get rid of this warning

 Linear dependence detected in AO basis
 Tighter screening thresholds may be required for diffuse basis sets
 Use S2THRESH > 14 and THRESH = 14 in case of SCF convergence issues
 Number of orthogonalized atomic orbitals = 378
 Maximum deviation from orthogonality = 3.428E-10

 Scale SEOQF with 1.000000e-01/1.000000e-01/1.000000e-01

 Standard Electronic Orientation quadrupole field applied
 Nucleus-field energy     =    -0.0000000784 hartrees
 Guess from superposition of atomic densities
 Warning:  Energy on first SCF cycle will be non-variational
 SAD guess density has 210.000000 electrons

 -----------------------------------------------------------------------
  General SCF calculation program by
  Eric Jon Sundstrom, Paul Horn, Yuezhi Mao, Dmitri Zuev, Alec White,
  David Stuck, Shaama M.S., Shane Yost, Joonho Lee, David Small,
  Daniel Levine, Susi Lehtola, Hugh Burton, Evgeny Epifanovsky,
  Bang C. Huynh
 -----------------------------------------------------------------------
 Exchange:     0.2000 Hartree-Fock + 0.0800 Slater + 0.7200 B88
 Correlation:  0.1900 VWN1RPA + 0.8100 LYP
 Using SG-1 standard quadrature grid
 using 4 threads for integral computing
 -------------------------------------------------------
 OpenMP Integral computing Module                
 Release: version 2.0, May 2017, Q-Chem Inc. Pleasanton 
 -------------------------------------------------------
 A restricted SCF calculation will be
 performed using DIIS
 SCF converges when DIIS error is below 1.0e-08
 ---------------------------------------
  Cycle       Energy         DIIS error
 ---------------------------------------
    1  -13679.7541441250      3.02e-02  
    2  -13677.0904845472      1.89e-03  
    3  -13677.0500181605      2.35e-03  
    4  -13677.1175833936      7.97e-04  
    5  -13677.1300212161      1.35e-04  
    6  -13677.1302154102      6.08e-05  
    7  -13677.1302653080      2.56e-05  
    8  -13677.1302768972      5.44e-06  
    9  -13677.1302773483      1.81e-06  
   10  -13677.1302773965      5.23e-07  
   11  -13677.1302774004      1.02e-07  
   12  -13677.1302774005      3.83e-08  
   13  -13677.1302774018      1.31e-08  
   14  -13677.1302774048      2.30e-09  Convergence criterion met
 ---------------------------------------
 SCF time:   CPU 230.39s  wall 61.00s 
 SCF   energy in the final basis set =   -13677.1302774048
 Total energy in the final basis set =   -13677.1302774048

 --------------------------------------------------------------

                    Orbital Energies (a.u.)
 --------------------------------------------------------------

 Alpha MOs
 -- Occupied --
********-482.8574-482.8574-176.3202-165.7240-165.7219-165.7216-101.5840
********-101.5838 -62.5103 -62.5103 -56.3310 -56.3310 -56.3269 -56.3269
-56.3265 -56.3265 -35.8168 -31.3102 -31.3041 -31.3035 -22.9606 -22.9593
-22.9588 -22.9546 -22.9546 -10.2869 -10.2866 -10.2866 -10.2783 -10.2782
-10.2671  -9.4994  -9.4994  -9.4990  -8.7192  -8.7192  -7.2643  -7.2643
 -7.2638  -7.2543  -7.2543  -7.2539  -7.2532  -7.2532  -7.2530  -6.5515
 -6.5515  -6.5377  -6.5377  -6.5366  -6.5366  -6.3665  -4.7794  -4.7643
 -4.7632  -2.6622  -2.6622  -2.6587  -2.6587  -2.6577  -2.6577  -2.6467
 -2.6467  -2.6466  -2.6466  -2.0455  -2.0407  -2.0399  -2.0268  -2.0267
 -0.9702  -0.9229  -0.9201  -0.8530  -0.8481  -0.8280  -0.7712  -0.7445
 -0.6897  -0.6359  -0.6186  -0.5649  -0.5322  -0.4753  -0.4748  -0.4719
 -0.4641  -0.4210  -0.4099  -0.4071  -0.4000  -0.3600  -0.3588  -0.3582
 -0.3469  -0.3434  -0.3335  -0.3127  -0.3012  -0.3012  -0.2699  -0.2688
 -0.2629
 -- Virtual --
 -0.0891  -0.0681  -0.0668  -0.0396  -0.0290  -0.0076   0.0106   0.0152
  0.0180   0.0244   0.0327   0.0407   0.0470   0.0573   0.0632   0.0662
  0.0679   0.0699   0.0752   0.0807   0.0810   0.0849   0.0951   0.0960
  0.0990   0.1022   0.1153   0.1179   0.1208   0.1354   0.1390   0.1463
  0.1501   0.1554   0.1682   0.1700   0.1736   0.1789   0.1791   0.1831
  0.1940   0.2018   0.2127   0.2136   0.2211   0.2226   0.2281   0.2374
  0.2447   0.2572   0.2608   0.2692   0.2728   0.2813   0.2840   0.2842
  0.3026   0.3171   0.3735   0.3822   0.3924   0.3968   0.3998   0.4144
  0.4202   0.4231   0.4257   0.4282   0.4457   0.4482   0.4519   0.4556
  0.4714   0.4820   0.4858   0.4921   0.5037   0.5104   0.5139   0.5205
  0.5272   0.5346   0.5516   0.5575   0.5601   0.5639   0.5733   0.5783
  0.5788   0.5840   0.5961   0.5999   0.6398   0.6495   0.6560   0.6835
  0.7126   0.7155   0.7251   0.7456   0.7638   0.7717   0.7978   0.8199
  0.8212   0.8224   0.8242   0.8316   0.8341   0.8421   0.8466   0.8537
  0.8567   0.8611   0.8885   0.8901   0.8985   0.9270   0.9302   0.9433
  0.9462   0.9619   0.9685   0.9833   1.0063   1.0616   1.0743   1.1115
  1.1325   1.1683   1.1879   1.2125   1.2234   1.2400   1.2418   1.2588
  1.2669   1.2864   1.2882   1.3536   1.3713   1.4271   1.4339   1.4699
  1.4868   1.5070   1.5748   1.6072   1.6182   1.7362   1.7379   1.7676
  1.7704   1.8241   1.8275   1.8473   1.8474   1.9185   2.0048   2.0230
  2.0553   2.0721   2.1167   2.1337   2.1858   2.1910   2.2443   2.2472
  2.2553   2.2611   2.2725   2.2960   2.3005   2.3039   2.3120   2.3875
  2.4604   2.4745   2.4755   2.5540   2.5760   2.5826   2.5872   2.7189
  2.7260   2.8291   2.8359   2.8612   2.9985   3.0309   3.0471   3.0763
  3.1142   3.2102   3.2162   3.4365   3.4535   3.6625   3.8517   3.8599
  3.9558   3.9856   3.9910   4.0110   4.0270   4.0577   4.0651   4.0771
  4.0842   4.1601   4.2358   4.2469   4.2875   4.4066   4.4079   4.5109
  4.8090   6.0293   6.1221   6.1704   6.7314   6.7818   7.5465   7.5618
  7.6434   7.6757   7.7318   7.7525   9.7403   9.7918   9.7988  23.1863
 23.7809  23.7861  23.9434  23.9444  24.0199  25.8092  25.8121  25.8340
 26.1660  26.2032  26.2553  26.6319  26.6326  26.6768  27.9268  28.3626
 28.4320  28.4343  28.5262  28.5567  28.5568  28.6228  28.7313  47.9880
 48.0311 127.8992 127.9546 127.9792 151.7092 215.7280 215.7891 215.7962
289.7432 289.7589 289.8425 289.8718 289.9607 289.97501020.80131020.8559
********
 --------------------------------------------------------------

          Ground-State Mulliken Net Atomic Charges

     Atom                 Charge (a.u.)
  ----------------------------------------
      1 C                    -0.395964
      2 C                    -0.330743
      3 C                     0.048578
      4 C                    -0.330742
      5 C                    -0.395964
      6 C                     0.005057
      7 Cl                    0.586454
      8 Br                   -0.223202
      9 Cl                    0.558560
     10 Br                   -0.223202
     11 Cl                    0.586454
     12 I                     0.114717
  ----------------------------------------
  Sum of atomic charges =     0.000000

 -----------------------------------------------------------------
                    Cartesian Multipole Moments
 -----------------------------------------------------------------
    Charge (ESU x 10^10)
                 0.0000
    Dipole Moment (Debye)
         X      -0.0000      Y       0.0000      Z      -0.2845
       Tot       0.2845
    Quadrupole Moments (Debye-Ang)
        XX    -133.9586     XY       0.0000     YY    -137.4172
        XZ      -0.3437     YZ      -0.0000     ZZ    -132.2027
    Octopole Moments (Debye-Ang^2)
       XXX    -485.4493    XXY       0.0000    XYY    -165.9942
       YYY       0.0000    XXZ     -46.9722    XYZ      -0.0000
       YYZ     -56.6692    XZZ    -159.6953    YZZ       0.0000
       ZZZ    -183.1934
    Hexadecapole Moments (Debye-Ang^3)
      XXXX   -4223.8564   XXXY       0.0000   XXYY    -778.1144
      XYYY       0.0000   YYYY    -168.4372   XXXZ    -169.2184
      XXYZ      -0.0000   XYYZ     -68.4541   YYYZ      -0.0000
      XXZZ   -1356.3361   XYZZ       0.0000   YYZZ    -736.6301
      XZZZ    -221.2899   YZZZ      -0.0000   ZZZZ   -3948.6429
 -----------------------------------------------------------------
 Calculating analytic gradient of the SCF energy
 Gradient of SCF Energy
            1           2           3           4           5           6
    1  -0.0012935   0.0042729   0.0000000  -0.0042729   0.0012935  -0.0000000
    2  -0.0000000  -0.0000000   0.0000000  -0.0000000  -0.0000000   0.0000000
    3  -0.0022488  -0.0017786   0.0000913  -0.0017786  -0.0022488   0.0007037
            7           8           9          10          11          12
    1   0.0087462   0.0036059   0.0000000  -0.0036059  -0.0087462   0.0000000
    2   0.0000000  -0.0000000   0.0000000  -0.0000000   0.0000000  -0.0000000
    3   0.0021223  -0.0022996  -0.0076779  -0.0022996   0.0021223   0.0152923
 Max gradient component =       1.529E-02
 RMS gradient           =       3.902E-03
 Gradient time:  CPU 76.69 s  wall 19.27 s
 Geometry Optimization Parameters
   NAtoms,    NIC,     NZ,  NCons,   NDum,   NFix, NCnnct, MaxDiis
       12      78      12       0       0       0       0       0


** GEOMETRY OPTIMIZATION IN DELOCALIZED INTERNAL COORDINATES **
   Searching for a Minimum

   Optimization Cycle:   1

                       Coordinates (Angstroms)
     ATOM                X               Y               Z
      1  C         0.0000000000    0.0000000000    0.0000000000
      2  C         0.0000000000    0.0000000000    1.3948300000
      3  C         1.2079582140    0.0000000000    2.0922450000
      4  C         2.4159164279    0.0000000000    1.3948300000
      5  C         2.4159164279    0.0000000000    0.0000000000
      6  C         1.2079582140    0.0000000000   -0.6974150000
      7  Cl       -1.4903431174    0.0000000000   -0.8604500000
      8  Br       -1.6373769104    0.0000000000    2.3401700000
      9  Cl        1.2079582140    0.0000000000    3.8131450000
     10  Br        4.0532933383    0.0000000000    2.3401700000
     11  Cl        3.9062595453    0.0000000000   -0.8604500000
     12  I         1.2079582140    0.0000000000   -2.7762750000
   Point Group: c1    Number of degrees of freedom:    30


   Energy is -13677.130277405


 Attempting to generate delocalized internal coordinates
 Initial Hessian constructed with Jon Baker's OPTIMIZE code

 19 Hessian modes will be used to form the next step
  Hessian Eigenvalues:
     0.124424    0.201019    0.250000    0.250000    0.250000    0.250000
     0.250000    0.250000    0.250000    0.250000    0.250000    0.334879
     0.334879    0.334879    0.426727    0.464882    0.464882    0.464882
     0.464882

 Minimum search - taking simple RFO step
 Searching for Lamda that Minimizes Along All modes
 Value Taken    Lamda =  -0.00415963
 Step Taken.  Stepsize is  0.144505

                             Maximum     Tolerance    Cnvgd?
         Gradient           0.029255      0.000300      NO
         Displacement       0.090306      0.001200      NO
         Energy change     *********      0.000001      NO


 New Cartesian Coordinates Obtained by Inverse Iteration

 Displacement from previous Coordinates is:  0.210544
 ----------------------------------------------------------------
             Standard Nuclear Orientation (Angstroms)
    I     Atom           X                Y                Z
 ----------------------------------------------------------------
    1      C      -0.0065492240     0.0000000000    -0.0034466220
    2      C      -0.0056798438     0.0000000000     1.4002638381
    3      C       1.2079582138     0.0000000000     2.1024922631
    4      C       2.4215962728     0.0000000000     1.4002638402
    5      C       2.4224656527     0.0000000000    -0.0034466192
    6      C       1.2079582144     0.0000000000    -0.7180326362
    7      Cl     -1.5261451250     0.0000000000    -0.8394473911
    8      Br     -1.6514944187     0.0000000000     2.3530258304
    9      Cl      1.2079582116     0.0000000000     3.8353760998
   10      Br      4.0674108495     0.0000000000     2.3530258294
   11      Cl      3.9420615521     0.0000000000    -0.8394473905
   12      I       1.2079582120     0.0000000000    -2.8598270420
 ----------------------------------------------------------------
 Nuclear Repulsion Energy =        2569.07801664 hartrees
 There are      105 alpha and      105 beta electrons
 Applying Cartesian multipole field
    Component          Value
    ---------          -----
     (2,0,0)        1.00000E-11
     (0,2,0)        2.00000E-11
     (0,0,2)       -3.00000E-11
 Nucleus-field energy     =    -0.0000000813 hartrees
 Requested basis set is 6-311++G(d,p)
 There are 137 shells and 380 basis functions
 A cutoff of  1.0D-11 yielded   6093 shell pairs
 There are     53012 function pairs (     58324 Cartesian)
 Smallest overlap matrix eigenvalue = 3.58E-07

 Q-Chem warning in module stvman/mkSTV.C, line 318:

 Overlap eigenvalue is smaller than square root of threshold
 Use THRESH >= 12 to get rid of this warning

 Linear dependence detected in AO basis
 Tighter screening thresholds may be required for diffuse basis sets
 Use S2THRESH > 14 and THRESH = 14 in case of SCF convergence issues
 Number of orthogonalized atomic orbitals = 378
 Maximum deviation from orthogonality = 2.969E-10
 Guess MOs from SCF MO coefficient file

 -----------------------------------------------------------------------
  General SCF calculation program by
  Eric Jon Sundstrom, Paul Horn, Yuezhi Mao, Dmitri Zuev, Alec White,
  David Stuck, Shaama M.S., Shane Yost, Joonho Lee, David Small,
  Daniel Levine, Susi Lehtola, Hugh Burton, Evgeny Epifanovsky,
  Bang C. Huynh
 -----------------------------------------------------------------------
 Exchange:     0.2000 Hartree-Fock + 0.0800 Slater + 0.7200 B88
 Correlation:  0.1900 VWN1RPA + 0.8100 LYP
 Using SG-1 standard quadrature grid
 using 4 threads for integral computing
 -------------------------------------------------------
 OpenMP Integral computing Module                
 Release: version 2.0, May 2017, Q-Chem Inc. Pleasanton 
 -------------------------------------------------------
 A restricted SCF calculation will be
 performed using DIIS
 SCF converges when DIIS error is below 1.0e-08
 ---------------------------------------
  Cycle       Energy         DIIS error
 ---------------------------------------
    1  -13677.1295865184      4.13e-04  
    2  -13677.1307473905      2.21e-04  
    3  -13677.1297997201      3.11e-04  
    4  -13677.1316846408      2.53e-05  
    5  -13677.1316941157      1.03e-05  
    6  -13677.1316958688      3.63e-06  
    7  -13677.1316960544      1.19e-06  
    8  -13677.1316960768      3.67e-07  
    9  -13677.1316960790      4.60e-08  
   10  -13677.1316960807      1.83e-08  
   11  -13677.1316960811      7.01e-09  Convergence criterion met
 ---------------------------------------
 SCF time:   CPU 187.44s  wall 50.00s 
 SCF   energy in the final basis set =   -13677.1316960811
 Total energy in the final basis set =   -13677.1316960811

 --------------------------------------------------------------

                    Orbital Energies (a.u.)
 --------------------------------------------------------------

 Alpha MOs
 -- Occupied --
********-482.8582-482.8582-176.3225-165.7264-165.7241-165.7240-101.5847
********-101.5844 -62.5110 -62.5110 -56.3318 -56.3318 -56.3276 -56.3276
-56.3271 -56.3271 -35.8189 -31.3125 -31.3061 -31.3056 -22.9629 -22.9614
-22.9611 -22.9566 -22.9566 -10.2913 -10.2913 -10.2905 -10.2817 -10.2817
-10.2746  -9.4996  -9.4994  -9.4994  -8.7198  -8.7198  -7.2645  -7.2643
 -7.2643  -7.2545  -7.2543  -7.2543  -7.2536  -7.2532  -7.2532  -6.5522
 -6.5522  -6.5382  -6.5382  -6.5371  -6.5371  -6.3681  -4.7813  -4.7657
 -4.7647  -2.6628  -2.6628  -2.6593  -2.6593  -2.6583  -2.6583  -2.6472
 -2.6472  -2.6471  -2.6471  -2.0469  -2.0423  -2.0416  -2.0281  -2.0279
 -0.9650  -0.9189  -0.9158  -0.8505  -0.8455  -0.8253  -0.7683  -0.7439
 -0.6853  -0.6338  -0.6203  -0.5605  -0.5301  -0.4738  -0.4714  -0.4697
 -0.4629  -0.4197  -0.4077  -0.4041  -0.3976  -0.3600  -0.3588  -0.3566
 -0.3459  -0.3430  -0.3322  -0.3122  -0.3012  -0.3008  -0.2735  -0.2695
 -0.2651
 -- Virtual --
 -0.0975  -0.0712  -0.0690  -0.0487  -0.0325  -0.0080   0.0058   0.0125
  0.0164   0.0238   0.0313   0.0410   0.0462   0.0574   0.0609   0.0656
  0.0663   0.0689   0.0743   0.0792   0.0797   0.0852   0.0944   0.0949
  0.0971   0.1030   0.1155   0.1172   0.1197   0.1343   0.1381   0.1460
  0.1504   0.1555   0.1660   0.1691   0.1719   0.1771   0.1782   0.1810
  0.1940   0.2004   0.2076   0.2130   0.2190   0.2223   0.2246   0.2361
  0.2432   0.2578   0.2618   0.2682   0.2714   0.2745   0.2823   0.2844
  0.2956   0.3164   0.3739   0.3808   0.3953   0.3994   0.4005   0.4058
  0.4181   0.4186   0.4250   0.4251   0.4411   0.4469   0.4521   0.4540
  0.4667   0.4800   0.4848   0.4866   0.5005   0.5037   0.5152   0.5206
  0.5241   0.5321   0.5512   0.5536   0.5571   0.5659   0.5689   0.5737
  0.5780   0.5826   0.5898   0.5979   0.6308   0.6378   0.6537   0.6825
  0.7103   0.7114   0.7208   0.7345   0.7578   0.7653   0.7975   0.8202
  0.8207   0.8226   0.8253   0.8309   0.8335   0.8412   0.8428   0.8527
  0.8553   0.8588   0.8866   0.8901   0.8995   0.9243   0.9277   0.9402
  0.9416   0.9555   0.9604   0.9742   0.9981   1.0537   1.0673   1.1007
  1.1291   1.1624   1.1851   1.2027   1.2179   1.2344   1.2401   1.2540
  1.2595   1.2799   1.2824   1.3416   1.3634   1.4256   1.4361   1.4549
  1.4790   1.4833   1.5677   1.5975   1.6063   1.7285   1.7299   1.7587
  1.7606   1.8150   1.8180   1.8364   1.8415   1.9084   2.0034   2.0205
  2.0432   2.0623   2.1100   2.1266   2.1791   2.1830   2.2405   2.2433
  2.2440   2.2471   2.2702   2.2799   2.2811   2.2935   2.3006   2.3845
  2.4494   2.4653   2.4689   2.5430   2.5709   2.5740   2.5787   2.7160
  2.7210   2.8254   2.8306   2.8452   2.9926   3.0200   3.0362   3.0509
  3.0962   3.1906   3.1973   3.4234   3.4368   3.6368   3.8377   3.8464
  3.9540   3.9846   3.9899   4.0081   4.0187   4.0525   4.0623   4.0737
  4.0813   4.1477   4.2292   4.2410   4.2825   4.4037   4.4043   4.4848
  4.7861   6.0232   6.1110   6.1478   6.7245   6.7775   7.5456   7.5603
  7.6410   7.6724   7.7278   7.7464   9.7321   9.7857   9.7923  23.1846
 23.7527  23.7624  23.9011  23.9095  23.9779  25.8070  25.8100  25.8306
 26.1453  26.1982  26.2410  26.6110  26.6124  26.6448  27.9070  28.3568
 28.4180  28.4252  28.5240  28.5511  28.5529  28.6140  28.7214  47.9830
 48.0276 127.8939 127.9462 127.9671 151.6910 215.7189 215.7820 215.7890
289.7419 289.7571 289.8395 289.8681 289.9563 289.96891020.79531020.8516
********
 --------------------------------------------------------------

          Ground-State Mulliken Net Atomic Charges

     Atom                 Charge (a.u.)
  ----------------------------------------
      1 C                    -0.430463
      2 C                    -0.358300
      3 C                     0.018653
      4 C                    -0.358300
      5 C                    -0.430463
      6 C                     0.149598
      7 Cl                    0.587878
      8 Br                   -0.223472
      9 Cl                    0.560628
     10 Br                   -0.223472
     11 Cl                    0.587878
     12 I                     0.119834
  ----------------------------------------
  Sum of atomic charges =     0.000000

 -----------------------------------------------------------------
                    Cartesian Multipole Moments
 -----------------------------------------------------------------
    Charge (ESU x 10^10)
                -0.0000
    Dipole Moment (Debye)
         X      -0.0000      Y       0.0000      Z      -0.2790
       Tot       0.2790
    Quadrupole Moments (Debye-Ang)
        XX    -133.9581     XY       0.0000     YY    -137.7541
        XZ      -0.3371     YZ      -0.0000     ZZ    -131.9094
    Octopole Moments (Debye-Ang^2)
       XXX    -485.4474    XXY       0.0000    XYY    -166.4012
       YYY       0.0000    XXZ     -44.7697    XYZ       0.0000
       YYZ     -55.4811    XZZ    -159.3411    YZZ       0.0000
       ZZZ    -181.9397
    Hexadecapole Moments (Debye-Ang^3)
      XXXX   -4264.5136   XXXY       0.0000   XXYY    -787.4297
      XYYY       0.0000   YYYY    -169.2121   XXXZ    -161.2561
      XXYZ       0.0000   XYYZ     -67.0188   YYYZ      -0.0000
      XXZZ   -1381.5498   XYZZ       0.0000   YYZZ    -755.0298
      XZZZ    -219.7756   YZZZ      -0.0000   ZZZZ   -4035.0163
 -----------------------------------------------------------------
 Calculating analytic gradient of the SCF energy
 Gradient of SCF Energy
            1           2           3           4           5           6
    1  -0.0045547   0.0003558   0.0000000  -0.0003558   0.0045547  -0.0000000
    2   0.0000000  -0.0000000  -0.0000000   0.0000000   0.0000000   0.0000000
    3   0.0005524  -0.0002417   0.0022564  -0.0002417   0.0005525  -0.0018294
            7           8           9          10          11          12
    1   0.0003106  -0.0008880  -0.0000000   0.0008880  -0.0003106  -0.0000000
    2   0.0000000   0.0000000  -0.0000000   0.0000000  -0.0000000  -0.0000000
    3   0.0026038  -0.0001434  -0.0010706  -0.0001434   0.0026038  -0.0048987
 Max gradient component =       4.899E-03
 RMS gradient           =       1.594E-03
 Gradient time:  CPU 75.26 s  wall 18.91 s
 Geometry Optimization Parameters
   NAtoms,    NIC,     NZ,  NCons,   NDum,   NFix, NCnnct, MaxDiis
       12      78      12       0       0       0       0       0

 Cartesian Hessian Update
 Hessian updated using BFGS update


** GEOMETRY OPTIMIZATION IN DELOCALIZED INTERNAL COORDINATES **
   Searching for a Minimum

   Optimization Cycle:   2

                       Coordinates (Angstroms)
     ATOM                X               Y               Z
      1  C        -0.0065492240    0.0000000000   -0.0034466220
      2  C        -0.0056798438    0.0000000000    1.4002638381
      3  C         1.2079582138    0.0000000000    2.1024922631
      4  C         2.4215962728    0.0000000000    1.4002638402
      5  C         2.4224656527    0.0000000000   -0.0034466192
      6  C         1.2079582144    0.0000000000   -0.7180326362
      7  Cl       -1.5261451250    0.0000000000   -0.8394473911
      8  Br       -1.6514944187    0.0000000000    2.3530258304
      9  Cl        1.2079582116    0.0000000000    3.8353760998
     10  Br        4.0674108495    0.0000000000    2.3530258294
     11  Cl        3.9420615521    0.0000000000   -0.8394473905
     12  I         1.2079582120    0.0000000000   -2.8598270420
   Point Group: c1    Number of degrees of freedom:    30


   Energy is -13677.131696081

 Hessian updated using BFGS update

  9 Hessian modes will be used to form the next step
  Hessian Eigenvalues:
     0.137950    0.200204    0.247947    0.280039    0.312784    0.334906
     0.432052    0.461419    0.525812

 Minimum search - taking simple RFO step
 Searching for Lamda that Minimizes Along All modes
 Value Taken    Lamda =  -0.00043932
 Step Taken.  Stepsize is  0.037135

                             Maximum     Tolerance    Cnvgd?
         Gradient           0.010236      0.000300      NO
         Displacement       0.026788      0.001200      NO
         Energy change     -0.001419      0.000001      NO


 New Cartesian Coordinates Obtained by Inverse Iteration

 Displacement from previous Coordinates is:  0.073914
 ----------------------------------------------------------------
             Standard Nuclear Orientation (Angstroms)
    I     Atom           X                Y                Z
 ----------------------------------------------------------------
    1      C      -0.0049376010     0.0000000000    -0.0029623782
    2      C      -0.0066878444     0.0000000000     1.4009923588
    3      C       1.2079582135     0.0000000000     2.1019471061
    4      C       2.4226042712     0.0000000000     1.4009923573
    5      C       2.4208540251     0.0000000000    -0.0029623818
    6      C       1.2079582120     0.0000000000    -0.7111076954
    7      Cl     -1.5159741886     0.0000000000    -0.8595261258
    8      Br     -1.6489684131     0.0000000000     2.3580975822
    9      Cl      1.2079582109     0.0000000000     3.8367456956
   10      Br      4.0648848463     0.0000000000     2.3580975744
   11      Cl      3.9318906201     0.0000000000    -0.8595261184
   12      I       1.2079582156     0.0000000000    -2.8399879749
 ----------------------------------------------------------------
 Nuclear Repulsion Energy =        2573.06165867 hartrees
 There are      105 alpha and      105 beta electrons
 Applying Cartesian multipole field
    Component          Value
    ---------          -----
     (2,0,0)        1.00000E-11
     (0,2,0)        2.00000E-11
     (0,0,2)       -3.00000E-11
 Nucleus-field energy     =    -0.0000000811 hartrees
 Requested basis set is 6-311++G(d,p)
 There are 137 shells and 380 basis functions
 A cutoff of  1.0D-11 yielded   6101 shell pairs
 There are     53142 function pairs (     58480 Cartesian)
 Smallest overlap matrix eigenvalue = 3.55E-07

 Q-Chem warning in module stvman/mkSTV.C, line 318:

 Overlap eigenvalue is smaller than square root of threshold
 Use THRESH >= 12 to get rid of this warning

 Linear dependence detected in AO basis
 Tighter screening thresholds may be required for diffuse basis sets
 Use S2THRESH > 14 and THRESH = 14 in case of SCF convergence issues
 Number of orthogonalized atomic orbitals = 378
 Maximum deviation from orthogonality = 2.899E-10
 Guess MOs from SCF MO coefficient file

 -----------------------------------------------------------------------
  General SCF calculation program by
  Eric Jon Sundstrom, Paul Horn, Yuezhi Mao, Dmitri Zuev, Alec White,
  David Stuck, Shaama M.S., Shane Yost, Joonho Lee, David Small,
  Daniel Levine, Susi Lehtola, Hugh Burton, Evgeny Epifanovsky,
  Bang C. Huynh
 -----------------------------------------------------------------------
 Exchange:     0.2000 Hartree-Fock + 0.0800 Slater + 0.7200 B88
 Correlation:  0.1900 VWN1RPA + 0.8100 LYP
 Using SG-1 standard quadrature grid
 using 4 threads for integral computing
 -------------------------------------------------------
 OpenMP Integral computing Module                
 Release: version 2.0, May 2017, Q-Chem Inc. Pleasanton 
 -------------------------------------------------------
 A restricted SCF calculation will be
 performed using DIIS
 SCF converges when DIIS error is below 1.0e-08
 ---------------------------------------
  Cycle       Energy         DIIS error
 ---------------------------------------
    1  -13677.1316033584      1.32e-04  
    2  -13677.1318470292      5.35e-05  
    3  -13677.1317534976      8.78e-05  
    4  -13677.1318989279      9.91e-06  
    5  -13677.1319006001      2.63e-06  
    6  -13677.1319007103      8.64e-07  
    7  -13677.1319007200      4.16e-07  
    8  -13677.1319007237      1.01e-07  
    9  -13677.1319007236      2.65e-08  
   10  -13677.1319007226      9.11e-09  Convergence criterion met
 ---------------------------------------
 SCF time:   CPU 170.18s  wall 45.00s 
 SCF   energy in the final basis set =   -13677.1319007226
 Total energy in the final basis set =   -13677.1319007226

 --------------------------------------------------------------

                    Orbital Energies (a.u.)
 --------------------------------------------------------------

 Alpha MOs
 -- Occupied --
********-482.8584-482.8584-176.3219-165.7258-165.7236-165.7234-101.5847
********-101.5844 -62.5112 -62.5112 -56.3320 -56.3320 -56.3278 -56.3278
-56.3274 -56.3274 -35.8184 -31.3119 -31.3056 -31.3050 -22.9623 -22.9609
-22.9605 -22.9561 -22.9561 -10.2910 -10.2909 -10.2906 -10.2820 -10.2820
-10.2730  -9.4995  -9.4993  -9.4993  -8.7200  -8.7200  -7.2644  -7.2643
 -7.2643  -7.2544  -7.2542  -7.2542  -7.2535  -7.2532  -7.2532  -6.5524
 -6.5524  -6.5385  -6.5385  -6.5373  -6.5373  -6.3677  -4.7808  -4.7653
 -4.7643  -2.6630  -2.6630  -2.6595  -2.6595  -2.6585  -2.6585  -2.6474
 -2.6474  -2.6473  -2.6473  -2.0465  -2.0418  -2.0411  -2.0277  -2.0276
 -0.9653  -0.9182  -0.9157  -0.8507  -0.8461  -0.8257  -0.7690  -0.7443
 -0.6862  -0.6346  -0.6197  -0.5610  -0.5300  -0.4739  -0.4717  -0.4696
 -0.4629  -0.4202  -0.4073  -0.4044  -0.3978  -0.3596  -0.3590  -0.3570
 -0.3463  -0.3432  -0.3323  -0.3131  -0.3014  -0.3010  -0.2724  -0.2697
 -0.2651
 -- Virtual --
 -0.0965  -0.0707  -0.0693  -0.0473  -0.0327  -0.0081   0.0059   0.0124
  0.0159   0.0236   0.0314   0.0410   0.0463   0.0573   0.0612   0.0655
  0.0659   0.0690   0.0743   0.0791   0.0797   0.0850   0.0945   0.0952
  0.0969   0.1023   0.1152   0.1172   0.1193   0.1344   0.1377   0.1459
  0.1505   0.1553   0.1669   0.1685   0.1722   0.1776   0.1786   0.1815
  0.1935   0.2010   0.2079   0.2132   0.2189   0.2223   0.2250   0.2365
  0.2434   0.2574   0.2615   0.2687   0.2717   0.2760   0.2832   0.2842
  0.2969   0.3161   0.3735   0.3807   0.3941   0.3991   0.4000   0.4077
  0.4183   0.4192   0.4253   0.4258   0.4416   0.4456   0.4520   0.4552
  0.4665   0.4808   0.4854   0.4878   0.5036   0.5043   0.5145   0.5204
  0.5231   0.5313   0.5511   0.5542   0.5573   0.5654   0.5708   0.5745
  0.5775   0.5827   0.5895   0.5982   0.6345   0.6378   0.6539   0.6822
  0.7098   0.7109   0.7210   0.7372   0.7605   0.7648   0.7993   0.8208
  0.8211   0.8237   0.8255   0.8316   0.8338   0.8378   0.8429   0.8530
  0.8558   0.8592   0.8859   0.8902   0.8985   0.9244   0.9266   0.9402
  0.9405   0.9554   0.9607   0.9765   0.9977   1.0544   1.0674   1.1030
  1.1272   1.1621   1.1840   1.2042   1.2200   1.2337   1.2387   1.2535
  1.2608   1.2795   1.2814   1.3428   1.3653   1.4276   1.4347   1.4574
  1.4840   1.4847   1.5678   1.5989   1.6049   1.7290   1.7302   1.7593
  1.7612   1.8156   1.8189   1.8392   1.8407   1.9091   2.0033   2.0203
  2.0443   2.0628   2.1099   2.1279   2.1804   2.1819   2.2424   2.2433
  2.2461   2.2470   2.2703   2.2817   2.2832   2.2946   2.2985   2.3844
  2.4505   2.4654   2.4677   2.5431   2.5713   2.5737   2.5792   2.7157
  2.7216   2.8254   2.8312   2.8474   2.9916   3.0211   3.0374   3.0539
  3.0965   3.1916   3.1983   3.4231   3.4386   3.6392   3.8399   3.8461
  3.9544   3.9845   3.9899   4.0083   4.0204   4.0529   4.0623   4.0737
  4.0812   4.1508   4.2290   4.2409   4.2836   4.4040   4.4044   4.4892
  4.7895   6.0246   6.1132   6.1520   6.7249   6.7774   7.5455   7.5601
  7.6410   7.6723   7.7282   7.7465   9.7316   9.7847   9.7915  23.1837
 23.7588  23.7629  23.9102  23.9111  23.9821  25.8067  25.8096  25.8305
 26.1494  26.1929  26.2419  26.6104  26.6115  26.6481  27.9104  28.3581
 28.4208  28.4270  28.5245  28.5523  28.5537  28.6161  28.7233  47.9830
 48.0275 127.8951 127.9479 127.9695 151.6946 215.7185 215.7811 215.7880
289.7417 289.7568 289.8395 289.8680 289.9566 289.96901020.79531020.8514
********
 --------------------------------------------------------------

          Ground-State Mulliken Net Atomic Charges

     Atom                 Charge (a.u.)
  ----------------------------------------
      1 C                    -0.415878
      2 C                    -0.344783
      3 C                     0.016688
      4 C                    -0.344783
      5 C                    -0.415878
      6 C                     0.096421
      7 Cl                    0.587459
      8 Br                   -0.222940
      9 Cl                    0.560186
     10 Br                   -0.222940
     11 Cl                    0.587459
     12 I                     0.118990
  ----------------------------------------
  Sum of atomic charges =     0.000000

 -----------------------------------------------------------------
                    Cartesian Multipole Moments
 -----------------------------------------------------------------
    Charge (ESU x 10^10)
                -0.0000
    Dipole Moment (Debye)
         X      -0.0000      Y       0.0000      Z      -0.2649
       Tot       0.2649
    Quadrupole Moments (Debye-Ang)
        XX    -134.0601     XY       0.0000     YY    -137.7241
        XZ      -0.3200     YZ      -0.0000     ZZ    -131.8894
    Octopole Moments (Debye-Ang^2)
       XXX    -485.8172    XXY       0.0000    XYY    -166.3649
       YYY       0.0000    XXZ     -45.1219    XYZ      -0.0000
       YYZ     -55.8365    XZZ    -159.3168    YZZ      -0.0000
       ZZZ    -182.1842
    Hexadecapole Moments (Debye-Ang^3)
      XXXX   -4258.8307   XXXY       0.0000   XXYY    -785.4673
      XYYY       0.0000   YYYY    -169.1361   XXXZ    -162.5821
      XXYZ       0.0000   XYYZ     -67.4482   YYYZ       0.0000
      XXZZ   -1376.0045   XYZZ      -0.0000   YYZZ    -753.5532
      XZZZ    -220.0709   YZZZ      -0.0000   ZZZZ   -4029.4037
 -----------------------------------------------------------------
 Calculating analytic gradient of the SCF energy
 Gradient of SCF Energy
            1           2           3           4           5           6
    1  -0.0015043   0.0004835  -0.0000000  -0.0004835   0.0015043   0.0000000
    2   0.0000000   0.0000000  -0.0000000  -0.0000000  -0.0000000  -0.0000000
    3  -0.0007995   0.0001743   0.0015308   0.0001743  -0.0007995   0.0001181
            7           8           9          10          11          12
    1   0.0007407  -0.0003457  -0.0000000   0.0003457  -0.0007407   0.0000000
    2   0.0000000   0.0000000   0.0000000   0.0000000  -0.0000000   0.0000000
    3  -0.0004081   0.0007454  -0.0003657   0.0007454  -0.0004081  -0.0007074
 Max gradient component =       1.531E-03
 RMS gradient           =       5.799E-04
 Gradient time:  CPU 75.49 s  wall 18.97 s
 Geometry Optimization Parameters
   NAtoms,    NIC,     NZ,  NCons,   NDum,   NFix, NCnnct, MaxDiis
       12      78      12       0       0       0       0       0

 Cartesian Hessian Update
 Hessian updated using BFGS update


** GEOMETRY OPTIMIZATION IN DELOCALIZED INTERNAL COORDINATES **
   Searching for a Minimum

   Optimization Cycle:   3

                       Coordinates (Angstroms)
     ATOM                X               Y               Z
      1  C        -0.0049376010    0.0000000000   -0.0029623782
      2  C        -0.0066878444    0.0000000000    1.4009923588
      3  C         1.2079582135    0.0000000000    2.1019471061
      4  C         2.4226042712    0.0000000000    1.4009923573
      5  C         2.4208540251    0.0000000000   -0.0029623818
      6  C         1.2079582120    0.0000000000   -0.7111076954
      7  Cl       -1.5159741886    0.0000000000   -0.8595261258
      8  Br       -1.6489684131    0.0000000000    2.3580975822
      9  Cl        1.2079582109    0.0000000000    3.8367456956
     10  Br        4.0648848463    0.0000000000    2.3580975744
     11  Cl        3.9318906201    0.0000000000   -0.8595261184
     12  I         1.2079582156    0.0000000000   -2.8399879749
   Point Group: c1    Number of degrees of freedom:    30


   Energy is -13677.131900723

 Hessian updated using BFGS update

 10 Hessian modes will be used to form the next step
  Hessian Eigenvalues:
     0.123405    0.199129    0.246596    0.249143    0.303581    0.334773
     0.346231    0.439829    0.447729    0.539766

 Minimum search - taking simple RFO step
 Searching for Lamda that Minimizes Along All modes
 Value Taken    Lamda =  -0.00005184
 Step Taken.  Stepsize is  0.014760

                             Maximum     Tolerance    Cnvgd?
         Gradient           0.002678      0.000300      NO
         Displacement       0.006886      0.001200      NO
         Energy change     -0.000205      0.000001      NO


 New Cartesian Coordinates Obtained by Inverse Iteration

 Displacement from previous Coordinates is:  0.026686
 ----------------------------------------------------------------
             Standard Nuclear Orientation (Angstroms)
    I     Atom           X                Y                Z
 ----------------------------------------------------------------
    1      C      -0.0037431951     0.0000000000    -0.0022582040
    2      C      -0.0063022169     0.0000000000     1.4000347900
    3      C       1.2079582151     0.0000000000     2.1005256798
    4      C       2.4222186481     0.0000000000     1.4000347909
    5      C       2.4196596229     0.0000000000    -0.0022582055
    6      C       1.2079582139     0.0000000000    -0.7102518954
    7      Cl     -1.5181568971     0.0000000000    -0.8543932307
    8      Br     -1.6499155892     0.0000000000     2.3511701682
    9      Cl      1.2079582117     0.0000000000     3.8359269048
   10      Br      4.0658320149     0.0000000000     2.3511701739
   11      Cl      3.9340733203     0.0000000000    -0.8543932425
   12      I       1.2079582189     0.0000000000    -2.8345077295
 ----------------------------------------------------------------
 Nuclear Repulsion Energy =        2575.13168199 hartrees
 There are      105 alpha and      105 beta electrons
 Applying Cartesian multipole field
    Component          Value
    ---------          -----
     (2,0,0)        1.00000E-11
     (0,2,0)        2.00000E-11
     (0,0,2)       -3.00000E-11
 Nucleus-field energy     =    -0.0000000806 hartrees
 Requested basis set is 6-311++G(d,p)
 There are 137 shells and 380 basis functions
 A cutoff of  1.0D-11 yielded   6101 shell pairs
 There are     53142 function pairs (     58480 Cartesian)
 Smallest overlap matrix eigenvalue = 3.52E-07

 Q-Chem warning in module stvman/mkSTV.C, line 318:

 Overlap eigenvalue is smaller than square root of threshold
 Use THRESH >= 12 to get rid of this warning

 Linear dependence detected in AO basis
 Tighter screening thresholds may be required for diffuse basis sets
 Use S2THRESH > 14 and THRESH = 14 in case of SCF convergence issues
 Number of orthogonalized atomic orbitals = 378
 Maximum deviation from orthogonality = 2.383E-10
 Guess MOs from SCF MO coefficient file

 -----------------------------------------------------------------------
  General SCF calculation program by
  Eric Jon Sundstrom, Paul Horn, Yuezhi Mao, Dmitri Zuev, Alec White,
  David Stuck, Shaama M.S., Shane Yost, Joonho Lee, David Small,
  Daniel Levine, Susi Lehtola, Hugh Burton, Evgeny Epifanovsky,
  Bang C. Huynh
 -----------------------------------------------------------------------
 Exchange:     0.2000 Hartree-Fock + 0.0800 Slater + 0.7200 B88
 Correlation:  0.1900 VWN1RPA + 0.8100 LYP
 Using SG-1 standard quadrature grid
 using 4 threads for integral computing
 -------------------------------------------------------
 OpenMP Integral computing Module                
 Release: version 2.0, May 2017, Q-Chem Inc. Pleasanton 
 -------------------------------------------------------
 A restricted SCF calculation will be
 performed using DIIS
 SCF converges when DIIS error is below 1.0e-08
 ---------------------------------------
  Cycle       Energy         DIIS error
 ---------------------------------------
    1  -13677.1318844472      5.08e-05  
    2  -13677.1319129186      1.90e-05  
    3  -13677.1319006861      3.13e-05  
    4  -13677.1319197647      3.30e-06  
    5  -13677.1319199356      1.28e-06  
    6  -13677.1319199603      4.72e-07  
    7  -13677.1319199637      1.92e-07  
    8  -13677.1319199643      3.68e-08  
    9  -13677.1319199638      1.32e-08  
   10  -13677.1319199618      1.80e-09  Convergence criterion met
 ---------------------------------------
 SCF time:   CPU 165.96s  wall 44.00s 
 SCF   energy in the final basis set =   -13677.1319199618
 Total energy in the final basis set =   -13677.1319199618

 --------------------------------------------------------------

                    Orbital Energies (a.u.)
 --------------------------------------------------------------

 Alpha MOs
 -- Occupied --
********-482.8583-482.8583-176.3219-165.7258-165.7235-165.7233-101.5846
********-101.5843 -62.5112 -62.5112 -56.3320 -56.3320 -56.3278 -56.3278
-56.3274 -56.3274 -35.8183 -31.3119 -31.3055 -31.3050 -22.9623 -22.9609
-22.9605 -22.9561 -22.9560 -10.2906 -10.2906 -10.2904 -10.2817 -10.2816
-10.2727  -9.4994  -9.4992  -9.4992  -8.7200  -8.7200  -7.2642  -7.2642
 -7.2642  -7.2543  -7.2541  -7.2541  -7.2534  -7.2531  -7.2531  -6.5524
 -6.5524  -6.5385  -6.5385  -6.5373  -6.5373  -6.3677  -4.7808  -4.7653
 -4.7643  -2.6630  -2.6630  -2.6595  -2.6595  -2.6585  -2.6585  -2.6474
 -2.6474  -2.6473  -2.6473  -2.0465  -2.0419  -2.0411  -2.0278  -2.0276
 -0.9656  -0.9183  -0.9155  -0.8507  -0.8462  -0.8263  -0.7693  -0.7445
 -0.6866  -0.6347  -0.6198  -0.5614  -0.5300  -0.4739  -0.4721  -0.4696
 -0.4628  -0.4203  -0.4074  -0.4043  -0.3982  -0.3598  -0.3588  -0.3571
 -0.3463  -0.3431  -0.3327  -0.3127  -0.3015  -0.3011  -0.2724  -0.2698
 -0.2649
 -- Virtual --
 -0.0960  -0.0706  -0.0690  -0.0468  -0.0324  -0.0081   0.0060   0.0124
  0.0161   0.0236   0.0314   0.0410   0.0463   0.0573   0.0615   0.0656
  0.0660   0.0691   0.0744   0.0790   0.0797   0.0851   0.0945   0.0951
  0.0971   0.1025   0.1153   0.1172   0.1195   0.1345   0.1378   0.1459
  0.1504   0.1553   0.1673   0.1686   0.1724   0.1775   0.1784   0.1815
  0.1936   0.2011   0.2083   0.2131   0.2193   0.2224   0.2252   0.2364
  0.2436   0.2576   0.2616   0.2690   0.2720   0.2764   0.2829   0.2842
  0.2972   0.3161   0.3737   0.3809   0.3943   0.3992   0.4000   0.4082
  0.4185   0.4197   0.4252   0.4260   0.4416   0.4459   0.4521   0.4550
  0.4675   0.4808   0.4851   0.4877   0.5035   0.5044   0.5144   0.5205
  0.5239   0.5316   0.5511   0.5554   0.5572   0.5654   0.5711   0.5745
  0.5775   0.5825   0.5899   0.5983   0.6357   0.6381   0.6542   0.6823
  0.7101   0.7117   0.7219   0.7382   0.7610   0.7648   0.7987   0.8210
  0.8215   0.8240   0.8257   0.8312   0.8336   0.8393   0.8434   0.8533
  0.8560   0.8599   0.8858   0.8896   0.8990   0.9247   0.9270   0.9404
  0.9405   0.9556   0.9612   0.9772   0.9982   1.0546   1.0676   1.1033
  1.1285   1.1623   1.1839   1.2046   1.2195   1.2343   1.2397   1.2544
  1.2610   1.2795   1.2818   1.3432   1.3657   1.4281   1.4353   1.4588
  1.4835   1.4863   1.5678   1.5989   1.6062   1.7298   1.7305   1.7610
  1.7617   1.8167   1.8197   1.8398   1.8419   1.9099   2.0034   2.0206
  2.0448   2.0636   2.1110   2.1274   2.1805   2.1841   2.2434   2.2436
  2.2461   2.2489   2.2704   2.2823   2.2849   2.2947   2.2997   2.3849
  2.4509   2.4659   2.4686   2.5433   2.5717   2.5744   2.5794   2.7161
  2.7218   2.8257   2.8316   2.8492   2.9930   3.0215   3.0384   3.0565
  3.0970   3.1927   3.2000   3.4245   3.4394   3.6416   3.8402   3.8478
  3.9545   3.9845   3.9899   4.0086   4.0209   4.0536   4.0626   4.0739
  4.0817   4.1514   4.2302   4.2414   4.2839   4.4043   4.4048   4.4913
  4.7916   6.0249   6.1139   6.1536   6.7258   6.7780   7.5455   7.5603
  7.6415   7.6725   7.7290   7.7472   9.7317   9.7847   9.7916  23.1834
 23.7607  23.7663  23.9141  23.9152  23.9868  25.8068  25.8099  25.8307
 26.1500  26.1947  26.2417  26.6116  26.6119  26.6477  27.9118  28.3584
 28.4216  28.4276  28.5246  28.5526  28.5539  28.6165  28.7240  47.9838
 48.0279 127.8953 127.9484 127.9702 151.6957 215.7185 215.7812 215.7881
289.7418 289.7571 289.8401 289.8682 289.9575 289.96971020.79621020.8520
********
 --------------------------------------------------------------

          Ground-State Mulliken Net Atomic Charges

     Atom                 Charge (a.u.)
  ----------------------------------------
      1 C                    -0.414921
      2 C                    -0.348826
      3 C                     0.028593
      4 C                    -0.348826
      5 C                    -0.414921
      6 C                     0.092244
      7 Cl                    0.586943
      8 Br                   -0.223187
      9 Cl                    0.559977
     10 Br                   -0.223187
     11 Cl                    0.586943
     12 I                     0.119169
  ----------------------------------------
  Sum of atomic charges =     0.000000

 -----------------------------------------------------------------
                    Cartesian Multipole Moments
 -----------------------------------------------------------------
    Charge (ESU x 10^10)
                -0.0000
    Dipole Moment (Debye)
         X      -0.0000      Y       0.0000      Z      -0.2693
       Tot       0.2693
    Quadrupole Moments (Debye-Ang)
        XX    -133.9961     XY      -0.0000     YY    -137.6982
        XZ      -0.3253     YZ       0.0000     ZZ    -131.9806
    Octopole Moments (Debye-Ang^2)
       XXX    -485.5850    XXY       0.0000    XYY    -166.3336
       YYY      -0.0000    XXZ     -45.0627    XYZ      -0.0000
       YYZ     -55.8500    XZZ    -159.4271    YZZ       0.0000
       ZZZ    -182.4834
    Hexadecapole Moments (Debye-Ang^3)
      XXXX   -4258.5962   XXXY       0.0000   XXYY    -785.8182
      XYYY      -0.0000   YYYY    -169.0686   XXXZ    -162.3521
      XXYZ       0.0000   XYYZ     -67.4645   YYYZ       0.0000
      XXZZ   -1375.0311   XYZZ      -0.0000   YYZZ    -751.0412
      XZZZ    -220.4323   YZZZ       0.0000   ZZZZ   -4017.2856
 -----------------------------------------------------------------
 Calculating analytic gradient of the SCF energy
 Gradient of SCF Energy
            1           2           3           4           5           6
    1  -0.0003731   0.0002607   0.0000000  -0.0002607   0.0003731  -0.0000000
    2   0.0000000  -0.0000000  -0.0000000  -0.0000000   0.0000000  -0.0000000
    3  -0.0002052  -0.0003800   0.0004734  -0.0003800  -0.0002052   0.0005236
            7           8           9          10          11          12
    1   0.0002359  -0.0000206  -0.0000000   0.0000206  -0.0002359   0.0000000
    2   0.0000000   0.0000000   0.0000000   0.0000000   0.0000000   0.0000000
    3   0.0002444  -0.0002666  -0.0001927  -0.0002666   0.0002444   0.0004105
 Max gradient component =       5.236E-04
 RMS gradient           =       2.276E-04
 Gradient time:  CPU 75.58 s  wall 18.99 s
 Geometry Optimization Parameters
   NAtoms,    NIC,     NZ,  NCons,   NDum,   NFix, NCnnct, MaxDiis
       12      78      12       0       0       0       0       0

 Cartesian Hessian Update
 Hessian updated using BFGS update


** GEOMETRY OPTIMIZATION IN DELOCALIZED INTERNAL COORDINATES **
   Searching for a Minimum

   Optimization Cycle:   4

                       Coordinates (Angstroms)
     ATOM                X               Y               Z
      1  C        -0.0037431951    0.0000000000   -0.0022582040
      2  C        -0.0063022169    0.0000000000    1.4000347900
      3  C         1.2079582151    0.0000000000    2.1005256798
      4  C         2.4222186481    0.0000000000    1.4000347909
      5  C         2.4196596229    0.0000000000   -0.0022582055
      6  C         1.2079582139    0.0000000000   -0.7102518954
      7  Cl       -1.5181568971    0.0000000000   -0.8543932307
      8  Br       -1.6499155892    0.0000000000    2.3511701682
      9  Cl        1.2079582117    0.0000000000    3.8359269048
     10  Br        4.0658320149    0.0000000000    2.3511701739
     11  Cl        3.9340733203    0.0000000000   -0.8543932425
     12  I         1.2079582189    0.0000000000   -2.8345077295
   Point Group: c1    Number of degrees of freedom:    30


   Energy is -13677.131919962

 Hessian updated using BFGS update

 11 Hessian modes will be used to form the next step
  Hessian Eigenvalues:
     0.132893    0.195913    0.236834    0.249993    0.261057    0.296656
     0.334620    0.372148    0.434221    0.494849    0.557245

 Minimum search - taking simple RFO step
 Searching for Lamda that Minimizes Along All modes
 Value Taken    Lamda =  -0.00000658
 Step Taken.  Stepsize is  0.004509

                             Maximum     Tolerance    Cnvgd?
         Gradient           0.001064      0.000300      NO
         Displacement       0.002634      0.001200      NO
         Energy change     -0.000019      0.000001      NO


 New Cartesian Coordinates Obtained by Inverse Iteration

 Displacement from previous Coordinates is:  0.008417
 ----------------------------------------------------------------
             Standard Nuclear Orientation (Angstroms)
    I     Atom           X                Y                Z
 ----------------------------------------------------------------
    1      C      -0.0036776452     0.0000000000    -0.0024543597
    2      C      -0.0064836619     0.0000000000     1.4002060651
    3      C       1.2079582144     0.0000000000     2.1001132967
    4      C       2.4224000937     0.0000000000     1.4002060704
    5      C       2.4195940719     0.0000000000    -0.0024543548
    6      C       1.2079582131     0.0000000000    -0.7112084559
    7      Cl     -1.5184866446     0.0000000000    -0.8548910731
    8      Br     -1.6489942140     0.0000000000     2.3535365546
    9      Cl      1.2079582081     0.0000000000     3.8358270690
   10      Br      4.0649106473     0.0000000000     2.3535365504
   11      Cl      3.9344030684     0.0000000000    -0.8548910752
   12      I       1.2079582162     0.0000000000    -2.8367262874
 ----------------------------------------------------------------
 Nuclear Repulsion Energy =        2574.47380433 hartrees
 There are      105 alpha and      105 beta electrons
 Applying Cartesian multipole field
    Component          Value
    ---------          -----
     (2,0,0)        1.00000E-11
     (0,2,0)        2.00000E-11
     (0,0,2)       -3.00000E-11
 Nucleus-field energy     =    -0.0000000807 hartrees
 Requested basis set is 6-311++G(d,p)
 There are 137 shells and 380 basis functions
 A cutoff of  1.0D-11 yielded   6101 shell pairs
 There are     53142 function pairs (     58480 Cartesian)
 Smallest overlap matrix eigenvalue = 3.53E-07

 Q-Chem warning in module stvman/mkSTV.C, line 318:

 Overlap eigenvalue is smaller than square root of threshold
 Use THRESH >= 12 to get rid of this warning

 Linear dependence detected in AO basis
 Tighter screening thresholds may be required for diffuse basis sets
 Use S2THRESH > 14 and THRESH = 14 in case of SCF convergence issues
 Number of orthogonalized atomic orbitals = 378
 Maximum deviation from orthogonality = 2.527E-10
 Guess MOs from SCF MO coefficient file

 -----------------------------------------------------------------------
  General SCF calculation program by
  Eric Jon Sundstrom, Paul Horn, Yuezhi Mao, Dmitri Zuev, Alec White,
  David Stuck, Shaama M.S., Shane Yost, Joonho Lee, David Small,
  Daniel Levine, Susi Lehtola, Hugh Burton, Evgeny Epifanovsky,
  Bang C. Huynh
 -----------------------------------------------------------------------
 Exchange:     0.2000 Hartree-Fock + 0.0800 Slater + 0.7200 B88
 Correlation:  0.1900 VWN1RPA + 0.8100 LYP
 Using SG-1 standard quadrature grid
 using 4 threads for integral computing
 -------------------------------------------------------
 OpenMP Integral computing Module                
 Release: version 2.0, May 2017, Q-Chem Inc. Pleasanton 
 -------------------------------------------------------
 A restricted SCF calculation will be
 performed using DIIS
 SCF converges when DIIS error is below 1.0e-08
 ---------------------------------------
  Cycle       Energy         DIIS error
 ---------------------------------------
    1  -13677.1319204615      1.55e-05  
    2  -13677.1319230181      5.78e-06  
    3  -13677.1319215685      1.04e-05  
    4  -13677.1319236587      5.66e-07  
    5  -13677.1319236632      3.13e-07  
    6  -13677.1319236639      1.26e-07  
    7  -13677.1319236645      3.26e-08  
    8  -13677.1319236646      7.88e-09  Convergence criterion met
 ---------------------------------------
 SCF time:   CPU 136.02s  wall 36.00s 
 SCF   energy in the final basis set =   -13677.1319236646
 Total energy in the final basis set =   -13677.1319236646

 --------------------------------------------------------------

                    Orbital Energies (a.u.)
 --------------------------------------------------------------

 Alpha MOs
 -- Occupied --
********-482.8584-482.8584-176.3220-165.7259-165.7236-165.7234-101.5845
********-101.5843 -62.5112 -62.5112 -56.3320 -56.3320 -56.3278 -56.3278
-56.3274 -56.3274 -35.8184 -31.3120 -31.3056 -31.3051 -22.9624 -22.9610
-22.9606 -22.9561 -22.9561 -10.2907 -10.2907 -10.2904 -10.2817 -10.2817
-10.2728  -9.4993  -9.4992  -9.4991  -8.7201  -8.7201  -7.2642  -7.2641
 -7.2641  -7.2542  -7.2540  -7.2540  -7.2533  -7.2530  -7.2530  -6.5524
 -6.5524  -6.5385  -6.5385  -6.5374  -6.5374  -6.3678  -4.7809  -4.7654
 -4.7644  -2.6631  -2.6631  -2.6595  -2.6595  -2.6586  -2.6586  -2.6475
 -2.6475  -2.6473  -2.6473  -2.0466  -2.0419  -2.0412  -2.0278  -2.0276
 -0.9655  -0.9181  -0.9154  -0.8506  -0.8462  -0.8262  -0.7693  -0.7445
 -0.6865  -0.6347  -0.6199  -0.5613  -0.5300  -0.4739  -0.4720  -0.4695
 -0.4627  -0.4203  -0.4073  -0.4042  -0.3982  -0.3597  -0.3588  -0.3570
 -0.3463  -0.3431  -0.3326  -0.3128  -0.3015  -0.3011  -0.2724  -0.2698
 -0.2650
 -- Virtual --
 -0.0962  -0.0706  -0.0690  -0.0470  -0.0325  -0.0081   0.0059   0.0124
  0.0160   0.0236   0.0314   0.0410   0.0463   0.0573   0.0615   0.0655
  0.0660   0.0691   0.0744   0.0790   0.0796   0.0851   0.0945   0.0951
  0.0971   0.1025   0.1153   0.1172   0.1194   0.1345   0.1378   0.1459
  0.1504   0.1553   0.1671   0.1686   0.1724   0.1775   0.1784   0.1815
  0.1936   0.2010   0.2081   0.2131   0.2192   0.2223   0.2252   0.2364
  0.2435   0.2576   0.2616   0.2690   0.2720   0.2762   0.2830   0.2841
  0.2971   0.3161   0.3736   0.3810   0.3943   0.3994   0.4000   0.4080
  0.4184   0.4195   0.4252   0.4259   0.4415   0.4459   0.4521   0.4550
  0.4672   0.4808   0.4853   0.4877   0.5035   0.5042   0.5145   0.5205
  0.5239   0.5315   0.5511   0.5556   0.5572   0.5655   0.5709   0.5743
  0.5775   0.5825   0.5900   0.5982   0.6352   0.6379   0.6541   0.6823
  0.7101   0.7115   0.7216   0.7378   0.7608   0.7649   0.7987   0.8210
  0.8215   0.8241   0.8258   0.8312   0.8337   0.8391   0.8432   0.8533
  0.8561   0.8598   0.8859   0.8897   0.8992   0.9247   0.9269   0.9403
  0.9403   0.9554   0.9613   0.9768   0.9980   1.0544   1.0674   1.1032
  1.1283   1.1619   1.1839   1.2042   1.2197   1.2340   1.2395   1.2542
  1.2610   1.2796   1.2817   1.3425   1.3655   1.4282   1.4359   1.4583
  1.4834   1.4857   1.5676   1.5988   1.6057   1.7295   1.7304   1.7609
  1.7618   1.8165   1.8196   1.8397   1.8417   1.9096   2.0033   2.0206
  2.0446   2.0634   2.1105   2.1275   2.1808   2.1838   2.2434   2.2435
  2.2461   2.2486   2.2704   2.2820   2.2843   2.2947   2.2989   2.3847
  2.4508   2.4659   2.4686   2.5428   2.5716   2.5742   2.5793   2.7160
  2.7218   2.8256   2.8314   2.8491   2.9928   3.0214   3.0382   3.0560
  3.0964   3.1924   3.1995   3.4241   3.4392   3.6410   3.8401   3.8473
  3.9544   3.9845   3.9898   4.0085   4.0207   4.0533   4.0626   4.0739
  4.0816   4.1512   4.2300   4.2414   4.2838   4.4042   4.4048   4.4910
  4.7911   6.0248   6.1137   6.1532   6.7256   6.7779   7.5455   7.5602
  7.6414   7.6725   7.7291   7.7471   9.7313   9.7846   9.7915  23.1835
 23.7604  23.7656  23.9137  23.9143  23.9860  25.8069  25.8098  25.8306
 26.1494  26.1946  26.2415  26.6112  26.6114  26.6454  27.9114  28.3582
 28.4213  28.4273  28.5245  28.5525  28.5538  28.6163  28.7238  47.9836
 48.0278 127.8952 127.9482 127.9700 151.6953 215.7181 215.7810 215.7880
289.7418 289.7570 289.8399 289.8682 289.9576 289.96961020.79601020.8519
********
 --------------------------------------------------------------

          Ground-State Mulliken Net Atomic Charges

     Atom                 Charge (a.u.)
  ----------------------------------------
      1 C                    -0.413709
      2 C                    -0.349137
      3 C                     0.022564
      4 C                    -0.349137
      5 C                    -0.413709
      6 C                     0.096341
      7 Cl                    0.587001
      8 Br                   -0.223165
      9 Cl                    0.559734
     10 Br                   -0.223165
     11 Cl                    0.587001
     12 I                     0.119382
  ----------------------------------------
  Sum of atomic charges =     0.000000

 -----------------------------------------------------------------
                    Cartesian Multipole Moments
 -----------------------------------------------------------------
    Charge (ESU x 10^10)
                -0.0000
    Dipole Moment (Debye)
         X      -0.0000      Y      -0.0000      Z      -0.2679
       Tot       0.2679
    Quadrupole Moments (Debye-Ang)
        XX    -134.0176     XY       0.0000     YY    -137.7049
        XZ      -0.3236     YZ      -0.0000     ZZ    -131.9474
    Octopole Moments (Debye-Ang^2)
       XXX    -485.6632    XXY      -0.0000    XYY    -166.3418
       YYY      -0.0000    XXZ     -44.9971    XYZ       0.0000
       YYZ     -55.8489    XZZ    -159.3870    YZZ      -0.0000
       ZZZ    -182.4974
    Hexadecapole Moments (Debye-Ang^3)
      XXXX   -4258.5710   XXXY      -0.0000   XXYY    -785.7042
      XYYY       0.0000   YYYY    -169.0831   XXXZ    -162.1195
      XXYZ      -0.0000   XYYZ     -67.4632   YYYZ      -0.0000
      XXZZ   -1375.2640   XYZZ      -0.0000   YYZZ    -751.8294
      XZZZ    -220.4492   YZZZ      -0.0000   ZZZZ   -4021.0983
 -----------------------------------------------------------------
 Calculating analytic gradient of the SCF energy
 Gradient of SCF Energy
            1           2           3           4           5           6
    1  -0.0002236   0.0001893   0.0000000  -0.0001893   0.0002236  -0.0000000
    2   0.0000000  -0.0000000   0.0000000   0.0000000  -0.0000000   0.0000000
    3  -0.0001221  -0.0000823   0.0001816  -0.0000823  -0.0001221   0.0001850
            7           8           9          10          11          12
    1   0.0000903   0.0000046  -0.0000000  -0.0000046  -0.0000903   0.0000000
    2  -0.0000000  -0.0000000  -0.0000000  -0.0000000  -0.0000000   0.0000000
    3   0.0000767   0.0000054  -0.0001279   0.0000054   0.0000767   0.0000058
 Max gradient component =       2.236E-04
 RMS gradient           =       9.528E-05
 Gradient time:  CPU 75.24 s  wall 18.91 s
 Geometry Optimization Parameters
   NAtoms,    NIC,     NZ,  NCons,   NDum,   NFix, NCnnct, MaxDiis
       12      78      12       0       0       0       0       0

 Cartesian Hessian Update
 Hessian updated using BFGS update


** GEOMETRY OPTIMIZATION IN DELOCALIZED INTERNAL COORDINATES **
   Searching for a Minimum

   Optimization Cycle:   5

                       Coordinates (Angstroms)
     ATOM                X               Y               Z
      1  C        -0.0036776452    0.0000000000   -0.0024543597
      2  C        -0.0064836619    0.0000000000    1.4002060651
      3  C         1.2079582144    0.0000000000    2.1001132967
      4  C         2.4224000937    0.0000000000    1.4002060704
      5  C         2.4195940719    0.0000000000   -0.0024543548
      6  C         1.2079582131    0.0000000000   -0.7112084559
      7  Cl       -1.5184866446    0.0000000000   -0.8548910731
      8  Br       -1.6489942140    0.0000000000    2.3535365546
      9  Cl        1.2079582081    0.0000000000    3.8358270690
     10  Br        4.0649106473    0.0000000000    2.3535365504
     11  Cl        3.9344030684    0.0000000000   -0.8548910752
     12  I         1.2079582162    0.0000000000   -2.8367262874
   Point Group: c1    Number of degrees of freedom:    30


   Energy is -13677.131923665

 Hessian updated using BFGS update

 11 Hessian modes will be used to form the next step
  Hessian Eigenvalues:
     0.135853    0.183653    0.204996    0.248937    0.270492    0.294132
     0.334469    0.374827    0.440330    0.498820    0.558919

 Minimum search - taking simple RFO step
 Searching for Lamda that Minimizes Along All modes
 Value Taken    Lamda =   0.00000000
 Step Taken.  Stepsize is  0.001688

                             Maximum     Tolerance    Cnvgd?
         Gradient           0.000275      0.000300     YES
         Displacement       0.001448      0.001200      NO
         Energy change     -0.000004      0.000001      NO


 New Cartesian Coordinates Obtained by Inverse Iteration

 Displacement from previous Coordinates is:  0.001514
 ----------------------------------------------------------------
             Standard Nuclear Orientation (Angstroms)
    I     Atom           X                Y                Z
 ----------------------------------------------------------------
    1      C      -0.0035147385     0.0000000000    -0.0023551191
    2      C      -0.0066894803     0.0000000000     1.4003685825
    3      C       1.2079582137     0.0000000000     2.1001216433
    4      C       2.4226059073     0.0000000000     1.4003685816
    5      C       2.4194311664     0.0000000000    -0.0023551201
    6      C       1.2079582118     0.0000000000    -0.7113822789
    7      Cl     -1.5184627030     0.0000000000    -0.8551441957
    8      Br     -1.6492546918     0.0000000000     2.3535645974
    9      Cl      1.2079582136     0.0000000000     3.8361283543
   10      Br      4.0651711208     0.0000000000     2.3535645970
   11      Cl      3.9343791349     0.0000000000    -0.8551441940
   12      I       1.2079582126     0.0000000000    -2.8369354483
 ----------------------------------------------------------------
 Nuclear Repulsion Energy =        2574.32316307 hartrees
 There are      105 alpha and      105 beta electrons
 Applying Cartesian multipole field
    Component          Value
    ---------          -----
     (2,0,0)        1.00000E-11
     (0,2,0)        2.00000E-11
     (0,0,2)       -3.00000E-11
 Nucleus-field energy     =    -0.0000000807 hartrees
 Requested basis set is 6-311++G(d,p)
 There are 137 shells and 380 basis functions
 A cutoff of  1.0D-11 yielded   6101 shell pairs
 There are     53142 function pairs (     58480 Cartesian)
 Smallest overlap matrix eigenvalue = 3.53E-07

 Q-Chem warning in module stvman/mkSTV.C, line 318:

 Overlap eigenvalue is smaller than square root of threshold
 Use THRESH >= 12 to get rid of this warning

 Linear dependence detected in AO basis
 Tighter screening thresholds may be required for diffuse basis sets
 Use S2THRESH > 14 and THRESH = 14 in case of SCF convergence issues
 Number of orthogonalized atomic orbitals = 378
 Maximum deviation from orthogonality = 2.968E-10
 Guess MOs from SCF MO coefficient file

 -----------------------------------------------------------------------
  General SCF calculation program by
  Eric Jon Sundstrom, Paul Horn, Yuezhi Mao, Dmitri Zuev, Alec White,
  David Stuck, Shaama M.S., Shane Yost, Joonho Lee, David Small,
  Daniel Levine, Susi Lehtola, Hugh Burton, Evgeny Epifanovsky,
  Bang C. Huynh
 -----------------------------------------------------------------------
 Exchange:     0.2000 Hartree-Fock + 0.0800 Slater + 0.7200 B88
 Correlation:  0.1900 VWN1RPA + 0.8100 LYP
 Using SG-1 standard quadrature grid
 using 4 threads for integral computing
 -------------------------------------------------------
 OpenMP Integral computing Module                
 Release: version 2.0, May 2017, Q-Chem Inc. Pleasanton 
 -------------------------------------------------------
 A restricted SCF calculation will be
 performed using DIIS
 SCF converges when DIIS error is below 1.0e-08
 ---------------------------------------
  Cycle       Energy         DIIS error
 ---------------------------------------
    1  -13677.1319235719      6.64e-06  
    2  -13677.1319239657      1.16e-06  
    3  -13677.1319239065      2.13e-06  
    4  -13677.1319239876      2.34e-07  
    5  -13677.1319239881      7.05e-08  
    6  -13677.1319239897      2.12e-08  
    7  -13677.1319239884      6.85e-09  Convergence criterion met
 ---------------------------------------
 SCF time:   CPU 118.63s  wall 31.00s 
 SCF   energy in the final basis set =   -13677.1319239884
 Total energy in the final basis set =   -13677.1319239884

 --------------------------------------------------------------

                    Orbital Energies (a.u.)
 --------------------------------------------------------------

 Alpha MOs
 -- Occupied --
********-482.8584-482.8584-176.3220-165.7259-165.7236-165.7234-101.5845
********-101.5842 -62.5112 -62.5112 -56.3320 -56.3320 -56.3278 -56.3278
-56.3274 -56.3274 -35.8184 -31.3120 -31.3056 -31.3051 -22.9624 -22.9610
-22.9606 -22.9561 -22.9561 -10.2907 -10.2907 -10.2905 -10.2818 -10.2817
-10.2728  -9.4993  -9.4991  -9.4991  -8.7201  -8.7201  -7.2642  -7.2641
 -7.2641  -7.2542  -7.2540  -7.2540  -7.2533  -7.2530  -7.2530  -6.5525
 -6.5525  -6.5385  -6.5385  -6.5374  -6.5374  -6.3678  -4.7809  -4.7654
 -4.7644  -2.6631  -2.6631  -2.6596  -2.6595  -2.6586  -2.6586  -2.6475
 -2.6475  -2.6474  -2.6474  -2.0466  -2.0419  -2.0412  -2.0278  -2.0277
 -0.9655  -0.9180  -0.9153  -0.8506  -0.8462  -0.8262  -0.7693  -0.7445
 -0.6865  -0.6347  -0.6199  -0.5613  -0.5299  -0.4738  -0.4719  -0.4694
 -0.4627  -0.4204  -0.4073  -0.4042  -0.3982  -0.3597  -0.3588  -0.3570
 -0.3463  -0.3431  -0.3326  -0.3129  -0.3015  -0.3011  -0.2725  -0.2698
 -0.2650
 -- Virtual --
 -0.0962  -0.0707  -0.0691  -0.0470  -0.0326  -0.0081   0.0058   0.0124
  0.0160   0.0236   0.0314   0.0410   0.0462   0.0573   0.0614   0.0655
  0.0660   0.0691   0.0744   0.0790   0.0796   0.0851   0.0945   0.0951
  0.0970   0.1025   0.1153   0.1172   0.1194   0.1345   0.1378   0.1459
  0.1504   0.1553   0.1671   0.1686   0.1723   0.1775   0.1784   0.1815
  0.1936   0.2011   0.2080   0.2131   0.2192   0.2223   0.2252   0.2364
  0.2435   0.2576   0.2616   0.2691   0.2720   0.2762   0.2830   0.2841
  0.2970   0.3161   0.3736   0.3811   0.3942   0.3996   0.4001   0.4079
  0.4184   0.4195   0.4252   0.4259   0.4415   0.4458   0.4521   0.4550
  0.4671   0.4808   0.4853   0.4876   0.5035   0.5042   0.5144   0.5205
  0.5238   0.5315   0.5511   0.5557   0.5572   0.5656   0.5708   0.5742
  0.5774   0.5825   0.5899   0.5982   0.6352   0.6379   0.6542   0.6823
  0.7100   0.7115   0.7215   0.7378   0.7607   0.7649   0.7987   0.8210
  0.8216   0.8242   0.8258   0.8312   0.8337   0.8390   0.8432   0.8533
  0.8561   0.8599   0.8858   0.8897   0.8993   0.9247   0.9269   0.9403
  0.9403   0.9554   0.9613   0.9766   0.9979   1.0543   1.0673   1.1032
  1.1282   1.1617   1.1839   1.2041   1.2197   1.2339   1.2395   1.2542
  1.2610   1.2796   1.2817   1.3422   1.3655   1.4284   1.4363   1.4582
  1.4834   1.4856   1.5675   1.5988   1.6055   1.7294   1.7304   1.7609
  1.7618   1.8164   1.8196   1.8396   1.8417   1.9095   2.0033   2.0206
  2.0445   2.0633   2.1105   2.1274   2.1809   2.1838   2.2434   2.2434
  2.2461   2.2485   2.2704   2.2817   2.2841   2.2945   2.2985   2.3846
  2.4507   2.4658   2.4685   2.5425   2.5715   2.5741   2.5793   2.7160
  2.7217   2.8256   2.8314   2.8491   2.9928   3.0214   3.0381   3.0558
  3.0960   3.1922   3.1994   3.4240   3.4390   3.6408   3.8400   3.8472
  3.9544   3.9844   3.9898   4.0085   4.0207   4.0532   4.0625   4.0738
  4.0817   4.1512   4.2300   4.2413   4.2838   4.4041   4.4048   4.4910
  4.7910   6.0247   6.1136   6.1532   6.7256   6.7779   7.5454   7.5602
  7.6414   7.6724   7.7293   7.7470   9.7311   9.7845   9.7914  23.1835
 23.7603  23.7654  23.9135  23.9140  23.9858  25.8068  25.8098  25.8306
 26.1494  26.1944  26.2412  26.6110  26.6111  26.6442  27.9113  28.3582
 28.4213  28.4273  28.5245  28.5525  28.5537  28.6163  28.7239  47.9835
 48.0278 127.8952 127.9482 127.9700 151.6952 215.7179 215.7809 215.7879
289.7417 289.7570 289.8399 289.8681 289.9577 289.96951020.79601020.8519
********
 --------------------------------------------------------------

          Ground-State Mulliken Net Atomic Charges

     Atom                 Charge (a.u.)
  ----------------------------------------
      1 C                    -0.414362
      2 C                    -0.348742
      3 C                     0.022845
      4 C                    -0.348742
      5 C                    -0.414363
      6 C                     0.096352
      7 Cl                    0.586978
      8 Br                   -0.223087
      9 Cl                    0.559729
     10 Br                   -0.223087
     11 Cl                    0.586978
     12 I                     0.119499
  ----------------------------------------
  Sum of atomic charges =     0.000000

 -----------------------------------------------------------------
                    Cartesian Multipole Moments
 -----------------------------------------------------------------
    Charge (ESU x 10^10)
                -0.0000
    Dipole Moment (Debye)
         X      -0.0000      Y       0.0000      Z      -0.2681
       Tot       0.2681
    Quadrupole Moments (Debye-Ang)
        XX    -134.0185     XY       0.0000     YY    -137.7068
        XZ      -0.3238     YZ       0.0000     ZZ    -131.9441
    Octopole Moments (Debye-Ang^2)
       XXX    -485.6664    XXY      -0.0000    XYY    -166.3441
       YYY       0.0000    XXZ     -44.9558    XYZ       0.0000
       YYZ     -55.8455    XZZ    -159.3830    YZZ      -0.0000
       ZZZ    -182.5263
    Hexadecapole Moments (Debye-Ang^3)
      XXXX   -4258.8569   XXXY      -0.0000   XXYY    -785.7645
      XYYY       0.0000   YYYY    -169.0861   XXXZ    -161.9691
      XXYZ      -0.0000   XYYZ     -67.4590   YYYZ       0.0000
      XXZZ   -1375.3215   XYZZ      -0.0000   YYZZ    -751.9181
      XZZZ    -220.4841   YZZZ       0.0000   ZZZZ   -4021.5879
 -----------------------------------------------------------------
 Calculating analytic gradient of the SCF energy
 Gradient of SCF Energy
            1           2           3           4           5           6
    1  -0.0000400   0.0000305   0.0000000  -0.0000305   0.0000400  -0.0000000
    2  -0.0000000   0.0000000  -0.0000000   0.0000000   0.0000000  -0.0000000
    3  -0.0000461  -0.0000144   0.0000613  -0.0000144  -0.0000461   0.0000547
            7           8           9          10          11          12
    1   0.0000189  -0.0000248  -0.0000000   0.0000248  -0.0000189  -0.0000000
    2  -0.0000000  -0.0000000  -0.0000000  -0.0000000   0.0000000   0.0000000
    3   0.0000058   0.0000172  -0.0000136   0.0000172   0.0000058  -0.0000273
 Max gradient component =       6.128E-05
 RMS gradient           =       2.358E-05
 Gradient time:  CPU 75.52 s  wall 18.97 s
 Geometry Optimization Parameters
   NAtoms,    NIC,     NZ,  NCons,   NDum,   NFix, NCnnct, MaxDiis
       12      78      12       0       0       0       0       0

 Cartesian Hessian Update
 Hessian updated using BFGS update


** GEOMETRY OPTIMIZATION IN DELOCALIZED INTERNAL COORDINATES **
   Searching for a Minimum

   Optimization Cycle:   6

                       Coordinates (Angstroms)
     ATOM                X               Y               Z
      1  C        -0.0035147385    0.0000000000   -0.0023551191
      2  C        -0.0066894803    0.0000000000    1.4003685825
      3  C         1.2079582137    0.0000000000    2.1001216433
      4  C         2.4226059073    0.0000000000    1.4003685816
      5  C         2.4194311664    0.0000000000   -0.0023551201
      6  C         1.2079582118    0.0000000000   -0.7113822789
      7  Cl       -1.5184627030    0.0000000000   -0.8551441957
      8  Br       -1.6492546918    0.0000000000    2.3535645974
      9  Cl        1.2079582136    0.0000000000    3.8361283543
     10  Br        4.0651711208    0.0000000000    2.3535645970
     11  Cl        3.9343791349    0.0000000000   -0.8551441940
     12  I         1.2079582126    0.0000000000   -2.8369354483
   Point Group: c1    Number of degrees of freedom:    30


   Energy is -13677.131923988

 Hessian updated using BFGS update

 13 Hessian modes will be used to form the next step
  Hessian Eigenvalues:
     0.125848    0.153405    0.201019    0.217423    0.249684    0.250000
     0.269911    0.293622    0.334993    0.374831    0.468791    0.498770
     0.566970

 Minimum search - taking simple RFO step
 Searching for Lamda that Minimizes Along All modes
 Value Taken    Lamda =   0.00000000
 Step Taken.  Stepsize is  0.000545

                             Maximum     Tolerance    Cnvgd?
         Gradient           0.000068      0.000300     YES
         Displacement       0.000517      0.001200     YES
         Energy change     -0.000000      0.000001     YES


                       Distance Matrix (Angstroms)
             C (  1)   C (  2)   C (  3)   C (  4)   C (  5)   C (  6)
   C (  2)  1.402727
   C (  3)  2.426536  1.401793
   C (  4)  2.802444  2.429295  1.401793
   C (  5)  2.422946  2.802445  2.426536  1.402727
   C (  6)  1.403704  2.436157  2.811504  2.436157  1.403704
   Cl(  7)  1.738481  2.715289  4.020817  4.540855  4.029176  2.730209
   Br(  8)  2.873816  1.899106  2.868431  4.181941  4.701549  4.190175
   Cl(  9)  4.025124  2.721818  1.736007  2.721818  4.025124  4.547511
   Br( 10)  4.701549  4.181941  2.868431  1.899106  2.873816  4.190175
   Cl( 11)  4.029176  4.540855  4.020817  2.715289  1.738481  2.730209
   I ( 12)  3.082615  4.407960  4.937057  4.407960  3.082615  2.125553
             Cl(  7)   Br(  8)   Cl(  9)   Br( 10)   Cl( 11)
   Br(  8)  3.211373
   Cl(  9)  5.425994  3.218953
   Br( 10)  6.439936  5.714426  3.218953
   Cl( 11)  5.452842  6.439936  5.425994  3.211373
   I ( 12)  3.370589  5.924944  6.673064  5.924944  3.370589

 Final energy is   -13677.131923988391     


 ******************************
 **  OPTIMIZATION CONVERGED  **
 ******************************

                       Coordinates (Angstroms)
     ATOM                X               Y               Z
      1  C        -0.0035147385    0.0000000000   -0.0023551191
      2  C        -0.0066894803    0.0000000000    1.4003685825
      3  C         1.2079582137    0.0000000000    2.1001216433
      4  C         2.4226059073    0.0000000000    1.4003685816
      5  C         2.4194311664    0.0000000000   -0.0023551201
      6  C         1.2079582118    0.0000000000   -0.7113822789
      7  Cl       -1.5184627030    0.0000000000   -0.8551441957
      8  Br       -1.6492546918    0.0000000000    2.3535645974
      9  Cl        1.2079582136    0.0000000000    3.8361283543
     10  Br        4.0651711208    0.0000000000    2.3535645970
     11  Cl        3.9343791349    0.0000000000   -0.8551441940
     12  I         1.2079582126    0.0000000000   -2.8369354483

Z-matrix Print:
$molecule
0 1
I 
C  1 2.125553
C  2 1.403704 1 120.338749
C  3 1.402727 2 120.468425 1 -180.000000 0
C  4 1.401793 3 119.816375 2 -0.000000 0
C  5 1.401793 4 120.107899 3 -0.000000 0
C  6 1.402727 5 119.816375 4 -0.000000 0
Cl 5 1.736007 4 119.946051 3 -180.000000 0
Cl 3 1.738481 2 120.285376 1 -0.000000 0
Cl 7 1.738481 6 119.246199 5 -180.000000 0
Br 4 1.899106 3 120.256671 2 -180.000000 0
Br 6 1.899106 5 119.926953 4 -180.000000 0
$end


 --------------------------------------------------------------

                    Orbital Energies (a.u.)
 --------------------------------------------------------------

 Alpha MOs
 -- Occupied --
********-482.8584-482.8584-176.3220-165.7259-165.7236-165.7234-101.5845
********-101.5842 -62.5112 -62.5112 -56.3320 -56.3320 -56.3278 -56.3278
-56.3274 -56.3274 -35.8184 -31.3120 -31.3056 -31.3051 -22.9624 -22.9610
-22.9606 -22.9561 -22.9561 -10.2907 -10.2907 -10.2905 -10.2818 -10.2817
-10.2728  -9.4993  -9.4991  -9.4991  -8.7201  -8.7201  -7.2642  -7.2641
 -7.2641  -7.2542  -7.2540  -7.2540  -7.2533  -7.2530  -7.2530  -6.5525
 -6.5525  -6.5385  -6.5385  -6.5374  -6.5374  -6.3678  -4.7809  -4.7654
 -4.7644  -2.6631  -2.6631  -2.6596  -2.6595  -2.6586  -2.6586  -2.6475
 -2.6475  -2.6474  -2.6474  -2.0466  -2.0419  -2.0412  -2.0278  -2.0277
 -0.9655  -0.9180  -0.9153  -0.8506  -0.8462  -0.8262  -0.7693  -0.7445
 -0.6865  -0.6347  -0.6199  -0.5613  -0.5299  -0.4738  -0.4719  -0.4694
 -0.4627  -0.4204  -0.4073  -0.4042  -0.3982  -0.3597  -0.3588  -0.3570
 -0.3463  -0.3431  -0.3326  -0.3129  -0.3015  -0.3011  -0.2725  -0.2698
 -0.2650
 -- Virtual --
 -0.0962  -0.0707  -0.0691  -0.0470  -0.0326  -0.0081   0.0058   0.0124
  0.0160   0.0236   0.0314   0.0410   0.0462   0.0573   0.0614   0.0655
  0.0660   0.0691   0.0744   0.0790   0.0796   0.0851   0.0945   0.0951
  0.0970   0.1025   0.1153   0.1172   0.1194   0.1345   0.1378   0.1459
  0.1504   0.1553   0.1671   0.1686   0.1723   0.1775   0.1784   0.1815
  0.1936   0.2011   0.2080   0.2131   0.2192   0.2223   0.2252   0.2364
  0.2435   0.2576   0.2616   0.2691   0.2720   0.2762   0.2830   0.2841
  0.2970   0.3161   0.3736   0.3811   0.3942   0.3996   0.4001   0.4079
  0.4184   0.4195   0.4252   0.4259   0.4415   0.4458   0.4521   0.4550
  0.4671   0.4808   0.4853   0.4876   0.5035   0.5042   0.5144   0.5205
  0.5238   0.5315   0.5511   0.5557   0.5572   0.5656   0.5708   0.5742
  0.5774   0.5825   0.5899   0.5982   0.6352   0.6379   0.6542   0.6823
  0.7100   0.7115   0.7215   0.7378   0.7607   0.7649   0.7987   0.8210
  0.8216   0.8242   0.8258   0.8312   0.8337   0.8390   0.8432   0.8533
  0.8561   0.8599   0.8858   0.8897   0.8993   0.9247   0.9269   0.9403
  0.9403   0.9554   0.9613   0.9766   0.9979   1.0543   1.0673   1.1032
  1.1282   1.1617   1.1839   1.2041   1.2197   1.2339   1.2395   1.2542
  1.2610   1.2796   1.2817   1.3422   1.3655   1.4284   1.4363   1.4582
  1.4834   1.4856   1.5675   1.5988   1.6055   1.7294   1.7304   1.7609
  1.7618   1.8164   1.8196   1.8396   1.8417   1.9095   2.0033   2.0206
  2.0445   2.0633   2.1105   2.1274   2.1809   2.1838   2.2434   2.2434
  2.2461   2.2485   2.2704   2.2817   2.2841   2.2945   2.2985   2.3846
  2.4507   2.4658   2.4685   2.5425   2.5715   2.5741   2.5793   2.7160
  2.7217   2.8256   2.8314   2.8491   2.9928   3.0214   3.0381   3.0558
  3.0960   3.1922   3.1994   3.4240   3.4390   3.6408   3.8400   3.8472
  3.9544   3.9844   3.9898   4.0085   4.0207   4.0532   4.0625   4.0738
  4.0817   4.1512   4.2300   4.2413   4.2838   4.4041   4.4048   4.4910
  4.7910   6.0247   6.1136   6.1532   6.7256   6.7779   7.5454   7.5602
  7.6414   7.6724   7.7293   7.7470   9.7311   9.7845   9.7914  23.1835
 23.7603  23.7654  23.9135  23.9140  23.9858  25.8068  25.8098  25.8306
 26.1494  26.1944  26.2412  26.6110  26.6111  26.6442  27.9113  28.3582
 28.4213  28.4273  28.5245  28.5525  28.5537  28.6163  28.7239  47.9835
 48.0278 127.8952 127.9482 127.9700 151.6952 215.7179 215.7809 215.7879
289.7417 289.7570 289.8399 289.8681 289.9577 289.96951020.79601020.8519
********
 --------------------------------------------------------------

          Ground-State Mulliken Net Atomic Charges

     Atom                 Charge (a.u.)
  ----------------------------------------
      1 C                    -0.414362
      2 C                    -0.348742
      3 C                     0.022845
      4 C                    -0.348742
      5 C                    -0.414363
      6 C                     0.096352
      7 Cl                    0.586978
      8 Br                   -0.223087
      9 Cl                    0.559729
     10 Br                   -0.223087
     11 Cl                    0.586978
     12 I                     0.119499
  ----------------------------------------
  Sum of atomic charges =     0.000000

 -----------------------------------------------------------------
                    Cartesian Multipole Moments
 -----------------------------------------------------------------
    Charge (ESU x 10^10)
                -0.0000
    Dipole Moment (Debye)
         X      -0.0000      Y       0.0000      Z      -0.2681
       Tot       0.2681
    Quadrupole Moments (Debye-Ang)
        XX    -134.0185     XY       0.0000     YY    -137.7068
        XZ      -0.3238     YZ       0.0000     ZZ    -131.9441
    Octopole Moments (Debye-Ang^2)
       XXX    -485.6664    XXY      -0.0000    XYY    -166.3441
       YYY       0.0000    XXZ     -44.9558    XYZ       0.0000
       YYZ     -55.8455    XZZ    -159.3830    YZZ      -0.0000
       ZZZ    -182.5263
    Hexadecapole Moments (Debye-Ang^3)
      XXXX   -4258.8569   XXXY      -0.0000   XXYY    -785.7645
      XYYY       0.0000   YYYY    -169.0861   XXXZ    -161.9691
      XXYZ      -0.0000   XYYZ     -67.4590   YYYZ       0.0000
      XXZZ   -1375.3215   XYZZ      -0.0000   YYZZ    -751.9181
      XZZZ    -220.4841   YZZZ       0.0000   ZZZZ   -4021.5879
 -----------------------------------------------------------------
Archival summary:
1\1\garfield\OPT\ProcedureUnspecified\BasisUnspecified\1r2l36\taweetha\SatNov3012:10:182019SatNov3012:10:182019\0\\#,OPT,ProcedureUnspecified,BasisUnspecified,\\0,1\I\C,1,2.12555\C,2,1.4037,1,120.339\C,3,1.40273,2,120.468,1,-180,0\C,4,1.40179,3,119.816,2,-0,0\C,5,1.40179,4,120.108,3,-0,0\C,6,1.40273,5,119.816,4,-0,0\Cl,5,1.73601,4,119.946,3,-180,0\Cl,3,1.73848,2,120.285,1,-0,0\Cl,7,1.73848,6,119.246,5,-180,0\Br,4,1.89911,3,120.257,2,-180,0\Br,6,1.89911,5,119.927,4,-180,0\\\@

 Total job time:  382.90s(wall), 1466.14s(cpu) 
 Sat Nov 30 12:10:18 2019

        *************************************************************
        *                                                           *
        *  Thank you very much for using Q-Chem.  Have a nice day.  *
        *                                                           *
        *************************************************************


 
User input: 2 of 2 
 
                  Welcome to Q-Chem
     A Quantum Leap Into The Future Of Chemistry


 Q-Chem 5.2 (devel), Q-Chem, Inc., Pleasanton, CA (2019)

 Yihan Shao,  Zhengting Gan,  E. Epifanovsky,  A. T. B. Gilbert,  M. Wormit,  
 J. Kussmann,  A. W. Lange,  A. Behn,  Jia Deng,  Xintian Feng,  D. Ghosh,  
 M. Goldey,  P. R. Horn,  L. D. Jacobson,  I. Kaliman,  T. Kus,  A. Landau,  
 Jie Liu,  E. I. Proynov,  R. M. Richard,  R. P. Steele,  E. J. Sundstrom,  
 H. L. Woodcock III,  P. M. Zimmerman,  D. Zuev,  B. Albrecht,  E. Alguire,  
 S. A. Baeppler,  D. Barton,  Z. Benda,  Y. A. Bernard,  E. J. Berquist,  
 K. B. Bravaya,  H. Burton,  D. Casanova,  Chun-Min Chang,  Yunqing Chen,  
 A. Chien,  K. D. Closser,  M. P. Coons,  S. Coriani,  S. Dasgupta,  
 A. L. Dempwolff,  M. Diedenhofen,  Hainam Do,  R. G. Edgar,  Po-Tung Fang,  
 S. Faraji,  S. Fatehi,  Qingguo Feng,  K. D. Fenk,  J. Fosso-Tande,  
 J. Gayvert,  Qinghui Ge,  A. Ghysels,  G. Gidofalvi,  J. Gomes,  
 J. Gonthier,  A. Gunina,  D. Hait,  M. W. D. Hanson-Heine,  
 P. H. P. Harbach,  A. W. Hauser,  M. F. Herbst,  J. E. Herr,  
 E. G. Hohenstein,  Z. C. Holden,  Kerwin Hui,  B. C. Huynh,  T.-C. Jagau,  
 Hyunjun Ji,  B. Kaduk,  K. Khistyaev,  Jaehoon Kim,  P. Klunzinger,  K. Koh,  
 D. Kosenkov,  L. Koulias,  T. Kowalczyk,  C. M. Krauter,  A. Kunitsa,  
 Ka Un Lao,  A. Laurent,  K. V. Lawler,  Joonho Lee,  D. Lefrancois,  
 S. Lehtola,  D. S. Levine,  Yi-Pei Li,  You-Sheng Lin,  Fenglai Liu,  
 E. Livshits,  A. Luenser,  P. Manohar,  E. Mansoor,  S. F. Manzer,  
 Shan-Ping Mao,  Yuezhi Mao,  N. Mardirossian,  A. V. Marenich,  
 T. Markovich,  L. A. Martinez-Martinez,  S. A. Maurer,  N. J. Mayhall,  
 S. C. McKenzie,  J.-M. Mewes,  P. Morgante,  A. F. Morrison,  
 J. W. Mullinax,  K. Nanda,  T. S. Nguyen-Beck,  R. Olivares-Amaya,  
 J. A. Parkhill,  Zheng Pei,  T. M. Perrine,  F. Plasser,  P. Pokhilko,  
 S. Prager,  A. Prociuk,  E. Ramos,  D. R. Rehn,  F. Rob,  M. Scheurer,  
 M. Schneider,  N. Sergueev,  S. M. Sharada,  S. Sharma,  D. W. Small,  
 T. Stauch,  T. Stein,  Yu-Chuan Su,  A. J. W. Thom,  A. Tkatchenko,  
 T. Tsuchimochi,  N. M. Tubman,  L. Vogt,  M. L. Vidal,  O. Vydrov,  
 M. A. Watson,  J. Wenzel,  M. de Wergifosse,  T. A. Wesolowski,  A. White,  
 J. Witte,  A. Yamada,  Jun Yang,  K. Yao,  S. Yeganeh,  S. R. Yost,  
 Zhi-Qiang You,  A. Zech,  Igor Ying Zhang,  Xing Zhang,  Yan Zhao,  
 Ying Zhu,  B. R. Brooks,  G. K. L. Chan,  C. J. Cramer,  M. S. Gordon,  
 W. J. Hehre,  A. Klamt,  M. W. Schmidt,  C. D. Sherrill,  D. G. Truhlar,  
 A. Aspuru-Guzik,  R. Baer,  A. T. Bell,  N. A. Besley,  Jeng-Da Chai,  
 A. E. DePrince, III,  R. A. DiStasio Jr.,  A. Dreuw,  B. D. Dunietz,  
 T. R. Furlani,  Chao-Ping Hsu,  Yousung Jung,  Jing Kong,  D. S. Lambrecht,  
 WanZhen Liang,  C. Ochsenfeld,  V. A. Rassolov,  L. V. Slipchenko,  
 J. E. Subotnik,  T. Van Voorhis,  J. M. Herbert,  A. I. Krylov,  
 P. M. W. Gill,  M. Head-Gordon

 Contributors to earlier versions of Q-Chem not listed above: 
 R. D. Adamson,  B. Austin,  J. Baker,  G. J. O. Beran,  K. Brandhorst,  
 S. T. Brown,  E. F. C. Byrd,  A. K. Chakraborty,  C.-L. Cheng,  
 Siu Hung Chien,  D. M. Chipman,  D. L. Crittenden,  H. Dachsel,  
 R. J. Doerksen,  A. D. Dutoi,  L. Fusti-Molnar,  W. A. Goddard III,  
 A. Golubeva-Zadorozhnaya,  S. R. Gwaltney,  G. Hawkins,  A. Heyden,  
 S. Hirata,  G. Kedziora,  F. J. Keil,  C. Kelley,  Jihan Kim,  R. A. King,  
 R. Z. Khaliullin,  P. P. Korambath,  W. Kurlancheek,  A. M. Lee,  M. S. Lee,  
 S. V. Levchenko,  Ching Yeh Lin,  D. Liotard,  R. C. Lochan,  I. Lotan,  
 P. E. Maslen,  N. Nair,  D. P. O'Neill,  D. Neuhauser,  E. Neuscamman,  
 C. M. Oana,  R. Olson,  B. Peters,  R. Peverati,  P. A. Pieniazek,  
 Y. M. Rhee,  J. Ritchie,  M. A. Rohrdanz,  E. Rosta,  N. J. Russ,  
 H. F. Schaefer III,  N. E. Schultz,  N. Shenvi,  A. C. Simmonett,  A. Sodt,  
 D. Stuck,  K. S. Thanthiriwatte,  V. Vanovschi,  Tao Wang,  A. Warshel,  
 C. F. Williams,  Q. Wu,  X. Xu,  W. Zhang

 Please cite Q-Chem as follows:
 Y. Shao et al., Mol. Phys. 113, 184-215 (2015)
 DOI: 10.1080/00268976.2014.952696

 Q-Chem 5.2.1 for Intel X86 EM64T Linux

 Parts of Q-Chem use Armadillo 8.300.2 (Tropical Shenanigans).
 http://arma.sourceforge.net/

 Q-Chem begins on Sat Nov 30 12:10:18 2019  

Host: 
0

     Scratch files written to /scratch/taweetham/qchem28562//
NAlpha2: 210
NElect   210
Mult     1
The previous job contains 0 fragments, simply inherited here

Checking the input file for inconsistencies... 	...done.

--------------------------------------------------------------
User input:
--------------------------------------------------------------

$MOLECULE
READ
$END

$REM
   JOB_TYPE 	FREQUENCY
   BASIS 	6-311++G**
   METHOD	B3LYP	
$END


--------------------------------------------------------------
 Atom  11: (  2.7264209220, -0.0000000000,  1.2153338115)
         ->(  2.7264209159,  0.0000000000,  1.2153338181)
 Atom  10: (  2.8572129050,  0.0000000000, -1.9933749797)
         ->(  2.8572129076, -0.0000000000, -1.9933749749)
 Atom   9: ( -0.0000000035,  0.0000000000, -3.4759387344)
         ->(  0.0000000000,  0.0000000000, -3.4759387344)
 ----------------------------------------------------------------
             Standard Nuclear Orientation (Angstroms)
    I     Atom           X                Y                Z
 ----------------------------------------------------------------
    1      C      -1.2114729522    -0.0000000000     0.3625447401
    2      C      -1.2146476953     0.0000000000    -1.0401789615
    3      C      -0.0000000018     0.0000000000    -1.7399320234
    4      C       1.2146476923     0.0000000000    -1.0401789628
    5      C       1.2114729527    -0.0000000000     0.3625447389
    6      C      -0.0000000013    -0.0000000000     1.0715718988
    7      Cl     -2.7264209159    -0.0000000000     1.2153338181
    8      Br     -2.8572129076     0.0000000000    -1.9933749749
    9      Cl      0.0000000000     0.0000000000    -3.4759387344
   10      Br      2.8572129076    -0.0000000000    -1.9933749749
   11      Cl      2.7264209159     0.0000000000     1.2153338181
   12      I       0.0000000015    -0.0000000000     3.1971250682
 ----------------------------------------------------------------
 Molecular Point Group                 C2v   NOp =  4
 Largest Abelian Subgroup              C2v   NOp =  4
 Nuclear Repulsion Energy =        2574.32316307 hartrees
 There are      105 alpha and      105 beta electrons
 Requested basis set is 6-311++G(d,p)
 There are 137 shells and 380 basis functions

 Total QAlloc Memory Limit   2000 MB
 Mega-Array Size       188 MB
 MEM_STATIC part       192 MB

                       Distance Matrix (Angstroms)
             C (  1)   C (  2)   C (  3)   C (  4)   C (  5)   C (  6)
   C (  2)  1.402727
   C (  3)  2.426536  1.401793
   C (  4)  2.802444  2.429295  1.401793
   C (  5)  2.422946  2.802445  2.426536  1.402727
   C (  6)  1.403704  2.436157  2.811504  2.436157  1.403704
   Cl(  7)  1.738481  2.715289  4.020817  4.540855  4.029176  2.730209
   Br(  8)  2.873816  1.899106  2.868431  4.181941  4.701549  4.190175
   Cl(  9)  4.025124  2.721818  1.736007  2.721818  4.025124  4.547511
   Br( 10)  4.701549  4.181941  2.868431  1.899106  2.873816  4.190175
   Cl( 11)  4.029176  4.540855  4.020817  2.715289  1.738481  2.730209
   I ( 12)  3.082615  4.407960  4.937057  4.407960  3.082615  2.125553
             Cl(  7)   Br(  8)   Cl(  9)   Br( 10)   Cl( 11)
   Br(  8)  3.211373
   Cl(  9)  5.425994  3.218953
   Br( 10)  6.439936  5.714426  3.218953
   Cl( 11)  5.452842  6.439936  5.425994  3.211373
   I ( 12)  3.370589  5.924944  6.673064  5.924944  3.370589

 A cutoff of  1.0D-11 yielded   6101 shell pairs
 There are     53142 function pairs (     58480 Cartesian)
 Smallest overlap matrix eigenvalue = 3.53E-07

 Q-Chem warning in module stvman/mkSTV.C, line 318:

 Overlap eigenvalue is smaller than square root of threshold
 Use THRESH >= 12 to get rid of this warning

 Linear dependence detected in AO basis
 Tighter screening thresholds may be required for diffuse basis sets
 Use S2THRESH > 14 and THRESH = 14 in case of SCF convergence issues
 Number of orthogonalized atomic orbitals = 378
 Maximum deviation from orthogonality = 2.353E-10
 Guess from superposition of atomic densities
 Warning:  Energy on first SCF cycle will be non-variational
 SAD guess density has 210.000000 electrons

 -----------------------------------------------------------------------
  General SCF calculation program by
  Eric Jon Sundstrom, Paul Horn, Yuezhi Mao, Dmitri Zuev, Alec White,
  David Stuck, Shaama M.S., Shane Yost, Joonho Lee, David Small,
  Daniel Levine, Susi Lehtola, Hugh Burton, Evgeny Epifanovsky,
  Bang C. Huynh
 -----------------------------------------------------------------------
 Exchange:     0.2000 Hartree-Fock + 0.0800 Slater + 0.7200 B88
 Correlation:  0.1900 VWN1RPA + 0.8100 LYP
 Using SG-1 standard quadrature grid
 using 4 threads for integral computing
 -------------------------------------------------------
 OpenMP Integral computing Module                
 Release: version 2.0, May 2017, Q-Chem Inc. Pleasanton 
 -------------------------------------------------------
 A restricted SCF calculation will be
 performed using DIIS
 SCF converges when DIIS error is below 1.0e-08
 ---------------------------------------
  Cycle       Energy         DIIS error
 ---------------------------------------
    1  -13679.5735576384      2.94e-02  
    2  -13677.1032975506      1.81e-03  
    3  -13677.0734877560      2.15e-03  
    4  -13677.1253073311      7.85e-04  
    5  -13677.1372240604      1.41e-04  
    6  -13677.1374622136      6.38e-05  
    7  -13677.1375385916      2.54e-05  
    8  -13677.1375518720      5.43e-06  
    9  -13677.1375503957      1.92e-06  
   10  -13677.1375509628      5.18e-07  
   11  -13677.1375509496      1.04e-07  
   12  -13677.1375509196      3.95e-08  
   13  -13677.1375508167      1.42e-08  
   14  -13677.1375509156      2.29e-09  Convergence criterion met
 ---------------------------------------
 SCF time:   CPU 159.81s  wall 43.00s 
 SCF   energy in the final basis set =   -13677.1375509156
 Total energy in the final basis set =   -13677.1375509156

 Q-Chem warning in module /home/taweetham/qchem52/libsym/oriorb.F, line  198:

 OriOrb: Failure to resolve orbital degeneracies.


 Q-Chem warning in module /home/taweetham/qchem52/libsym/oriorb.F, line  198:

 OriOrb: Failure to resolve orbital degeneracies.


 --------------------------------------------------------------
             Orbital Energies (a.u.) and Symmetries
 --------------------------------------------------------------

 Alpha MOs, Restricted
 -- Occupied --                  
******* -482.86 -482.86 -176.32 -165.73 -165.72 -165.72 -101.58
  1 A1    1 B1    2 A1    3 A1    4 A1    1 B2    2 B1    5 A1                 
-101.58 -101.58  -62.51  -62.51  -56.33  -56.33  -56.33  -56.33
  3 B1    6 A1    4 B1    7 A1    5 B1    8 A1    2 B2    1 A2                 
-56.327 -56.327 -35.818 -31.312 -31.306 -31.305 -22.962 -22.961
  9 A1    6 B1   10 A1   11 A1    3 B2    7 B1   12 A1    4 B2                 
-22.961 -22.956 -22.956 -10.291 -10.291 -10.290 -10.282 -10.282
  8 B1   13 A1    2 A2    9 B1   14 A1   15 A1   10 B1   16 A1                 
-10.273  -9.499  -9.499  -9.499  -8.720  -8.720  -7.264  -7.264
 17 A1   18 A1   11 B1   19 A1   12 B1   20 A1   21 A1   22 A1                 
 -7.264  -7.254  -7.254  -7.254  -7.253  -7.253  -7.253  -6.553
 13 B1    5 B2    6 B2    3 A2   14 B1   15 B1   23 A1   16 B1                 
 -6.553  -6.539  -6.539  -6.537  -6.537  -6.368  -4.781  -4.765
 24 A1    7 B2    4 A2   17 B1   25 A1   26 A1   27 A1    8 B2                 
 -4.764  -2.663  -2.663  -2.660  -2.660  -2.659  -2.659  -2.648
 18 B1   19 B1   28 A1    9 B2    5 A2   29 A1   20 B1   21 B1                 
 -2.648  -2.647  -2.647  -2.047  -2.042  -2.041  -2.028  -2.028
 30 A1   10 B2    6 A2   31 A1   11 B2   22 B1    7 A2   32 A1                 
 -0.966  -0.918  -0.915  -0.851  -0.846  -0.826  -0.769  -0.745
 33 A1   23 B1   34 A1   35 A1   24 B1   36 A1   37 A1   25 B1                 
 -0.687  -0.635  -0.620  -0.561  -0.530  -0.474  -0.472  -0.469
 38 A1   26 B1   39 A1   27 B1   40 A1   41 A1   12 B2   28 B1                 
 -0.463  -0.420  -0.407  -0.404  -0.398  -0.360  -0.359  -0.357
 42 A1   29 B1    8 A2   13 B2   43 A1   44 A1   30 B1   31 B1                 
 -0.346  -0.343  -0.333  -0.313  -0.302  -0.301  -0.273  -0.270
  9 A2   14 B2   15 B2   45 A1   32 B1   16 B2   33 B1   10 A2                 
 -0.265
 17 B2                                                                         
 -- Virtual --                   
 -0.096  -0.071  -0.069  -0.047  -0.033  -0.008   0.006   0.012
 46 A1   18 B2   11 A2   47 A1   34 B1   48 A1   49 A1   50 A1                 
  0.016   0.024   0.031   0.041   0.046   0.057   0.061   0.065
 35 B1   36 B1   51 A1   19 B2   52 A1   12 A2   20 B2   53 A1                 
  0.066   0.069   0.074   0.079   0.080   0.085   0.094   0.095
 37 B1   38 B1   21 B2   39 B1   54 A1   13 A2   22 B2   55 A1                 
  0.097   0.102   0.115   0.117   0.119   0.134   0.138   0.146
 56 A1   40 B1   23 B2   57 A1   41 B1   24 B2   58 A1   14 A2                 
  0.150   0.155   0.167   0.169   0.172   0.178   0.178   0.181
 59 A1   42 B1   43 B1   25 B2   60 A1   61 A1   15 A2   44 B1                 
  0.194   0.201   0.208   0.213   0.219   0.222   0.225   0.236
 45 B1   62 A1   63 A1   46 B1   64 A1   26 B2   47 B1   65 A1                 
  0.243   0.257   0.260   0.269   0.272   0.276   0.283   0.284
 48 B1   66 A1   49 B1   67 A1   50 B1   27 B2   51 B1   68 A1                 
  0.297   0.316   0.373   0.381   0.394   0.400   0.400   0.408
 69 A1   52 B1   70 A1   71 A1   16 A2   53 B1   28 B2   54 B1                 
  0.418   0.419   0.425   0.426   0.442   0.446   0.452   0.455
 29 B2   55 B1   17 A2   72 A1   56 B1   73 A1   30 B2   18 A2                 
  0.467   0.481   0.485   0.488   0.504   0.504   0.514   0.520
 57 B1   31 B2   58 B1   74 A1   32 B2   75 A1   76 A1   19 A2                 
  0.524   0.531   0.551   0.556   0.557   0.566   0.571   0.574
 59 B1   77 A1   20 A2   78 A1   33 B2   34 B2   60 B1   79 A1                 
  0.577   0.582   0.590   0.598   0.635   0.638   0.654   0.682
 21 A2   35 B2   61 B1   80 A1   81 A1   36 B2   37 B2   22 A2                 
  0.710   0.711   0.721   0.738   0.761   0.765   0.799   0.821
 62 B1   82 A1   83 A1   63 B1   64 B1   84 A1   85 A1   65 B1                 
  0.822   0.824   0.826   0.831   0.834   0.839   0.843   0.853
 38 B2   23 A2   24 A2   66 B1   86 A1   67 B1   87 A1   39 B2                 
  0.856   0.860   0.886   0.890   0.899   0.925   0.927   0.940
 25 A2   88 A1   68 B1   89 A1   90 A1   69 B1   91 A1   92 A1                 
  0.940   0.955   0.961   0.977   0.998   1.054   1.067   1.103
 26 A2   93 A1   70 B1   40 B2   71 B1   94 A1   72 B1   73 B1                 
  1.128   1.161   1.184   1.204   1.219   1.234   1.239   1.254
 95 A1   96 A1   41 B2   42 B2   97 A1   27 A2   74 B1   75 B1                 
  1.261   1.279   1.282   1.341   1.365   1.428   1.436   1.458
 98 A1   43 B2   28 A2   99 A1   44 B2   76 B1  100 A1   77 B1                 
  1.483   1.485   1.567   1.598   1.605   1.729   1.730   1.761
 78 B1  101 A1  102 A1  103 A1   79 B1   29 A2   45 B2   80 B1                 
  1.762   1.816   1.820   1.840   1.842   1.909   2.003   2.021
104 A1  105 A1   81 B1   30 A2   46 B2   47 B2   31 A2   48 B2                 
  2.044   2.063   2.110   2.127   2.181   2.184   2.243   2.243
106 A1   82 B1   83 B1  107 A1   84 B1  108 A1  109 A1   49 B2                 
  2.246   2.248   2.270   2.282   2.284   2.294   2.298   2.385
 32 A2   33 A2   50 B2  110 A1   85 B1   86 B1  111 A1   87 B1                 
  2.451   2.466   2.469   2.542   2.571   2.574   2.579   2.716
112 A1   88 B1   89 B1  113 A1   51 B2  114 A1   90 B1   52 B2                 
  2.722   2.825   2.831   2.849   2.993   3.021   3.038   3.056
 34 A2   53 B2   35 A2  115 A1  116 A1   91 B1   54 B2   92 B1                 
  3.096   3.192   3.199   3.424   3.439   3.641   3.840   3.847
117 A1  118 A1   93 B1  119 A1   94 B1  120 A1  121 A1   95 B1                 
  3.954   3.984   3.990   4.008   4.021   4.053   4.062   4.074
 36 A2   37 A2   55 B2  122 A1   56 B2  123 A1   38 A2   96 B1                 
  4.082   4.151   4.230   4.241   4.284   4.404   4.405   4.491
 57 B2   97 B1   98 B1  124 A1  125 A1   99 B1  126 A1  127 A1                 
  4.791   6.025   6.114   6.153   6.726   6.778   7.545   7.560
100 B1   58 B2  101 B1  128 A1  129 A1  102 B1   39 A2   59 B2                 
  7.641   7.672   7.729   7.747   9.731   9.784   9.791  23.183
103 B1  130 A1  131 A1  104 B1  132 A1  105 B1  133 A1  134 A1                 
 23.760  23.765  23.913  23.914  23.986  25.807  25.810  25.831
106 B1  135 A1  136 A1  107 B1  137 A1   60 B2   40 A2   61 B2                 
 26.149  26.194  26.241  26.611  26.611  26.644  27.911  28.358
138 A1  108 B1  109 B1  110 B1  139 A1  140 A1  141 A1   62 B2                 
 28.421  28.427  28.524  28.552  28.554  28.616  28.724  47.984
142 A1  111 B1   41 A2   63 B2  143 A1  112 B1  144 A1  145 A1                 
 48.028 127.895 127.948 127.970 151.695 215.718 215.781 215.788
113 B1   64 B2  114 B1  146 A1  147 A1  148 A1  115 B1  149 A1                 
289.742 289.757 289.840 289.868 289.958 289.9691020.7961020.852
 42 A2   65 B2  116 B1  150 A1  151 A1  117 B1  152 A1  118 B1                 
*******
153 A1                                                                         

 Beta MOs, Restricted
 -- Occupied --                  
******* -482.86 -482.86 -176.32 -165.73 -165.72 -165.72 -101.58
  1 A1    1 B1    2 A1    3 A1    4 A1    1 B2    2 B1    5 A1                 
-101.58 -101.58  -62.51  -62.51  -56.33  -56.33  -56.33  -56.33
  3 B1    6 A1    4 B1    7 A1    5 B1    8 A1    2 B2    1 A2                 
-56.327 -56.327 -35.818 -31.312 -31.306 -31.305 -22.962 -22.961
  9 A1    6 B1   10 A1   11 A1    3 B2    7 B1   12 A1    4 B2                 
-22.961 -22.956 -22.956 -10.291 -10.291 -10.290 -10.282 -10.282
  8 B1   13 A1    2 A2    9 B1   14 A1   15 A1   10 B1   16 A1                 
-10.273  -9.499  -9.499  -9.499  -8.720  -8.720  -7.264  -7.264
 17 A1   18 A1   11 B1   19 A1   12 B1   20 A1   21 A1   22 A1                 
 -7.264  -7.254  -7.254  -7.254  -7.253  -7.253  -7.253  -6.553
 13 B1    5 B2    6 B2    3 A2   14 B1   15 B1   23 A1   16 B1                 
 -6.553  -6.539  -6.539  -6.537  -6.537  -6.368  -4.781  -4.765
 24 A1    7 B2    4 A2   17 B1   25 A1   26 A1   27 A1    8 B2                 
 -4.764  -2.663  -2.663  -2.660  -2.660  -2.659  -2.659  -2.648
 18 B1   19 B1   28 A1    9 B2    5 A2   29 A1   20 B1   21 B1                 
 -2.648  -2.647  -2.647  -2.047  -2.042  -2.041  -2.028  -2.028
 30 A1   10 B2    6 A2   31 A1   11 B2   22 B1    7 A2   32 A1                 
 -0.966  -0.918  -0.915  -0.851  -0.846  -0.826  -0.769  -0.745
 33 A1   23 B1   34 A1   35 A1   24 B1   36 A1   37 A1   25 B1                 
 -0.687  -0.635  -0.620  -0.561  -0.530  -0.474  -0.472  -0.469
 38 A1   26 B1   39 A1   27 B1   40 A1   41 A1   12 B2   28 B1                 
 -0.463  -0.420  -0.407  -0.404  -0.398  -0.360  -0.359  -0.357
 42 A1   29 B1    8 A2   13 B2   43 A1   44 A1   30 B1   31 B1                 
 -0.346  -0.343  -0.333  -0.313  -0.302  -0.301  -0.273  -0.270
  9 A2   14 B2   15 B2   45 A1   32 B1   16 B2   33 B1   10 A2                 
 -0.265
 17 B2                                                                         
 -- Virtual --                   
 -0.096  -0.071  -0.069  -0.047  -0.033  -0.008   0.006   0.012
 46 A1   18 B2   11 A2   47 A1   34 B1   48 A1   49 A1   50 A1                 
  0.016   0.024   0.031   0.041   0.046   0.057   0.061   0.065
 35 B1   36 B1   51 A1   19 B2   52 A1   12 A2   20 B2   53 A1                 
  0.066   0.069   0.074   0.079   0.080   0.085   0.094   0.095
 37 B1   38 B1   21 B2   39 B1   54 A1   13 A2   22 B2   55 A1                 
  0.097   0.102   0.115   0.117   0.119   0.134   0.138   0.146
 56 A1   40 B1   23 B2   57 A1   41 B1   24 B2   58 A1   14 A2                 
  0.150   0.155   0.167   0.169   0.172   0.178   0.178   0.181
 59 A1   42 B1   43 B1   25 B2   60 A1   61 A1   15 A2   44 B1                 
  0.194   0.201   0.208   0.213   0.219   0.222   0.225   0.236
 45 B1   62 A1   63 A1   46 B1   64 A1   26 B2   47 B1   65 A1                 
  0.243   0.257   0.260   0.269   0.272   0.276   0.283   0.284
 48 B1   66 A1   49 B1   67 A1   50 B1   27 B2   51 B1   68 A1                 
  0.297   0.316   0.373   0.381   0.394   0.400   0.400   0.408
 69 A1   52 B1   70 A1   71 A1   16 A2   53 B1   28 B2   54 B1                 
  0.418   0.419   0.425   0.426   0.442   0.446   0.452   0.455
 29 B2   55 B1   17 A2   72 A1   56 B1   73 A1   30 B2   18 A2                 
  0.467   0.481   0.485   0.488   0.504   0.504   0.514   0.520
 57 B1   31 B2   58 B1   74 A1   32 B2   75 A1   76 A1   19 A2                 
  0.524   0.531   0.551   0.556   0.557   0.566   0.571   0.574
 59 B1   77 A1   20 A2   78 A1   33 B2   34 B2   60 B1   79 A1                 
  0.577   0.582   0.590   0.598   0.635   0.638   0.654   0.682
 21 A2   35 B2   61 B1   80 A1   81 A1   36 B2   37 B2   22 A2                 
  0.710   0.711   0.721   0.738   0.761   0.765   0.799   0.821
 62 B1   82 A1   83 A1   63 B1   64 B1   84 A1   85 A1   65 B1                 
  0.822   0.824   0.826   0.831   0.834   0.839   0.843   0.853
 38 B2   23 A2   24 A2   66 B1   86 A1   67 B1   87 A1   39 B2                 
  0.856   0.860   0.886   0.890   0.899   0.925   0.927   0.940
 25 A2   88 A1   68 B1   89 A1   90 A1   69 B1   91 A1   92 A1                 
  0.940   0.955   0.961   0.977   0.998   1.054   1.067   1.103
 26 A2   93 A1   70 B1   40 B2   71 B1   94 A1   72 B1   73 B1                 
  1.128   1.161   1.184   1.204   1.219   1.234   1.239   1.254
 95 A1   96 A1   41 B2   42 B2   97 A1   27 A2   74 B1   75 B1                 
  1.261   1.279   1.282   1.341   1.365   1.428   1.436   1.458
 98 A1   43 B2   28 A2   99 A1   44 B2   76 B1  100 A1   77 B1                 
  1.483   1.485   1.567   1.598   1.605   1.729   1.730   1.761
 78 B1  101 A1  102 A1  103 A1   79 B1   29 A2   45 B2   80 B1                 
  1.762   1.816   1.820   1.840   1.842   1.909   2.003   2.021
104 A1  105 A1   81 B1   30 A2   46 B2   47 B2   31 A2   48 B2                 
  2.044   2.063   2.110   2.127   2.181   2.184   2.243   2.243
106 A1   82 B1   83 B1  107 A1   84 B1  108 A1  109 A1   49 B2                 
  2.246   2.248   2.270   2.282   2.284   2.294   2.298   2.385
 32 A2   33 A2   50 B2  110 A1   85 B1   86 B1  111 A1   87 B1                 
  2.451   2.466   2.469   2.542   2.571   2.574   2.579   2.716
112 A1   88 B1   89 B1  113 A1   51 B2  114 A1   90 B1   52 B2                 
  2.722   2.825   2.831   2.849   2.993   3.021   3.038   3.056
 34 A2   53 B2   35 A2  115 A1  116 A1   91 B1   54 B2   92 B1                 
  3.096   3.192   3.199   3.424   3.439   3.641   3.840   3.847
117 A1  118 A1   93 B1  119 A1   94 B1  120 A1  121 A1   95 B1                 
  3.954   3.984   3.990   4.008   4.021   4.053   4.062   4.074
 36 A2   37 A2   55 B2  122 A1   56 B2  123 A1   38 A2   96 B1                 
  4.082   4.151   4.230   4.241   4.284   4.404   4.405   4.491
 57 B2   97 B1   98 B1  124 A1  125 A1   99 B1  126 A1  127 A1                 
  4.791   6.025   6.114   6.153   6.726   6.778   7.545   7.560
100 B1   58 B2  101 B1  128 A1  129 A1  102 B1   39 A2   59 B2                 
  7.641   7.672   7.729   7.747   9.731   9.784   9.791  23.183
103 B1  130 A1  131 A1  104 B1  132 A1  105 B1  133 A1  134 A1                 
 23.760  23.765  23.913  23.914  23.986  25.807  25.810  25.831
106 B1  135 A1  136 A1  107 B1  137 A1   60 B2   40 A2   61 B2                 
 26.149  26.194  26.241  26.611  26.611  26.644  27.911  28.358
138 A1  108 B1  109 B1  110 B1  139 A1  140 A1  141 A1   62 B2                 
 28.421  28.427  28.524  28.552  28.554  28.616  28.724  47.984
142 A1  111 B1   41 A2   63 B2  143 A1  112 B1  144 A1  145 A1                 
 48.028 127.895 127.948 127.970 151.695 215.718 215.781 215.788
113 B1   64 B2  114 B1  146 A1  147 A1  148 A1  115 B1  149 A1                 
289.742 289.757 289.840 289.868 289.958 289.9691020.7961020.852
 42 A2   65 B2  116 B1  150 A1  151 A1  117 B1  152 A1  118 B1                 
*******
153 A1                                                                         
 --------------------------------------------------------------

          Ground-State Mulliken Net Atomic Charges

     Atom                 Charge (a.u.)
  ----------------------------------------
      1 C                    -0.395177
      2 C                    -0.134835
      3 C                    -0.220824
      4 C                    -0.134807
      5 C                    -0.395214
      6 C                    -0.098174
      7 Cl                    0.582370
      8 Br                   -0.228489
      9 Cl                    0.553966
     10 Br                   -0.228489
     11 Cl                    0.582371
     12 I                     0.117301
  ----------------------------------------
  Sum of atomic charges =     0.000000

 -----------------------------------------------------------------
                    Cartesian Multipole Moments
 -----------------------------------------------------------------
    Charge (ESU x 10^10)
                -0.0000
    Dipole Moment (Debye)
         X       0.0000      Y      -0.0000      Z       0.2674
       Tot       0.2674
    Quadrupole Moments (Debye-Ang)
        XX    -134.0230     XY      -0.0000     YY    -137.7047
        XZ      -0.0000     YZ      -0.0000     ZZ    -131.7382
    Octopole Moments (Debye-Ang^2)
       XXX      -0.0000    XXY       0.0000    XYY       0.0000
       YYY      -0.0000    XXZ      -3.6845    XYZ       0.0000
       YYZ       6.2470    XZZ       0.0000    YZZ      -0.0000
       ZZZ      40.0348
    Hexadecapole Moments (Debye-Ang^3)
      XXXX   -3085.6891   XXXY      -0.0000   XXYY    -584.8156
      XYYY      -0.0000   YYYY    -169.0705   XXXZ      -0.0000
      XXYZ      -0.0000   XYYZ       0.0000   YYYZ      -0.0000
      XXZZ   -1168.0650   XYZZ      -0.0000   YYZZ    -729.5213
      XZZZ      -0.0000   YZZZ      -0.0000   ZZZZ   -3860.8981
 -----------------------------------------------------------------
 Calculating MO derivatives via CPSCF
    1     0    39    0.0194780  
    2     0    39    0.0077076  
    3     0    39    0.0013215  
    4     0    39    0.0001928  
    5    18    21    0.0000268  
    6    38     1    0.0000017  
    7    39     0    0.0000001  Converged
 Time for AOints: 263.0 s (CPU) 66.1 s (wall)
 ------------------------------------------------------------------------------
                     AOints        : Timing summary (seconds)
 ------------------------------------------------------------------------------
     job step          cpu (% of tot)      sys (% of tot)     wall (% of tot)
 ------------------------------------------------------------------------------
  AOints            0.2630E+03 ( 8.1)   0.1300E-04 ( 5.8)   0.6608E+02 ( 8.0)
 ------------------------------------------------------------------------------
   Grand Totals     0.3238E+04          0.2230E-03          0.8252E+03
 ------------------------------------------------------------------------------
 Polarizability Matrix (a.u.)
            1           2           3
    1-215.9878686  -0.0000000  -0.0000003
    2  -0.0000000 -96.9046576  -0.0000000
    3  -0.0000003  -0.0000000-231.3591660
 Calculating analytic Hessian of the SCF energy

 Direct stationary perturbation theory relativistic correction:

 rels  =     132.920694417397
 relv  =    -448.091991178696
 rel2e =      66.033770165300
 E_rel =    -249.137526595999

 Hessian of the SCF Energy
            1           2           3           4           5           6
    1   0.5179900   0.0000000   0.0360765  -0.0918621  -0.0000000   0.0272320
    2   0.0000000   0.1092017  -0.0000000   0.0000000  -0.0515888   0.0000000
    3   0.0360765  -0.0000000   0.5613429  -0.0305330   0.0000000  -0.2886118
    4  -0.0918621   0.0000000  -0.0305330   0.5137833   0.0000000  -0.0472706
    5  -0.0000000  -0.0515888   0.0000000   0.0000000   0.0990633  -0.0000000
    6   0.0272320   0.0000000  -0.2886118  -0.0472706  -0.0000000   0.5658705
    7   0.0309737  -0.0000000   0.0780661  -0.2435209  -0.0000000   0.0566774
    8  -0.0000000   0.0012663   0.0000000   0.0000000  -0.0521268   0.0000000
    9   0.0222807   0.0000000  -0.0266346   0.1140408   0.0000000  -0.1410645
   10  -0.0169200   0.0000000  -0.0288983  -0.0557876   0.0000000   0.0272565
   11   0.0000000   0.0032935  -0.0000000  -0.0000000   0.0041950   0.0000000
   12  -0.0286336  -0.0000000  -0.0508998  -0.0272560   0.0000000   0.0584742
   13  -0.0552534  -0.0000000  -0.0269154  -0.0169197   0.0000000   0.0286335
   14  -0.0000000   0.0002250  -0.0000000  -0.0000000   0.0032935  -0.0000000
   15   0.0269158  -0.0000000   0.0598727   0.0288990  -0.0000000  -0.0509001
   16  -0.2347186  -0.0000000  -0.0608139   0.0283139  -0.0000000  -0.0758100
   17   0.0000000  -0.0498453  -0.0000000  -0.0000000   0.0044699   0.0000000
   18  -0.1115170  -0.0000000  -0.1442067  -0.0212683  -0.0000000  -0.0269106
   19  -0.1323369  -0.0000000   0.0542453  -0.0177077  -0.0000000   0.0135304
   20   0.0000000  -0.0237529  -0.0000000  -0.0000000   0.0035456   0.0000000
   21   0.0528987   0.0000000  -0.0688525   0.0333730  -0.0000000  -0.0222846
   22  -0.0150130  -0.0000000  -0.0113778  -0.1145270   0.0000000  -0.0490915
   23  -0.0000000   0.0024480   0.0000000   0.0000000  -0.0189301  -0.0000000
   24  -0.0262547   0.0000000  -0.0174211  -0.0493014  -0.0000000  -0.0595115
   25  -0.0031188   0.0000000  -0.0004904  -0.0004612   0.0000000   0.0235818
   26  -0.0000000   0.0039014   0.0000000  -0.0000000   0.0035366   0.0000000
   27   0.0024731   0.0000000   0.0032294   0.0038428  -0.0000000  -0.0380919
   28  -0.0002567  -0.0000000   0.0001841   0.0008140   0.0000000  -0.0042471
   29   0.0000000  -0.0009707  -0.0000000  -0.0000000   0.0031550   0.0000000
   30   0.0000537  -0.0000000  -0.0002084  -0.0017021   0.0000000  -0.0001361
   31   0.0005428  -0.0000000   0.0043026  -0.0002615   0.0000000  -0.0003423
   32   0.0000000   0.0041155  -0.0000000  -0.0000000  -0.0011708   0.0000000
   33   0.0015807   0.0000000  -0.0006804  -0.0003736   0.0000000   0.0003169
   34  -0.0000271   0.0000000  -0.0138463  -0.0018638   0.0000000  -0.0001498
   35  -0.0000000   0.0017063   0.0000000   0.0000000   0.0025576  -0.0000000
   36  -0.0031062  -0.0000000  -0.0269301  -0.0024497   0.0000000   0.0028492
            7           8           9          10          11          12
    1   0.0309737  -0.0000000   0.0222807  -0.0169200   0.0000000  -0.0286336
    2  -0.0000000   0.0012663   0.0000000   0.0000000   0.0032935  -0.0000000
    3   0.0780661   0.0000000  -0.0266346  -0.0288983  -0.0000000  -0.0508998
    4  -0.2435209   0.0000000   0.1140408  -0.0557876  -0.0000000  -0.0272560
    5  -0.0000000  -0.0521268   0.0000000   0.0000000   0.0041950   0.0000000
    6   0.0566774   0.0000000  -0.1410645   0.0272565   0.0000000   0.0584742
    7   0.5914558   0.0000000   0.0000006  -0.2435214   0.0000000  -0.0566782
    8   0.0000000   0.1091282  -0.0000000  -0.0000000  -0.0521268   0.0000000
    9   0.0000006  -0.0000000   0.5029935  -0.1140408  -0.0000000  -0.1410647
   10  -0.2435214  -0.0000000  -0.1140408   0.5137836  -0.0000000   0.0472716
   11   0.0000000  -0.0521268  -0.0000000  -0.0000000   0.0990632  -0.0000000
   12  -0.0566782   0.0000000  -0.1410647   0.0472716  -0.0000000   0.5658708
   13   0.0309734   0.0000000  -0.0222818  -0.0918621   0.0000000  -0.0272326
   14   0.0000000   0.0012663   0.0000000  -0.0000000  -0.0515888   0.0000000
   15  -0.0780673   0.0000000  -0.0266339   0.0305329   0.0000000  -0.2886114
   16  -0.0660626   0.0000000   0.0000004   0.0283142  -0.0000000   0.0758110
   17  -0.0000000   0.0032118   0.0000000   0.0000000   0.0044699   0.0000000
   18  -0.0000001  -0.0000000  -0.0000349   0.0212676   0.0000000  -0.0269105
   19   0.0024088  -0.0000000  -0.0007031  -0.0002615  -0.0000000   0.0003423
   20  -0.0000000   0.0038525   0.0000000  -0.0000000  -0.0011708   0.0000000
   21  -0.0038084  -0.0000000  -0.0024247   0.0003736  -0.0000000   0.0003169
   22  -0.0333879   0.0000000  -0.0163661   0.0008140  -0.0000000   0.0042470
   23  -0.0000000   0.0027864   0.0000000  -0.0000000   0.0031550   0.0000000
   24  -0.0010263   0.0000000   0.0006315   0.0017021   0.0000000  -0.0001361
   25  -0.0379215  -0.0000000  -0.0000000  -0.0004611  -0.0000000  -0.0235818
   26   0.0000000  -0.0232109  -0.0000000  -0.0000000   0.0035366   0.0000000
   27   0.0000000  -0.0000000  -0.1634939  -0.0038429  -0.0000000  -0.0380919
   28  -0.0333879  -0.0000000   0.0163661  -0.1145270  -0.0000000   0.0490914
   29   0.0000000   0.0027864   0.0000000   0.0000000  -0.0189301  -0.0000000
   30   0.0010263   0.0000000   0.0006315   0.0493015  -0.0000000  -0.0595115
   31   0.0024088   0.0000000   0.0007030  -0.0177077  -0.0000000  -0.0135304
   32  -0.0000000   0.0038525   0.0000000   0.0000000   0.0035456   0.0000000
   33   0.0038084  -0.0000000  -0.0024248  -0.0333729  -0.0000000  -0.0222846
   34  -0.0004178  -0.0000000   0.0000001  -0.0018638  -0.0000000   0.0001497
   35   0.0000000  -0.0006858   0.0000000  -0.0000000   0.0025576  -0.0000000
   36   0.0000000  -0.0000000  -0.0004806   0.0024498   0.0000000   0.0028492
           13          14          15          16          17          18
    1  -0.0552534  -0.0000000   0.0269158  -0.2347186   0.0000000  -0.1115170
    2  -0.0000000   0.0002250  -0.0000000  -0.0000000  -0.0498453  -0.0000000
    3  -0.0269154  -0.0000000   0.0598727  -0.0608139  -0.0000000  -0.1442067
    4  -0.0169197  -0.0000000   0.0288990   0.0283139  -0.0000000  -0.0212683
    5   0.0000000   0.0032935  -0.0000000  -0.0000000   0.0044699  -0.0000000
    6   0.0286335  -0.0000000  -0.0509001  -0.0758100   0.0000000  -0.0269106
    7   0.0309734   0.0000000  -0.0780673  -0.0660626  -0.0000000  -0.0000001
    8   0.0000000   0.0012663   0.0000000   0.0000000   0.0032118  -0.0000000
    9  -0.0222818   0.0000000  -0.0266339   0.0000004   0.0000000  -0.0000349
   10  -0.0918621  -0.0000000   0.0305329   0.0283142   0.0000000   0.0212676
   11   0.0000000  -0.0515888   0.0000000  -0.0000000   0.0044699   0.0000000
   12  -0.0272326   0.0000000  -0.2886114   0.0758110   0.0000000  -0.0269105
   13   0.5179903  -0.0000000  -0.0360755  -0.2347189  -0.0000000   0.1115162
   14  -0.0000000   0.1092017  -0.0000000   0.0000000  -0.0498454   0.0000000
   15  -0.0360755  -0.0000000   0.5613433   0.0608126  -0.0000000  -0.1442063
   16  -0.2347189   0.0000000   0.0608126   0.5862321   0.0000000   0.0000008
   17  -0.0000000  -0.0498454  -0.0000000   0.0000000   0.0989749  -0.0000000
   18   0.1115162   0.0000000  -0.1442063   0.0000008  -0.0000000   0.4177835
   19   0.0005427   0.0000000  -0.0043026  -0.0407741   0.0000000   0.0176432
   20  -0.0000000   0.0041155  -0.0000000   0.0000000   0.0025299   0.0000000
   21  -0.0015808   0.0000000  -0.0006805  -0.0013087   0.0000000   0.0029897
   22  -0.0002567   0.0000000  -0.0001841   0.0025252  -0.0000000   0.0003922
   23  -0.0000000  -0.0009707  -0.0000000  -0.0000000   0.0032868   0.0000000
   24  -0.0000537  -0.0000000  -0.0002083   0.0028603   0.0000000  -0.0022567
   25  -0.0031187  -0.0000000   0.0004904   0.0004652   0.0000000   0.0000000
   26   0.0000000   0.0039014   0.0000000   0.0000000  -0.0012290  -0.0000000
   27  -0.0024732   0.0000000   0.0032294   0.0000001   0.0000000  -0.0008954
   28  -0.0150131   0.0000000   0.0113778   0.0025252   0.0000000  -0.0003922
   29   0.0000000   0.0024480   0.0000000   0.0000000   0.0032868   0.0000000
   30   0.0262546   0.0000000  -0.0174212  -0.0028603   0.0000000  -0.0022567
   31  -0.1323370  -0.0000000  -0.0542454  -0.0407741  -0.0000000  -0.0176432
   32  -0.0000000  -0.0237529  -0.0000000  -0.0000000   0.0025299   0.0000000
   33  -0.0528987   0.0000000  -0.0688526   0.0013088   0.0000000   0.0029897
   34  -0.0000271  -0.0000000   0.0138463  -0.0313265  -0.0000000   0.0000000
   35   0.0000000   0.0017063   0.0000000  -0.0000000  -0.0218402  -0.0000000
   36   0.0031062  -0.0000000  -0.0269303  -0.0000000   0.0000000  -0.0760859
           19          20          21          22          23          24
    1  -0.1323369   0.0000000   0.0528987  -0.0150130  -0.0000000  -0.0262547
    2  -0.0000000  -0.0237529   0.0000000  -0.0000000   0.0024480   0.0000000
    3   0.0542453  -0.0000000  -0.0688525  -0.0113778   0.0000000  -0.0174211
    4  -0.0177077  -0.0000000   0.0333730  -0.1145270   0.0000000  -0.0493014
    5  -0.0000000   0.0035456  -0.0000000   0.0000000  -0.0189301  -0.0000000
    6   0.0135304   0.0000000  -0.0222846  -0.0490915  -0.0000000  -0.0595115
    7   0.0024088  -0.0000000  -0.0038084  -0.0333879  -0.0000000  -0.0010263
    8  -0.0000000   0.0038525  -0.0000000   0.0000000   0.0027864   0.0000000
    9  -0.0007031   0.0000000  -0.0024247  -0.0163661   0.0000000   0.0006315
   10  -0.0002615  -0.0000000   0.0003736   0.0008140  -0.0000000   0.0017021
   11  -0.0000000  -0.0011708  -0.0000000  -0.0000000   0.0031550   0.0000000
   12   0.0003423   0.0000000   0.0003169   0.0042470   0.0000000  -0.0001361
   13   0.0005427  -0.0000000  -0.0015808  -0.0002567  -0.0000000  -0.0000537
   14   0.0000000   0.0041155   0.0000000   0.0000000  -0.0009707  -0.0000000
   15  -0.0043026  -0.0000000  -0.0006805  -0.0001841  -0.0000000  -0.0002083
   16  -0.0407741   0.0000000  -0.0013087   0.0025252  -0.0000000   0.0028603
   17   0.0000000   0.0025299   0.0000000  -0.0000000   0.0032868   0.0000000
   18   0.0176432   0.0000000   0.0029897   0.0003922   0.0000000  -0.0022567
   19   0.1951241   0.0000000  -0.0746026   0.0020433  -0.0000000  -0.0048621
   20   0.0000000   0.0108376   0.0000000   0.0000000  -0.0002954  -0.0000000
   21  -0.0746026   0.0000000   0.1063240   0.0035237   0.0000000  -0.0108430
   22   0.0020433   0.0000000   0.0035237   0.1681693   0.0000000   0.0688817
   23  -0.0000000  -0.0002954   0.0000000   0.0000000   0.0086882  -0.0000000
   24  -0.0048621  -0.0000000  -0.0108430   0.0688817  -0.0000000   0.0901737
   25  -0.0001408   0.0000000   0.0012172  -0.0079918   0.0000000   0.0091841
   26   0.0000000   0.0001177  -0.0000000   0.0000000  -0.0003977  -0.0000000
   27   0.0006056   0.0000000  -0.0011514   0.0010125  -0.0000000   0.0002285
   28  -0.0010797   0.0000000   0.0006677  -0.0011529   0.0000000   0.0003592
   29  -0.0000000  -0.0000549  -0.0000000  -0.0000000   0.0001522   0.0000000
   30   0.0006735   0.0000000  -0.0003061  -0.0003592   0.0000000   0.0001997
   31  -0.0015065   0.0000000  -0.0003003  -0.0010797   0.0000000  -0.0006735
   32  -0.0000000   0.0001625  -0.0000000  -0.0000000  -0.0000549   0.0000000
   33   0.0003003  -0.0000000   0.0003937  -0.0006677   0.0000000  -0.0003061
   34  -0.0063117  -0.0000000  -0.0104531  -0.0001427  -0.0000000  -0.0008157
   35  -0.0000000   0.0001127  -0.0000000   0.0000000   0.0001322  -0.0000000
   36  -0.0028702  -0.0000000  -0.0034816  -0.0000109   0.0000000  -0.0005504
           25          26          27          28          29          30
    1  -0.0031188  -0.0000000   0.0024731  -0.0002567   0.0000000   0.0000537
    2   0.0000000   0.0039014   0.0000000  -0.0000000  -0.0009707  -0.0000000
    3  -0.0004904   0.0000000   0.0032294   0.0001841  -0.0000000  -0.0002084
    4  -0.0004612  -0.0000000   0.0038428   0.0008140  -0.0000000  -0.0017021
    5   0.0000000   0.0035366  -0.0000000   0.0000000   0.0031550   0.0000000
    6   0.0235818   0.0000000  -0.0380919  -0.0042471   0.0000000  -0.0001361
    7  -0.0379215   0.0000000   0.0000000  -0.0333879   0.0000000   0.0010263
    8  -0.0000000  -0.0232109  -0.0000000  -0.0000000   0.0027864   0.0000000
    9  -0.0000000  -0.0000000  -0.1634939   0.0163661   0.0000000   0.0006315
   10  -0.0004611  -0.0000000  -0.0038429  -0.1145270   0.0000000   0.0493015
   11  -0.0000000   0.0035366  -0.0000000  -0.0000000  -0.0189301  -0.0000000
   12  -0.0235818   0.0000000  -0.0380919   0.0490914  -0.0000000  -0.0595115
   13  -0.0031187   0.0000000  -0.0024732  -0.0150131   0.0000000   0.0262546
   14  -0.0000000   0.0039014   0.0000000   0.0000000   0.0024480   0.0000000
   15   0.0004904   0.0000000   0.0032294   0.0113778   0.0000000  -0.0174212
   16   0.0004652   0.0000000   0.0000001   0.0025252   0.0000000  -0.0028603
   17   0.0000000  -0.0012290   0.0000000   0.0000000   0.0032868   0.0000000
   18   0.0000000  -0.0000000  -0.0008954  -0.0003922   0.0000000  -0.0022567
   19  -0.0001408   0.0000000   0.0006056  -0.0010797  -0.0000000   0.0006735
   20   0.0000000   0.0001177   0.0000000   0.0000000  -0.0000549   0.0000000
   21   0.0012172  -0.0000000  -0.0011514   0.0006677  -0.0000000  -0.0003061
   22  -0.0079918   0.0000000   0.0010125  -0.0011529  -0.0000000  -0.0003592
   23   0.0000000  -0.0003977  -0.0000000   0.0000000   0.0001522   0.0000000
   24   0.0091841  -0.0000000   0.0002285   0.0003592   0.0000000   0.0001997
   25   0.0608649  -0.0000000   0.0000000  -0.0079918  -0.0000000  -0.0091841
   26  -0.0000000   0.0101546  -0.0000000  -0.0000000  -0.0003977  -0.0000000
   27   0.0000000  -0.0000000   0.2368351  -0.0010126  -0.0000000   0.0002285
   28  -0.0079918  -0.0000000  -0.0010126   0.1681693  -0.0000000  -0.0688817
   29  -0.0000000  -0.0003977  -0.0000000  -0.0000000   0.0086882  -0.0000000
   30  -0.0091841  -0.0000000   0.0002285  -0.0688817  -0.0000000   0.0901737
   31  -0.0001408   0.0000000  -0.0006056   0.0020433  -0.0000000   0.0048621
   32  -0.0000000   0.0001177   0.0000000  -0.0000000  -0.0002954  -0.0000000
   33  -0.0012172  -0.0000000  -0.0011514  -0.0035237   0.0000000  -0.0108430
   34   0.0000164   0.0000000  -0.0000000  -0.0001427  -0.0000000   0.0008157
   35  -0.0000000  -0.0000309  -0.0000000  -0.0000000   0.0001322  -0.0000000
   36   0.0000000  -0.0000000  -0.0008747   0.0000108   0.0000000  -0.0005504
           31          32          33          34          35          36
    1   0.0005428   0.0000000   0.0015807  -0.0000271  -0.0000000  -0.0031062
    2  -0.0000000   0.0041155   0.0000000   0.0000000   0.0017063  -0.0000000
    3   0.0043026  -0.0000000  -0.0006804  -0.0138463   0.0000000  -0.0269301
    4  -0.0002615  -0.0000000  -0.0003736  -0.0018638   0.0000000  -0.0024497
    5   0.0000000  -0.0011708   0.0000000   0.0000000   0.0025576   0.0000000
    6  -0.0003423   0.0000000   0.0003169  -0.0001498  -0.0000000   0.0028492
    7   0.0024088  -0.0000000   0.0038084  -0.0004178   0.0000000   0.0000000
    8   0.0000000   0.0038525  -0.0000000  -0.0000000  -0.0006858  -0.0000000
    9   0.0007030   0.0000000  -0.0024248   0.0000001   0.0000000  -0.0004806
   10  -0.0177077   0.0000000  -0.0333729  -0.0018638  -0.0000000   0.0024498
   11  -0.0000000   0.0035456  -0.0000000  -0.0000000   0.0025576   0.0000000
   12  -0.0135304   0.0000000  -0.0222846   0.0001497  -0.0000000   0.0028492
   13  -0.1323370  -0.0000000  -0.0528987  -0.0000271   0.0000000   0.0031062
   14  -0.0000000  -0.0237529   0.0000000  -0.0000000   0.0017063  -0.0000000
   15  -0.0542454  -0.0000000  -0.0688526   0.0138463   0.0000000  -0.0269303
   16  -0.0407741  -0.0000000   0.0013088  -0.0313265  -0.0000000  -0.0000000
   17  -0.0000000   0.0025299   0.0000000  -0.0000000  -0.0218402   0.0000000
   18  -0.0176432   0.0000000   0.0029897   0.0000000  -0.0000000  -0.0760859
   19  -0.0015065  -0.0000000   0.0003003  -0.0063117  -0.0000000  -0.0028702
   20   0.0000000   0.0001625  -0.0000000  -0.0000000   0.0001127  -0.0000000
   21  -0.0003003  -0.0000000   0.0003937  -0.0104531  -0.0000000  -0.0034816
   22  -0.0010797  -0.0000000  -0.0006677  -0.0001427   0.0000000  -0.0000109
   23   0.0000000  -0.0000549   0.0000000  -0.0000000   0.0001322   0.0000000
   24  -0.0006735   0.0000000  -0.0003061  -0.0008157  -0.0000000  -0.0005504
   25  -0.0001408  -0.0000000  -0.0012172   0.0000164  -0.0000000   0.0000000
   26   0.0000000   0.0001177  -0.0000000   0.0000000  -0.0000309  -0.0000000
   27  -0.0006056   0.0000000  -0.0011514  -0.0000000  -0.0000000  -0.0008747
   28   0.0020433  -0.0000000  -0.0035237  -0.0001427  -0.0000000   0.0000108
   29  -0.0000000  -0.0002954   0.0000000  -0.0000000   0.0001322   0.0000000
   30   0.0048621  -0.0000000  -0.0108430   0.0008157  -0.0000000  -0.0005504
   31   0.1951242   0.0000000   0.0746026  -0.0063117  -0.0000000   0.0028702
   32   0.0000000   0.0108376   0.0000000   0.0000000   0.0001127  -0.0000000
   33   0.0746026   0.0000000   0.1063240   0.0104531  -0.0000000  -0.0034816
   34  -0.0063117   0.0000000   0.0104531   0.0484184   0.0000000   0.0000000
   35  -0.0000000   0.0001127  -0.0000000   0.0000000   0.0135394   0.0000000
   36   0.0028702  -0.0000000  -0.0034816   0.0000000   0.0000000   0.1336673
 **********************************************************************
 **                                                                  **
 **                       VIBRATIONAL ANALYSIS                       **
 **                       --------------------                       **
 **                                                                  **
 **        VIBRATIONAL FREQUENCIES (CM**-1) AND NORMAL MODES         **
 **     FORCE CONSTANTS (mDYN/ANGSTROM) AND REDUCED MASSES (AMU)     **
 **                  INFRARED INTENSITIES (KM/MOL)                   **
 **                                                                  **
 **********************************************************************


 Mode:                 1                      2                      3
 Frequency:        47.59                  48.86                  67.70
 Force Cnst:      0.0521                 0.0567                 0.1065
 Red. Mass:      39.0490                40.3205                39.4484
 IR Active:          YES                    NO                     YES
 IR Intens:        0.000                  0.000                  0.021
 Raman Active:       YES                    YES                    YES
               X      Y      Z        X      Y      Z        X      Y      Z
 C          0.000 -0.113 -0.000    0.000 -0.173 -0.000   -0.000  0.203  0.000
 C         -0.000  0.008  0.000    0.000 -0.005 -0.000    0.000  0.119 -0.000
 C         -0.000  0.208  0.000    0.000 -0.000 -0.000    0.000  0.177 -0.000
 C          0.000  0.008  0.000    0.000  0.005  0.000   -0.000  0.119  0.000
 C          0.000 -0.113 -0.000    0.000  0.173  0.000   -0.000  0.203  0.000
 C          0.000 -0.039 -0.000   -0.000  0.000  0.000   -0.000  0.151  0.000
 Cl         0.000 -0.379  0.000    0.000 -0.627 -0.000   -0.000  0.495 -0.000
 Br        -0.000 -0.154 -0.000   -0.000  0.277  0.000    0.000 -0.256 -0.000
 Cl         0.000  0.746  0.000    0.000 -0.000 -0.000    0.000  0.431 -0.000
 Br         0.000 -0.154 -0.000   -0.000 -0.277 -0.000   -0.000 -0.256 -0.000
 Cl        -0.000 -0.379  0.000    0.000  0.627  0.000    0.000  0.495  0.000
 I         -0.000  0.198 -0.000   -0.000 -0.000  0.000    0.000 -0.166  0.000
 TransDip  -0.000  0.001  0.000    0.000 -0.000 -0.000    0.000 -0.005  0.000

 Mode:                 4                      5                      6
 Frequency:       129.98                 136.64                 167.29
 Force Cnst:      0.5695                 0.8835                 0.2316
 Red. Mass:      57.2158                80.3186                14.0442
 IR Active:          YES                    YES                    YES
 IR Intens:        0.557                  0.146                  0.170
 Raman Active:       YES                    YES                    YES
               X      Y      Z        X      Y      Z        X      Y      Z
 C         -0.264 -0.000 -0.030   -0.005  0.000  0.125    0.000  0.374  0.000
 C         -0.225 -0.000 -0.061    0.028 -0.000  0.101   -0.000  0.415  0.000
 C         -0.180 -0.000 -0.000   -0.000 -0.000  0.127   -0.000  0.402  0.000
 C         -0.225  0.000  0.061   -0.028 -0.000  0.101    0.000  0.415  0.000
 C         -0.264  0.000  0.030    0.005  0.000  0.125    0.000  0.374 -0.000
 C         -0.247  0.000 -0.000   -0.000  0.000  0.185    0.000  0.376 -0.000
 Cl        -0.282 -0.000 -0.041   -0.073 -0.000  0.003    0.000 -0.144  0.000
 Br        -0.102  0.000 -0.385    0.368  0.000 -0.447    0.000 -0.053 -0.000
 Cl        -0.014  0.000 -0.000   -0.000 -0.000  0.130   -0.000 -0.160  0.000
 Br        -0.102 -0.000  0.385   -0.368  0.000 -0.447   -0.000 -0.053  0.000
 Cl        -0.282 -0.000  0.041    0.073 -0.000  0.003   -0.000 -0.144  0.000
 I          0.420  0.000 -0.000    0.000  0.000  0.446   -0.000 -0.033 -0.000
 TransDip   0.024  0.000 -0.000    0.000 -0.000 -0.012   -0.000 -0.013 -0.000

 Mode:                 7                      8                      9
 Frequency:       191.31                 204.15                 215.56
 Force Cnst:      1.0545                 0.9847                 1.0700
 Red. Mass:      48.9021                40.0996                39.0836
 IR Active:          YES                    YES                    YES
 IR Intens:        0.225                  0.010                  0.000
 Raman Active:       YES                    YES                    YES
               X      Y      Z        X      Y      Z        X      Y      Z
 C          0.047  0.000 -0.186   -0.037 -0.000 -0.091    0.043 -0.000 -0.029
 C          0.006 -0.000 -0.229    0.059 -0.000 -0.092   -0.101 -0.000 -0.072
 C          0.000 -0.000 -0.299    0.107 -0.000  0.000   -0.038  0.000  0.000
 C         -0.006 -0.000 -0.229    0.059  0.000  0.092   -0.101  0.000  0.072
 C         -0.047  0.000 -0.186   -0.037  0.000  0.091    0.043  0.000  0.029
 C         -0.000  0.000 -0.055   -0.099  0.000  0.000    0.052 -0.000 -0.000
 Cl        -0.048 -0.000 -0.390   -0.232  0.000 -0.436    0.246  0.000  0.324
 Br        -0.277 -0.000  0.034   -0.114  0.000  0.222   -0.214  0.000 -0.090
 Cl         0.000  0.000 -0.347    0.558  0.000  0.000    0.719 -0.000 -0.000
 Br         0.277 -0.000  0.034   -0.114 -0.000 -0.222   -0.214 -0.000  0.090
 Cl         0.048 -0.000 -0.390   -0.232 -0.000  0.436    0.246 -0.000 -0.324
 I          0.000  0.000  0.381    0.111 -0.000 -0.000   -0.058  0.000  0.000
 TransDip   0.000 -0.000  0.015    0.003 -0.000 -0.000   -0.001  0.000 -0.000

 Mode:                10                     11                     12
 Frequency:       224.52                 265.19                 273.90
 Force Cnst:      1.3470                 1.3343                 1.3764
 Red. Mass:      45.3552                32.2010                31.1388
 IR Active:          YES                    YES                    YES
 IR Intens:        0.002                  0.115                  0.165
 Raman Active:       YES                    YES                    YES
               X      Y      Z        X      Y      Z        X      Y      Z
 C         -0.029 -0.000 -0.044   -0.130 -0.000  0.161    0.306 -0.000 -0.144
 C         -0.116  0.000 -0.084   -0.129  0.000  0.178    0.055 -0.000 -0.121
 C          0.000  0.000 -0.024   -0.000  0.000  0.364    0.061  0.000  0.000
 C          0.116  0.000 -0.084    0.129  0.000  0.178    0.055  0.000  0.121
 C          0.029 -0.000 -0.044    0.130 -0.000  0.161    0.306  0.000  0.144
 C          0.000 -0.000 -0.099    0.000 -0.000  0.082    0.252 -0.000 -0.000
 Cl         0.285  0.000  0.508   -0.379  0.000 -0.104    0.363  0.000 -0.357
 Br        -0.282 -0.000 -0.225   -0.192 -0.000 -0.115   -0.182  0.000 -0.100
 Cl        -0.000 -0.000 -0.045    0.000 -0.000  0.517   -0.252 -0.000  0.000
 Br         0.282  0.000 -0.225    0.192 -0.000 -0.115   -0.182 -0.000  0.100
 Cl        -0.285  0.000  0.508    0.379  0.000 -0.104    0.363 -0.000  0.357
 I         -0.000  0.000  0.049    0.000  0.000 -0.049   -0.003  0.000 -0.000
 TransDip  -0.000  0.000  0.002    0.000  0.000 -0.011   -0.013  0.000 -0.000

 Mode:                13                     14                     15
 Frequency:       328.05                 328.10                 375.88
 Force Cnst:      0.7833                 0.7865                 2.7357
 Red. Mass:      12.3539                12.4006                32.8647
 IR Active:          YES                    NO                     YES
 IR Intens:        0.107                  0.000                  0.002
 Raman Active:       YES                    YES                    YES
               X      Y      Z        X      Y      Z        X      Y      Z
 C         -0.000  0.279  0.000    0.000  0.455  0.000    0.150  0.000 -0.091
 C          0.000 -0.291  0.000   -0.000  0.535  0.000    0.007 -0.000  0.003
 C          0.000 -0.512 -0.000   -0.000  0.000 -0.000   -0.000 -0.000  0.177
 C          0.000 -0.291  0.000   -0.000 -0.535 -0.000   -0.007 -0.000  0.003
 C          0.000  0.279  0.000    0.000 -0.455 -0.000   -0.150  0.000 -0.091
 C         -0.000  0.633  0.000    0.000 -0.000  0.000   -0.000  0.000 -0.019
 Cl        -0.000 -0.048  0.000    0.000 -0.076 -0.000    0.474 -0.000 -0.270
 Br        -0.000  0.016 -0.000   -0.000 -0.032 -0.000   -0.017  0.000 -0.008
 Cl        -0.000  0.080 -0.000    0.000 -0.000 -0.000    0.000  0.000  0.557
 Br         0.000  0.016 -0.000   -0.000  0.032  0.000    0.017  0.000 -0.008
 Cl         0.000 -0.048  0.000    0.000  0.076  0.000   -0.474 -0.000 -0.270
 I         -0.000 -0.024 -0.000    0.000  0.000 -0.000    0.000 -0.000  0.007
 TransDip   0.000 -0.010  0.000    0.000  0.000 -0.000    0.000 -0.000 -0.002

 Mode:                16                     17                     18
 Frequency:       576.93                 587.56                 591.38
 Force Cnst:      2.8447                 2.4564                 2.4899
 Red. Mass:      14.5056                12.0768                12.0833
 IR Active:          YES                    YES                    NO 
 IR Intens:       38.122                  0.349                  0.000
 Raman Active:       YES                    YES                    YES
               X      Y      Z        X      Y      Z        X      Y      Z
 C          0.136  0.000  0.381   -0.000 -0.320 -0.000    0.000 -0.532  0.000
 C          0.069  0.000  0.329    0.000 -0.254 -0.000   -0.000  0.464  0.000
 C          0.000 -0.000  0.149    0.000  0.599  0.000   -0.000 -0.000 -0.000
 C         -0.069  0.000  0.329    0.000 -0.254  0.000   -0.000 -0.464 -0.000
 C         -0.136  0.000  0.381   -0.000 -0.320  0.000    0.000  0.532 -0.000
 C          0.000 -0.000  0.580   -0.000  0.553  0.000    0.000 -0.000 -0.000
 Cl         0.085 -0.000 -0.084    0.000  0.021  0.000   -0.000  0.038 -0.000
 Br        -0.042 -0.000 -0.041   -0.000  0.006  0.000    0.000 -0.012 -0.000
 Cl         0.000  0.000 -0.226   -0.000 -0.043 -0.000    0.000  0.000  0.000
 Br         0.042 -0.000 -0.041    0.000  0.006 -0.000    0.000  0.012  0.000
 Cl        -0.085 -0.000 -0.084    0.000  0.021 -0.000   -0.000 -0.038  0.000
 I         -0.000  0.000 -0.043    0.000 -0.008 -0.000   -0.000  0.000  0.000
 TransDip   0.000  0.000  0.198   -0.000 -0.019  0.000    0.000  0.000 -0.000

 Mode:                19                     20                     21
 Frequency:       594.77                 620.16                 678.49
 Force Cnst:      2.5999                 3.3465                 3.2599
 Red. Mass:      12.4740                14.7685                12.0190
 IR Active:          YES                    YES                    YES
 IR Intens:        0.130                 47.196                  0.048
 Raman Active:       YES                    YES                    YES
               X      Y      Z        X      Y      Z        X      Y      Z
 C          0.222  0.000  0.365    0.261 -0.000  0.072   -0.000  0.401 -0.000
 C         -0.164 -0.000  0.349    0.456  0.000  0.018    0.000 -0.414 -0.000
 C         -0.370  0.000  0.000    0.498 -0.000 -0.000    0.000  0.433  0.000
 C         -0.164  0.000 -0.349    0.456 -0.000 -0.018    0.000 -0.414  0.000
 C          0.222 -0.000 -0.365    0.261  0.000 -0.072   -0.000  0.401  0.000
 C          0.427  0.000 -0.000    0.310 -0.000 -0.000   -0.000 -0.385  0.000
 Cl        -0.051 -0.000 -0.060   -0.177  0.000  0.086   -0.000 -0.014  0.000
 Br         0.004  0.000 -0.022   -0.077 -0.000 -0.034    0.000  0.005  0.000
 Cl         0.069 -0.000  0.000   -0.043  0.000  0.000   -0.000 -0.015 -0.000
 Br         0.004 -0.000  0.022   -0.077  0.000  0.034   -0.000  0.005 -0.000
 Cl        -0.051  0.000  0.060   -0.177 -0.000 -0.086   -0.000 -0.014 -0.000
 I         -0.012 -0.000  0.000   -0.007  0.000  0.000    0.000  0.003 -0.000
 TransDip   0.012 -0.000 -0.000    0.220  0.000 -0.000   -0.000  0.007  0.000

 Mode:                22                     23                     24
 Frequency:       823.44                 843.47                1045.21
 Force Cnst:      5.1792                 5.3907                 7.8038
 Red. Mass:      12.9643                12.8606                12.1241
 IR Active:          YES                    YES                    YES
 IR Intens:        5.249                  1.822                  0.151
 Raman Active:       YES                    YES                    YES
               X      Y      Z        X      Y      Z        X      Y      Z
 C         -0.298  0.000  0.063    0.371 -0.000 -0.311    0.227  0.000 -0.188
 C         -0.295 -0.000  0.180   -0.275  0.000 -0.333   -0.431 -0.000 -0.249
 C         -0.000 -0.000  0.555   -0.179 -0.000 -0.000   -0.000 -0.000  0.360
 C          0.295 -0.000  0.180   -0.275 -0.000  0.333    0.431  0.000 -0.249
 C          0.298  0.000  0.063    0.371  0.000  0.311   -0.227  0.000 -0.188
 C          0.000  0.000 -0.477    0.305  0.000  0.000   -0.000  0.000  0.445
 Cl         0.065 -0.000 -0.053   -0.112 -0.000  0.056   -0.023 -0.000  0.014
 Br         0.011  0.000  0.007    0.028 -0.000  0.016    0.018  0.000  0.011
 Cl        -0.000  0.000 -0.162   -0.012  0.000  0.000    0.000  0.000 -0.036
 Br        -0.011  0.000  0.007    0.028  0.000 -0.016   -0.018  0.000  0.011
 Cl        -0.065 -0.000 -0.053   -0.112  0.000 -0.056    0.023 -0.000  0.014
 I          0.000 -0.000  0.012    0.000 -0.000 -0.000    0.000 -0.000 -0.005
 TransDip   0.000  0.000  0.073    0.043 -0.000 -0.000    0.000  0.000  0.012

 Mode:                25                     26                     27
 Frequency:      1168.20                1239.52                1316.52
 Force Cnst:      9.8460                10.8629                12.2962
 Red. Mass:      12.2455                12.0003                12.0411
 IR Active:          YES                    YES                    YES
 IR Intens:        0.545                  0.026                145.217
 Raman Active:       YES                    YES                    YES
               X      Y      Z        X      Y      Z        X      Y      Z
 C          0.458  0.000 -0.206   -0.201 -0.000 -0.357   -0.346  0.000 -0.223
 C          0.259 -0.000  0.172   -0.199 -0.000  0.359    0.375  0.000 -0.146
 C         -0.000 -0.000  0.434    0.392  0.000 -0.000   -0.000 -0.000  0.451
 C         -0.259 -0.000  0.172   -0.199  0.000 -0.359   -0.375  0.000 -0.146
 C         -0.458  0.000 -0.206   -0.201 -0.000  0.357    0.346  0.000 -0.223
 C         -0.000  0.000 -0.321    0.417  0.000 -0.000   -0.000 -0.000  0.363
 Cl        -0.051 -0.000  0.027   -0.001  0.000 -0.001    0.015 -0.000  0.005
 Br        -0.013  0.000 -0.008   -0.000  0.000  0.000   -0.007  0.000  0.000
 Cl        -0.000  0.000 -0.052    0.002  0.000  0.000    0.000  0.000 -0.031
 Br         0.013  0.000 -0.008   -0.000 -0.000 -0.000    0.007  0.000  0.000
 Cl         0.051 -0.000  0.027   -0.001 -0.000  0.001   -0.015 -0.000  0.005
 I         -0.000 -0.000  0.005   -0.000 -0.000  0.000    0.000 -0.000 -0.002
 TransDip   0.000 -0.000  0.024    0.005 -0.000 -0.000    0.000  0.000  0.386

 Mode:                28                     29                     30
 Frequency:      1322.45                1513.74                1515.12
 Force Cnst:     12.4090                16.2026                16.2321
 Red. Mass:      12.0428                12.0015                12.0014
 IR Active:          YES                    YES                    YES
 IR Intens:      179.128                  0.820                  0.441
 Raman Active:       YES                    YES                    YES
               X      Y      Z        X      Y      Z        X      Y      Z
 C         -0.237 -0.000  0.347   -0.104  0.000 -0.448    0.308  0.000  0.124
 C         -0.215  0.000 -0.350   -0.128 -0.000  0.464   -0.322 -0.000  0.117
 C          0.385  0.000  0.000    0.000  0.000 -0.262    0.537 -0.000  0.000
 C         -0.215 -0.000  0.350    0.128 -0.000  0.464   -0.322  0.000 -0.118
 C         -0.237  0.000 -0.347    0.105  0.000 -0.448    0.307 -0.000 -0.123
 C          0.401  0.000  0.000   -0.000  0.000  0.214   -0.506 -0.000 -0.000
 Cl         0.017 -0.000 -0.017    0.001  0.000  0.004   -0.001  0.000 -0.003
 Br         0.006 -0.000  0.006    0.001  0.000 -0.002    0.001  0.000 -0.001
 Cl        -0.013  0.000 -0.000   -0.000  0.000  0.001   -0.006 -0.000 -0.000
 Br         0.006  0.000 -0.006   -0.001  0.000 -0.002    0.001 -0.000  0.001
 Cl         0.017  0.000  0.017   -0.001 -0.000  0.004   -0.001 -0.000  0.003
 I         -0.002 -0.000 -0.000    0.000 -0.000  0.001    0.001  0.000 -0.000
 TransDip  -0.429 -0.000  0.000    0.000 -0.000 -0.029    0.021  0.000  0.000

 STANDARD THERMODYNAMIC QUANTITIES AT   298.15 K  AND     1.00 ATM

   This Molecule has  0 Imaginary Frequencies
   Zero point vibrational energy:       24.934 kcal/mol

   Atom    1 Element C  Has Mass   12.00000
   Atom    2 Element C  Has Mass   12.00000
   Atom    3 Element C  Has Mass   12.00000
   Atom    4 Element C  Has Mass   12.00000
   Atom    5 Element C  Has Mass   12.00000
   Atom    6 Element C  Has Mass   12.00000
   Atom    7 Element Cl Has Mass   34.96885
   Atom    8 Element Br Has Mass   78.91830
   Atom    9 Element Cl Has Mass   34.96885
   Atom   10 Element Br Has Mass   78.91830
   Atom   11 Element Cl Has Mass   34.96885
   Atom   12 Element I  Has Mass  126.90440
   Molecular Mass:   461.647550 amu
   Principal axes and moments of inertia in amu*Bohr^2:
                             1           2           3
    Eigenvalues --     6710.14134  9025.44604 15735.58738
          X               0.00000     1.00000    -0.00000
          Y              -0.00000     0.00000     1.00000
          Z               1.00000    -0.00000     0.00000
   Rotational Symmetry Number is   2
   The Molecule is an Asymmetric Top
   Translational Enthalpy:        0.889 kcal/mol
   Rotational Enthalpy:           0.889 kcal/mol
   Vibrational Enthalpy:         31.096 kcal/mol
   gas constant (RT):             0.592 kcal/mol
   Translational Entropy:        44.277  cal/mol.K
   Rotational Entropy:           33.832  cal/mol.K
   Vibrational Entropy:          40.513  cal/mol.K

   Total Enthalpy:               33.466 kcal/mol
   Total Entropy:               118.622  cal/mol.K

 ======================================================================

 STANDARD THERMODYNAMIC QUANTITIES FOR ANHARMONIC VIBRATION -- TOSH

   Zero point vibrational energy: ************ kcal/mol

   Vibrational Enthalpy:       Infinity kcal/mol
   Vibrational Entropy:             NaN  cal/mol.K

   Total Enthalpy:             Infinity kcal/mol
   Total Entropy:                   NaN  cal/mol.K

 ======================================================================

 STANDARD THERMODYNAMIC QUANTITIES FOR ANHARMONIC VIBRATION -- VPT2

   Zero point vibrational energy: ************ kcal/mol

   Vibrational Enthalpy:       Infinity kcal/mol
   Vibrational Entropy:             NaN  cal/mol.K

   Total Enthalpy:             Infinity kcal/mol
   Total Entropy:                   NaN  cal/mol.K

 ======================================================================

Archival summary:
1\1\garfield\FREQ\ProcedureUnspecified\BasisUnspecified\1r2l36\taweetha\SatNov3012:28:282019SatNov3012:28:282019\0\\#,FREQ,ProcedureUnspecified,BasisUnspecified,\\0,1\I\C,1,2.12555\C,2,1.4037,1,120.339\C,3,1.40273,2,120.468,1,180,0\C,4,1.40179,3,119.816,2,0,0\C,5,1.40179,4,120.108,3,0,0\C,6,1.40273,5,119.816,4,-0,0\Cl,5,1.73601,4,119.946,3,180,0\Cl,3,1.73848,2,120.285,1,-0,0\Cl,7,1.73848,6,119.246,5,-180,0\Br,4,1.89911,3,120.257,2,180,0\Br,6,1.89911,5,119.927,4,180,0\\\@

 Total job time:  1089.99s(wall), 4223.07s(cpu) 
 Sat Nov 30 12:28:28 2019

        *************************************************************
        *                                                           *
        *  Thank you very much for using Q-Chem.  Have a nice day.  *
        *                                                           *
        *************************************************************
