# Supplementary material for: Geometric and energetic data from quantum chemical calculations of halobenzenes and xylenes
Source: Data Brief. 2020 Mar 5;30:105386. doi: 10.1016/j.dib.2020.105386 (PMC7114895; doi:10.1016/j.dib.2020.105386)
Supplement: Supplementary file 1 [file mmc1.zip › halobenzene/B3LYP/ClBrClBrIBr.out]

                  Welcome to Q-Chem
     A Quantum Leap Into The Future Of Chemistry


 Q-Chem 5.2 (devel), Q-Chem, Inc., Pleasanton, CA (2019)

 Yihan Shao,  Zhengting Gan,  E. Epifanovsky,  A. T. B. Gilbert,  M. Wormit,  
 J. Kussmann,  A. W. Lange,  A. Behn,  Jia Deng,  Xintian Feng,  D. Ghosh,  
 M. Goldey,  P. R. Horn,  L. D. Jacobson,  I. Kaliman,  T. Kus,  A. Landau,  
 Jie Liu,  E. I. Proynov,  R. M. Richard,  R. P. Steele,  E. J. Sundstrom,  
 H. L. Woodcock III,  P. M. Zimmerman,  D. Zuev,  B. Albrecht,  E. Alguire,  
 S. A. Baeppler,  D. Barton,  Z. Benda,  Y. A. Bernard,  E. J. Berquist,  
 K. B. Bravaya,  H. Burton,  D. Casanova,  Chun-Min Chang,  Yunqing Chen,  
 A. Chien,  K. D. Closser,  M. P. Coons,  S. Coriani,  S. Dasgupta,  
 A. L. Dempwolff,  M. Diedenhofen,  Hainam Do,  R. G. Edgar,  Po-Tung Fang,  
 S. Faraji,  S. Fatehi,  Qingguo Feng,  K. D. Fenk,  J. Fosso-Tande,  
 J. Gayvert,  Qinghui Ge,  A. Ghysels,  G. Gidofalvi,  J. Gomes,  
 J. Gonthier,  A. Gunina,  D. Hait,  M. W. D. Hanson-Heine,  
 P. H. P. Harbach,  A. W. Hauser,  M. F. Herbst,  J. E. Herr,  
 E. G. Hohenstein,  Z. C. Holden,  Kerwin Hui,  B. C. Huynh,  T.-C. Jagau,  
 Hyunjun Ji,  B. Kaduk,  K. Khistyaev,  Jaehoon Kim,  P. Klunzinger,  K. Koh,  
 D. Kosenkov,  L. Koulias,  T. Kowalczyk,  C. M. Krauter,  A. Kunitsa,  
 Ka Un Lao,  A. Laurent,  K. V. Lawler,  Joonho Lee,  D. Lefrancois,  
 S. Lehtola,  D. S. Levine,  Yi-Pei Li,  You-Sheng Lin,  Fenglai Liu,  
 E. Livshits,  A. Luenser,  P. Manohar,  E. Mansoor,  S. F. Manzer,  
 Shan-Ping Mao,  Yuezhi Mao,  N. Mardirossian,  A. V. Marenich,  
 T. Markovich,  L. A. Martinez-Martinez,  S. A. Maurer,  N. J. Mayhall,  
 S. C. McKenzie,  J.-M. Mewes,  P. Morgante,  A. F. Morrison,  
 J. W. Mullinax,  K. Nanda,  T. S. Nguyen-Beck,  R. Olivares-Amaya,  
 J. A. Parkhill,  Zheng Pei,  T. M. Perrine,  F. Plasser,  P. Pokhilko,  
 S. Prager,  A. Prociuk,  E. Ramos,  D. R. Rehn,  F. Rob,  M. Scheurer,  
 M. Schneider,  N. Sergueev,  S. M. Sharada,  S. Sharma,  D. W. Small,  
 T. Stauch,  T. Stein,  Yu-Chuan Su,  A. J. W. Thom,  A. Tkatchenko,  
 T. Tsuchimochi,  N. M. Tubman,  L. Vogt,  M. L. Vidal,  O. Vydrov,  
 M. A. Watson,  J. Wenzel,  M. de Wergifosse,  T. A. Wesolowski,  A. White,  
 J. Witte,  A. Yamada,  Jun Yang,  K. Yao,  S. Yeganeh,  S. R. Yost,  
 Zhi-Qiang You,  A. Zech,  Igor Ying Zhang,  Xing Zhang,  Yan Zhao,  
 Ying Zhu,  B. R. Brooks,  G. K. L. Chan,  C. J. Cramer,  M. S. Gordon,  
 W. J. Hehre,  A. Klamt,  M. W. Schmidt,  C. D. Sherrill,  D. G. Truhlar,  
 A. Aspuru-Guzik,  R. Baer,  A. T. Bell,  N. A. Besley,  Jeng-Da Chai,  
 A. E. DePrince, III,  R. A. DiStasio Jr.,  A. Dreuw,  B. D. Dunietz,  
 T. R. Furlani,  Chao-Ping Hsu,  Yousung Jung,  Jing Kong,  D. S. Lambrecht,  
 WanZhen Liang,  C. Ochsenfeld,  V. A. Rassolov,  L. V. Slipchenko,  
 J. E. Subotnik,  T. Van Voorhis,  J. M. Herbert,  A. I. Krylov,  
 P. M. W. Gill,  M. Head-Gordon

 Contributors to earlier versions of Q-Chem not listed above: 
 R. D. Adamson,  B. Austin,  J. Baker,  G. J. O. Beran,  K. Brandhorst,  
 S. T. Brown,  E. F. C. Byrd,  A. K. Chakraborty,  C.-L. Cheng,  
 Siu Hung Chien,  D. M. Chipman,  D. L. Crittenden,  H. Dachsel,  
 R. J. Doerksen,  A. D. Dutoi,  L. Fusti-Molnar,  W. A. Goddard III,  
 A. Golubeva-Zadorozhnaya,  S. R. Gwaltney,  G. Hawkins,  A. Heyden,  
 S. Hirata,  G. Kedziora,  F. J. Keil,  C. Kelley,  Jihan Kim,  R. A. King,  
 R. Z. Khaliullin,  P. P. Korambath,  W. Kurlancheek,  A. M. Lee,  M. S. Lee,  
 S. V. Levchenko,  Ching Yeh Lin,  D. Liotard,  R. C. Lochan,  I. Lotan,  
 P. E. Maslen,  N. Nair,  D. P. O'Neill,  D. Neuhauser,  E. Neuscamman,  
 C. M. Oana,  R. Olson,  B. Peters,  R. Peverati,  P. A. Pieniazek,  
 Y. M. Rhee,  J. Ritchie,  M. A. Rohrdanz,  E. Rosta,  N. J. Russ,  
 H. F. Schaefer III,  N. E. Schultz,  N. Shenvi,  A. C. Simmonett,  A. Sodt,  
 D. Stuck,  K. S. Thanthiriwatte,  V. Vanovschi,  Tao Wang,  A. Warshel,  
 C. F. Williams,  Q. Wu,  X. Xu,  W. Zhang

 Please cite Q-Chem as follows:
 Y. Shao et al., Mol. Phys. 113, 184-215 (2015)
 DOI: 10.1080/00268976.2014.952696

 Q-Chem 5.2.1 for Intel X86 EM64T Linux

 Parts of Q-Chem use Armadillo 8.300.2 (Tropical Shenanigans).
 http://arma.sourceforge.net/

 Q-Chem begins on Sat Nov 30 12:28:28 2019  

Host: 
0

     Scratch files written to /scratch/taweetham/qchem28765//
NAlpha2: 228
NElect   228
Mult     1

Checking the input file for inconsistencies... 	...done.

--------------------------------------------------------------
User input:
--------------------------------------------------------------
$MOLECULE
0 1
C   
C	1	CC
C	2	CC	1	120.0		
C	3	CC	2	120.0	1	0.0
C	4	CC	3	120.0	2	0.0	
C	5 	CC	4	120.0	3	0.0
Cl	1	CCl	2	120.0	3	180.0
Br	2	CBr	3	120.0	4	180.0
Cl	3	CCl	4	120.0	5	180.0
Br	4	CBr	5	120.0	6	180.0
I	5	CI	6	120.0	1	180.0
Br	6	CBr	1	120.0	2	180.0

CC=1.39483
CH=1.08673
CF=1.33960
CCl=1.72090
CBr=1.89068
CI=2.07886
$END

$REM
   JOB_TYPE	OPTIMIZATION
   BASIS	6-311++G**
   METHOD	B3LYP
   MEM_TOTAL	64000
   SYM_IGNORE	TRUE
$END

--------------------------------------------------------------
 ----------------------------------------------------------------
             Standard Nuclear Orientation (Angstroms)
    I     Atom           X                Y                Z
 ----------------------------------------------------------------
    1      C       0.0000000000     0.0000000000     0.0000000000
    2      C       0.0000000000     0.0000000000     1.3948300000
    3      C       1.2079582140     0.0000000000     2.0922450000
    4      C       2.4159164279     0.0000000000     1.3948300000
    5      C       2.4159164279     0.0000000000    -0.0000000000
    6      C       1.2079582140     0.0000000000    -0.6974150000
    7      Cl     -1.4903431174    -0.0000000000    -0.8604500000
    8      Br     -1.6373769104    -0.0000000000     2.3401700000
    9      Cl      1.2079582140    -0.0000000000     3.8131450000
   10      Br      4.0532933383    -0.0000000000     2.3401700000
   11      I       4.2162619988    -0.0000000000    -1.0394300000
   12      Br      1.2079582140    -0.0000000000    -2.5880950000
 ----------------------------------------------------------------
 Nuclear Repulsion Energy =        3069.66165149 hartrees
 There are      114 alpha and      114 beta electrons
 Requested basis set is 6-311++G(d,p)
 There are 143 shells and 398 basis functions

 Total QAlloc Memory Limit  64000 MB
 Mega-Array Size       188 MB
 MEM_STATIC part       192 MB
 A cutoff of  1.0D-11 yielded   6536 shell pairs
 There are     56900 function pairs (     62838 Cartesian)
 Smallest overlap matrix eigenvalue = 3.55E-07

 Q-Chem warning in module stvman/mkSTV.C, line 318:

 Overlap eigenvalue is smaller than square root of threshold
 Use THRESH >= 12 to get rid of this warning

 Linear dependence detected in AO basis
 Tighter screening thresholds may be required for diffuse basis sets
 Use S2THRESH > 14 and THRESH = 14 in case of SCF convergence issues
 Number of orthogonalized atomic orbitals = 396
 Maximum deviation from orthogonality = 1.901E-10

 Scale SEOQF with 1.000000e-01/1.000000e-01/1.000000e-01

 Standard Electronic Orientation quadrupole field applied
 Nucleus-field energy     =    -0.0000000411 hartrees
 Guess from superposition of atomic densities
 Warning:  Energy on first SCF cycle will be non-variational
 SAD guess density has 228.000000 electrons

 -----------------------------------------------------------------------
  General SCF calculation program by
  Eric Jon Sundstrom, Paul Horn, Yuezhi Mao, Dmitri Zuev, Alec White,
  David Stuck, Shaama M.S., Shane Yost, Joonho Lee, David Small,
  Daniel Levine, Susi Lehtola, Hugh Burton, Evgeny Epifanovsky,
  Bang C. Huynh
 -----------------------------------------------------------------------
 Exchange:     0.2000 Hartree-Fock + 0.0800 Slater + 0.7200 B88
 Correlation:  0.1900 VWN1RPA + 0.8100 LYP
 Using SG-1 standard quadrature grid
 using 4 threads for integral computing
 -------------------------------------------------------
 OpenMP Integral computing Module                
 Release: version 2.0, May 2017, Q-Chem Inc. Pleasanton 
 -------------------------------------------------------
 A restricted SCF calculation will be
 performed using DIIS
 SCF converges when DIIS error is below 1.0e-08
 ---------------------------------------
  Cycle       Energy         DIIS error
 ---------------------------------------
    1  -15793.6051798137      2.96e-02  
    2  -15791.0018975690      1.98e-03  
    3  -15790.9449704497      2.55e-03  
    4  -15791.0290267201      8.64e-04  
    5  -15791.0452352603      1.45e-04  
    6  -15791.0454343539      8.62e-05  
    7  -15791.0455748486      2.45e-05  
    8  -15791.0455857697      4.53e-06  
    9  -15791.0455860740      1.61e-06  
   10  -15791.0455861153      5.70e-07  
   11  -15791.0455861200      9.91e-08  
   12  -15791.0455861198      3.43e-08  
   13  -15791.0455861211      1.20e-08  
   14  -15791.0455861240      3.33e-09  Convergence criterion met
 ---------------------------------------
 SCF time:   CPU 265.70s  wall 70.00s 
 SCF   energy in the final basis set =   -15791.0455861240
 Total energy in the final basis set =   -15791.0455861240

 --------------------------------------------------------------

                    Orbital Energies (a.u.)
 --------------------------------------------------------------

 Alpha MOs
 -- Occupied --
********-482.8578-482.8571-482.8570-176.3190-165.7228-165.7206-165.7204
********-101.5828 -62.5107 -62.5101 -62.5100 -56.3314 -56.3308 -56.3307
-56.3273 -56.3268 -56.3267 -56.3266 -56.3263 -56.3262 -35.8156 -31.3089
-31.3029 -31.3023 -22.9594 -22.9581 -22.9576 -22.9534 -22.9534 -10.2860
-10.2860 -10.2788 -10.2785 -10.2785 -10.2681  -9.4981  -9.4981  -8.7196
 -8.7191  -8.7190  -7.2630  -7.2628  -7.2530  -7.2530  -7.2520  -7.2519
 -6.5519  -6.5513  -6.5512  -6.5381  -6.5376  -6.5375  -6.5369  -6.5365
 -6.5364  -6.3654  -4.7783  -4.7633  -4.7621  -2.6626  -2.6620  -2.6620
 -2.6590  -2.6585  -2.6583  -2.6581  -2.6576  -2.6575  -2.6470  -2.6469
 -2.6466  -2.6466  -2.6465  -2.6465  -2.0443  -2.0397  -2.0388  -2.0258
 -2.0256  -0.9663  -0.9218  -0.8883  -0.8494  -0.8475  -0.8069  -0.7683
 -0.7442  -0.6876  -0.6337  -0.6175  -0.5615  -0.5235  -0.4769  -0.4724
 -0.4708  -0.4401  -0.4192  -0.4090  -0.3984  -0.3910  -0.3583  -0.3568
 -0.3466  -0.3445  -0.3371  -0.3137  -0.3137  -0.3025  -0.3022  -0.2684
 -0.2620  -0.2594
 -- Virtual --
 -0.0939  -0.0690  -0.0662  -0.0439  -0.0291  -0.0090  -0.0045   0.0154
  0.0173   0.0233   0.0266   0.0386   0.0422   0.0564   0.0593   0.0596
  0.0627   0.0698   0.0699   0.0711   0.0723   0.0866   0.0946   0.0951
  0.0974   0.1020   0.1044   0.1167   0.1195   0.1280   0.1375   0.1451
  0.1526   0.1545   0.1595   0.1651   0.1686   0.1767   0.1817   0.1860
  0.1944   0.1986   0.2049   0.2081   0.2213   0.2232   0.2265   0.2398
  0.2401   0.2421   0.2634   0.2637   0.2751   0.2777   0.2802   0.2853
  0.2958   0.3412   0.3550   0.3622   0.3891   0.3939   0.3945   0.4151
  0.4166   0.4220   0.4283   0.4309   0.4477   0.4505   0.4508   0.4511
  0.4543   0.4746   0.4761   0.4913   0.4922   0.5068   0.5080   0.5135
  0.5204   0.5264   0.5344   0.5436   0.5467   0.5559   0.5559   0.5619
  0.5653   0.5722   0.5852   0.6001   0.6033   0.6135   0.6226   0.6760
  0.6788   0.6859   0.7024   0.7140   0.7245   0.7277   0.7429   0.7478
  0.7746   0.7893   0.7925   0.8229   0.8244   0.8310   0.8359   0.8369
  0.8433   0.8449   0.8502   0.8533   0.8887   0.9088   0.9198   0.9290
  0.9422   0.9427   0.9503   0.9873   1.0058   1.0098   1.0793   1.0842
  1.0921   1.1070   1.1392   1.1942   1.2125   1.2397   1.2416   1.2434
  1.2480   1.2679   1.2888   1.3547   1.3659   1.4172   1.4355   1.4491
  1.4716   1.4903   1.5566   1.5937   1.6190   1.7268   1.7387   1.7557
  1.7685   1.8236   1.8295   1.8481   1.8492   1.9123   2.0046   2.0050
  2.0308   2.0338   2.0703   2.1016   2.1191   2.1327   2.1823   2.2115
  2.2211   2.2488   2.2625   2.2694   2.2913   2.3001   2.3060   2.3227
  2.3400   2.4280   2.4794   2.4803   2.5690   2.5774   2.5907   2.7162
  2.7264   2.8275   2.8362   2.8511   2.9507   3.0307   3.0483   3.0743
  3.0771   3.1849   3.2150   3.4097   3.4558   3.6548   3.8197   3.8585
  3.9515   3.9867   3.9913   3.9922   3.9923   4.0085   4.0511   4.0645
  4.0652   4.0675   4.0782   4.1078   4.1334   4.2420   4.2450   4.2641
  4.2808   4.3998   4.4086   4.4103   4.5480   4.8174   6.0258   6.1227
  6.1652   6.7210   6.7763   6.7811   7.5463   7.5471   7.5689   7.6370
  7.6751   7.6758   7.7327   7.7521   7.7592   9.7585   9.8000  23.1834
 23.7819  23.7842  23.9428  23.9502  24.0293  25.8137  25.8310  26.2037
 26.2506  26.6437  26.6679  27.9338  28.3602  28.4289  28.4353  28.5277
 28.5548  28.5574  28.6240  28.7305  47.9768  48.0262  48.0301 127.8976
127.9557 127.9782 151.7187 215.7486 215.7976 289.7430 289.7438 289.7661
289.8393 289.8714 289.8734 289.9620 289.9750 289.97961020.78681020.8498
********1901.8844
 --------------------------------------------------------------

          Ground-State Mulliken Net Atomic Charges

     Atom                 Charge (a.u.)
  ----------------------------------------
      1 C                    -0.063936
      2 C                     0.116473
      3 C                    -0.073875
      4 C                    -0.178238
      5 C                    -0.103564
      6 C                    -0.186920
      7 Cl                    0.559012
      8 Br                   -0.228861
      9 Cl                    0.558638
     10 Br                   -0.249721
     11 I                     0.099519
     12 Br                   -0.248528
  ----------------------------------------
  Sum of atomic charges =     0.000000

 -----------------------------------------------------------------
                    Cartesian Multipole Moments
 -----------------------------------------------------------------
    Charge (ESU x 10^10)
                -0.0000
    Dipole Moment (Debye)
         X       0.3947      Y      -0.0000      Z      -0.2299
       Tot       0.4568
    Quadrupole Moments (Debye-Ang)
        XX    -135.9620     XY      -0.0000     YY    -143.2909
        XZ      -1.7466     YZ       0.0000     ZZ    -139.2491
    Octopole Moments (Debye-Ang^2)
       XXX    -633.1134    XXY      -0.0000    XYY    -225.6150
       YYY      -0.0000    XXZ     -70.6837    XYZ       0.0000
       YYZ     -69.6051    XZZ    -216.6780    YZZ       0.0000
       ZZZ    -213.0018
    Hexadecapole Moments (Debye-Ang^3)
      XXXX   -5826.6106   XXXY      -0.0000   XXYY   -1084.0617
      XYYY      -0.0000   YYYY    -176.6057   XXXZ    -112.6724
      XXYZ      -0.0000   XYYZ     -23.7876   YYYZ       0.0000
      XXZZ   -1557.4215   XYZZ      -0.0000   YYZZ    -663.5745
      XZZZ     -88.7720   YZZZ       0.0000   ZZZZ   -3570.7267
 -----------------------------------------------------------------
 Calculating analytic gradient of the SCF energy
 Gradient of SCF Energy
            1           2           3           4           5           6
    1   0.0007707   0.0031920  -0.0005782  -0.0020357  -0.0001067  -0.0005520
    2   0.0000000  -0.0000000   0.0000000   0.0000000  -0.0000000   0.0000000
    3   0.0009310  -0.0018422  -0.0011084  -0.0004236  -0.0008609   0.0013489
            7           8           9          10          11          12
    1   0.0077090   0.0032938   0.0002823  -0.0019526  -0.0148933   0.0048706
    2   0.0000000   0.0000000   0.0000000   0.0000000  -0.0000000  -0.0000000
    3   0.0042249  -0.0019146  -0.0082828  -0.0069838   0.0093632   0.0055482
 Max gradient component =       1.489E-02
 RMS gradient           =       4.085E-03
 Gradient time:  CPU 88.67 s  wall 22.27 s
 Geometry Optimization Parameters
   NAtoms,    NIC,     NZ,  NCons,   NDum,   NFix, NCnnct, MaxDiis
       12      78      12       0       0       0       0       0


** GEOMETRY OPTIMIZATION IN DELOCALIZED INTERNAL COORDINATES **
   Searching for a Minimum

   Optimization Cycle:   1

                       Coordinates (Angstroms)
     ATOM                X               Y               Z
      1  C         0.0000000000    0.0000000000    0.0000000000
      2  C         0.0000000000    0.0000000000    1.3948300000
      3  C         1.2079582140    0.0000000000    2.0922450000
      4  C         2.4159164279    0.0000000000    1.3948300000
      5  C         2.4159164279    0.0000000000    0.0000000000
      6  C         1.2079582140    0.0000000000   -0.6974150000
      7  Cl       -1.4903431174    0.0000000000   -0.8604500000
      8  Br       -1.6373769104    0.0000000000    2.3401700000
      9  Cl        1.2079582140    0.0000000000    3.8131450000
     10  Br        4.0532933383    0.0000000000    2.3401700000
     11  I         4.2162619988    0.0000000000   -1.0394300000
     12  Br        1.2079582140    0.0000000000   -2.5880950000
   Point Group: c1    Number of degrees of freedom:    30


   Energy is -15791.045586124


 Attempting to generate delocalized internal coordinates
 Initial Hessian constructed with Jon Baker's OPTIMIZE code

 21 Hessian modes will be used to form the next step
  Hessian Eigenvalues:
     0.124424    0.201019    0.201019    0.201019    0.250000    0.250000
     0.250000    0.250000    0.250000    0.250000    0.250000    0.250000
     0.250000    0.334879    0.334879    0.426727    0.426727    0.464882
     0.464882    0.464882    0.464882

 Minimum search - taking simple RFO step
 Searching for Lamda that Minimizes Along All modes
 Value Taken    Lamda =  -0.00606653
 Step Taken.  Stepsize is  0.173181

                             Maximum     Tolerance    Cnvgd?
         Gradient           0.030736      0.000300      NO
         Displacement       0.097578      0.001200      NO
         Energy change     *********      0.000001      NO


 New Cartesian Coordinates Obtained by Inverse Iteration

 Displacement from previous Coordinates is:  0.296877
 ----------------------------------------------------------------
             Standard Nuclear Orientation (Angstroms)
    I     Atom           X                Y                Z
 ----------------------------------------------------------------
    1      C      -0.0028026965     0.0000000000    -0.0029144333
    2      C      -0.0050253371     0.0000000000     1.3979096618
    3      C       1.2096190852     0.0000000000     2.0964044001
    4      C       2.4280073927     0.0000000000     1.3979800593
    5      C       2.4432266158     0.0000000000    -0.0138675002
    6      C       1.2125555719     0.0000000000    -0.7059532394
    7      Cl     -1.5055617419     0.0000000000    -0.8691406320
    8      Br     -1.6508853428     0.0000000000     2.3480275333
    9      Cl      1.2050261430     0.0000000000     3.8301536383
   10      Br      4.0349039368     0.0000000000     2.4191599309
   11      I       4.2997834387     0.0000000000    -1.0984606440
   12      Br      1.1366539554     0.0000000000    -2.6092987747
 ----------------------------------------------------------------
 Nuclear Repulsion Energy =        3025.93472614 hartrees
 There are      114 alpha and      114 beta electrons
 Applying Cartesian multipole field
    Component          Value
    ---------          -----
     (2,0,0)        1.00000E-11
     (0,2,0)        2.00000E-11
     (0,0,2)       -3.00000E-11
 Nucleus-field energy     =    -0.0000000430 hartrees
 Requested basis set is 6-311++G(d,p)
 There are 143 shells and 398 basis functions
 A cutoff of  1.0D-11 yielded   6495 shell pairs
 There are     56603 function pairs (     62477 Cartesian)
 Smallest overlap matrix eigenvalue = 4.00E-07

 Q-Chem warning in module stvman/mkSTV.C, line 318:

 Overlap eigenvalue is smaller than square root of threshold
 Use THRESH >= 12 to get rid of this warning

 Linear dependence detected in AO basis
 Tighter screening thresholds may be required for diffuse basis sets
 Use S2THRESH > 14 and THRESH = 14 in case of SCF convergence issues
 Number of orthogonalized atomic orbitals = 396
 Maximum deviation from orthogonality = 1.223E-10
 Guess MOs from SCF MO coefficient file

 -----------------------------------------------------------------------
  General SCF calculation program by
  Eric Jon Sundstrom, Paul Horn, Yuezhi Mao, Dmitri Zuev, Alec White,
  David Stuck, Shaama M.S., Shane Yost, Joonho Lee, David Small,
  Daniel Levine, Susi Lehtola, Hugh Burton, Evgeny Epifanovsky,
  Bang C. Huynh
 -----------------------------------------------------------------------
 Exchange:     0.2000 Hartree-Fock + 0.0800 Slater + 0.7200 B88
 Correlation:  0.1900 VWN1RPA + 0.8100 LYP
 Using SG-1 standard quadrature grid
 using 4 threads for integral computing
 -------------------------------------------------------
 OpenMP Integral computing Module                
 Release: version 2.0, May 2017, Q-Chem Inc. Pleasanton 
 -------------------------------------------------------
 A restricted SCF calculation will be
 performed using DIIS
 SCF converges when DIIS error is below 1.0e-08
 ---------------------------------------
  Cycle       Energy         DIIS error
 ---------------------------------------
    1  -15791.0438806521      5.26e-04  
    2  -15791.0459891683      2.51e-04  
    3  -15791.0438168901      4.05e-04  
    4  -15791.0473209968      3.37e-05  
    5  -15791.0473395519      1.33e-05  
    6  -15791.0473427189      4.45e-06  
    7  -15791.0473430247      1.95e-06  
    8  -15791.0473430978      3.68e-07  
    9  -15791.0473431008      9.32e-08  
   10  -15791.0473431017      3.87e-08  
   11  -15791.0473431018      1.19e-08  
   12  -15791.0473431001      2.83e-09  Convergence criterion met
 ---------------------------------------
 SCF time:   CPU 231.41s  wall 61.00s 
 SCF   energy in the final basis set =   -15791.0473431001
 Total energy in the final basis set =   -15791.0473431001

 --------------------------------------------------------------

                    Orbital Energies (a.u.)
 --------------------------------------------------------------

 Alpha MOs
 -- Occupied --
********-482.8586-482.8575-482.8573-176.3219-165.7258-165.7235-165.7233
********-101.5834 -62.5114 -62.5104 -62.5101 -56.3322 -56.3311 -56.3309
-56.3280 -56.3276 -56.3270 -56.3267 -56.3266 -56.3263 -35.8183 -31.3119
-31.3054 -31.3049 -22.9622 -22.9608 -22.9605 -22.9559 -22.9559 -10.2892
-10.2892 -10.2838 -10.2837 -10.2821 -10.2769  -9.4984  -9.4983  -8.7202
 -8.7192  -8.7190  -7.2634  -7.2632  -7.2533  -7.2532  -7.2523  -7.2522
 -6.5526  -6.5515  -6.5513  -6.5387  -6.5377  -6.5375  -6.5374  -6.5366
 -6.5364  -6.3675  -4.7807  -4.7651  -4.7641  -2.6632  -2.6621  -2.6621
 -2.6597  -2.6587  -2.6586  -2.6583  -2.6577  -2.6575  -2.6476  -2.6475
 -2.6467  -2.6466  -2.6465  -2.6464  -2.0461  -2.0418  -2.0409  -2.0274
 -2.0272  -0.9615  -0.9186  -0.8819  -0.8480  -0.8436  -0.8050  -0.7650
 -0.7432  -0.6828  -0.6315  -0.6194  -0.5568  -0.5219  -0.4759  -0.4688
 -0.4685  -0.4387  -0.4174  -0.4071  -0.3965  -0.3865  -0.3591  -0.3582
 -0.3449  -0.3445  -0.3325  -0.3136  -0.3110  -0.3020  -0.3018  -0.2691
 -0.2658  -0.2642
 -- Virtual --
 -0.1021  -0.0724  -0.0684  -0.0531  -0.0322  -0.0164  -0.0056   0.0137
  0.0141   0.0227   0.0259   0.0389   0.0420   0.0565   0.0577   0.0596
  0.0635   0.0671   0.0682   0.0698   0.0707   0.0868   0.0930   0.0950
  0.0971   0.1006   0.1041   0.1159   0.1188   0.1286   0.1366   0.1443
  0.1509   0.1552   0.1608   0.1633   0.1658   0.1757   0.1813   0.1848
  0.1915   0.1917   0.2004   0.2052   0.2209   0.2230   0.2236   0.2347
  0.2399   0.2426   0.2629   0.2644   0.2742   0.2756   0.2778   0.2851
  0.2896   0.3427   0.3528   0.3644   0.3856   0.3982   0.3997   0.4123
  0.4147   0.4207   0.4207   0.4243   0.4441   0.4502   0.4516   0.4518
  0.4556   0.4713   0.4785   0.4834   0.4912   0.5039   0.5084   0.5114
  0.5198   0.5241   0.5309   0.5387   0.5428   0.5445   0.5560   0.5576
  0.5623   0.5691   0.5849   0.5886   0.6017   0.6082   0.6096   0.6670
  0.6752   0.6831   0.6912   0.7075   0.7224   0.7260   0.7336   0.7471
  0.7711   0.7785   0.7939   0.8235   0.8257   0.8266   0.8315   0.8386
  0.8410   0.8434   0.8492   0.8511   0.8860   0.9045   0.9166   0.9251
  0.9346   0.9398   0.9462   0.9796   0.9997   1.0018   1.0686   1.0792
  1.0888   1.1021   1.1332   1.1944   1.2055   1.2334   1.2356   1.2370
  1.2394   1.2622   1.2820   1.3461   1.3576   1.4154   1.4252   1.4413
  1.4597   1.4625   1.5473   1.5826   1.6095   1.7213   1.7286   1.7406
  1.7597   1.8140   1.8203   1.8369   1.8424   1.9026   2.0029   2.0041
  2.0195   2.0299   2.0614   2.0923   2.1072   2.1339   2.1670   2.2035
  2.2120   2.2450   2.2481   2.2676   2.2779   2.2837   2.3019   2.3048
  2.3279   2.4236   2.4711   2.4725   2.5595   2.5719   2.5824   2.7132
  2.7209   2.8244   2.8303   2.8346   2.9434   3.0175   3.0367   3.0504
  3.0625   3.1643   3.1973   3.3968   3.4358   3.6285   3.8033   3.8457
  3.9532   3.9829   3.9911   3.9914   4.0005   4.0015   4.0356   4.0616
  4.0635   4.0650   4.0797   4.1002   4.1227   4.2329   4.2352   4.2550
  4.2684   4.3999   4.4051   4.4079   4.5081   4.7906   6.0192   6.1103
  6.1412   6.7102   6.7723   6.7767   7.5457   7.5461   7.5662   7.6333
  7.6667   7.6777   7.7230   7.7439   7.7517   9.7515   9.7939  23.1816
 23.7548  23.7555  23.9051  23.9064  23.9820  25.8127  25.8294  26.2024
 26.2454  26.6255  26.6521  27.9070  28.3538  28.4127  28.4245  28.5249
 28.5505  28.5505  28.6135  28.7191  47.9702  48.0236  48.0269 127.8917
127.9461 127.9643 151.6946 215.7410 215.7907 289.7420 289.7422 289.7630
289.8347 289.8629 289.8736 289.9523 289.9666 289.97251020.77881020.8466
********1901.8591
 --------------------------------------------------------------

          Ground-State Mulliken Net Atomic Charges

     Atom                 Charge (a.u.)
  ----------------------------------------
      1 C                    -0.149791
      2 C                     0.116240
      3 C                    -0.161008
      4 C                    -0.202089
      5 C                     0.093816
      6 C                    -0.206202
      7 Cl                    0.559887
      8 Br                   -0.231457
      9 Cl                    0.560314
     10 Br                   -0.243358
     11 I                     0.107596
     12 Br                   -0.243948
  ----------------------------------------
  Sum of atomic charges =     0.000000

 -----------------------------------------------------------------
                    Cartesian Multipole Moments
 -----------------------------------------------------------------
    Charge (ESU x 10^10)
                -0.0000
    Dipole Moment (Debye)
         X       0.3579      Y       0.0000      Z      -0.2115
       Tot       0.4157
    Quadrupole Moments (Debye-Ang)
        XX    -135.9743     XY       0.0000     YY    -143.6677
        XZ      -1.7074     YZ      -0.0000     ZZ    -138.9597
    Octopole Moments (Debye-Ang^2)
       XXX    -634.3368    XXY       0.0000    XYY    -226.8852
       YYY       0.0000    XXZ     -71.4821    XYZ      -0.0000
       YYZ     -69.2045    XZZ    -216.3355    YZZ      -0.0000
       ZZZ    -210.1798
    Hexadecapole Moments (Debye-Ang^3)
      XXXX   -5921.3816   XXXY       0.0000   XXYY   -1103.6679
      XYYY       0.0000   YYYY    -177.4938   XXXZ    -121.5740
      XXYZ      -0.0000   XYYZ     -21.6217   YYYZ      -0.0000
      XXZZ   -1578.8837   XYZZ       0.0000   YYZZ    -679.6875
      XZZZ     -71.4587   YZZZ      -0.0000   ZZZZ   -3651.9729
 -----------------------------------------------------------------
 Calculating analytic gradient of the SCF energy
 Gradient of SCF Energy
            1           2           3           4           5           6
    1  -0.0016345   0.0008151  -0.0000074  -0.0013612   0.0035824  -0.0044029
    2  -0.0000000   0.0000000  -0.0000000  -0.0000000   0.0000000  -0.0000000
    3  -0.0008571  -0.0005240   0.0020128   0.0046743  -0.0023003  -0.0010190
            7           8           9          10          11          12
    1   0.0022338  -0.0007113   0.0014508  -0.0012521   0.0047022  -0.0034150
    2   0.0000000   0.0000000   0.0000000  -0.0000000  -0.0000000  -0.0000000
    3  -0.0004969   0.0004729  -0.0017155   0.0036650  -0.0033167  -0.0005957
 Max gradient component =       4.702E-03
 RMS gradient           =       1.985E-03
 Gradient time:  CPU 86.38 s  wall 21.70 s
 Geometry Optimization Parameters
   NAtoms,    NIC,     NZ,  NCons,   NDum,   NFix, NCnnct, MaxDiis
       12      78      12       0       0       0       0       0

 Cartesian Hessian Update
 Hessian updated using BFGS update


** GEOMETRY OPTIMIZATION IN DELOCALIZED INTERNAL COORDINATES **
   Searching for a Minimum

   Optimization Cycle:   2

                       Coordinates (Angstroms)
     ATOM                X               Y               Z
      1  C        -0.0028026965    0.0000000000   -0.0029144333
      2  C        -0.0050253371    0.0000000000    1.3979096618
      3  C         1.2096190852    0.0000000000    2.0964044001
      4  C         2.4280073927    0.0000000000    1.3979800593
      5  C         2.4432266158    0.0000000000   -0.0138675002
      6  C         1.2125555719    0.0000000000   -0.7059532394
      7  Cl       -1.5055617419    0.0000000000   -0.8691406320
      8  Br       -1.6508853428    0.0000000000    2.3480275333
      9  Cl        1.2050261430    0.0000000000    3.8301536383
     10  Br        4.0349039368    0.0000000000    2.4191599309
     11  I         4.2997834387    0.0000000000   -1.0984606440
     12  Br        1.1366539554    0.0000000000   -2.6092987747
   Point Group: c1    Number of degrees of freedom:    30


   Energy is -15791.047343100

 Hessian updated using BFGS update

 11 Hessian modes will be used to form the next step
  Hessian Eigenvalues:
     0.131090    0.198989    0.201045    0.246577    0.308706    0.321816
     0.334883    0.426722    0.436776    0.457116    0.539985

 Minimum search - taking simple RFO step
 Searching for Lamda that Minimizes Along All modes
 Value Taken    Lamda =  -0.00096823
 Step Taken.  Stepsize is  0.049921

                             Maximum     Tolerance    Cnvgd?
         Gradient           0.017472      0.000300      NO
         Displacement       0.039757      0.001200      NO
         Energy change     -0.001757      0.000001      NO


 New Cartesian Coordinates Obtained by Inverse Iteration

 Displacement from previous Coordinates is:  0.120657
 ----------------------------------------------------------------
             Standard Nuclear Orientation (Angstroms)
    I     Atom           X                Y                Z
 ----------------------------------------------------------------
    1      C      -0.0055825105     0.0000000000    -0.0033584344
    2      C      -0.0060324916     0.0000000000     1.3983043444
    3      C       1.2085803586     0.0000000000     2.0984578309
    4      C       2.4265219563     0.0000000000     1.3963811068
    5      C       2.4343463835     0.0000000000    -0.0089320869
    6      C       1.2125116511     0.0000000000    -0.7048804881
    7      Cl     -1.5168056513     0.0000000000    -0.8602404376
    8      Br     -1.6511156846     0.0000000000     2.3477253871
    9      Cl      1.1932069173     0.0000000000     3.8348468161
   10      Br      4.0539908097     0.0000000000     2.3826815582
   11      I       4.2827070986     0.0000000000    -1.0821735560
   12      Br      1.1731721841     0.0000000000    -2.6088120404
 ----------------------------------------------------------------
 Nuclear Repulsion Energy =        3033.99821872 hartrees
 There are      114 alpha and      114 beta electrons
 Applying Cartesian multipole field
    Component          Value
    ---------          -----
     (2,0,0)        1.00000E-11
     (0,2,0)        2.00000E-11
     (0,0,2)       -3.00000E-11
 Nucleus-field energy     =    -0.0000000421 hartrees
 Requested basis set is 6-311++G(d,p)
 There are 143 shells and 398 basis functions
 A cutoff of  1.0D-11 yielded   6495 shell pairs
 There are     56605 function pairs (     62480 Cartesian)
 Smallest overlap matrix eigenvalue = 3.92E-07

 Q-Chem warning in module stvman/mkSTV.C, line 318:

 Overlap eigenvalue is smaller than square root of threshold
 Use THRESH >= 12 to get rid of this warning

 Linear dependence detected in AO basis
 Tighter screening thresholds may be required for diffuse basis sets
 Use S2THRESH > 14 and THRESH = 14 in case of SCF convergence issues
 Number of orthogonalized atomic orbitals = 396
 Maximum deviation from orthogonality = 1.000E-10
 Guess MOs from SCF MO coefficient file

 -----------------------------------------------------------------------
  General SCF calculation program by
  Eric Jon Sundstrom, Paul Horn, Yuezhi Mao, Dmitri Zuev, Alec White,
  David Stuck, Shaama M.S., Shane Yost, Joonho Lee, David Small,
  Daniel Levine, Susi Lehtola, Hugh Burton, Evgeny Epifanovsky,
  Bang C. Huynh
 -----------------------------------------------------------------------
 Exchange:     0.2000 Hartree-Fock + 0.0800 Slater + 0.7200 B88
 Correlation:  0.1900 VWN1RPA + 0.8100 LYP
 Using SG-1 standard quadrature grid
 using 4 threads for integral computing
 -------------------------------------------------------
 OpenMP Integral computing Module                
 Release: version 2.0, May 2017, Q-Chem Inc. Pleasanton 
 -------------------------------------------------------
 A restricted SCF calculation will be
 performed using DIIS
 SCF converges when DIIS error is below 1.0e-08
 ---------------------------------------
  Cycle       Energy         DIIS error
 ---------------------------------------
    1  -15791.0472136233      1.92e-04  
    2  -15791.0476765712      7.08e-05  
    3  -15791.0474493960      1.25e-04  
    4  -15791.0477765430      1.39e-05  
    5  -15791.0477801627      4.64e-06  
    6  -15791.0477805531      1.05e-06  
    7  -15791.0477805723      2.86e-07  
    8  -15791.0477805734      1.14e-07  
    9  -15791.0477805737      5.94e-08  
   10  -15791.0477805734      8.91e-09  Convergence criterion met
 ---------------------------------------
 SCF time:   CPU 197.93s  wall 52.00s 
 SCF   energy in the final basis set =   -15791.0477805734
 Total energy in the final basis set =   -15791.0477805734

 --------------------------------------------------------------

                    Orbital Energies (a.u.)
 --------------------------------------------------------------

 Alpha MOs
 -- Occupied --
********-482.8585-482.8577-482.8575-176.3211-165.7250-165.7227-165.7225
********-101.5836 -62.5113 -62.5106 -62.5104 -56.3321 -56.3313 -56.3311
-56.3279 -56.3275 -56.3272 -56.3270 -56.3268 -56.3266 -35.8175 -31.3111
-31.3047 -31.3042 -22.9615 -22.9601 -22.9597 -22.9552 -22.9552 -10.2898
-10.2898 -10.2834 -10.2834 -10.2821 -10.2748  -9.4985  -9.4985  -8.7202
 -8.7194  -8.7192  -7.2635  -7.2633  -7.2534  -7.2533  -7.2525  -7.2523
 -6.5525  -6.5517  -6.5515  -6.5386  -6.5379  -6.5377  -6.5374  -6.5369
 -6.5366  -6.3669  -4.7800  -4.7646  -4.7635  -2.6632  -2.6624  -2.6623
 -2.6596  -2.6589  -2.6587  -2.6585  -2.6580  -2.6578  -2.6476  -2.6475
 -2.6470  -2.6468  -2.6467  -2.6466  -2.0455  -2.0412  -2.0403  -2.0269
 -2.0267  -0.9613  -0.9173  -0.8836  -0.8474  -0.8446  -0.8053  -0.7657
 -0.7435  -0.6835  -0.6325  -0.6185  -0.5574  -0.5218  -0.4761  -0.4687
 -0.4687  -0.4391  -0.4179  -0.4064  -0.3961  -0.3878  -0.3586  -0.3572
 -0.3456  -0.3441  -0.3345  -0.3136  -0.3130  -0.3020  -0.3018  -0.2691
 -0.2642  -0.2639
 -- Virtual --
 -0.1013  -0.0716  -0.0689  -0.0515  -0.0325  -0.0150  -0.0056   0.0132
  0.0135   0.0227   0.0256   0.0388   0.0420   0.0565   0.0576   0.0595
  0.0632   0.0673   0.0681   0.0701   0.0706   0.0866   0.0926   0.0941
  0.0971   0.1010   0.1039   0.1160   0.1185   0.1280   0.1365   0.1446
  0.1512   0.1549   0.1601   0.1640   0.1661   0.1761   0.1814   0.1850
  0.1920   0.1941   0.2016   0.2062   0.2203   0.2231   0.2231   0.2365
  0.2396   0.2415   0.2635   0.2639   0.2745   0.2757   0.2781   0.2851
  0.2906   0.3416   0.3527   0.3633   0.3857   0.3957   0.3974   0.4130
  0.4149   0.4201   0.4232   0.4262   0.4445   0.4495   0.4504   0.4520
  0.4553   0.4707   0.4796   0.4851   0.4905   0.5038   0.5084   0.5117
  0.5198   0.5243   0.5305   0.5402   0.5430   0.5450   0.5569   0.5579
  0.5619   0.5701   0.5841   0.5927   0.6013   0.6099   0.6117   0.6686
  0.6750   0.6837   0.6940   0.7078   0.7218   0.7257   0.7362   0.7480
  0.7717   0.7781   0.7943   0.8238   0.8260   0.8275   0.8300   0.8377
  0.8421   0.8429   0.8494   0.8513   0.8845   0.9041   0.9171   0.9246
  0.9350   0.9397   0.9449   0.9819   0.9980   1.0027   1.0703   1.0793
  1.0885   1.1012   1.1337   1.1903   1.2060   1.2340   1.2368   1.2395
  1.2396   1.2613   1.2800   1.3478   1.3595   1.4131   1.4295   1.4438
  1.4621   1.4678   1.5497   1.5832   1.6071   1.7221   1.7289   1.7448
  1.7574   1.8143   1.8209   1.8404   1.8408   1.9031   2.0031   2.0038
  2.0204   2.0300   2.0610   2.0941   2.1107   2.1295   2.1702   2.2041
  2.2094   2.2459   2.2489   2.2674   2.2806   2.2870   2.2993   2.3065
  2.3281   2.4236   2.4701   2.4707   2.5592   2.5724   2.5825   2.7129
  2.7217   2.8242   2.8308   2.8365   2.9429   3.0192   3.0379   3.0533
  3.0611   3.1666   3.1963   3.3958   3.4395   3.6304   3.8076   3.8439
  3.9526   3.9838   3.9910   3.9912   3.9968   4.0027   4.0404   4.0619
  4.0630   4.0649   4.0776   4.1012   4.1241   4.2343   4.2374   4.2540
  4.2710   4.3996   4.4055   4.4078   4.5161   4.7946   6.0207   6.1122
  6.1450   6.7119   6.7718   6.7771   7.5455   7.5462   7.5664   7.6335
  7.6698   7.6747   7.7241   7.7447   7.7519   9.7507   9.7925  23.1806
 23.7539  23.7624  23.9043  23.9168  23.9864  25.8117  25.8285  26.1967
 26.2398  26.6239  26.6508  27.9124  28.3553  28.4159  28.4262  28.5256
 28.5514  28.5520  28.6159  28.7213  47.9707  48.0230  48.0271 127.8931
127.9478 127.9670 151.6995 215.7401 215.7892 289.7418 289.7423 289.7632
289.8351 289.8663 289.8705 289.9533 289.9675 289.97251020.77941020.8458
********1901.8642
 --------------------------------------------------------------

          Ground-State Mulliken Net Atomic Charges

     Atom                 Charge (a.u.)
  ----------------------------------------
      1 C                    -0.109950
      2 C                     0.087392
      3 C                    -0.118390
      4 C                    -0.195860
      5 C                     0.036018
      6 C                    -0.203395
      7 Cl                    0.559524
      8 Br                   -0.231950
      9 Cl                    0.559505
     10 Br                   -0.243855
     11 I                     0.104899
     12 Br                   -0.243938
  ----------------------------------------
  Sum of atomic charges =     0.000000

 -----------------------------------------------------------------
                    Cartesian Multipole Moments
 -----------------------------------------------------------------
    Charge (ESU x 10^10)
                -0.0000
    Dipole Moment (Debye)
         X       0.3822      Y       0.0000      Z      -0.2206
       Tot       0.4413
    Quadrupole Moments (Debye-Ang)
        XX    -135.8324     XY       0.0000     YY    -143.6332
        XZ      -1.8478     YZ      -0.0000     ZZ    -139.1631
    Octopole Moments (Debye-Ang^2)
       XXX    -634.0013    XXY       0.0000    XYY    -226.8939
       YYY       0.0000    XXZ     -71.1904    XYZ      -0.0000
       YYZ     -69.2401    XZZ    -217.0371    YZZ       0.0000
       ZZZ    -211.1872
    Hexadecapole Moments (Debye-Ang^3)
      XXXX   -5914.3785   XXXY       0.0000   XXYY   -1103.1764
      XYYY       0.0000   YYYY    -177.4060   XXXZ    -111.6620
      XXYZ      -0.0000   XYYZ     -20.1035   YYYZ      -0.0000
      XXZZ   -1579.1872   XYZZ       0.0000   YYZZ    -675.7155
      XZZZ     -74.3883   YZZZ      -0.0000   ZZZZ   -3632.2632
 -----------------------------------------------------------------
 Calculating analytic gradient of the SCF energy
 Gradient of SCF Energy
            1           2           3           4           5           6
    1  -0.0016061   0.0000680  -0.0005370   0.0001360   0.0011371  -0.0000396
    2   0.0000000  -0.0000000   0.0000000   0.0000000  -0.0000000  -0.0000000
    3  -0.0001572  -0.0001215   0.0015092   0.0001181  -0.0005844  -0.0002018
            7           8           9          10          11          12
    1  -0.0003880  -0.0002440  -0.0009042   0.0009841   0.0007429   0.0006507
    2  -0.0000000  -0.0000000   0.0000000   0.0000000  -0.0000000   0.0000000
    3   0.0008455   0.0001322  -0.0001632  -0.0002659  -0.0003292  -0.0007819
 Max gradient component =       1.606E-03
 RMS gradient           =       5.632E-04
 Gradient time:  CPU 87.05 s  wall 21.87 s
 Geometry Optimization Parameters
   NAtoms,    NIC,     NZ,  NCons,   NDum,   NFix, NCnnct, MaxDiis
       12      78      12       0       0       0       0       0

 Cartesian Hessian Update
 Hessian updated using BFGS update


** GEOMETRY OPTIMIZATION IN DELOCALIZED INTERNAL COORDINATES **
   Searching for a Minimum

   Optimization Cycle:   3

                       Coordinates (Angstroms)
     ATOM                X               Y               Z
      1  C        -0.0055825105    0.0000000000   -0.0033584344
      2  C        -0.0060324916    0.0000000000    1.3983043444
      3  C         1.2085803586    0.0000000000    2.0984578309
      4  C         2.4265219563    0.0000000000    1.3963811068
      5  C         2.4343463835    0.0000000000   -0.0089320869
      6  C         1.2125116511    0.0000000000   -0.7048804881
      7  Cl       -1.5168056513    0.0000000000   -0.8602404376
      8  Br       -1.6511156846    0.0000000000    2.3477253871
      9  Cl        1.1932069173    0.0000000000    3.8348468161
     10  Br        4.0539908097    0.0000000000    2.3826815582
     11  I         4.2827070986    0.0000000000   -1.0821735560
     12  Br        1.1731721841    0.0000000000   -2.6088120404
   Point Group: c1    Number of degrees of freedom:    30


   Energy is -15791.047780573

 Hessian updated using BFGS update

 14 Hessian modes will be used to form the next step
  Hessian Eigenvalues:
     0.124597    0.198989    0.201010    0.201050    0.246324    0.249636
     0.319964    0.334875    0.363636    0.426528    0.432460    0.450667
     0.464869    0.548013

 Minimum search - taking simple RFO step
 Searching for Lamda that Minimizes Along All modes
 Value Taken    Lamda =  -0.00008924
 Step Taken.  Stepsize is  0.018497

                             Maximum     Tolerance    Cnvgd?
         Gradient           0.004025      0.000300      NO
         Displacement       0.012465      0.001200      NO
         Energy change     -0.000437      0.000001      NO


 New Cartesian Coordinates Obtained by Inverse Iteration

 Displacement from previous Coordinates is:  0.036958
 ----------------------------------------------------------------
             Standard Nuclear Orientation (Angstroms)
    I     Atom           X                Y                Z
 ----------------------------------------------------------------
    1      C      -0.0037943815     0.0000000000    -0.0032178619
    2      C      -0.0058586916     0.0000000000     1.3982691870
    3      C       1.2092820436     0.0000000000     2.0969688948
    4      C       2.4252242391     0.0000000000     1.3957687990
    5      C       2.4321326734     0.0000000000    -0.0076766169
    6      C       1.2124734858     0.0000000000    -0.7033429451
    7      Cl     -1.5100813075     0.0000000000    -0.8688363391
    8      Br     -1.6501623296     0.0000000000     2.3472313274
    9      Cl      1.2036826413     0.0000000000     3.8335836643
   10      Br      4.0483608225     0.0000000000     2.3853787248
   11      I       4.2755478647     0.0000000000    -1.0790785460
   12      Br      1.1686939609     0.0000000000    -2.6050482883
 ----------------------------------------------------------------
 Nuclear Repulsion Energy =        3037.06992830 hartrees
 There are      114 alpha and      114 beta electrons
 Applying Cartesian multipole field
    Component          Value
    ---------          -----
     (2,0,0)        1.00000E-11
     (0,2,0)        2.00000E-11
     (0,0,2)       -3.00000E-11
 Nucleus-field energy     =    -0.0000000422 hartrees
 Requested basis set is 6-311++G(d,p)
 There are 143 shells and 398 basis functions
 A cutoff of  1.0D-11 yielded   6501 shell pairs
 There are     56659 function pairs (     62543 Cartesian)
 Smallest overlap matrix eigenvalue = 3.87E-07

 Q-Chem warning in module stvman/mkSTV.C, line 318:

 Overlap eigenvalue is smaller than square root of threshold
 Use THRESH >= 12 to get rid of this warning

 Linear dependence detected in AO basis
 Tighter screening thresholds may be required for diffuse basis sets
 Use S2THRESH > 14 and THRESH = 14 in case of SCF convergence issues
 Number of orthogonalized atomic orbitals = 396
 Maximum deviation from orthogonality = 1.081E-10
 Guess MOs from SCF MO coefficient file

 -----------------------------------------------------------------------
  General SCF calculation program by
  Eric Jon Sundstrom, Paul Horn, Yuezhi Mao, Dmitri Zuev, Alec White,
  David Stuck, Shaama M.S., Shane Yost, Joonho Lee, David Small,
  Daniel Levine, Susi Lehtola, Hugh Burton, Evgeny Epifanovsky,
  Bang C. Huynh
 -----------------------------------------------------------------------
 Exchange:     0.2000 Hartree-Fock + 0.0800 Slater + 0.7200 B88
 Correlation:  0.1900 VWN1RPA + 0.8100 LYP
 Using SG-1 standard quadrature grid
 using 4 threads for integral computing
 -------------------------------------------------------
 OpenMP Integral computing Module                
 Release: version 2.0, May 2017, Q-Chem Inc. Pleasanton 
 -------------------------------------------------------
 A restricted SCF calculation will be
 performed using DIIS
 SCF converges when DIIS error is below 1.0e-08
 ---------------------------------------
  Cycle       Energy         DIIS error
 ---------------------------------------
    1  -15791.0477430808      6.58e-05  
    2  -15791.0477953972      2.51e-05  
    3  -15791.0477650111      4.51e-05  
    4  -15791.0478086736      3.38e-06  
    5  -15791.0478088623      1.54e-06  
    6  -15791.0478089048      6.07e-07  
    7  -15791.0478089115      1.49e-07  
    8  -15791.0478089113      5.29e-08  
    9  -15791.0478089109      1.77e-08  
   10  -15791.0478089089      3.19e-09  Convergence criterion met
 ---------------------------------------
 SCF time:   CPU 192.03s  wall 51.00s 
 SCF   energy in the final basis set =   -15791.0478089089
 Total energy in the final basis set =   -15791.0478089089

 --------------------------------------------------------------

                    Orbital Energies (a.u.)
 --------------------------------------------------------------

 Alpha MOs
 -- Occupied --
********-482.8586-482.8576-482.8574-176.3209-165.7248-165.7226-165.7223
********-101.5834 -62.5114 -62.5105 -62.5103 -56.3322 -56.3313 -56.3310
-56.3280 -56.3276 -56.3271 -56.3269 -56.3267 -56.3265 -35.8174 -31.3109
-31.3046 -31.3040 -22.9613 -22.9599 -22.9595 -22.9551 -22.9551 -10.2894
-10.2894 -10.2827 -10.2827 -10.2821 -10.2741  -9.4983  -9.4983  -8.7202
 -8.7194  -8.7192  -7.2634  -7.2632  -7.2532  -7.2532  -7.2523  -7.2522
 -6.5526  -6.5517  -6.5515  -6.5387  -6.5379  -6.5376  -6.5375  -6.5368
 -6.5366  -6.3668  -4.7799  -4.7644  -4.7634  -2.6633  -2.6623  -2.6622
 -2.6597  -2.6588  -2.6588  -2.6585  -2.6579  -2.6577  -2.6476  -2.6475
 -2.6469  -2.6468  -2.6467  -2.6466  -2.0454  -2.0411  -2.0402  -2.0268
 -2.0266  -0.9618  -0.9177  -0.8838  -0.8478  -0.8448  -0.8056  -0.7661
 -0.7437  -0.6839  -0.6326  -0.6187  -0.5579  -0.5219  -0.4761  -0.4691
 -0.4688  -0.4393  -0.4180  -0.4067  -0.3963  -0.3880  -0.3586  -0.3574
 -0.3456  -0.3444  -0.3344  -0.3137  -0.3124  -0.3023  -0.3019  -0.2692
 -0.2640  -0.2637
 -- Virtual --
 -0.1006  -0.0714  -0.0685  -0.0509  -0.0321  -0.0143  -0.0056   0.0134
  0.0136   0.0228   0.0257   0.0388   0.0420   0.0565   0.0578   0.0596
  0.0632   0.0677   0.0681   0.0701   0.0708   0.0866   0.0926   0.0945
  0.0971   0.1011   0.1040   0.1160   0.1188   0.1282   0.1366   0.1446
  0.1511   0.1548   0.1602   0.1641   0.1667   0.1760   0.1814   0.1851
  0.1921   0.1939   0.2020   0.2062   0.2204   0.2231   0.2238   0.2365
  0.2397   0.2419   0.2632   0.2640   0.2751   0.2760   0.2782   0.2851
  0.2910   0.3419   0.3529   0.3634   0.3861   0.3962   0.3976   0.4137
  0.4148   0.4205   0.4237   0.4260   0.4441   0.4505   0.4505   0.4519
  0.4551   0.4718   0.4799   0.4846   0.4907   0.5042   0.5083   0.5122
  0.5199   0.5246   0.5314   0.5412   0.5429   0.5455   0.5570   0.5591
  0.5619   0.5701   0.5842   0.5933   0.6010   0.6102   0.6118   0.6706
  0.6751   0.6840   0.6950   0.7082   0.7228   0.7257   0.7365   0.7476
  0.7717   0.7802   0.7945   0.8236   0.8261   0.8276   0.8314   0.8372
  0.8423   0.8437   0.8496   0.8514   0.8855   0.9047   0.9165   0.9256
  0.9353   0.9400   0.9453   0.9827   0.9989   1.0035   1.0711   1.0788
  1.0890   1.1026   1.1340   1.1924   1.2064   1.2341   1.2378   1.2388
  1.2400   1.2619   1.2806   1.3488   1.3601   1.4134   1.4308   1.4436
  1.4630   1.4703   1.5497   1.5834   1.6090   1.7227   1.7300   1.7454
  1.7600   1.8157   1.8218   1.8411   1.8424   1.9043   2.0033   2.0039
  2.0219   2.0305   2.0622   2.0948   2.1112   2.1310   2.1713   2.2047
  2.2117   2.2474   2.2497   2.2676   2.2817   2.2888   2.3015   2.3068
  2.3287   2.4244   2.4715   2.4720   2.5601   2.5730   2.5828   2.7134
  2.7220   2.8248   2.8313   2.8382   2.9449   3.0199   3.0393   3.0566
  3.0625   3.1683   3.1985   3.3977   3.4409   3.6337   3.8086   3.8462
  3.9527   3.9839   3.9910   3.9913   3.9972   4.0032   4.0407   4.0623
  4.0636   4.0652   4.0780   4.1020   4.1252   4.2352   4.2378   4.2556
  4.2718   4.3998   4.4058   4.4080   4.5187   4.7979   6.0212   6.1133
  6.1466   6.7128   6.7725   6.7775   7.5456   7.5462   7.5667   7.6339
  7.6701   7.6754   7.7252   7.7456   7.7529   9.7508   9.7927  23.1806
 23.7588  23.7646  23.9111  23.9203  23.9926  25.8119  25.8287  26.1971
 26.2417  26.6242  26.6522  27.9139  28.3556  28.4169  28.4272  28.5258
 28.5517  28.5525  28.6165  28.7222  47.9714  48.0235  48.0274 127.8935
127.9486 127.9678 151.7009 215.7403 215.7894 289.7419 289.7424 289.7635
289.8356 289.8667 289.8713 289.9545 289.9685 289.97351020.78031020.8466
********1901.8657
 --------------------------------------------------------------

          Ground-State Mulliken Net Atomic Charges

     Atom                 Charge (a.u.)
  ----------------------------------------
      1 C                    -0.112496
      2 C                     0.098126
      3 C                    -0.121578
      4 C                    -0.194468
      5 C                     0.029770
      6 C                    -0.201610
      7 Cl                    0.559292
      8 Br                   -0.231134
      9 Cl                    0.559342
     10 Br                   -0.244786
     11 I                     0.104457
     12 Br                   -0.244916
  ----------------------------------------
  Sum of atomic charges =     0.000000

 -----------------------------------------------------------------
                    Cartesian Multipole Moments
 -----------------------------------------------------------------
    Charge (ESU x 10^10)
                -0.0000
    Dipole Moment (Debye)
         X       0.3803      Y       0.0000      Z      -0.2211
       Tot       0.4399
    Quadrupole Moments (Debye-Ang)
        XX    -135.9072     XY       0.0000     YY    -143.5978
        XZ      -1.7733     YZ       0.0000     ZZ    -139.1286
    Octopole Moments (Debye-Ang^2)
       XXX    -633.9782    XXY       0.0000    XYY    -226.6586
       YYY       0.0000    XXZ     -71.0131    XYZ      -0.0000
       YYZ     -69.3145    XZZ    -216.7572    YZZ       0.0000
       ZZZ    -211.3760
    Hexadecapole Moments (Debye-Ang^3)
      XXXX   -5902.0790   XXXY       0.0000   XXYY   -1100.1053
      XYYY       0.0000   YYYY    -177.3239   XXXZ    -115.1804
      XXYZ      -0.0000   XYYZ     -21.5642   YYYZ       0.0000
      XXZZ   -1575.4458   XYZZ       0.0000   YYZZ    -675.2855
      XZZZ     -76.7970   YZZZ       0.0000   ZZZZ   -3630.1304
 -----------------------------------------------------------------
 Calculating analytic gradient of the SCF energy
 Gradient of SCF Energy
            1           2           3           4           5           6
    1  -0.0001710   0.0002061   0.0002869  -0.0002695  -0.0000065   0.0000604
    2   0.0000000  -0.0000000   0.0000000   0.0000000  -0.0000000   0.0000000
    3  -0.0003802  -0.0001480   0.0003792  -0.0001966  -0.0000477   0.0003046
            7           8           9          10          11          12
    1   0.0004442  -0.0001029   0.0004083  -0.0002449  -0.0005925  -0.0000185
    2  -0.0000000  -0.0000000   0.0000000  -0.0000000  -0.0000000   0.0000000
    3  -0.0002435   0.0000607  -0.0002725  -0.0001117   0.0003545   0.0003012
 Max gradient component =       5.925E-04
 RMS gradient           =       2.252E-04
 Gradient time:  CPU 87.08 s  wall 21.87 s
 Geometry Optimization Parameters
   NAtoms,    NIC,     NZ,  NCons,   NDum,   NFix, NCnnct, MaxDiis
       12      78      12       0       0       0       0       0

 Cartesian Hessian Update
 Hessian updated using BFGS update


** GEOMETRY OPTIMIZATION IN DELOCALIZED INTERNAL COORDINATES **
   Searching for a Minimum

   Optimization Cycle:   4

                       Coordinates (Angstroms)
     ATOM                X               Y               Z
      1  C        -0.0037943815    0.0000000000   -0.0032178619
      2  C        -0.0058586916    0.0000000000    1.3982691870
      3  C         1.2092820436    0.0000000000    2.0969688948
      4  C         2.4252242391    0.0000000000    1.3957687990
      5  C         2.4321326734    0.0000000000   -0.0076766169
      6  C         1.2124734858    0.0000000000   -0.7033429451
      7  Cl       -1.5100813075    0.0000000000   -0.8688363391
      8  Br       -1.6501623296    0.0000000000    2.3472313274
      9  Cl        1.2036826413    0.0000000000    3.8335836643
     10  Br        4.0483608225    0.0000000000    2.3853787248
     11  I         4.2755478647    0.0000000000   -1.0790785460
     12  Br        1.1686939609    0.0000000000   -2.6050482883
   Point Group: c1    Number of degrees of freedom:    30


   Energy is -15791.047808909

 Hessian updated using BFGS update

 16 Hessian modes will be used to form the next step
  Hessian Eigenvalues:
     0.135990    0.198643    0.201015    0.202894    0.243792    0.249883
     0.267980    0.317459    0.334860    0.382387    0.426872    0.434940
     0.464823    0.464868    0.495766    0.556576

 Minimum search - taking simple RFO step
 Searching for Lamda that Minimizes Along All modes
 Value Taken    Lamda =  -0.00001240
 Step Taken.  Stepsize is  0.006313

                             Maximum     Tolerance    Cnvgd?
         Gradient           0.001793      0.000300      NO
         Displacement       0.004156      0.001200      NO
         Energy change     -0.000028      0.000001      NO


 New Cartesian Coordinates Obtained by Inverse Iteration

 Displacement from previous Coordinates is:  0.012407
 ----------------------------------------------------------------
             Standard Nuclear Orientation (Angstroms)
    I     Atom           X                Y                Z
 ----------------------------------------------------------------
    1      C      -0.0035892752     0.0000000000    -0.0030423644
    2      C      -0.0056151985     0.0000000000     1.3981289097
    3      C       1.2092178265     0.0000000000     2.0966913896
    4      C       2.4259245348     0.0000000000     1.3958872766
    5      C       2.4330244672     0.0000000000    -0.0081482984
    6      C       1.2127448825     0.0000000000    -0.7039732013
    7      Cl     -1.5119939881     0.0000000000    -0.8656560054
    8      Br     -1.6497437598     0.0000000000     2.3469433557
    9      Cl      1.2000643035     0.0000000000     3.8336470381
   10      Br      4.0490170475     0.0000000000     2.3865131994
   11      I       4.2782873908     0.0000000000    -1.0807792002
   12      Br      1.1681627898     0.0000000000    -2.6062120995
 ----------------------------------------------------------------
 Nuclear Repulsion Energy =        3035.94428434 hartrees
 There are      114 alpha and      114 beta electrons
 Applying Cartesian multipole field
    Component          Value
    ---------          -----
     (2,0,0)        1.00000E-11
     (0,2,0)        2.00000E-11
     (0,0,2)       -3.00000E-11
 Nucleus-field energy     =    -0.0000000422 hartrees
 Requested basis set is 6-311++G(d,p)
 There are 143 shells and 398 basis functions
 A cutoff of  1.0D-11 yielded   6499 shell pairs
 There are     56634 function pairs (     62513 Cartesian)
 Smallest overlap matrix eigenvalue = 3.88E-07

 Q-Chem warning in module stvman/mkSTV.C, line 318:

 Overlap eigenvalue is smaller than square root of threshold
 Use THRESH >= 12 to get rid of this warning

 Linear dependence detected in AO basis
 Tighter screening thresholds may be required for diffuse basis sets
 Use S2THRESH > 14 and THRESH = 14 in case of SCF convergence issues
 Number of orthogonalized atomic orbitals = 396
 Maximum deviation from orthogonality = 2.235E-10
 Guess MOs from SCF MO coefficient file

 -----------------------------------------------------------------------
  General SCF calculation program by
  Eric Jon Sundstrom, Paul Horn, Yuezhi Mao, Dmitri Zuev, Alec White,
  David Stuck, Shaama M.S., Shane Yost, Joonho Lee, David Small,
  Daniel Levine, Susi Lehtola, Hugh Burton, Evgeny Epifanovsky,
  Bang C. Huynh
 -----------------------------------------------------------------------
 Exchange:     0.2000 Hartree-Fock + 0.0800 Slater + 0.7200 B88
 Correlation:  0.1900 VWN1RPA + 0.8100 LYP
 Using SG-1 standard quadrature grid
 using 4 threads for integral computing
 -------------------------------------------------------
 OpenMP Integral computing Module                
 Release: version 2.0, May 2017, Q-Chem Inc. Pleasanton 
 -------------------------------------------------------
 A restricted SCF calculation will be
 performed using DIIS
 SCF converges when DIIS error is below 1.0e-08
 ---------------------------------------
  Cycle       Energy         DIIS error
 ---------------------------------------
    1  -15791.0478073167      2.21e-05  
    2  -15791.0478133994      9.15e-06  
    3  -15791.0478094448      1.64e-05  
    4  -15791.0478151571      9.22e-07  
    5  -15791.0478151708      3.67e-07  
    6  -15791.0478151725      1.32e-07  
    7  -15791.0478151722      5.52e-08  
    8  -15791.0478151731      1.78e-08  
    9  -15791.0478151709      3.42e-09  Convergence criterion met
 ---------------------------------------
 SCF time:   CPU 171.88s  wall 45.00s 
 SCF   energy in the final basis set =   -15791.0478151709
 Total energy in the final basis set =   -15791.0478151709

 --------------------------------------------------------------

                    Orbital Energies (a.u.)
 --------------------------------------------------------------

 Alpha MOs
 -- Occupied --
********-482.8586-482.8577-482.8575-176.3210-165.7249-165.7226-165.7224
********-101.5834 -62.5114 -62.5106 -62.5103 -56.3322 -56.3313 -56.3311
-56.3280 -56.3276 -56.3272 -56.3269 -56.3268 -56.3265 -35.8174 -31.3110
-31.3046 -31.3041 -22.9614 -22.9600 -22.9596 -22.9551 -22.9551 -10.2894
-10.2894 -10.2829 -10.2829 -10.2820 -10.2744  -9.4983  -9.4983  -8.7202
 -8.7194  -8.7192  -7.2634  -7.2631  -7.2532  -7.2532  -7.2523  -7.2521
 -6.5526  -6.5517  -6.5515  -6.5387  -6.5379  -6.5377  -6.5375  -6.5369
 -6.5366  -6.3668  -4.7799  -4.7645  -4.7634  -2.6633  -2.6624  -2.6623
 -2.6597  -2.6589  -2.6588  -2.6585  -2.6580  -2.6578  -2.6476  -2.6475
 -2.6470  -2.6468  -2.6467  -2.6466  -2.0454  -2.0411  -2.0402  -2.0269
 -2.0267  -0.9618  -0.9175  -0.8837  -0.8477  -0.8448  -0.8056  -0.7660
 -0.7437  -0.6838  -0.6326  -0.6187  -0.5578  -0.5219  -0.4761  -0.4691
 -0.4687  -0.4393  -0.4180  -0.4066  -0.3962  -0.3879  -0.3587  -0.3574
 -0.3456  -0.3443  -0.3344  -0.3137  -0.3125  -0.3022  -0.3019  -0.2692
 -0.2640  -0.2639
 -- Virtual --
 -0.1009  -0.0715  -0.0686  -0.0511  -0.0323  -0.0146  -0.0056   0.0134
  0.0136   0.0228   0.0257   0.0388   0.0420   0.0565   0.0577   0.0596
  0.0632   0.0677   0.0681   0.0701   0.0707   0.0866   0.0927   0.0944
  0.0971   0.1010   0.1040   0.1160   0.1187   0.1282   0.1366   0.1445
  0.1512   0.1549   0.1602   0.1640   0.1665   0.1760   0.1814   0.1851
  0.1921   0.1938   0.2018   0.2061   0.2204   0.2231   0.2236   0.2364
  0.2397   0.2418   0.2633   0.2640   0.2750   0.2759   0.2783   0.2851
  0.2909   0.3418   0.3529   0.3634   0.3860   0.3962   0.3977   0.4135
  0.4148   0.4204   0.4234   0.4260   0.4443   0.4504   0.4505   0.4519
  0.4552   0.4716   0.4799   0.4846   0.4907   0.5042   0.5083   0.5121
  0.5198   0.5245   0.5312   0.5411   0.5429   0.5454   0.5570   0.5586
  0.5619   0.5701   0.5842   0.5930   0.6013   0.6101   0.6116   0.6699
  0.6751   0.6839   0.6945   0.7082   0.7226   0.7258   0.7363   0.7477
  0.7717   0.7797   0.7944   0.8236   0.8263   0.8275   0.8311   0.8373
  0.8423   0.8434   0.8496   0.8515   0.8853   0.9047   0.9168   0.9254
  0.9352   0.9399   0.9452   0.9824   0.9987   1.0033   1.0708   1.0792
  1.0889   1.1021   1.1339   1.1920   1.2062   1.2341   1.2374   1.2390
  1.2399   1.2619   1.2806   1.3485   1.3598   1.4131   1.4305   1.4433
  1.4626   1.4695   1.5496   1.5834   1.6085   1.7227   1.7297   1.7453
  1.7596   1.8154   1.8217   1.8410   1.8421   1.9040   2.0032   2.0039
  2.0216   2.0304   2.0619   2.0946   2.1109   2.1307   2.1712   2.2050
  2.2114   2.2472   2.2496   2.2676   2.2814   2.2884   2.3012   2.3064
  2.3284   2.4242   2.4712   2.4718   2.5597   2.5728   2.5827   2.7133
  2.7220   2.8247   2.8312   2.8380   2.9446   3.0197   3.0390   3.0560
  3.0622   3.1679   3.1981   3.3974   3.4405   3.6331   3.8084   3.8456
  3.9528   3.9838   3.9910   3.9913   3.9973   4.0030   4.0403   4.0622
  4.0634   4.0652   4.0780   4.1018   4.1249   4.2348   4.2378   4.2552
  4.2714   4.3998   4.4057   4.4081   4.5176   4.7973   6.0210   6.1129
  6.1459   6.7125   6.7723   6.7774   7.5456   7.5462   7.5666   7.6338
  7.6698   7.6754   7.7252   7.7453   7.7527   9.7506   9.7926  23.1806
 23.7578  23.7644  23.9097  23.9199  23.9914  25.8119  25.8287  26.1975
 26.2412  26.6243  26.6508  27.9133  28.3555  28.4164  28.4268  28.5257
 28.5516  28.5523  28.6163  28.7217  47.9712  48.0234  48.0273 127.8933
127.9483 127.9675 151.7003 215.7400 215.7893 289.7419 289.7423 289.7634
289.8355 289.8664 289.8713 289.9545 289.9681 289.97341020.78011020.8464
********1901.8651
 --------------------------------------------------------------

          Ground-State Mulliken Net Atomic Charges

     Atom                 Charge (a.u.)
  ----------------------------------------
      1 C                    -0.113537
      2 C                     0.093718
      3 C                    -0.122525
      4 C                    -0.193962
      5 C                     0.034813
      6 C                    -0.200981
      7 Cl                    0.559150
      8 Br                   -0.231551
      9 Cl                    0.559193
     10 Br                   -0.244364
     11 I                     0.104569
     12 Br                   -0.244523
  ----------------------------------------
  Sum of atomic charges =     0.000000

 -----------------------------------------------------------------
                    Cartesian Multipole Moments
 -----------------------------------------------------------------
    Charge (ESU x 10^10)
                -0.0000
    Dipole Moment (Debye)
         X       0.3797      Y       0.0000      Z      -0.2207
       Tot       0.4392
    Quadrupole Moments (Debye-Ang)
        XX    -135.8924     XY       0.0000     YY    -143.6072
        XZ      -1.7931     YZ       0.0000     ZZ    -139.1344
    Octopole Moments (Debye-Ang^2)
       XXX    -634.0023    XXY       0.0000    XYY    -226.7169
       YYY      -0.0000    XXZ     -71.0370    XYZ      -0.0000
       YYZ     -69.2912    XZZ    -216.8102    YZZ       0.0000
       ZZZ    -211.3374
    Hexadecapole Moments (Debye-Ang^3)
      XXXX   -5905.4989   XXXY       0.0000   XXYY   -1100.9127
      XYYY       0.0000   YYYY    -177.3458   XXXZ    -114.3824
      XXYZ       0.0000   XYYZ     -21.2028   YYYZ      -0.0000
      XXZZ   -1576.3371   XYZZ      -0.0000   YYZZ    -675.5337
      XZZZ     -76.0769   YZZZ       0.0000   ZZZZ   -3631.4583
 -----------------------------------------------------------------
 Calculating analytic gradient of the SCF energy
 Gradient of SCF Energy
            1           2           3           4           5           6
    1  -0.0002005   0.0001604  -0.0000309  -0.0001200   0.0001225  -0.0000060
    2  -0.0000000   0.0000000   0.0000000  -0.0000000   0.0000000  -0.0000000
    3  -0.0000455  -0.0001148   0.0002200  -0.0000326  -0.0000885   0.0001143
            7           8           9          10          11          12
    1   0.0001124   0.0000187  -0.0000094   0.0000005  -0.0000391  -0.0000087
    2  -0.0000000  -0.0000000  -0.0000000   0.0000000   0.0000000  -0.0000000
    3   0.0000753  -0.0000153  -0.0001457   0.0000340   0.0000101  -0.0000114
 Max gradient component =       2.200E-04
 RMS gradient           =       7.908E-05
 Gradient time:  CPU 87.01 s  wall 21.86 s
 Geometry Optimization Parameters
   NAtoms,    NIC,     NZ,  NCons,   NDum,   NFix, NCnnct, MaxDiis
       12      78      12       0       0       0       0       0

 Cartesian Hessian Update
 Hessian updated using BFGS update


** GEOMETRY OPTIMIZATION IN DELOCALIZED INTERNAL COORDINATES **
   Searching for a Minimum

   Optimization Cycle:   5

                       Coordinates (Angstroms)
     ATOM                X               Y               Z
      1  C        -0.0035892752    0.0000000000   -0.0030423644
      2  C        -0.0056151985    0.0000000000    1.3981289097
      3  C         1.2092178265    0.0000000000    2.0966913896
      4  C         2.4259245348    0.0000000000    1.3958872766
      5  C         2.4330244672    0.0000000000   -0.0081482984
      6  C         1.2127448825    0.0000000000   -0.7039732013
      7  Cl       -1.5119939881    0.0000000000   -0.8656560054
      8  Br       -1.6497437598    0.0000000000    2.3469433557
      9  Cl        1.2000643035    0.0000000000    3.8336470381
     10  Br        4.0490170475    0.0000000000    2.3865131994
     11  I         4.2782873908    0.0000000000   -1.0807792002
     12  Br        1.1681627898    0.0000000000   -2.6062120995
   Point Group: c1    Number of degrees of freedom:    30


   Energy is -15791.047815171

 Hessian updated using BFGS update

 17 Hessian modes will be used to form the next step
  Hessian Eigenvalues:
     0.130955    0.198633    0.201006    0.203393    0.235425    0.249474
     0.249928    0.275880    0.315712    0.334857    0.380016    0.426821
     0.439907    0.464645    0.464846    0.512464    0.556870

 Minimum search - taking simple RFO step
 Searching for Lamda that Minimizes Along All modes
 Value Taken    Lamda =   0.00000000
 Step Taken.  Stepsize is  0.001190

                             Maximum     Tolerance    Cnvgd?
         Gradient           0.000217      0.000300     YES
         Displacement       0.000923      0.001200     YES
         Energy change     -0.000006      0.000001      NO


                       Distance Matrix (Angstroms)
             C (  1)   C (  2)   C (  3)   C (  4)   C (  5)   C (  6)
   C (  2)  1.401173
   C (  3)  2.424826  1.401360
   C (  4)  2.803487  2.431541  1.404102
   C (  5)  2.436619  2.815063  2.434759  1.404054
   C (  6)  1.403842  2.429657  2.800667  2.425122  1.404726
   Cl(  7)  1.737638  2.719173  4.022499  4.541121  4.037139  2.729532
   Br(  8)  2.869191  1.898264  2.869893  4.185162  4.713327  4.183531
   Cl(  9)  4.021065  2.717611  1.736980  2.728627  4.034796  4.537638
   Br( 10)  4.704635  4.173361  2.854550  1.901518  2.888916  4.194705
   I ( 11)  4.415426  4.949425  4.417636  3.092754  2.134369  3.088614
   Br( 12)  2.854732  4.172829  4.703083  4.195088  2.889604  1.902761
             Cl(  7)   Br(  8)   Cl(  9)   Br( 10)   I ( 11)
   Br(  8)  3.215551
   Cl(  9)  5.425745  3.214295
   Br( 10)  6.442162  5.698898  3.195423
   I ( 11)  5.794276  6.847688  5.798883  3.474864
   Br( 12)  3.195743  5.698627  6.439938  5.764254  3.464076

 Final energy is   -15791.047815170909     


 ******************************
 **  OPTIMIZATION CONVERGED  **
 ******************************

                       Coordinates (Angstroms)
     ATOM                X               Y               Z
      1  C        -0.0035892752    0.0000000000   -0.0030423644
      2  C        -0.0056151985    0.0000000000    1.3981289097
      3  C         1.2092178265    0.0000000000    2.0966913896
      4  C         2.4259245348    0.0000000000    1.3958872766
      5  C         2.4330244672    0.0000000000   -0.0081482984
      6  C         1.2127448825    0.0000000000   -0.7039732013
      7  Cl       -1.5119939881    0.0000000000   -0.8656560054
      8  Br       -1.6497437598    0.0000000000    2.3469433557
      9  Cl        1.2000643035    0.0000000000    3.8336470381
     10  Br        4.0490170475    0.0000000000    2.3865131994
     11  I         4.2782873908    0.0000000000   -1.0807792002
     12  Br        1.1681627898    0.0000000000   -2.6062120995

Z-matrix Print:
$molecule
0 1
I 
C  1 2.134369
C  2 1.404054 1 120.458694
C  3 1.404102 2 120.231003 1 -180.000000 0
C  4 1.401360 3 120.158639 2 -0.000000 0
C  5 1.401173 4 119.817246 3 -0.000000 0
C  6 1.403842 5 120.036186 4 -0.000000 0
Cl 4 1.736980 3 120.243211 2 -180.000000 0
Cl 6 1.737638 5 119.681165 4 -180.000000 0
Br 5 1.898264 4 120.110984 3 -180.000000 0
Br 3 1.901518 2 121.107338 1 -0.000000 0
Br 7 1.902761 6 118.610768 5 -180.000000 0
$end


 --------------------------------------------------------------

                    Orbital Energies (a.u.)
 --------------------------------------------------------------

 Alpha MOs
 -- Occupied --
********-482.8586-482.8577-482.8575-176.3210-165.7249-165.7226-165.7224
********-101.5834 -62.5114 -62.5106 -62.5103 -56.3322 -56.3313 -56.3311
-56.3280 -56.3276 -56.3272 -56.3269 -56.3268 -56.3265 -35.8174 -31.3110
-31.3046 -31.3041 -22.9614 -22.9600 -22.9596 -22.9551 -22.9551 -10.2894
-10.2894 -10.2829 -10.2829 -10.2820 -10.2744  -9.4983  -9.4983  -8.7202
 -8.7194  -8.7192  -7.2634  -7.2631  -7.2532  -7.2532  -7.2523  -7.2521
 -6.5526  -6.5517  -6.5515  -6.5387  -6.5379  -6.5377  -6.5375  -6.5369
 -6.5366  -6.3668  -4.7799  -4.7645  -4.7634  -2.6633  -2.6624  -2.6623
 -2.6597  -2.6589  -2.6588  -2.6585  -2.6580  -2.6578  -2.6476  -2.6475
 -2.6470  -2.6468  -2.6467  -2.6466  -2.0454  -2.0411  -2.0402  -2.0269
 -2.0267  -0.9618  -0.9175  -0.8837  -0.8477  -0.8448  -0.8056  -0.7660
 -0.7437  -0.6838  -0.6326  -0.6187  -0.5578  -0.5219  -0.4761  -0.4691
 -0.4687  -0.4393  -0.4180  -0.4066  -0.3962  -0.3879  -0.3587  -0.3574
 -0.3456  -0.3443  -0.3344  -0.3137  -0.3125  -0.3022  -0.3019  -0.2692
 -0.2640  -0.2639
 -- Virtual --
 -0.1009  -0.0715  -0.0686  -0.0511  -0.0323  -0.0146  -0.0056   0.0134
  0.0136   0.0228   0.0257   0.0388   0.0420   0.0565   0.0577   0.0596
  0.0632   0.0677   0.0681   0.0701   0.0707   0.0866   0.0927   0.0944
  0.0971   0.1010   0.1040   0.1160   0.1187   0.1282   0.1366   0.1445
  0.1512   0.1549   0.1602   0.1640   0.1665   0.1760   0.1814   0.1851
  0.1921   0.1938   0.2018   0.2061   0.2204   0.2231   0.2236   0.2364
  0.2397   0.2418   0.2633   0.2640   0.2750   0.2759   0.2783   0.2851
  0.2909   0.3418   0.3529   0.3634   0.3860   0.3962   0.3977   0.4135
  0.4148   0.4204   0.4234   0.4260   0.4443   0.4504   0.4505   0.4519
  0.4552   0.4716   0.4799   0.4846   0.4907   0.5042   0.5083   0.5121
  0.5198   0.5245   0.5312   0.5411   0.5429   0.5454   0.5570   0.5586
  0.5619   0.5701   0.5842   0.5930   0.6013   0.6101   0.6116   0.6699
  0.6751   0.6839   0.6945   0.7082   0.7226   0.7258   0.7363   0.7477
  0.7717   0.7797   0.7944   0.8236   0.8263   0.8275   0.8311   0.8373
  0.8423   0.8434   0.8496   0.8515   0.8853   0.9047   0.9168   0.9254
  0.9352   0.9399   0.9452   0.9824   0.9987   1.0033   1.0708   1.0792
  1.0889   1.1021   1.1339   1.1920   1.2062   1.2341   1.2374   1.2390
  1.2399   1.2619   1.2806   1.3485   1.3598   1.4131   1.4305   1.4433
  1.4626   1.4695   1.5496   1.5834   1.6085   1.7227   1.7297   1.7453
  1.7596   1.8154   1.8217   1.8410   1.8421   1.9040   2.0032   2.0039
  2.0216   2.0304   2.0619   2.0946   2.1109   2.1307   2.1712   2.2050
  2.2114   2.2472   2.2496   2.2676   2.2814   2.2884   2.3012   2.3064
  2.3284   2.4242   2.4712   2.4718   2.5597   2.5728   2.5827   2.7133
  2.7220   2.8247   2.8312   2.8380   2.9446   3.0197   3.0390   3.0560
  3.0622   3.1679   3.1981   3.3974   3.4405   3.6331   3.8084   3.8456
  3.9528   3.9838   3.9910   3.9913   3.9973   4.0030   4.0403   4.0622
  4.0634   4.0652   4.0780   4.1018   4.1249   4.2348   4.2378   4.2552
  4.2714   4.3998   4.4057   4.4081   4.5176   4.7973   6.0210   6.1129
  6.1459   6.7125   6.7723   6.7774   7.5456   7.5462   7.5666   7.6338
  7.6698   7.6754   7.7252   7.7453   7.7527   9.7506   9.7926  23.1806
 23.7578  23.7644  23.9097  23.9199  23.9914  25.8119  25.8287  26.1975
 26.2412  26.6243  26.6508  27.9133  28.3555  28.4164  28.4268  28.5257
 28.5516  28.5523  28.6163  28.7217  47.9712  48.0234  48.0273 127.8933
127.9483 127.9675 151.7003 215.7400 215.7893 289.7419 289.7423 289.7634
289.8355 289.8664 289.8713 289.9545 289.9681 289.97341020.78011020.8464
********1901.8651
 --------------------------------------------------------------

          Ground-State Mulliken Net Atomic Charges

     Atom                 Charge (a.u.)
  ----------------------------------------
      1 C                    -0.113537
      2 C                     0.093718
      3 C                    -0.122525
      4 C                    -0.193962
      5 C                     0.034813
      6 C                    -0.200981
      7 Cl                    0.559150
      8 Br                   -0.231551
      9 Cl                    0.559193
     10 Br                   -0.244364
     11 I                     0.104569
     12 Br                   -0.244523
  ----------------------------------------
  Sum of atomic charges =     0.000000

 -----------------------------------------------------------------
                    Cartesian Multipole Moments
 -----------------------------------------------------------------
    Charge (ESU x 10^10)
                -0.0000
    Dipole Moment (Debye)
         X       0.3797      Y       0.0000      Z      -0.2207
       Tot       0.4392
    Quadrupole Moments (Debye-Ang)
        XX    -135.8924     XY       0.0000     YY    -143.6072
        XZ      -1.7931     YZ       0.0000     ZZ    -139.1344
    Octopole Moments (Debye-Ang^2)
       XXX    -634.0023    XXY       0.0000    XYY    -226.7169
       YYY      -0.0000    XXZ     -71.0370    XYZ      -0.0000
       YYZ     -69.2912    XZZ    -216.8102    YZZ       0.0000
       ZZZ    -211.3374
    Hexadecapole Moments (Debye-Ang^3)
      XXXX   -5905.4989   XXXY       0.0000   XXYY   -1100.9127
      XYYY       0.0000   YYYY    -177.3458   XXXZ    -114.3824
      XXYZ       0.0000   XYYZ     -21.2028   YYYZ      -0.0000
      XXZZ   -1576.3371   XYZZ      -0.0000   YYZZ    -675.5337
      XZZZ     -76.0769   YZZZ       0.0000   ZZZZ   -3631.4583
 -----------------------------------------------------------------
Archival summary:
1\1\garfield\OPT\ProcedureUnspecified\BasisUnspecified\1r3l26\taweetha\SatNov3012:34:592019SatNov3012:34:592019\0\\#,OPT,ProcedureUnspecified,BasisUnspecified,\\0,1\I\C,1,2.13437\C,2,1.40405,1,120.459\C,3,1.4041,2,120.231,1,-180,0\C,4,1.40136,3,120.159,2,-0,0\C,5,1.40117,4,119.817,3,-0,0\C,6,1.40384,5,120.036,4,-0,0\Cl,4,1.73698,3,120.243,2,-180,0\Cl,6,1.73764,5,119.681,4,-180,0\Br,5,1.89826,4,120.111,3,-180,0\Br,3,1.90152,2,121.107,1,-0,0\Br,7,1.90276,6,118.611,5,-180,0\\\@

 Total job time:  391.39s(wall), 1498.63s(cpu) 
 Sat Nov 30 12:34:59 2019

        *************************************************************
        *                                                           *
        *  Thank you very much for using Q-Chem.  Have a nice day.  *
        *                                                           *
        *************************************************************


 
User input: 2 of 2 
 
                  Welcome to Q-Chem
     A Quantum Leap Into The Future Of Chemistry


 Q-Chem 5.2 (devel), Q-Chem, Inc., Pleasanton, CA (2019)

 Yihan Shao,  Zhengting Gan,  E. Epifanovsky,  A. T. B. Gilbert,  M. Wormit,  
 J. Kussmann,  A. W. Lange,  A. Behn,  Jia Deng,  Xintian Feng,  D. Ghosh,  
 M. Goldey,  P. R. Horn,  L. D. Jacobson,  I. Kaliman,  T. Kus,  A. Landau,  
 Jie Liu,  E. I. Proynov,  R. M. Richard,  R. P. Steele,  E. J. Sundstrom,  
 H. L. Woodcock III,  P. M. Zimmerman,  D. Zuev,  B. Albrecht,  E. Alguire,  
 S. A. Baeppler,  D. Barton,  Z. Benda,  Y. A. Bernard,  E. J. Berquist,  
 K. B. Bravaya,  H. Burton,  D. Casanova,  Chun-Min Chang,  Yunqing Chen,  
 A. Chien,  K. D. Closser,  M. P. Coons,  S. Coriani,  S. Dasgupta,  
 A. L. Dempwolff,  M. Diedenhofen,  Hainam Do,  R. G. Edgar,  Po-Tung Fang,  
 S. Faraji,  S. Fatehi,  Qingguo Feng,  K. D. Fenk,  J. Fosso-Tande,  
 J. Gayvert,  Qinghui Ge,  A. Ghysels,  G. Gidofalvi,  J. Gomes,  
 J. Gonthier,  A. Gunina,  D. Hait,  M. W. D. Hanson-Heine,  
 P. H. P. Harbach,  A. W. Hauser,  M. F. Herbst,  J. E. Herr,  
 E. G. Hohenstein,  Z. C. Holden,  Kerwin Hui,  B. C. Huynh,  T.-C. Jagau,  
 Hyunjun Ji,  B. Kaduk,  K. Khistyaev,  Jaehoon Kim,  P. Klunzinger,  K. Koh,  
 D. Kosenkov,  L. Koulias,  T. Kowalczyk,  C. M. Krauter,  A. Kunitsa,  
 Ka Un Lao,  A. Laurent,  K. V. Lawler,  Joonho Lee,  D. Lefrancois,  
 S. Lehtola,  D. S. Levine,  Yi-Pei Li,  You-Sheng Lin,  Fenglai Liu,  
 E. Livshits,  A. Luenser,  P. Manohar,  E. Mansoor,  S. F. Manzer,  
 Shan-Ping Mao,  Yuezhi Mao,  N. Mardirossian,  A. V. Marenich,  
 T. Markovich,  L. A. Martinez-Martinez,  S. A. Maurer,  N. J. Mayhall,  
 S. C. McKenzie,  J.-M. Mewes,  P. Morgante,  A. F. Morrison,  
 J. W. Mullinax,  K. Nanda,  T. S. Nguyen-Beck,  R. Olivares-Amaya,  
 J. A. Parkhill,  Zheng Pei,  T. M. Perrine,  F. Plasser,  P. Pokhilko,  
 S. Prager,  A. Prociuk,  E. Ramos,  D. R. Rehn,  F. Rob,  M. Scheurer,  
 M. Schneider,  N. Sergueev,  S. M. Sharada,  S. Sharma,  D. W. Small,  
 T. Stauch,  T. Stein,  Yu-Chuan Su,  A. J. W. Thom,  A. Tkatchenko,  
 T. Tsuchimochi,  N. M. Tubman,  L. Vogt,  M. L. Vidal,  O. Vydrov,  
 M. A. Watson,  J. Wenzel,  M. de Wergifosse,  T. A. Wesolowski,  A. White,  
 J. Witte,  A. Yamada,  Jun Yang,  K. Yao,  S. Yeganeh,  S. R. Yost,  
 Zhi-Qiang You,  A. Zech,  Igor Ying Zhang,  Xing Zhang,  Yan Zhao,  
 Ying Zhu,  B. R. Brooks,  G. K. L. Chan,  C. J. Cramer,  M. S. Gordon,  
 W. J. Hehre,  A. Klamt,  M. W. Schmidt,  C. D. Sherrill,  D. G. Truhlar,  
 A. Aspuru-Guzik,  R. Baer,  A. T. Bell,  N. A. Besley,  Jeng-Da Chai,  
 A. E. DePrince, III,  R. A. DiStasio Jr.,  A. Dreuw,  B. D. Dunietz,  
 T. R. Furlani,  Chao-Ping Hsu,  Yousung Jung,  Jing Kong,  D. S. Lambrecht,  
 WanZhen Liang,  C. Ochsenfeld,  V. A. Rassolov,  L. V. Slipchenko,  
 J. E. Subotnik,  T. Van Voorhis,  J. M. Herbert,  A. I. Krylov,  
 P. M. W. Gill,  M. Head-Gordon

 Contributors to earlier versions of Q-Chem not listed above: 
 R. D. Adamson,  B. Austin,  J. Baker,  G. J. O. Beran,  K. Brandhorst,  
 S. T. Brown,  E. F. C. Byrd,  A. K. Chakraborty,  C.-L. Cheng,  
 Siu Hung Chien,  D. M. Chipman,  D. L. Crittenden,  H. Dachsel,  
 R. J. Doerksen,  A. D. Dutoi,  L. Fusti-Molnar,  W. A. Goddard III,  
 A. Golubeva-Zadorozhnaya,  S. R. Gwaltney,  G. Hawkins,  A. Heyden,  
 S. Hirata,  G. Kedziora,  F. J. Keil,  C. Kelley,  Jihan Kim,  R. A. King,  
 R. Z. Khaliullin,  P. P. Korambath,  W. Kurlancheek,  A. M. Lee,  M. S. Lee,  
 S. V. Levchenko,  Ching Yeh Lin,  D. Liotard,  R. C. Lochan,  I. Lotan,  
 P. E. Maslen,  N. Nair,  D. P. O'Neill,  D. Neuhauser,  E. Neuscamman,  
 C. M. Oana,  R. Olson,  B. Peters,  R. Peverati,  P. A. Pieniazek,  
 Y. M. Rhee,  J. Ritchie,  M. A. Rohrdanz,  E. Rosta,  N. J. Russ,  
 H. F. Schaefer III,  N. E. Schultz,  N. Shenvi,  A. C. Simmonett,  A. Sodt,  
 D. Stuck,  K. S. Thanthiriwatte,  V. Vanovschi,  Tao Wang,  A. Warshel,  
 C. F. Williams,  Q. Wu,  X. Xu,  W. Zhang

 Please cite Q-Chem as follows:
 Y. Shao et al., Mol. Phys. 113, 184-215 (2015)
 DOI: 10.1080/00268976.2014.952696

 Q-Chem 5.2.1 for Intel X86 EM64T Linux

 Parts of Q-Chem use Armadillo 8.300.2 (Tropical Shenanigans).
 http://arma.sourceforge.net/

 Q-Chem begins on Sat Nov 30 12:34:59 2019  

Host: 
0

     Scratch files written to /scratch/taweetham/qchem28765//
NAlpha2: 228
NElect   228
Mult     1
The previous job contains 0 fragments, simply inherited here

Checking the input file for inconsistencies... 	...done.

--------------------------------------------------------------
User input:
--------------------------------------------------------------

$MOLECULE
READ
$END

$REM
   JOB_TYPE 	FREQUENCY
   BASIS 	6-311++G**
   METHOD	B3LYP	
$END


--------------------------------------------------------------
 ----------------------------------------------------------------
             Standard Nuclear Orientation (Angstroms)
    I     Atom           X                Y                Z
 ----------------------------------------------------------------
    1      C       1.2772468145    -1.2139222835    -0.0000000000
    2      C       1.9817966855    -0.0027680725     0.0000000000
    3      C       1.2812136468     1.2109008374     0.0000000000
    4      C      -0.1228823693     1.2149004277     0.0000000000
    5      C      -0.8332584989     0.0038132882    -0.0000000000
    6      C      -0.1265904654    -1.2102191870    -0.0000000000
    7      Cl      2.1495177875    -2.7167630672    -0.0000000000
    8      Br      3.8800571846    -0.0065964579     0.0000000000
    9      Cl      2.1603518743     2.7089711590     0.0000000000
   10      Br     -1.0301629645     2.8860111197     0.0000000000
   11      I      -2.9676264472     0.0014111945    -0.0000000000
   12      Br     -1.0421438609    -2.8782306884    -0.0000000000
 ----------------------------------------------------------------
 Molecular Point Group                 Cs    NOp =  2
 Largest Abelian Subgroup              Cs    NOp =  2
 Nuclear Repulsion Energy =        3035.94428434 hartrees
 There are      114 alpha and      114 beta electrons
 Requested basis set is 6-311++G(d,p)
 There are 143 shells and 398 basis functions

 Total QAlloc Memory Limit   2000 MB
 Mega-Array Size       188 MB
 MEM_STATIC part       192 MB

                       Distance Matrix (Angstroms)
             C (  1)   C (  2)   C (  3)   C (  4)   C (  5)   C (  6)
   C (  2)  1.401173
   C (  3)  2.424826  1.401360
   C (  4)  2.803487  2.431541  1.404102
   C (  5)  2.436619  2.815063  2.434759  1.404054
   C (  6)  1.403842  2.429657  2.800667  2.425122  1.404726
   Cl(  7)  1.737638  2.719173  4.022499  4.541121  4.037139  2.729532
   Br(  8)  2.869191  1.898264  2.869893  4.185162  4.713327  4.183531
   Cl(  9)  4.021065  2.717611  1.736980  2.728627  4.034796  4.537638
   Br( 10)  4.704635  4.173361  2.854550  1.901518  2.888916  4.194705
   I ( 11)  4.415426  4.949425  4.417636  3.092754  2.134369  3.088614
   Br( 12)  2.854732  4.172829  4.703083  4.195088  2.889604  1.902761
             Cl(  7)   Br(  8)   Cl(  9)   Br( 10)   I ( 11)
   Br(  8)  3.215551
   Cl(  9)  5.425745  3.214295
   Br( 10)  6.442162  5.698898  3.195423
   I ( 11)  5.794276  6.847688  5.798883  3.474864
   Br( 12)  3.195743  5.698627  6.439938  5.764254  3.464076

 A cutoff of  1.0D-11 yielded   6499 shell pairs
 There are     56634 function pairs (     62513 Cartesian)
 Smallest overlap matrix eigenvalue = 3.88E-07

 Q-Chem warning in module stvman/mkSTV.C, line 318:

 Overlap eigenvalue is smaller than square root of threshold
 Use THRESH >= 12 to get rid of this warning

 Linear dependence detected in AO basis
 Tighter screening thresholds may be required for diffuse basis sets
 Use S2THRESH > 14 and THRESH = 14 in case of SCF convergence issues
 Number of orthogonalized atomic orbitals = 396
 Maximum deviation from orthogonality = 1.946E-10
 Guess from superposition of atomic densities
 Warning:  Energy on first SCF cycle will be non-variational
 SAD guess density has 228.000000 electrons

 -----------------------------------------------------------------------
  General SCF calculation program by
  Eric Jon Sundstrom, Paul Horn, Yuezhi Mao, Dmitri Zuev, Alec White,
  David Stuck, Shaama M.S., Shane Yost, Joonho Lee, David Small,
  Daniel Levine, Susi Lehtola, Hugh Burton, Evgeny Epifanovsky,
  Bang C. Huynh
 -----------------------------------------------------------------------
 Exchange:     0.2000 Hartree-Fock + 0.0800 Slater + 0.7200 B88
 Correlation:  0.1900 VWN1RPA + 0.8100 LYP
 Using SG-1 standard quadrature grid
 using 4 threads for integral computing
 -------------------------------------------------------
 OpenMP Integral computing Module                
 Release: version 2.0, May 2017, Q-Chem Inc. Pleasanton 
 -------------------------------------------------------
 A restricted SCF calculation will be
 performed using DIIS
 SCF converges when DIIS error is below 1.0e-08
 ---------------------------------------
  Cycle       Energy         DIIS error
 ---------------------------------------
    1  -15793.4180456677      2.87e-02  
    2  -15791.0093778043      1.91e-03  
    3  -15790.9672395253      2.34e-03  
    4  -15791.0314509523      8.57e-04  
    5  -15791.0474789149      1.47e-04  
    6  -15791.0476901457      8.84e-05  
    7  -15791.0478412849      2.35e-05  
    8  -15791.0478513111      4.22e-06  
    9  -15791.0478515727      1.49e-06  
   10  -15791.0478516060      5.89e-07  
   11  -15791.0478516114      1.03e-07  
   12  -15791.0478516116      3.02e-08  
   13  -15791.0478516142      1.28e-08  
   14  -15791.0478516157      5.19e-09  Convergence criterion met
 ---------------------------------------
 SCF time:   CPU 273.09s  wall 71.00s 
 SCF   energy in the final basis set =   -15791.0478516157
 Total energy in the final basis set =   -15791.0478516157

 --------------------------------------------------------------
             Orbital Energies (a.u.) and Symmetries
 --------------------------------------------------------------

 Alpha MOs, Restricted
 -- Occupied --                  
******* -482.86 -482.86 -482.86 -176.32 -165.72 -165.72 -165.72
  1 A'    2 A'    3 A'    4 A'    5 A'    6 A'    1 A"    7 A'                 
-101.58 -101.58  -62.51  -62.51  -62.51  -56.33  -56.33  -56.33
  8 A'    9 A'   10 A'   11 A'   12 A'   13 A'   14 A'   15 A'                 
-56.328 -56.327 -56.327 -56.327 -56.327 -56.327 -35.817 -31.311
  2 A"   16 A'    3 A"    4 A"   17 A'   18 A'   19 A'   20 A'                 
-31.305 -31.304 -22.961 -22.960 -22.960 -22.955 -22.955 -10.289
  5 A"   21 A'   22 A'    6 A"   23 A'    7 A"   24 A'   25 A'                 
-10.289 -10.283 -10.283 -10.282 -10.274  -9.498  -9.498  -8.720
 26 A'   27 A'   28 A'   29 A'   30 A'   31 A'   32 A'   33 A'                 
 -8.719  -8.719  -7.263  -7.263  -7.253  -7.253  -7.252  -7.252
 34 A'   35 A'   36 A'   37 A'    8 A"    9 A"   38 A'   39 A'                 
 -6.553  -6.552  -6.552  -6.539  -6.538  -6.538  -6.537  -6.537
 40 A'   41 A'   42 A'   10 A"   11 A"   12 A"   43 A'   44 A'                 
 -6.537  -6.367  -4.780  -4.764  -4.763  -2.663  -2.662  -2.662
 45 A'   46 A'   47 A'   13 A"   48 A'   49 A'   50 A'   51 A'                 
 -2.659  -2.659  -2.659  -2.659  -2.658  -2.658  -2.648  -2.647
 14 A"   15 A"   52 A'   16 A"   53 A'   54 A'   17 A"   55 A'                 
 -2.647  -2.647  -2.647  -2.647  -2.046  -2.041  -2.040  -2.027
 56 A'   18 A"   57 A'   19 A"   58 A'   20 A"   59 A'   21 A"                 
 -2.027  -0.962  -0.917  -0.884  -0.848  -0.845  -0.806  -0.766
 60 A'   61 A'   62 A'   63 A'   64 A'   65 A'   66 A'   67 A'                 
 -0.744  -0.684  -0.633  -0.619  -0.558  -0.522  -0.476  -0.469
 68 A'   69 A'   70 A'   71 A'   72 A'   73 A'   74 A'   22 A"                 
 -0.469  -0.439  -0.418  -0.407  -0.396  -0.388  -0.359  -0.357
 75 A'   76 A'   77 A'   23 A"   78 A'   24 A"   79 A'   80 A'                 
 -0.346  -0.344  -0.334  -0.314  -0.313  -0.302  -0.302  -0.269
 25 A"   26 A"   81 A'   27 A"   82 A'   83 A'   28 A"   29 A"                 
 -0.264  -0.264
 30 A"   84 A'                                                                 
 -- Virtual --                   
 -0.101  -0.071  -0.069  -0.051  -0.032  -0.015  -0.006   0.013
 85 A'   31 A"   32 A"   86 A'   87 A'   88 A'   89 A'   90 A'                 
  0.014   0.023   0.026   0.039   0.042   0.057   0.058   0.059
 91 A'   92 A'   93 A'   33 A"   94 A'   34 A"   95 A'   35 A"                 
  0.063   0.068   0.068   0.070   0.071   0.087   0.093   0.094
 96 A'   36 A"   97 A'   98 A'   99 A'   37 A"  100 A'  101 A'                 
  0.097   0.101   0.104   0.116   0.119   0.128   0.136   0.145
 38 A"  102 A'   39 A"  103 A'  104 A'  105 A'   40 A"   41 A"                 
  0.151   0.155   0.160   0.164   0.166   0.176   0.182   0.185
106 A'  107 A'   42 A"  108 A'  109 A'   43 A"  110 A'  111 A'                 
  0.192   0.194   0.202   0.206   0.220   0.223   0.224   0.237
112 A'  113 A'  114 A'  115 A'  116 A'   44 A"  117 A'  118 A'                 
  0.239   0.242   0.263   0.264   0.275   0.276   0.278   0.285
119 A'  120 A'  121 A'  122 A'  123 A'   45 A"  124 A'  125 A'                 
  0.291   0.342   0.353   0.363   0.386   0.396   0.398   0.414
126 A'  127 A'  128 A'  129 A'   46 A"  130 A'   47 A"  131 A'                 
  0.415   0.421   0.423   0.426   0.444   0.450   0.450   0.452
 48 A"  132 A'  133 A'   49 A"  134 A'  135 A'   50 A"   51 A"                 
  0.455   0.472   0.480   0.485   0.490   0.504   0.508   0.512
 52 A"  136 A'  137 A'  138 A'  139 A'  140 A'   53 A"  141 A'                 
  0.520   0.524   0.531   0.541   0.543   0.545   0.557   0.558
 54 A"   55 A"  142 A'  143 A'   56 A"  144 A'   57 A"  145 A'                 
  0.562   0.570   0.584   0.593   0.601   0.610   0.612   0.670
 58 A"   59 A"   60 A"  146 A'  147 A'   61 A"  148 A'  149 A'                 
  0.675   0.684   0.694   0.708   0.723   0.726   0.736   0.748
 62 A"   63 A"  150 A'  151 A'   64 A"  152 A'  153 A'  154 A'                 
  0.772   0.780   0.794   0.824   0.826   0.827   0.831   0.837
155 A'  156 A'  157 A'  158 A'   65 A"  159 A'  160 A'  161 A'                 
  0.842   0.844   0.850   0.851   0.885   0.905   0.917   0.925
 66 A"  162 A'   67 A"  163 A'  164 A'  165 A'  166 A'  167 A'                 
  0.935   0.940   0.945   0.982   0.999   1.003   1.071   1.079
168 A'   68 A"  169 A'   69 A"  170 A'  171 A'  172 A'  173 A'                 
  1.089   1.102   1.134   1.192   1.206   1.234   1.237   1.239
174 A'  175 A'   70 A"  176 A'  177 A'   71 A"   72 A"  178 A'                 
  1.240   1.262   1.281   1.348   1.360   1.413   1.430   1.443
 73 A"  179 A'   74 A"  180 A'   75 A"  181 A'  182 A'  183 A'                 
  1.463   1.470   1.549   1.583   1.608   1.723   1.730   1.745
184 A'  185 A'  186 A'  187 A'  188 A'   76 A"   77 A"  189 A'                 
  1.760   1.815   1.822   1.841   1.842   1.904   2.003   2.004
190 A'  191 A'  192 A'   78 A"   79 A"   80 A"   81 A"   82 A"                 
  2.022   2.030   2.062   2.094   2.111   2.130   2.171   2.205
193 A'   83 A"  194 A'  195 A'  196 A'  197 A'  198 A'  199 A'                 
  2.211   2.247   2.250   2.268   2.281   2.288   2.301   2.306
200 A'   84 A"   85 A"   86 A"  201 A'  202 A'  203 A'  204 A'                 
  2.328   2.424   2.471   2.472   2.560   2.573   2.583   2.713
205 A'  206 A'  207 A'  208 A'  209 A'   87 A"  210 A'   88 A"                 
  2.722   2.825   2.831   2.838   2.945   3.020   3.039   3.056
 89 A"   90 A"   91 A"  211 A'  212 A'  213 A'   92 A"  214 A'                 
  3.062   3.168   3.198   3.397   3.440   3.633   3.808   3.846
215 A'  216 A'  217 A'  218 A'  219 A'  220 A'  221 A'  222 A'                 
  3.953   3.984   3.991   3.991   3.997   4.003   4.040   4.062
 93 A"   94 A"   95 A"   96 A"  223 A'   97 A"  224 A'   98 A"                 
  4.063   4.065   4.078   4.102   4.125   4.235   4.238   4.255
225 A'   99 A"  226 A'  100 A"  227 A'  228 A'  229 A'  230 A'                 
  4.272   4.400   4.406   4.408   4.518   4.797   6.021   6.113
231 A'  232 A'  233 A'  234 A'  235 A'  236 A'  101 A"  237 A'                 
  6.146   6.713   6.772   6.778   7.546   7.546   7.567   7.634
238 A'  239 A'  240 A'  241 A'  102 A"  103 A"  104 A"  242 A'                 
  7.670   7.676   7.725   7.745   7.753   9.751   9.793  23.181
243 A'  244 A'  245 A'  246 A'  247 A'  248 A'  249 A'  250 A'                 
 23.758  23.764  23.910  23.920  23.991  25.812  25.828  26.198
251 A'  252 A'  253 A'  254 A'  255 A'  105 A"  106 A"  256 A'                 
 26.241  26.624  26.651  27.913  28.355  28.417  28.427  28.526
257 A'  258 A'  259 A'  260 A'  107 A"  261 A'  262 A'  108 A"                 
 28.552  28.552  28.616  28.722  47.971  48.023  48.027 127.893
263 A'  109 A"  264 A'  265 A'  266 A'  267 A'  268 A'  110 A"                 
127.948 127.967 151.700 215.740 215.789 289.742 289.742 289.763
269 A'  270 A'  271 A'  272 A'  273 A'  111 A"  112 A"  113 A"                 
289.836 289.866 289.871 289.955 289.968 289.9731020.7801020.846
274 A'  275 A'  276 A'  277 A'  278 A'  279 A'  280 A'  281 A'                 
*******1901.865
282 A'  283 A'                                                                 

 Beta MOs, Restricted
 -- Occupied --                  
******* -482.86 -482.86 -482.86 -176.32 -165.72 -165.72 -165.72
  1 A'    2 A'    3 A'    4 A'    5 A'    6 A'    1 A"    7 A'                 
-101.58 -101.58  -62.51  -62.51  -62.51  -56.33  -56.33  -56.33
  8 A'    9 A'   10 A'   11 A'   12 A'   13 A'   14 A'   15 A'                 
-56.328 -56.327 -56.327 -56.327 -56.327 -56.327 -35.817 -31.311
  2 A"   16 A'    3 A"    4 A"   17 A'   18 A'   19 A'   20 A'                 
-31.305 -31.304 -22.961 -22.960 -22.960 -22.955 -22.955 -10.289
  5 A"   21 A'   22 A'    6 A"   23 A'    7 A"   24 A'   25 A'                 
-10.289 -10.283 -10.283 -10.282 -10.274  -9.498  -9.498  -8.720
 26 A'   27 A'   28 A'   29 A'   30 A'   31 A'   32 A'   33 A'                 
 -8.719  -8.719  -7.263  -7.263  -7.253  -7.253  -7.252  -7.252
 34 A'   35 A'   36 A'   37 A'    8 A"    9 A"   38 A'   39 A'                 
 -6.553  -6.552  -6.552  -6.539  -6.538  -6.538  -6.537  -6.537
 40 A'   41 A'   42 A'   10 A"   11 A"   12 A"   43 A'   44 A'                 
 -6.537  -6.367  -4.780  -4.764  -4.763  -2.663  -2.662  -2.662
 45 A'   46 A'   47 A'   13 A"   48 A'   49 A'   50 A'   51 A'                 
 -2.659  -2.659  -2.659  -2.659  -2.658  -2.658  -2.648  -2.647
 14 A"   15 A"   52 A'   16 A"   53 A'   54 A'   17 A"   55 A'                 
 -2.647  -2.647  -2.647  -2.647  -2.046  -2.041  -2.040  -2.027
 56 A'   18 A"   57 A'   19 A"   58 A'   20 A"   59 A'   21 A"                 
 -2.027  -0.962  -0.917  -0.884  -0.848  -0.845  -0.806  -0.766
 60 A'   61 A'   62 A'   63 A'   64 A'   65 A'   66 A'   67 A'                 
 -0.744  -0.684  -0.633  -0.619  -0.558  -0.522  -0.476  -0.469
 68 A'   69 A'   70 A'   71 A'   72 A'   73 A'   74 A'   22 A"                 
 -0.469  -0.439  -0.418  -0.407  -0.396  -0.388  -0.359  -0.357
 75 A'   76 A'   77 A'   23 A"   78 A'   24 A"   79 A'   80 A'                 
 -0.346  -0.344  -0.334  -0.314  -0.313  -0.302  -0.302  -0.269
 25 A"   26 A"   81 A'   27 A"   82 A'   83 A'   28 A"   29 A"                 
 -0.264  -0.264
 30 A"   84 A'                                                                 
 -- Virtual --                   
 -0.101  -0.071  -0.069  -0.051  -0.032  -0.015  -0.006   0.013
 85 A'   31 A"   32 A"   86 A'   87 A'   88 A'   89 A'   90 A'                 
  0.014   0.023   0.026   0.039   0.042   0.057   0.058   0.059
 91 A'   92 A'   93 A'   33 A"   94 A'   34 A"   95 A'   35 A"                 
  0.063   0.068   0.068   0.070   0.071   0.087   0.093   0.094
 96 A'   36 A"   97 A'   98 A'   99 A'   37 A"  100 A'  101 A'                 
  0.097   0.101   0.104   0.116   0.119   0.128   0.136   0.145
 38 A"  102 A'   39 A"  103 A'  104 A'  105 A'   40 A"   41 A"                 
  0.151   0.155   0.160   0.164   0.166   0.176   0.182   0.185
106 A'  107 A'   42 A"  108 A'  109 A'   43 A"  110 A'  111 A'                 
  0.192   0.194   0.202   0.206   0.220   0.223   0.224   0.237
112 A'  113 A'  114 A'  115 A'  116 A'   44 A"  117 A'  118 A'                 
  0.239   0.242   0.263   0.264   0.275   0.276   0.278   0.285
119 A'  120 A'  121 A'  122 A'  123 A'   45 A"  124 A'  125 A'                 
  0.291   0.342   0.353   0.363   0.386   0.396   0.398   0.414
126 A'  127 A'  128 A'  129 A'   46 A"  130 A'   47 A"  131 A'                 
  0.415   0.421   0.423   0.426   0.444   0.450   0.450   0.452
 48 A"  132 A'  133 A'   49 A"  134 A'  135 A'   50 A"   51 A"                 
  0.455   0.472   0.480   0.485   0.490   0.504   0.508   0.512
 52 A"  136 A'  137 A'  138 A'  139 A'  140 A'   53 A"  141 A'                 
  0.520   0.524   0.531   0.541   0.543   0.545   0.557   0.558
 54 A"   55 A"  142 A'  143 A'   56 A"  144 A'   57 A"  145 A'                 
  0.562   0.570   0.584   0.593   0.601   0.610   0.612   0.670
 58 A"   59 A"   60 A"  146 A'  147 A'   61 A"  148 A'  149 A'                 
  0.675   0.684   0.694   0.708   0.723   0.726   0.736   0.748
 62 A"   63 A"  150 A'  151 A'   64 A"  152 A'  153 A'  154 A'                 
  0.772   0.780   0.794   0.824   0.826   0.827   0.831   0.837
155 A'  156 A'  157 A'  158 A'   65 A"  159 A'  160 A'  161 A'                 
  0.842   0.844   0.850   0.851   0.885   0.905   0.917   0.925
 66 A"  162 A'   67 A"  163 A'  164 A'  165 A'  166 A'  167 A'                 
  0.935   0.940   0.945   0.982   0.999   1.003   1.071   1.079
168 A'   68 A"  169 A'   69 A"  170 A'  171 A'  172 A'  173 A'                 
  1.089   1.102   1.134   1.192   1.206   1.234   1.237   1.239
174 A'  175 A'   70 A"  176 A'  177 A'   71 A"   72 A"  178 A'                 
  1.240   1.262   1.281   1.348   1.360   1.413   1.430   1.443
 73 A"  179 A'   74 A"  180 A'   75 A"  181 A'  182 A'  183 A'                 
  1.463   1.470   1.549   1.583   1.608   1.723   1.730   1.745
184 A'  185 A'  186 A'  187 A'  188 A'   76 A"   77 A"  189 A'                 
  1.760   1.815   1.822   1.841   1.842   1.904   2.003   2.004
190 A'  191 A'  192 A'   78 A"   79 A"   80 A"   81 A"   82 A"                 
  2.022   2.030   2.062   2.094   2.111   2.130   2.171   2.205
193 A'   83 A"  194 A'  195 A'  196 A'  197 A'  198 A'  199 A'                 
  2.211   2.247   2.250   2.268   2.281   2.288   2.301   2.306
200 A'   84 A"   85 A"   86 A"  201 A'  202 A'  203 A'  204 A'                 
  2.328   2.424   2.471   2.472   2.560   2.573   2.583   2.713
205 A'  206 A'  207 A'  208 A'  209 A'   87 A"  210 A'   88 A"                 
  2.722   2.825   2.831   2.838   2.945   3.020   3.039   3.056
 89 A"   90 A"   91 A"  211 A'  212 A'  213 A'   92 A"  214 A'                 
  3.062   3.168   3.198   3.397   3.440   3.633   3.808   3.846
215 A'  216 A'  217 A'  218 A'  219 A'  220 A'  221 A'  222 A'                 
  3.953   3.984   3.991   3.991   3.997   4.003   4.040   4.062
 93 A"   94 A"   95 A"   96 A"  223 A'   97 A"  224 A'   98 A"                 
  4.063   4.065   4.078   4.102   4.125   4.235   4.238   4.255
225 A'   99 A"  226 A'  100 A"  227 A'  228 A'  229 A'  230 A'                 
  4.272   4.400   4.406   4.408   4.518   4.797   6.021   6.113
231 A'  232 A'  233 A'  234 A'  235 A'  236 A'  101 A"  237 A'                 
  6.146   6.713   6.772   6.778   7.546   7.546   7.567   7.634
238 A'  239 A'  240 A'  241 A'  102 A"  103 A"  104 A"  242 A'                 
  7.670   7.676   7.725   7.745   7.753   9.751   9.793  23.181
243 A'  244 A'  245 A'  246 A'  247 A'  248 A'  249 A'  250 A'                 
 23.758  23.764  23.910  23.920  23.991  25.812  25.828  26.198
251 A'  252 A'  253 A'  254 A'  255 A'  105 A"  106 A"  256 A'                 
 26.241  26.624  26.651  27.913  28.355  28.417  28.427  28.526
257 A'  258 A'  259 A'  260 A'  107 A"  261 A'  262 A'  108 A"                 
 28.552  28.552  28.616  28.722  47.971  48.023  48.027 127.893
263 A'  109 A"  264 A'  265 A'  266 A'  267 A'  268 A'  110 A"                 
127.948 127.967 151.700 215.740 215.789 289.742 289.742 289.763
269 A'  270 A'  271 A'  272 A'  273 A'  111 A"  112 A"  113 A"                 
289.836 289.866 289.871 289.955 289.968 289.9731020.7801020.846
274 A'  275 A'  276 A'  277 A'  278 A'  279 A'  280 A'  281 A'                 
*******1901.865
282 A'  283 A'                                                                 
 --------------------------------------------------------------

          Ground-State Mulliken Net Atomic Charges

     Atom                 Charge (a.u.)
  ----------------------------------------
      1 C                    -0.112096
      2 C                     0.086124
      3 C                    -0.111784
      4 C                    -0.197702
      5 C                     0.026842
      6 C                    -0.196498
      7 Cl                    0.559283
      8 Br                   -0.229926
      9 Cl                    0.559694
     10 Br                   -0.243805
     11 I                     0.104962
     12 Br                   -0.245096
  ----------------------------------------
  Sum of atomic charges =     0.000000

 -----------------------------------------------------------------
                    Cartesian Multipole Moments
 -----------------------------------------------------------------
    Charge (ESU x 10^10)
                -0.0000
    Dipole Moment (Debye)
         X      -0.4396      Y       0.0012      Z      -0.0000
       Tot       0.4396
    Quadrupole Moments (Debye-Ang)
        XX    -136.2600     XY       0.0151     YY    -139.8657
        XZ      -0.0000     YZ       0.0000     ZZ    -143.6089
    Octopole Moments (Debye-Ang^2)
       XXX     -73.9538    XXY      -0.1381    XYY     -28.8178
       YYY       0.1897    XXZ      -0.0000    XYZ      -0.0000
       YYZ       0.0000    XZZ     -21.8170    YZZ       0.0281
       ZZZ      -0.0000
    Hexadecapole Moments (Debye-Ang^3)
      XXXX   -4187.0685   XXXY       0.2193   XXYY   -1255.3742
      XYYY      -0.1542   YYYY   -3110.2084   XXXZ      -0.0000
      XXYZ       0.0000   XYYZ       0.0000   YYYZ       0.0000
      XXZZ    -797.4997   XYZZ      -0.0243   YYZZ    -590.9223
      XZZZ      -0.0000   YZZZ       0.0000   ZZZZ    -177.3675
 -----------------------------------------------------------------
 Calculating MO derivatives via CPSCF
    1     0    39    0.0186665  
    2     0    39    0.0080165  
    3     0    39    0.0015722  
    4     0    39    0.0002017  
    5    21    18    0.0000245  
    6    38     1    0.0000018  
    7    39     0    0.0000001  Converged
 Time for AOints: 304.3 s (CPU) 76.4 s (wall)
 ------------------------------------------------------------------------------
                     AOints        : Timing summary (seconds)
 ------------------------------------------------------------------------------
     job step          cpu (% of tot)      sys (% of tot)     wall (% of tot)
 ------------------------------------------------------------------------------
  AOints            0.3043E+03 ( 8.3)   0.1100E-04 ( 4.7)   0.7642E+02 ( 8.1)
 ------------------------------------------------------------------------------
   Grand Totals     0.3682E+04          0.2330E-03          0.9382E+03
 ------------------------------------------------------------------------------
 Polarizability Matrix (a.u.)
            1           2           3
    1-244.7188381   0.0002815  -0.0000000
    2   0.0002815-220.1481126   0.0000000
    3  -0.0000000   0.0000000-101.2706642
 Calculating analytic Hessian of the SCF energy

 Direct stationary perturbation theory relativistic correction:

 rels  =     148.937896588245
 relv  =    -504.048500646041
 rel2e =      76.285333055542
 E_rel =    -278.825271002254

 Hessian of the SCF Energy
            1           2           3           4           5           6
    1   0.5637560   0.0390477   0.0000000  -0.1438036  -0.0589890  -0.0000000
    2   0.0390477   0.5279450   0.0000000  -0.1164322  -0.2420815   0.0000000
    3   0.0000000   0.0000000   0.1092470  -0.0000000  -0.0000000  -0.0519590
    4  -0.1438036  -0.1164322  -0.0000000   0.4914165   0.0004194   0.0000000
    5  -0.0589890  -0.2420815  -0.0000000   0.0004194   0.5987240  -0.0000000
    6  -0.0000000   0.0000000  -0.0519590   0.0000000  -0.0000000   0.1004114
    7   0.0603911   0.0269819  -0.0000000  -0.1431798   0.0584764  -0.0000000
    8  -0.0274897  -0.0555638   0.0000000   0.1158758  -0.2422143   0.0000000
    9  -0.0000000  -0.0000000   0.0012185   0.0000000   0.0000000  -0.0520039
   10  -0.0510626  -0.0287455   0.0000000  -0.0271690   0.0775410  -0.0000000
   11  -0.0283491  -0.0164906  -0.0000000   0.0214920   0.0289173   0.0000000
   12   0.0000000  -0.0000000   0.0031331  -0.0000000   0.0000000   0.0037991
   13  -0.0261416   0.0214960  -0.0000000   0.0000592  -0.0001083   0.0000000
   14   0.0761027   0.0282137  -0.0000000  -0.0001020  -0.0650629  -0.0000000
   15  -0.0000000  -0.0000000   0.0034135   0.0000000   0.0000000   0.0024903
   16  -0.2847667   0.0288757  -0.0000000  -0.0276346  -0.0774350  -0.0000000
   17  -0.0296858  -0.0908529  -0.0000000  -0.0213246   0.0293252  -0.0000000
   18  -0.0000000  -0.0000000  -0.0524683  -0.0000000   0.0000000   0.0038598
   19  -0.0698034   0.0547761   0.0000000   0.0018082  -0.0005344  -0.0000000
   20   0.0542549  -0.1329478   0.0000000   0.0193363  -0.0406721   0.0000000
   21  -0.0000000  -0.0000000  -0.0239013   0.0000000  -0.0000000   0.0034695
   22  -0.0326359  -0.0027677   0.0000000  -0.1482685   0.0002538   0.0000000
   23  -0.0179095  -0.0002062   0.0000000   0.0002569  -0.0313667  -0.0000000
   24  -0.0000000  -0.0000000   0.0027503   0.0000000  -0.0000000  -0.0193379
   25  -0.0006558   0.0017592  -0.0000000   0.0017183   0.0003510  -0.0000000
   26   0.0047143   0.0008428   0.0000000  -0.0195158  -0.0407964  -0.0000000
   27  -0.0000000   0.0000000   0.0039684   0.0000000  -0.0000000   0.0035014
   28  -0.0000270   0.0001099  -0.0000000  -0.0021655  -0.0032471   0.0000000
   29   0.0000321  -0.0003427   0.0000000  -0.0003732   0.0027849   0.0000000
   30   0.0000000   0.0000000  -0.0009296  -0.0000000   0.0000000   0.0032375
   31   0.0027755   0.0023800  -0.0000000  -0.0006118   0.0000012   0.0000000
   32   0.0002227  -0.0018102   0.0000000  -0.0000027  -0.0003485   0.0000000
   33   0.0000000  -0.0000000   0.0025897  -0.0000000   0.0000000  -0.0007039
   34  -0.0180247  -0.0274818   0.0000000  -0.0021673   0.0032688   0.0000000
   35  -0.0119511  -0.0167058  -0.0000000   0.0003699   0.0027900  -0.0000000
   36  -0.0000000  -0.0000000   0.0029378  -0.0000000   0.0000000   0.0032357
            7           8           9          10          11          12
    1   0.0603911  -0.0274897  -0.0000000  -0.0510626  -0.0283491   0.0000000
    2   0.0269819  -0.0555638  -0.0000000  -0.0287455  -0.0164906  -0.0000000
    3  -0.0000000   0.0000000   0.0012185   0.0000000  -0.0000000   0.0031331
    4  -0.1431798   0.1158758   0.0000000  -0.0271690   0.0214920  -0.0000000
    5   0.0584764  -0.2422143   0.0000000   0.0775410   0.0289173   0.0000000
    6  -0.0000000   0.0000000  -0.0520039  -0.0000000   0.0000000   0.0037991
    7   0.5632038  -0.0388934   0.0000000  -0.2841882   0.0308403  -0.0000000
    8  -0.0388934   0.5282932  -0.0000000  -0.0277525  -0.0908726   0.0000000
    9   0.0000000  -0.0000000   0.1092495  -0.0000000   0.0000000  -0.0524875
   10  -0.2841882  -0.0277525  -0.0000000   0.5493624   0.0438310   0.0000000
   11   0.0308403  -0.0908726   0.0000000   0.0438310   0.5002720  -0.0000000
   12  -0.0000000   0.0000000  -0.0524875   0.0000000  -0.0000000   0.1001054
   13  -0.0266097  -0.0213762  -0.0000000  -0.1413891  -0.1084913  -0.0000000
   14  -0.0760115   0.0286040   0.0000000  -0.0633631  -0.2340214   0.0000000
   15  -0.0000000   0.0000000   0.0034375   0.0000000  -0.0000000  -0.0481120
   16  -0.0508992   0.0288908   0.0000000   0.0575576   0.0261449   0.0000000
   17   0.0284703  -0.0168331   0.0000000  -0.0266070  -0.0553887   0.0000000
   18   0.0000000  -0.0000000   0.0031448   0.0000000  -0.0000000   0.0020479
   19  -0.0006795  -0.0017487  -0.0000000   0.0000179   0.0002199  -0.0000000
   20  -0.0046980   0.0008733  -0.0000000   0.0005711  -0.0001755  -0.0000000
   21  -0.0000000  -0.0000000   0.0039638  -0.0000000   0.0000000  -0.0010994
   22  -0.0324761   0.0029097   0.0000000   0.0032224   0.0024984  -0.0000000
   23   0.0179934  -0.0003056  -0.0000000  -0.0001675  -0.0024600   0.0000000
   24  -0.0000000   0.0000000   0.0027384  -0.0000000   0.0000000   0.0032047
   25  -0.0704527  -0.0554033   0.0000000  -0.0220703  -0.0320587   0.0000000
   26  -0.0548932  -0.1329734  -0.0000000  -0.0131094  -0.0163083   0.0000000
   27   0.0000000   0.0000000  -0.0238687  -0.0000000   0.0000000   0.0033421
   28  -0.0178597   0.0274829   0.0000000  -0.0574371   0.0461126  -0.0000000
   29   0.0119686  -0.0168710   0.0000000   0.0482521  -0.1135325  -0.0000000
   30  -0.0000000   0.0000000   0.0029494   0.0000000  -0.0000000  -0.0188979
   31   0.0027760  -0.0023902  -0.0000000  -0.0267260  -0.0037114  -0.0000000
   32  -0.0002212  -0.0018009   0.0000000  -0.0140354  -0.0002436   0.0000000
   33   0.0000000   0.0000000   0.0025899   0.0000000  -0.0000000   0.0015238
   34  -0.0000271  -0.0001045  -0.0000000  -0.0001196   0.0014725  -0.0000000
   35  -0.0000132  -0.0003359   0.0000000   0.0035856   0.0003048  -0.0000000
   36   0.0000000  -0.0000000  -0.0009315  -0.0000000   0.0000000   0.0034409
           13          14          15          16          17          18
    1  -0.0261416   0.0761027  -0.0000000  -0.2847667  -0.0296858  -0.0000000
    2   0.0214960   0.0282137  -0.0000000   0.0288757  -0.0908529  -0.0000000
    3  -0.0000000  -0.0000000   0.0034135  -0.0000000  -0.0000000  -0.0524683
    4   0.0000592  -0.0001020   0.0000000  -0.0276346  -0.0213246  -0.0000000
    5  -0.0001083  -0.0650629   0.0000000  -0.0774350   0.0293252   0.0000000
    6   0.0000000  -0.0000000   0.0024903  -0.0000000  -0.0000000   0.0038598
    7  -0.0266097  -0.0760115  -0.0000000  -0.0508992   0.0284703   0.0000000
    8  -0.0213762   0.0286040   0.0000000   0.0288908  -0.0168331  -0.0000000
    9  -0.0000000   0.0000000   0.0034375   0.0000000   0.0000000   0.0031448
   10  -0.1413891  -0.0633631   0.0000000   0.0575576  -0.0266070   0.0000000
   11  -0.1084913  -0.2340214  -0.0000000   0.0261449  -0.0553887  -0.0000000
   12  -0.0000000   0.0000000  -0.0481120   0.0000000   0.0000000   0.0020479
   13   0.4078009   0.0009714   0.0000000  -0.1404752   0.1075328  -0.0000000
   14   0.0009714   0.5699489  -0.0000000   0.0623850  -0.2334171  -0.0000000
   15   0.0000000  -0.0000000   0.0992669   0.0000000   0.0000000  -0.0482948
   16  -0.1404752   0.0623850   0.0000000   0.5494102  -0.0442715   0.0000000
   17   0.1075328  -0.2334171   0.0000000  -0.0442715   0.4982128   0.0000000
   18  -0.0000000  -0.0000000  -0.0482948   0.0000000   0.0000000   0.1002613
   19  -0.0026285  -0.0030717   0.0000000  -0.0218006   0.0320419   0.0000000
   20  -0.0004132   0.0021214   0.0000000   0.0131178  -0.0165020  -0.0000000
   21  -0.0000000  -0.0000000   0.0036671  -0.0000000  -0.0000000   0.0033242
   22  -0.0009408   0.0000085  -0.0000000   0.0032073  -0.0025525  -0.0000000
   23   0.0000008  -0.0000876  -0.0000000   0.0001382  -0.0024542   0.0000000
   24   0.0000000   0.0000000  -0.0008895  -0.0000000  -0.0000000   0.0031995
   25  -0.0026451   0.0030927   0.0000000   0.0000163  -0.0002251  -0.0000000
   26   0.0004109   0.0021004   0.0000000  -0.0005750  -0.0001696   0.0000000
   27   0.0000000   0.0000000   0.0036571  -0.0000000  -0.0000000  -0.0011043
   28   0.0021367  -0.0002360  -0.0000000  -0.0001463  -0.0014755   0.0000000
   29   0.0138317  -0.0338931  -0.0000000  -0.0035872   0.0003434   0.0000000
   30  -0.0000000   0.0000000   0.0016273  -0.0000000  -0.0000000   0.0034546
   31  -0.0711732   0.0001450   0.0000000  -0.0269629   0.0038384  -0.0000000
   32   0.0000277  -0.0307091   0.0000000   0.0141277  -0.0003090  -0.0000000
   33  -0.0000000   0.0000000  -0.0218813   0.0000000  -0.0000000   0.0015785
   34   0.0020070   0.0000794  -0.0000000  -0.0575074  -0.0457410  -0.0000000
   35  -0.0138826  -0.0337976  -0.0000000  -0.0478123  -0.1119540   0.0000000
   36  -0.0000000   0.0000000   0.0016178   0.0000000  -0.0000000  -0.0190032
           19          20          21          22          23          24
    1  -0.0698034   0.0542549  -0.0000000  -0.0326359  -0.0179095  -0.0000000
    2   0.0547761  -0.1329478  -0.0000000  -0.0027677  -0.0002062  -0.0000000
    3   0.0000000   0.0000000  -0.0239013   0.0000000   0.0000000   0.0027503
    4   0.0018082   0.0193363   0.0000000  -0.1482685   0.0002569   0.0000000
    5  -0.0005344  -0.0406721  -0.0000000   0.0002538  -0.0313667  -0.0000000
    6  -0.0000000   0.0000000   0.0034695   0.0000000  -0.0000000  -0.0193379
    7  -0.0006795  -0.0046980  -0.0000000  -0.0324761   0.0179934  -0.0000000
    8  -0.0017487   0.0008733  -0.0000000   0.0029097  -0.0003056   0.0000000
    9  -0.0000000  -0.0000000   0.0039638   0.0000000  -0.0000000   0.0027384
   10   0.0000179   0.0005711  -0.0000000   0.0032224  -0.0001675  -0.0000000
   11   0.0002199  -0.0001755   0.0000000   0.0024984  -0.0024600   0.0000000
   12  -0.0000000  -0.0000000  -0.0010994  -0.0000000   0.0000000   0.0032047
   13  -0.0026285  -0.0004132  -0.0000000  -0.0009408   0.0000008   0.0000000
   14  -0.0030717   0.0021214  -0.0000000   0.0000085  -0.0000876   0.0000000
   15   0.0000000   0.0000000   0.0036671  -0.0000000  -0.0000000  -0.0008895
   16  -0.0218006   0.0131178  -0.0000000   0.0032073   0.0001382  -0.0000000
   17   0.0320419  -0.0165020  -0.0000000  -0.0025525  -0.0024542  -0.0000000
   18   0.0000000  -0.0000000   0.0033242  -0.0000000   0.0000000   0.0031995
   19   0.1068589  -0.0760307   0.0000000  -0.0016056  -0.0103231   0.0000000
   20  -0.0760307   0.1950437   0.0000000  -0.0020037  -0.0069126   0.0000000
   21   0.0000000   0.0000000   0.0109473   0.0000000  -0.0000000  -0.0003741
   22  -0.0016056  -0.0020037   0.0000000   0.2133892  -0.0003239   0.0000000
   23  -0.0103231  -0.0069126  -0.0000000  -0.0003239   0.0510963  -0.0000000
   24   0.0000000   0.0000000  -0.0003741   0.0000000  -0.0000000   0.0089198
   25   0.0004097   0.0003010  -0.0000000  -0.0015742   0.0103309   0.0000000
   26  -0.0003104  -0.0016565   0.0000000   0.0019747  -0.0070011  -0.0000000
   27  -0.0000000  -0.0000000   0.0001201   0.0000000  -0.0000000  -0.0003792
   28  -0.0002858   0.0006455   0.0000000  -0.0008236   0.0009862   0.0000000
   29   0.0006927  -0.0010854  -0.0000000   0.0002619  -0.0001609  -0.0000000
   30  -0.0000000  -0.0000000  -0.0000776  -0.0000000   0.0000000   0.0001053
   31  -0.0006484   0.0001104   0.0000000  -0.0006651   0.0000018   0.0000000
   32   0.0009058  -0.0001681  -0.0000000  -0.0000001   0.0000158  -0.0000000
   33   0.0000000  -0.0000000   0.0001416   0.0000000   0.0000000  -0.0000444
   34  -0.0116429  -0.0051915   0.0000000  -0.0008291  -0.0009842   0.0000000
   35   0.0033827   0.0020816   0.0000000  -0.0002591  -0.0001571  -0.0000000
   36   0.0000000   0.0000000  -0.0001813  -0.0000000   0.0000000   0.0001071
           25          26          27          28          29          30
    1  -0.0006558   0.0047143  -0.0000000  -0.0000270   0.0000321   0.0000000
    2   0.0017592   0.0008428   0.0000000   0.0001099  -0.0003427   0.0000000
    3  -0.0000000   0.0000000   0.0039684  -0.0000000   0.0000000  -0.0009296
    4   0.0017183  -0.0195158   0.0000000  -0.0021655  -0.0003732  -0.0000000
    5   0.0003510  -0.0407964  -0.0000000  -0.0032471   0.0027849   0.0000000
    6  -0.0000000  -0.0000000   0.0035014   0.0000000   0.0000000   0.0032375
    7  -0.0704527  -0.0548932   0.0000000  -0.0178597   0.0119686  -0.0000000
    8  -0.0554033  -0.1329734   0.0000000   0.0274829  -0.0168710   0.0000000
    9   0.0000000  -0.0000000  -0.0238687   0.0000000   0.0000000   0.0029494
   10  -0.0220703  -0.0131094  -0.0000000  -0.0574371   0.0482521   0.0000000
   11  -0.0320587  -0.0163083   0.0000000   0.0461126  -0.1135325  -0.0000000
   12   0.0000000   0.0000000   0.0033421  -0.0000000  -0.0000000  -0.0188979
   13  -0.0026451   0.0004109   0.0000000   0.0021367   0.0138317  -0.0000000
   14   0.0030927   0.0021004   0.0000000  -0.0002360  -0.0338931   0.0000000
   15   0.0000000   0.0000000   0.0036571  -0.0000000  -0.0000000   0.0016273
   16   0.0000163  -0.0005750  -0.0000000  -0.0001463  -0.0035872  -0.0000000
   17  -0.0002251  -0.0001696  -0.0000000  -0.0014755   0.0003434  -0.0000000
   18  -0.0000000   0.0000000  -0.0011043   0.0000000   0.0000000   0.0034546
   19   0.0004097  -0.0003104  -0.0000000  -0.0002858   0.0006927  -0.0000000
   20   0.0003010  -0.0016565  -0.0000000   0.0006455  -0.0010854  -0.0000000
   21  -0.0000000   0.0000000   0.0001201   0.0000000  -0.0000000  -0.0000776
   22  -0.0015742   0.0019747   0.0000000  -0.0008236   0.0002619  -0.0000000
   23   0.0103309  -0.0070011  -0.0000000   0.0009862  -0.0001609   0.0000000
   24   0.0000000  -0.0000000  -0.0003792   0.0000000  -0.0000000   0.0001053
   25   0.1078294   0.0767948   0.0000000  -0.0116393  -0.0033452   0.0000000
   26   0.0767948   0.1951344  -0.0000000   0.0052632   0.0020722  -0.0000000
   27   0.0000000  -0.0000000   0.0108756  -0.0000000  -0.0000000  -0.0001848
   28  -0.0116393   0.0052632  -0.0000000   0.0914241  -0.0650629  -0.0000000
   29  -0.0033452   0.0020722  -0.0000000  -0.0650629   0.1695281  -0.0000000
   30   0.0000000  -0.0000000  -0.0001848  -0.0000000  -0.0000000   0.0082986
   31  -0.0006442  -0.0001038  -0.0000000  -0.0034041  -0.0030555  -0.0000000
   32  -0.0009022  -0.0001666   0.0000000  -0.0101852  -0.0079382   0.0000000
   33   0.0000000  -0.0000000   0.0001457   0.0000000   0.0000000   0.0002429
   34  -0.0002921  -0.0006505   0.0000000   0.0002274   0.0003850  -0.0000000
   35  -0.0006953  -0.0010780  -0.0000000  -0.0003936  -0.0009049  -0.0000000
   36  -0.0000000   0.0000000  -0.0000734   0.0000000   0.0000000   0.0001742
           31          32          33          34          35          36
    1   0.0027755   0.0002227   0.0000000  -0.0180247  -0.0119511  -0.0000000
    2   0.0023800  -0.0018102  -0.0000000  -0.0274818  -0.0167058  -0.0000000
    3  -0.0000000   0.0000000   0.0025897   0.0000000  -0.0000000   0.0029378
    4  -0.0006118  -0.0000027  -0.0000000  -0.0021673   0.0003699  -0.0000000
    5   0.0000012  -0.0003485   0.0000000   0.0032688   0.0027900   0.0000000
    6   0.0000000   0.0000000  -0.0007039   0.0000000  -0.0000000   0.0032357
    7   0.0027760  -0.0002212   0.0000000  -0.0000271  -0.0000132   0.0000000
    8  -0.0023902  -0.0018009   0.0000000  -0.0001045  -0.0003359  -0.0000000
    9  -0.0000000   0.0000000   0.0025899  -0.0000000   0.0000000  -0.0009315
   10  -0.0267260  -0.0140354   0.0000000  -0.0001196   0.0035856  -0.0000000
   11  -0.0037114  -0.0002436  -0.0000000   0.0014725   0.0003048   0.0000000
   12  -0.0000000   0.0000000   0.0015238  -0.0000000  -0.0000000   0.0034409
   13  -0.0711732   0.0000277  -0.0000000   0.0020070  -0.0138826  -0.0000000
   14   0.0001450  -0.0307091   0.0000000   0.0000794  -0.0337976   0.0000000
   15   0.0000000   0.0000000  -0.0218813  -0.0000000  -0.0000000   0.0016178
   16  -0.0269629   0.0141277   0.0000000  -0.0575074  -0.0478123   0.0000000
   17   0.0038384  -0.0003090  -0.0000000  -0.0457410  -0.1119540  -0.0000000
   18  -0.0000000  -0.0000000   0.0015785  -0.0000000   0.0000000  -0.0190032
   19  -0.0006484   0.0009058   0.0000000  -0.0116429   0.0033827   0.0000000
   20   0.0001104  -0.0001681  -0.0000000  -0.0051915   0.0020816   0.0000000
   21   0.0000000  -0.0000000   0.0001416   0.0000000   0.0000000  -0.0001813
   22  -0.0006651  -0.0000001   0.0000000  -0.0008291  -0.0002591  -0.0000000
   23   0.0000018   0.0000158   0.0000000  -0.0009842  -0.0001571   0.0000000
   24   0.0000000  -0.0000000  -0.0000444   0.0000000  -0.0000000   0.0001071
   25  -0.0006442  -0.0009022   0.0000000  -0.0002921  -0.0006953  -0.0000000
   26  -0.0001038  -0.0001666  -0.0000000  -0.0006505  -0.0010780   0.0000000
   27  -0.0000000   0.0000000   0.0001457   0.0000000  -0.0000000  -0.0000734
   28  -0.0034041  -0.0101852   0.0000000   0.0002274  -0.0003936   0.0000000
   29  -0.0030555  -0.0079382   0.0000000   0.0003850  -0.0009049   0.0000000
   30  -0.0000000   0.0000000   0.0002429  -0.0000000  -0.0000000   0.0001742
   31   0.1287952  -0.0004420   0.0000000  -0.0035113   0.0032262  -0.0000000
   32  -0.0004420   0.0517670   0.0000000   0.0105050  -0.0082887  -0.0000000
   33   0.0000000   0.0000000   0.0135130   0.0000000  -0.0000000   0.0003046
   34  -0.0035113   0.0105050   0.0000000   0.0918870   0.0644428   0.0000000
   35   0.0032262  -0.0082887  -0.0000000   0.0644428   0.1680457   0.0000000
   36  -0.0000000  -0.0000000   0.0003046   0.0000000   0.0000000   0.0083712
 **********************************************************************
 **                                                                  **
 **                       VIBRATIONAL ANALYSIS                       **
 **                       --------------------                       **
 **                                                                  **
 **        VIBRATIONAL FREQUENCIES (CM**-1) AND NORMAL MODES         **
 **     FORCE CONSTANTS (mDYN/ANGSTROM) AND REDUCED MASSES (AMU)     **
 **                  INFRARED INTENSITIES (KM/MOL)                   **
 **                                                                  **
 **********************************************************************


 Mode:                 1                      2                      3
 Frequency:        40.12                  47.47                  63.51
 Force Cnst:      0.0806                 0.0532                 0.0970
 Red. Mass:      84.9884                40.0796                40.8346
 IR Active:          YES                    YES                    YES
 IR Intens:        0.001                  0.000                  0.009
 Raman Active:       YES                    YES                    YES
               X      Y      Z        X      Y      Z        X      Y      Z
 C          0.000 -0.000 -0.058    0.000 -0.000 -0.177   -0.000 -0.000  0.218
 C         -0.000  0.000  0.074   -0.000 -0.000  0.001   -0.000  0.000  0.124
 C          0.000  0.000 -0.058   -0.000  0.000  0.180   -0.000  0.000  0.215
 C          0.000 -0.000 -0.104   -0.000 -0.000  0.011    0.000 -0.000  0.090
 C          0.000 -0.000  0.040    0.000 -0.000  0.001    0.000 -0.000  0.044
 C          0.000  0.000 -0.105    0.000 -0.000 -0.010    0.000  0.000  0.090
 Cl         0.000 -0.000 -0.173    0.000 -0.000 -0.623   -0.000 -0.000  0.586
 Br        -0.000  0.000  0.412   -0.000  0.000 -0.002   -0.000 -0.000 -0.345
 Cl         0.000 -0.000 -0.177   -0.000  0.000  0.631   -0.000  0.000  0.577
 Br         0.000 -0.000 -0.498    0.000 -0.000 -0.276   -0.000 -0.000 -0.190
 I          0.000  0.000  0.482    0.000  0.000  0.001    0.000  0.000  0.059
 Br         0.000  0.000 -0.502   -0.000 -0.000  0.271   -0.000  0.000 -0.194
 TransDip  -0.000 -0.000  0.001    0.000 -0.000 -0.000    0.000  0.000 -0.003

 Mode:                 4                      5                      6
 Frequency:       132.33                 142.64                 148.65
 Force Cnst:      0.7943                 0.9819                 0.7516
 Red. Mass:      76.9881                81.9174                57.7318
 IR Active:          YES                    YES                    YES
 IR Intens:        0.419                  0.140                  0.335
 Raman Active:       YES                    YES                    YES
               X      Y      Z        X      Y      Z        X      Y      Z
 C          0.048 -0.137 -0.000    0.089 -0.024 -0.000    0.013 -0.219 -0.000
 C          0.004 -0.101  0.000    0.090  0.009 -0.000    0.001 -0.175  0.000
 C         -0.039 -0.133  0.000    0.095  0.046 -0.000   -0.012 -0.218  0.000
 C         -0.016 -0.226  0.000    0.105  0.018 -0.000    0.029 -0.219 -0.000
 C          0.010 -0.215 -0.000    0.200  0.015 -0.000    0.002 -0.188 -0.000
 C          0.026 -0.226 -0.000    0.104  0.015 -0.000   -0.027 -0.219 -0.000
 Cl         0.195 -0.070  0.000   -0.048 -0.100 -0.000    0.065 -0.201  0.000
 Br         0.005  0.069  0.000    0.117 -0.016  0.000    0.002  0.585 -0.000
 Cl        -0.198 -0.059 -0.000   -0.022  0.113 -0.000   -0.067 -0.197 -0.000
 Br        -0.250 -0.396  0.000   -0.460 -0.313  0.000    0.373 -0.111  0.000
 I          0.024  0.563 -0.000    0.460 -0.031  0.000    0.007 -0.006 -0.000
 Br         0.202 -0.363 -0.000   -0.468  0.359  0.000   -0.386 -0.101 -0.000
 TransDip  -0.001  0.021  0.000   -0.012 -0.001  0.000   -0.000  0.019  0.000

 Mode:                 7                      8                      9
 Frequency:       164.24                 172.78                 213.10
 Force Cnst:      0.2201                 1.1901                 1.0664
 Red. Mass:      13.8452                67.6597                39.8533
 IR Active:          YES                    YES                    YES
 IR Intens:        0.280                  0.079                  0.009
 Raman Active:       YES                    YES                    YES
               X      Y      Z        X      Y      Z        X      Y      Z
 C          0.000  0.000  0.374   -0.211 -0.050  0.000    0.051  0.047 -0.000
 C          0.000 -0.000  0.397   -0.330  0.001  0.000   -0.001  0.096  0.000
 C          0.000 -0.000  0.374   -0.212  0.052  0.000   -0.051  0.048  0.000
 C          0.000 -0.000  0.409   -0.154  0.092 -0.000   -0.034 -0.098  0.000
 C          0.000  0.000  0.414   -0.028  0.000 -0.000    0.000 -0.099 -0.000
 C          0.000 -0.000  0.408   -0.154 -0.091 -0.000    0.033 -0.099 -0.000
 Cl         0.000  0.000 -0.154   -0.182 -0.018 -0.000    0.551  0.334  0.000
 Br         0.000  0.000 -0.056   -0.507 -0.001 -0.000   -0.002 -0.232 -0.000
 Cl         0.000 -0.000 -0.154   -0.182  0.019 -0.000   -0.537  0.330 -0.000
 Br        -0.000 -0.000 -0.048    0.056  0.316  0.000    0.200 -0.026  0.000
 I         -0.000  0.000 -0.046    0.449 -0.001 -0.000   -0.000  0.005  0.000
 Br        -0.000  0.000 -0.047    0.056 -0.316  0.000   -0.205 -0.027 -0.000
 TransDip  -0.000 -0.000 -0.017    0.009 -0.000  0.000    0.000  0.003  0.000

 Mode:                10                     11                     12
 Frequency:       219.38                 238.51                 267.89
 Force Cnst:      1.0775                 2.4705                 1.3466
 Red. Mass:      37.9975                73.7120                31.8463
 IR Active:          YES                    YES                    YES
 IR Intens:        0.011                  0.001                  0.119
 Raman Active:       YES                    YES                    YES
               X      Y      Z        X      Y      Z        X      Y      Z
 C          0.004 -0.029  0.000    0.025 -0.029 -0.000   -0.168  0.307  0.000
 C         -0.111 -0.001  0.000    0.156  0.002 -0.000    0.000  0.247 -0.000
 C          0.005  0.028  0.000    0.027  0.033 -0.000    0.170  0.306 -0.000
 C         -0.003  0.067 -0.000   -0.057  0.139  0.000    0.157  0.052 -0.000
 C          0.039  0.001 -0.000    0.010  0.002  0.000    0.001  0.091 -0.000
 C         -0.004 -0.064 -0.000   -0.059 -0.135  0.000   -0.155  0.055  0.000
 Cl         0.588  0.306  0.000    0.003 -0.065  0.000   -0.336  0.378 -0.000
 Br        -0.197  0.003 -0.000    0.538 -0.001  0.000   -0.002 -0.003  0.000
 Cl         0.597 -0.315  0.000    0.010  0.068  0.000    0.337  0.375  0.000
 Br        -0.136  0.048  0.000   -0.277  0.486 -0.000    0.095 -0.228  0.000
 I         -0.030 -0.000  0.000   -0.002  0.000 -0.000   -0.000 -0.025  0.000
 Br        -0.133 -0.047  0.000   -0.279 -0.488 -0.000   -0.094 -0.225 -0.000
 TransDip   0.003 -0.000  0.000   -0.001  0.000 -0.000    0.000 -0.011  0.000

 Mode:                13                     14                     15
 Frequency:       320.78                 329.05                 330.57
 Force Cnst:      0.7448                 1.8548                 0.7989
 Red. Mass:      12.2845                29.0749                12.4092
 IR Active:          YES                    YES                    YES
 IR Intens:        0.120                  0.003                  0.000
 Raman Active:       YES                    YES                    YES
               X      Y      Z        X      Y      Z        X      Y      Z
 C          0.000 -0.000  0.263   -0.220  0.194  0.000   -0.000  0.000 -0.472
 C         -0.000  0.000  0.590   -0.049 -0.001  0.000   -0.000  0.000 -0.015
 C          0.000  0.000  0.287   -0.221 -0.195 -0.000   -0.000 -0.000  0.458
 C          0.000  0.000 -0.273   -0.199 -0.090 -0.000   -0.000 -0.000  0.533
 C          0.000 -0.000 -0.574   -0.250 -0.000 -0.000   -0.000 -0.000  0.014
 C          0.000 -0.000 -0.299   -0.198  0.090  0.000   -0.000  0.000 -0.518
 Cl         0.000 -0.000 -0.045   -0.183  0.532 -0.000   -0.000  0.000  0.080
 Br        -0.000  0.000 -0.033    0.158 -0.000 -0.000    0.000  0.000  0.001
 Cl         0.000  0.000 -0.048   -0.185 -0.531  0.000   -0.000 -0.000 -0.077
 Br        -0.000  0.000  0.018    0.029 -0.031  0.000    0.000 -0.000 -0.031
 I         -0.000 -0.000  0.023    0.075 -0.000  0.000    0.000 -0.000 -0.001
 Br        -0.000 -0.000  0.020    0.029  0.031 -0.000    0.000  0.000  0.030
 TransDip  -0.000  0.000  0.011    0.002 -0.000  0.000    0.000 -0.000 -0.000

 Mode:                16                     17                     18
 Frequency:       560.83                 573.94                 581.93
 Force Cnst:      2.7651                 2.3390                 2.4985
 Red. Mass:      14.9213                12.0519                12.5222
 IR Active:          YES                    YES                    YES
 IR Intens:       31.486                  0.233                  1.000
 Raman Active:       YES                    YES                    YES
               X      Y      Z        X      Y      Z        X      Y      Z
 C          0.347  0.062 -0.000    0.000 -0.000 -0.259   -0.324 -0.141  0.000
 C          0.332 -0.002  0.000   -0.000  0.000  0.529   -0.002 -0.323  0.000
 C          0.349 -0.066 -0.000   -0.000  0.000 -0.252    0.320 -0.142 -0.000
 C          0.395  0.029 -0.000    0.000 -0.000 -0.325    0.344  0.272  0.000
 C          0.484  0.002  0.000   -0.000  0.000  0.617   -0.001  0.493 -0.000
 C          0.393 -0.027 -0.000    0.000  0.000 -0.320   -0.346  0.274 -0.000
 Cl        -0.134  0.143  0.000   -0.000  0.000  0.020    0.088 -0.009 -0.000
 Br        -0.096  0.000  0.000    0.000 -0.000 -0.016    0.000  0.019 -0.000
 Cl        -0.136 -0.143  0.000   -0.000 -0.000  0.019   -0.087 -0.008  0.000
 Br        -0.036  0.037 -0.000   -0.000  0.000  0.008   -0.014 -0.027 -0.000
 I         -0.039 -0.000 -0.000    0.000 -0.000 -0.010    0.000 -0.014  0.000
 Br        -0.036 -0.037  0.000   -0.000 -0.000  0.008    0.014 -0.027  0.000
 TransDip   0.180  0.000 -0.000   -0.000  0.000 -0.015   -0.000  0.032  0.000

 Mode:                19                     20                     21
 Frequency:       594.40                 619.64                 678.07
 Force Cnst:      2.5148                 3.3171                 3.2557
 Red. Mass:      12.0808                14.6631                12.0185
 IR Active:          YES                    YES                    YES
 IR Intens:        0.000                 42.881                  0.133
 Raman Active:       YES                    YES                    YES
               X      Y      Z        X      Y      Z        X      Y      Z
 C         -0.000 -0.000 -0.521    0.187  0.322  0.000    0.000 -0.000 -0.441
 C         -0.000 -0.000 -0.004    0.001  0.433 -0.000   -0.000  0.000  0.444
 C          0.000 -0.000  0.525   -0.185  0.321 -0.000    0.000 -0.000 -0.441
 C          0.000  0.000 -0.472   -0.129  0.379  0.000   -0.000  0.000  0.379
 C          0.000  0.000 -0.004   -0.001  0.352 -0.000    0.000 -0.000 -0.352
 C         -0.000  0.000  0.476    0.131  0.381 -0.000    0.000 -0.000  0.381
 Cl         0.000 -0.000  0.036    0.066 -0.184 -0.000   -0.000  0.000  0.017
 Br         0.000  0.000  0.000   -0.000 -0.019  0.000    0.000 -0.000 -0.006
 Cl        -0.000 -0.000 -0.037   -0.067 -0.184  0.000    0.000  0.000  0.017
 Br        -0.000 -0.000  0.012    0.037 -0.072 -0.000    0.000 -0.000 -0.004
 I         -0.000 -0.000  0.000    0.000 -0.004  0.000   -0.000  0.000  0.003
 Br         0.000 -0.000 -0.012   -0.038 -0.071  0.000   -0.000 -0.000 -0.004
 TransDip   0.000  0.000  0.000    0.001  0.210  0.000   -0.000 -0.000  0.012

 Mode:                22                     23                     24
 Frequency:       788.95                 841.49                1045.24
 Force Cnst:      4.5610                 5.3667                 7.8257
 Red. Mass:      12.4369                12.8634                12.1575
 IR Active:          YES                    YES                    YES
 IR Intens:        0.173                  2.386                  1.002
 Raman Active:       YES                    YES                    YES
               X      Y      Z        X      Y      Z        X      Y      Z
 C         -0.138 -0.263  0.000   -0.302  0.369 -0.000   -0.206  0.366 -0.000
 C         -0.520  0.002 -0.000    0.003  0.313  0.000    0.470 -0.002  0.000
 C         -0.137  0.266 -0.000    0.304  0.365 -0.000   -0.210 -0.367  0.000
 C         -0.006  0.326  0.000    0.329 -0.288  0.000   -0.244  0.301 -0.000
 C          0.574 -0.000  0.000   -0.000 -0.180  0.000    0.346  0.000  0.000
 C         -0.008 -0.325  0.000   -0.331 -0.287 -0.000   -0.244 -0.299 -0.000
 Cl        -0.029  0.040  0.000    0.057 -0.112  0.000    0.025 -0.040 -0.000
 Br         0.054 -0.000  0.000   -0.000  0.001 -0.000   -0.019  0.000 -0.000
 Cl        -0.030 -0.041  0.000   -0.058 -0.112 -0.000    0.026  0.041 -0.000
 Br         0.017 -0.022 -0.000   -0.015  0.028 -0.000    0.007 -0.012  0.000
 I         -0.016 -0.000 -0.000    0.000 -0.002 -0.000   -0.003 -0.000  0.000
 Br         0.017  0.021 -0.000    0.015  0.028  0.000    0.007  0.012  0.000
 TransDip  -0.013  0.001 -0.000    0.000  0.049 -0.000    0.032  0.000 -0.000

 Mode:                25                     26                     27
 Frequency:      1154.03                1234.87                1311.93
 Force Cnst:      9.5657                10.7816                12.2082
 Red. Mass:      12.1907                12.0003                12.0386
 IR Active:          YES                    YES                    YES
 IR Intens:        1.394                  0.624                141.202
 Raman Active:       YES                    YES                    YES
               X      Y      Z        X      Y      Z        X      Y      Z
 C         -0.232  0.319 -0.000   -0.368 -0.176 -0.000   -0.232 -0.312 -0.000
 C         -0.324 -0.002 -0.000   -0.005  0.372 -0.000    0.425 -0.119  0.000
 C         -0.235 -0.316 -0.000    0.366 -0.187  0.000    0.004  0.452 -0.000
 C          0.142 -0.429  0.000   -0.374 -0.198 -0.000   -0.331 -0.227 -0.000
 C          0.407 -0.006  0.000    0.001  0.405  0.000    0.320 -0.142  0.000
 C          0.140  0.433  0.000    0.378 -0.198  0.000   -0.121  0.388 -0.000
 Cl         0.028 -0.043  0.000    0.000 -0.003  0.000    0.006  0.016 -0.000
 Br         0.016 -0.000  0.000    0.000  0.001  0.000   -0.012  0.002 -0.000
 Cl         0.028  0.043  0.000    0.000 -0.002 -0.000   -0.006 -0.028 -0.000
 Br        -0.008  0.017 -0.000   -0.000 -0.000 -0.000    0.004  0.002  0.000
 I         -0.005  0.000 -0.000   -0.000 -0.000 -0.000   -0.001  0.001  0.000
 Br        -0.008 -0.017 -0.000   -0.000 -0.001  0.000    0.000 -0.006  0.000
 TransDip  -0.038  0.001 -0.000   -0.003  0.025  0.000    0.353  0.143 -0.000

 Mode:                28                     29                     30
 Frequency:      1314.42                1505.46                1511.40
 Force Cnst:     12.2574                16.0264                16.1520
 Red. Mass:      12.0416                12.0018                12.0010
 IR Active:          YES                    YES                    YES
 IR Intens:      184.461                  0.010                  0.041
 Raman Active:       YES                    YES                    YES
               X      Y      Z        X      Y      Z        X      Y      Z
 C          0.291 -0.339  0.000    0.466  0.121  0.000   -0.129 -0.339 -0.000
 C          0.147  0.354  0.000   -0.272  0.021 -0.000    0.011  0.556 -0.000
 C         -0.373 -0.077 -0.000    0.472 -0.148  0.000    0.095 -0.330  0.000
 C          0.219 -0.345  0.000   -0.435 -0.090 -0.000    0.148  0.298 -0.000
 C          0.112  0.415  0.000    0.204 -0.017 -0.000   -0.010 -0.483 -0.000
 C         -0.373 -0.128 -0.000   -0.445  0.112 -0.000   -0.115  0.288  0.000
 Cl        -0.017  0.024 -0.000   -0.005 -0.002 -0.000    0.001  0.003  0.000
 Br        -0.004 -0.004 -0.000    0.001 -0.000 -0.000   -0.000 -0.002  0.000
 Cl         0.018  0.009  0.000   -0.005  0.003 -0.000   -0.001  0.003 -0.000
 Br        -0.005  0.007  0.000    0.001  0.000  0.000   -0.001 -0.000 -0.000
 I         -0.000 -0.002  0.000    0.001  0.000  0.000   -0.000  0.001 -0.000
 Br         0.006  0.004 -0.000    0.001 -0.000  0.000    0.001 -0.000  0.000
 TransDip   0.120 -0.418 -0.000    0.003 -0.001  0.000   -0.001 -0.006  0.000

 STANDARD THERMODYNAMIC QUANTITIES AT   298.15 K  AND     1.00 ATM

   This Molecule has  0 Imaginary Frequencies
   Zero point vibrational energy:       24.514 kcal/mol

   Atom    1 Element C  Has Mass   12.00000
   Atom    2 Element C  Has Mass   12.00000
   Atom    3 Element C  Has Mass   12.00000
   Atom    4 Element C  Has Mass   12.00000
   Atom    5 Element C  Has Mass   12.00000
   Atom    6 Element C  Has Mass   12.00000
   Atom    7 Element Cl Has Mass   34.96885
   Atom    8 Element Br Has Mass   78.91830
   Atom    9 Element Cl Has Mass   34.96885
   Atom   10 Element Br Has Mass   78.91830
   Atom   11 Element I  Has Mass  126.90440
   Atom   12 Element Br Has Mass   78.91830
   Molecular Mass:   505.597000 amu
   Principal axes and moments of inertia in amu*Bohr^2:
                             1           2           3
    Eigenvalues --     6772.09260 10326.18234 17098.27494
          X               1.00000     0.00007    -0.00000
          Y              -0.00007     1.00000    -0.00000
          Z               0.00000     0.00000     1.00000
   Rotational Symmetry Number is   1
   The Molecule is an Asymmetric Top
   Translational Enthalpy:        0.889 kcal/mol
   Rotational Enthalpy:           0.889 kcal/mol
   Vibrational Enthalpy:         30.858 kcal/mol
   gas constant (RT):             0.592 kcal/mol
   Translational Entropy:        44.548  cal/mol.K
   Rotational Entropy:           35.434  cal/mol.K
   Vibrational Entropy:          42.366  cal/mol.K

   Total Enthalpy:               33.227 kcal/mol
   Total Entropy:               122.349  cal/mol.K

 ======================================================================

 STANDARD THERMODYNAMIC QUANTITIES FOR ANHARMONIC VIBRATION -- TOSH

   Zero point vibrational energy: ************ kcal/mol

   Vibrational Enthalpy:       Infinity kcal/mol
   Vibrational Entropy:             NaN  cal/mol.K

   Total Enthalpy:             Infinity kcal/mol
   Total Entropy:                   NaN  cal/mol.K

 ======================================================================

 STANDARD THERMODYNAMIC QUANTITIES FOR ANHARMONIC VIBRATION -- VPT2

   Zero point vibrational energy: ************ kcal/mol

   Vibrational Enthalpy:       Infinity kcal/mol
   Vibrational Entropy:             NaN  cal/mol.K

   Total Enthalpy:             Infinity kcal/mol
   Total Entropy:                   NaN  cal/mol.K

 ======================================================================

Archival summary:
1\1\garfield\FREQ\ProcedureUnspecified\BasisUnspecified\1r3l26\taweetha\SatNov3012:55:532019SatNov3012:55:532019\0\\#,FREQ,ProcedureUnspecified,BasisUnspecified,\\0,1\I\C,1,2.13437\C,2,1.40405,1,120.459\C,3,1.4041,2,120.231,1,-180,0\C,4,1.40136,3,120.159,2,-0,0\C,5,1.40117,4,119.817,3,0,0\C,6,1.40384,5,120.036,4,-0,0\Cl,4,1.73698,3,120.243,2,-180,0\Cl,6,1.73764,5,119.681,4,180,0\Br,5,1.89826,4,120.111,3,-180,0\Br,3,1.90152,2,121.107,1,-0,0\Br,7,1.90276,6,118.611,5,-180,0\\\@

 Total job time:  1253.39s(wall), 4874.01s(cpu) 
 Sat Nov 30 12:55:53 2019

        *************************************************************
        *                                                           *
        *  Thank you very much for using Q-Chem.  Have a nice day.  *
        *                                                           *
        *************************************************************
