# Supplementary material for: Geometric and energetic data from quantum chemical calculations of halobenzenes and xylenes
Source: Data Brief. 2020 Mar 5;30:105386. doi: 10.1016/j.dib.2020.105386 (PMC7114895; doi:10.1016/j.dib.2020.105386)
Supplement: Supplementary file 1 [file mmc1.zip › halobenzene/B3LYP/ClBrClBrII.out]

                  Welcome to Q-Chem
     A Quantum Leap Into The Future Of Chemistry


 Q-Chem 5.2 (devel), Q-Chem, Inc., Pleasanton, CA (2019)

 Yihan Shao,  Zhengting Gan,  E. Epifanovsky,  A. T. B. Gilbert,  M. Wormit,  
 J. Kussmann,  A. W. Lange,  A. Behn,  Jia Deng,  Xintian Feng,  D. Ghosh,  
 M. Goldey,  P. R. Horn,  L. D. Jacobson,  I. Kaliman,  T. Kus,  A. Landau,  
 Jie Liu,  E. I. Proynov,  R. M. Richard,  R. P. Steele,  E. J. Sundstrom,  
 H. L. Woodcock III,  P. M. Zimmerman,  D. Zuev,  B. Albrecht,  E. Alguire,  
 S. A. Baeppler,  D. Barton,  Z. Benda,  Y. A. Bernard,  E. J. Berquist,  
 K. B. Bravaya,  H. Burton,  D. Casanova,  Chun-Min Chang,  Yunqing Chen,  
 A. Chien,  K. D. Closser,  M. P. Coons,  S. Coriani,  S. Dasgupta,  
 A. L. Dempwolff,  M. Diedenhofen,  Hainam Do,  R. G. Edgar,  Po-Tung Fang,  
 S. Faraji,  S. Fatehi,  Qingguo Feng,  K. D. Fenk,  J. Fosso-Tande,  
 J. Gayvert,  Qinghui Ge,  A. Ghysels,  G. Gidofalvi,  J. Gomes,  
 J. Gonthier,  A. Gunina,  D. Hait,  M. W. D. Hanson-Heine,  
 P. H. P. Harbach,  A. W. Hauser,  M. F. Herbst,  J. E. Herr,  
 E. G. Hohenstein,  Z. C. Holden,  Kerwin Hui,  B. C. Huynh,  T.-C. Jagau,  
 Hyunjun Ji,  B. Kaduk,  K. Khistyaev,  Jaehoon Kim,  P. Klunzinger,  K. Koh,  
 D. Kosenkov,  L. Koulias,  T. Kowalczyk,  C. M. Krauter,  A. Kunitsa,  
 Ka Un Lao,  A. Laurent,  K. V. Lawler,  Joonho Lee,  D. Lefrancois,  
 S. Lehtola,  D. S. Levine,  Yi-Pei Li,  You-Sheng Lin,  Fenglai Liu,  
 E. Livshits,  A. Luenser,  P. Manohar,  E. Mansoor,  S. F. Manzer,  
 Shan-Ping Mao,  Yuezhi Mao,  N. Mardirossian,  A. V. Marenich,  
 T. Markovich,  L. A. Martinez-Martinez,  S. A. Maurer,  N. J. Mayhall,  
 S. C. McKenzie,  J.-M. Mewes,  P. Morgante,  A. F. Morrison,  
 J. W. Mullinax,  K. Nanda,  T. S. Nguyen-Beck,  R. Olivares-Amaya,  
 J. A. Parkhill,  Zheng Pei,  T. M. Perrine,  F. Plasser,  P. Pokhilko,  
 S. Prager,  A. Prociuk,  E. Ramos,  D. R. Rehn,  F. Rob,  M. Scheurer,  
 M. Schneider,  N. Sergueev,  S. M. Sharada,  S. Sharma,  D. W. Small,  
 T. Stauch,  T. Stein,  Yu-Chuan Su,  A. J. W. Thom,  A. Tkatchenko,  
 T. Tsuchimochi,  N. M. Tubman,  L. Vogt,  M. L. Vidal,  O. Vydrov,  
 M. A. Watson,  J. Wenzel,  M. de Wergifosse,  T. A. Wesolowski,  A. White,  
 J. Witte,  A. Yamada,  Jun Yang,  K. Yao,  S. Yeganeh,  S. R. Yost,  
 Zhi-Qiang You,  A. Zech,  Igor Ying Zhang,  Xing Zhang,  Yan Zhao,  
 Ying Zhu,  B. R. Brooks,  G. K. L. Chan,  C. J. Cramer,  M. S. Gordon,  
 W. J. Hehre,  A. Klamt,  M. W. Schmidt,  C. D. Sherrill,  D. G. Truhlar,  
 A. Aspuru-Guzik,  R. Baer,  A. T. Bell,  N. A. Besley,  Jeng-Da Chai,  
 A. E. DePrince, III,  R. A. DiStasio Jr.,  A. Dreuw,  B. D. Dunietz,  
 T. R. Furlani,  Chao-Ping Hsu,  Yousung Jung,  Jing Kong,  D. S. Lambrecht,  
 WanZhen Liang,  C. Ochsenfeld,  V. A. Rassolov,  L. V. Slipchenko,  
 J. E. Subotnik,  T. Van Voorhis,  J. M. Herbert,  A. I. Krylov,  
 P. M. W. Gill,  M. Head-Gordon

 Contributors to earlier versions of Q-Chem not listed above: 
 R. D. Adamson,  B. Austin,  J. Baker,  G. J. O. Beran,  K. Brandhorst,  
 S. T. Brown,  E. F. C. Byrd,  A. K. Chakraborty,  C.-L. Cheng,  
 Siu Hung Chien,  D. M. Chipman,  D. L. Crittenden,  H. Dachsel,  
 R. J. Doerksen,  A. D. Dutoi,  L. Fusti-Molnar,  W. A. Goddard III,  
 A. Golubeva-Zadorozhnaya,  S. R. Gwaltney,  G. Hawkins,  A. Heyden,  
 S. Hirata,  G. Kedziora,  F. J. Keil,  C. Kelley,  Jihan Kim,  R. A. King,  
 R. Z. Khaliullin,  P. P. Korambath,  W. Kurlancheek,  A. M. Lee,  M. S. Lee,  
 S. V. Levchenko,  Ching Yeh Lin,  D. Liotard,  R. C. Lochan,  I. Lotan,  
 P. E. Maslen,  N. Nair,  D. P. O'Neill,  D. Neuhauser,  E. Neuscamman,  
 C. M. Oana,  R. Olson,  B. Peters,  R. Peverati,  P. A. Pieniazek,  
 Y. M. Rhee,  J. Ritchie,  M. A. Rohrdanz,  E. Rosta,  N. J. Russ,  
 H. F. Schaefer III,  N. E. Schultz,  N. Shenvi,  A. C. Simmonett,  A. Sodt,  
 D. Stuck,  K. S. Thanthiriwatte,  V. Vanovschi,  Tao Wang,  A. Warshel,  
 C. F. Williams,  Q. Wu,  X. Xu,  W. Zhang

 Please cite Q-Chem as follows:
 Y. Shao et al., Mol. Phys. 113, 184-215 (2015)
 DOI: 10.1080/00268976.2014.952696

 Q-Chem 5.2.1 for Intel X86 EM64T Linux

 Parts of Q-Chem use Armadillo 8.300.2 (Tropical Shenanigans).
 http://arma.sourceforge.net/

 Q-Chem begins on Sat Nov 30 12:55:53 2019  

Host: 
0

     Scratch files written to /scratch/taweetham/qchem28966//
NAlpha2: 246
NElect   246
Mult     1

Checking the input file for inconsistencies... 	...done.

--------------------------------------------------------------
User input:
--------------------------------------------------------------
$MOLECULE
0 1
C   
C	1	CC
C	2	CC	1	120.0		
C	3	CC	2	120.0	1	0.0
C	4	CC	3	120.0	2	0.0	
C	5 	CC	4	120.0	3	0.0
Cl	1	CCl	2	120.0	3	180.0
Br	2	CBr	3	120.0	4	180.0
Cl	3	CCl	4	120.0	5	180.0
Br	4	CBr	5	120.0	6	180.0
I	5	CI	6	120.0	1	180.0
I	6	CI	1	120.0	2	180.0

CC=1.39483
CH=1.08673
CF=1.33960
CCl=1.72090
CBr=1.89068
CI=2.07886
$END

$REM
   JOB_TYPE	OPTIMIZATION
   BASIS	6-311++G**
   METHOD	B3LYP
   MEM_TOTAL	64000
   SYM_IGNORE	TRUE
$END

--------------------------------------------------------------
 ----------------------------------------------------------------
             Standard Nuclear Orientation (Angstroms)
    I     Atom           X                Y                Z
 ----------------------------------------------------------------
    1      C       0.0000000000     0.0000000000     0.0000000000
    2      C       0.0000000000     0.0000000000     1.3948300000
    3      C       1.2079582140     0.0000000000     2.0922450000
    4      C       2.4159164279     0.0000000000     1.3948300000
    5      C       2.4159164279     0.0000000000    -0.0000000000
    6      C       1.2079582140     0.0000000000    -0.6974150000
    7      Cl     -1.4903431174    -0.0000000000    -0.8604500000
    8      Br     -1.6373769104    -0.0000000000     2.3401700000
    9      Cl      1.2079582140    -0.0000000000     3.8131450000
   10      Br      4.0532933383    -0.0000000000     2.3401700000
   11      I       4.2162619988    -0.0000000000    -1.0394300000
   12      I       1.2079582140    -0.0000000000    -2.7762750000
 ----------------------------------------------------------------
 Nuclear Repulsion Energy =        3474.39536020 hartrees
 There are      123 alpha and      123 beta electrons
 Requested basis set is 6-311++G(d,p)
 There are 148 shells and 412 basis functions

 Total QAlloc Memory Limit  64000 MB
 Mega-Array Size       188 MB
 MEM_STATIC part       192 MB
 A cutoff of  1.0D-11 yielded   6803 shell pairs
 There are     59123 function pairs (     65590 Cartesian)
 Smallest overlap matrix eigenvalue = 3.75E-07

 Q-Chem warning in module stvman/mkSTV.C, line 318:

 Overlap eigenvalue is smaller than square root of threshold
 Use THRESH >= 12 to get rid of this warning

 Linear dependence detected in AO basis
 Tighter screening thresholds may be required for diffuse basis sets
 Use S2THRESH > 14 and THRESH = 14 in case of SCF convergence issues
 Number of orthogonalized atomic orbitals = 410
 Maximum deviation from orthogonality = 1.524E-10

 Scale SEOQF with 1.000000e-01/1.000000e-01/1.000000e-01

 Standard Electronic Orientation quadrupole field applied
 Nucleus-field energy     =    -0.0000000588 hartrees
 Guess from superposition of atomic densities
 Warning:  Energy on first SCF cycle will be non-variational
 SAD guess density has 246.000000 electrons

 -----------------------------------------------------------------------
  General SCF calculation program by
  Eric Jon Sundstrom, Paul Horn, Yuezhi Mao, Dmitri Zuev, Alec White,
  David Stuck, Shaama M.S., Shane Yost, Joonho Lee, David Small,
  Daniel Levine, Susi Lehtola, Hugh Burton, Evgeny Epifanovsky,
  Bang C. Huynh
 -----------------------------------------------------------------------
 Exchange:     0.2000 Hartree-Fock + 0.0800 Slater + 0.7200 B88
 Correlation:  0.1900 VWN1RPA + 0.8100 LYP
 Using SG-1 standard quadrature grid
 using 4 threads for integral computing
 -------------------------------------------------------
 OpenMP Integral computing Module                
 Release: version 2.0, May 2017, Q-Chem Inc. Pleasanton 
 -------------------------------------------------------
 A restricted SCF calculation will be
 performed using DIIS
 SCF converges when DIIS error is below 1.0e-08
 ---------------------------------------
  Cycle       Energy         DIIS error
 ---------------------------------------
    1  -20138.9734339913      2.90e-02  
    2  -20136.3681724391      1.88e-03  
    3  -20136.2871490917      2.63e-03  
    4  -20136.3985392678      8.52e-04  
    5  -20136.4156508789      1.48e-04  
    6  -20136.4158247853      1.00e-04  
    7  -20136.4160378952      2.17e-05  
    8  -20136.4160466077      4.47e-06  
    9  -20136.4160469105      1.40e-06  
   10  -20136.4160469424      6.29e-07  
   11  -20136.4160469487      1.84e-07  
   12  -20136.4160469494      9.14e-08  
   13  -20136.4160469489      2.45e-08  
   14  -20136.4160469504      2.80e-09  Convergence criterion met
 ---------------------------------------
 SCF time:   CPU 269.68s  wall 71.00s 
 SCF   energy in the final basis set =   -20136.4160469504
 Total energy in the final basis set =   -20136.4160469504

 --------------------------------------------------------------

                    Orbital Energies (a.u.)
 --------------------------------------------------------------

 Alpha MOs
 -- Occupied --
*****************-482.8567-482.8561-176.3187-176.3185-165.7225-165.7223
********-165.7202-165.7201-165.7199-101.5824-101.5822 -62.5096 -62.5091
-56.3304 -56.3298 -56.3262 -56.3258 -56.3257 -56.3253 -35.8153 -35.8152
-31.3087 -31.3085 -31.3027 -31.3025 -31.3021 -31.3019 -22.9591 -22.9589
-22.9578 -22.9576 -22.9574 -22.9572 -22.9532 -22.9532 -22.9530 -22.9530
-10.2853 -10.2849 -10.2776 -10.2773 -10.2671 -10.2660  -9.4978  -9.4974
 -8.7185  -8.7181  -7.2627  -7.2622  -7.2527  -7.2523  -7.2517  -7.2514
 -6.5508  -6.5503  -6.5371  -6.5366  -6.5359  -6.5355  -6.3651  -6.3650
 -4.7779  -4.7778  -4.7630  -4.7630  -4.7620  -4.7619  -2.6615  -2.6610
 -2.6580  -2.6575  -2.6570  -2.6566  -2.6460  -2.6459  -2.6457  -2.6456
 -2.0441  -2.0439  -2.0393  -2.0393  -2.0386  -2.0385  -2.0257  -2.0256
 -2.0255  -2.0254  -0.9636  -0.9195  -0.8836  -0.8486  -0.8290  -0.7801
 -0.7561  -0.6951  -0.6804  -0.6230  -0.6086  -0.5588  -0.5204  -0.4723
 -0.4702  -0.4624  -0.4376  -0.4066  -0.4051  -0.3897  -0.3878  -0.3578
 -0.3555  -0.3441  -0.3374  -0.3328  -0.3038  -0.3017  -0.2988  -0.2963
 -0.2637  -0.2602  -0.2470
 -- Virtual --
 -0.0977  -0.0686  -0.0661  -0.0436  -0.0365  -0.0101  -0.0043   0.0142
  0.0184   0.0251   0.0334   0.0418   0.0498   0.0584   0.0614   0.0671
  0.0679   0.0713   0.0762   0.0816   0.0881   0.0915   0.0951   0.0993
  0.1023   0.1063   0.1183   0.1224   0.1373   0.1406   0.1507   0.1572
  0.1579   0.1659   0.1664   0.1729   0.1799   0.1846   0.1897   0.2018
  0.2102   0.2113   0.2178   0.2196   0.2197   0.2283   0.2386   0.2429
  0.2561   0.2619   0.2708   0.2765   0.2864   0.2909   0.3032   0.3130
  0.3535   0.3568   0.3816   0.3868   0.3869   0.3978   0.4054   0.4151
  0.4200   0.4223   0.4352   0.4365   0.4457   0.4525   0.4536   0.4552
  0.4729   0.4851   0.4854   0.4924   0.5031   0.5067   0.5111   0.5237
  0.5251   0.5369   0.5469   0.5494   0.5552   0.5610   0.5638   0.5826
  0.5829   0.5942   0.6061   0.6177   0.6327   0.6502   0.6778   0.6922
  0.7129   0.7163   0.7198   0.7245   0.7505   0.7621   0.7711   0.7792
  0.7944   0.8232   0.8274   0.8346   0.8392   0.8407   0.8472   0.8499
  0.8606   0.8891   0.9156   0.9212   0.9241   0.9438   0.9478   0.9660
  0.9716   1.0066   1.0617   1.0739   1.0799   1.0886   1.1277   1.1750
  1.2018   1.2135   1.2336   1.2413   1.2478   1.2610   1.2886   1.3420
  1.3510   1.3839   1.3856   1.4115   1.4188   1.4646   1.4777   1.4928
  1.5450   1.5610   1.5917   1.6183   1.7283   1.7384   1.7620   1.7785
  1.8248   1.8287   1.8496   1.8507   1.9151   2.0056   2.0242   2.0253
  2.0675   2.1089   2.1351   2.1736   2.2007   2.2465   2.2491   2.2637
  2.2676   2.2803   2.3009   2.3129   2.3328   2.4247   2.4718   2.4822
  2.5642   2.5748   2.5762   2.7083   2.7242   2.8287   2.8314   2.8435
  2.8925   3.0123   3.0497   3.0748   3.0798   3.1843   3.2143   3.4073
  3.4436   3.6519   3.8194   3.8569   3.9412   3.9711   3.9759   3.9883
  3.9904   3.9994   4.0395   4.0417   4.0512   4.0682   4.0756   4.1001
  4.1070   4.1946   4.2417   4.2555   4.2610   4.3113   4.4014   4.4090
  4.4543   4.5883   4.8143   5.9989   6.0458   6.0719   6.1250   6.1595
  6.2308   6.7329   6.7799   7.5474   7.5624   7.6448   7.6763   7.7358
  7.7532   9.7572   9.7985  23.1807  23.7806  23.7860  23.9436  23.9516
 24.0308  25.8112  25.8306  26.1832  26.2365  26.6275  26.6608  27.8758
 27.9709  28.3401  28.3753  28.3971  28.4127  28.4473  28.4600  28.5224
 28.5331  28.5426  28.5453  28.5692  28.5706  28.6013  28.6507  28.7002
 28.7691  47.9870  48.0291 127.8826 127.9092 127.9308 127.9547 127.9740
128.0098 151.6686 151.7527 215.7476 215.7960 289.7442 289.7596 289.8445
289.8729 289.9640 289.97471020.79971020.85321901.83201901.9201
 --------------------------------------------------------------

          Ground-State Mulliken Net Atomic Charges

     Atom                 Charge (a.u.)
  ----------------------------------------
      1 C                    -0.167904
      2 C                    -0.094601
      3 C                     0.102368
      4 C                    -0.332619
      5 C                    -0.296674
      6 C                    -0.065401
      7 Cl                    0.569324
      8 Br                   -0.223874
      9 Cl                    0.550981
     10 Br                   -0.251404
     11 I                     0.101233
     12 I                     0.108572
  ----------------------------------------
  Sum of atomic charges =     0.000000

 -----------------------------------------------------------------
                    Cartesian Multipole Moments
 -----------------------------------------------------------------
    Charge (ESU x 10^10)
                -0.0000
    Dipole Moment (Debye)
         X       0.4230      Y      -0.0000      Z      -0.5365
       Tot       0.6832
    Quadrupole Moments (Debye-Ang)
        XX    -146.3137     XY       0.0000     YY    -153.5671
        XZ      -2.3032     YZ      -0.0000     ZZ    -147.8160
    Octopole Moments (Debye-Ang^2)
       XXX    -670.9903    XXY       0.0000    XYY    -237.9364
       YYY      -0.0000    XXZ     -40.5739    XYZ       0.0000
       YYZ     -37.7252    XZZ    -226.1836    YZZ      -0.0000
       ZZZ    -129.6256
    Hexadecapole Moments (Debye-Ang^3)
      XXXX   -5942.5203   XXXY       0.0000   XXYY   -1104.9491
      XYYY       0.0000   YYYY    -194.6094   XXXZ      -2.3640
      XXYZ       0.0000   XYYZ      14.3917   YYYZ      -0.0000
      XXZZ   -1671.3159   XYZZ      -0.0000   YYZZ    -766.7686
      XZZZ       8.6365   YZZZ      -0.0000   ZZZZ   -4105.6060
 -----------------------------------------------------------------
 Calculating analytic gradient of the SCF energy
 Gradient of SCF Energy
            1           2           3           4           5           6
    1  -0.0006329   0.0040703  -0.0006254  -0.0028296   0.0003928  -0.0000341
    2   0.0000000  -0.0000000   0.0000000  -0.0000000  -0.0000000   0.0000000
    3  -0.0013759  -0.0016204  -0.0009721  -0.0003662  -0.0029822  -0.0005840
            7           8           9          10          11          12
    1   0.0093479   0.0035057   0.0002847  -0.0021339  -0.0179256   0.0065802
    2   0.0000000   0.0000000  -0.0000000  -0.0000000   0.0000000  -0.0000000
    3   0.0021376  -0.0022407  -0.0082495  -0.0072895   0.0063853   0.0171577
 Max gradient component =       1.793E-02
 RMS gradient           =       5.205E-03
 Gradient time:  CPU 89.54 s  wall 22.50 s
 Geometry Optimization Parameters
   NAtoms,    NIC,     NZ,  NCons,   NDum,   NFix, NCnnct, MaxDiis
       12      78      12       0       0       0       0       0


** GEOMETRY OPTIMIZATION IN DELOCALIZED INTERNAL COORDINATES **
   Searching for a Minimum

   Optimization Cycle:   1

                       Coordinates (Angstroms)
     ATOM                X               Y               Z
      1  C         0.0000000000    0.0000000000    0.0000000000
      2  C         0.0000000000    0.0000000000    1.3948300000
      3  C         1.2079582140    0.0000000000    2.0922450000
      4  C         2.4159164279    0.0000000000    1.3948300000
      5  C         2.4159164279    0.0000000000    0.0000000000
      6  C         1.2079582140    0.0000000000   -0.6974150000
      7  Cl       -1.4903431174    0.0000000000   -0.8604500000
      8  Br       -1.6373769104    0.0000000000    2.3401700000
      9  Cl        1.2079582140    0.0000000000    3.8131450000
     10  Br        4.0532933383    0.0000000000    2.3401700000
     11  I         4.2162619988    0.0000000000   -1.0394300000
     12  I         1.2079582140    0.0000000000   -2.7762750000
   Point Group: c1    Number of degrees of freedom:    30


   Energy is -20136.416046950


 Attempting to generate delocalized internal coordinates
 Initial Hessian constructed with Jon Baker's OPTIMIZE code

 21 Hessian modes will be used to form the next step
  Hessian Eigenvalues:
     0.124424    0.124424    0.201019    0.201019    0.250000    0.250000
     0.250000    0.250000    0.250000    0.250000    0.250000    0.250000
     0.250000    0.334879    0.334879    0.426727    0.426727    0.464882
     0.464882    0.464882    0.464882

 Minimum search - taking simple RFO step
 Searching for Lamda that Minimizes Along All modes
 Value Taken    Lamda =  -0.01039949
 Step Taken.  Stepsize is  0.230281

                             Maximum     Tolerance    Cnvgd?
         Gradient           0.036854      0.000300      NO
         Displacement       0.126851      0.001200      NO
         Energy change     *********      0.000001      NO


 New Cartesian Coordinates Obtained by Inverse Iteration

 Displacement from previous Coordinates is:  0.415610
 ----------------------------------------------------------------
             Standard Nuclear Orientation (Angstroms)
    I     Atom           X                Y                Z
 ----------------------------------------------------------------
    1      C       0.0020390567     0.0000000000    -0.0038501852
    2      C      -0.0007727483     0.0000000000     1.3963885065
    3      C       1.2107741090     0.0000000000     2.0952447459
    4      C       2.4261090342     0.0000000000     1.3955743684
    5      C       2.4460612647     0.0000000000    -0.0167897509
    6      C       1.2139213363     0.0000000000    -0.7236990066
    7      Cl     -1.5195336915     0.0000000000    -0.8374304540
    8      Br     -1.6471530307     0.0000000000     2.3469424528
    9      Cl      1.2062543769     0.0000000000     3.8287812461
   10      Br      4.0317715257     0.0000000000     2.4196290017
   11      I       4.3436380472     0.0000000000    -1.0325102487
   12      I       1.0923917410     0.0000000000    -2.8664606760
 ----------------------------------------------------------------
 Nuclear Repulsion Energy =        3404.34304526 hartrees
 There are      123 alpha and      123 beta electrons
 Applying Cartesian multipole field
    Component          Value
    ---------          -----
     (2,0,0)        1.00000E-11
     (0,2,0)        2.00000E-11
     (0,0,2)       -3.00000E-11
 Nucleus-field energy     =    -0.0000000618 hartrees
 Requested basis set is 6-311++G(d,p)
 There are 148 shells and 412 basis functions
 A cutoff of  1.0D-11 yielded   6747 shell pairs
 There are     58696 function pairs (     65082 Cartesian)
 Smallest overlap matrix eigenvalue = 4.22E-07

 Q-Chem warning in module stvman/mkSTV.C, line 318:

 Overlap eigenvalue is smaller than square root of threshold
 Use THRESH >= 12 to get rid of this warning

 Linear dependence detected in AO basis
 Tighter screening thresholds may be required for diffuse basis sets
 Use S2THRESH > 14 and THRESH = 14 in case of SCF convergence issues
 Number of orthogonalized atomic orbitals = 410
 Maximum deviation from orthogonality = 1.175E-10
 Guess MOs from SCF MO coefficient file

 -----------------------------------------------------------------------
  General SCF calculation program by
  Eric Jon Sundstrom, Paul Horn, Yuezhi Mao, Dmitri Zuev, Alec White,
  David Stuck, Shaama M.S., Shane Yost, Joonho Lee, David Small,
  Daniel Levine, Susi Lehtola, Hugh Burton, Evgeny Epifanovsky,
  Bang C. Huynh
 -----------------------------------------------------------------------
 Exchange:     0.2000 Hartree-Fock + 0.0800 Slater + 0.7200 B88
 Correlation:  0.1900 VWN1RPA + 0.8100 LYP
 Using SG-1 standard quadrature grid
 using 4 threads for integral computing
 -------------------------------------------------------
 OpenMP Integral computing Module                
 Release: version 2.0, May 2017, Q-Chem Inc. Pleasanton 
 -------------------------------------------------------
 A restricted SCF calculation will be
 performed using DIIS
 SCF converges when DIIS error is below 1.0e-08
 ---------------------------------------
  Cycle       Energy         DIIS error
 ---------------------------------------
    1  -20136.4130966361      6.18e-04  
    2  -20136.4157592301      3.46e-04  
    3  -20136.4121838258      5.21e-04  
    4  -20136.4185269461      4.01e-05  
    5  -20136.4185556551      1.70e-05  
    6  -20136.4185611298      5.74e-06  
    7  -20136.4185617042      2.54e-06  
    8  -20136.4185618328      6.47e-07  
    9  -20136.4185618422      1.45e-07  
   10  -20136.4185618428      8.57e-08  
   11  -20136.4185618431      3.90e-08  
   12  -20136.4185618432      5.64e-09  Convergence criterion met
 ---------------------------------------
 SCF time:   CPU 235.25s  wall 63.00s 
 SCF   energy in the final basis set =   -20136.4185618432
 Total energy in the final basis set =   -20136.4185618432

 --------------------------------------------------------------

                    Orbital Energies (a.u.)
 --------------------------------------------------------------

 Alpha MOs
 -- Occupied --
*****************-482.8576-482.8565-176.3210-176.3207-165.7250-165.7246
********-165.7225-165.7223-165.7222-101.5830-101.5828 -62.5105 -62.5094
-56.3313 -56.3302 -56.3271 -56.3266 -56.3260 -56.3256 -35.8174 -35.8171
-31.3110 -31.3107 -31.3046 -31.3043 -31.3041 -31.3038 -22.9614 -22.9611
-22.9600 -22.9596 -22.9596 -22.9593 -22.9551 -22.9551 -22.9548 -22.9548
-10.2893 -10.2885 -10.2826 -10.2808 -10.2776 -10.2757  -9.4980  -9.4979
 -8.7193  -8.7183  -7.2628  -7.2628  -7.2529  -7.2528  -7.2520  -7.2518
 -6.5517  -6.5506  -6.5378  -6.5368  -6.5366  -6.5357  -6.3667  -6.3664
 -4.7798  -4.7795  -4.7643  -4.7640  -4.7634  -4.7631  -2.6623  -2.6612
 -2.6588  -2.6578  -2.6577  -2.6568  -2.6467  -2.6466  -2.6458  -2.6457
 -2.0453  -2.0451  -2.0408  -2.0405  -2.0401  -2.0398  -2.0267  -2.0266
 -2.0264  -2.0263  -0.9588  -0.9161  -0.8767  -0.8466  -0.8246  -0.7749
 -0.7535  -0.6908  -0.6738  -0.6224  -0.6106  -0.5530  -0.5190  -0.4705
 -0.4660  -0.4610  -0.4354  -0.4045  -0.4020  -0.3872  -0.3824  -0.3592
 -0.3567  -0.3437  -0.3349  -0.3281  -0.3028  -0.3015  -0.2963  -0.2931
 -0.2657  -0.2622  -0.2566
 -- Virtual --
 -0.1083  -0.0725  -0.0685  -0.0532  -0.0479  -0.0208  -0.0042   0.0124
  0.0152   0.0247   0.0330   0.0421   0.0491   0.0584   0.0613   0.0652
  0.0663   0.0694   0.0757   0.0817   0.0871   0.0909   0.0948   0.0976
  0.1023   0.1079   0.1175   0.1210   0.1367   0.1398   0.1506   0.1588
  0.1592   0.1648   0.1662   0.1669   0.1702   0.1805   0.1887   0.2008
  0.2053   0.2076   0.2172   0.2183   0.2193   0.2287   0.2390   0.2402
  0.2546   0.2621   0.2702   0.2767   0.2780   0.2848   0.2973   0.3141
  0.3535   0.3664   0.3794   0.3869   0.3894   0.3954   0.4045   0.4129
  0.4171   0.4197   0.4281   0.4317   0.4405   0.4475   0.4493   0.4529
  0.4651   0.4822   0.4823   0.4891   0.5007   0.5071   0.5071   0.5162
  0.5239   0.5303   0.5379   0.5465   0.5497   0.5535   0.5641   0.5791
  0.5804   0.5822   0.6010   0.6049   0.6112   0.6459   0.6774   0.6793
  0.7015   0.7116   0.7166   0.7181   0.7458   0.7512   0.7671   0.7725
  0.7947   0.8239   0.8246   0.8348   0.8369   0.8382   0.8454   0.8487
  0.8574   0.8879   0.9088   0.9178   0.9219   0.9407   0.9463   0.9578
  0.9601   0.9987   1.0515   1.0646   1.0727   1.0875   1.1184   1.1691
  1.1958   1.2030   1.2252   1.2357   1.2401   1.2511   1.2830   1.3385
  1.3398   1.3720   1.3736   1.3945   1.4297   1.4470   1.4523   1.4683
  1.5318   1.5452   1.5804   1.6105   1.7213   1.7287   1.7493   1.7663
  1.8161   1.8180   1.8361   1.8439   1.9047   2.0045   2.0090   2.0216
  2.0542   2.0955   2.1302   2.1623   2.1957   2.2333   2.2429   2.2469
  2.2645   2.2654   2.2874   2.2991   2.3158   2.4147   2.4646   2.4762
  2.5520   2.5671   2.5685   2.7049   2.7185   2.8242   2.8245   2.8255
  2.8869   3.0011   3.0359   3.0487   3.0614   3.1625   3.1946   3.3938
  3.4202   3.6223   3.7994   3.8426   3.9495   3.9611   3.9868   3.9884
  3.9927   3.9943   4.0186   4.0313   4.0483   4.0653   4.0754   4.0922
  4.1009   4.1659   4.2332   4.2432   4.2477   4.3096   4.3955   4.4065
  4.4237   4.5460   4.7823   5.9978   6.0352   6.0904   6.1061   6.1220
  6.1832   6.7244   6.7756   7.5466   7.5599   7.6397   7.6757   7.7274
  7.7462   9.7494   9.7924  23.1791  23.7457  23.7545  23.8930  23.9052
 23.9811  25.8100  25.8282  26.1797  26.2294  26.6060  26.6352  27.8487
 27.9459  28.3377  28.3664  28.3994  28.4145  28.4263  28.4316  28.5243
 28.5273  28.5402  28.5471  28.5548  28.5627  28.5961  28.6277  28.6854
 28.7540  47.9811  48.0260 127.8798 127.9017 127.9376 127.9474 127.9512
127.9846 151.6454 151.7284 215.7387 215.7894 289.7431 289.7568 289.8388
289.8719 289.9554 289.96821020.79261020.84951901.80781901.8945
 --------------------------------------------------------------

          Ground-State Mulliken Net Atomic Charges

     Atom                 Charge (a.u.)
  ----------------------------------------
      1 C                    -0.275315
      2 C                    -0.092094
      3 C                     0.022284
      4 C                    -0.316708
      5 C                    -0.154172
      6 C                    -0.049567
      7 Cl                    0.578343
      8 Br                   -0.227831
      9 Cl                    0.548053
     10 Br                   -0.251149
     11 I                     0.106565
     12 I                     0.111591
  ----------------------------------------
  Sum of atomic charges =     0.000000

 -----------------------------------------------------------------
                    Cartesian Multipole Moments
 -----------------------------------------------------------------
    Charge (ESU x 10^10)
                -0.0000
    Dipole Moment (Debye)
         X       0.3366      Y       0.0000      Z      -0.4429
       Tot       0.5563
    Quadrupole Moments (Debye-Ang)
        XX    -146.1428     XY       0.0000     YY    -154.0748
        XZ      -1.6148     YZ      -0.0000     ZZ    -147.5392
    Octopole Moments (Debye-Ang^2)
       XXX    -666.9271    XXY       0.0000    XYY    -238.6186
       YYY       0.0000    XXZ     -38.4570    XYZ      -0.0000
       YYZ     -36.9349    XZZ    -227.6250    YZZ      -0.0000
       ZZZ    -127.3319
    Hexadecapole Moments (Debye-Ang^3)
      XXXX   -6043.8460   XXXY       0.0000   XXYY   -1131.2587
      XYYY       0.0000   YYYY    -195.8771   XXXZ     -30.0578
      XXYZ      -0.0000   XYYZ       7.5509   YYYZ      -0.0000
      XXZZ   -1718.7424   XYZZ       0.0000   YYZZ    -791.1182
      XZZZ       7.0567   YZZZ      -0.0000   ZZZZ   -4221.0763
 -----------------------------------------------------------------
 Calculating analytic gradient of the SCF energy
 Gradient of SCF Energy
            1           2           3           4           5           6
    1  -0.0037628   0.0012979   0.0000400  -0.0022264   0.0068001  -0.0044915
    2   0.0000000   0.0000000  -0.0000000   0.0000000   0.0000000  -0.0000000
    3   0.0016120  -0.0009838   0.0011632   0.0048691  -0.0008248  -0.0047498
            7           8           9          10          11          12
    1   0.0022720  -0.0007463   0.0015136  -0.0011394   0.0068072  -0.0063643
    2   0.0000000   0.0000000  -0.0000000  -0.0000000  -0.0000000  -0.0000000
    3   0.0009373  -0.0003992  -0.0017436   0.0020731   0.0013163  -0.0032698
 Max gradient component =       6.807E-03
 RMS gradient           =       2.667E-03
 Gradient time:  CPU 86.82 s  wall 21.82 s
 Geometry Optimization Parameters
   NAtoms,    NIC,     NZ,  NCons,   NDum,   NFix, NCnnct, MaxDiis
       12      78      12       0       0       0       0       0

 Cartesian Hessian Update
 Hessian updated using BFGS update


** GEOMETRY OPTIMIZATION IN DELOCALIZED INTERNAL COORDINATES **
   Searching for a Minimum

   Optimization Cycle:   2

                       Coordinates (Angstroms)
     ATOM                X               Y               Z
      1  C         0.0020390567    0.0000000000   -0.0038501852
      2  C        -0.0007727483    0.0000000000    1.3963885065
      3  C         1.2107741090    0.0000000000    2.0952447459
      4  C         2.4261090342    0.0000000000    1.3955743684
      5  C         2.4460612647    0.0000000000   -0.0167897509
      6  C         1.2139213363    0.0000000000   -0.7236990066
      7  Cl       -1.5195336915    0.0000000000   -0.8374304540
      8  Br       -1.6471530307    0.0000000000    2.3469424528
      9  Cl        1.2062543769    0.0000000000    3.8287812461
     10  Br        4.0317715257    0.0000000000    2.4196290017
     11  I         4.3436380472    0.0000000000   -1.0325102487
     12  I         1.0923917410    0.0000000000   -2.8664606760
   Point Group: c1    Number of degrees of freedom:    30


   Energy is -20136.418561843

 Hessian updated using BFGS update

 12 Hessian modes will be used to form the next step
  Hessian Eigenvalues:
     0.123302    0.126099    0.199600    0.201024    0.244925    0.318364
     0.326856    0.334913    0.426725    0.442680    0.460323    0.559968

 Minimum search - taking simple RFO step
 Searching for Lamda that Minimizes Along All modes
 Value Taken    Lamda =  -0.00206106
 Step Taken.  Stepsize is  0.068398

                             Maximum     Tolerance    Cnvgd?
         Gradient           0.028010      0.000300      NO
         Displacement       0.063697      0.001200      NO
         Energy change     -0.002515      0.000001      NO


 New Cartesian Coordinates Obtained by Inverse Iteration

 Displacement from previous Coordinates is:  0.195918
 ----------------------------------------------------------------
             Standard Nuclear Orientation (Angstroms)
    I     Atom           X                Y                Z
 ----------------------------------------------------------------
    1      C      -0.0030173087     0.0000000000    -0.0030573774
    2      C      -0.0042598827     0.0000000000     1.3996571487
    3      C       1.2091229984     0.0000000000     2.0998761710
    4      C       2.4266791523     0.0000000000     1.3982391853
    5      C       2.4341413741     0.0000000000    -0.0095734230
    6      C       1.2130456820     0.0000000000    -0.7138569386
    7      Cl     -1.5276003862     0.0000000000    -0.8390869455
    8      Br     -1.6468563233     0.0000000000     2.3568671793
    9      Cl      1.1923287060     0.0000000000     3.8362736917
   10      Br      4.0466488818     0.0000000000     2.4011958893
   11      I       4.2971077145     0.0000000000    -1.0694777126
   12      I       1.1681604129     0.0000000000    -2.8552368683
 ----------------------------------------------------------------
 Nuclear Repulsion Energy =        3416.48487285 hartrees
 There are      123 alpha and      123 beta electrons
 Applying Cartesian multipole field
    Component          Value
    ---------          -----
     (2,0,0)        1.00000E-11
     (0,2,0)        2.00000E-11
     (0,0,2)       -3.00000E-11
 Nucleus-field energy     =    -0.0000000622 hartrees
 Requested basis set is 6-311++G(d,p)
 There are 148 shells and 412 basis functions
 A cutoff of  1.0D-11 yielded   6747 shell pairs
 There are     58741 function pairs (     65147 Cartesian)
 Smallest overlap matrix eigenvalue = 4.13E-07

 Q-Chem warning in module stvman/mkSTV.C, line 318:

 Overlap eigenvalue is smaller than square root of threshold
 Use THRESH >= 12 to get rid of this warning

 Linear dependence detected in AO basis
 Tighter screening thresholds may be required for diffuse basis sets
 Use S2THRESH > 14 and THRESH = 14 in case of SCF convergence issues
 Number of orthogonalized atomic orbitals = 410
 Maximum deviation from orthogonality = 1.995E-10
 Guess MOs from SCF MO coefficient file

 -----------------------------------------------------------------------
  General SCF calculation program by
  Eric Jon Sundstrom, Paul Horn, Yuezhi Mao, Dmitri Zuev, Alec White,
  David Stuck, Shaama M.S., Shane Yost, Joonho Lee, David Small,
  Daniel Levine, Susi Lehtola, Hugh Burton, Evgeny Epifanovsky,
  Bang C. Huynh
 -----------------------------------------------------------------------
 Exchange:     0.2000 Hartree-Fock + 0.0800 Slater + 0.7200 B88
 Correlation:  0.1900 VWN1RPA + 0.8100 LYP
 Using SG-1 standard quadrature grid
 using 4 threads for integral computing
 -------------------------------------------------------
 OpenMP Integral computing Module                
 Release: version 2.0, May 2017, Q-Chem Inc. Pleasanton 
 -------------------------------------------------------
 A restricted SCF calculation will be
 performed using DIIS
 SCF converges when DIIS error is below 1.0e-08
 ---------------------------------------
  Cycle       Energy         DIIS error
 ---------------------------------------
    1  -20136.4185437275      2.27e-04  
    2  -20136.4193010586      9.46e-05  
    3  -20136.4189898207      1.50e-04  
    4  -20136.4194909456      2.54e-05  
    5  -20136.4195054515      7.18e-06  
    6  -20136.4195064214      2.27e-06  
    7  -20136.4195065121      1.08e-06  
    8  -20136.4195065374      2.46e-07  
    9  -20136.4195065398      8.17e-08  
   10  -20136.4195065388      1.53e-08  
   11  -20136.4195065397      9.49e-09  Convergence criterion met
 ---------------------------------------
 SCF time:   CPU 215.40s  wall 57.00s 
 SCF   energy in the final basis set =   -20136.4195065397
 Total energy in the final basis set =   -20136.4195065397

 --------------------------------------------------------------

                    Orbital Energies (a.u.)
 --------------------------------------------------------------

 Alpha MOs
 -- Occupied --
*****************-482.8577-482.8569-176.3205-176.3205-165.7244-165.7244
********-165.7221-165.7219-165.7219-101.5832-101.5831 -62.5105 -62.5098
-56.3313 -56.3306 -56.3271 -56.3267 -56.3264 -56.3260 -35.8169 -35.8169
-31.3105 -31.3104 -31.3041 -31.3041 -31.3036 -31.3036 -22.9609 -22.9608
-22.9595 -22.9594 -22.9591 -22.9591 -22.9547 -22.9547 -22.9546 -22.9546
-10.2899 -10.2893 -10.2828 -10.2813 -10.2755 -10.2742  -9.4981  -9.4980
 -8.7193  -8.7186  -7.2629  -7.2629  -7.2530  -7.2528  -7.2521  -7.2518
 -6.5517  -6.5509  -6.5378  -6.5371  -6.5366  -6.5361  -6.3663  -6.3663
 -4.7793  -4.7793  -4.7639  -4.7639  -4.7630  -4.7630  -2.6623  -2.6616
 -2.6588  -2.6581  -2.6578  -2.6572  -2.6467  -2.6466  -2.6462  -2.6460
 -2.0449  -2.0448  -2.0405  -2.0404  -2.0397  -2.0397  -2.0264  -2.0264
 -2.0263  -2.0262  -0.9583  -0.9146  -0.8782  -0.8460  -0.8255  -0.7759
 -0.7539  -0.6897  -0.6760  -0.6229  -0.6102  -0.5537  -0.5187  -0.4706
 -0.4659  -0.4609  -0.4359  -0.4036  -0.4025  -0.3864  -0.3837  -0.3585
 -0.3556  -0.3435  -0.3357  -0.3294  -0.3032  -0.3009  -0.2978  -0.2957
 -0.2655  -0.2628  -0.2535
 -- Virtual --
 -0.1083  -0.0716  -0.0692  -0.0516  -0.0472  -0.0199  -0.0042   0.0117
  0.0146   0.0247   0.0325   0.0421   0.0491   0.0583   0.0610   0.0654
  0.0663   0.0693   0.0757   0.0806   0.0877   0.0912   0.0948   0.0973
  0.1022   0.1071   0.1174   0.1217   0.1368   0.1398   0.1500   0.1580
  0.1594   0.1650   0.1662   0.1701   0.1745   0.1804   0.1878   0.2020
  0.2053   0.2062   0.2156   0.2182   0.2194   0.2273   0.2385   0.2400
  0.2553   0.2627   0.2695   0.2764   0.2789   0.2853   0.2969   0.3120
  0.3526   0.3624   0.3806   0.3878   0.3940   0.3943   0.3997   0.4106
  0.4166   0.4204   0.4307   0.4307   0.4413   0.4480   0.4503   0.4529
  0.4679   0.4823   0.4856   0.4879   0.5015   0.5071   0.5097   0.5177
  0.5235   0.5307   0.5393   0.5470   0.5504   0.5539   0.5638   0.5805
  0.5817   0.5844   0.6016   0.6064   0.6125   0.6463   0.6769   0.6787
  0.7044   0.7114   0.7163   0.7179   0.7466   0.7535   0.7621   0.7733
  0.7936   0.8245   0.8250   0.8323   0.8380   0.8393   0.8449   0.8491
  0.8579   0.8866   0.9101   0.9183   0.9208   0.9405   0.9447   0.9576
  0.9626   0.9981   1.0522   1.0623   1.0743   1.0868   1.1192   1.1689
  1.1956   1.2041   1.2292   1.2347   1.2400   1.2523   1.2804   1.3386
  1.3411   1.3719   1.3741   1.4024   1.4192   1.4560   1.4613   1.4652
  1.5357   1.5418   1.5806   1.6063   1.7222   1.7290   1.7521   1.7677
  1.8154   1.8179   1.8403   1.8420   1.9054   2.0043   2.0101   2.0217
  2.0556   2.0990   2.1288   2.1642   2.1943   2.2332   2.2437   2.2481
  2.2652   2.2669   2.2869   2.2987   2.3165   2.4173   2.4626   2.4752
  2.5522   2.5666   2.5691   2.7047   2.7191   2.8245   2.8254   2.8258
  2.8870   3.0023   3.0373   3.0516   3.0594   3.1650   3.1931   3.3917
  3.4249   3.6244   3.8041   3.8406   3.9459   3.9652   3.9841   3.9864
  3.9884   3.9941   4.0286   4.0329   4.0454   4.0650   4.0746   4.0928
  4.0980   4.1732   4.2333   4.2456   4.2480   4.3077   4.3977   4.4064
  4.4285   4.5500   4.7877   5.9968   6.0374   6.0745   6.1054   6.1343
  6.1950   6.7238   6.7751   7.5464   7.5600   7.6408   7.6745   7.7282
  7.7457   9.7483   9.7909  23.1776  23.7487  23.7594  23.8989  23.9122
 23.9816  25.8090  25.8276  26.1717  26.2257  26.6052  26.6342  27.8532
 27.9482  28.3373  28.3680  28.3970  28.4045  28.4312  28.4411  28.5229
 28.5292  28.5406  28.5432  28.5602  28.5638  28.5950  28.6334  28.6884
 28.7551  47.9806  48.0255 127.8796 127.9030 127.9317 127.9448 127.9579
127.9905 151.6492 151.7310 215.7377 215.7877 289.7428 289.7568 289.8398
289.8704 289.9561 289.96761020.79201020.84881901.81171901.8973
 --------------------------------------------------------------

          Ground-State Mulliken Net Atomic Charges

     Atom                 Charge (a.u.)
  ----------------------------------------
      1 C                    -0.230575
      2 C                    -0.129271
      3 C                     0.033614
      4 C                    -0.323889
      5 C                    -0.187645
      6 C                    -0.026597
      7 Cl                    0.573415
      8 Br                   -0.227624
      9 Cl                    0.549407
     10 Br                   -0.247859
     11 I                     0.104816
     12 I                     0.112205
  ----------------------------------------
  Sum of atomic charges =     0.000000

 -----------------------------------------------------------------
                    Cartesian Multipole Moments
 -----------------------------------------------------------------
    Charge (ESU x 10^10)
                -0.0000
    Dipole Moment (Debye)
         X       0.3871      Y       0.0000      Z      -0.4887
       Tot       0.6235
    Quadrupole Moments (Debye-Ang)
        XX    -146.3287     XY      -0.0000     YY    -154.0422
        XZ      -2.2504     YZ       0.0000     ZZ    -147.3989
    Octopole Moments (Debye-Ang^2)
       XXX    -671.5756    XXY       0.0000    XYY    -239.1860
       YYY       0.0000    XXZ     -39.3151    XYZ       0.0000
       YYZ     -36.3809    XZZ    -226.2460    YZZ       0.0000
       ZZZ    -126.3456
    Hexadecapole Moments (Debye-Ang^3)
      XXXX   -6038.0882   XXXY      -0.0000   XXYY   -1126.1434
      XYYY       0.0000   YYYY    -195.7913   XXXZ      -1.6754
      XXYZ       0.0000   XYYZ      17.4074   YYYZ       0.0000
      XXZZ   -1707.4148   XYZZ       0.0000   YYZZ    -791.5257
      XZZZ      22.0906   YZZZ       0.0000   ZZZZ   -4224.4039
 -----------------------------------------------------------------
 Calculating analytic gradient of the SCF energy
 Gradient of SCF Energy
            1           2           3           4           5           6
    1  -0.0023335   0.0002511  -0.0004882  -0.0002968   0.0015404   0.0003381
    2  -0.0000000  -0.0000000   0.0000000   0.0000000  -0.0000000   0.0000000
    3   0.0003557   0.0000468   0.0015374   0.0009584  -0.0005230  -0.0005927
            7           8           9          10          11          12
    1  -0.0006452  -0.0003297  -0.0008425   0.0007439   0.0005355   0.0015270
    2  -0.0000000  -0.0000000   0.0000000   0.0000000   0.0000000   0.0000000
    3   0.0012533   0.0005409  -0.0001419   0.0012805  -0.0021648  -0.0025506
 Max gradient component =       2.551E-03
 RMS gradient           =       9.351E-04
 Gradient time:  CPU 86.91 s  wall 21.84 s
 Geometry Optimization Parameters
   NAtoms,    NIC,     NZ,  NCons,   NDum,   NFix, NCnnct, MaxDiis
       12      78      12       0       0       0       0       0

 Cartesian Hessian Update
 Hessian updated using BFGS update


** GEOMETRY OPTIMIZATION IN DELOCALIZED INTERNAL COORDINATES **
   Searching for a Minimum

   Optimization Cycle:   3

                       Coordinates (Angstroms)
     ATOM                X               Y               Z
      1  C        -0.0030173087    0.0000000000   -0.0030573774
      2  C        -0.0042598827    0.0000000000    1.3996571487
      3  C         1.2091229984    0.0000000000    2.0998761710
      4  C         2.4266791523    0.0000000000    1.3982391853
      5  C         2.4341413741    0.0000000000   -0.0095734230
      6  C         1.2130456820    0.0000000000   -0.7138569386
      7  Cl       -1.5276003862    0.0000000000   -0.8390869455
      8  Br       -1.6468563233    0.0000000000    2.3568671793
      9  Cl        1.1923287060    0.0000000000    3.8362736917
     10  Br        4.0466488818    0.0000000000    2.4011958893
     11  I         4.2971077145    0.0000000000   -1.0694777126
     12  I         1.1681604129    0.0000000000   -2.8552368683
   Point Group: c1    Number of degrees of freedom:    30


   Energy is -20136.419506540

 Hessian updated using BFGS update

 14 Hessian modes will be used to form the next step
  Hessian Eigenvalues:
     0.120628    0.124913    0.200209    0.201022    0.243706    0.249552
     0.324858    0.334857    0.381922    0.426724    0.434308    0.453752
     0.464544    0.569097

 Minimum search - taking simple RFO step
 Searching for Lamda that Minimizes Along All modes
 Value Taken    Lamda =  -0.00034905
 Step Taken.  Stepsize is  0.039584

                             Maximum     Tolerance    Cnvgd?
         Gradient           0.005461      0.000300      NO
         Displacement       0.020061      0.001200      NO
         Energy change     -0.000945      0.000001      NO


 New Cartesian Coordinates Obtained by Inverse Iteration

 Displacement from previous Coordinates is:  0.078482
 ----------------------------------------------------------------
             Standard Nuclear Orientation (Angstroms)
    I     Atom           X                Y                Z
 ----------------------------------------------------------------
    1      C      -0.0010644877     0.0000000000    -0.0031754906
    2      C      -0.0048581131     0.0000000000     1.3990850686
    3      C       1.2095107312     0.0000000000     2.0983798908
    4      C       2.4246639604     0.0000000000     1.3957516686
    5      C       2.4298817574     0.0000000000    -0.0072846314
    6      C       1.2121169706     0.0000000000    -0.7098286658
    7      Cl     -1.5170829330     0.0000000000    -0.8546628885
    8      Br     -1.6480121818     0.0000000000     2.3521348996
    9      Cl      1.2021052895     0.0000000000     3.8349428945
   10      Br      4.0497236586     0.0000000000     2.3839623772
   11      I       4.2932803885     0.0000000000    -1.0484406856
   12      I       1.1552359804     0.0000000000    -2.8390444374
 ----------------------------------------------------------------
 Nuclear Repulsion Energy =        3424.99105738 hartrees
 There are      123 alpha and      123 beta electrons
 Applying Cartesian multipole field
    Component          Value
    ---------          -----
     (2,0,0)        1.00000E-11
     (0,2,0)        2.00000E-11
     (0,0,2)       -3.00000E-11
 Nucleus-field energy     =    -0.0000000611 hartrees
 Requested basis set is 6-311++G(d,p)
 There are 148 shells and 412 basis functions
 A cutoff of  1.0D-11 yielded   6751 shell pairs
 There are     58774 function pairs (     65186 Cartesian)
 Smallest overlap matrix eigenvalue = 4.06E-07

 Q-Chem warning in module stvman/mkSTV.C, line 318:

 Overlap eigenvalue is smaller than square root of threshold
 Use THRESH >= 12 to get rid of this warning

 Linear dependence detected in AO basis
 Tighter screening thresholds may be required for diffuse basis sets
 Use S2THRESH > 14 and THRESH = 14 in case of SCF convergence issues
 Number of orthogonalized atomic orbitals = 410
 Maximum deviation from orthogonality = 2.389E-10
 Guess MOs from SCF MO coefficient file

 -----------------------------------------------------------------------
  General SCF calculation program by
  Eric Jon Sundstrom, Paul Horn, Yuezhi Mao, Dmitri Zuev, Alec White,
  David Stuck, Shaama M.S., Shane Yost, Joonho Lee, David Small,
  Daniel Levine, Susi Lehtola, Hugh Burton, Evgeny Epifanovsky,
  Bang C. Huynh
 -----------------------------------------------------------------------
 Exchange:     0.2000 Hartree-Fock + 0.0800 Slater + 0.7200 B88
 Correlation:  0.1900 VWN1RPA + 0.8100 LYP
 Using SG-1 standard quadrature grid
 using 4 threads for integral computing
 -------------------------------------------------------
 OpenMP Integral computing Module                
 Release: version 2.0, May 2017, Q-Chem Inc. Pleasanton 
 -------------------------------------------------------
 A restricted SCF calculation will be
 performed using DIIS
 SCF converges when DIIS error is below 1.0e-08
 ---------------------------------------
  Cycle       Energy         DIIS error
 ---------------------------------------
    1  -20136.4193586541      1.21e-04  
    2  -20136.4195128291      5.72e-05  
    3  -20136.4193838981      9.33e-05  
    4  -20136.4195869790      8.23e-06  
    5  -20136.4195884875      2.52e-06  
    6  -20136.4195885941      1.27e-06  
    7  -20136.4195886279      3.55e-07  
    8  -20136.4195886312      1.26e-07  
    9  -20136.4195886309      3.64e-08  
   10  -20136.4195886308      1.25e-08  
   11  -20136.4195886297      8.26e-09  Convergence criterion met
 ---------------------------------------
 SCF time:   CPU 210.67s  wall 56.00s 
 SCF   energy in the final basis set =   -20136.4195886297
 Total energy in the final basis set =   -20136.4195886297

 --------------------------------------------------------------

                    Orbital Energies (a.u.)
 --------------------------------------------------------------

 Alpha MOs
 -- Occupied --
*****************-482.8578-482.8569-176.3201-176.3201-165.7240-165.7239
********-165.7217-165.7215-165.7215-101.5831-101.5829 -62.5106 -62.5097
-56.3314 -56.3305 -56.3272 -56.3268 -56.3263 -56.3259 -35.8166 -35.8165
-31.3101 -31.3100 -31.3038 -31.3037 -31.3033 -31.3032 -22.9605 -22.9604
-22.9591 -22.9590 -22.9587 -22.9587 -22.9543 -22.9543 -22.9543 -22.9543
-10.2891 -10.2890 -10.2817 -10.2812 -10.2739 -10.2727  -9.4980  -9.4979
 -8.7194  -8.7186  -7.2628  -7.2628  -7.2529  -7.2528  -7.2520  -7.2517
 -6.5518  -6.5509  -6.5379  -6.5371  -6.5367  -6.5361  -6.3660  -6.3660
 -4.7790  -4.7790  -4.7637  -4.7637  -4.7627  -4.7627  -2.6624  -2.6616
 -2.6589  -2.6581  -2.6579  -2.6572  -2.6468  -2.6467  -2.6462  -2.6460
 -2.0447  -2.0445  -2.0402  -2.0401  -2.0394  -2.0394  -2.0262  -2.0261
 -2.0260  -2.0260  -0.9590  -0.9149  -0.8791  -0.8466  -0.8263  -0.7764
 -0.7547  -0.6911  -0.6763  -0.6230  -0.6101  -0.5548  -0.5188  -0.4708
 -0.4667  -0.4611  -0.4364  -0.4040  -0.4029  -0.3868  -0.3844  -0.3583
 -0.3559  -0.3438  -0.3359  -0.3303  -0.3032  -0.3018  -0.2962  -0.2959
 -0.2655  -0.2623  -0.2529
 -- Virtual --
 -0.1067  -0.0712  -0.0685  -0.0504  -0.0456  -0.0183  -0.0043   0.0121
  0.0144   0.0247   0.0327   0.0420   0.0492   0.0583   0.0609   0.0660
  0.0661   0.0697   0.0758   0.0809   0.0875   0.0911   0.0949   0.0973
  0.1021   0.1070   0.1175   0.1216   0.1369   0.1399   0.1500   0.1579
  0.1589   0.1657   0.1660   0.1704   0.1747   0.1804   0.1884   0.2013
  0.2067   0.2078   0.2165   0.2189   0.2193   0.2272   0.2385   0.2408
  0.2556   0.2623   0.2701   0.2767   0.2804   0.2860   0.2980   0.3122
  0.3534   0.3618   0.3803   0.3874   0.3944   0.3947   0.3991   0.4129
  0.4171   0.4207   0.4313   0.4330   0.4419   0.4486   0.4506   0.4529
  0.4687   0.4829   0.4839   0.4889   0.5019   0.5069   0.5096   0.5185
  0.5239   0.5308   0.5408   0.5468   0.5531   0.5542   0.5637   0.5801
  0.5814   0.5868   0.6020   0.6075   0.6168   0.6473   0.6769   0.6825
  0.7070   0.7115   0.7165   0.7184   0.7469   0.7553   0.7657   0.7739
  0.7945   0.8246   0.8249   0.8334   0.8371   0.8398   0.8447   0.8492
  0.8586   0.8870   0.9107   0.9176   0.9206   0.9409   0.9447   0.9586
  0.9647   0.9997   1.0537   1.0662   1.0731   1.0865   1.1201   1.1700
  1.1958   1.2059   1.2288   1.2355   1.2406   1.2529   1.2808   1.3401
  1.3425   1.3756   1.3758   1.4055   1.4230   1.4586   1.4625   1.4674
  1.5388   1.5425   1.5810   1.6094   1.7235   1.7304   1.7541   1.7703
  1.8173   1.8193   1.8420   1.8441   1.9072   2.0043   2.0125   2.0222
  2.0573   2.1006   2.1294   2.1657   2.1951   2.2367   2.2450   2.2505
  2.2655   2.2697   2.2903   2.2997   2.3185   2.4184   2.4639   2.4769
  2.5536   2.5673   2.5701   2.7054   2.7199   2.8254   2.8265   2.8288
  2.8883   3.0038   3.0398   3.0573   3.0612   3.1682   3.1963   3.3948
  3.4275   3.6297   3.8068   3.8438   3.9463   3.9650   3.9847   3.9869
  3.9887   3.9951   4.0280   4.0342   4.0477   4.0654   4.0740   4.0940
  4.1009   4.1747   4.2348   4.2475   4.2494   4.3094   4.3979   4.4066
  4.4318   4.5565   4.7933   5.9979   6.0385   6.0791   6.1085   6.1356
  6.1981   6.7257   6.7759   7.5464   7.5603   7.6416   7.6744   7.7296
  7.7468   9.7486   9.7910  23.1775  23.7558  23.7645  23.9094  23.9196
 23.9916  25.8090  25.8276  26.1733  26.2256  26.6062  26.6374  27.8559
 27.9521  28.3382  28.3691  28.4001  28.4072  28.4334  28.4418  28.5235
 28.5294  28.5415  28.5443  28.5604  28.5649  28.5968  28.6344  28.6901
 28.7577  47.9818  48.0259 127.8805 127.9039 127.9345 127.9468 127.9590
127.9923 151.6516 151.7347 215.7380 215.7877 289.7428 289.7571 289.8407
289.8706 289.9576 289.96861020.79351020.84941901.81431901.9011
 --------------------------------------------------------------

          Ground-State Mulliken Net Atomic Charges

     Atom                 Charge (a.u.)
  ----------------------------------------
      1 C                    -0.228917
      2 C                    -0.112624
      3 C                     0.053281
      4 C                    -0.329563
      5 C                    -0.211028
      6 C                    -0.033533
      7 Cl                    0.574063
      8 Br                   -0.226434
      9 Cl                    0.549474
     10 Br                   -0.249730
     11 I                     0.103719
     12 I                     0.111293
  ----------------------------------------
  Sum of atomic charges =     0.000000

 -----------------------------------------------------------------
                    Cartesian Multipole Moments
 -----------------------------------------------------------------
    Charge (ESU x 10^10)
                -0.0000
    Dipole Moment (Debye)
         X       0.3852      Y       0.0000      Z      -0.4766
       Tot       0.6128
    Quadrupole Moments (Debye-Ang)
        XX    -146.2298     XY       0.0000     YY    -153.9685
        XZ      -2.0317     YZ       0.0000     ZZ    -147.5957
    Octopole Moments (Debye-Ang^2)
       XXX    -669.7420    XXY       0.0000    XYY    -238.8185
       YYY       0.0000    XXZ     -38.9694    XYZ      -0.0000
       YYZ     -36.8530    XZZ    -227.0821    YZZ      -0.0000
       ZZZ    -127.5931
    Hexadecapole Moments (Debye-Ang^3)
      XXXX   -6021.1291   XXXY       0.0000   XXYY   -1124.0828
      XYYY       0.0000   YYYY    -195.6133   XXXZ      -9.0896
      XXYZ      -0.0000   XYYZ      13.6169   YYYZ       0.0000
      XXZZ   -1704.2276   XYZZ      -0.0000   YYZZ    -785.6829
      XZZZ      13.2652   YZZZ       0.0000   ZZZZ   -4196.2103
 -----------------------------------------------------------------
 Calculating analytic gradient of the SCF energy
 Gradient of SCF Energy
            1           2           3           4           5           6
    1  -0.0000523   0.0001474   0.0003070  -0.0001811  -0.0001966   0.0003177
    2  -0.0000000   0.0000000  -0.0000000  -0.0000000   0.0000000  -0.0000000
    3  -0.0006761  -0.0002353   0.0005485  -0.0009212   0.0002271   0.0008055
            7           8           9          10          11          12
    1   0.0008166  -0.0001307   0.0000199   0.0002900  -0.0007969  -0.0005409
    2  -0.0000000  -0.0000000  -0.0000000   0.0000000  -0.0000000   0.0000000
    3  -0.0008337   0.0001764  -0.0001385  -0.0011353   0.0012638   0.0009188
 Max gradient component =       1.264E-03
 RMS gradient           =       4.951E-04
 Gradient time:  CPU 87.49 s  wall 21.98 s
 Geometry Optimization Parameters
   NAtoms,    NIC,     NZ,  NCons,   NDum,   NFix, NCnnct, MaxDiis
       12      78      12       0       0       0       0       0

 Cartesian Hessian Update
 Hessian updated using BFGS update


** GEOMETRY OPTIMIZATION IN DELOCALIZED INTERNAL COORDINATES **
   Searching for a Minimum

   Optimization Cycle:   4

                       Coordinates (Angstroms)
     ATOM                X               Y               Z
      1  C        -0.0010644877    0.0000000000   -0.0031754906
      2  C        -0.0048581131    0.0000000000    1.3990850686
      3  C         1.2095107312    0.0000000000    2.0983798908
      4  C         2.4246639604    0.0000000000    1.3957516686
      5  C         2.4298817574    0.0000000000   -0.0072846314
      6  C         1.2121169706    0.0000000000   -0.7098286658
      7  Cl       -1.5170829330    0.0000000000   -0.8546628885
      8  Br       -1.6480121818    0.0000000000    2.3521348996
      9  Cl        1.2021052895    0.0000000000    3.8349428945
     10  Br        4.0497236586    0.0000000000    2.3839623772
     11  I         4.2932803885    0.0000000000   -1.0484406856
     12  I         1.1552359804    0.0000000000   -2.8390444374
   Point Group: c1    Number of degrees of freedom:    30


   Energy is -20136.419588630

 Hessian updated using BFGS update

 16 Hessian modes will be used to form the next step
  Hessian Eigenvalues:
     0.122418    0.131041    0.198843    0.201231    0.246039    0.249567
     0.282065    0.324616    0.334843    0.419366    0.426764    0.443738
     0.461968    0.464875    0.497074    0.596061

 Minimum search - taking simple RFO step
 Searching for Lamda that Minimizes Along All modes
 Value Taken    Lamda =  -0.00008198
 Step Taken.  Stepsize is  0.014820

                             Maximum     Tolerance    Cnvgd?
         Gradient           0.004049      0.000300      NO
         Displacement       0.008735      0.001200      NO
         Energy change     -0.000082      0.000001      NO


 New Cartesian Coordinates Obtained by Inverse Iteration

 Displacement from previous Coordinates is:  0.033772
 ----------------------------------------------------------------
             Standard Nuclear Orientation (Angstroms)
    I     Atom           X                Y                Z
 ----------------------------------------------------------------
    1      C      -0.0008517985     0.0000000000    -0.0030674382
    2      C      -0.0041690019     0.0000000000     1.3986756225
    3      C       1.2097650222     0.0000000000     2.0973526464
    4      C       2.4254133253     0.0000000000     1.3959854268
    5      C       2.4316197788     0.0000000000    -0.0087927208
    6      C       1.2124842835     0.0000000000    -0.7117239314
    7      Cl     -1.5215141616     0.0000000000    -0.8468790595
    8      Br     -1.6473188221     0.0000000000     2.3510147342
    9      Cl      1.2022192734     0.0000000000     3.8340763857
   10      Br      4.0446831624     0.0000000000     2.3945669527
   11      I       4.2959726661     0.0000000000    -1.0560368384
   12      I       1.1571972934     0.0000000000    -2.8433517799
 ----------------------------------------------------------------
 Nuclear Repulsion Energy =        3422.19634168 hartrees
 There are      123 alpha and      123 beta electrons
 Applying Cartesian multipole field
    Component          Value
    ---------          -----
     (2,0,0)        1.00000E-11
     (0,2,0)        2.00000E-11
     (0,0,2)       -3.00000E-11
 Nucleus-field energy     =    -0.0000000615 hartrees
 Requested basis set is 6-311++G(d,p)
 There are 148 shells and 412 basis functions
 A cutoff of  1.0D-11 yielded   6751 shell pairs
 There are     58774 function pairs (     65186 Cartesian)
 Smallest overlap matrix eigenvalue = 4.07E-07

 Q-Chem warning in module stvman/mkSTV.C, line 318:

 Overlap eigenvalue is smaller than square root of threshold
 Use THRESH >= 12 to get rid of this warning

 Linear dependence detected in AO basis
 Tighter screening thresholds may be required for diffuse basis sets
 Use S2THRESH > 14 and THRESH = 14 in case of SCF convergence issues
 Number of orthogonalized atomic orbitals = 410
 Maximum deviation from orthogonality = 1.366E-10
 Guess MOs from SCF MO coefficient file

 -----------------------------------------------------------------------
  General SCF calculation program by
  Eric Jon Sundstrom, Paul Horn, Yuezhi Mao, Dmitri Zuev, Alec White,
  David Stuck, Shaama M.S., Shane Yost, Joonho Lee, David Small,
  Daniel Levine, Susi Lehtola, Hugh Burton, Evgeny Epifanovsky,
  Bang C. Huynh
 -----------------------------------------------------------------------
 Exchange:     0.2000 Hartree-Fock + 0.0800 Slater + 0.7200 B88
 Correlation:  0.1900 VWN1RPA + 0.8100 LYP
 Using SG-1 standard quadrature grid
 using 4 threads for integral computing
 -------------------------------------------------------
 OpenMP Integral computing Module                
 Release: version 2.0, May 2017, Q-Chem Inc. Pleasanton 
 -------------------------------------------------------
 A restricted SCF calculation will be
 performed using DIIS
 SCF converges when DIIS error is below 1.0e-08
 ---------------------------------------
  Cycle       Energy         DIIS error
 ---------------------------------------
    1  -20136.4195789910      5.11e-05  
    2  -20136.4196161882      2.04e-05  
    3  -20136.4195944183      3.68e-05  
    4  -20136.4196255356      3.23e-06  
    5  -20136.4196257755      7.36e-07  
    6  -20136.4196257821      4.46e-07  
    7  -20136.4196257855      1.00e-07  
    8  -20136.4196257865      5.02e-08  
    9  -20136.4196257874      9.74e-09  Convergence criterion met
 ---------------------------------------
 SCF time:   CPU 177.36s  wall 47.00s 
 SCF   energy in the final basis set =   -20136.4196257874
 Total energy in the final basis set =   -20136.4196257874

 --------------------------------------------------------------

                    Orbital Energies (a.u.)
 --------------------------------------------------------------

 Alpha MOs
 -- Occupied --
*****************-482.8577-482.8569-176.3203-176.3202-165.7241-165.7241
********-165.7219-165.7217-165.7217-101.5830-101.5829 -62.5106 -62.5097
-56.3313 -56.3305 -56.3272 -56.3267 -56.3263 -56.3259 -35.8167 -35.8167
-31.3103 -31.3102 -31.3039 -31.3039 -31.3034 -31.3034 -22.9606 -22.9606
-22.9592 -22.9592 -22.9589 -22.9588 -22.9545 -22.9545 -22.9544 -22.9544
-10.2892 -10.2889 -10.2820 -10.2810 -10.2745 -10.2731  -9.4979  -9.4978
 -8.7194  -8.7186  -7.2628  -7.2627  -7.2528  -7.2527  -7.2519  -7.2517
 -6.5518  -6.5509  -6.5379  -6.5371  -6.5367  -6.5360  -6.3661  -6.3661
 -4.7791  -4.7791  -4.7638  -4.7638  -4.7628  -4.7628  -2.6624  -2.6615
 -2.6589  -2.6581  -2.6579  -2.6571  -2.6468  -2.6467  -2.6462  -2.6460
 -2.0448  -2.0446  -2.0403  -2.0402  -2.0396  -2.0395  -2.0263  -2.0262
 -2.0262  -2.0261  -0.9590  -0.9149  -0.8787  -0.8465  -0.8261  -0.7763
 -0.7545  -0.6907  -0.6762  -0.6230  -0.6102  -0.5545  -0.5188  -0.4707
 -0.4666  -0.4609  -0.4363  -0.4039  -0.4028  -0.3868  -0.3841  -0.3584
 -0.3559  -0.3437  -0.3359  -0.3297  -0.3032  -0.3014  -0.2967  -0.2959
 -0.2655  -0.2624  -0.2533
 -- Virtual --
 -0.1072  -0.0713  -0.0686  -0.0508  -0.0459  -0.0189  -0.0043   0.0120
  0.0146   0.0247   0.0326   0.0420   0.0492   0.0584   0.0610   0.0659
  0.0662   0.0696   0.0758   0.0808   0.0876   0.0911   0.0949   0.0974
  0.1022   0.1071   0.1175   0.1216   0.1369   0.1398   0.1501   0.1580
  0.1592   0.1655   0.1660   0.1703   0.1746   0.1804   0.1881   0.2017
  0.2061   0.2072   0.2163   0.2187   0.2193   0.2276   0.2385   0.2405
  0.2554   0.2625   0.2699   0.2767   0.2799   0.2859   0.2978   0.3123
  0.3533   0.3623   0.3804   0.3878   0.3942   0.3945   0.3996   0.4123
  0.4171   0.4206   0.4309   0.4325   0.4417   0.4484   0.4504   0.4529
  0.4686   0.4827   0.4845   0.4886   0.5019   0.5070   0.5096   0.5182
  0.5238   0.5310   0.5406   0.5469   0.5521   0.5540   0.5637   0.5802
  0.5816   0.5858   0.6019   0.6070   0.6155   0.6470   0.6770   0.6814
  0.7061   0.7118   0.7166   0.7185   0.7469   0.7547   0.7647   0.7737
  0.7943   0.8245   0.8252   0.8336   0.8374   0.8397   0.8450   0.8492
  0.8584   0.8870   0.9107   0.9180   0.9210   0.9409   0.9447   0.9582
  0.9640   0.9995   1.0533   1.0650   1.0738   1.0868   1.1198   1.1700
  1.1959   1.2054   1.2289   1.2354   1.2405   1.2530   1.2810   1.3396
  1.3420   1.3749   1.3751   1.4038   1.4219   1.4580   1.4619   1.4667
  1.5381   1.5420   1.5812   1.6085   1.7233   1.7301   1.7536   1.7699
  1.8172   1.8191   1.8417   1.8437   1.9068   2.0044   2.0121   2.0221
  2.0570   2.0999   2.1295   2.1656   2.1957   2.2362   2.2449   2.2501
  2.2655   2.2690   2.2898   2.2993   2.3180   2.4180   2.4640   2.4768
  2.5531   2.5672   2.5699   2.7053   2.7197   2.8253   2.8263   2.8283
  2.8881   3.0035   3.0393   3.0562   3.0610   3.1674   3.1958   3.3945
  3.4267   3.6287   3.8060   3.8433   3.9463   3.9650   3.9851   3.9867
  3.9887   3.9947   4.0281   4.0338   4.0468   4.0654   4.0746   4.0937
  4.0999   4.1742   4.2345   4.2472   4.2489   4.3089   4.3979   4.4067
  4.4306   4.5545   4.7920   5.9975   6.0381   6.0779   6.1076   6.1350
  6.1970   6.7253   6.7758   7.5464   7.5602   7.6414   7.6748   7.7295
  7.7467   9.7485   9.7911  23.1775  23.7546  23.7634  23.9075  23.9182
 23.9895  25.8092  25.8278  26.1736  26.2263  26.6062  26.6358  27.8549
 27.9509  28.3379  28.3687  28.3992  28.4064  28.4327  28.4414  28.5233
 28.5293  28.5412  28.5441  28.5602  28.5646  28.5962  28.6339  28.6895
 28.7569  47.9816  48.0260 127.8802 127.9036 127.9337 127.9462 127.9585
127.9916 151.6507 151.7335 215.7379 215.7878 289.7429 289.7571 289.8405
289.8709 289.9575 289.96861020.79321020.84951901.81331901.8999
 --------------------------------------------------------------

          Ground-State Mulliken Net Atomic Charges

     Atom                 Charge (a.u.)
  ----------------------------------------
      1 C                    -0.228907
      2 C                    -0.116979
      3 C                     0.041406
      4 C                    -0.325838
      5 C                    -0.195760
      6 C                    -0.036112
      7 Cl                    0.573749
      8 Br                   -0.227018
      9 Cl                    0.548937
     10 Br                   -0.249285
     11 I                     0.104108
     12 I                     0.111698
  ----------------------------------------
  Sum of atomic charges =     0.000000

 -----------------------------------------------------------------
                    Cartesian Multipole Moments
 -----------------------------------------------------------------
    Charge (ESU x 10^10)
                -0.0000
    Dipole Moment (Debye)
         X       0.3824      Y      -0.0000      Z      -0.4807
       Tot       0.6143
    Quadrupole Moments (Debye-Ang)
        XX    -146.2761     XY       0.0000     YY    -153.9859
        XZ      -2.0820     YZ      -0.0000     ZZ    -147.5245
    Octopole Moments (Debye-Ang^2)
       XXX    -670.4546    XXY       0.0000    XYY    -238.8902
       YYY      -0.0000    XXZ     -39.0590    XYZ       0.0000
       YYZ     -36.7383    XZZ    -226.5830    YZZ       0.0000
       ZZZ    -127.2720
    Hexadecapole Moments (Debye-Ang^3)
      XXXX   -6026.5393   XXXY       0.0000   XXYY   -1124.5083
      XYYY       0.0000   YYYY    -195.6548   XXXZ      -8.2480
      XXYZ       0.0000   XYYZ      14.4158   YYYZ      -0.0000
      XXZZ   -1704.3004   XYZZ       0.0000   YYZZ    -787.4105
      XZZZ      16.1268   YZZZ      -0.0000   ZZZZ   -4204.4913
 -----------------------------------------------------------------
 Calculating analytic gradient of the SCF energy
 Gradient of SCF Energy
            1           2           3           4           5           6
    1  -0.0003039   0.0001652   0.0001518  -0.0003245   0.0001478   0.0001101
    2   0.0000000  -0.0000000   0.0000000  -0.0000000  -0.0000000   0.0000000
    3  -0.0000604  -0.0002760   0.0002084   0.0000757  -0.0001384   0.0001977
            7           8           9          10          11          12
    1   0.0001390  -0.0000644   0.0002952  -0.0002001  -0.0000979  -0.0000181
    2  -0.0000000   0.0000000   0.0000000  -0.0000000   0.0000000   0.0000000
    3   0.0001718  -0.0001709  -0.0001940   0.0001868  -0.0000892   0.0000885
 Max gradient component =       3.245E-04
 RMS gradient           =       1.469E-04
 Gradient time:  CPU 87.59 s  wall 22.01 s
 Geometry Optimization Parameters
   NAtoms,    NIC,     NZ,  NCons,   NDum,   NFix, NCnnct, MaxDiis
       12      78      12       0       0       0       0       0

 Cartesian Hessian Update
 Hessian updated using BFGS update


** GEOMETRY OPTIMIZATION IN DELOCALIZED INTERNAL COORDINATES **
   Searching for a Minimum

   Optimization Cycle:   5

                       Coordinates (Angstroms)
     ATOM                X               Y               Z
      1  C        -0.0008517985    0.0000000000   -0.0030674382
      2  C        -0.0041690019    0.0000000000    1.3986756225
      3  C         1.2097650222    0.0000000000    2.0973526464
      4  C         2.4254133253    0.0000000000    1.3959854268
      5  C         2.4316197788    0.0000000000   -0.0087927208
      6  C         1.2124842835    0.0000000000   -0.7117239314
      7  Cl       -1.5215141616    0.0000000000   -0.8468790595
      8  Br       -1.6473188221    0.0000000000    2.3510147342
      9  Cl        1.2022192734    0.0000000000    3.8340763857
     10  Br        4.0446831624    0.0000000000    2.3945669527
     11  I         4.2959726661    0.0000000000   -1.0560368384
     12  I         1.1571972934    0.0000000000   -2.8433517799
   Point Group: c1    Number of degrees of freedom:    30


   Energy is -20136.419625787

 Hessian updated using BFGS update

 17 Hessian modes will be used to form the next step
  Hessian Eigenvalues:
     0.121129    0.126231    0.199012    0.200985    0.241853    0.247056
     0.249853    0.310642    0.327211    0.334845    0.422573    0.426943
     0.446578    0.451128    0.464803    0.522219    0.607700

 Minimum search - taking simple RFO step
 Searching for Lamda that Minimizes Along All modes
 Value Taken    Lamda =  -0.00000561
 Step Taken.  Stepsize is  0.004583

                             Maximum     Tolerance    Cnvgd?
         Gradient           0.001055      0.000300      NO
         Displacement       0.003509      0.001200      NO
         Energy change     -0.000037      0.000001      NO


 New Cartesian Coordinates Obtained by Inverse Iteration

 Displacement from previous Coordinates is:  0.010329
 ----------------------------------------------------------------
             Standard Nuclear Orientation (Angstroms)
    I     Atom           X                Y                Z
 ----------------------------------------------------------------
    1      C      -0.0009874844     0.0000000000    -0.0031099595
    2      C      -0.0043273505     0.0000000000     1.3989254006
    3      C       1.2095524030     0.0000000000     2.0974131904
    4      C       2.4257312013     0.0000000000     1.3960221918
    5      C       2.4314922634     0.0000000000    -0.0088128109
    6      C       1.2123329743     0.0000000000    -0.7122086413
    7      Cl     -1.5219859734     0.0000000000    -0.8470250375
    8      Br     -1.6464054154     0.0000000000     2.3532708980
    9      Cl      1.1987705865     0.0000000000     3.8344353963
   10      Br      4.0465463944     0.0000000000     2.3925990752
   11      I       4.2970671552     0.0000000000    -1.0551155202
   12      I       1.1577142668     0.0000000000    -2.8445741829
 ----------------------------------------------------------------
 Nuclear Repulsion Energy =        3421.64727895 hartrees
 There are      123 alpha and      123 beta electrons
 Applying Cartesian multipole field
    Component          Value
    ---------          -----
     (2,0,0)        1.00000E-11
     (0,2,0)        2.00000E-11
     (0,0,2)       -3.00000E-11
 Nucleus-field energy     =    -0.0000000615 hartrees
 Requested basis set is 6-311++G(d,p)
 There are 148 shells and 412 basis functions
 A cutoff of  1.0D-11 yielded   6751 shell pairs
 There are     58774 function pairs (     65186 Cartesian)
 Smallest overlap matrix eigenvalue = 4.08E-07

 Q-Chem warning in module stvman/mkSTV.C, line 318:

 Overlap eigenvalue is smaller than square root of threshold
 Use THRESH >= 12 to get rid of this warning

 Linear dependence detected in AO basis
 Tighter screening thresholds may be required for diffuse basis sets
 Use S2THRESH > 14 and THRESH = 14 in case of SCF convergence issues
 Number of orthogonalized atomic orbitals = 410
 Maximum deviation from orthogonality = 2.315E-10
 Guess MOs from SCF MO coefficient file

 -----------------------------------------------------------------------
  General SCF calculation program by
  Eric Jon Sundstrom, Paul Horn, Yuezhi Mao, Dmitri Zuev, Alec White,
  David Stuck, Shaama M.S., Shane Yost, Joonho Lee, David Small,
  Daniel Levine, Susi Lehtola, Hugh Burton, Evgeny Epifanovsky,
  Bang C. Huynh
 -----------------------------------------------------------------------
 Exchange:     0.2000 Hartree-Fock + 0.0800 Slater + 0.7200 B88
 Correlation:  0.1900 VWN1RPA + 0.8100 LYP
 Using SG-1 standard quadrature grid
 using 4 threads for integral computing
 -------------------------------------------------------
 OpenMP Integral computing Module                
 Release: version 2.0, May 2017, Q-Chem Inc. Pleasanton 
 -------------------------------------------------------
 A restricted SCF calculation will be
 performed using DIIS
 SCF converges when DIIS error is below 1.0e-08
 ---------------------------------------
  Cycle       Energy         DIIS error
 ---------------------------------------
    1  -20136.4196223483      1.50e-05  
    2  -20136.4196265401      4.21e-06  
    3  -20136.4196256836      7.35e-06  
    4  -20136.4196269078      1.31e-06  
    5  -20136.4196269447      3.99e-07  
    6  -20136.4196269468      1.54e-07  
    7  -20136.4196269465      6.16e-08  
    8  -20136.4196269475      1.52e-08  
    9  -20136.4196269446      4.07e-09  Convergence criterion met
 ---------------------------------------
 SCF time:   CPU 171.40s  wall 45.00s 
 SCF   energy in the final basis set =   -20136.4196269446
 Total energy in the final basis set =   -20136.4196269446

 --------------------------------------------------------------

                    Orbital Energies (a.u.)
 --------------------------------------------------------------

 Alpha MOs
 -- Occupied --
*****************-482.8577-482.8569-176.3203-176.3202-165.7242-165.7241
********-165.7219-165.7218-165.7216-101.5830-101.5829 -62.5106 -62.5098
-56.3314 -56.3305 -56.3272 -56.3267 -56.3264 -56.3260 -35.8168 -35.8167
-31.3103 -31.3102 -31.3040 -31.3039 -31.3035 -31.3034 -22.9607 -22.9606
-22.9593 -22.9592 -22.9589 -22.9588 -22.9545 -22.9545 -22.9544 -22.9544
-10.2893 -10.2890 -10.2821 -10.2811 -10.2746 -10.2732  -9.4979  -9.4978
 -8.7194  -8.7187  -7.2628  -7.2627  -7.2528  -7.2527  -7.2519  -7.2517
 -6.5518  -6.5509  -6.5379  -6.5371  -6.5367  -6.5361  -6.3661  -6.3661
 -4.7792  -4.7791  -4.7638  -4.7637  -4.7629  -4.7628  -2.6624  -2.6616
 -2.6589  -2.6581  -2.6579  -2.6572  -2.6468  -2.6467  -2.6462  -2.6461
 -2.0449  -2.0446  -2.0403  -2.0402  -2.0396  -2.0395  -2.0263  -2.0262
 -2.0262  -2.0261  -0.9589  -0.9147  -0.8787  -0.8464  -0.8261  -0.7763
 -0.7545  -0.6907  -0.6762  -0.6230  -0.6102  -0.5544  -0.5187  -0.4707
 -0.4665  -0.4609  -0.4363  -0.4038  -0.4028  -0.3867  -0.3841  -0.3584
 -0.3558  -0.3436  -0.3359  -0.3299  -0.3032  -0.3014  -0.2967  -0.2959
 -0.2655  -0.2625  -0.2533
 -- Virtual --
 -0.1073  -0.0713  -0.0687  -0.0508  -0.0461  -0.0190  -0.0043   0.0120
  0.0145   0.0247   0.0326   0.0420   0.0491   0.0583   0.0610   0.0659
  0.0662   0.0696   0.0757   0.0808   0.0876   0.0911   0.0949   0.0973
  0.1022   0.1071   0.1175   0.1216   0.1369   0.1398   0.1501   0.1580
  0.1592   0.1656   0.1660   0.1702   0.1745   0.1803   0.1882   0.2016
  0.2061   0.2073   0.2162   0.2187   0.2193   0.2275   0.2385   0.2405
  0.2554   0.2625   0.2699   0.2767   0.2798   0.2858   0.2977   0.3123
  0.3533   0.3623   0.3804   0.3878   0.3941   0.3945   0.3995   0.4121
  0.4170   0.4206   0.4309   0.4323   0.4417   0.4483   0.4504   0.4529
  0.4685   0.4827   0.4844   0.4886   0.5018   0.5070   0.5096   0.5181
  0.5238   0.5309   0.5406   0.5468   0.5521   0.5541   0.5638   0.5804
  0.5815   0.5857   0.6018   0.6069   0.6152   0.6469   0.6770   0.6811
  0.7060   0.7117   0.7165   0.7184   0.7469   0.7547   0.7645   0.7737
  0.7942   0.8245   0.8253   0.8331   0.8376   0.8398   0.8449   0.8493
  0.8585   0.8868   0.9106   0.9180   0.9210   0.9408   0.9447   0.9582
  0.9638   0.9993   1.0531   1.0649   1.0737   1.0867   1.1198   1.1697
  1.1957   1.2052   1.2291   1.2352   1.2405   1.2529   1.2809   1.3396
  1.3416   1.3749   1.3750   1.4039   1.4220   1.4577   1.4616   1.4667
  1.5377   1.5421   1.5810   1.6082   1.7232   1.7299   1.7535   1.7697
  1.8170   1.8190   1.8416   1.8435   1.9066   2.0043   2.0119   2.0221
  2.0567   2.0998   2.1292   2.1656   2.1955   2.2359   2.2448   2.2499
  2.2654   2.2689   2.2895   2.2990   2.3176   2.4180   2.4637   2.4765
  2.5528   2.5671   2.5698   2.7052   2.7197   2.8252   2.8262   2.8280
  2.8880   3.0035   3.0391   3.0557   3.0607   3.1672   3.1954   3.3941
  3.4265   3.6282   3.8059   3.8428   3.9463   3.9649   3.9850   3.9866
  3.9886   3.9947   4.0279   4.0337   4.0468   4.0654   4.0745   4.0937
  4.0999   4.1739   4.2345   4.2470   4.2488   4.3088   4.3978   4.4067
  4.4304   4.5542   4.7916   5.9975   6.0380   6.0780   6.1074   6.1347
  6.1966   6.7252   6.7758   7.5464   7.5602   7.6413   7.6746   7.7296
  7.7466   9.7483   9.7909  23.1775  23.7539  23.7630  23.9065  23.9178
 23.9888  25.8091  25.8277  26.1732  26.2259  26.6059  26.6347  27.8548
 27.9507  28.3379  28.3686  28.3992  28.4064  28.4325  28.4412  28.5233
 28.5293  28.5412  28.5441  28.5601  28.5645  28.5961  28.6338  28.6894
 28.7567  47.9815  48.0259 127.8802 127.9035 127.9337 127.9461 127.9583
127.9914 151.6506 151.7333 215.7376 215.7877 289.7428 289.7570 289.8404
289.8707 289.9575 289.96851020.79311020.84941901.81311901.8997
 --------------------------------------------------------------

          Ground-State Mulliken Net Atomic Charges

     Atom                 Charge (a.u.)
  ----------------------------------------
      1 C                    -0.227592
      2 C                    -0.119249
      3 C                     0.041575
      4 C                    -0.325429
      5 C                    -0.197801
      6 C                    -0.033750
      7 Cl                    0.573694
      8 Br                   -0.227092
      9 Cl                    0.548865
     10 Br                   -0.249091
     11 I                     0.104008
     12 I                     0.111861
  ----------------------------------------
  Sum of atomic charges =     0.000000

 -----------------------------------------------------------------
                    Cartesian Multipole Moments
 -----------------------------------------------------------------
    Charge (ESU x 10^10)
                -0.0000
    Dipole Moment (Debye)
         X       0.3846      Y       0.0000      Z      -0.4796
       Tot       0.6148
    Quadrupole Moments (Debye-Ang)
        XX    -146.2639     XY       0.0000     YY    -153.9921
        XZ      -2.0950     YZ      -0.0000     ZZ    -147.5246
    Octopole Moments (Debye-Ang^2)
       XXX    -670.3625    XXY       0.0000    XYY    -238.9443
       YYY       0.0000    XXZ     -39.0303    XYZ       0.0000
       YYZ     -36.7365    XZZ    -226.7770    YZZ      -0.0000
       ZZZ    -127.3216
    Hexadecapole Moments (Debye-Ang^3)
      XXXX   -6027.7028   XXXY       0.0000   XXYY   -1124.9729
      XYYY       0.0000   YYYY    -195.6690   XXXZ      -7.1607
      XXYZ      -0.0000   XYYZ      14.6649   YYYZ      -0.0000
      XXZZ   -1705.3059   XYZZ       0.0000   YYZZ    -787.6411
      XZZZ      16.0541   YZZZ      -0.0000   ZZZZ   -4205.6251
 -----------------------------------------------------------------
 Calculating analytic gradient of the SCF energy
 Gradient of SCF Energy
            1           2           3           4           5           6
    1  -0.0002357   0.0001125  -0.0000960  -0.0000663   0.0001313   0.0000645
    2   0.0000000   0.0000000  -0.0000000   0.0000000   0.0000000   0.0000000
    3  -0.0000121   0.0000004   0.0001491  -0.0000238  -0.0000603   0.0000090
            7           8           9          10          11          12
    1   0.0000143   0.0000562  -0.0002294   0.0001516   0.0000859   0.0000112
    2   0.0000000   0.0000000  -0.0000000  -0.0000000   0.0000000  -0.0000000
    3   0.0000631   0.0001122  -0.0000630  -0.0000428   0.0000253  -0.0001573
 Max gradient component =       2.357E-04
 RMS gradient           =       8.565E-05
 Gradient time:  CPU 87.43 s  wall 21.97 s
 Geometry Optimization Parameters
   NAtoms,    NIC,     NZ,  NCons,   NDum,   NFix, NCnnct, MaxDiis
       12      78      12       0       0       0       0       0

 Cartesian Hessian Update
 Hessian updated using BFGS update


** GEOMETRY OPTIMIZATION IN DELOCALIZED INTERNAL COORDINATES **
   Searching for a Minimum

   Optimization Cycle:   6

                       Coordinates (Angstroms)
     ATOM                X               Y               Z
      1  C        -0.0009874844    0.0000000000   -0.0031099595
      2  C        -0.0043273505    0.0000000000    1.3989254006
      3  C         1.2095524030    0.0000000000    2.0974131904
      4  C         2.4257312013    0.0000000000    1.3960221918
      5  C         2.4314922634    0.0000000000   -0.0088128109
      6  C         1.2123329743    0.0000000000   -0.7122086413
      7  Cl       -1.5219859734    0.0000000000   -0.8470250375
      8  Br       -1.6464054154    0.0000000000    2.3532708980
      9  Cl        1.1987705865    0.0000000000    3.8344353963
     10  Br        4.0465463944    0.0000000000    2.3925990752
     11  I         4.2970671552    0.0000000000   -1.0551155202
     12  I         1.1577142668    0.0000000000   -2.8445741829
   Point Group: c1    Number of degrees of freedom:    30


   Energy is -20136.419626945

 Hessian updated using BFGS update

 18 Hessian modes will be used to form the next step
  Hessian Eigenvalues:
     0.123836    0.131172    0.199609    0.201657    0.232319    0.249240
     0.249850    0.269708    0.316265    0.334779    0.389036    0.424898
     0.431145    0.443526    0.464285    0.489027    0.564470    0.602518

 Minimum search - taking simple RFO step
 Searching for Lamda that Minimizes Along All modes
 Value Taken    Lamda =  -0.00000166
 Step Taken.  Stepsize is  0.002030

                             Maximum     Tolerance    Cnvgd?
         Gradient           0.000737      0.000300      NO
         Displacement       0.001469      0.001200      NO
         Energy change     -0.000001      0.000001      NO


 New Cartesian Coordinates Obtained by Inverse Iteration

 Displacement from previous Coordinates is:  0.004502
 ----------------------------------------------------------------
             Standard Nuclear Orientation (Angstroms)
    I     Atom           X                Y                Z
 ----------------------------------------------------------------
    1      C      -0.0008645797     0.0000000000    -0.0030335965
    2      C      -0.0044628229     0.0000000000     1.3989959986
    3      C       1.2096274451     0.0000000000     2.0974055145
    4      C       2.4256901130     0.0000000000     1.3960328358
    5      C       2.4313176302     0.0000000000    -0.0086882024
    6      C       1.2122925529     0.0000000000    -0.7119904158
    7      Cl     -1.5215794161     0.0000000000    -0.8475970493
    8      Br     -1.6470256688     0.0000000000     2.3524675471
    9      Cl      1.2003857794     0.0000000000     3.8345202758
   10      Br      4.0460587015     0.0000000000     2.3929838115
   11      I       4.2964051232     0.0000000000    -1.0553980249
   12      I       1.1576561632     0.0000000000    -2.8438786947
 ----------------------------------------------------------------
 Nuclear Repulsion Energy =        3421.93505214 hartrees
 There are      123 alpha and      123 beta electrons
 Applying Cartesian multipole field
    Component          Value
    ---------          -----
     (2,0,0)        1.00000E-11
     (0,2,0)        2.00000E-11
     (0,0,2)       -3.00000E-11
 Nucleus-field energy     =    -0.0000000615 hartrees
 Requested basis set is 6-311++G(d,p)
 There are 148 shells and 412 basis functions
 A cutoff of  1.0D-11 yielded   6751 shell pairs
 There are     58774 function pairs (     65186 Cartesian)
 Smallest overlap matrix eigenvalue = 4.07E-07

 Q-Chem warning in module stvman/mkSTV.C, line 318:

 Overlap eigenvalue is smaller than square root of threshold
 Use THRESH >= 12 to get rid of this warning

 Linear dependence detected in AO basis
 Tighter screening thresholds may be required for diffuse basis sets
 Use S2THRESH > 14 and THRESH = 14 in case of SCF convergence issues
 Number of orthogonalized atomic orbitals = 410
 Maximum deviation from orthogonality = 1.293E-10
 Guess MOs from SCF MO coefficient file

 -----------------------------------------------------------------------
  General SCF calculation program by
  Eric Jon Sundstrom, Paul Horn, Yuezhi Mao, Dmitri Zuev, Alec White,
  David Stuck, Shaama M.S., Shane Yost, Joonho Lee, David Small,
  Daniel Levine, Susi Lehtola, Hugh Burton, Evgeny Epifanovsky,
  Bang C. Huynh
 -----------------------------------------------------------------------
 Exchange:     0.2000 Hartree-Fock + 0.0800 Slater + 0.7200 B88
 Correlation:  0.1900 VWN1RPA + 0.8100 LYP
 Using SG-1 standard quadrature grid
 using 4 threads for integral computing
 -------------------------------------------------------
 OpenMP Integral computing Module                
 Release: version 2.0, May 2017, Q-Chem Inc. Pleasanton 
 -------------------------------------------------------
 A restricted SCF calculation will be
 performed using DIIS
 SCF converges when DIIS error is below 1.0e-08
 ---------------------------------------
  Cycle       Energy         DIIS error
 ---------------------------------------
    1  -20136.4196268774      6.70e-06  
    2  -20136.4196276696      2.40e-06  
    3  -20136.4196273468      4.43e-06  
    4  -20136.4196277985      4.79e-07  
    5  -20136.4196278025      1.52e-07  
    6  -20136.4196278039      5.60e-08  
    7  -20136.4196278040      2.14e-08  
    8  -20136.4196278047      8.09e-09  Convergence criterion met
 ---------------------------------------
 SCF time:   CPU 153.61s  wall 41.00s 
 SCF   energy in the final basis set =   -20136.4196278047
 Total energy in the final basis set =   -20136.4196278047

 --------------------------------------------------------------

                    Orbital Energies (a.u.)
 --------------------------------------------------------------

 Alpha MOs
 -- Occupied --
*****************-482.8578-482.8569-176.3203-176.3202-165.7242-165.7241
********-165.7218-165.7217-165.7216-101.5830-101.5829 -62.5106 -62.5098
-56.3314 -56.3305 -56.3272 -56.3268 -56.3264 -56.3260 -35.8168 -35.8167
-31.3103 -31.3102 -31.3040 -31.3039 -31.3035 -31.3033 -22.9607 -22.9606
-22.9593 -22.9592 -22.9589 -22.9588 -22.9545 -22.9545 -22.9544 -22.9544
-10.2893 -10.2890 -10.2820 -10.2811 -10.2745 -10.2732  -9.4979  -9.4978
 -8.7194  -8.7187  -7.2627  -7.2627  -7.2528  -7.2527  -7.2519  -7.2517
 -6.5518  -6.5509  -6.5379  -6.5371  -6.5367  -6.5361  -6.3661  -6.3661
 -4.7792  -4.7791  -4.7638  -4.7637  -4.7629  -4.7628  -2.6624  -2.6616
 -2.6589  -2.6581  -2.6579  -2.6572  -2.6468  -2.6467  -2.6462  -2.6461
 -2.0448  -2.0446  -2.0403  -2.0402  -2.0396  -2.0395  -2.0263  -2.0262
 -2.0262  -2.0261  -0.9589  -0.9147  -0.8787  -0.8465  -0.8261  -0.7763
 -0.7545  -0.6907  -0.6762  -0.6230  -0.6102  -0.5545  -0.5187  -0.4707
 -0.4665  -0.4609  -0.4364  -0.4038  -0.4028  -0.3868  -0.3841  -0.3584
 -0.3558  -0.3437  -0.3359  -0.3298  -0.3032  -0.3014  -0.2967  -0.2959
 -0.2655  -0.2624  -0.2533
 -- Virtual --
 -0.1072  -0.0713  -0.0687  -0.0508  -0.0460  -0.0189  -0.0043   0.0120
  0.0145   0.0247   0.0326   0.0420   0.0491   0.0583   0.0610   0.0659
  0.0661   0.0696   0.0757   0.0808   0.0876   0.0911   0.0949   0.0973
  0.1022   0.1071   0.1175   0.1216   0.1369   0.1398   0.1500   0.1580
  0.1592   0.1656   0.1660   0.1702   0.1746   0.1804   0.1882   0.2016
  0.2061   0.2073   0.2162   0.2187   0.2193   0.2275   0.2385   0.2405
  0.2554   0.2625   0.2700   0.2767   0.2798   0.2858   0.2977   0.3123
  0.3533   0.3622   0.3804   0.3878   0.3942   0.3945   0.3995   0.4122
  0.4170   0.4206   0.4310   0.4324   0.4417   0.4484   0.4504   0.4529
  0.4685   0.4827   0.4845   0.4886   0.5019   0.5069   0.5096   0.5182
  0.5238   0.5309   0.5406   0.5469   0.5521   0.5541   0.5637   0.5803
  0.5815   0.5858   0.6018   0.6070   0.6154   0.6470   0.6770   0.6813
  0.7060   0.7117   0.7165   0.7184   0.7469   0.7547   0.7646   0.7737
  0.7943   0.8245   0.8253   0.8333   0.8375   0.8398   0.8449   0.8493
  0.8585   0.8869   0.9107   0.9180   0.9210   0.9408   0.9447   0.9582
  0.9639   0.9993   1.0532   1.0650   1.0737   1.0867   1.1198   1.1698
  1.1957   1.2052   1.2290   1.2352   1.2405   1.2529   1.2809   1.3396
  1.3416   1.3750   1.3751   1.4040   1.4219   1.4579   1.4617   1.4667
  1.5379   1.5420   1.5810   1.6083   1.7232   1.7300   1.7535   1.7698
  1.8171   1.8190   1.8417   1.8436   1.9067   2.0043   2.0120   2.0221
  2.0568   2.0999   2.1292   2.1657   2.1956   2.2361   2.2448   2.2499
  2.2654   2.2689   2.2896   2.2989   2.3175   2.4180   2.4638   2.4766
  2.5529   2.5671   2.5698   2.7052   2.7197   2.8253   2.8263   2.8281
  2.8881   3.0035   3.0392   3.0559   3.0608   3.1672   3.1955   3.3943
  3.4265   3.6284   3.8060   3.8430   3.9463   3.9650   3.9850   3.9866
  3.9886   3.9947   4.0280   4.0338   4.0468   4.0654   4.0745   4.0937
  4.0999   4.1741   4.2345   4.2471   4.2488   4.3088   4.3979   4.4067
  4.4305   4.5544   4.7918   5.9975   6.0381   6.0779   6.1075   6.1349
  6.1968   6.7253   6.7758   7.5464   7.5602   7.6414   7.6746   7.7296
  7.7466   9.7482   9.7909  23.1775  23.7542  23.7631  23.9069  23.9178
 23.9890  25.8091  25.8277  26.1733  26.2259  26.6058  26.6347  27.8549
 27.9508  28.3379  28.3687  28.3992  28.4064  28.4326  28.4413  28.5233
 28.5293  28.5412  28.5441  28.5602  28.5645  28.5962  28.6339  28.6895
 28.7568  47.9815  48.0259 127.8802 127.9036 127.9337 127.9461 127.9584
127.9915 151.6507 151.7334 215.7376 215.7877 289.7428 289.7570 289.8404
289.8707 289.9576 289.96851020.79311020.84941901.81331901.8998
 --------------------------------------------------------------

          Ground-State Mulliken Net Atomic Charges

     Atom                 Charge (a.u.)
  ----------------------------------------
      1 C                    -0.228073
      2 C                    -0.117684
      3 C                     0.041876
      4 C                    -0.325862
      5 C                    -0.198024
      6 C                    -0.034526
      7 Cl                    0.573687
      8 Br                   -0.226976
      9 Cl                    0.548887
     10 Br                   -0.249137
     11 I                     0.103988
     12 I                     0.111842
  ----------------------------------------
  Sum of atomic charges =     0.000000

 -----------------------------------------------------------------
                    Cartesian Multipole Moments
 -----------------------------------------------------------------
    Charge (ESU x 10^10)
                -0.0000
    Dipole Moment (Debye)
         X       0.3841      Y       0.0000      Z      -0.4802
       Tot       0.6149
    Quadrupole Moments (Debye-Ang)
        XX    -146.2682     XY       0.0000     YY    -153.9898
        XZ      -2.0893     YZ      -0.0000     ZZ    -147.5256
    Octopole Moments (Debye-Ang^2)
       XXX    -670.3942    XXY       0.0000    XYY    -238.9227
       YYY       0.0000    XXZ     -39.0151    XYZ      -0.0000
       YYZ     -36.7395    XZZ    -226.7078    YZZ      -0.0000
       ZZZ    -127.3303
    Hexadecapole Moments (Debye-Ang^3)
      XXXX   -6027.2138   XXXY       0.0000   XXYY   -1124.7864
      XYYY       0.0000   YYYY    -195.6633   XXXZ      -7.4877
      XXYZ      -0.0000   XYYZ      14.5583   YYYZ      -0.0000
      XXZZ   -1704.8591   XYZZ       0.0000   YYZZ    -787.5239
      XZZZ      16.0135   YZZZ      -0.0000   ZZZZ   -4205.1105
 -----------------------------------------------------------------
 Calculating analytic gradient of the SCF energy
 Gradient of SCF Energy
            1           2           3           4           5           6
    1  -0.0000936   0.0000315   0.0000202  -0.0000495   0.0000220   0.0000380
    2   0.0000000  -0.0000000   0.0000000  -0.0000000  -0.0000000   0.0000000
    3  -0.0000448  -0.0000389   0.0000944  -0.0000126  -0.0000377   0.0000538
            7           8           9          10          11          12
    1   0.0000438  -0.0000269  -0.0000049   0.0000224  -0.0000077   0.0000048
    2  -0.0000000   0.0000000   0.0000000  -0.0000000  -0.0000000   0.0000000
    3  -0.0000010   0.0000235  -0.0000301   0.0000077  -0.0000010  -0.0000131
 Max gradient component =       9.435E-05
 RMS gradient           =       3.179E-05
 Gradient time:  CPU 87.40 s  wall 21.96 s
 Geometry Optimization Parameters
   NAtoms,    NIC,     NZ,  NCons,   NDum,   NFix, NCnnct, MaxDiis
       12      78      12       0       0       0       0       0

 Cartesian Hessian Update
 Hessian updated using BFGS update


** GEOMETRY OPTIMIZATION IN DELOCALIZED INTERNAL COORDINATES **
   Searching for a Minimum

   Optimization Cycle:   7

                       Coordinates (Angstroms)
     ATOM                X               Y               Z
      1  C        -0.0008645797    0.0000000000   -0.0030335965
      2  C        -0.0044628229    0.0000000000    1.3989959986
      3  C         1.2096274451    0.0000000000    2.0974055145
      4  C         2.4256901130    0.0000000000    1.3960328358
      5  C         2.4313176302    0.0000000000   -0.0086882024
      6  C         1.2122925529    0.0000000000   -0.7119904158
      7  Cl       -1.5215794161    0.0000000000   -0.8475970493
      8  Br       -1.6470256688    0.0000000000    2.3524675471
      9  Cl        1.2003857794    0.0000000000    3.8345202758
     10  Br        4.0460587015    0.0000000000    2.3929838115
     11  I         4.2964051232    0.0000000000   -1.0553980249
     12  I         1.1576561632    0.0000000000   -2.8438786947
   Point Group: c1    Number of degrees of freedom:    30


   Energy is -20136.419627805

 Hessian updated using BFGS update

 19 Hessian modes will be used to form the next step
  Hessian Eigenvalues:
     0.122559    0.130107    0.196824    0.201693    0.225468    0.248814
     0.249481    0.249902    0.277164    0.313693    0.334752    0.387758
     0.424108    0.428801    0.443605    0.464256    0.501999    0.561042
     0.608423

 Minimum search - taking simple RFO step
 Searching for Lamda that Minimizes Along All modes
 Value Taken    Lamda =   0.00000000
 Step Taken.  Stepsize is  0.000506

                             Maximum     Tolerance    Cnvgd?
         Gradient           0.000085      0.000300     YES
         Displacement       0.000410      0.001200     YES
         Energy change     -0.000001      0.000001     YES


                       Distance Matrix (Angstroms)
             C (  1)   C (  2)   C (  3)   C (  4)   C (  5)   C (  6)
   C (  2)  1.402034
   C (  3)  2.424280  1.400640
   C (  4)  2.800992  2.430155  1.403828
   C (  5)  2.432189  2.813290  2.434781  1.404732
   C (  6)  1.405123  2.436546  2.809397  2.432303  1.407358
   Cl(  7)  1.739500  2.710871  4.016532  4.540354  4.040936  2.737233
   Br(  8)  2.873714  1.899242  2.868017  4.183513  4.712530  4.191253
   Cl(  9)  4.021172  2.717248  1.737139  2.729028  4.035523  4.546526
   Br( 10)  4.703030  4.170700  2.851790  1.902500  2.894031  4.203700
   I ( 11)  4.424251  4.951920  4.412297  3.083681  2.138727  3.103172
   I ( 12)  3.067991  4.399148  4.941558  4.425467  3.108137  2.132588
             Cl(  7)   Br(  8)   Cl(  9)   Br( 10)   I ( 11)
   Br(  8)  3.202522
   Cl(  9)  5.415839  3.210021
   Br( 10)  6.442046  5.693229  3.189966
   I ( 11)  5.821694  6.851125  5.787628  3.457457
   I ( 12)  3.341174  5.904935  6.678536  5.980602  3.612535

 Final energy is   -20136.419627804749     


 ******************************
 **  OPTIMIZATION CONVERGED  **
 ******************************

                       Coordinates (Angstroms)
     ATOM                X               Y               Z
      1  C        -0.0008645797    0.0000000000   -0.0030335965
      2  C        -0.0044628229    0.0000000000    1.3989959986
      3  C         1.2096274451    0.0000000000    2.0974055145
      4  C         2.4256901130    0.0000000000    1.3960328358
      5  C         2.4313176302    0.0000000000   -0.0086882024
      6  C         1.2122925529    0.0000000000   -0.7119904158
      7  Cl       -1.5215794161    0.0000000000   -0.8475970493
      8  Br       -1.6470256688    0.0000000000    2.3524675471
      9  Cl        1.2003857794    0.0000000000    3.8345202758
     10  Br        4.0460587015    0.0000000000    2.3929838115
     11  I         4.2964051232    0.0000000000   -1.0553980249
     12  I         1.1576561632    0.0000000000   -2.8438786947

Z-matrix Print:
$molecule
0 1
I 
C  1 2.138727
C  2 1.404732 1 119.531205
C  3 1.403828 2 120.204034 1 -180.000000 0
C  4 1.400640 3 120.115689 2 -0.000000 0
C  5 1.402034 4 119.762764 3 -0.000000 0
C  6 1.405123 5 120.448632 4 -0.000000 0
Cl 4 1.737139 3 120.279318 2 -180.000000 0
Cl 6 1.739500 5 118.899549 4 -180.000000 0
Br 5 1.899242 4 119.955968 3 -180.000000 0
Br 3 1.902500 2 121.372866 1 -0.000000 0
I  7 2.132588 6 118.833521 5 -180.000000 0
$end


 --------------------------------------------------------------

                    Orbital Energies (a.u.)
 --------------------------------------------------------------

 Alpha MOs
 -- Occupied --
*****************-482.8578-482.8569-176.3203-176.3202-165.7242-165.7241
********-165.7218-165.7217-165.7216-101.5830-101.5829 -62.5106 -62.5098
-56.3314 -56.3305 -56.3272 -56.3268 -56.3264 -56.3260 -35.8168 -35.8167
-31.3103 -31.3102 -31.3040 -31.3039 -31.3035 -31.3033 -22.9607 -22.9606
-22.9593 -22.9592 -22.9589 -22.9588 -22.9545 -22.9545 -22.9544 -22.9544
-10.2893 -10.2890 -10.2820 -10.2811 -10.2745 -10.2732  -9.4979  -9.4978
 -8.7194  -8.7187  -7.2627  -7.2627  -7.2528  -7.2527  -7.2519  -7.2517
 -6.5518  -6.5509  -6.5379  -6.5371  -6.5367  -6.5361  -6.3661  -6.3661
 -4.7792  -4.7791  -4.7638  -4.7637  -4.7629  -4.7628  -2.6624  -2.6616
 -2.6589  -2.6581  -2.6579  -2.6572  -2.6468  -2.6467  -2.6462  -2.6461
 -2.0448  -2.0446  -2.0403  -2.0402  -2.0396  -2.0395  -2.0263  -2.0262
 -2.0262  -2.0261  -0.9589  -0.9147  -0.8787  -0.8465  -0.8261  -0.7763
 -0.7545  -0.6907  -0.6762  -0.6230  -0.6102  -0.5545  -0.5187  -0.4707
 -0.4665  -0.4609  -0.4364  -0.4038  -0.4028  -0.3868  -0.3841  -0.3584
 -0.3558  -0.3437  -0.3359  -0.3298  -0.3032  -0.3014  -0.2967  -0.2959
 -0.2655  -0.2624  -0.2533
 -- Virtual --
 -0.1072  -0.0713  -0.0687  -0.0508  -0.0460  -0.0189  -0.0043   0.0120
  0.0145   0.0247   0.0326   0.0420   0.0491   0.0583   0.0610   0.0659
  0.0661   0.0696   0.0757   0.0808   0.0876   0.0911   0.0949   0.0973
  0.1022   0.1071   0.1175   0.1216   0.1369   0.1398   0.1500   0.1580
  0.1592   0.1656   0.1660   0.1702   0.1746   0.1804   0.1882   0.2016
  0.2061   0.2073   0.2162   0.2187   0.2193   0.2275   0.2385   0.2405
  0.2554   0.2625   0.2700   0.2767   0.2798   0.2858   0.2977   0.3123
  0.3533   0.3622   0.3804   0.3878   0.3942   0.3945   0.3995   0.4122
  0.4170   0.4206   0.4310   0.4324   0.4417   0.4484   0.4504   0.4529
  0.4685   0.4827   0.4845   0.4886   0.5019   0.5069   0.5096   0.5182
  0.5238   0.5309   0.5406   0.5469   0.5521   0.5541   0.5637   0.5803
  0.5815   0.5858   0.6018   0.6070   0.6154   0.6470   0.6770   0.6813
  0.7060   0.7117   0.7165   0.7184   0.7469   0.7547   0.7646   0.7737
  0.7943   0.8245   0.8253   0.8333   0.8375   0.8398   0.8449   0.8493
  0.8585   0.8869   0.9107   0.9180   0.9210   0.9408   0.9447   0.9582
  0.9639   0.9993   1.0532   1.0650   1.0737   1.0867   1.1198   1.1698
  1.1957   1.2052   1.2290   1.2352   1.2405   1.2529   1.2809   1.3396
  1.3416   1.3750   1.3751   1.4040   1.4219   1.4579   1.4617   1.4667
  1.5379   1.5420   1.5810   1.6083   1.7232   1.7300   1.7535   1.7698
  1.8171   1.8190   1.8417   1.8436   1.9067   2.0043   2.0120   2.0221
  2.0568   2.0999   2.1292   2.1657   2.1956   2.2361   2.2448   2.2499
  2.2654   2.2689   2.2896   2.2989   2.3175   2.4180   2.4638   2.4766
  2.5529   2.5671   2.5698   2.7052   2.7197   2.8253   2.8263   2.8281
  2.8881   3.0035   3.0392   3.0559   3.0608   3.1672   3.1955   3.3943
  3.4265   3.6284   3.8060   3.8430   3.9463   3.9650   3.9850   3.9866
  3.9886   3.9947   4.0280   4.0338   4.0468   4.0654   4.0745   4.0937
  4.0999   4.1741   4.2345   4.2471   4.2488   4.3088   4.3979   4.4067
  4.4305   4.5544   4.7918   5.9975   6.0381   6.0779   6.1075   6.1349
  6.1968   6.7253   6.7758   7.5464   7.5602   7.6414   7.6746   7.7296
  7.7466   9.7482   9.7909  23.1775  23.7542  23.7631  23.9069  23.9178
 23.9890  25.8091  25.8277  26.1733  26.2259  26.6058  26.6347  27.8549
 27.9508  28.3379  28.3687  28.3992  28.4064  28.4326  28.4413  28.5233
 28.5293  28.5412  28.5441  28.5602  28.5645  28.5962  28.6339  28.6895
 28.7568  47.9815  48.0259 127.8802 127.9036 127.9337 127.9461 127.9584
127.9915 151.6507 151.7334 215.7376 215.7877 289.7428 289.7570 289.8404
289.8707 289.9576 289.96851020.79311020.84941901.81331901.8998
 --------------------------------------------------------------

          Ground-State Mulliken Net Atomic Charges

     Atom                 Charge (a.u.)
  ----------------------------------------
      1 C                    -0.228073
      2 C                    -0.117684
      3 C                     0.041876
      4 C                    -0.325862
      5 C                    -0.198024
      6 C                    -0.034526
      7 Cl                    0.573687
      8 Br                   -0.226976
      9 Cl                    0.548887
     10 Br                   -0.249137
     11 I                     0.103988
     12 I                     0.111842
  ----------------------------------------
  Sum of atomic charges =     0.000000

 -----------------------------------------------------------------
                    Cartesian Multipole Moments
 -----------------------------------------------------------------
    Charge (ESU x 10^10)
                -0.0000
    Dipole Moment (Debye)
         X       0.3841      Y       0.0000      Z      -0.4802
       Tot       0.6149
    Quadrupole Moments (Debye-Ang)
        XX    -146.2682     XY       0.0000     YY    -153.9898
        XZ      -2.0893     YZ      -0.0000     ZZ    -147.5256
    Octopole Moments (Debye-Ang^2)
       XXX    -670.3942    XXY       0.0000    XYY    -238.9227
       YYY       0.0000    XXZ     -39.0151    XYZ      -0.0000
       YYZ     -36.7395    XZZ    -226.7078    YZZ      -0.0000
       ZZZ    -127.3303
    Hexadecapole Moments (Debye-Ang^3)
      XXXX   -6027.2138   XXXY       0.0000   XXYY   -1124.7864
      XYYY       0.0000   YYYY    -195.6633   XXXZ      -7.4877
      XXYZ      -0.0000   XYYZ      14.5583   YYYZ      -0.0000
      XXZZ   -1704.8591   XYZZ       0.0000   YYZZ    -787.5239
      XZZZ      16.0135   YZZZ      -0.0000   ZZZZ   -4205.1105
 -----------------------------------------------------------------
Archival summary:
1\1\garfield\OPT\ProcedureUnspecified\BasisUnspecified\2r2l26\taweetha\SatNov3013:04:512019SatNov3013:04:512019\0\\#,OPT,ProcedureUnspecified,BasisUnspecified,\\0,1\I\C,1,2.13873\C,2,1.40473,1,119.531\C,3,1.40383,2,120.204,1,-180,0\C,4,1.40064,3,120.116,2,-0,0\C,5,1.40203,4,119.763,3,-0,0\C,6,1.40512,5,120.449,4,-0,0\Cl,4,1.73714,3,120.279,2,-180,0\Cl,6,1.7395,5,118.9,4,-180,0\Br,5,1.89924,4,119.956,3,-180,0\Br,3,1.9025,2,121.373,1,-0,0\I,7,2.13259,6,118.834,5,-180,0\\\@

 Total job time:  538.14s(wall), 2051.75s(cpu) 
 Sat Nov 30 13:04:51 2019

        *************************************************************
        *                                                           *
        *  Thank you very much for using Q-Chem.  Have a nice day.  *
        *                                                           *
        *************************************************************


 
User input: 2 of 2 
 
                  Welcome to Q-Chem
     A Quantum Leap Into The Future Of Chemistry


 Q-Chem 5.2 (devel), Q-Chem, Inc., Pleasanton, CA (2019)

 Yihan Shao,  Zhengting Gan,  E. Epifanovsky,  A. T. B. Gilbert,  M. Wormit,  
 J. Kussmann,  A. W. Lange,  A. Behn,  Jia Deng,  Xintian Feng,  D. Ghosh,  
 M. Goldey,  P. R. Horn,  L. D. Jacobson,  I. Kaliman,  T. Kus,  A. Landau,  
 Jie Liu,  E. I. Proynov,  R. M. Richard,  R. P. Steele,  E. J. Sundstrom,  
 H. L. Woodcock III,  P. M. Zimmerman,  D. Zuev,  B. Albrecht,  E. Alguire,  
 S. A. Baeppler,  D. Barton,  Z. Benda,  Y. A. Bernard,  E. J. Berquist,  
 K. B. Bravaya,  H. Burton,  D. Casanova,  Chun-Min Chang,  Yunqing Chen,  
 A. Chien,  K. D. Closser,  M. P. Coons,  S. Coriani,  S. Dasgupta,  
 A. L. Dempwolff,  M. Diedenhofen,  Hainam Do,  R. G. Edgar,  Po-Tung Fang,  
 S. Faraji,  S. Fatehi,  Qingguo Feng,  K. D. Fenk,  J. Fosso-Tande,  
 J. Gayvert,  Qinghui Ge,  A. Ghysels,  G. Gidofalvi,  J. Gomes,  
 J. Gonthier,  A. Gunina,  D. Hait,  M. W. D. Hanson-Heine,  
 P. H. P. Harbach,  A. W. Hauser,  M. F. Herbst,  J. E. Herr,  
 E. G. Hohenstein,  Z. C. Holden,  Kerwin Hui,  B. C. Huynh,  T.-C. Jagau,  
 Hyunjun Ji,  B. Kaduk,  K. Khistyaev,  Jaehoon Kim,  P. Klunzinger,  K. Koh,  
 D. Kosenkov,  L. Koulias,  T. Kowalczyk,  C. M. Krauter,  A. Kunitsa,  
 Ka Un Lao,  A. Laurent,  K. V. Lawler,  Joonho Lee,  D. Lefrancois,  
 S. Lehtola,  D. S. Levine,  Yi-Pei Li,  You-Sheng Lin,  Fenglai Liu,  
 E. Livshits,  A. Luenser,  P. Manohar,  E. Mansoor,  S. F. Manzer,  
 Shan-Ping Mao,  Yuezhi Mao,  N. Mardirossian,  A. V. Marenich,  
 T. Markovich,  L. A. Martinez-Martinez,  S. A. Maurer,  N. J. Mayhall,  
 S. C. McKenzie,  J.-M. Mewes,  P. Morgante,  A. F. Morrison,  
 J. W. Mullinax,  K. Nanda,  T. S. Nguyen-Beck,  R. Olivares-Amaya,  
 J. A. Parkhill,  Zheng Pei,  T. M. Perrine,  F. Plasser,  P. Pokhilko,  
 S. Prager,  A. Prociuk,  E. Ramos,  D. R. Rehn,  F. Rob,  M. Scheurer,  
 M. Schneider,  N. Sergueev,  S. M. Sharada,  S. Sharma,  D. W. Small,  
 T. Stauch,  T. Stein,  Yu-Chuan Su,  A. J. W. Thom,  A. Tkatchenko,  
 T. Tsuchimochi,  N. M. Tubman,  L. Vogt,  M. L. Vidal,  O. Vydrov,  
 M. A. Watson,  J. Wenzel,  M. de Wergifosse,  T. A. Wesolowski,  A. White,  
 J. Witte,  A. Yamada,  Jun Yang,  K. Yao,  S. Yeganeh,  S. R. Yost,  
 Zhi-Qiang You,  A. Zech,  Igor Ying Zhang,  Xing Zhang,  Yan Zhao,  
 Ying Zhu,  B. R. Brooks,  G. K. L. Chan,  C. J. Cramer,  M. S. Gordon,  
 W. J. Hehre,  A. Klamt,  M. W. Schmidt,  C. D. Sherrill,  D. G. Truhlar,  
 A. Aspuru-Guzik,  R. Baer,  A. T. Bell,  N. A. Besley,  Jeng-Da Chai,  
 A. E. DePrince, III,  R. A. DiStasio Jr.,  A. Dreuw,  B. D. Dunietz,  
 T. R. Furlani,  Chao-Ping Hsu,  Yousung Jung,  Jing Kong,  D. S. Lambrecht,  
 WanZhen Liang,  C. Ochsenfeld,  V. A. Rassolov,  L. V. Slipchenko,  
 J. E. Subotnik,  T. Van Voorhis,  J. M. Herbert,  A. I. Krylov,  
 P. M. W. Gill,  M. Head-Gordon

 Contributors to earlier versions of Q-Chem not listed above: 
 R. D. Adamson,  B. Austin,  J. Baker,  G. J. O. Beran,  K. Brandhorst,  
 S. T. Brown,  E. F. C. Byrd,  A. K. Chakraborty,  C.-L. Cheng,  
 Siu Hung Chien,  D. M. Chipman,  D. L. Crittenden,  H. Dachsel,  
 R. J. Doerksen,  A. D. Dutoi,  L. Fusti-Molnar,  W. A. Goddard III,  
 A. Golubeva-Zadorozhnaya,  S. R. Gwaltney,  G. Hawkins,  A. Heyden,  
 S. Hirata,  G. Kedziora,  F. J. Keil,  C. Kelley,  Jihan Kim,  R. A. King,  
 R. Z. Khaliullin,  P. P. Korambath,  W. Kurlancheek,  A. M. Lee,  M. S. Lee,  
 S. V. Levchenko,  Ching Yeh Lin,  D. Liotard,  R. C. Lochan,  I. Lotan,  
 P. E. Maslen,  N. Nair,  D. P. O'Neill,  D. Neuhauser,  E. Neuscamman,  
 C. M. Oana,  R. Olson,  B. Peters,  R. Peverati,  P. A. Pieniazek,  
 Y. M. Rhee,  J. Ritchie,  M. A. Rohrdanz,  E. Rosta,  N. J. Russ,  
 H. F. Schaefer III,  N. E. Schultz,  N. Shenvi,  A. C. Simmonett,  A. Sodt,  
 D. Stuck,  K. S. Thanthiriwatte,  V. Vanovschi,  Tao Wang,  A. Warshel,  
 C. F. Williams,  Q. Wu,  X. Xu,  W. Zhang

 Please cite Q-Chem as follows:
 Y. Shao et al., Mol. Phys. 113, 184-215 (2015)
 DOI: 10.1080/00268976.2014.952696

 Q-Chem 5.2.1 for Intel X86 EM64T Linux

 Parts of Q-Chem use Armadillo 8.300.2 (Tropical Shenanigans).
 http://arma.sourceforge.net/

 Q-Chem begins on Sat Nov 30 13:04:51 2019  

Host: 
0

     Scratch files written to /scratch/taweetham/qchem28966//
NAlpha2: 246
NElect   246
Mult     1
The previous job contains 0 fragments, simply inherited here

Checking the input file for inconsistencies... 	...done.

--------------------------------------------------------------
User input:
--------------------------------------------------------------

$MOLECULE
READ
$END

$REM
   JOB_TYPE 	FREQUENCY
   BASIS 	6-311++G**
   METHOD	B3LYP	
$END


--------------------------------------------------------------
 ----------------------------------------------------------------
             Standard Nuclear Orientation (Angstroms)
    I     Atom           X                Y                Z
 ----------------------------------------------------------------
    1      C      -1.0568472700    -1.3044440518    -0.0000000000
    2      C      -2.0677139304    -0.3329253811     0.0000000000
    3      C      -1.7264939814     1.0255148927     0.0000000000
    4      C      -0.3771533543     1.4128286138     0.0000000000
    5      C       0.6370589494     0.4408994665    -0.0000000000
    6      C       0.2959292999    -0.9244893810    -0.0000000000
    7      Cl     -1.5059880916    -2.9849599137    -0.0000000000
    8      Br     -3.8946940702    -0.8518321793     0.0000000000
    9      Cl     -2.9822812959     2.2257862466     0.0000000000
   10      Br      0.0316251807     3.2708936611     0.0000000000
   11      I       2.6857042343     1.0550698870    -0.0000000000
   12      I       1.7912639250    -2.4449850659    -0.0000000000
 ----------------------------------------------------------------
 Molecular Point Group                 Cs    NOp =  2
 Largest Abelian Subgroup              Cs    NOp =  2
 Nuclear Repulsion Energy =        3421.93505214 hartrees
 There are      123 alpha and      123 beta electrons
 Requested basis set is 6-311++G(d,p)
 There are 148 shells and 412 basis functions

 Total QAlloc Memory Limit   2000 MB
 Mega-Array Size       188 MB
 MEM_STATIC part       192 MB

                       Distance Matrix (Angstroms)
             C (  1)   C (  2)   C (  3)   C (  4)   C (  5)   C (  6)
   C (  2)  1.402034
   C (  3)  2.424280  1.400640
   C (  4)  2.800992  2.430155  1.403828
   C (  5)  2.432189  2.813290  2.434781  1.404732
   C (  6)  1.405123  2.436546  2.809397  2.432303  1.407358
   Cl(  7)  1.739500  2.710871  4.016532  4.540354  4.040936  2.737233
   Br(  8)  2.873714  1.899242  2.868017  4.183513  4.712530  4.191253
   Cl(  9)  4.021172  2.717248  1.737139  2.729028  4.035523  4.546526
   Br( 10)  4.703030  4.170700  2.851790  1.902500  2.894031  4.203700
   I ( 11)  4.424251  4.951920  4.412297  3.083681  2.138727  3.103172
   I ( 12)  3.067991  4.399148  4.941558  4.425467  3.108137  2.132588
             Cl(  7)   Br(  8)   Cl(  9)   Br( 10)   I ( 11)
   Br(  8)  3.202522
   Cl(  9)  5.415839  3.210021
   Br( 10)  6.442046  5.693229  3.189966
   I ( 11)  5.821694  6.851125  5.787628  3.457457
   I ( 12)  3.341174  5.904935  6.678536  5.980602  3.612535

 A cutoff of  1.0D-11 yielded   6751 shell pairs
 There are     58774 function pairs (     65186 Cartesian)
 Smallest overlap matrix eigenvalue = 4.07E-07

 Q-Chem warning in module stvman/mkSTV.C, line 318:

 Overlap eigenvalue is smaller than square root of threshold
 Use THRESH >= 12 to get rid of this warning

 Linear dependence detected in AO basis
 Tighter screening thresholds may be required for diffuse basis sets
 Use S2THRESH > 14 and THRESH = 14 in case of SCF convergence issues
 Number of orthogonalized atomic orbitals = 410
 Maximum deviation from orthogonality = 1.579E-10
 Guess from superposition of atomic densities
 Warning:  Energy on first SCF cycle will be non-variational
 SAD guess density has 246.000000 electrons

 -----------------------------------------------------------------------
  General SCF calculation program by
  Eric Jon Sundstrom, Paul Horn, Yuezhi Mao, Dmitri Zuev, Alec White,
  David Stuck, Shaama M.S., Shane Yost, Joonho Lee, David Small,
  Daniel Levine, Susi Lehtola, Hugh Burton, Evgeny Epifanovsky,
  Bang C. Huynh
 -----------------------------------------------------------------------
 Exchange:     0.2000 Hartree-Fock + 0.0800 Slater + 0.7200 B88
 Correlation:  0.1900 VWN1RPA + 0.8100 LYP
 Using SG-1 standard quadrature grid
 using 4 threads for integral computing
 -------------------------------------------------------
 OpenMP Integral computing Module                
 Release: version 2.0, May 2017, Q-Chem Inc. Pleasanton 
 -------------------------------------------------------
 A restricted SCF calculation will be
 performed using DIIS
 SCF converges when DIIS error is below 1.0e-08
 ---------------------------------------
  Cycle       Energy         DIIS error
 ---------------------------------------
    1  -20138.7320160297      2.79e-02  
    2  -20136.3778243678      1.78e-03  
    3  -20136.3184139218      2.37e-03  
    4  -20136.4003139836      8.64e-04  
    5  -20136.4181184173      1.50e-04  
    6  -20136.4182958738      1.03e-04  
    7  -20136.4185257263      2.03e-05  
    8  -20136.4185332901      4.44e-06  
    9  -20136.4185335938      1.46e-06  
   10  -20136.4185336283      6.11e-07  
   11  -20136.4185336336      1.82e-07  
   12  -20136.4185336342      9.37e-08  
   13  -20136.4185336338      2.58e-08  
   14  -20136.4185336347      3.37e-09  Convergence criterion met
 ---------------------------------------
 SCF time:   CPU 276.24s  wall 73.00s 
 SCF   energy in the final basis set =   -20136.4185336347
 Total energy in the final basis set =   -20136.4185336347

 --------------------------------------------------------------
             Orbital Energies (a.u.) and Symmetries
 --------------------------------------------------------------

 Alpha MOs, Restricted
 -- Occupied --                  
*******-1165.89 -482.86 -482.86 -176.32 -176.32 -165.72 -165.72
  1 A'    2 A'    3 A'    4 A'    5 A'    6 A'    7 A'    8 A'                 
-165.72 -165.72 -165.72 -165.72 -101.58 -101.58  -62.51  -62.51
  1 A"    2 A"    9 A'   10 A'   11 A'   12 A'   13 A'   14 A'                 
-56.331 -56.331 -56.327 -56.327 -56.326 -56.326 -35.817 -35.817
 15 A'   16 A'    3 A"   17 A'    4 A"   18 A'   19 A'   20 A'                 
-31.310 -31.310 -31.304 -31.304 -31.304 -31.303 -22.961 -22.961
 21 A'   22 A'    5 A"    6 A"   23 A'   24 A'   25 A'   26 A'                 
-22.959 -22.959 -22.959 -22.959 -22.955 -22.955 -22.954 -22.954
  7 A"    8 A"   27 A'   28 A'   29 A'    9 A"   30 A'   10 A"                 
-10.289 -10.289 -10.282 -10.281 -10.275 -10.273  -9.498  -9.498
 31 A'   32 A'   33 A'   34 A'   35 A'   36 A'   37 A'   38 A'                 
 -8.719  -8.719  -7.263  -7.263  -7.253  -7.253  -7.252  -7.252
 39 A'   40 A'   41 A'   42 A'   11 A"   12 A"   43 A'   44 A'                 
 -6.552  -6.551  -6.538  -6.537  -6.537  -6.536  -6.366  -6.366
 45 A'   46 A'   13 A"   14 A"   47 A'   48 A'   49 A'   50 A'                 
 -4.779  -4.779  -4.764  -4.764  -4.763  -4.763  -2.663  -2.662
 51 A'   52 A'   15 A"   16 A"   53 A'   54 A'   55 A'   56 A'                 
 -2.659  -2.658  -2.658  -2.657  -2.647  -2.647  -2.646  -2.646
 17 A"   57 A'   18 A"   58 A'   19 A"   59 A'   60 A'   20 A"                 
 -2.045  -2.045  -2.040  -2.040  -2.039  -2.039  -2.026  -2.026
 61 A'   62 A'   21 A"   22 A"   63 A'   64 A'   23 A"   65 A'                 
 -2.026  -2.026  -0.959  -0.915  -0.879  -0.846  -0.826  -0.776
 24 A"   66 A'   67 A'   68 A'   69 A'   70 A'   71 A'   72 A'                 
 -0.755  -0.691  -0.676  -0.623  -0.610  -0.554  -0.519  -0.471
 73 A'   74 A'   75 A'   76 A'   77 A'   78 A'   79 A'   80 A'                 
 -0.467  -0.461  -0.436  -0.404  -0.403  -0.387  -0.384  -0.358
 25 A"   81 A'   82 A'   26 A"   83 A'   84 A'   27 A"   85 A'                 
 -0.356  -0.344  -0.336  -0.330  -0.303  -0.301  -0.297  -0.296
 86 A'   28 A"   29 A"   87 A'   30 A"   88 A'   89 A'   31 A"                 
 -0.266  -0.262  -0.253
 32 A"   33 A"   90 A'                                                         
 -- Virtual --                   
 -0.107  -0.071  -0.069  -0.051  -0.046  -0.019  -0.004   0.012
 91 A'   34 A"   35 A"   92 A'   93 A'   94 A'   95 A'   96 A'                 
  0.014   0.025   0.033   0.042   0.049   0.058   0.061   0.066
 97 A'   98 A'   99 A'   36 A"  100 A'   37 A"  101 A'   38 A"                 
  0.066   0.070   0.076   0.081   0.088   0.091   0.095   0.097
102 A'  103 A'   39 A"  104 A'  105 A'   40 A"  106 A'  107 A'                 
  0.102   0.107   0.117   0.122   0.137   0.140   0.150   0.158
 41 A"  108 A'  109 A'   42 A"  110 A'   43 A"  111 A'   44 A"                 
  0.159   0.165   0.166   0.170   0.175   0.180   0.188   0.202
112 A'  113 A'   45 A"  114 A'  115 A'  116 A'  117 A'  118 A'                 
  0.206   0.207   0.217   0.219   0.219   0.227   0.238   0.240
119 A'  120 A'  121 A'  122 A'   46 A"  123 A'  124 A'   47 A"                 
  0.256   0.262   0.270   0.277   0.280   0.286   0.297   0.312
125 A'  126 A'  127 A'  128 A'   48 A"  129 A'  130 A'  131 A'                 
  0.353   0.362   0.380   0.388   0.394   0.394   0.400   0.412
132 A'  133 A'   49 A"  134 A'  135 A'   50 A"   51 A"  136 A'                 
  0.417   0.421   0.431   0.432   0.442   0.449   0.450   0.453
137 A'   52 A"   53 A"  138 A'  139 A'  140 A'   54 A"   55 A"                 
  0.469   0.483   0.485   0.489   0.502   0.507   0.510   0.518
141 A'   56 A"  142 A'  143 A'  144 A'   57 A"  145 A'  146 A'                 
  0.524   0.531   0.541   0.547   0.552   0.554   0.564   0.580
 58 A"  147 A'  148 A'   59 A"  149 A'   60 A"   61 A"  150 A'                 
  0.582   0.586   0.602   0.607   0.615   0.647   0.677   0.681
 62 A"  151 A'   63 A"  152 A'  153 A'   64 A"   65 A"  154 A'                 
  0.706   0.712   0.717   0.718   0.747   0.755   0.765   0.774
155 A'  156 A'  157 A'   66 A"  158 A'  159 A'  160 A'  161 A'                 
  0.794   0.824   0.825   0.833   0.837   0.840   0.845   0.849
162 A'  163 A'   67 A"  164 A'  165 A'   68 A"  166 A'   69 A"                 
  0.858   0.887   0.911   0.918   0.921   0.941   0.945   0.958
167 A'  168 A'  169 A'  170 A'  171 A'   70 A"  172 A'  173 A'                 
  0.964   0.999   1.053   1.065   1.074   1.087   1.120   1.170
 71 A"  174 A'  175 A'  176 A'  177 A'  178 A'   72 A"  179 A'                 
  1.196   1.205   1.229   1.235   1.241   1.253   1.281   1.340
180 A'   73 A"  181 A'   74 A"   75 A"  182 A'   76 A"   77 A"                 
  1.341   1.375   1.375   1.404   1.422   1.458   1.462   1.467
183 A'  184 A'   78 A"  185 A'  186 A'  187 A'  188 A'  189 A'                 
  1.538   1.542   1.581   1.608   1.723   1.730   1.754   1.770
190 A'  191 A'  192 A'  193 A'   79 A"   80 A"  194 A'  195 A'                 
  1.817   1.819   1.842   1.844   1.907   2.005   2.012   2.022
196 A'  197 A'   81 A"   82 A"   83 A"   84 A"  198 A'   85 A"                 
  2.057   2.100   2.129   2.166   2.196   2.236   2.245   2.250
199 A'  200 A'  201 A'  202 A'  203 A'  204 A'   86 A"   87 A"                 
  2.266   2.269   2.290   2.299   2.317   2.418   2.464   2.477
 88 A"  205 A'  206 A'  207 A'  208 A'  209 A'  210 A'  211 A'                 
  2.553   2.567   2.570   2.705   2.720   2.825   2.826   2.828
212 A'  213 A'   89 A"   90 A"   91 A"   92 A"   93 A"  214 A'                 
  2.888   3.004   3.039   3.056   3.061   3.167   3.195   3.394
215 A'  216 A'   94 A"  217 A'  218 A'  219 A'  220 A'  221 A'                 
  3.426   3.628   3.806   3.843   3.946   3.965   3.985   3.987
222 A'  223 A'  224 A'  225 A'   95 A"   96 A"  226 A'   97 A"                 
  3.988   3.994   4.028   4.033   4.047   4.065   4.074   4.093
 98 A"   99 A"  227 A'  100 A"  228 A'  101 A"  229 A'  102 A"                 
  4.100   4.174   4.234   4.247   4.249   4.309   4.398   4.407
230 A'  231 A'  232 A'  233 A'  234 A'  235 A'  236 A'  237 A'                 
  4.430   4.554   4.792   5.997   6.037   6.078   6.107   6.134
238 A'  239 A'  240 A'  103 A"  104 A"  241 A'  242 A'  243 A'                 
  6.197   6.725   6.776   7.547   7.560   7.642   7.675   7.730
244 A'  245 A'  246 A'  105 A"  106 A"  247 A'  248 A'  249 A'                 
  7.747   9.748   9.791  23.178  23.754  23.763  23.907  23.918
250 A'  251 A'  252 A'  253 A'  254 A'  255 A'  256 A'  257 A'                 
 23.989  25.810  25.828  26.173  26.226  26.606  26.635  27.855
258 A'  107 A"  108 A"  259 A'  260 A'  261 A'  262 A'  263 A'                 
 27.951  28.338  28.368  28.399  28.406  28.433  28.441  28.523
264 A'  109 A"  110 A"  265 A'  266 A'  267 A'  268 A'  111 A"                 
 28.529  28.541  28.544  28.560  28.565  28.596  28.634  28.689
112 A"  113 A"  269 A'  270 A'  114 A"  271 A'  272 A'  273 A'                 
 28.757  47.982  48.026 127.880 127.903 127.934 127.946 127.958
274 A'  275 A'  276 A'  115 A"  116 A"  277 A'  278 A'  279 A'                 
127.991 151.651 151.733 215.738 215.788 289.743 289.757 289.840
280 A'  281 A'  282 A'  283 A'  284 A'  117 A"  118 A"  285 A'                 
289.871 289.958 289.9691020.7931020.8491901.8131901.900
286 A'  287 A'  288 A'  289 A'  290 A'  291 A'  292 A'                         

 Beta MOs, Restricted
 -- Occupied --                  
*******-1165.89 -482.86 -482.86 -176.32 -176.32 -165.72 -165.72
  1 A'    2 A'    3 A'    4 A'    5 A'    6 A'    7 A'    8 A'                 
-165.72 -165.72 -165.72 -165.72 -101.58 -101.58  -62.51  -62.51
  1 A"    2 A"    9 A'   10 A'   11 A'   12 A'   13 A'   14 A'                 
-56.331 -56.331 -56.327 -56.327 -56.326 -56.326 -35.817 -35.817
 15 A'   16 A'    3 A"   17 A'    4 A"   18 A'   19 A'   20 A'                 
-31.310 -31.310 -31.304 -31.304 -31.304 -31.303 -22.961 -22.961
 21 A'   22 A'    5 A"    6 A"   23 A'   24 A'   25 A'   26 A'                 
-22.959 -22.959 -22.959 -22.959 -22.955 -22.955 -22.954 -22.954
  7 A"    8 A"   27 A'   28 A'   29 A'    9 A"   30 A'   10 A"                 
-10.289 -10.289 -10.282 -10.281 -10.275 -10.273  -9.498  -9.498
 31 A'   32 A'   33 A'   34 A'   35 A'   36 A'   37 A'   38 A'                 
 -8.719  -8.719  -7.263  -7.263  -7.253  -7.253  -7.252  -7.252
 39 A'   40 A'   41 A'   42 A'   11 A"   12 A"   43 A'   44 A'                 
 -6.552  -6.551  -6.538  -6.537  -6.537  -6.536  -6.366  -6.366
 45 A'   46 A'   13 A"   14 A"   47 A'   48 A'   49 A'   50 A'                 
 -4.779  -4.779  -4.764  -4.764  -4.763  -4.763  -2.663  -2.662
 51 A'   52 A'   15 A"   16 A"   53 A'   54 A'   55 A'   56 A'                 
 -2.659  -2.658  -2.658  -2.657  -2.647  -2.647  -2.646  -2.646
 17 A"   57 A'   18 A"   58 A'   19 A"   59 A'   60 A'   20 A"                 
 -2.045  -2.045  -2.040  -2.040  -2.039  -2.039  -2.026  -2.026
 61 A'   62 A'   21 A"   22 A"   63 A'   64 A'   23 A"   65 A'                 
 -2.026  -2.026  -0.959  -0.915  -0.879  -0.846  -0.826  -0.776
 24 A"   66 A'   67 A'   68 A'   69 A'   70 A'   71 A'   72 A'                 
 -0.755  -0.691  -0.676  -0.623  -0.610  -0.554  -0.519  -0.471
 73 A'   74 A'   75 A'   76 A'   77 A'   78 A'   79 A'   80 A'                 
 -0.467  -0.461  -0.436  -0.404  -0.403  -0.387  -0.384  -0.358
 25 A"   81 A'   82 A'   26 A"   83 A'   84 A'   27 A"   85 A'                 
 -0.356  -0.344  -0.336  -0.330  -0.303  -0.301  -0.297  -0.296
 86 A'   28 A"   29 A"   87 A'   30 A"   88 A'   89 A'   31 A"                 
 -0.266  -0.262  -0.253
 32 A"   33 A"   90 A'                                                         
 -- Virtual --                   
 -0.107  -0.071  -0.069  -0.051  -0.046  -0.019  -0.004   0.012
 91 A'   34 A"   35 A"   92 A'   93 A'   94 A'   95 A'   96 A'                 
  0.014   0.025   0.033   0.042   0.049   0.058   0.061   0.066
 97 A'   98 A'   99 A'   36 A"  100 A'   37 A"  101 A'   38 A"                 
  0.066   0.070   0.076   0.081   0.088   0.091   0.095   0.097
102 A'  103 A'   39 A"  104 A'  105 A'   40 A"  106 A'  107 A'                 
  0.102   0.107   0.117   0.122   0.137   0.140   0.150   0.158
 41 A"  108 A'  109 A'   42 A"  110 A'   43 A"  111 A'   44 A"                 
  0.159   0.165   0.166   0.170   0.175   0.180   0.188   0.202
112 A'  113 A'   45 A"  114 A'  115 A'  116 A'  117 A'  118 A'                 
  0.206   0.207   0.217   0.219   0.219   0.227   0.238   0.240
119 A'  120 A'  121 A'  122 A'   46 A"  123 A'  124 A'   47 A"                 
  0.256   0.262   0.270   0.277   0.280   0.286   0.297   0.312
125 A'  126 A'  127 A'  128 A'   48 A"  129 A'  130 A'  131 A'                 
  0.353   0.362   0.380   0.388   0.394   0.394   0.400   0.412
132 A'  133 A'   49 A"  134 A'  135 A'   50 A"   51 A"  136 A'                 
  0.417   0.421   0.431   0.432   0.442   0.449   0.450   0.453
137 A'   52 A"   53 A"  138 A'  139 A'  140 A'   54 A"   55 A"                 
  0.469   0.483   0.485   0.489   0.502   0.507   0.510   0.518
141 A'   56 A"  142 A'  143 A'  144 A'   57 A"  145 A'  146 A'                 
  0.524   0.531   0.541   0.547   0.552   0.554   0.564   0.580
 58 A"  147 A'  148 A'   59 A"  149 A'   60 A"   61 A"  150 A'                 
  0.582   0.586   0.602   0.607   0.615   0.647   0.677   0.681
 62 A"  151 A'   63 A"  152 A'  153 A'   64 A"   65 A"  154 A'                 
  0.706   0.712   0.717   0.718   0.747   0.755   0.765   0.774
155 A'  156 A'  157 A'   66 A"  158 A'  159 A'  160 A'  161 A'                 
  0.794   0.824   0.825   0.833   0.837   0.840   0.845   0.849
162 A'  163 A'   67 A"  164 A'  165 A'   68 A"  166 A'   69 A"                 
  0.858   0.887   0.911   0.918   0.921   0.941   0.945   0.958
167 A'  168 A'  169 A'  170 A'  171 A'   70 A"  172 A'  173 A'                 
  0.964   0.999   1.053   1.065   1.074   1.087   1.120   1.170
 71 A"  174 A'  175 A'  176 A'  177 A'  178 A'   72 A"  179 A'                 
  1.196   1.205   1.229   1.235   1.241   1.253   1.281   1.340
180 A'   73 A"  181 A'   74 A"   75 A"  182 A'   76 A"   77 A"                 
  1.341   1.375   1.375   1.404   1.422   1.458   1.462   1.467
183 A'  184 A'   78 A"  185 A'  186 A'  187 A'  188 A'  189 A'                 
  1.538   1.542   1.581   1.608   1.723   1.730   1.754   1.770
190 A'  191 A'  192 A'  193 A'   79 A"   80 A"  194 A'  195 A'                 
  1.817   1.819   1.842   1.844   1.907   2.005   2.012   2.022
196 A'  197 A'   81 A"   82 A"   83 A"   84 A"  198 A'   85 A"                 
  2.057   2.100   2.129   2.166   2.196   2.236   2.245   2.250
199 A'  200 A'  201 A'  202 A'  203 A'  204 A'   86 A"   87 A"                 
  2.266   2.269   2.290   2.299   2.317   2.418   2.464   2.477
 88 A"  205 A'  206 A'  207 A'  208 A'  209 A'  210 A'  211 A'                 
  2.553   2.567   2.570   2.705   2.720   2.825   2.826   2.828
212 A'  213 A'   89 A"   90 A"   91 A"   92 A"   93 A"  214 A'                 
  2.888   3.004   3.039   3.056   3.061   3.167   3.195   3.394
215 A'  216 A'   94 A"  217 A'  218 A'  219 A'  220 A'  221 A'                 
  3.426   3.628   3.806   3.843   3.946   3.965   3.985   3.987
222 A'  223 A'  224 A'  225 A'   95 A"   96 A"  226 A'   97 A"                 
  3.988   3.994   4.028   4.033   4.047   4.065   4.074   4.093
 98 A"   99 A"  227 A'  100 A"  228 A'  101 A"  229 A'  102 A"                 
  4.100   4.174   4.234   4.247   4.249   4.309   4.398   4.407
230 A'  231 A'  232 A'  233 A'  234 A'  235 A'  236 A'  237 A'                 
  4.430   4.554   4.792   5.997   6.037   6.078   6.107   6.134
238 A'  239 A'  240 A'  103 A"  104 A"  241 A'  242 A'  243 A'                 
  6.197   6.725   6.776   7.547   7.560   7.642   7.675   7.730
244 A'  245 A'  246 A'  105 A"  106 A"  247 A'  248 A'  249 A'                 
  7.747   9.748   9.791  23.178  23.754  23.763  23.907  23.918
250 A'  251 A'  252 A'  253 A'  254 A'  255 A'  256 A'  257 A'                 
 23.989  25.810  25.828  26.173  26.226  26.606  26.635  27.855
258 A'  107 A"  108 A"  259 A'  260 A'  261 A'  262 A'  263 A'                 
 27.951  28.338  28.368  28.399  28.406  28.433  28.441  28.523
264 A'  109 A"  110 A"  265 A'  266 A'  267 A'  268 A'  111 A"                 
 28.529  28.541  28.544  28.560  28.565  28.596  28.634  28.689
112 A"  113 A"  269 A'  270 A'  114 A"  271 A'  272 A'  273 A'                 
 28.757  47.982  48.026 127.880 127.903 127.934 127.946 127.958
274 A'  275 A'  276 A'  115 A"  116 A"  277 A'  278 A'  279 A'                 
127.991 151.651 151.733 215.738 215.788 289.743 289.757 289.840
280 A'  281 A'  282 A'  283 A'  284 A'  117 A"  118 A"  285 A'                 
289.871 289.958 289.9691020.7931020.8491901.8131901.900
286 A'  287 A'  288 A'  289 A'  290 A'  291 A'  292 A'                         
 --------------------------------------------------------------

          Ground-State Mulliken Net Atomic Charges

     Atom                 Charge (a.u.)
  ----------------------------------------
      1 C                    -0.223797
      2 C                    -0.117508
      3 C                     0.043670
      4 C                    -0.325690
      5 C                    -0.202045
      6 C                    -0.033505
      7 Cl                    0.572414
      8 Br                   -0.227779
      9 Cl                    0.549815
     10 Br                   -0.250643
     11 I                     0.103241
     12 I                     0.111828
  ----------------------------------------
  Sum of atomic charges =     0.000000

 -----------------------------------------------------------------
                    Cartesian Multipole Moments
 -----------------------------------------------------------------
    Charge (ESU x 10^10)
                -0.0000
    Dipole Moment (Debye)
         X       0.6116      Y      -0.0587      Z       0.0000
       Tot       0.6144
    Quadrupole Moments (Debye-Ang)
        XX    -146.1268     XY      -0.0453     YY    -148.8143
        XZ      -0.0000     YZ       0.0000     ZZ    -153.9895
    Octopole Moments (Debye-Ang^2)
       XXX      80.6376    XXY      -1.8152    XYY      34.3324
       YYY      11.1074    XXZ       0.0000    XYZ      -0.0000
       YYZ       0.0000    XZZ      23.4125    YZZ       3.0750
       ZZZ       0.0000
    Hexadecapole Moments (Debye-Ang^3)
      XXXX   -4455.4811   XXXY      58.4648   XXYY   -1360.3227
      XYYY       1.1347   YYYY   -3683.6167   XXXZ      -0.0000
      XXYZ      -0.0000   XYYZ      -0.0000   YYYZ       0.0000
      XXZZ    -841.9438   XYZZ       9.3623   YYZZ    -694.5270
      XZZZ      -0.0000   YZZZ       0.0000   ZZZZ    -195.6611
 -----------------------------------------------------------------
 Calculating MO derivatives via CPSCF
    1     0    39    0.0171077  
    2     0    39    0.0070685  
    3     0    39    0.0014871  
    4     0    39    0.0001980  
    5    21    18    0.0000255  
    6    37     2    0.0000017  
    7    39     0    0.0000001  Converged
 Time for AOints: 328.8 s (CPU) 82.6 s (wall)
 ------------------------------------------------------------------------------
                     AOints        : Timing summary (seconds)
 ------------------------------------------------------------------------------
     job step          cpu (% of tot)      sys (% of tot)     wall (% of tot)
 ------------------------------------------------------------------------------
  AOints            0.3288E+03 ( 8.5)   0.1100E-04 ( 4.4)   0.8261E+02 ( 8.4)
 ------------------------------------------------------------------------------
   Grand Totals     0.3869E+04          0.2510E-03          0.9871E+03
 ------------------------------------------------------------------------------
 Polarizability Matrix (a.u.)
            1           2           3
    1-254.7386433   0.3705331  -0.0000000
    2   0.3705331-237.4063183   0.0000000
    3  -0.0000000   0.0000000-108.5393254
 Calculating analytic Hessian of the SCF energy

 Direct stationary perturbation theory relativistic correction:

 rels  =     229.095899221820
 relv  =    -770.987652422904
 rel2e =     111.449991061825
 E_rel =    -430.441762139259

 Hessian of the SCF Energy
            1           2           3           4           5           6
    1   0.5727416  -0.0237609   0.0000000  -0.1953453   0.0702319   0.0000000
    2  -0.0237609   0.5001035  -0.0000000   0.1286817  -0.1860023   0.0000000
    3   0.0000000  -0.0000000   0.1088406  -0.0000000  -0.0000000  -0.0524644
    4  -0.1953453   0.1286817  -0.0000000   0.5019033  -0.0277137   0.0000000
    5   0.0702319  -0.1860023  -0.0000000  -0.0277137   0.5900231  -0.0000000
    6   0.0000000   0.0000000  -0.0524644   0.0000000  -0.0000000   0.1006888
    7   0.0515566   0.0027950  -0.0000000  -0.1052348  -0.0202725   0.0000000
    8   0.0580698  -0.0473664   0.0000000  -0.0779643  -0.2822437   0.0000000
    9  -0.0000000   0.0000000   0.0015035   0.0000000   0.0000000  -0.0527824
   10  -0.0634321   0.0158695  -0.0000000   0.0032723  -0.0847557  -0.0000000
   11   0.0152520  -0.0040972  -0.0000000  -0.0290650  -0.0013341   0.0000000
   12  -0.0000000  -0.0000000   0.0025545  -0.0000000   0.0000000   0.0040887
   13   0.0034864  -0.0287744  -0.0000000  -0.0050725   0.0176739   0.0000000
   14  -0.0823782  -0.0016212  -0.0000000   0.0174515  -0.0599840  -0.0000000
   15  -0.0000000  -0.0000000   0.0021673   0.0000000  -0.0000000   0.0023647
   16  -0.2681210  -0.0741252   0.0000000  -0.0491980   0.0538305  -0.0000000
   17  -0.0213903  -0.1030804  -0.0000000  -0.0019179   0.0496076  -0.0000000
   18  -0.0000000  -0.0000000  -0.0501890  -0.0000000   0.0000000   0.0044082
   19  -0.0464922  -0.0304615  -0.0000000   0.0033867   0.0128402   0.0000000
   20  -0.0285625  -0.1516978   0.0000000  -0.0073156  -0.0439024  -0.0000000
   21   0.0000000  -0.0000000  -0.0229642   0.0000000   0.0000000   0.0035642
   22  -0.0352075  -0.0070365   0.0000000  -0.1429060  -0.0292247   0.0000000
   23   0.0078637   0.0026720   0.0000000  -0.0291175  -0.0382045  -0.0000000
   24  -0.0000000   0.0000000   0.0026613   0.0000000  -0.0000000  -0.0185825
   25   0.0012859  -0.0016685  -0.0000000  -0.0066330   0.0094174  -0.0000000
   26  -0.0046737  -0.0009981   0.0000000   0.0293567  -0.0328313  -0.0000000
   27  -0.0000000   0.0000000   0.0039872   0.0000000  -0.0000000   0.0035856
   28  -0.0000649  -0.0000357   0.0000000  -0.0027434   0.0016571  -0.0000000
   29   0.0002179  -0.0003923  -0.0000000  -0.0012133   0.0034279   0.0000000
   30   0.0000000   0.0000000  -0.0008499  -0.0000000   0.0000000   0.0032042
   31   0.0028333  -0.0009511  -0.0000000  -0.0005559  -0.0000793  -0.0000000
   32   0.0009252  -0.0019846  -0.0000000  -0.0000765  -0.0003746   0.0000000
   33   0.0000000  -0.0000000   0.0028070  -0.0000000   0.0000000  -0.0007052
   34  -0.0232409   0.0194687   0.0000000  -0.0008725  -0.0036060   0.0000000
   35   0.0082054  -0.0055353  -0.0000000  -0.0011066   0.0018191   0.0000000
   36  -0.0000000   0.0000000   0.0019459   0.0000000  -0.0000000   0.0026301
            7           8           9          10          11          12
    1   0.0515566   0.0580698  -0.0000000  -0.0634321   0.0152520  -0.0000000
    2   0.0027950  -0.0473664   0.0000000   0.0158695  -0.0040972  -0.0000000
    3  -0.0000000   0.0000000   0.0015035  -0.0000000  -0.0000000   0.0025545
    4  -0.1052348  -0.0779643   0.0000000   0.0032723  -0.0290650  -0.0000000
    5  -0.0202725  -0.2822437   0.0000000  -0.0847557  -0.0013341   0.0000000
    6   0.0000000   0.0000000  -0.0527824  -0.0000000   0.0000000   0.0040887
    7   0.5355780   0.0474670   0.0000000  -0.2691017  -0.0824670  -0.0000000
    8   0.0474670   0.5486772  -0.0000000  -0.0232323  -0.1060001   0.0000000
    9   0.0000000  -0.0000000   0.1084765   0.0000000  -0.0000000  -0.0530716
   10  -0.2691017  -0.0232323   0.0000000   0.5676365  -0.0234977   0.0000000
   11  -0.0824670  -0.1060001  -0.0000000  -0.0234977   0.4806962  -0.0000000
   12  -0.0000000   0.0000000  -0.0530716   0.0000000  -0.0000000   0.1012374
   13  -0.0485234  -0.0010047  -0.0000000  -0.1911802   0.1195273  -0.0000000
   14   0.0543617   0.0499575   0.0000000   0.0734807  -0.1805166   0.0000000
   15  -0.0000000   0.0000000   0.0034703  -0.0000000   0.0000000  -0.0487502
   16  -0.0326325  -0.0329469   0.0000000   0.0476242   0.0025992  -0.0000000
   17  -0.0325462  -0.0335395  -0.0000000   0.0551261  -0.0468879   0.0000000
   18  -0.0000000  -0.0000000   0.0027083  -0.0000000   0.0000000   0.0031261
   19  -0.0022775   0.0008016  -0.0000000   0.0001861  -0.0001608  -0.0000000
   20   0.0039555   0.0023935  -0.0000000  -0.0005665  -0.0003157  -0.0000000
   21  -0.0000000   0.0000000   0.0038960  -0.0000000   0.0000000  -0.0010077
   22  -0.0247287  -0.0097723  -0.0000000   0.0034836  -0.0008143  -0.0000000
   23  -0.0249007  -0.0081702   0.0000000   0.0018385  -0.0026226   0.0000000
   24  -0.0000000   0.0000000   0.0029116  -0.0000000   0.0000000   0.0032086
   25  -0.0985770   0.0600251  -0.0000000  -0.0333897   0.0273513   0.0000000
   26   0.0595900  -0.0948081  -0.0000000   0.0081549  -0.0048387   0.0000000
   27   0.0000000  -0.0000000  -0.0221185  -0.0000000   0.0000000   0.0034177
   28  -0.0073036  -0.0249752  -0.0000000  -0.0364969  -0.0227858   0.0000000
   29  -0.0091896  -0.0276731   0.0000000  -0.0252188  -0.1352005  -0.0000000
   30  -0.0000000  -0.0000000   0.0030626   0.0000000  -0.0000000  -0.0191990
   31   0.0016330   0.0034879  -0.0000000  -0.0302506  -0.0049316   0.0000000
   32   0.0012214  -0.0007362  -0.0000000   0.0055704   0.0021235  -0.0000000
   33   0.0000000   0.0000000   0.0025946   0.0000000  -0.0000000   0.0016501
   34  -0.0003883   0.0000437  -0.0000000   0.0016480  -0.0010075   0.0000000
   35  -0.0000133  -0.0004903   0.0000000  -0.0027695  -0.0010073   0.0000000
   36  -0.0000000   0.0000000  -0.0006510   0.0000000  -0.0000000   0.0027453
           13          14          15          16          17          18
    1   0.0034864  -0.0823782  -0.0000000  -0.2681210  -0.0213903  -0.0000000
    2  -0.0287744  -0.0016212  -0.0000000  -0.0741252  -0.1030804  -0.0000000
    3  -0.0000000  -0.0000000   0.0021673   0.0000000  -0.0000000  -0.0501890
    4  -0.0050725   0.0174515   0.0000000  -0.0491980  -0.0019179  -0.0000000
    5   0.0176739  -0.0599840  -0.0000000   0.0538305   0.0496076   0.0000000
    6   0.0000000  -0.0000000   0.0023647  -0.0000000  -0.0000000   0.0044082
    7  -0.0485234   0.0543617  -0.0000000  -0.0326325  -0.0325462  -0.0000000
    8  -0.0010047   0.0499575   0.0000000  -0.0329469  -0.0335395  -0.0000000
    9  -0.0000000   0.0000000   0.0034703   0.0000000  -0.0000000   0.0027083
   10  -0.1911802   0.0734807  -0.0000000   0.0476242   0.0551261  -0.0000000
   11   0.1195273  -0.1805166   0.0000000   0.0025992  -0.0468879   0.0000000
   12  -0.0000000   0.0000000  -0.0487502  -0.0000000   0.0000000   0.0031261
   13   0.3850016  -0.0362250   0.0000000  -0.1000768  -0.0646939  -0.0000000
   14  -0.0362250   0.5408410  -0.0000000  -0.0250679  -0.2661170  -0.0000000
   15   0.0000000  -0.0000000   0.0890376  -0.0000000   0.0000000  -0.0469952
   16  -0.1000768  -0.0250679  -0.0000000   0.4626755   0.0915136   0.0000000
   17  -0.0646939  -0.2661170   0.0000000   0.0915136   0.4587608  -0.0000000
   18  -0.0000000  -0.0000000  -0.0469952   0.0000000  -0.0000000   0.0881294
   19  -0.0029618   0.0014258   0.0000000  -0.0095272  -0.0306868   0.0000000
   20  -0.0011836   0.0023917   0.0000000  -0.0120501  -0.0271498   0.0000000
   21   0.0000000  -0.0000000   0.0039784  -0.0000000   0.0000000   0.0023270
   22  -0.0008743  -0.0001216  -0.0000000   0.0017129   0.0038430   0.0000000
   23  -0.0002450  -0.0001788  -0.0000000   0.0012632  -0.0012998   0.0000000
   24   0.0000000  -0.0000000  -0.0009091  -0.0000000   0.0000000   0.0032388
   25  -0.0013856  -0.0041244   0.0000000  -0.0004028   0.0004240  -0.0000000
   26  -0.0013746   0.0009488   0.0000000   0.0007709  -0.0001454   0.0000000
   27  -0.0000000   0.0000000   0.0036625  -0.0000000  -0.0000000  -0.0011118
   28   0.0031335   0.0104986  -0.0000000  -0.0013545   0.0009826  -0.0000000
   29  -0.0033687  -0.0343137  -0.0000000   0.0030798   0.0013399   0.0000000
   30  -0.0000000   0.0000000   0.0014328  -0.0000000  -0.0000000   0.0034561
   31  -0.0375488  -0.0171423  -0.0000000  -0.0192923  -0.0100951  -0.0000000
   32  -0.0178908  -0.0284037   0.0000000  -0.0196404  -0.0075134   0.0000000
   33   0.0000000   0.0000000  -0.0103165  -0.0000000  -0.0000000   0.0009261
   34  -0.0039980   0.0078412  -0.0000000  -0.0314080   0.0094411   0.0000000
   35   0.0175589  -0.0230032  -0.0000000   0.0107732  -0.0239759  -0.0000000
   36  -0.0000000   0.0000000   0.0008574  -0.0000000   0.0000000  -0.0100241
           19          20          21          22          23          24
    1  -0.0464922  -0.0285625   0.0000000  -0.0352075   0.0078637  -0.0000000
    2  -0.0304615  -0.1516978  -0.0000000  -0.0070365   0.0026720   0.0000000
    3  -0.0000000   0.0000000  -0.0229642   0.0000000   0.0000000   0.0026613
    4   0.0033867  -0.0073156   0.0000000  -0.1429060  -0.0291175   0.0000000
    5   0.0128402  -0.0439024   0.0000000  -0.0292247  -0.0382045  -0.0000000
    6   0.0000000  -0.0000000   0.0035642   0.0000000  -0.0000000  -0.0185825
    7  -0.0022775   0.0039555  -0.0000000  -0.0247287  -0.0249007  -0.0000000
    8   0.0008016   0.0023935   0.0000000  -0.0097723  -0.0081702   0.0000000
    9  -0.0000000  -0.0000000   0.0038960  -0.0000000   0.0000000   0.0029116
   10   0.0001861  -0.0005665  -0.0000000   0.0034836   0.0018385  -0.0000000
   11  -0.0001608  -0.0003157   0.0000000  -0.0008143  -0.0026226   0.0000000
   12  -0.0000000  -0.0000000  -0.0010077  -0.0000000   0.0000000   0.0032086
   13  -0.0029618  -0.0011836   0.0000000  -0.0008743  -0.0002450   0.0000000
   14   0.0014258   0.0023917  -0.0000000  -0.0001216  -0.0001788  -0.0000000
   15   0.0000000   0.0000000   0.0039784  -0.0000000  -0.0000000  -0.0009091
   16  -0.0095272  -0.0120501  -0.0000000   0.0017129   0.0012632  -0.0000000
   17  -0.0306868  -0.0271498   0.0000000   0.0038430  -0.0012998   0.0000000
   18   0.0000000   0.0000000   0.0023270   0.0000000   0.0000000   0.0032388
   19   0.0763764   0.0411351   0.0000000  -0.0057089   0.0109983   0.0000000
   20   0.0411351   0.2236885   0.0000000   0.0026084  -0.0039715   0.0000000
   21   0.0000000   0.0000000   0.0102089   0.0000000  -0.0000000  -0.0002916
   22  -0.0057089   0.0026084   0.0000000   0.2047253   0.0410360   0.0000000
   23   0.0109983  -0.0039715  -0.0000000   0.0410360   0.0617156  -0.0000000
   24   0.0000000   0.0000000  -0.0002916   0.0000000  -0.0000000   0.0079978
   25   0.0002686   0.0002402   0.0000000   0.0013691  -0.0081159   0.0000000
   26   0.0008500  -0.0015476  -0.0000000   0.0001911  -0.0094587  -0.0000000
   27  -0.0000000  -0.0000000   0.0001072  -0.0000000  -0.0000000  -0.0003893
   28   0.0000300  -0.0003305  -0.0000000  -0.0004465  -0.0010647  -0.0000000
   29  -0.0004008  -0.0013603   0.0000000  -0.0003624  -0.0005435   0.0000000
   30  -0.0000000  -0.0000000  -0.0001195   0.0000000   0.0000000   0.0001114
   31  -0.0002836  -0.0000670  -0.0000000  -0.0006089  -0.0001697  -0.0000000
   32  -0.0009189  -0.0003713   0.0000000  -0.0001846  -0.0000265   0.0000000
   33  -0.0000000  -0.0000000   0.0001522   0.0000000   0.0000000  -0.0000660
   34  -0.0129966   0.0021367  -0.0000000  -0.0008099   0.0006138   0.0000000
   35  -0.0054221   0.0018426  -0.0000000  -0.0001622   0.0000884   0.0000000
   36   0.0000000  -0.0000000   0.0001490  -0.0000000  -0.0000000   0.0001089
           25          26          27          28          29          30
    1   0.0012859  -0.0046737  -0.0000000  -0.0000649   0.0002179   0.0000000
    2  -0.0016685  -0.0009981   0.0000000  -0.0000357  -0.0003923   0.0000000
    3  -0.0000000   0.0000000   0.0039872   0.0000000  -0.0000000  -0.0008499
    4  -0.0066330   0.0293567   0.0000000  -0.0027434  -0.0012133  -0.0000000
    5   0.0094174  -0.0328313  -0.0000000   0.0016571   0.0034279   0.0000000
    6  -0.0000000  -0.0000000   0.0035856  -0.0000000   0.0000000   0.0032042
    7  -0.0985770   0.0595900   0.0000000  -0.0073036  -0.0091896  -0.0000000
    8   0.0600251  -0.0948081  -0.0000000  -0.0249752  -0.0276731  -0.0000000
    9  -0.0000000  -0.0000000  -0.0221185  -0.0000000   0.0000000   0.0030626
   10  -0.0333897   0.0081549  -0.0000000  -0.0364969  -0.0252188   0.0000000
   11   0.0273513  -0.0048387   0.0000000  -0.0227858  -0.1352005  -0.0000000
   12   0.0000000   0.0000000   0.0034177   0.0000000  -0.0000000  -0.0191990
   13  -0.0013856  -0.0013746  -0.0000000   0.0031335  -0.0033687  -0.0000000
   14  -0.0041244   0.0009488   0.0000000   0.0104986  -0.0343137   0.0000000
   15   0.0000000   0.0000000   0.0036625  -0.0000000  -0.0000000   0.0014328
   16  -0.0004028   0.0007709  -0.0000000  -0.0013545   0.0030798  -0.0000000
   17   0.0004240  -0.0001454  -0.0000000   0.0009826   0.0013399  -0.0000000
   18  -0.0000000   0.0000000  -0.0011118  -0.0000000   0.0000000   0.0034561
   19   0.0002686   0.0008500  -0.0000000   0.0000300  -0.0004008  -0.0000000
   20   0.0002402  -0.0015476  -0.0000000  -0.0003305  -0.0013603  -0.0000000
   21   0.0000000  -0.0000000   0.0001072  -0.0000000   0.0000000  -0.0001195
   22   0.0013691   0.0001911  -0.0000000  -0.0004465  -0.0003624   0.0000000
   23  -0.0081159  -0.0094587  -0.0000000  -0.0010647  -0.0005435   0.0000000
   24   0.0000000  -0.0000000  -0.0003893  -0.0000000   0.0000000   0.0001114
   25   0.1489394  -0.0841901  -0.0000000  -0.0101241  -0.0005428  -0.0000000
   26  -0.0841901   0.1432193  -0.0000000  -0.0090253   0.0007698  -0.0000000
   27  -0.0000000  -0.0000000   0.0090185   0.0000000  -0.0000000  -0.0002213
   28  -0.0101241  -0.0090253   0.0000000   0.0631381   0.0335909   0.0000000
   29  -0.0005428   0.0007698  -0.0000000   0.0335909   0.1987758  -0.0000000
   30  -0.0000000  -0.0000000  -0.0002213   0.0000000  -0.0000000   0.0084959
   31  -0.0009139  -0.0000720   0.0000000  -0.0078562   0.0036778   0.0000000
   32   0.0006935   0.0000980  -0.0000000   0.0108567  -0.0042534  -0.0000000
   33  -0.0000000   0.0000000   0.0001381   0.0000000  -0.0000000   0.0004674
   34  -0.0004369   0.0004219   0.0000000   0.0000885  -0.0002700   0.0000000
   35   0.0004901  -0.0004079  -0.0000000   0.0006314  -0.0005766   0.0000000
   36   0.0000000  -0.0000000  -0.0000760   0.0000000  -0.0000000   0.0001592
           31          32          33          34          35          36
    1   0.0028333   0.0009252   0.0000000  -0.0232409   0.0082054  -0.0000000
    2  -0.0009511  -0.0019846  -0.0000000   0.0194687  -0.0055353   0.0000000
    3  -0.0000000  -0.0000000   0.0028070   0.0000000  -0.0000000   0.0019459
    4  -0.0005559  -0.0000765  -0.0000000  -0.0008725  -0.0011066   0.0000000
    5  -0.0000793  -0.0003746   0.0000000  -0.0036060   0.0018191  -0.0000000
    6  -0.0000000   0.0000000  -0.0007052   0.0000000   0.0000000   0.0026301
    7   0.0016330   0.0012214   0.0000000  -0.0003883  -0.0000133  -0.0000000
    8   0.0034879  -0.0007362   0.0000000   0.0000437  -0.0004903   0.0000000
    9  -0.0000000  -0.0000000   0.0025946  -0.0000000   0.0000000  -0.0006510
   10  -0.0302506   0.0055704   0.0000000   0.0016480  -0.0027695   0.0000000
   11  -0.0049316   0.0021235  -0.0000000  -0.0010075  -0.0010073  -0.0000000
   12   0.0000000  -0.0000000   0.0016501   0.0000000   0.0000000   0.0027453
   13  -0.0375488  -0.0178908   0.0000000  -0.0039980   0.0175589  -0.0000000
   14  -0.0171423  -0.0284037   0.0000000   0.0078412  -0.0230032   0.0000000
   15  -0.0000000   0.0000000  -0.0103165  -0.0000000  -0.0000000   0.0008574
   16  -0.0192923  -0.0196404  -0.0000000  -0.0314080   0.0107732  -0.0000000
   17  -0.0100951  -0.0075134  -0.0000000   0.0094411  -0.0239759   0.0000000
   18  -0.0000000   0.0000000   0.0009261   0.0000000  -0.0000000  -0.0100241
   19  -0.0002836  -0.0009189  -0.0000000  -0.0129966  -0.0054221   0.0000000
   20  -0.0000670  -0.0003713  -0.0000000   0.0021367   0.0018426  -0.0000000
   21  -0.0000000   0.0000000   0.0001522  -0.0000000  -0.0000000   0.0001490
   22  -0.0006089  -0.0001846   0.0000000  -0.0008099  -0.0001622  -0.0000000
   23  -0.0001697  -0.0000265   0.0000000   0.0006138   0.0000884  -0.0000000
   24  -0.0000000   0.0000000  -0.0000660   0.0000000   0.0000000   0.0001089
   25  -0.0009139   0.0006935  -0.0000000  -0.0004369   0.0004901   0.0000000
   26  -0.0000720   0.0000980   0.0000000   0.0004219  -0.0004079  -0.0000000
   27   0.0000000  -0.0000000   0.0001381   0.0000000  -0.0000000  -0.0000760
   28  -0.0078562   0.0108567   0.0000000   0.0000885   0.0006314   0.0000000
   29   0.0036778  -0.0042534  -0.0000000  -0.0002700  -0.0005766  -0.0000000
   30   0.0000000  -0.0000000   0.0004674   0.0000000   0.0000000   0.0001592
   31   0.0926083   0.0266503  -0.0000000   0.0002356  -0.0003079   0.0000000
   32   0.0266503   0.0550986  -0.0000000  -0.0072064  -0.0136566   0.0000000
   33  -0.0000000  -0.0000000   0.0016275  -0.0000000  -0.0000000   0.0007247
   34   0.0002356  -0.0072064  -0.0000000   0.0721790  -0.0278774   0.0000000
   35  -0.0003079  -0.0136566  -0.0000000  -0.0278774   0.0649030   0.0000000
   36   0.0000000   0.0000000   0.0007247   0.0000000   0.0000000   0.0014305
 **********************************************************************
 **                                                                  **
 **                       VIBRATIONAL ANALYSIS                       **
 **                       --------------------                       **
 **                                                                  **
 **        VIBRATIONAL FREQUENCIES (CM**-1) AND NORMAL MODES         **
 **     FORCE CONSTANTS (mDYN/ANGSTROM) AND REDUCED MASSES (AMU)     **
 **                  INFRARED INTENSITIES (KM/MOL)                   **
 **                                                                  **
 **********************************************************************


 Mode:                 1                      2                      3
 Frequency:        14.21                  37.80                  57.24
 Force Cnst:      0.0104                 0.0327                 0.0768
 Red. Mass:      87.7427                38.8633                39.7854
 IR Active:          YES                    YES                    YES
 IR Intens:        0.001                  0.017                  0.024
 Raman Active:       YES                    YES                    YES
               X      Y      Z        X      Y      Z        X      Y      Z
 C         -0.000 -0.000  0.084   -0.000 -0.000  0.276   -0.000  0.000  0.209
 C         -0.000  0.000  0.078    0.000 -0.000  0.053   -0.000  0.000  0.127
 C          0.000 -0.000 -0.136    0.000 -0.000 -0.074   -0.000  0.000  0.239
 C          0.000 -0.000 -0.162    0.000  0.000  0.089    0.000 -0.000  0.102
 C          0.000 -0.000 -0.016   -0.000  0.000  0.109    0.000 -0.000  0.078
 C         -0.000 -0.000 -0.013   -0.000  0.000  0.167   -0.000  0.000  0.154
 Cl        -0.000 -0.000  0.241   -0.000 -0.000  0.692   -0.000  0.000  0.464
 Br        -0.000  0.000  0.349    0.000  0.000 -0.136   -0.000 -0.000 -0.355
 Cl         0.000  0.000 -0.360    0.000 -0.000 -0.507   -0.000  0.000  0.667
 Br         0.000 -0.000 -0.442   -0.000  0.000  0.299    0.000 -0.000 -0.221
 I         -0.000  0.000  0.518    0.000 -0.000 -0.078    0.000  0.000  0.041
 I          0.000  0.000 -0.411   -0.000  0.000 -0.132   -0.000  0.000 -0.080
 TransDip  -0.000 -0.000  0.001    0.000  0.000 -0.004    0.000  0.000 -0.005

 Mode:                 4                      5                      6
 Frequency:       110.81                 121.09                 133.52
 Force Cnst:      0.7527                 0.6661                 0.1470
 Red. Mass:     104.0532                77.1030                13.9953
 IR Active:          YES                    YES                    YES
 IR Intens:        0.221                  0.557                  0.508
 Raman Active:       YES                    YES                    YES
               X      Y      Z        X      Y      Z        X      Y      Z
 C         -0.159 -0.029  0.000    0.078  0.177  0.000    0.000 -0.000  0.340
 C         -0.163 -0.017  0.000    0.041  0.084  0.000    0.000 -0.000  0.340
 C         -0.147 -0.007  0.000   -0.019  0.102  0.000    0.000 -0.000  0.334
 C         -0.137  0.010  0.000   -0.010  0.213  0.000    0.000  0.000  0.392
 C         -0.190 -0.006  0.000    0.049  0.251  0.000   -0.000 -0.000  0.480
 C         -0.180  0.015  0.000    0.040  0.248  0.000   -0.000 -0.000  0.455
 Cl        -0.045 -0.057 -0.000    0.169  0.155 -0.000    0.000 -0.000 -0.201
 Br        -0.191 -0.010 -0.000    0.175 -0.367  0.000    0.000 -0.000 -0.033
 Cl        -0.141  0.008  0.000   -0.188 -0.063 -0.000    0.000 -0.000 -0.134
 Br         0.013 -0.044 -0.000   -0.242  0.293 -0.000    0.000 -0.000 -0.072
 I          0.047 -0.578 -0.000    0.435 -0.119  0.000   -0.000  0.000 -0.035
 I          0.208  0.628  0.000   -0.405  0.038 -0.000   -0.000  0.000 -0.029
 TransDip   0.014 -0.005 -0.000   -0.008 -0.022 -0.000    0.000  0.000 -0.023

 Mode:                 7                      8                      9
 Frequency:       137.01                 158.45                 187.68
 Force Cnst:      0.9725                 0.9372                 0.9740
 Red. Mass:      87.9333                63.3636                46.9334
 IR Active:          YES                    YES                    YES
 IR Intens:        0.092                  0.139                  0.040
 Raman Active:       YES                    YES                    YES
               X      Y      Z        X      Y      Z        X      Y      Z
 C         -0.044  0.001 -0.000   -0.125 -0.183  0.000    0.191 -0.177 -0.000
 C         -0.030 -0.013 -0.000   -0.158 -0.206  0.000    0.275 -0.151 -0.000
 C         -0.013  0.014 -0.000   -0.037 -0.252  0.000    0.241 -0.181 -0.000
 C          0.015 -0.034 -0.000   -0.012 -0.292 -0.000    0.161 -0.143 -0.000
 C         -0.038 -0.038 -0.000    0.050 -0.179 -0.000    0.143 -0.112  0.000
 C         -0.062 -0.006 -0.000   -0.068 -0.161  0.000    0.141 -0.104  0.000
 Cl         0.028 -0.028  0.000   -0.200 -0.193 -0.000    0.317 -0.228  0.000
 Br         0.088 -0.474  0.000   -0.333  0.140 -0.000    0.335  0.304  0.000
 Cl         0.073  0.089  0.000    0.032 -0.197 -0.000    0.257 -0.238  0.000
 Br         0.698 -0.192  0.000   -0.031 -0.417  0.000   -0.179 -0.152 -0.000
 I         -0.195  0.154  0.000    0.389  0.258 -0.000   -0.131 -0.041  0.000
 I         -0.305  0.251  0.000   -0.084  0.142  0.000   -0.234  0.156  0.000
 TransDip   0.009 -0.003  0.000   -0.001  0.012 -0.000   -0.005  0.004 -0.000

 Mode:                10                     11                     12
 Frequency:       211.85                 221.34                 258.88
 Force Cnst:      1.0412                 1.1271                 1.4035
 Red. Mass:      39.3750                39.0466                35.5446
 IR Active:          YES                    YES                    YES
 IR Intens:        0.018                  0.001                  0.097
 Raman Active:       YES                    YES                    YES
               X      Y      Z        X      Y      Z        X      Y      Z
 C         -0.045  0.016  0.000    0.003  0.049  0.000   -0.054 -0.329  0.000
 C         -0.008  0.064  0.000   -0.156 -0.041  0.000    0.039 -0.235 -0.000
 C          0.087  0.023  0.000   -0.051 -0.015  0.000    0.239 -0.227 -0.000
 C          0.100 -0.125 -0.000   -0.036 -0.003 -0.000    0.184  0.025 -0.000
 C          0.073 -0.110 -0.000    0.008  0.064 -0.000    0.051 -0.109  0.000
 C         -0.010 -0.096  0.000   -0.009  0.103 -0.000   -0.055 -0.165  0.000
 Cl        -0.363  0.093 -0.000    0.783 -0.148 -0.000   -0.230 -0.421 -0.000
 Br         0.093 -0.202 -0.000   -0.329 -0.027 -0.000   -0.149 -0.039  0.000
 Cl         0.607  0.541 -0.000    0.282  0.352 -0.000    0.390 -0.257  0.000
 Br        -0.253 -0.126  0.000   -0.026  0.010  0.000    0.055  0.410  0.000
 I         -0.008  0.004 -0.000   -0.012 -0.018 -0.000   -0.008  0.023 -0.000
 I          0.022  0.047  0.000   -0.038 -0.042  0.000   -0.016  0.032 -0.000
 TransDip   0.003  0.003  0.000   -0.001 -0.000  0.000   -0.000  0.010 -0.000

 Mode:                13                     14                     15
 Frequency:       302.18                 322.22                 323.14
 Force Cnst:      0.6635                 1.7529                 0.7626
 Red. Mass:      12.3325                28.6555                12.3949
 IR Active:          YES                    YES                    YES
 IR Intens:        0.274                  0.006                  0.003
 Raman Active:       YES                    YES                    YES
               X      Y      Z        X      Y      Z        X      Y      Z
 C         -0.000 -0.000  0.127    0.173  0.260  0.000    0.000  0.000 -0.522
 C         -0.000  0.000  0.573    0.043  0.027  0.000    0.000  0.000 -0.226
 C          0.000  0.000  0.465    0.250 -0.103 -0.000    0.000 -0.000  0.310
 C          0.000 -0.000 -0.003    0.222 -0.040 -0.000    0.000 -0.000  0.589
 C          0.000 -0.000 -0.491    0.278  0.061 -0.000    0.000  0.000  0.251
 C          0.000 -0.000 -0.435    0.203  0.126  0.000    0.000  0.000 -0.397
 Cl        -0.000 -0.000 -0.019    0.025  0.578 -0.000    0.000  0.000  0.094
 Br         0.000  0.000 -0.041   -0.179 -0.052 -0.000   -0.000 -0.000  0.014
 Cl         0.000 -0.000 -0.084    0.272 -0.434  0.000    0.000 -0.000 -0.051
 Br         0.000  0.000  0.003   -0.021 -0.035  0.000   -0.000 -0.000 -0.040
 I         -0.000 -0.000  0.015   -0.059 -0.027  0.000   -0.000 -0.000 -0.005
 I         -0.000  0.000  0.015   -0.009  0.010 -0.000   -0.000  0.000  0.009
 TransDip   0.000 -0.000  0.017    0.002 -0.001 -0.000    0.000 -0.000  0.002

 Mode:                16                     17                     18
 Frequency:       517.63                 562.24                 562.47
 Force Cnst:      2.3771                 2.5191                 2.2440
 Red. Mass:      15.0578                13.5255                12.0384
 IR Active:          YES                    YES                    YES
 IR Intens:       27.302                 12.050                  0.001
 Raman Active:       YES                    YES                    YES
               X      Y      Z        X      Y      Z        X      Y      Z
 C          0.319 -0.045 -0.000    0.373  0.030  0.000    0.000  0.000 -0.044
 C          0.260  0.012 -0.000    0.178 -0.126 -0.000    0.000 -0.000  0.477
 C          0.234  0.074 -0.000   -0.050 -0.045  0.000   -0.000 -0.000 -0.366
 C          0.374 -0.157 -0.000   -0.153  0.274  0.000   -0.000  0.000 -0.229
 C          0.448 -0.215  0.000    0.078  0.566 -0.000    0.000  0.000  0.605
 C          0.431 -0.252  0.000    0.296  0.494  0.000    0.000  0.000 -0.466
 Cl        -0.042 -0.043  0.000   -0.126 -0.166 -0.000   -0.000 -0.000  0.008
 Br        -0.092 -0.020  0.000   -0.043 -0.000  0.000   -0.000 -0.000 -0.013
 Cl        -0.250  0.176  0.000    0.034  0.015 -0.000    0.000  0.000  0.028
 Br        -0.020  0.023  0.000    0.004 -0.067 -0.000    0.000 -0.000  0.004
 I         -0.023 -0.005 -0.000   -0.014 -0.018  0.000   -0.000 -0.000 -0.006
 I         -0.022  0.022 -0.000   -0.005 -0.012 -0.000   -0.000 -0.000  0.004
 TransDip   0.158 -0.054 -0.000    0.053  0.098  0.000    0.000  0.000 -0.001

 Mode:                19                     20                     21
 Frequency:       584.33                 586.66                 674.78
 Force Cnst:      2.7242                 2.4479                 3.2238
 Red. Mass:      13.5417                12.0718                12.0168
 IR Active:          YES                    YES                    YES
 IR Intens:       25.145                  0.224                  0.002
 Raman Active:       YES                    YES                    YES
               X      Y      Z        X      Y      Z        X      Y      Z
 C         -0.294  0.216 -0.000   -0.000  0.000  0.608   -0.000  0.000  0.424
 C         -0.050  0.459  0.000   -0.000  0.000 -0.180    0.000 -0.000 -0.475
 C          0.328  0.387  0.000    0.000  0.000 -0.414   -0.000  0.000  0.486
 C          0.370  0.215 -0.000    0.000  0.000  0.526    0.000 -0.000 -0.404
 C          0.211  0.079  0.000    0.000  0.000 -0.141    0.000 -0.000  0.306
 C         -0.265  0.197  0.000   -0.000  0.000 -0.357   -0.000  0.000 -0.317
 Cl         0.000 -0.193  0.000    0.000 -0.000 -0.041   -0.000 -0.000 -0.014
 Br        -0.012 -0.030 -0.000   -0.000 -0.000  0.004   -0.000  0.000  0.007
 Cl        -0.012 -0.095 -0.000   -0.000 -0.000  0.028    0.000 -0.000 -0.018
 Br        -0.030 -0.068  0.000   -0.000 -0.000 -0.014   -0.000  0.000  0.005
 I         -0.011 -0.000 -0.000   -0.000  0.000  0.002   -0.000 -0.000 -0.001
 I          0.013 -0.006 -0.000    0.000 -0.000  0.004    0.000 -0.000  0.001
 TransDip   0.024  0.159 -0.000    0.000  0.000  0.015   -0.000  0.000 -0.001

 Mode:                22                     23                     24
 Frequency:       756.39                 817.04                1023.45
 Force Cnst:      4.2157                 5.0725                 7.4979
 Red. Mass:      12.5061                12.8969                12.1495
 IR Active:          YES                    YES                    YES
 IR Intens:        1.174                  3.879                  1.660
 Raman Active:       YES                    YES                    YES
               X      Y      Z        X      Y      Z        X      Y      Z
 C         -0.195  0.028 -0.000    0.068  0.503  0.000   -0.016 -0.364  0.000
 C         -0.376 -0.279 -0.000   -0.295  0.254 -0.000    0.503  0.137  0.000
 C          0.023 -0.391 -0.000   -0.405  0.179 -0.000   -0.314  0.315 -0.000
 C          0.125 -0.288  0.000   -0.226 -0.369  0.000   -0.164 -0.393  0.000
 C          0.541  0.127  0.000    0.195 -0.067  0.000    0.276  0.010  0.000
 C         -0.223  0.341 -0.000    0.348 -0.088  0.000   -0.298  0.216 -0.000
 Cl        -0.009  0.015  0.000   -0.027 -0.139 -0.000    0.010  0.037  0.000
 Br         0.049  0.015  0.000    0.021  0.006  0.000   -0.023 -0.006  0.000
 Cl        -0.075  0.073  0.000    0.080 -0.089  0.000    0.037 -0.033  0.000
 Br         0.010  0.026 -0.000    0.009  0.033  0.000    0.003  0.017 -0.000
 I         -0.010 -0.004 -0.000   -0.001 -0.004 -0.000    0.000 -0.000 -0.000
 I          0.006 -0.002  0.000   -0.002  0.003 -0.000    0.001 -0.000 -0.000
 TransDip   0.003 -0.035  0.000   -0.032  0.054 -0.000    0.021  0.036  0.000

 Mode:                25                     26                     27
 Frequency:      1124.51                1226.11                1295.27
 Force Cnst:      9.0756                10.6293                11.9017
 Red. Mass:      12.1814                12.0004                12.0403
 IR Active:          YES                    YES                    YES
 IR Intens:        1.023                  0.135                162.708
 Raman Active:       YES                    YES                    YES
               X      Y      Z        X      Y      Z        X      Y      Z
 C         -0.220 -0.414  0.000    0.398 -0.073  0.000   -0.378 -0.102 -0.000
 C         -0.262 -0.059 -0.000   -0.102  0.357 -0.000    0.139  0.359 -0.000
 C         -0.293  0.220 -0.000   -0.281 -0.268  0.000    0.383 -0.271  0.000
 C         -0.027  0.435 -0.000    0.406 -0.114  0.000   -0.345 -0.261 -0.000
 C          0.415  0.206  0.000   -0.106  0.413 -0.000   -0.002  0.430 -0.000
 C          0.196 -0.353  0.000   -0.307 -0.305 -0.000    0.233 -0.224  0.000
 Cl         0.020  0.056 -0.000    0.001 -0.002  0.000    0.014  0.008  0.000
 Br         0.015  0.003  0.000    0.000  0.001  0.000   -0.005 -0.006 -0.000
 Cl         0.038 -0.032  0.000   -0.001 -0.002 -0.000   -0.025  0.021 -0.000
 Br        -0.003 -0.020  0.000    0.000  0.000 -0.000    0.005  0.007 -0.000
 I         -0.004 -0.002 -0.000   -0.001  0.000 -0.000    0.000 -0.002  0.000
 I         -0.002  0.002 -0.000   -0.000 -0.001  0.000   -0.000 -0.000  0.000
 TransDip  -0.032  0.005 -0.000   -0.000  0.012  0.000    0.249 -0.324 -0.000

 Mode:                28                     29                     30
 Frequency:      1301.58                1496.75                1500.46
 Force Cnst:     12.0169                15.8421                15.9192
 Red. Mass:      12.0393                12.0023                12.0011
 IR Active:          YES                    YES                    YES
 IR Intens:      154.129                  0.133                  0.205
 Raman Active:       YES                    YES                    YES
               X      Y      Z        X      Y      Z        X      Y      Z
 C         -0.062  0.459 -0.000    0.515 -0.088  0.000    0.071 -0.278  0.000
 C          0.439 -0.042  0.000   -0.308  0.063  0.000   -0.082  0.559 -0.000
 C         -0.147 -0.330  0.000    0.415  0.174 -0.000   -0.118 -0.427  0.000
 C         -0.214  0.355 -0.000   -0.497  0.028 -0.000   -0.099  0.252 -0.000
 C          0.328 -0.073  0.000    0.205 -0.050  0.000    0.085 -0.443  0.000
 C         -0.300 -0.290 -0.000   -0.338 -0.138 -0.000    0.146  0.322  0.000
 Cl        -0.000 -0.030 -0.000   -0.005  0.003 -0.000   -0.000  0.001  0.000
 Br        -0.012 -0.001 -0.000    0.002 -0.001 -0.000    0.000 -0.002  0.000
 Cl         0.003  0.015 -0.000   -0.003 -0.004  0.000    0.001  0.004  0.000
 Br         0.001 -0.007  0.000    0.002  0.000  0.000    0.001 -0.000  0.000
 I         -0.000  0.000  0.000    0.002  0.000  0.000   -0.000  0.001 -0.000
 I          0.002  0.001 -0.000   -0.001  0.001 -0.000   -0.001  0.001 -0.000
 TransDip   0.292  0.270 -0.000    0.006 -0.010 -0.000    0.001 -0.014 -0.000

 STANDARD THERMODYNAMIC QUANTITIES AT   298.15 K  AND     1.00 ATM

   This Molecule has  0 Imaginary Frequencies
   Zero point vibrational energy:       23.770 kcal/mol

   Atom    1 Element C  Has Mass   12.00000
   Atom    2 Element C  Has Mass   12.00000
   Atom    3 Element C  Has Mass   12.00000
   Atom    4 Element C  Has Mass   12.00000
   Atom    5 Element C  Has Mass   12.00000
   Atom    6 Element C  Has Mass   12.00000
   Atom    7 Element Cl Has Mass   34.96885
   Atom    8 Element Br Has Mass   78.91830
   Atom    9 Element Cl Has Mass   34.96885
   Atom   10 Element Br Has Mass   78.91830
   Atom   11 Element I  Has Mass  126.90440
   Atom   12 Element I  Has Mass  126.90440
   Molecular Mass:   553.583100 amu
   Principal axes and moments of inertia in amu*Bohr^2:
                             1           2           3
    Eigenvalues --     8417.26010 10758.66732 19175.92742
          X               0.99999     0.00468     0.00000
          Y              -0.00468     0.99999     0.00000
          Z               0.00000    -0.00000     1.00000
   Rotational Symmetry Number is   1
   The Molecule is an Asymmetric Top
   Translational Enthalpy:        0.889 kcal/mol
   Rotational Enthalpy:           0.889 kcal/mol
   Vibrational Enthalpy:         30.422 kcal/mol
   gas constant (RT):             0.592 kcal/mol
   Translational Entropy:        44.819  cal/mol.K
   Rotational Entropy:           35.805  cal/mol.K
   Vibrational Entropy:          47.411  cal/mol.K

   Total Enthalpy:               32.791 kcal/mol
   Total Entropy:               128.035  cal/mol.K

 ======================================================================

 STANDARD THERMODYNAMIC QUANTITIES FOR ANHARMONIC VIBRATION -- TOSH

   Zero point vibrational energy: ************ kcal/mol

   Vibrational Enthalpy:       Infinity kcal/mol
   Vibrational Entropy:             NaN  cal/mol.K

   Total Enthalpy:             Infinity kcal/mol
   Total Entropy:                   NaN  cal/mol.K

 ======================================================================

 STANDARD THERMODYNAMIC QUANTITIES FOR ANHARMONIC VIBRATION -- VPT2

   Zero point vibrational energy: ************ kcal/mol

   Vibrational Enthalpy:       Infinity kcal/mol
   Vibrational Entropy:             NaN  cal/mol.K

   Total Enthalpy:             Infinity kcal/mol
   Total Entropy:                   NaN  cal/mol.K

 ======================================================================

Archival summary:
1\1\garfield\FREQ\ProcedureUnspecified\BasisUnspecified\2r2l26\taweetha\SatNov3013:26:432019SatNov3013:26:432019\0\\#,FREQ,ProcedureUnspecified,BasisUnspecified,\\0,1\I\C,1,2.13873\C,2,1.40473,1,119.531\C,3,1.40383,2,120.204,1,-180,0\C,4,1.40064,3,120.116,2,-0,0\C,5,1.40203,4,119.763,3,0,0\C,6,1.40512,5,120.449,4,-0,0\Cl,4,1.73714,3,120.279,2,-180,0\Cl,6,1.7395,5,118.9,4,-180,0\Br,5,1.89924,4,119.956,3,-180,0\Br,3,1.9025,2,121.373,1,-0,0\I,7,2.13259,6,118.834,5,-180,0\\\@

 Total job time:  1311.89s(wall), 5091.54s(cpu) 
 Sat Nov 30 13:26:43 2019

        *************************************************************
        *                                                           *
        *  Thank you very much for using Q-Chem.  Have a nice day.  *
        *                                                           *
        *************************************************************
