# Supplementary material for: Geometric and energetic data from quantum chemical calculations of halobenzenes and xylenes
Source: Data Brief. 2020 Mar 5;30:105386. doi: 10.1016/j.dib.2020.105386 (PMC7114895; doi:10.1016/j.dib.2020.105386)
Supplement: Supplementary file 1 [file mmc1.zip › halobenzene/B3LYP/ClBrClIBrI.out]

                  Welcome to Q-Chem
     A Quantum Leap Into The Future Of Chemistry


 Q-Chem 5.2 (devel), Q-Chem, Inc., Pleasanton, CA (2019)

 Yihan Shao,  Zhengting Gan,  E. Epifanovsky,  A. T. B. Gilbert,  M. Wormit,  
 J. Kussmann,  A. W. Lange,  A. Behn,  Jia Deng,  Xintian Feng,  D. Ghosh,  
 M. Goldey,  P. R. Horn,  L. D. Jacobson,  I. Kaliman,  T. Kus,  A. Landau,  
 Jie Liu,  E. I. Proynov,  R. M. Richard,  R. P. Steele,  E. J. Sundstrom,  
 H. L. Woodcock III,  P. M. Zimmerman,  D. Zuev,  B. Albrecht,  E. Alguire,  
 S. A. Baeppler,  D. Barton,  Z. Benda,  Y. A. Bernard,  E. J. Berquist,  
 K. B. Bravaya,  H. Burton,  D. Casanova,  Chun-Min Chang,  Yunqing Chen,  
 A. Chien,  K. D. Closser,  M. P. Coons,  S. Coriani,  S. Dasgupta,  
 A. L. Dempwolff,  M. Diedenhofen,  Hainam Do,  R. G. Edgar,  Po-Tung Fang,  
 S. Faraji,  S. Fatehi,  Qingguo Feng,  K. D. Fenk,  J. Fosso-Tande,  
 J. Gayvert,  Qinghui Ge,  A. Ghysels,  G. Gidofalvi,  J. Gomes,  
 J. Gonthier,  A. Gunina,  D. Hait,  M. W. D. Hanson-Heine,  
 P. H. P. Harbach,  A. W. Hauser,  M. F. Herbst,  J. E. Herr,  
 E. G. Hohenstein,  Z. C. Holden,  Kerwin Hui,  B. C. Huynh,  T.-C. Jagau,  
 Hyunjun Ji,  B. Kaduk,  K. Khistyaev,  Jaehoon Kim,  P. Klunzinger,  K. Koh,  
 D. Kosenkov,  L. Koulias,  T. Kowalczyk,  C. M. Krauter,  A. Kunitsa,  
 Ka Un Lao,  A. Laurent,  K. V. Lawler,  Joonho Lee,  D. Lefrancois,  
 S. Lehtola,  D. S. Levine,  Yi-Pei Li,  You-Sheng Lin,  Fenglai Liu,  
 E. Livshits,  A. Luenser,  P. Manohar,  E. Mansoor,  S. F. Manzer,  
 Shan-Ping Mao,  Yuezhi Mao,  N. Mardirossian,  A. V. Marenich,  
 T. Markovich,  L. A. Martinez-Martinez,  S. A. Maurer,  N. J. Mayhall,  
 S. C. McKenzie,  J.-M. Mewes,  P. Morgante,  A. F. Morrison,  
 J. W. Mullinax,  K. Nanda,  T. S. Nguyen-Beck,  R. Olivares-Amaya,  
 J. A. Parkhill,  Zheng Pei,  T. M. Perrine,  F. Plasser,  P. Pokhilko,  
 S. Prager,  A. Prociuk,  E. Ramos,  D. R. Rehn,  F. Rob,  M. Scheurer,  
 M. Schneider,  N. Sergueev,  S. M. Sharada,  S. Sharma,  D. W. Small,  
 T. Stauch,  T. Stein,  Yu-Chuan Su,  A. J. W. Thom,  A. Tkatchenko,  
 T. Tsuchimochi,  N. M. Tubman,  L. Vogt,  M. L. Vidal,  O. Vydrov,  
 M. A. Watson,  J. Wenzel,  M. de Wergifosse,  T. A. Wesolowski,  A. White,  
 J. Witte,  A. Yamada,  Jun Yang,  K. Yao,  S. Yeganeh,  S. R. Yost,  
 Zhi-Qiang You,  A. Zech,  Igor Ying Zhang,  Xing Zhang,  Yan Zhao,  
 Ying Zhu,  B. R. Brooks,  G. K. L. Chan,  C. J. Cramer,  M. S. Gordon,  
 W. J. Hehre,  A. Klamt,  M. W. Schmidt,  C. D. Sherrill,  D. G. Truhlar,  
 A. Aspuru-Guzik,  R. Baer,  A. T. Bell,  N. A. Besley,  Jeng-Da Chai,  
 A. E. DePrince, III,  R. A. DiStasio Jr.,  A. Dreuw,  B. D. Dunietz,  
 T. R. Furlani,  Chao-Ping Hsu,  Yousung Jung,  Jing Kong,  D. S. Lambrecht,  
 WanZhen Liang,  C. Ochsenfeld,  V. A. Rassolov,  L. V. Slipchenko,  
 J. E. Subotnik,  T. Van Voorhis,  J. M. Herbert,  A. I. Krylov,  
 P. M. W. Gill,  M. Head-Gordon

 Contributors to earlier versions of Q-Chem not listed above: 
 R. D. Adamson,  B. Austin,  J. Baker,  G. J. O. Beran,  K. Brandhorst,  
 S. T. Brown,  E. F. C. Byrd,  A. K. Chakraborty,  C.-L. Cheng,  
 Siu Hung Chien,  D. M. Chipman,  D. L. Crittenden,  H. Dachsel,  
 R. J. Doerksen,  A. D. Dutoi,  L. Fusti-Molnar,  W. A. Goddard III,  
 A. Golubeva-Zadorozhnaya,  S. R. Gwaltney,  G. Hawkins,  A. Heyden,  
 S. Hirata,  G. Kedziora,  F. J. Keil,  C. Kelley,  Jihan Kim,  R. A. King,  
 R. Z. Khaliullin,  P. P. Korambath,  W. Kurlancheek,  A. M. Lee,  M. S. Lee,  
 S. V. Levchenko,  Ching Yeh Lin,  D. Liotard,  R. C. Lochan,  I. Lotan,  
 P. E. Maslen,  N. Nair,  D. P. O'Neill,  D. Neuhauser,  E. Neuscamman,  
 C. M. Oana,  R. Olson,  B. Peters,  R. Peverati,  P. A. Pieniazek,  
 Y. M. Rhee,  J. Ritchie,  M. A. Rohrdanz,  E. Rosta,  N. J. Russ,  
 H. F. Schaefer III,  N. E. Schultz,  N. Shenvi,  A. C. Simmonett,  A. Sodt,  
 D. Stuck,  K. S. Thanthiriwatte,  V. Vanovschi,  Tao Wang,  A. Warshel,  
 C. F. Williams,  Q. Wu,  X. Xu,  W. Zhang

 Please cite Q-Chem as follows:
 Y. Shao et al., Mol. Phys. 113, 184-215 (2015)
 DOI: 10.1080/00268976.2014.952696

 Q-Chem 5.2.1 for Intel X86 EM64T Linux

 Parts of Q-Chem use Armadillo 8.300.2 (Tropical Shenanigans).
 http://arma.sourceforge.net/

 Q-Chem begins on Sat Nov 30 13:26:43 2019  

Host: 
0

     Scratch files written to /scratch/taweetham/qchem29176//
NAlpha2: 246
NElect   246
Mult     1

Checking the input file for inconsistencies... 	...done.

--------------------------------------------------------------
User input:
--------------------------------------------------------------
$MOLECULE
0 1
C   
C	1	CC
C	2	CC	1	120.0		
C	3	CC	2	120.0	1	0.0
C	4	CC	3	120.0	2	0.0	
C	5 	CC	4	120.0	3	0.0
Cl	1	CCl	2	120.0	3	180.0
Br	2	CBr	3	120.0	4	180.0
Cl	3	CCl	4	120.0	5	180.0
I	4	CI	5	120.0	6	180.0
Br	5	CBr	6	120.0	1	180.0
I	6	CI	1	120.0	2	180.0

CC=1.39483
CH=1.08673
CF=1.33960
CCl=1.72090
CBr=1.89068
CI=2.07886
$END

$REM
   JOB_TYPE	OPTIMIZATION
   BASIS	6-311++G**
   METHOD	B3LYP
   MEM_TOTAL	64000
   SYM_IGNORE	TRUE
$END

--------------------------------------------------------------
 ----------------------------------------------------------------
             Standard Nuclear Orientation (Angstroms)
    I     Atom           X                Y                Z
 ----------------------------------------------------------------
    1      C       0.0000000000     0.0000000000     0.0000000000
    2      C       0.0000000000     0.0000000000     1.3948300000
    3      C       1.2079582140     0.0000000000     2.0922450000
    4      C       2.4159164279     0.0000000000     1.3948300000
    5      C       2.4159164279     0.0000000000    -0.0000000000
    6      C       1.2079582140     0.0000000000    -0.6974150000
    7      Cl     -1.4903431174    -0.0000000000    -0.8604500000
    8      Br     -1.6373769104    -0.0000000000     2.3401700000
    9      Cl      1.2079582140    -0.0000000000     3.8131450000
   10      I       4.2162619988    -0.0000000000     2.4342600000
   11      Br      4.0532933383    -0.0000000000    -0.9453400000
   12      I       1.2079582140    -0.0000000000    -2.7762750000
 ----------------------------------------------------------------
 Nuclear Repulsion Energy =        3438.70140433 hartrees
 There are      123 alpha and      123 beta electrons
 Requested basis set is 6-311++G(d,p)
 There are 148 shells and 412 basis functions

 Total QAlloc Memory Limit  64000 MB
 Mega-Array Size       188 MB
 MEM_STATIC part       192 MB
 A cutoff of  1.0D-11 yielded   6773 shell pairs
 There are     59027 function pairs (     65495 Cartesian)
 Smallest overlap matrix eigenvalue = 4.02E-07

 Q-Chem warning in module stvman/mkSTV.C, line 318:

 Overlap eigenvalue is smaller than square root of threshold
 Use THRESH >= 12 to get rid of this warning

 Linear dependence detected in AO basis
 Tighter screening thresholds may be required for diffuse basis sets
 Use S2THRESH > 14 and THRESH = 14 in case of SCF convergence issues
 Number of orthogonalized atomic orbitals = 410
 Maximum deviation from orthogonality = 1.485E-10

 Scale SEOQF with 1.000000e-01/1.000000e-01/1.000000e-01

 Standard Electronic Orientation quadrupole field applied
 Nucleus-field energy     =    -0.0000000691 hartrees
 Guess from superposition of atomic densities
 Warning:  Energy on first SCF cycle will be non-variational
 SAD guess density has 246.000000 electrons

 -----------------------------------------------------------------------
  General SCF calculation program by
  Eric Jon Sundstrom, Paul Horn, Yuezhi Mao, Dmitri Zuev, Alec White,
  David Stuck, Shaama M.S., Shane Yost, Joonho Lee, David Small,
  Daniel Levine, Susi Lehtola, Hugh Burton, Evgeny Epifanovsky,
  Bang C. Huynh
 -----------------------------------------------------------------------
 Exchange:     0.2000 Hartree-Fock + 0.0800 Slater + 0.7200 B88
 Correlation:  0.1900 VWN1RPA + 0.8100 LYP
 Using SG-1 standard quadrature grid
 using 4 threads for integral computing
 -------------------------------------------------------
 OpenMP Integral computing Module                
 Release: version 2.0, May 2017, Q-Chem Inc. Pleasanton 
 -------------------------------------------------------
 A restricted SCF calculation will be
 performed using DIIS
 SCF converges when DIIS error is below 1.0e-08
 ---------------------------------------
  Cycle       Energy         DIIS error
 ---------------------------------------
    1  -20138.9685233213      2.89e-02  
    2  -20136.3705713566      1.87e-03  
    3  -20136.2952292529      2.58e-03  
    4  -20136.4015009648      8.23e-04  
    5  -20136.4174941110      1.42e-04  
    6  -20136.4176957359      8.55e-05  
    7  -20136.4178448362      2.39e-05  
    8  -20136.4178556673      6.18e-06  
    9  -20136.4178563695      2.03e-06  
   10  -20136.4178564378      5.01e-07  
   11  -20136.4178564419      1.44e-07  
   12  -20136.4178564419      4.37e-08  
   13  -20136.4178564447      1.86e-08  
   14  -20136.4178564478      2.52e-09  Convergence criterion met
 ---------------------------------------
 SCF time:   CPU 267.97s  wall 71.00s 
 SCF   energy in the final basis set =   -20136.4178564478
 Total energy in the final basis set =   -20136.4178564478

 --------------------------------------------------------------

                    Orbital Energies (a.u.)
 --------------------------------------------------------------

 Alpha MOs
 -- Occupied --
*****************-482.8568-482.8564-176.3184-176.3183-165.7221-165.7221
********-165.7200-165.7198-165.7198-101.5830-101.5830 -62.5098 -62.5093
-56.3305 -56.3301 -56.3265 -56.3260 -56.3260 -56.3255 -35.8150 -35.8149
-31.3083 -31.3083 -31.3023 -31.3023 -31.3017 -31.3017 -22.9587 -22.9587
-22.9574 -22.9574 -22.9570 -22.9570 -22.9528 -22.9528 -22.9528 -22.9528
-10.2855 -10.2855 -10.2788 -10.2774 -10.2662 -10.2662  -9.4983  -9.4983
 -8.7189  -8.7183  -7.2632  -7.2630  -7.2532  -7.2532  -7.2524  -7.2522
 -6.5510  -6.5505  -6.5375  -6.5368  -6.5365  -6.5356  -6.3647  -6.3647
 -4.7776  -4.7776  -4.7626  -4.7626  -4.7614  -4.7614  -2.6617  -2.6612
 -2.6583  -2.6577  -2.6574  -2.6568  -2.6466  -2.6465  -2.6458  -2.6457
 -2.0437  -2.0436  -2.0390  -2.0389  -2.0381  -2.0381  -2.0251  -2.0251
 -2.0250  -2.0249  -0.9633  -0.9183  -0.8921  -0.8468  -0.8181  -0.7938
 -0.7511  -0.6883  -0.6862  -0.6234  -0.6074  -0.5592  -0.5241  -0.4702
 -0.4655  -0.4583  -0.4500  -0.4052  -0.4004  -0.3932  -0.3896  -0.3581
 -0.3573  -0.3440  -0.3395  -0.3235  -0.3209  -0.3047  -0.2912  -0.2824
 -0.2637  -0.2599  -0.2544
 -- Virtual --
 -0.0964  -0.0676  -0.0674  -0.0437  -0.0378  -0.0148   0.0009   0.0130
  0.0168   0.0246   0.0322   0.0424   0.0473   0.0542   0.0664   0.0672
  0.0676   0.0709   0.0735   0.0770   0.0869   0.0884   0.0988   0.0996
  0.1048   0.1087   0.1118   0.1185   0.1375   0.1412   0.1447   0.1530
  0.1625   0.1637   0.1659   0.1735   0.1843   0.1856   0.1924   0.1933
  0.2079   0.2120   0.2146   0.2181   0.2236   0.2286   0.2393   0.2497
  0.2523   0.2636   0.2683   0.2684   0.2906   0.2930   0.2948   0.3125
  0.3709   0.3779   0.3799   0.3841   0.3881   0.3893   0.3979   0.4220
  0.4221   0.4254   0.4342   0.4366   0.4463   0.4469   0.4472   0.4609
  0.4717   0.4729   0.4783   0.4928   0.5050   0.5080   0.5085   0.5162
  0.5354   0.5389   0.5497   0.5536   0.5566   0.5586   0.5672   0.5772
  0.5820   0.5876   0.6177   0.6215   0.6318   0.6366   0.6679   0.6864
  0.7077   0.7182   0.7298   0.7302   0.7435   0.7648   0.7700   0.7849
  0.8111   0.8212   0.8280   0.8389   0.8411   0.8427   0.8456   0.8489
  0.8689   0.8780   0.8943   0.9229   0.9245   0.9436   0.9476   0.9548
  0.9564   1.0319   1.0599   1.0641   1.0670   1.0981   1.1557   1.1721
  1.1914   1.2033   1.2291   1.2304   1.2495   1.2652   1.2871   1.3491
  1.3626   1.3760   1.4069   1.4096   1.4340   1.4741   1.4852   1.4889
  1.5140   1.5701   1.5995   1.6041   1.7292   1.7361   1.7545   1.7785
  1.8213   1.8288   1.8494   1.8506   1.9138   2.0035   2.0270   2.0443
  2.0600   2.1219   2.1402   2.1559   2.2332   2.2379   2.2438   2.2635
  2.2643   2.2675   2.2879   2.3234   2.3270   2.4235   2.4674   2.4780
  2.5683   2.5698   2.5773   2.7149   2.7199   2.8258   2.8288   2.8319
  2.9469   2.9663   3.0473   3.0807   3.0842   3.1882   3.2114   3.4186
  3.4308   3.6512   3.8250   3.8521   3.9477   3.9632   3.9853   3.9879
  3.9938   4.0125   4.0240   4.0317   4.0552   4.0692   4.0752   4.1030
  4.1206   4.1703   4.2379   4.2657   4.2771   4.2963   4.3997   4.4066
  4.4858   4.5738   4.8138   6.0181   6.0386   6.1020   6.1327   6.1487
  6.1933   6.7175   6.7868   7.5451   7.5629   7.6562   7.6770   7.7398
  7.7532   9.7553   9.7949  23.1828  23.7796  23.7862  23.9452  23.9512
 24.0305  25.8080  25.8287  26.1706  26.2052  26.6298  26.6586  27.9072
 27.9568  28.3543  28.3702  28.4185  28.4189  28.4411  28.4462  28.5259
 28.5302  28.5503  28.5554  28.5611  28.5617  28.6207  28.6278  28.7311
 28.7347  47.9722  48.0332 127.8933 127.9054 127.9433 127.9614 127.9724
127.9898 151.6963 151.7375 215.7458 215.7923 289.7424 289.7599 289.8526
289.8777 289.9654 289.97651020.78131020.85801901.86121901.9040
 --------------------------------------------------------------

          Ground-State Mulliken Net Atomic Charges

     Atom                 Charge (a.u.)
  ----------------------------------------
      1 C                     0.235558
      2 C                    -0.436093
      3 C                     0.246046
      4 C                    -0.156747
      5 C                    -0.576106
      6 C                    -0.149067
      7 Cl                    0.567622
      8 Br                   -0.214542
      9 Cl                    0.566031
     10 I                     0.105091
     11 Br                   -0.291077
     12 I                     0.103282
  ----------------------------------------
  Sum of atomic charges =     0.000000

 -----------------------------------------------------------------
                    Cartesian Multipole Moments
 -----------------------------------------------------------------
    Charge (ESU x 10^10)
                 0.0000
    Dipole Moment (Debye)
         X       0.4180      Y       0.0000      Z      -0.2408
       Tot       0.4824
    Quadrupole Moments (Debye-Ang)
        XX    -146.2441     XY      -0.0000     YY    -153.6011
        XZ      -0.0337     YZ       0.0000     ZZ    -147.6442
    Octopole Moments (Debye-Ang^2)
       XXX    -669.9851    XXY      -0.0000    XYY    -238.0285
       YYY      -0.0000    XXZ     -63.3338    XYZ       0.0000
       YYZ     -76.8066    XZZ    -224.2565    YZZ       0.0000
       ZZZ    -241.2184
    Hexadecapole Moments (Debye-Ang^3)
      XXXX   -5934.5935   XXXY      -0.0000   XXYY   -1105.1264
      XYYY      -0.0000   YYYY    -194.7940   XXXZ    -406.9496
      XXYZ      -0.0000   XYYZ    -159.8658   YYYZ       0.0000
      XXZZ   -1707.6578   XYZZ      -0.0000   YYZZ    -821.8750
      XZZZ    -479.1345   YZZZ       0.0000   ZZZZ   -4422.4479
 -----------------------------------------------------------------
 Calculating analytic gradient of the SCF energy
 Gradient of SCF Energy
            1           2           3           4           5           6
    1  -0.0010740   0.0044446   0.0012476  -0.0022177   0.0004041  -0.0021697
    2   0.0000000  -0.0000000  -0.0000000  -0.0000000  -0.0000000  -0.0000000
    3  -0.0021619  -0.0025625   0.0020767   0.0021504  -0.0003333   0.0018871
            7           8           9          10          11          12
    1   0.0088901   0.0038780   0.0024646  -0.0133299  -0.0051592   0.0026216
    2   0.0000000   0.0000000  -0.0000000  -0.0000000   0.0000000  -0.0000000
    3   0.0021081  -0.0022517  -0.0084146  -0.0117335   0.0029228   0.0163124
 Max gradient component =       1.631E-02
 RMS gradient           =       4.888E-03
 Gradient time:  CPU 89.26 s  wall 22.43 s
 Geometry Optimization Parameters
   NAtoms,    NIC,     NZ,  NCons,   NDum,   NFix, NCnnct, MaxDiis
       12      78      12       0       0       0       0       0


** GEOMETRY OPTIMIZATION IN DELOCALIZED INTERNAL COORDINATES **
   Searching for a Minimum

   Optimization Cycle:   1

                       Coordinates (Angstroms)
     ATOM                X               Y               Z
      1  C         0.0000000000    0.0000000000    0.0000000000
      2  C         0.0000000000    0.0000000000    1.3948300000
      3  C         1.2079582140    0.0000000000    2.0922450000
      4  C         2.4159164279    0.0000000000    1.3948300000
      5  C         2.4159164279    0.0000000000    0.0000000000
      6  C         1.2079582140    0.0000000000   -0.6974150000
      7  Cl       -1.4903431174    0.0000000000   -0.8604500000
      8  Br       -1.6373769104    0.0000000000    2.3401700000
      9  Cl        1.2079582140    0.0000000000    3.8131450000
     10  I         4.2162619988    0.0000000000    2.4342600000
     11  Br        4.0532933383    0.0000000000   -0.9453400000
     12  I         1.2079582140    0.0000000000   -2.7762750000
   Point Group: c1    Number of degrees of freedom:    30


   Energy is -20136.417856448


 Attempting to generate delocalized internal coordinates
 Initial Hessian constructed with Jon Baker's OPTIMIZE code

 21 Hessian modes will be used to form the next step
  Hessian Eigenvalues:
     0.124424    0.124424    0.201019    0.201019    0.250000    0.250000
     0.250000    0.250000    0.250000    0.250000    0.250000    0.250000
     0.250000    0.334879    0.334879    0.426727    0.426727    0.464882
     0.464882    0.464882    0.464882

 Minimum search - taking simple RFO step
 Searching for Lamda that Minimizes Along All modes
 Value Taken    Lamda =  -0.00779836
 Step Taken.  Stepsize is  0.207199

                             Maximum     Tolerance    Cnvgd?
         Gradient           0.035579      0.000300      NO
         Displacement       0.123631      0.001200      NO
         Energy change     *********      0.000001      NO


 New Cartesian Coordinates Obtained by Inverse Iteration

 Displacement from previous Coordinates is:  0.310308
 ----------------------------------------------------------------
             Standard Nuclear Orientation (Angstroms)
    I     Atom           X                Y                Z
 ----------------------------------------------------------------
    1      C      -0.0026295156     0.0000000000    -0.0064673455
    2      C      -0.0002193461     0.0000000000     1.3942773153
    3      C       1.2126687002     0.0000000000     2.0946965597
    4      C       2.4379283241     0.0000000000     1.4025814473
    5      C       2.4301103767     0.0000000000    -0.0095236375
    6      C       1.2101462472     0.0000000000    -0.7216642418
    7      Cl     -1.5237225784     0.0000000000    -0.8398191098
    8      Br     -1.6461464529     0.0000000000     2.3475323682
    9      Cl      1.1781729958     0.0000000000     3.8282483223
   10      I       4.2677708038     0.0000000000     2.5285984263
   11      Br      4.0800203805     0.0000000000    -0.9632072602
   12      I       1.1614010858     0.0000000000    -2.8652528442
 ----------------------------------------------------------------
 Nuclear Repulsion Energy =        3380.53701805 hartrees
 There are      123 alpha and      123 beta electrons
 Applying Cartesian multipole field
    Component          Value
    ---------          -----
     (2,0,0)        1.00000E-11
     (0,2,0)        2.00000E-11
     (0,0,2)       -3.00000E-11
 Nucleus-field energy     =    -0.0000000741 hartrees
 Requested basis set is 6-311++G(d,p)
 There are 148 shells and 412 basis functions
 A cutoff of  1.0D-11 yielded   6711 shell pairs
 There are     58551 function pairs (     64943 Cartesian)
 Smallest overlap matrix eigenvalue = 4.49E-07

 Q-Chem warning in module stvman/mkSTV.C, line 318:

 Overlap eigenvalue is smaller than square root of threshold
 Use THRESH >= 12 to get rid of this warning

 Linear dependence detected in AO basis
 Tighter screening thresholds may be required for diffuse basis sets
 Use S2THRESH > 14 and THRESH = 14 in case of SCF convergence issues
 Number of orthogonalized atomic orbitals = 410
 Maximum deviation from orthogonality = 1.110E-10
 Guess MOs from SCF MO coefficient file

 -----------------------------------------------------------------------
  General SCF calculation program by
  Eric Jon Sundstrom, Paul Horn, Yuezhi Mao, Dmitri Zuev, Alec White,
  David Stuck, Shaama M.S., Shane Yost, Joonho Lee, David Small,
  Daniel Levine, Susi Lehtola, Hugh Burton, Evgeny Epifanovsky,
  Bang C. Huynh
 -----------------------------------------------------------------------
 Exchange:     0.2000 Hartree-Fock + 0.0800 Slater + 0.7200 B88
 Correlation:  0.1900 VWN1RPA + 0.8100 LYP
 Using SG-1 standard quadrature grid
 using 4 threads for integral computing
 -------------------------------------------------------
 OpenMP Integral computing Module                
 Release: version 2.0, May 2017, Q-Chem Inc. Pleasanton 
 -------------------------------------------------------
 A restricted SCF calculation will be
 performed using DIIS
 SCF converges when DIIS error is below 1.0e-08
 ---------------------------------------
  Cycle       Energy         DIIS error
 ---------------------------------------
    1  -20136.4170642568      4.99e-04  
    2  -20136.4186679404      2.83e-04  
    3  -20136.4167727987      4.01e-04  
    4  -20136.4205129794      3.66e-05  
    5  -20136.4205364457      1.26e-05  
    6  -20136.4205393274      4.86e-06  
    7  -20136.4205397624      1.96e-06  
    8  -20136.4205398385      4.59e-07  
    9  -20136.4205398436      1.30e-07  
   10  -20136.4205398437      4.59e-08  
   11  -20136.4205398437      1.91e-08  
   12  -20136.4205398446      5.13e-09  Convergence criterion met
 ---------------------------------------
 SCF time:   CPU 231.85s  wall 61.00s 
 SCF   energy in the final basis set =   -20136.4205398446
 Total energy in the final basis set =   -20136.4205398446

 --------------------------------------------------------------

                    Orbital Energies (a.u.)
 --------------------------------------------------------------

 Alpha MOs
 -- Occupied --
*****************-482.8573-482.8571-176.3208-176.3207-165.7247-165.7247
********-165.7224-165.7222-165.7222-101.5835-101.5833 -62.5101 -62.5099
-56.3309 -56.3307 -56.3267 -56.3265 -56.3264 -56.3261 -35.8172 -35.8171
-31.3108 -31.3107 -31.3044 -31.3043 -31.3039 -31.3038 -22.9612 -22.9611
-22.9598 -22.9597 -22.9594 -22.9593 -22.9549 -22.9549 -22.9548 -22.9548
-10.2901 -10.2899 -10.2859 -10.2802 -10.2740 -10.2740  -9.4985  -9.4984
 -8.7190  -8.7187  -7.2634  -7.2632  -7.2534  -7.2533  -7.2524  -7.2524
 -6.5512  -6.5511  -6.5375  -6.5372  -6.5365  -6.5360  -6.3665  -6.3664
 -4.7796  -4.7796  -4.7641  -4.7640  -4.7631  -4.7630  -2.6619  -2.6618
 -2.6583  -2.6582  -2.6575  -2.6573  -2.6466  -2.6465  -2.6462  -2.6460
 -2.0452  -2.0450  -2.0407  -2.0406  -2.0399  -2.0398  -2.0265  -2.0264
 -2.0263  -2.0261  -0.9578  -0.9140  -0.8862  -0.8438  -0.8154  -0.7871
 -0.7490  -0.6835  -0.6811  -0.6218  -0.6105  -0.5536  -0.5221  -0.4656
 -0.4631  -0.4575  -0.4470  -0.4020  -0.3975  -0.3895  -0.3870  -0.3587
 -0.3569  -0.3429  -0.3354  -0.3202  -0.3200  -0.3039  -0.2915  -0.2832
 -0.2651  -0.2627  -0.2601
 -- Virtual --
 -0.1072  -0.0706  -0.0703  -0.0585  -0.0424  -0.0219  -0.0024   0.0106
  0.0143   0.0244   0.0318   0.0426   0.0466   0.0538   0.0646   0.0667
  0.0674   0.0685   0.0738   0.0751   0.0864   0.0871   0.0986   0.1001
  0.1031   0.1095   0.1100   0.1173   0.1370   0.1410   0.1446   0.1545
  0.1633   0.1651   0.1660   0.1693   0.1782   0.1844   0.1880   0.1893
  0.2068   0.2098   0.2109   0.2180   0.2215   0.2251   0.2389   0.2481
  0.2492   0.2644   0.2675   0.2682   0.2842   0.2864   0.2956   0.3028
  0.3701   0.3775   0.3782   0.3854   0.3894   0.3916   0.3981   0.4104
  0.4166   0.4209   0.4336   0.4358   0.4373   0.4460   0.4466   0.4698
  0.4702   0.4715   0.4736   0.4873   0.4973   0.5031   0.5084   0.5121
  0.5331   0.5342   0.5478   0.5531   0.5545   0.5577   0.5596   0.5741
  0.5768   0.5866   0.6034   0.6122   0.6143   0.6280   0.6665   0.6740
  0.7030   0.7075   0.7144   0.7260   0.7426   0.7554   0.7643   0.7752
  0.8135   0.8226   0.8271   0.8374   0.8385   0.8425   0.8440   0.8481
  0.8653   0.8778   0.8954   0.9164   0.9219   0.9395   0.9404   0.9426
  0.9495   1.0258   1.0468   1.0540   1.0548   1.1002   1.1567   1.1689
  1.1740   1.2009   1.2212   1.2261   1.2384   1.2599   1.2825   1.3271
  1.3551   1.3679   1.3971   1.4220   1.4236   1.4651   1.4672   1.4709
  1.4773   1.5662   1.5889   1.5979   1.7203   1.7293   1.7462   1.7677
  1.8115   1.8168   1.8386   1.8421   1.9036   2.0022   2.0237   2.0314
  2.0426   2.1195   2.1264   2.1488   2.2118   2.2264   2.2418   2.2459
  2.2603   2.2620   2.2698   2.3096   2.3113   2.4138   2.4580   2.4729
  2.5570   2.5605   2.5714   2.7120   2.7150   2.8094   2.8213   2.8265
  2.9378   2.9624   3.0337   3.0502   3.0673   3.1679   3.1903   3.4009
  3.4130   3.6219   3.8081   3.8364   3.9491   3.9604   3.9863   3.9901
  3.9915   4.0084   4.0136   4.0236   4.0460   4.0659   4.0714   4.0957
  4.1166   4.1520   4.2292   4.2535   4.2735   4.2825   4.4005   4.4042
  4.4557   4.5388   4.7843   6.0122   6.0324   6.0951   6.1155   6.1357
  6.1623   6.7080   6.7797   7.5442   7.5608   7.6549   7.6717   7.7337
  7.7414   9.7468   9.7887  23.1820  23.7459  23.7571  23.8971  23.9076
 23.9792  25.8063  25.8251  26.1621  26.1899  26.6111  26.6155  27.8865
 27.9322  28.3487  28.3643  28.4061  28.4120  28.4247  28.4351  28.5238
 28.5275  28.5474  28.5486  28.5558  28.5563  28.6149  28.6157  28.7185
 28.7264  47.9664  48.0281 127.8881 127.9000 127.9377 127.9502 127.9639
127.9737 151.6776 151.7162 215.7361 215.7854 289.7409 289.7573 289.8510
289.8700 289.9586 289.96541020.77431020.85181901.84151901.8816
 --------------------------------------------------------------

          Ground-State Mulliken Net Atomic Charges

     Atom                 Charge (a.u.)
  ----------------------------------------
      1 C                     0.130164
      2 C                    -0.496890
      3 C                     0.123144
      4 C                     0.012533
      5 C                    -0.641861
      6 C                     0.004928
      7 Cl                    0.571245
      8 Br                   -0.218490
      9 Cl                    0.569705
     10 I                     0.111208
     11 Br                   -0.275194
     12 I                     0.109509
  ----------------------------------------
  Sum of atomic charges =     0.000000

 -----------------------------------------------------------------
                    Cartesian Multipole Moments
 -----------------------------------------------------------------
    Charge (ESU x 10^10)
                -0.0000
    Dipole Moment (Debye)
         X       0.3630      Y      -0.0000      Z      -0.2074
       Tot       0.4181
    Quadrupole Moments (Debye-Ang)
        XX    -146.4047     XY      -0.0000     YY    -154.0798
        XZ       0.4277     YZ       0.0000     ZZ    -147.0055
    Octopole Moments (Debye-Ang^2)
       XXX    -670.5124    XXY      -0.0000    XYY    -238.8529
       YYY      -0.0000    XXZ     -60.1210    XYZ      -0.0000
       YYZ     -77.1979    XZZ    -222.5473    YZZ       0.0000
       ZZZ    -242.6645
    Hexadecapole Moments (Debye-Ang^3)
      XXXX   -6022.6978   XXXY      -0.0000   XXYY   -1123.4046
      XYYY      -0.0000   YYYY    -195.9624   XXXZ    -425.6136
      XXYZ      -0.0000   XYYZ    -172.6305   YYYZ       0.0000
      XXZZ   -1738.8196   XYZZ      -0.0000   YYZZ    -853.6714
      XZZZ    -504.8009   YZZZ       0.0000   ZZZZ   -4578.1933
 -----------------------------------------------------------------
 Calculating analytic gradient of the SCF energy
 Gradient of SCF Energy
            1           2           3           4           5           6
    1  -0.0036841   0.0011492  -0.0029614   0.0012457   0.0026428  -0.0010687
    2  -0.0000000   0.0000000   0.0000000  -0.0000000  -0.0000000   0.0000000
    3   0.0012545  -0.0006207   0.0022839   0.0029997  -0.0017881  -0.0024103
            7           8           9          10          11          12
    1   0.0009116  -0.0001371  -0.0008057   0.0027908   0.0013292  -0.0014122
    2  -0.0000000   0.0000000   0.0000000  -0.0000000  -0.0000000  -0.0000000
    3   0.0020666   0.0001946  -0.0021195   0.0034064  -0.0012230  -0.0040442
 Max gradient component =       4.044E-03
 RMS gradient           =       1.747E-03
 Gradient time:  CPU 86.57 s  wall 21.75 s
 Geometry Optimization Parameters
   NAtoms,    NIC,     NZ,  NCons,   NDum,   NFix, NCnnct, MaxDiis
       12      78      12       0       0       0       0       0

 Cartesian Hessian Update
 Hessian updated using BFGS update


** GEOMETRY OPTIMIZATION IN DELOCALIZED INTERNAL COORDINATES **
   Searching for a Minimum

   Optimization Cycle:   2

                       Coordinates (Angstroms)
     ATOM                X               Y               Z
      1  C        -0.0026295156    0.0000000000   -0.0064673455
      2  C        -0.0002193461    0.0000000000    1.3942773153
      3  C         1.2126687002    0.0000000000    2.0946965597
      4  C         2.4379283241    0.0000000000    1.4025814473
      5  C         2.4301103767    0.0000000000   -0.0095236375
      6  C         1.2101462472    0.0000000000   -0.7216642418
      7  Cl       -1.5237225784    0.0000000000   -0.8398191098
      8  Br       -1.6461464529    0.0000000000    2.3475323682
      9  Cl        1.1781729958    0.0000000000    3.8282483223
     10  I         4.2677708038    0.0000000000    2.5285984263
     11  Br        4.0800203805    0.0000000000   -0.9632072602
     12  I         1.1614010858    0.0000000000   -2.8652528442
   Point Group: c1    Number of degrees of freedom:    30


   Energy is -20136.420539845

 Hessian updated using BFGS update

 12 Hessian modes will be used to form the next step
  Hessian Eigenvalues:
     0.124418    0.138621    0.200606    0.202058    0.249367    0.268058
     0.324800    0.334892    0.426720    0.435961    0.464797    0.520612

 Minimum search - taking simple RFO step
 Searching for Lamda that Minimizes Along All modes
 Value Taken    Lamda =  -0.00061457
 Step Taken.  Stepsize is  0.043387

                             Maximum     Tolerance    Cnvgd?
         Gradient           0.009351      0.000300      NO
         Displacement       0.022864      0.001200      NO
         Energy change     -0.002683      0.000001      NO


 New Cartesian Coordinates Obtained by Inverse Iteration

 Displacement from previous Coordinates is:  0.091138
 ----------------------------------------------------------------
             Standard Nuclear Orientation (Angstroms)
    I     Atom           X                Y                Z
 ----------------------------------------------------------------
    1      C      -0.0039900258     0.0000000000    -0.0059860738
    2      C      -0.0040816325     0.0000000000     1.3967458233
    3      C       1.2116917234     0.0000000000     2.0962533074
    4      C       2.4317825465     0.0000000000     1.3995730804
    5      C       2.4232437022     0.0000000000    -0.0056071994
    6      C       1.2091072404     0.0000000000    -0.7151358963
    7      Cl     -1.5197494917     0.0000000000    -0.8543057096
    8      Br     -1.6501034728     0.0000000000     2.3496151037
    9      Cl      1.1900658087     0.0000000000     3.8329707120
   10      I       4.2646962618     0.0000000000     2.4984146561
   11      Br      4.0720515207     0.0000000000    -0.9547902362
   12      I       1.1807868401     0.0000000000    -2.8477475676
 ----------------------------------------------------------------
 Nuclear Repulsion Energy =        3391.09844872 hartrees
 There are      123 alpha and      123 beta electrons
 Applying Cartesian multipole field
    Component          Value
    ---------          -----
     (2,0,0)        1.00000E-11
     (0,2,0)        2.00000E-11
     (0,0,2)       -3.00000E-11
 Nucleus-field energy     =    -0.0000000728 hartrees
 Requested basis set is 6-311++G(d,p)
 There are 148 shells and 412 basis functions
 A cutoff of  1.0D-11 yielded   6707 shell pairs
 There are     58537 function pairs (     64929 Cartesian)
 Smallest overlap matrix eigenvalue = 4.41E-07

 Q-Chem warning in module stvman/mkSTV.C, line 318:

 Overlap eigenvalue is smaller than square root of threshold
 Use THRESH >= 12 to get rid of this warning

 Linear dependence detected in AO basis
 Tighter screening thresholds may be required for diffuse basis sets
 Use S2THRESH > 14 and THRESH = 14 in case of SCF convergence issues
 Number of orthogonalized atomic orbitals = 410
 Maximum deviation from orthogonality = 1.279E-10
 Guess MOs from SCF MO coefficient file

 -----------------------------------------------------------------------
  General SCF calculation program by
  Eric Jon Sundstrom, Paul Horn, Yuezhi Mao, Dmitri Zuev, Alec White,
  David Stuck, Shaama M.S., Shane Yost, Joonho Lee, David Small,
  Daniel Levine, Susi Lehtola, Hugh Burton, Evgeny Epifanovsky,
  Bang C. Huynh
 -----------------------------------------------------------------------
 Exchange:     0.2000 Hartree-Fock + 0.0800 Slater + 0.7200 B88
 Correlation:  0.1900 VWN1RPA + 0.8100 LYP
 Using SG-1 standard quadrature grid
 using 4 threads for integral computing
 -------------------------------------------------------
 OpenMP Integral computing Module                
 Release: version 2.0, May 2017, Q-Chem Inc. Pleasanton 
 -------------------------------------------------------
 A restricted SCF calculation will be
 performed using DIIS
 SCF converges when DIIS error is below 1.0e-08
 ---------------------------------------
  Cycle       Energy         DIIS error
 ---------------------------------------
    1  -20136.4205440791      1.49e-04  
    2  -20136.4207454717      7.01e-05  
    3  -20136.4205499116      1.15e-04  
    4  -20136.4208558076      7.93e-06  
    5  -20136.4208569647      2.33e-06  
    6  -20136.4208570688      7.65e-07  
    7  -20136.4208570778      1.72e-07  
    8  -20136.4208570783      9.73e-08  
    9  -20136.4208570772      3.51e-08  
   10  -20136.4208570779      1.37e-08  
   11  -20136.4208570803      4.41e-09  Convergence criterion met
 ---------------------------------------
 SCF time:   CPU 208.00s  wall 55.00s 
 SCF   energy in the final basis set =   -20136.4208570803
 Total energy in the final basis set =   -20136.4208570803

 --------------------------------------------------------------

                    Orbital Energies (a.u.)
 --------------------------------------------------------------

 Alpha MOs
 -- Occupied --
*****************-482.8573-482.8571-176.3204-176.3203-165.7243-165.7242
********-165.7219-165.7218-165.7217-101.5835-101.5834 -62.5101 -62.5100
-56.3309 -56.3307 -56.3267 -56.3266 -56.3263 -56.3262 -35.8168 -35.8167
-31.3104 -31.3103 -31.3040 -31.3039 -31.3035 -31.3034 -22.9608 -22.9607
-22.9594 -22.9593 -22.9590 -22.9589 -22.9545 -22.9545 -22.9544 -22.9544
-10.2900 -10.2899 -10.2841 -10.2809 -10.2726 -10.2725  -9.4985  -9.4984
 -8.7190  -8.7189  -7.2634  -7.2632  -7.2534  -7.2532  -7.2524  -7.2523
 -6.5513  -6.5511  -6.5374  -6.5374  -6.5364  -6.5363  -6.3662  -6.3661
 -4.7793  -4.7792  -4.7638  -4.7637  -4.7628  -4.7627  -2.6620  -2.6618
 -2.6584  -2.6583  -2.6575  -2.6575  -2.6465  -2.6464  -2.6464  -2.6463
 -2.0449  -2.0447  -2.0404  -2.0403  -2.0396  -2.0395  -2.0262  -2.0261
 -2.0261  -2.0259  -0.9580  -0.9134  -0.8876  -0.8440  -0.8159  -0.7887
 -0.7494  -0.6844  -0.6821  -0.6223  -0.6101  -0.5546  -0.5220  -0.4661
 -0.4631  -0.4576  -0.4477  -0.4019  -0.3979  -0.3903  -0.3873  -0.3582
 -0.3568  -0.3432  -0.3369  -0.3207  -0.3204  -0.3045  -0.2914  -0.2832
 -0.2652  -0.2625  -0.2587
 -- Virtual --
 -0.1059  -0.0703  -0.0700  -0.0563  -0.0422  -0.0202  -0.0019   0.0105
  0.0134   0.0244   0.0317   0.0426   0.0468   0.0539   0.0644   0.0668
  0.0673   0.0689   0.0737   0.0750   0.0864   0.0871   0.0984   0.0996
  0.1034   0.1092   0.1103   0.1177   0.1369   0.1410   0.1441   0.1540
  0.1631   0.1646   0.1657   0.1701   0.1807   0.1842   0.1888   0.1902
  0.2074   0.2107   0.2110   0.2181   0.2212   0.2261   0.2388   0.2487
  0.2493   0.2642   0.2676   0.2683   0.2860   0.2867   0.2948   0.3045
  0.3712   0.3776   0.3780   0.3839   0.3891   0.3909   0.3983   0.4131
  0.4183   0.4210   0.4335   0.4350   0.4391   0.4450   0.4466   0.4666
  0.4708   0.4715   0.4735   0.4896   0.5005   0.5037   0.5083   0.5125
  0.5335   0.5341   0.5481   0.5539   0.5546   0.5574   0.5624   0.5758
  0.5762   0.5844   0.6075   0.6146   0.6170   0.6289   0.6663   0.6772
  0.7044   0.7129   0.7144   0.7250   0.7429   0.7570   0.7644   0.7766
  0.8133   0.8228   0.8285   0.8383   0.8390   0.8412   0.8432   0.8484
  0.8664   0.8771   0.8953   0.9168   0.9202   0.9405   0.9422   0.9430
  0.9494   1.0266   1.0492   1.0553   1.0558   1.0978   1.1555   1.1683
  1.1775   1.2010   1.2212   1.2273   1.2397   1.2603   1.2808   1.3308
  1.3565   1.3694   1.4026   1.4197   1.4238   1.4695   1.4707   1.4733
  1.4820   1.5659   1.5889   1.5977   1.7219   1.7299   1.7480   1.7698
  1.8126   1.8185   1.8405   1.8437   1.9049   2.0022   2.0241   2.0326
  2.0457   2.1192   2.1283   2.1496   2.2153   2.2278   2.2427   2.2486
  2.2602   2.2621   2.2721   2.3116   2.3127   2.4156   2.4583   2.4736
  2.5578   2.5600   2.5723   2.7123   2.7157   2.8125   2.8217   2.8273
  2.9394   2.9625   3.0361   3.0555   3.0677   3.1713   3.1914   3.4028
  3.4158   3.6264   3.8114   3.8382   3.9486   3.9609   3.9864   3.9879
  3.9921   4.0090   4.0154   4.0254   4.0484   4.0660   4.0715   4.0970
  4.1167   4.1550   4.2295   4.2560   4.2746   4.2853   4.4000   4.4040
  4.4610   4.5450   4.7903   6.0133   6.0335   6.0956   6.1192   6.1370
  6.1674   6.7096   6.7805   7.5442   7.5611   7.6544   7.6728   7.7342
  7.7433   9.7463   9.7876  23.1809  23.7526  23.7619  23.9064  23.9163
 23.9871  25.8058  25.8249  26.1596  26.1891  26.6088  26.6212  27.8900
 27.9362  28.3497  28.3653  28.4082  28.4125  28.4274  28.4372  28.5241
 28.5280  28.5476  28.5498  28.5568  28.5573  28.6158  28.6179  28.7213
 28.7273  47.9671  48.0285 127.8890 127.9010 127.9382 127.9526 127.9650
127.9765 151.6808 151.7195 215.7357 215.7842 289.7410 289.7576 289.8504
289.8719 289.9594 289.96691020.77511020.85231901.84481901.8851
 --------------------------------------------------------------

          Ground-State Mulliken Net Atomic Charges

     Atom                 Charge (a.u.)
  ----------------------------------------
      1 C                     0.168688
      2 C                    -0.490933
      3 C                     0.165715
      4 C                    -0.029141
      5 C                    -0.647725
      6 C                    -0.027751
      7 Cl                    0.570916
      8 Br                   -0.216694
      9 Cl                    0.569260
     10 I                     0.110162
     11 Br                   -0.281085
     12 I                     0.108589
  ----------------------------------------
  Sum of atomic charges =     0.000000

 -----------------------------------------------------------------
                    Cartesian Multipole Moments
 -----------------------------------------------------------------
    Charge (ESU x 10^10)
                -0.0000
    Dipole Moment (Debye)
         X       0.3927      Y      -0.0000      Z      -0.2278
       Tot       0.4540
    Quadrupole Moments (Debye-Ang)
        XX    -146.2812     XY      -0.0000     YY    -154.0133
        XZ       0.2556     YZ      -0.0000     ZZ    -147.2264
    Octopole Moments (Debye-Ang^2)
       XXX    -670.5755    XXY      -0.0000    XYY    -238.9849
       YYY      -0.0000    XXZ     -60.6150    XYZ      -0.0000
       YYZ     -77.0000    XZZ    -223.4345    YZZ      -0.0000
       ZZZ    -242.4517
    Hexadecapole Moments (Debye-Ang^3)
      XXXX   -6013.8763   XXXY      -0.0000   XXYY   -1122.2099
      XYYY      -0.0000   YYYY    -195.7942   XXXZ    -418.3529
      XXYZ      -0.0000   XYYZ    -169.1193   YYYZ      -0.0000
      XXZZ   -1735.4036   XYZZ      -0.0000   YYZZ    -847.0188
      XZZZ    -499.3170   YZZZ      -0.0000   ZZZZ   -4546.0623
 -----------------------------------------------------------------
 Calculating analytic gradient of the SCF energy
 Gradient of SCF Energy
            1           2           3           4           5           6
    1  -0.0016466   0.0004345  -0.0003765   0.0004851   0.0002721   0.0003014
    2   0.0000000   0.0000000  -0.0000000   0.0000000  -0.0000000  -0.0000000
    3  -0.0004786  -0.0002480   0.0015950  -0.0000139  -0.0002352   0.0000552
            7           8           9          10          11          12
    1   0.0005170  -0.0005295   0.0001715   0.0005846  -0.0002230   0.0000093
    2   0.0000000   0.0000000  -0.0000000   0.0000000   0.0000000   0.0000000
    3   0.0001312   0.0004620  -0.0005137  -0.0001579   0.0002220  -0.0008182
 Max gradient component =       1.647E-03
 RMS gradient           =       4.871E-04
 Gradient time:  CPU 87.26 s  wall 21.93 s
 Geometry Optimization Parameters
   NAtoms,    NIC,     NZ,  NCons,   NDum,   NFix, NCnnct, MaxDiis
       12      78      12       0       0       0       0       0

 Cartesian Hessian Update
 Hessian updated using BFGS update


** GEOMETRY OPTIMIZATION IN DELOCALIZED INTERNAL COORDINATES **
   Searching for a Minimum

   Optimization Cycle:   3

                       Coordinates (Angstroms)
     ATOM                X               Y               Z
      1  C        -0.0039900258    0.0000000000   -0.0059860738
      2  C        -0.0040816325    0.0000000000    1.3967458233
      3  C         1.2116917234    0.0000000000    2.0962533074
      4  C         2.4317825465    0.0000000000    1.3995730804
      5  C         2.4232437022    0.0000000000   -0.0056071994
      6  C         1.2091072404    0.0000000000   -0.7151358963
      7  Cl       -1.5197494917    0.0000000000   -0.8543057096
      8  Br       -1.6501034728    0.0000000000    2.3496151037
      9  Cl        1.1900658087    0.0000000000    3.8329707120
     10  I         4.2646962618    0.0000000000    2.4984146561
     11  Br        4.0720515207    0.0000000000   -0.9547902362
     12  I         1.1807868401    0.0000000000   -2.8477475676
   Point Group: c1    Number of degrees of freedom:    30


   Energy is -20136.420857080

 Hessian updated using BFGS update

 14 Hessian modes will be used to form the next step
  Hessian Eigenvalues:
     0.123582    0.128112    0.200205    0.202826    0.247850    0.249547
     0.286863    0.319205    0.334900    0.426723    0.449025    0.464100
     0.464829    0.515638

 Minimum search - taking simple RFO step
 Searching for Lamda that Minimizes Along All modes
 Value Taken    Lamda =  -0.00002849
 Step Taken.  Stepsize is  0.011862

                             Maximum     Tolerance    Cnvgd?
         Gradient           0.001543      0.000300      NO
         Displacement       0.005902      0.001200      NO
         Energy change     -0.000317      0.000001      NO


 New Cartesian Coordinates Obtained by Inverse Iteration

 Displacement from previous Coordinates is:  0.019242
 ----------------------------------------------------------------
             Standard Nuclear Orientation (Angstroms)
    I     Atom           X                Y                Z
 ----------------------------------------------------------------
    1      C      -0.0021551778     0.0000000000    -0.0054468788
    2      C      -0.0031358790     0.0000000000     1.3962135425
    3      C       1.2123067576     0.0000000000     2.0942328615
    4      C       2.4315794225     0.0000000000     1.3983697120
    5      C       2.4240662005     0.0000000000    -0.0064200348
    6      C       1.2097589558     0.0000000000    -0.7145524265
    7      Cl     -1.5196415829     0.0000000000    -0.8524848387
    8      Br     -1.6478611319     0.0000000000     2.3475817782
    9      Cl      1.1903170319     0.0000000000     3.8318389506
   10      I       4.2591824776     0.0000000000     2.5018776276
   11      Br      4.0723554886     0.0000000000    -0.9579580389
   12      I       1.1787284582     0.0000000000    -2.8432522547
 ----------------------------------------------------------------
 Nuclear Repulsion Energy =        3392.93319126 hartrees
 There are      123 alpha and      123 beta electrons
 Applying Cartesian multipole field
    Component          Value
    ---------          -----
     (2,0,0)        1.00000E-11
     (0,2,0)        2.00000E-11
     (0,0,2)       -3.00000E-11
 Nucleus-field energy     =    -0.0000000728 hartrees
 Requested basis set is 6-311++G(d,p)
 There are 148 shells and 412 basis functions
 A cutoff of  1.0D-11 yielded   6710 shell pairs
 There are     58548 function pairs (     64941 Cartesian)
 Smallest overlap matrix eigenvalue = 4.38E-07

 Q-Chem warning in module stvman/mkSTV.C, line 318:

 Overlap eigenvalue is smaller than square root of threshold
 Use THRESH >= 12 to get rid of this warning

 Linear dependence detected in AO basis
 Tighter screening thresholds may be required for diffuse basis sets
 Use S2THRESH > 14 and THRESH = 14 in case of SCF convergence issues
 Number of orthogonalized atomic orbitals = 410
 Maximum deviation from orthogonality = 1.888E-10
 Guess MOs from SCF MO coefficient file

 -----------------------------------------------------------------------
  General SCF calculation program by
  Eric Jon Sundstrom, Paul Horn, Yuezhi Mao, Dmitri Zuev, Alec White,
  David Stuck, Shaama M.S., Shane Yost, Joonho Lee, David Small,
  Daniel Levine, Susi Lehtola, Hugh Burton, Evgeny Epifanovsky,
  Bang C. Huynh
 -----------------------------------------------------------------------
 Exchange:     0.2000 Hartree-Fock + 0.0800 Slater + 0.7200 B88
 Correlation:  0.1900 VWN1RPA + 0.8100 LYP
 Using SG-1 standard quadrature grid
 using 4 threads for integral computing
 -------------------------------------------------------
 OpenMP Integral computing Module                
 Release: version 2.0, May 2017, Q-Chem Inc. Pleasanton 
 -------------------------------------------------------
 A restricted SCF calculation will be
 performed using DIIS
 SCF converges when DIIS error is below 1.0e-08
 ---------------------------------------
  Cycle       Energy         DIIS error
 ---------------------------------------
    1  -20136.4208521294      3.40e-05  
    2  -20136.4208630510      1.44e-05  
    3  -20136.4208565041      2.21e-05  
    4  -20136.4208676531      2.68e-06  
    5  -20136.4208677955      7.16e-07  
    6  -20136.4208678047      3.56e-07  
    7  -20136.4208678064      1.38e-07  
    8  -20136.4208678064      2.74e-08  
    9  -20136.4208678062      1.04e-08  
   10  -20136.4208678048      3.76e-09  Convergence criterion met
 ---------------------------------------
 SCF time:   CPU 188.48s  wall 51.00s 
 SCF   energy in the final basis set =   -20136.4208678048
 Total energy in the final basis set =   -20136.4208678048

 --------------------------------------------------------------

                    Orbital Energies (a.u.)
 --------------------------------------------------------------

 Alpha MOs
 -- Occupied --
*****************-482.8573-482.8571-176.3203-176.3202-165.7242-165.7241
********-165.7219-165.7218-165.7217-101.5834-101.5833 -62.5102 -62.5101
-56.3309 -56.3308 -56.3268 -56.3267 -56.3263 -56.3263 -35.8168 -35.8167
-31.3103 -31.3102 -31.3040 -31.3039 -31.3034 -31.3033 -22.9607 -22.9606
-22.9593 -22.9592 -22.9589 -22.9588 -22.9545 -22.9545 -22.9544 -22.9544
-10.2897 -10.2896 -10.2840 -10.2806 -10.2723 -10.2723  -9.4983  -9.4982
 -8.7190  -8.7190  -7.2633  -7.2630  -7.2532  -7.2531  -7.2523  -7.2522
 -6.5514  -6.5511  -6.5375  -6.5375  -6.5365  -6.5363  -6.3661  -6.3660
 -4.7792  -4.7792  -4.7638  -4.7637  -4.7628  -4.7626  -2.6620  -2.6618
 -2.6585  -2.6583  -2.6575  -2.6575  -2.6466  -2.6465  -2.6464  -2.6463
 -2.0449  -2.0447  -2.0404  -2.0403  -2.0396  -2.0395  -2.0262  -2.0261
 -2.0261  -2.0259  -0.9583  -0.9132  -0.8876  -0.8442  -0.8161  -0.7890
 -0.7496  -0.6846  -0.6824  -0.6224  -0.6100  -0.5549  -0.5220  -0.4664
 -0.4629  -0.4578  -0.4477  -0.4019  -0.3981  -0.3904  -0.3874  -0.3583
 -0.3569  -0.3432  -0.3368  -0.3209  -0.3205  -0.3045  -0.2915  -0.2830
 -0.2652  -0.2625  -0.2587
 -- Virtual --
 -0.1056  -0.0701  -0.0699  -0.0557  -0.0420  -0.0201  -0.0019   0.0105
  0.0135   0.0244   0.0317   0.0426   0.0468   0.0539   0.0644   0.0667
  0.0673   0.0691   0.0737   0.0751   0.0864   0.0871   0.0985   0.0996
  0.1034   0.1092   0.1102   0.1177   0.1370   0.1411   0.1442   0.1540
  0.1630   0.1647   0.1658   0.1702   0.1808   0.1846   0.1886   0.1902
  0.2073   0.2108   0.2110   0.2182   0.2215   0.2262   0.2389   0.2489
  0.2493   0.2644   0.2677   0.2684   0.2863   0.2870   0.2948   0.3049
  0.3714   0.3777   0.3784   0.3840   0.3891   0.3912   0.3981   0.4134
  0.4184   0.4212   0.4336   0.4353   0.4392   0.4451   0.4467   0.4672
  0.4710   0.4715   0.4741   0.4895   0.5008   0.5037   0.5082   0.5127
  0.5335   0.5344   0.5481   0.5545   0.5545   0.5574   0.5625   0.5761
  0.5762   0.5850   0.6077   0.6147   0.6178   0.6289   0.6666   0.6774
  0.7042   0.7132   0.7147   0.7256   0.7432   0.7582   0.7643   0.7774
  0.8133   0.8233   0.8282   0.8386   0.8389   0.8418   0.8435   0.8486
  0.8667   0.8769   0.8950   0.9168   0.9205   0.9407   0.9421   0.9437
  0.9495   1.0269   1.0501   1.0553   1.0560   1.0983   1.1550   1.1692
  1.1782   1.2005   1.2216   1.2274   1.2401   1.2602   1.2809   1.3315
  1.3568   1.3697   1.4029   1.4192   1.4243   1.4703   1.4706   1.4739
  1.4837   1.5658   1.5893   1.5981   1.7225   1.7300   1.7483   1.7707
  1.8135   1.8191   1.8417   1.8439   1.9055   2.0023   2.0242   2.0330
  2.0464   2.1197   2.1287   2.1502   2.2161   2.2286   2.2427   2.2499
  2.2606   2.2622   2.2735   2.3118   2.3138   2.4157   2.4587   2.4743
  2.5577   2.5603   2.5726   2.7123   2.7160   2.8140   2.8219   2.8276
  2.9398   2.9627   3.0369   3.0575   3.0682   3.1722   3.1923   3.4043
  3.4160   3.6282   3.8122   3.8390   3.9487   3.9610   3.9864   3.9884
  3.9920   4.0091   4.0157   4.0256   4.0483   4.0662   4.0717   4.0972
  4.1172   4.1557   4.2303   4.2561   4.2745   4.2858   4.4002   4.4043
  4.4620   4.5467   4.7920   6.0135   6.0338   6.0960   6.1195   6.1378
  6.1687   6.7098   6.7807   7.5442   7.5611   7.6548   7.6727   7.7349
  7.7437   9.7462   9.7876  23.1806  23.7550  23.7637  23.9099  23.9190
 23.9906  25.8059  25.8251  26.1606  26.1897  26.6094  26.6210  27.8907
 27.9373  28.3499  28.3656  28.4086  28.4129  28.4281  28.4377  28.5242
 28.5281  28.5478  28.5500  28.5570  28.5575  28.6161  28.6183  28.7220
 28.7274  47.9673  48.0287 127.8892 127.9012 127.9385 127.9529 127.9655
127.9771 151.6814 151.7206 215.7355 215.7842 289.7410 289.7576 289.8509
289.8718 289.9600 289.96741020.77541020.85261901.84551901.8862
 --------------------------------------------------------------

          Ground-State Mulliken Net Atomic Charges

     Atom                 Charge (a.u.)
  ----------------------------------------
      1 C                     0.172710
      2 C                    -0.494913
      3 C                     0.166305
      4 C                    -0.027489
      5 C                    -0.642735
      6 C                    -0.033380
      7 Cl                    0.570132
      8 Br                   -0.217240
      9 Cl                    0.568680
     10 I                     0.109995
     11 Br                   -0.280528
     12 I                     0.108464
  ----------------------------------------
  Sum of atomic charges =     0.000000

 -----------------------------------------------------------------
                    Cartesian Multipole Moments
 -----------------------------------------------------------------
    Charge (ESU x 10^10)
                -0.0000
    Dipole Moment (Debye)
         X       0.3868      Y      -0.0000      Z      -0.2257
       Tot       0.4479
    Quadrupole Moments (Debye-Ang)
        XX    -146.3302     XY      -0.0000     YY    -153.9929
        XZ       0.2493     YZ      -0.0000     ZZ    -147.2188
    Octopole Moments (Debye-Ang^2)
       XXX    -670.6578    XXY      -0.0000    XYY    -238.8272
       YYY      -0.0000    XXZ     -60.7737    XYZ      -0.0000
       YYZ     -77.1149    XZZ    -223.1896    YZZ       0.0000
       ZZZ    -242.6472
    Hexadecapole Moments (Debye-Ang^3)
      XXXX   -6008.5470   XXXY      -0.0000   XXYY   -1120.6312
      XYYY      -0.0000   YYYY    -195.7415   XXXZ    -419.7368
      XXYZ      -0.0000   XYYZ    -169.3208   YYYZ      -0.0000
      XXZZ   -1732.7899   XYZZ      -0.0000   YYZZ    -846.4219
      XZZZ    -498.9671   YZZZ       0.0000   ZZZZ   -4543.2349
 -----------------------------------------------------------------
 Calculating analytic gradient of the SCF energy
 Gradient of SCF Energy
            1           2           3           4           5           6
    1  -0.0005072   0.0004591  -0.0001028  -0.0001070  -0.0000472   0.0001662
    2   0.0000000  -0.0000000  -0.0000000   0.0000000   0.0000000  -0.0000000
    3  -0.0001272  -0.0002689   0.0004366  -0.0000286  -0.0002055   0.0003069
            7           8           9          10          11          12
    1   0.0002544   0.0000522   0.0002685  -0.0002430  -0.0000831  -0.0001103
    2  -0.0000000  -0.0000000  -0.0000000   0.0000000   0.0000000  -0.0000000
    3   0.0001998  -0.0000012  -0.0003214   0.0000536  -0.0002783   0.0002343
 Max gradient component =       5.072E-04
 RMS gradient           =       1.995E-04
 Gradient time:  CPU 86.96 s  wall 21.85 s
 Geometry Optimization Parameters
   NAtoms,    NIC,     NZ,  NCons,   NDum,   NFix, NCnnct, MaxDiis
       12      78      12       0       0       0       0       0

 Cartesian Hessian Update
 Hessian updated using BFGS update


** GEOMETRY OPTIMIZATION IN DELOCALIZED INTERNAL COORDINATES **
   Searching for a Minimum

   Optimization Cycle:   4

                       Coordinates (Angstroms)
     ATOM                X               Y               Z
      1  C        -0.0021551778    0.0000000000   -0.0054468788
      2  C        -0.0031358790    0.0000000000    1.3962135425
      3  C         1.2123067576    0.0000000000    2.0942328615
      4  C         2.4315794225    0.0000000000    1.3983697120
      5  C         2.4240662005    0.0000000000   -0.0064200348
      6  C         1.2097589558    0.0000000000   -0.7145524265
      7  Cl       -1.5196415829    0.0000000000   -0.8524848387
      8  Br       -1.6478611319    0.0000000000    2.3475817782
      9  Cl        1.1903170319    0.0000000000    3.8318389506
     10  I         4.2591824776    0.0000000000    2.5018776276
     11  Br        4.0723554886    0.0000000000   -0.9579580389
     12  I         1.1787284582    0.0000000000   -2.8432522547
   Point Group: c1    Number of degrees of freedom:    30


   Energy is -20136.420867805

 Hessian updated using BFGS update

 16 Hessian modes will be used to form the next step
  Hessian Eigenvalues:
     0.122830    0.131480    0.193081    0.202238    0.233779    0.249725
     0.264238    0.303813    0.330890    0.334939    0.426328    0.458097
     0.464410    0.464880    0.505485    0.539260

 Minimum search - taking simple RFO step
 Searching for Lamda that Minimizes Along All modes
 Value Taken    Lamda =  -0.00000494
 Step Taken.  Stepsize is  0.003822

                             Maximum     Tolerance    Cnvgd?
         Gradient           0.000622      0.000300      NO
         Displacement       0.001614      0.001200      NO
         Energy change     -0.000011      0.000001      NO


 New Cartesian Coordinates Obtained by Inverse Iteration

 Displacement from previous Coordinates is:  0.008176
 ----------------------------------------------------------------
             Standard Nuclear Orientation (Angstroms)
    I     Atom           X                Y                Z
 ----------------------------------------------------------------
    1      C      -0.0020037260     0.0000000000    -0.0053892673
    2      C      -0.0034313877     0.0000000000     1.3964016617
    3      C       1.2122109214     0.0000000000     2.0941190817
    4      C       2.4316383660     0.0000000000     1.3983306500
    5      C       2.4239145062     0.0000000000    -0.0062995535
    6      C       1.2096755887     0.0000000000    -0.7149932015
    7      Cl     -1.5202464872     0.0000000000    -0.8521624460
    8      Br     -1.6478345445     0.0000000000     2.3480830396
    9      Cl      1.1884667214     0.0000000000     3.8322408914
   10      I       4.2610452199     0.0000000000     2.4996745528
   11      Br      4.0732716921     0.0000000000    -0.9559231873
   12      I       1.1787941508     0.0000000000    -2.8440822217
 ----------------------------------------------------------------
 Nuclear Repulsion Energy =        3392.63860512 hartrees
 There are      123 alpha and      123 beta electrons
 Applying Cartesian multipole field
    Component          Value
    ---------          -----
     (2,0,0)        1.00000E-11
     (0,2,0)        2.00000E-11
     (0,0,2)       -3.00000E-11
 Nucleus-field energy     =    -0.0000000727 hartrees
 Requested basis set is 6-311++G(d,p)
 There are 148 shells and 412 basis functions
 A cutoff of  1.0D-11 yielded   6710 shell pairs
 There are     58548 function pairs (     64941 Cartesian)
 Smallest overlap matrix eigenvalue = 4.39E-07

 Q-Chem warning in module stvman/mkSTV.C, line 318:

 Overlap eigenvalue is smaller than square root of threshold
 Use THRESH >= 12 to get rid of this warning

 Linear dependence detected in AO basis
 Tighter screening thresholds may be required for diffuse basis sets
 Use S2THRESH > 14 and THRESH = 14 in case of SCF convergence issues
 Number of orthogonalized atomic orbitals = 410
 Maximum deviation from orthogonality = 1.749E-10
 Guess MOs from SCF MO coefficient file

 -----------------------------------------------------------------------
  General SCF calculation program by
  Eric Jon Sundstrom, Paul Horn, Yuezhi Mao, Dmitri Zuev, Alec White,
  David Stuck, Shaama M.S., Shane Yost, Joonho Lee, David Small,
  Daniel Levine, Susi Lehtola, Hugh Burton, Evgeny Epifanovsky,
  Bang C. Huynh
 -----------------------------------------------------------------------
 Exchange:     0.2000 Hartree-Fock + 0.0800 Slater + 0.7200 B88
 Correlation:  0.1900 VWN1RPA + 0.8100 LYP
 Using SG-1 standard quadrature grid
 using 4 threads for integral computing
 -------------------------------------------------------
 OpenMP Integral computing Module                
 Release: version 2.0, May 2017, Q-Chem Inc. Pleasanton 
 -------------------------------------------------------
 A restricted SCF calculation will be
 performed using DIIS
 SCF converges when DIIS error is below 1.0e-08
 ---------------------------------------
  Cycle       Energy         DIIS error
 ---------------------------------------
    1  -20136.4208673292      1.19e-05  
    2  -20136.4208697081      3.12e-06  
    3  -20136.4208695048      4.36e-06  
    4  -20136.4208698974      1.09e-06  
    5  -20136.4208699235      3.33e-07  
    6  -20136.4208699261      9.99e-08  
    7  -20136.4208699258      4.56e-08  
    8  -20136.4208699248      1.27e-08  
    9  -20136.4208699227      3.15e-09  Convergence criterion met
 ---------------------------------------
 SCF time:   CPU 169.89s  wall 45.00s 
 SCF   energy in the final basis set =   -20136.4208699227
 Total energy in the final basis set =   -20136.4208699227

 --------------------------------------------------------------

                    Orbital Energies (a.u.)
 --------------------------------------------------------------

 Alpha MOs
 -- Occupied --
*****************-482.8574-482.8571-176.3204-176.3203-165.7243-165.7242
********-165.7219-165.7218-165.7217-101.5834-101.5832 -62.5102 -62.5101
-56.3310 -56.3308 -56.3268 -56.3267 -56.3264 -56.3263 -35.8168 -35.8167
-31.3104 -31.3103 -31.3040 -31.3039 -31.3035 -31.3033 -22.9608 -22.9606
-22.9594 -22.9592 -22.9590 -22.9589 -22.9545 -22.9545 -22.9544 -22.9544
-10.2898 -10.2897 -10.2840 -10.2806 -10.2724 -10.2723  -9.4983  -9.4982
 -8.7190  -8.7190  -7.2632  -7.2630  -7.2532  -7.2531  -7.2522  -7.2521
 -6.5514  -6.5511  -6.5375  -6.5375  -6.5365  -6.5363  -6.3662  -6.3661
 -4.7793  -4.7792  -4.7639  -4.7637  -4.7628  -4.7627  -2.6620  -2.6618
 -2.6585  -2.6583  -2.6575  -2.6575  -2.6466  -2.6465  -2.6464  -2.6463
 -2.0450  -2.0447  -2.0404  -2.0403  -2.0396  -2.0395  -2.0263  -2.0261
 -2.0261  -2.0259  -0.9582  -0.9130  -0.8876  -0.8441  -0.8161  -0.7890
 -0.7496  -0.6846  -0.6824  -0.6224  -0.6100  -0.5549  -0.5219  -0.4664
 -0.4628  -0.4578  -0.4477  -0.4017  -0.3981  -0.3904  -0.3875  -0.3583
 -0.3568  -0.3432  -0.3368  -0.3209  -0.3205  -0.3044  -0.2915  -0.2831
 -0.2652  -0.2625  -0.2587
 -- Virtual --
 -0.1056  -0.0701  -0.0699  -0.0559  -0.0420  -0.0202  -0.0019   0.0105
  0.0135   0.0244   0.0317   0.0426   0.0468   0.0539   0.0644   0.0667
  0.0673   0.0691   0.0737   0.0750   0.0864   0.0870   0.0985   0.0997
  0.1034   0.1092   0.1102   0.1177   0.1369   0.1410   0.1442   0.1540
  0.1630   0.1646   0.1658   0.1702   0.1808   0.1845   0.1886   0.1902
  0.2073   0.2108   0.2110   0.2182   0.2215   0.2263   0.2388   0.2488
  0.2493   0.2644   0.2677   0.2684   0.2862   0.2869   0.2947   0.3048
  0.3714   0.3777   0.3784   0.3841   0.3892   0.3911   0.3982   0.4134
  0.4184   0.4211   0.4335   0.4352   0.4392   0.4451   0.4467   0.4671
  0.4710   0.4715   0.4739   0.4896   0.5007   0.5037   0.5083   0.5127
  0.5335   0.5344   0.5481   0.5546   0.5547   0.5573   0.5624   0.5760
  0.5762   0.5850   0.6077   0.6147   0.6176   0.6289   0.6665   0.6774
  0.7043   0.7132   0.7147   0.7256   0.7432   0.7577   0.7643   0.7771
  0.8133   0.8235   0.8282   0.8387   0.8389   0.8419   0.8435   0.8486
  0.8668   0.8769   0.8951   0.9169   0.9206   0.9407   0.9420   0.9435
  0.9494   1.0269   1.0498   1.0553   1.0558   1.0984   1.1551   1.1690
  1.1779   1.2004   1.2214   1.2276   1.2400   1.2603   1.2808   1.3310
  1.3567   1.3697   1.4030   1.4198   1.4241   1.4700   1.4707   1.4739
  1.4832   1.5656   1.5894   1.5979   1.7224   1.7299   1.7484   1.7706
  1.8135   1.8190   1.8416   1.8439   1.9054   2.0023   2.0242   2.0329
  2.0463   2.1195   2.1286   2.1503   2.2156   2.2285   2.2427   2.2499
  2.2603   2.2622   2.2735   2.3116   2.3136   2.4157   2.4586   2.4743
  2.5574   2.5602   2.5725   2.7123   2.7160   2.8140   2.8218   2.8276
  2.9398   2.9628   3.0368   3.0573   3.0679   3.1721   3.1920   3.4042
  3.4158   3.6279   3.8122   3.8388   3.9487   3.9609   3.9864   3.9883
  3.9920   4.0091   4.0157   4.0256   4.0483   4.0662   4.0717   4.0972
  4.1171   4.1555   4.2302   4.2561   4.2746   4.2857   4.4001   4.4043
  4.4618   4.5465   4.7918   6.0135   6.0337   6.0958   6.1195   6.1377
  6.1685   6.7099   6.7807   7.5442   7.5611   7.6548   7.6727   7.7349
  7.7436   9.7459   9.7875  23.1806  23.7548  23.7636  23.9096  23.9188
 23.9904  25.8059  25.8250  26.1604  26.1892  26.6092  26.6196  27.8906
 27.9371  28.3498  28.3655  28.4085  28.4128  28.4279  28.4376  28.5242
 28.5280  28.5478  28.5500  28.5569  28.5574  28.6160  28.6182  28.7219
 28.7275  47.9673  48.0287 127.8892 127.9011 127.9384 127.9528 127.9654
127.9770 151.6812 151.7204 215.7353 215.7841 289.7410 289.7576 289.8508
289.8718 289.9600 289.96741020.77551020.85261901.84531901.8860
 --------------------------------------------------------------

          Ground-State Mulliken Net Atomic Charges

     Atom                 Charge (a.u.)
  ----------------------------------------
      1 C                     0.172865
      2 C                    -0.496875
      3 C                     0.167586
      4 C                    -0.028190
      5 C                    -0.644865
      6 C                    -0.030064
      7 Cl                    0.570137
      8 Br                   -0.217154
      9 Cl                    0.568597
     10 I                     0.110061
     11 Br                   -0.280754
     12 I                     0.108654
  ----------------------------------------
  Sum of atomic charges =     0.000000

 -----------------------------------------------------------------
                    Cartesian Multipole Moments
 -----------------------------------------------------------------
    Charge (ESU x 10^10)
                -0.0000
    Dipole Moment (Debye)
         X       0.3896      Y       0.0000      Z      -0.2287
       Tot       0.4517
    Quadrupole Moments (Debye-Ang)
        XX    -146.2994     XY       0.0000     YY    -153.9960
        XZ       0.2331     YZ       0.0000     ZZ    -147.2397
    Octopole Moments (Debye-Ang^2)
       XXX    -670.4935    XXY       0.0000    XYY    -238.8680
       YYY       0.0000    XXZ     -60.7092    XYZ       0.0000
       YYZ     -77.0865    XZZ    -223.3815    YZZ       0.0000
       ZZZ    -242.7127
    Hexadecapole Moments (Debye-Ang^3)
      XXXX   -6009.7079   XXXY       0.0000   XXYY   -1121.1821
      XYYY       0.0000   YYYY    -195.7470   XXXZ    -419.0255
      XXYZ       0.0000   XYYZ    -169.2017   YYYZ       0.0000
      XXZZ   -1733.6694   XYZZ       0.0000   YYZZ    -846.2702
      XZZZ    -499.2948   YZZZ       0.0000   ZZZZ   -4542.5925
 -----------------------------------------------------------------
 Calculating analytic gradient of the SCF energy
 Gradient of SCF Energy
            1           2           3           4           5           6
    1  -0.0002327   0.0002360  -0.0000692  -0.0000096  -0.0000367   0.0000806
    2  -0.0000000  -0.0000000   0.0000000  -0.0000000  -0.0000000   0.0000000
    3  -0.0000099  -0.0000841   0.0001612  -0.0001699  -0.0000414   0.0001332
            7           8           9          10          11          12
    1   0.0000535   0.0000974  -0.0000413   0.0000360   0.0000241  -0.0001381
    2   0.0000000   0.0000000   0.0000000  -0.0000000  -0.0000000  -0.0000000
    3   0.0001670   0.0000612  -0.0001087  -0.0001824   0.0000162   0.0000576
 Max gradient component =       2.360E-04
 RMS gradient           =       9.419E-05
 Gradient time:  CPU 86.87 s  wall 21.83 s
 Geometry Optimization Parameters
   NAtoms,    NIC,     NZ,  NCons,   NDum,   NFix, NCnnct, MaxDiis
       12      78      12       0       0       0       0       0

 Cartesian Hessian Update
 Hessian updated using BFGS update


** GEOMETRY OPTIMIZATION IN DELOCALIZED INTERNAL COORDINATES **
   Searching for a Minimum

   Optimization Cycle:   5

                       Coordinates (Angstroms)
     ATOM                X               Y               Z
      1  C        -0.0020037260    0.0000000000   -0.0053892673
      2  C        -0.0034313877    0.0000000000    1.3964016617
      3  C         1.2122109214    0.0000000000    2.0941190817
      4  C         2.4316383660    0.0000000000    1.3983306500
      5  C         2.4239145062    0.0000000000   -0.0062995535
      6  C         1.2096755887    0.0000000000   -0.7149932015
      7  Cl       -1.5202464872    0.0000000000   -0.8521624460
      8  Br       -1.6478345445    0.0000000000    2.3480830396
      9  Cl        1.1884667214    0.0000000000    3.8322408914
     10  I         4.2610452199    0.0000000000    2.4996745528
     11  Br        4.0732716921    0.0000000000   -0.9559231873
     12  I         1.1787941508    0.0000000000   -2.8440822217
   Point Group: c1    Number of degrees of freedom:    30


   Energy is -20136.420869923

 Hessian updated using BFGS update

 17 Hessian modes will be used to form the next step
  Hessian Eigenvalues:
     0.123102    0.128041    0.183604    0.201824    0.204784    0.247936
     0.249928    0.277452    0.299666    0.334836    0.408119    0.427832
     0.444754    0.461950    0.464880    0.506863    0.614643

 Minimum search - taking simple RFO step
 Searching for Lamda that Minimizes Along All modes
 Value Taken    Lamda =  -0.00000122
 Step Taken.  Stepsize is  0.002141

                             Maximum     Tolerance    Cnvgd?
         Gradient           0.000341      0.000300      NO
         Displacement       0.001011      0.001200     YES
         Energy change     -0.000002      0.000001      NO


 New Cartesian Coordinates Obtained by Inverse Iteration

 Displacement from previous Coordinates is:  0.003886
 ----------------------------------------------------------------
             Standard Nuclear Orientation (Angstroms)
    I     Atom           X                Y                Z
 ----------------------------------------------------------------
    1      C      -0.0020666735     0.0000000000    -0.0053563630
    2      C      -0.0038272610     0.0000000000     1.3966729777
    3      C       1.2122328575     0.0000000000     2.0941590355
    4      C       2.4317001944     0.0000000000     1.3984687547
    5      C       2.4237581965     0.0000000000    -0.0062626910
    6      C       1.2095371315     0.0000000000    -0.7151612594
    7      Cl     -1.5203327285     0.0000000000    -0.8526895590
    8      Br     -1.6483945483     0.0000000000     2.3483593785
    9      Cl      1.1894688076     0.0000000000     3.8325622137
   10      I       4.2611783296     0.0000000000     2.5003867882
   11      Br      4.0726814863     0.0000000000    -0.9565149439
   12      I       1.1795652290     0.0000000000    -2.8446243319
 ----------------------------------------------------------------
 Nuclear Repulsion Energy =        3392.30163563 hartrees
 There are      123 alpha and      123 beta electrons
 Applying Cartesian multipole field
    Component          Value
    ---------          -----
     (2,0,0)        1.00000E-11
     (0,2,0)        2.00000E-11
     (0,0,2)       -3.00000E-11
 Nucleus-field energy     =    -0.0000000727 hartrees
 Requested basis set is 6-311++G(d,p)
 There are 148 shells and 412 basis functions
 A cutoff of  1.0D-11 yielded   6710 shell pairs
 There are     58548 function pairs (     64941 Cartesian)
 Smallest overlap matrix eigenvalue = 4.39E-07

 Q-Chem warning in module stvman/mkSTV.C, line 318:

 Overlap eigenvalue is smaller than square root of threshold
 Use THRESH >= 12 to get rid of this warning

 Linear dependence detected in AO basis
 Tighter screening thresholds may be required for diffuse basis sets
 Use S2THRESH > 14 and THRESH = 14 in case of SCF convergence issues
 Number of orthogonalized atomic orbitals = 410
 Maximum deviation from orthogonality = 3.892E-10
 Guess MOs from SCF MO coefficient file

 -----------------------------------------------------------------------
  General SCF calculation program by
  Eric Jon Sundstrom, Paul Horn, Yuezhi Mao, Dmitri Zuev, Alec White,
  David Stuck, Shaama M.S., Shane Yost, Joonho Lee, David Small,
  Daniel Levine, Susi Lehtola, Hugh Burton, Evgeny Epifanovsky,
  Bang C. Huynh
 -----------------------------------------------------------------------
 Exchange:     0.2000 Hartree-Fock + 0.0800 Slater + 0.7200 B88
 Correlation:  0.1900 VWN1RPA + 0.8100 LYP
 Using SG-1 standard quadrature grid
 using 4 threads for integral computing
 -------------------------------------------------------
 OpenMP Integral computing Module                
 Release: version 2.0, May 2017, Q-Chem Inc. Pleasanton 
 -------------------------------------------------------
 A restricted SCF calculation will be
 performed using DIIS
 SCF converges when DIIS error is below 1.0e-08
 ---------------------------------------
  Cycle       Energy         DIIS error
 ---------------------------------------
    1  -20136.4208696426      7.25e-06  
    2  -20136.4208703152      2.05e-06  
    3  -20136.4208700925      3.72e-06  
    4  -20136.4208704076      3.68e-07  
    5  -20136.4208704100      1.26e-07  
    6  -20136.4208704116      6.99e-08  
    7  -20136.4208704104      2.04e-08  
    8  -20136.4208704088      5.82e-09  Convergence criterion met
 ---------------------------------------
 SCF time:   CPU 153.72s  wall 40.00s 
 SCF   energy in the final basis set =   -20136.4208704088
 Total energy in the final basis set =   -20136.4208704088

 --------------------------------------------------------------

                    Orbital Energies (a.u.)
 --------------------------------------------------------------

 Alpha MOs
 -- Occupied --
*****************-482.8574-482.8571-176.3204-176.3203-165.7243-165.7242
********-165.7219-165.7218-165.7217-101.5833-101.5832 -62.5102 -62.5100
-56.3310 -56.3308 -56.3268 -56.3266 -56.3264 -56.3263 -35.8168 -35.8167
-31.3104 -31.3103 -31.3040 -31.3039 -31.3035 -31.3034 -22.9608 -22.9606
-22.9594 -22.9592 -22.9590 -22.9589 -22.9546 -22.9546 -22.9544 -22.9544
-10.2898 -10.2897 -10.2841 -10.2807 -10.2724 -10.2724  -9.4982  -9.4982
 -8.7191  -8.7190  -7.2632  -7.2630  -7.2531  -7.2530  -7.2522  -7.2521
 -6.5514  -6.5511  -6.5375  -6.5375  -6.5365  -6.5364  -6.3662  -6.3661
 -4.7793  -4.7792  -4.7639  -4.7637  -4.7628  -4.7627  -2.6621  -2.6618
 -2.6585  -2.6583  -2.6576  -2.6575  -2.6466  -2.6465  -2.6465  -2.6464
 -2.0450  -2.0447  -2.0404  -2.0404  -2.0396  -2.0395  -2.0263  -2.0261
 -2.0261  -2.0259  -0.9581  -0.9130  -0.8875  -0.8441  -0.8161  -0.7890
 -0.7496  -0.6846  -0.6823  -0.6224  -0.6100  -0.5548  -0.5219  -0.4663
 -0.4627  -0.4578  -0.4476  -0.4017  -0.3981  -0.3904  -0.3875  -0.3582
 -0.3568  -0.3432  -0.3368  -0.3209  -0.3205  -0.3045  -0.2915  -0.2831
 -0.2652  -0.2625  -0.2587
 -- Virtual --
 -0.1057  -0.0701  -0.0700  -0.0560  -0.0420  -0.0202  -0.0019   0.0104
  0.0134   0.0244   0.0316   0.0426   0.0468   0.0539   0.0644   0.0667
  0.0673   0.0691   0.0737   0.0750   0.0864   0.0870   0.0984   0.0996
  0.1034   0.1092   0.1102   0.1177   0.1369   0.1410   0.1441   0.1540
  0.1630   0.1646   0.1658   0.1701   0.1807   0.1845   0.1886   0.1902
  0.2072   0.2108   0.2110   0.2182   0.2214   0.2263   0.2388   0.2488
  0.2493   0.2644   0.2677   0.2684   0.2862   0.2869   0.2947   0.3047
  0.3714   0.3777   0.3784   0.3842   0.3891   0.3911   0.3982   0.4133
  0.4183   0.4211   0.4335   0.4352   0.4392   0.4451   0.4467   0.4671
  0.4710   0.4715   0.4738   0.4896   0.5006   0.5037   0.5083   0.5126
  0.5335   0.5343   0.5481   0.5547   0.5548   0.5573   0.5625   0.5759
  0.5762   0.5848   0.6076   0.6146   0.6176   0.6289   0.6665   0.6773
  0.7043   0.7131   0.7146   0.7255   0.7432   0.7576   0.7643   0.7771
  0.8133   0.8235   0.8283   0.8387   0.8389   0.8417   0.8435   0.8486
  0.8667   0.8769   0.8952   0.9169   0.9204   0.9406   0.9420   0.9434
  0.9493   1.0268   1.0497   1.0552   1.0558   1.0982   1.1552   1.1689
  1.1778   1.2003   1.2212   1.2276   1.2400   1.2603   1.2808   1.3306
  1.3567   1.3696   1.4031   1.4202   1.4241   1.4699   1.4706   1.4738
  1.4829   1.5655   1.5892   1.5979   1.7223   1.7298   1.7483   1.7706
  1.8133   1.8189   1.8416   1.8437   1.9053   2.0023   2.0241   2.0328
  2.0462   2.1194   2.1285   2.1502   2.2153   2.2283   2.2427   2.2497
  2.2601   2.2622   2.2733   2.3115   2.3133   2.4156   2.4585   2.4742
  2.5572   2.5601   2.5725   2.7123   2.7159   2.8138   2.8218   2.8275
  2.9397   2.9627   3.0367   3.0570   3.0676   3.1719   3.1917   3.4041
  3.4155   3.6276   3.8120   3.8387   3.9487   3.9609   3.9864   3.9882
  3.9920   4.0091   4.0156   4.0255   4.0483   4.0662   4.0716   4.0972
  4.1171   4.1554   4.2301   4.2560   4.2746   4.2856   4.4001   4.4043
  4.4617   4.5463   4.7915   6.0134   6.0337   6.0958   6.1195   6.1377
  6.1683   6.7098   6.7807   7.5442   7.5611   7.6547   7.6727   7.7348
  7.7436   9.7458   9.7874  23.1806  23.7547  23.7631  23.9094  23.9182
 23.9899  25.8059  25.8250  26.1602  26.1890  26.6088  26.6188  27.8905
 27.9370  28.3498  28.3655  28.4085  28.4127  28.4278  28.4375  28.5241
 28.5280  28.5477  28.5499  28.5569  28.5574  28.6160  28.6182  28.7218
 28.7275  47.9673  48.0286 127.8891 127.9011 127.9383 127.9528 127.9654
127.9769 151.6812 151.7203 215.7351 215.7840 289.7410 289.7576 289.8507
289.8718 289.9600 289.96731020.77541020.85251901.84521901.8859
 --------------------------------------------------------------

          Ground-State Mulliken Net Atomic Charges

     Atom                 Charge (a.u.)
  ----------------------------------------
      1 C                     0.173494
      2 C                    -0.495689
      3 C                     0.167303
      4 C                    -0.027426
      5 C                    -0.646616
      6 C                    -0.030850
      7 Cl                    0.570111
      8 Br                   -0.217005
      9 Cl                    0.568642
     10 I                     0.110133
     11 Br                   -0.280831
     12 I                     0.108733
  ----------------------------------------
  Sum of atomic charges =     0.000000

 -----------------------------------------------------------------
                    Cartesian Multipole Moments
 -----------------------------------------------------------------
    Charge (ESU x 10^10)
                -0.0000
    Dipole Moment (Debye)
         X       0.3905      Y       0.0000      Z      -0.2289
       Tot       0.4527
    Quadrupole Moments (Debye-Ang)
        XX    -146.3013     XY       0.0000     YY    -153.9996
        XZ       0.2296     YZ      -0.0000     ZZ    -147.2310
    Octopole Moments (Debye-Ang^2)
       XXX    -670.5748    XXY       0.0000    XYY    -238.8831
       YYY       0.0000    XXZ     -60.6845    XYZ       0.0000
       YYZ     -77.0885    XZZ    -223.3278    YZZ       0.0000
       ZZZ    -242.7331
    Hexadecapole Moments (Debye-Ang^3)
      XXXX   -6010.3894   XXXY       0.0000   XXYY   -1121.2523
      XYYY       0.0000   YYYY    -195.7551   XXXZ    -418.9986
      XXYZ       0.0000   XYYZ    -169.2231   YYYZ      -0.0000
      XXZZ   -1733.6937   XYZZ       0.0000   YYZZ    -846.5658
      XZZZ    -499.2903   YZZZ      -0.0000   ZZZZ   -4544.1119
 -----------------------------------------------------------------
 Calculating analytic gradient of the SCF energy
 Gradient of SCF Energy
            1           2           3           4           5           6
    1  -0.0001030   0.0000369   0.0000493   0.0000165  -0.0000406   0.0000241
    2  -0.0000000  -0.0000000   0.0000000  -0.0000000  -0.0000000   0.0000000
    3  -0.0000209   0.0000210   0.0000748  -0.0000710  -0.0000320   0.0000182
            7           8           9          10          11          12
    1  -0.0000286  -0.0000184   0.0000868   0.0000837  -0.0000631  -0.0000437
    2   0.0000000   0.0000000   0.0000000   0.0000000  -0.0000000  -0.0000000
    3   0.0000761   0.0001042  -0.0000032  -0.0000506  -0.0000680  -0.0000486
 Max gradient component =       1.042E-04
 RMS gradient           =       4.642E-05
 Gradient time:  CPU 87.05 s  wall 21.87 s
 Geometry Optimization Parameters
   NAtoms,    NIC,     NZ,  NCons,   NDum,   NFix, NCnnct, MaxDiis
       12      78      12       0       0       0       0       0

 Cartesian Hessian Update
 Hessian updated using BFGS update


** GEOMETRY OPTIMIZATION IN DELOCALIZED INTERNAL COORDINATES **
   Searching for a Minimum

   Optimization Cycle:   6

                       Coordinates (Angstroms)
     ATOM                X               Y               Z
      1  C        -0.0020666735    0.0000000000   -0.0053563630
      2  C        -0.0038272610    0.0000000000    1.3966729777
      3  C         1.2122328575    0.0000000000    2.0941590355
      4  C         2.4317001944    0.0000000000    1.3984687547
      5  C         2.4237581965    0.0000000000   -0.0062626910
      6  C         1.2095371315    0.0000000000   -0.7151612594
      7  Cl       -1.5203327285    0.0000000000   -0.8526895590
      8  Br       -1.6483945483    0.0000000000    2.3483593785
      9  Cl        1.1894688076    0.0000000000    3.8325622137
     10  I         4.2611783296    0.0000000000    2.5003867882
     11  Br        4.0726814863    0.0000000000   -0.9565149439
     12  I         1.1795652290    0.0000000000   -2.8446243319
   Point Group: c1    Number of degrees of freedom:    30


   Energy is -20136.420870409

 Hessian updated using BFGS update

 18 Hessian modes will be used to form the next step
  Hessian Eigenvalues:
     0.123375    0.139543    0.167131    0.202122    0.209631    0.244751
     0.249932    0.258582    0.285585    0.301285    0.334844    0.414625
     0.427004    0.456448    0.464880    0.483115    0.534480    0.592764

 Minimum search - taking simple RFO step
 Searching for Lamda that Minimizes Along All modes
 Value Taken    Lamda =   0.00000000
 Step Taken.  Stepsize is  0.000733

                             Maximum     Tolerance    Cnvgd?
         Gradient           0.000140      0.000300     YES
         Displacement       0.000382      0.001200     YES
         Energy change     -0.000000      0.000001     YES


                       Distance Matrix (Angstroms)
             C (  1)   C (  2)   C (  3)   C (  4)   C (  5)   C (  6)
   C (  2)  1.402030
   C (  3)  2.425384  1.401888
   C (  4)  2.809617  2.435528  1.403954
   C (  5)  2.425825  2.803819  2.424781  1.404754
   C (  6)  1.404210  2.435590  2.809322  2.441539  1.406012
   Cl(  7)  1.738708  2.712825  4.018810  4.548217  4.033893  2.733332
   Br(  8)  2.872346  1.900081  2.871900  4.189208  4.703900  4.189622
   Cl(  9)  4.018629  2.712473  1.738552  2.732755  4.032375  4.547768
   I ( 10)  4.945099  4.405503  3.075888  2.135700  3.107958  4.433087
   Br( 11)  4.184289  4.706954  4.181959  2.870325  1.903136  2.873299
   I ( 12)  3.075337  4.403297  4.938891  4.423989  3.099083  2.129674
             Cl(  7)   Br(  8)   Cl(  9)   I ( 10)   Br( 11)
   Br(  8)  3.203610
   Cl(  9)  5.412449  3.202550
   I ( 10)  6.683486  5.911528  3.348147
   Br( 11)  5.593978  6.607035  5.590007  3.462037
   I ( 12)  3.355183  5.913073  6.677194  6.169723  3.454718

 Final energy is   -20136.420870408754     


 ******************************
 **  OPTIMIZATION CONVERGED  **
 ******************************

                       Coordinates (Angstroms)
     ATOM                X               Y               Z
      1  C        -0.0020666735    0.0000000000   -0.0053563630
      2  C        -0.0038272610    0.0000000000    1.3966729777
      3  C         1.2122328575    0.0000000000    2.0941590355
      4  C         2.4317001944    0.0000000000    1.3984687547
      5  C         2.4237581965    0.0000000000   -0.0062626910
      6  C         1.2095371315    0.0000000000   -0.7151612594
      7  Cl       -1.5203327285    0.0000000000   -0.8526895590
      8  Br       -1.6483945483    0.0000000000    2.3483593785
      9  Cl        1.1894688076    0.0000000000    3.8325622137
     10  I         4.2611783296    0.0000000000    2.5003867882
     11  Br        4.0726814863    0.0000000000   -0.9565149439
     12  I         1.1795652290    0.0000000000   -2.8446243319

Z-matrix Print:
$molecule
0 1
I 
C  1 2.129674
C  2 1.404210 1 119.557063
C  3 1.402030 2 120.435389 1 -180.000000 0
C  4 1.401888 3 119.765002 2 -0.000000 0
C  5 1.403954 4 120.458852 3 -0.000000 0
C  6 1.404754 5 119.380264 4 -0.000000 0
Cl 5 1.738552 4 119.086716 3 -180.000000 0
Cl 3 1.738708 2 120.470993 1 -0.000000 0
Br 4 1.900081 3 120.129271 2 -180.000000 0
Br 7 1.903136 6 119.630335 5 -180.000000 0
I  6 2.135700 5 119.234711 4 -180.000000 0
$end


 --------------------------------------------------------------

                    Orbital Energies (a.u.)
 --------------------------------------------------------------

 Alpha MOs
 -- Occupied --
*****************-482.8574-482.8571-176.3204-176.3203-165.7243-165.7242
********-165.7219-165.7218-165.7217-101.5833-101.5832 -62.5102 -62.5100
-56.3310 -56.3308 -56.3268 -56.3266 -56.3264 -56.3263 -35.8168 -35.8167
-31.3104 -31.3103 -31.3040 -31.3039 -31.3035 -31.3034 -22.9608 -22.9606
-22.9594 -22.9592 -22.9590 -22.9589 -22.9546 -22.9546 -22.9544 -22.9544
-10.2898 -10.2897 -10.2841 -10.2807 -10.2724 -10.2724  -9.4982  -9.4982
 -8.7191  -8.7190  -7.2632  -7.2630  -7.2531  -7.2530  -7.2522  -7.2521
 -6.5514  -6.5511  -6.5375  -6.5375  -6.5365  -6.5364  -6.3662  -6.3661
 -4.7793  -4.7792  -4.7639  -4.7637  -4.7628  -4.7627  -2.6621  -2.6618
 -2.6585  -2.6583  -2.6576  -2.6575  -2.6466  -2.6465  -2.6465  -2.6464
 -2.0450  -2.0447  -2.0404  -2.0404  -2.0396  -2.0395  -2.0263  -2.0261
 -2.0261  -2.0259  -0.9581  -0.9130  -0.8875  -0.8441  -0.8161  -0.7890
 -0.7496  -0.6846  -0.6823  -0.6224  -0.6100  -0.5548  -0.5219  -0.4663
 -0.4627  -0.4578  -0.4476  -0.4017  -0.3981  -0.3904  -0.3875  -0.3582
 -0.3568  -0.3432  -0.3368  -0.3209  -0.3205  -0.3045  -0.2915  -0.2831
 -0.2652  -0.2625  -0.2587
 -- Virtual --
 -0.1057  -0.0701  -0.0700  -0.0560  -0.0420  -0.0202  -0.0019   0.0104
  0.0134   0.0244   0.0316   0.0426   0.0468   0.0539   0.0644   0.0667
  0.0673   0.0691   0.0737   0.0750   0.0864   0.0870   0.0984   0.0996
  0.1034   0.1092   0.1102   0.1177   0.1369   0.1410   0.1441   0.1540
  0.1630   0.1646   0.1658   0.1701   0.1807   0.1845   0.1886   0.1902
  0.2072   0.2108   0.2110   0.2182   0.2214   0.2263   0.2388   0.2488
  0.2493   0.2644   0.2677   0.2684   0.2862   0.2869   0.2947   0.3047
  0.3714   0.3777   0.3784   0.3842   0.3891   0.3911   0.3982   0.4133
  0.4183   0.4211   0.4335   0.4352   0.4392   0.4451   0.4467   0.4671
  0.4710   0.4715   0.4738   0.4896   0.5006   0.5037   0.5083   0.5126
  0.5335   0.5343   0.5481   0.5547   0.5548   0.5573   0.5625   0.5759
  0.5762   0.5848   0.6076   0.6146   0.6176   0.6289   0.6665   0.6773
  0.7043   0.7131   0.7146   0.7255   0.7432   0.7576   0.7643   0.7771
  0.8133   0.8235   0.8283   0.8387   0.8389   0.8417   0.8435   0.8486
  0.8667   0.8769   0.8952   0.9169   0.9204   0.9406   0.9420   0.9434
  0.9493   1.0268   1.0497   1.0552   1.0558   1.0982   1.1552   1.1689
  1.1778   1.2003   1.2212   1.2276   1.2400   1.2603   1.2808   1.3306
  1.3567   1.3696   1.4031   1.4202   1.4241   1.4699   1.4706   1.4738
  1.4829   1.5655   1.5892   1.5979   1.7223   1.7298   1.7483   1.7706
  1.8133   1.8189   1.8416   1.8437   1.9053   2.0023   2.0241   2.0328
  2.0462   2.1194   2.1285   2.1502   2.2153   2.2283   2.2427   2.2497
  2.2601   2.2622   2.2733   2.3115   2.3133   2.4156   2.4585   2.4742
  2.5572   2.5601   2.5725   2.7123   2.7159   2.8138   2.8218   2.8275
  2.9397   2.9627   3.0367   3.0570   3.0676   3.1719   3.1917   3.4041
  3.4155   3.6276   3.8120   3.8387   3.9487   3.9609   3.9864   3.9882
  3.9920   4.0091   4.0156   4.0255   4.0483   4.0662   4.0716   4.0972
  4.1171   4.1554   4.2301   4.2560   4.2746   4.2856   4.4001   4.4043
  4.4617   4.5463   4.7915   6.0134   6.0337   6.0958   6.1195   6.1377
  6.1683   6.7098   6.7807   7.5442   7.5611   7.6547   7.6727   7.7348
  7.7436   9.7458   9.7874  23.1806  23.7547  23.7631  23.9094  23.9182
 23.9899  25.8059  25.8250  26.1602  26.1890  26.6088  26.6188  27.8905
 27.9370  28.3498  28.3655  28.4085  28.4127  28.4278  28.4375  28.5241
 28.5280  28.5477  28.5499  28.5569  28.5574  28.6160  28.6182  28.7218
 28.7275  47.9673  48.0286 127.8891 127.9011 127.9383 127.9528 127.9654
127.9769 151.6812 151.7203 215.7351 215.7840 289.7410 289.7576 289.8507
289.8718 289.9600 289.96731020.77541020.85251901.84521901.8859
 --------------------------------------------------------------

          Ground-State Mulliken Net Atomic Charges

     Atom                 Charge (a.u.)
  ----------------------------------------
      1 C                     0.173494
      2 C                    -0.495689
      3 C                     0.167303
      4 C                    -0.027426
      5 C                    -0.646616
      6 C                    -0.030850
      7 Cl                    0.570111
      8 Br                   -0.217005
      9 Cl                    0.568642
     10 I                     0.110133
     11 Br                   -0.280831
     12 I                     0.108733
  ----------------------------------------
  Sum of atomic charges =     0.000000

 -----------------------------------------------------------------
                    Cartesian Multipole Moments
 -----------------------------------------------------------------
    Charge (ESU x 10^10)
                -0.0000
    Dipole Moment (Debye)
         X       0.3905      Y       0.0000      Z      -0.2289
       Tot       0.4527
    Quadrupole Moments (Debye-Ang)
        XX    -146.3013     XY       0.0000     YY    -153.9996
        XZ       0.2296     YZ      -0.0000     ZZ    -147.2310
    Octopole Moments (Debye-Ang^2)
       XXX    -670.5748    XXY       0.0000    XYY    -238.8831
       YYY       0.0000    XXZ     -60.6845    XYZ       0.0000
       YYZ     -77.0885    XZZ    -223.3278    YZZ       0.0000
       ZZZ    -242.7331
    Hexadecapole Moments (Debye-Ang^3)
      XXXX   -6010.3894   XXXY       0.0000   XXYY   -1121.2523
      XYYY       0.0000   YYYY    -195.7551   XXXZ    -418.9986
      XXYZ       0.0000   XYYZ    -169.2231   YYYZ      -0.0000
      XXZZ   -1733.6937   XYZZ       0.0000   YYZZ    -846.5658
      XZZZ    -499.2903   YZZZ      -0.0000   ZZZZ   -4544.1119
 -----------------------------------------------------------------
Archival summary:
1\1\garfield\OPT\ProcedureUnspecified\BasisUnspecified\2r2l26\taweetha\SatNov3013:34:222019SatNov3013:34:222019\0\\#,OPT,ProcedureUnspecified,BasisUnspecified,\\0,1\I\C,1,2.12967\C,2,1.40421,1,119.557\C,3,1.40203,2,120.435,1,-180,0\C,4,1.40189,3,119.765,2,-0,0\C,5,1.40395,4,120.459,3,-0,0\C,6,1.40475,5,119.38,4,-0,0\Cl,5,1.73855,4,119.087,3,-180,0\Cl,3,1.73871,2,120.471,1,-0,0\Br,4,1.90008,3,120.129,2,-180,0\Br,7,1.90314,6,119.63,5,-180,0\I,6,2.1357,5,119.235,4,-180,0\\\@

 Total job time:  458.88s(wall), 1748.37s(cpu) 
 Sat Nov 30 13:34:22 2019

        *************************************************************
        *                                                           *
        *  Thank you very much for using Q-Chem.  Have a nice day.  *
        *                                                           *
        *************************************************************


 
User input: 2 of 2 
 
                  Welcome to Q-Chem
     A Quantum Leap Into The Future Of Chemistry


 Q-Chem 5.2 (devel), Q-Chem, Inc., Pleasanton, CA (2019)

 Yihan Shao,  Zhengting Gan,  E. Epifanovsky,  A. T. B. Gilbert,  M. Wormit,  
 J. Kussmann,  A. W. Lange,  A. Behn,  Jia Deng,  Xintian Feng,  D. Ghosh,  
 M. Goldey,  P. R. Horn,  L. D. Jacobson,  I. Kaliman,  T. Kus,  A. Landau,  
 Jie Liu,  E. I. Proynov,  R. M. Richard,  R. P. Steele,  E. J. Sundstrom,  
 H. L. Woodcock III,  P. M. Zimmerman,  D. Zuev,  B. Albrecht,  E. Alguire,  
 S. A. Baeppler,  D. Barton,  Z. Benda,  Y. A. Bernard,  E. J. Berquist,  
 K. B. Bravaya,  H. Burton,  D. Casanova,  Chun-Min Chang,  Yunqing Chen,  
 A. Chien,  K. D. Closser,  M. P. Coons,  S. Coriani,  S. Dasgupta,  
 A. L. Dempwolff,  M. Diedenhofen,  Hainam Do,  R. G. Edgar,  Po-Tung Fang,  
 S. Faraji,  S. Fatehi,  Qingguo Feng,  K. D. Fenk,  J. Fosso-Tande,  
 J. Gayvert,  Qinghui Ge,  A. Ghysels,  G. Gidofalvi,  J. Gomes,  
 J. Gonthier,  A. Gunina,  D. Hait,  M. W. D. Hanson-Heine,  
 P. H. P. Harbach,  A. W. Hauser,  M. F. Herbst,  J. E. Herr,  
 E. G. Hohenstein,  Z. C. Holden,  Kerwin Hui,  B. C. Huynh,  T.-C. Jagau,  
 Hyunjun Ji,  B. Kaduk,  K. Khistyaev,  Jaehoon Kim,  P. Klunzinger,  K. Koh,  
 D. Kosenkov,  L. Koulias,  T. Kowalczyk,  C. M. Krauter,  A. Kunitsa,  
 Ka Un Lao,  A. Laurent,  K. V. Lawler,  Joonho Lee,  D. Lefrancois,  
 S. Lehtola,  D. S. Levine,  Yi-Pei Li,  You-Sheng Lin,  Fenglai Liu,  
 E. Livshits,  A. Luenser,  P. Manohar,  E. Mansoor,  S. F. Manzer,  
 Shan-Ping Mao,  Yuezhi Mao,  N. Mardirossian,  A. V. Marenich,  
 T. Markovich,  L. A. Martinez-Martinez,  S. A. Maurer,  N. J. Mayhall,  
 S. C. McKenzie,  J.-M. Mewes,  P. Morgante,  A. F. Morrison,  
 J. W. Mullinax,  K. Nanda,  T. S. Nguyen-Beck,  R. Olivares-Amaya,  
 J. A. Parkhill,  Zheng Pei,  T. M. Perrine,  F. Plasser,  P. Pokhilko,  
 S. Prager,  A. Prociuk,  E. Ramos,  D. R. Rehn,  F. Rob,  M. Scheurer,  
 M. Schneider,  N. Sergueev,  S. M. Sharada,  S. Sharma,  D. W. Small,  
 T. Stauch,  T. Stein,  Yu-Chuan Su,  A. J. W. Thom,  A. Tkatchenko,  
 T. Tsuchimochi,  N. M. Tubman,  L. Vogt,  M. L. Vidal,  O. Vydrov,  
 M. A. Watson,  J. Wenzel,  M. de Wergifosse,  T. A. Wesolowski,  A. White,  
 J. Witte,  A. Yamada,  Jun Yang,  K. Yao,  S. Yeganeh,  S. R. Yost,  
 Zhi-Qiang You,  A. Zech,  Igor Ying Zhang,  Xing Zhang,  Yan Zhao,  
 Ying Zhu,  B. R. Brooks,  G. K. L. Chan,  C. J. Cramer,  M. S. Gordon,  
 W. J. Hehre,  A. Klamt,  M. W. Schmidt,  C. D. Sherrill,  D. G. Truhlar,  
 A. Aspuru-Guzik,  R. Baer,  A. T. Bell,  N. A. Besley,  Jeng-Da Chai,  
 A. E. DePrince, III,  R. A. DiStasio Jr.,  A. Dreuw,  B. D. Dunietz,  
 T. R. Furlani,  Chao-Ping Hsu,  Yousung Jung,  Jing Kong,  D. S. Lambrecht,  
 WanZhen Liang,  C. Ochsenfeld,  V. A. Rassolov,  L. V. Slipchenko,  
 J. E. Subotnik,  T. Van Voorhis,  J. M. Herbert,  A. I. Krylov,  
 P. M. W. Gill,  M. Head-Gordon

 Contributors to earlier versions of Q-Chem not listed above: 
 R. D. Adamson,  B. Austin,  J. Baker,  G. J. O. Beran,  K. Brandhorst,  
 S. T. Brown,  E. F. C. Byrd,  A. K. Chakraborty,  C.-L. Cheng,  
 Siu Hung Chien,  D. M. Chipman,  D. L. Crittenden,  H. Dachsel,  
 R. J. Doerksen,  A. D. Dutoi,  L. Fusti-Molnar,  W. A. Goddard III,  
 A. Golubeva-Zadorozhnaya,  S. R. Gwaltney,  G. Hawkins,  A. Heyden,  
 S. Hirata,  G. Kedziora,  F. J. Keil,  C. Kelley,  Jihan Kim,  R. A. King,  
 R. Z. Khaliullin,  P. P. Korambath,  W. Kurlancheek,  A. M. Lee,  M. S. Lee,  
 S. V. Levchenko,  Ching Yeh Lin,  D. Liotard,  R. C. Lochan,  I. Lotan,  
 P. E. Maslen,  N. Nair,  D. P. O'Neill,  D. Neuhauser,  E. Neuscamman,  
 C. M. Oana,  R. Olson,  B. Peters,  R. Peverati,  P. A. Pieniazek,  
 Y. M. Rhee,  J. Ritchie,  M. A. Rohrdanz,  E. Rosta,  N. J. Russ,  
 H. F. Schaefer III,  N. E. Schultz,  N. Shenvi,  A. C. Simmonett,  A. Sodt,  
 D. Stuck,  K. S. Thanthiriwatte,  V. Vanovschi,  Tao Wang,  A. Warshel,  
 C. F. Williams,  Q. Wu,  X. Xu,  W. Zhang

 Please cite Q-Chem as follows:
 Y. Shao et al., Mol. Phys. 113, 184-215 (2015)
 DOI: 10.1080/00268976.2014.952696

 Q-Chem 5.2.1 for Intel X86 EM64T Linux

 Parts of Q-Chem use Armadillo 8.300.2 (Tropical Shenanigans).
 http://arma.sourceforge.net/

 Q-Chem begins on Sat Nov 30 13:34:22 2019  

Host: 
0

     Scratch files written to /scratch/taweetham/qchem29176//
NAlpha2: 246
NElect   246
Mult     1
The previous job contains 0 fragments, simply inherited here

Checking the input file for inconsistencies... 	...done.

--------------------------------------------------------------
User input:
--------------------------------------------------------------

$MOLECULE
READ
$END

$REM
   JOB_TYPE 	FREQUENCY
   BASIS 	6-311++G**
   METHOD	B3LYP	
$END


--------------------------------------------------------------
 ----------------------------------------------------------------
             Standard Nuclear Orientation (Angstroms)
    I     Atom           X                Y                Z
 ----------------------------------------------------------------
    1      C       1.2136492814    -1.2324301802     0.0000000000
    2      C      -0.0004320531    -1.9336404804     0.0000000000
    3      C      -1.2117306676    -1.2279176743     0.0000000000
    4      C      -1.2174414685     0.1760242545     0.0000000000
    5      C       0.0038235239     0.8701750510    -0.0000000000
    6      C       1.2240941233     0.1717413465    -0.0000000000
    7      Cl      2.7056175711    -2.1252549006     0.0000000000
    8      Br     -0.0044137288    -3.8337175089     0.0000000000
    9      Cl     -2.7068224862    -2.1151968106     0.0000000000
   10      I      -3.0853367630     1.2114858755     0.0000000000
   11      Br      0.0043885377     2.7733111577    -0.0000000000
   12      I       3.0843856084     1.2084799260    -0.0000000000
 ----------------------------------------------------------------
 Molecular Point Group                 Cs    NOp =  2
 Largest Abelian Subgroup              Cs    NOp =  2
 Nuclear Repulsion Energy =        3392.30163563 hartrees
 There are      123 alpha and      123 beta electrons
 Requested basis set is 6-311++G(d,p)
 There are 148 shells and 412 basis functions

 Total QAlloc Memory Limit   2000 MB
 Mega-Array Size       188 MB
 MEM_STATIC part       192 MB

                       Distance Matrix (Angstroms)
             C (  1)   C (  2)   C (  3)   C (  4)   C (  5)   C (  6)
   C (  2)  1.402030
   C (  3)  2.425384  1.401888
   C (  4)  2.809617  2.435528  1.403954
   C (  5)  2.425825  2.803819  2.424781  1.404754
   C (  6)  1.404210  2.435590  2.809322  2.441539  1.406012
   Cl(  7)  1.738708  2.712825  4.018810  4.548217  4.033893  2.733332
   Br(  8)  2.872346  1.900081  2.871900  4.189208  4.703900  4.189622
   Cl(  9)  4.018629  2.712473  1.738552  2.732755  4.032375  4.547768
   I ( 10)  4.945099  4.405503  3.075888  2.135700  3.107958  4.433087
   Br( 11)  4.184289  4.706954  4.181959  2.870325  1.903136  2.873299
   I ( 12)  3.075337  4.403297  4.938891  4.423989  3.099083  2.129674
             Cl(  7)   Br(  8)   Cl(  9)   I ( 10)   Br( 11)
   Br(  8)  3.203610
   Cl(  9)  5.412449  3.202550
   I ( 10)  6.683486  5.911528  3.348147
   Br( 11)  5.593978  6.607035  5.590007  3.462037
   I ( 12)  3.355183  5.913073  6.677194  6.169723  3.454718

 A cutoff of  1.0D-11 yielded   6710 shell pairs
 There are     58548 function pairs (     64941 Cartesian)
 Smallest overlap matrix eigenvalue = 4.39E-07

 Q-Chem warning in module stvman/mkSTV.C, line 318:

 Overlap eigenvalue is smaller than square root of threshold
 Use THRESH >= 12 to get rid of this warning

 Linear dependence detected in AO basis
 Tighter screening thresholds may be required for diffuse basis sets
 Use S2THRESH > 14 and THRESH = 14 in case of SCF convergence issues
 Number of orthogonalized atomic orbitals = 410
 Maximum deviation from orthogonality = 7.391E-11
 Guess from superposition of atomic densities
 Warning:  Energy on first SCF cycle will be non-variational
 SAD guess density has 246.000000 electrons

 -----------------------------------------------------------------------
  General SCF calculation program by
  Eric Jon Sundstrom, Paul Horn, Yuezhi Mao, Dmitri Zuev, Alec White,
  David Stuck, Shaama M.S., Shane Yost, Joonho Lee, David Small,
  Daniel Levine, Susi Lehtola, Hugh Burton, Evgeny Epifanovsky,
  Bang C. Huynh
 -----------------------------------------------------------------------
 Exchange:     0.2000 Hartree-Fock + 0.0800 Slater + 0.7200 B88
 Correlation:  0.1900 VWN1RPA + 0.8100 LYP
 Using SG-1 standard quadrature grid
 using 4 threads for integral computing
 -------------------------------------------------------
 OpenMP Integral computing Module                
 Release: version 2.0, May 2017, Q-Chem Inc. Pleasanton 
 -------------------------------------------------------
 A restricted SCF calculation will be
 performed using DIIS
 SCF converges when DIIS error is below 1.0e-08
 ---------------------------------------
  Cycle       Energy         DIIS error
 ---------------------------------------
    1  -20138.7349129588      2.79e-02  
    2  -20136.3802006782      1.78e-03  
    3  -20136.3238418712      2.34e-03  
    4  -20136.4041329220      8.30e-04  
    5  -20136.4205671006      1.40e-04  
    6  -20136.4207664927      8.43e-05  
    7  -20136.4209136617      2.29e-05  
    8  -20136.4209236686      5.78e-06  
    9  -20136.4209242719      1.98e-06  
   10  -20136.4209243382      5.12e-07  
   11  -20136.4209243416      1.44e-07  
   12  -20136.4209243415      4.79e-08  
   13  -20136.4209243448      2.92e-08  
   14  -20136.4209243466      7.08e-09  Convergence criterion met
 ---------------------------------------
 SCF time:   CPU 274.82s  wall 73.00s 
 SCF   energy in the final basis set =   -20136.4209243466
 Total energy in the final basis set =   -20136.4209243466

 --------------------------------------------------------------
             Orbital Energies (a.u.) and Symmetries
 --------------------------------------------------------------

 Alpha MOs, Restricted
 -- Occupied --                  
*******-1165.89 -482.86 -482.86 -176.32 -176.32 -165.72 -165.72
  1 A'    2 A'    3 A'    4 A'    5 A'    6 A'    7 A'    8 A'                 
-165.72 -165.72 -165.72 -165.72 -101.58 -101.58  -62.51  -62.51
  1 A"    2 A"    9 A'   10 A'   11 A'   12 A'   13 A'   14 A'                 
-56.331 -56.331 -56.327 -56.327 -56.326 -56.326 -35.817 -35.817
 15 A'   16 A'    3 A"    4 A"   17 A'   18 A'   19 A'   20 A'                 
-31.310 -31.310 -31.304 -31.304 -31.303 -31.303 -22.961 -22.961
 21 A'   22 A'    5 A"    6 A"   23 A'   24 A'   25 A'   26 A'                 
-22.959 -22.959 -22.959 -22.959 -22.954 -22.954 -22.954 -22.954
  7 A"    8 A"   27 A'   28 A'   29 A'    9 A"   30 A'   10 A"                 
-10.290 -10.290 -10.284 -10.281 -10.272 -10.272  -9.498  -9.498
 31 A'   32 A'   33 A'   34 A'   35 A'   36 A'   37 A'   38 A'                 
 -8.719  -8.719  -7.263  -7.263  -7.253  -7.253  -7.252  -7.252
 39 A'   40 A'   41 A'   42 A'   11 A"   12 A"   43 A'   44 A'                 
 -6.551  -6.551  -6.537  -6.537  -6.536  -6.536  -6.366  -6.366
 45 A'   46 A'   13 A"   14 A"   47 A'   48 A'   49 A'   50 A'                 
 -4.779  -4.779  -4.764  -4.764  -4.763  -4.763  -2.662  -2.662
 51 A'   52 A'   15 A"   16 A"   53 A'   54 A'   55 A'   56 A'                 
 -2.658  -2.658  -2.657  -2.657  -2.647  -2.646  -2.646  -2.646
 17 A"   18 A"   57 A'   58 A'   19 A"   59 A'   20 A"   60 A'                 
 -2.045  -2.045  -2.040  -2.040  -2.040  -2.039  -2.026  -2.026
 61 A'   62 A'   21 A"   22 A"   63 A'   64 A'   65 A'   23 A"                 
 -2.026  -2.026  -0.958  -0.913  -0.888  -0.844  -0.816  -0.789
 66 A'   24 A"   67 A'   68 A'   69 A'   70 A'   71 A'   72 A'                 
 -0.750  -0.685  -0.682  -0.622  -0.610  -0.555  -0.522  -0.466
 73 A'   74 A'   75 A'   76 A'   77 A'   78 A'   79 A'   25 A"                 
 -0.463  -0.458  -0.448  -0.402  -0.398  -0.390  -0.387  -0.358
 80 A'   81 A'   82 A'   26 A"   83 A'   27 A"   84 A'   85 A'                 
 -0.357  -0.343  -0.337  -0.321  -0.320  -0.304  -0.291  -0.283
 86 A'   28 A"   87 A'   29 A"   30 A"   88 A'   31 A"   89 A'                 
 -0.265  -0.263  -0.259
 32 A"   33 A"   90 A'                                                         
 -- Virtual --                   
 -0.106  -0.070  -0.070  -0.056  -0.042  -0.020  -0.002   0.010
 91 A'   34 A"   35 A"   92 A'   93 A'   94 A'   95 A'   96 A'                 
  0.013   0.024   0.032   0.043   0.047   0.054   0.064   0.067
 97 A'   98 A'   99 A'   36 A"  100 A'   37 A"  101 A'  102 A'                 
  0.067   0.069   0.074   0.075   0.086   0.087   0.098   0.100
103 A'   38 A"   39 A"  104 A'   40 A"  105 A'  106 A'  107 A'                 
  0.103   0.109   0.110   0.118   0.136   0.141   0.144   0.154
108 A'   41 A"  109 A'   42 A"   43 A"  110 A'  111 A'  112 A'                 
  0.163   0.165   0.166   0.170   0.181   0.185   0.189   0.190
 44 A"   45 A"  113 A'  114 A'  115 A'  116 A'  117 A'  118 A'                 
  0.207   0.211   0.211   0.219   0.222   0.226   0.239   0.249
 46 A"  119 A'  120 A'  121 A'  122 A'  123 A'  124 A'   47 A"                 
  0.249   0.264   0.268   0.268   0.286   0.287   0.294   0.304
125 A'  126 A'  127 A'  128 A'   48 A"  129 A'  130 A'  131 A'                 
  0.371   0.378   0.378   0.384   0.389   0.391   0.398   0.413
132 A'   49 A"  133 A'  134 A'   50 A"  135 A'   51 A"  136 A'                 
  0.418   0.421   0.433   0.435   0.439   0.445   0.447   0.467
137 A'   52 A"   53 A"  138 A'  139 A'  140 A'   54 A"  141 A'                 
  0.471   0.471   0.473   0.490   0.501   0.504   0.508   0.513
 55 A"   56 A"  142 A'  143 A'  144 A'  145 A'   57 A"  146 A'                 
  0.533   0.534   0.548   0.555   0.555   0.557   0.562   0.576
 58 A"  147 A'   59 A"   60 A"  148 A'   61 A"  149 A'  150 A'                 
  0.576   0.585   0.608   0.615   0.617   0.629   0.666   0.677
 62 A"  151 A'  152 A'   63 A"  153 A'   64 A"   65 A"  154 A'                 
  0.704   0.713   0.715   0.726   0.743   0.758   0.764   0.777
155 A'  156 A'  157 A'  158 A'   66 A"  159 A'  160 A'  161 A'                 
  0.813   0.824   0.828   0.839   0.839   0.842   0.843   0.849
162 A'   67 A"  163 A'   68 A"  164 A'  165 A'  166 A'   69 A"                 
  0.867   0.877   0.895   0.917   0.920   0.941   0.942   0.943
167 A'  168 A'  169 A'  170 A'  171 A'   70 A"  172 A'   71 A"                 
  0.949   1.027   1.050   1.055   1.056   1.098   1.155   1.169
173 A'  174 A'  175 A'  176 A'  177 A'  178 A'   72 A"  179 A'                 
  1.178   1.200   1.221   1.227   1.240   1.260   1.281   1.331
 73 A"  180 A'   74 A"  181 A'  182 A'   75 A"   76 A"  183 A'                 
  1.356   1.369   1.403   1.420   1.424   1.470   1.471   1.474
 77 A"   78 A"  184 A'  185 A'  186 A'  187 A'  188 A'  189 A'                 
  1.483   1.566   1.589   1.598   1.722   1.730   1.748   1.771
190 A'  191 A'  192 A'  193 A'   79 A"   80 A"  194 A'  195 A'                 
  1.813   1.819   1.842   1.844   1.905   2.003   2.025   2.033
196 A'  197 A'   81 A"   82 A"   83 A"   84 A"   85 A"  198 A'                 
  2.046   2.119   2.129   2.150   2.215   2.228   2.243   2.250
199 A'  200 A'  201 A'  202 A'  203 A'  204 A'   86 A"   87 A"                 
  2.260   2.262   2.273   2.311   2.313   2.416   2.459   2.474
205 A'   88 A"  206 A'  207 A'  208 A'  209 A'  210 A'  211 A'                 
  2.557   2.560   2.573   2.712   2.716   2.814   2.822   2.828
212 A'  213 A'   89 A"   90 A"   91 A"  214 A'   92 A"   93 A"                 
  2.940   2.963   3.037   3.057   3.068   3.172   3.192   3.404
215 A'  216 A'   94 A"  217 A'  218 A'  219 A'  220 A'  221 A'                 
  3.415   3.628   3.812   3.839   3.949   3.961   3.987   3.988
222 A'  223 A'  224 A'  225 A'   95 A"   96 A"   97 A"  226 A'                 
  3.992   4.009   4.016   4.026   4.048   4.066   4.071   4.097
 98 A"   99 A"  100 A"  227 A'  228 A'  101 A"  229 A'  102 A"                 
  4.117   4.155   4.230   4.256   4.275   4.286   4.400   4.404
230 A'  231 A'  232 A'  233 A'  234 A'  235 A'  236 A'  237 A'                 
  4.462   4.546   4.791   6.013   6.034   6.096   6.120   6.137
238 A'  239 A'  240 A'  103 A"  104 A"  241 A'  242 A'  243 A'                 
  6.168   6.710   6.781   7.545   7.562   7.655   7.673   7.735
244 A'  245 A'  246 A'  105 A"  106 A"  247 A'  248 A'  249 A'                 
  7.744   9.746   9.787  23.181  23.755  23.763  23.909  23.918
250 A'  251 A'  252 A'  253 A'  254 A'  255 A'  256 A'  257 A'                 
 23.990  25.806  25.825  26.160  26.189  26.609  26.619  27.891
258 A'  107 A"  108 A"  259 A'  260 A'  261 A'  262 A'  263 A'                 
 27.937  28.350  28.366  28.409  28.413  28.428  28.438  28.524
264 A'  109 A"  110 A"  265 A'  266 A'  267 A'  268 A'  111 A"                 
 28.528  28.548  28.550  28.557  28.557  28.616  28.618  28.722
112 A"  269 A'  113 A"  270 A'  114 A"  271 A'  272 A'  273 A'                 
 28.728  47.967  48.029 127.889 127.901 127.938 127.953 127.965
274 A'  275 A'  276 A'  115 A"  116 A"  277 A'  278 A'  279 A'                 
127.977 151.681 151.720 215.735 215.784 289.741 289.758 289.851
280 A'  281 A'  282 A'  283 A'  284 A'  117 A"  118 A"  285 A'                 
289.872 289.960 289.9671020.7751020.8531901.8451901.886
286 A'  287 A'  288 A'  289 A'  290 A'  291 A'  292 A'                         

 Beta MOs, Restricted
 -- Occupied --                  
*******-1165.89 -482.86 -482.86 -176.32 -176.32 -165.72 -165.72
  1 A'    2 A'    3 A'    4 A'    5 A'    6 A'    7 A'    8 A'                 
-165.72 -165.72 -165.72 -165.72 -101.58 -101.58  -62.51  -62.51
  1 A"    2 A"    9 A'   10 A'   11 A'   12 A'   13 A'   14 A'                 
-56.331 -56.331 -56.327 -56.327 -56.326 -56.326 -35.817 -35.817
 15 A'   16 A'    3 A"    4 A"   17 A'   18 A'   19 A'   20 A'                 
-31.310 -31.310 -31.304 -31.304 -31.303 -31.303 -22.961 -22.961
 21 A'   22 A'    5 A"    6 A"   23 A'   24 A'   25 A'   26 A'                 
-22.959 -22.959 -22.959 -22.959 -22.954 -22.954 -22.954 -22.954
  7 A"    8 A"   27 A'   28 A'   29 A'    9 A"   30 A'   10 A"                 
-10.290 -10.290 -10.284 -10.281 -10.272 -10.272  -9.498  -9.498
 31 A'   32 A'   33 A'   34 A'   35 A'   36 A'   37 A'   38 A'                 
 -8.719  -8.719  -7.263  -7.263  -7.253  -7.253  -7.252  -7.252
 39 A'   40 A'   41 A'   42 A'   11 A"   12 A"   43 A'   44 A'                 
 -6.551  -6.551  -6.537  -6.537  -6.536  -6.536  -6.366  -6.366
 45 A'   46 A'   13 A"   14 A"   47 A'   48 A'   49 A'   50 A'                 
 -4.779  -4.779  -4.764  -4.764  -4.763  -4.763  -2.662  -2.662
 51 A'   52 A'   15 A"   16 A"   53 A'   54 A'   55 A'   56 A'                 
 -2.658  -2.658  -2.657  -2.657  -2.647  -2.646  -2.646  -2.646
 17 A"   18 A"   57 A'   58 A'   19 A"   59 A'   20 A"   60 A'                 
 -2.045  -2.045  -2.040  -2.040  -2.040  -2.039  -2.026  -2.026
 61 A'   62 A'   21 A"   22 A"   63 A'   64 A'   65 A'   23 A"                 
 -2.026  -2.026  -0.958  -0.913  -0.888  -0.844  -0.816  -0.789
 66 A'   24 A"   67 A'   68 A'   69 A'   70 A'   71 A'   72 A'                 
 -0.750  -0.685  -0.682  -0.622  -0.610  -0.555  -0.522  -0.466
 73 A'   74 A'   75 A'   76 A'   77 A'   78 A'   79 A'   25 A"                 
 -0.463  -0.458  -0.448  -0.402  -0.398  -0.390  -0.387  -0.358
 80 A'   81 A'   82 A'   26 A"   83 A'   27 A"   84 A'   85 A'                 
 -0.357  -0.343  -0.337  -0.321  -0.320  -0.304  -0.291  -0.283
 86 A'   28 A"   87 A'   29 A"   30 A"   88 A'   31 A"   89 A'                 
 -0.265  -0.263  -0.259
 32 A"   33 A"   90 A'                                                         
 -- Virtual --                   
 -0.106  -0.070  -0.070  -0.056  -0.042  -0.020  -0.002   0.010
 91 A'   34 A"   35 A"   92 A'   93 A'   94 A'   95 A'   96 A'                 
  0.013   0.024   0.032   0.043   0.047   0.054   0.064   0.067
 97 A'   98 A'   99 A'   36 A"  100 A'   37 A"  101 A'  102 A'                 
  0.067   0.069   0.074   0.075   0.086   0.087   0.098   0.100
103 A'   38 A"   39 A"  104 A'   40 A"  105 A'  106 A'  107 A'                 
  0.103   0.109   0.110   0.118   0.136   0.141   0.144   0.154
108 A'   41 A"  109 A'   42 A"   43 A"  110 A'  111 A'  112 A'                 
  0.163   0.165   0.166   0.170   0.181   0.185   0.189   0.190
 44 A"   45 A"  113 A'  114 A'  115 A'  116 A'  117 A'  118 A'                 
  0.207   0.211   0.211   0.219   0.222   0.226   0.239   0.249
 46 A"  119 A'  120 A'  121 A'  122 A'  123 A'  124 A'   47 A"                 
  0.249   0.264   0.268   0.268   0.286   0.287   0.294   0.304
125 A'  126 A'  127 A'  128 A'   48 A"  129 A'  130 A'  131 A'                 
  0.371   0.378   0.378   0.384   0.389   0.391   0.398   0.413
132 A'   49 A"  133 A'  134 A'   50 A"  135 A'   51 A"  136 A'                 
  0.418   0.421   0.433   0.435   0.439   0.445   0.447   0.467
137 A'   52 A"   53 A"  138 A'  139 A'  140 A'   54 A"  141 A'                 
  0.471   0.471   0.473   0.490   0.501   0.504   0.508   0.513
 55 A"   56 A"  142 A'  143 A'  144 A'  145 A'   57 A"  146 A'                 
  0.533   0.534   0.548   0.555   0.555   0.557   0.562   0.576
 58 A"  147 A'   59 A"   60 A"  148 A'   61 A"  149 A'  150 A'                 
  0.576   0.585   0.608   0.615   0.617   0.629   0.666   0.677
 62 A"  151 A'  152 A'   63 A"  153 A'   64 A"   65 A"  154 A'                 
  0.704   0.713   0.715   0.726   0.743   0.758   0.764   0.777
155 A'  156 A'  157 A'  158 A'   66 A"  159 A'  160 A'  161 A'                 
  0.813   0.824   0.828   0.839   0.839   0.842   0.843   0.849
162 A'   67 A"  163 A'   68 A"  164 A'  165 A'  166 A'   69 A"                 
  0.867   0.877   0.895   0.917   0.920   0.941   0.942   0.943
167 A'  168 A'  169 A'  170 A'  171 A'   70 A"  172 A'   71 A"                 
  0.949   1.027   1.050   1.055   1.056   1.098   1.155   1.169
173 A'  174 A'  175 A'  176 A'  177 A'  178 A'   72 A"  179 A'                 
  1.178   1.200   1.221   1.227   1.240   1.260   1.281   1.331
 73 A"  180 A'   74 A"  181 A'  182 A'   75 A"   76 A"  183 A'                 
  1.356   1.369   1.403   1.420   1.424   1.470   1.471   1.474
 77 A"   78 A"  184 A'  185 A'  186 A'  187 A'  188 A'  189 A'                 
  1.483   1.566   1.589   1.598   1.722   1.730   1.748   1.771
190 A'  191 A'  192 A'  193 A'   79 A"   80 A"  194 A'  195 A'                 
  1.813   1.819   1.842   1.844   1.905   2.003   2.025   2.033
196 A'  197 A'   81 A"   82 A"   83 A"   84 A"   85 A"  198 A'                 
  2.046   2.119   2.129   2.150   2.215   2.228   2.243   2.250
199 A'  200 A'  201 A'  202 A'  203 A'  204 A'   86 A"   87 A"                 
  2.260   2.262   2.273   2.311   2.313   2.416   2.459   2.474
205 A'   88 A"  206 A'  207 A'  208 A'  209 A'  210 A'  211 A'                 
  2.557   2.560   2.573   2.712   2.716   2.814   2.822   2.828
212 A'  213 A'   89 A"   90 A"   91 A"  214 A'   92 A"   93 A"                 
  2.940   2.963   3.037   3.057   3.068   3.172   3.192   3.404
215 A'  216 A'   94 A"  217 A'  218 A'  219 A'  220 A'  221 A'                 
  3.415   3.628   3.812   3.839   3.949   3.961   3.987   3.988
222 A'  223 A'  224 A'  225 A'   95 A"   96 A"   97 A"  226 A'                 
  3.992   4.009   4.016   4.026   4.048   4.066   4.071   4.097
 98 A"   99 A"  100 A"  227 A'  228 A'  101 A"  229 A'  102 A"                 
  4.117   4.155   4.230   4.256   4.275   4.286   4.400   4.404
230 A'  231 A'  232 A'  233 A'  234 A'  235 A'  236 A'  237 A'                 
  4.462   4.546   4.791   6.013   6.034   6.096   6.120   6.137
238 A'  239 A'  240 A'  103 A"  104 A"  241 A'  242 A'  243 A'                 
  6.168   6.710   6.781   7.545   7.562   7.655   7.673   7.735
244 A'  245 A'  246 A'  105 A"  106 A"  247 A'  248 A'  249 A'                 
  7.744   9.746   9.787  23.181  23.755  23.763  23.909  23.918
250 A'  251 A'  252 A'  253 A'  254 A'  255 A'  256 A'  257 A'                 
 23.990  25.806  25.825  26.160  26.189  26.609  26.619  27.891
258 A'  107 A"  108 A"  259 A'  260 A'  261 A'  262 A'  263 A'                 
 27.937  28.350  28.366  28.409  28.413  28.428  28.438  28.524
264 A'  109 A"  110 A"  265 A'  266 A'  267 A'  268 A'  111 A"                 
 28.528  28.548  28.550  28.557  28.557  28.616  28.618  28.722
112 A"  269 A'  113 A"  270 A'  114 A"  271 A'  272 A'  273 A'                 
 28.728  47.967  48.029 127.889 127.901 127.938 127.953 127.965
274 A'  275 A'  276 A'  115 A"  116 A"  277 A'  278 A'  279 A'                 
127.977 151.681 151.720 215.735 215.784 289.741 289.758 289.851
280 A'  281 A'  282 A'  283 A'  284 A'  117 A"  118 A"  285 A'                 
289.872 289.960 289.9671020.7751020.8531901.8451901.886
286 A'  287 A'  288 A'  289 A'  290 A'  291 A'  292 A'                         
 --------------------------------------------------------------

          Ground-State Mulliken Net Atomic Charges

     Atom                 Charge (a.u.)
  ----------------------------------------
      1 C                     0.182342
      2 C                    -0.500517
      3 C                     0.166072
      4 C                    -0.018909
      5 C                    -0.659175
      6 C                    -0.030020
      7 Cl                    0.569324
      8 Br                   -0.215197
      9 Cl                    0.569448
     10 I                     0.108949
     11 Br                   -0.281732
     12 I                     0.109414
  ----------------------------------------
  Sum of atomic charges =     0.000000

 -----------------------------------------------------------------
                    Cartesian Multipole Moments
 -----------------------------------------------------------------
    Charge (ESU x 10^10)
                -0.0000
    Dipole Moment (Debye)
         X       0.0044      Y       0.4519      Z      -0.0000
       Tot       0.4519
    Quadrupole Moments (Debye-Ang)
        XX    -146.7665     XY       0.0316     YY    -147.8455
        XZ       0.0000     YZ      -0.0000     ZZ    -153.9988
    Octopole Moments (Debye-Ang^2)
       XXX      -0.2526    XXY      39.8490    XYY       0.0524
       YYY      62.3327    XXZ      -0.0000    XYZ       0.0000
       YYZ      -0.0000    XZZ       0.0036    YZZ      21.3983
       ZZZ      -0.0000
    Hexadecapole Moments (Debye-Ang^3)
      XXXX   -4425.5495   XXXY       0.4280   XXYY   -1387.8873
      XYYY       0.8130   YYYY   -3819.0602   XXXZ       0.0000
      XXYZ      -0.0000   XYYZ      -0.0000   YYYZ      -0.0000
      XXZZ    -836.6168   XYZZ       0.1639   YYZZ    -725.0362
      XZZZ       0.0000   YZZZ      -0.0000   ZZZZ    -195.7506
 -----------------------------------------------------------------
 Calculating MO derivatives via CPSCF
    1     0    39    0.0170635  
    2     0    39    0.0068486  
    3     0    39    0.0012714  
    4     0    39    0.0001604  
    5    20    19    0.0000225  
    6    37     2    0.0000016  
    7    39     0    0.0000001  Converged
 Time for AOints: 327.0 s (CPU) 82.2 s (wall)
 ------------------------------------------------------------------------------
                     AOints        : Timing summary (seconds)
 ------------------------------------------------------------------------------
     job step          cpu (% of tot)      sys (% of tot)     wall (% of tot)
 ------------------------------------------------------------------------------
  AOints            0.3270E+03 ( 8.5)   0.1200E-04 ( 4.9)   0.8215E+02 ( 8.4)
 ------------------------------------------------------------------------------
   Grand Totals     0.3840E+04          0.2460E-03          0.9802E+03
 ------------------------------------------------------------------------------
 Polarizability Matrix (a.u.)
            1           2           3
    1-251.2014361   0.0371483   0.0000000
    2   0.0371483-242.2696326  -0.0000000
    3   0.0000000  -0.0000000-108.9180706
 Calculating analytic Hessian of the SCF energy

 Direct stationary perturbation theory relativistic correction:

 rels  =     229.095854764080
 relv  =    -770.625958624180
 rel2e =     111.088405578391
 E_rel =    -430.441698281708

 Hessian of the SCF Energy
            1           2           3           4           5           6
    1   0.5202812   0.0382147   0.0000000  -0.2393128  -0.1159861  -0.0000000
    2   0.0382147   0.5581427   0.0000000  -0.0576717  -0.1418690   0.0000000
    3   0.0000000   0.0000000   0.1096616  -0.0000000  -0.0000000  -0.0523832
    4  -0.2393128  -0.0576717  -0.0000000   0.5954267  -0.0002530   0.0000000
    5  -0.1159861  -0.1418690  -0.0000000  -0.0002530   0.4877116   0.0000000
    6  -0.0000000   0.0000000  -0.0523832   0.0000000   0.0000000   0.1004121
    7  -0.0561730  -0.0279658  -0.0000000  -0.2388018   0.1164978   0.0000000
    8   0.0283808   0.0597134   0.0000000   0.0581111  -0.1425598  -0.0000000
    9  -0.0000000  -0.0000000   0.0017156   0.0000000   0.0000000  -0.0524148
   10  -0.0169025  -0.0284181  -0.0000000   0.0289336   0.0207371  -0.0000000
   11  -0.0288028  -0.0492045  -0.0000000   0.0754408  -0.0279124   0.0000000
   12   0.0000000   0.0000000   0.0022942  -0.0000000  -0.0000000   0.0045954
   13   0.0298699   0.0763795  -0.0000000  -0.0664439   0.0001383   0.0000000
   14   0.0217994  -0.0272059   0.0000000   0.0000647  -0.0002074   0.0000000
   15  -0.0000000   0.0000000   0.0013049   0.0000000   0.0000000   0.0030253
   16  -0.0915443  -0.0300660   0.0000000   0.0285758  -0.0210026  -0.0000000
   17   0.0213430  -0.2846534  -0.0000000  -0.0756036  -0.0275867  -0.0000000
   18   0.0000000   0.0000000  -0.0498160  -0.0000000   0.0000000   0.0045842
   19  -0.1301789   0.0533661  -0.0000000  -0.0414774   0.0200279   0.0000000
   20   0.0551982  -0.0702963   0.0000000  -0.0000177   0.0013594  -0.0000000
   21   0.0000000  -0.0000000  -0.0240130  -0.0000000   0.0000000   0.0037126
   22  -0.0004715  -0.0178542   0.0000000  -0.0312787  -0.0002878   0.0000000
   23  -0.0029181  -0.0321598   0.0000000  -0.0002746  -0.1461976  -0.0000000
   24  -0.0000000  -0.0000000   0.0027125   0.0000000   0.0000000  -0.0194982
   25   0.0007472   0.0049243   0.0000000  -0.0415688  -0.0198794  -0.0000000
   26   0.0016669  -0.0005606  -0.0000000   0.0001727   0.0014414   0.0000000
   27  -0.0000000  -0.0000000   0.0038921  -0.0000000  -0.0000000   0.0037234
   28  -0.0004810  -0.0001527  -0.0000000   0.0029269  -0.0001479  -0.0000000
   29   0.0000418  -0.0004011   0.0000000  -0.0025292  -0.0018313  -0.0000000
   30  -0.0000000   0.0000000  -0.0005993   0.0000000   0.0000000   0.0026123
   31  -0.0022784  -0.0000437  -0.0000000   0.0000938  -0.0000030   0.0000000
   32   0.0024080   0.0026156   0.0000000   0.0000259  -0.0005156  -0.0000000
   33  -0.0000000  -0.0000000   0.0034877   0.0000000  -0.0000000  -0.0009866
   34  -0.0135564  -0.0107127  -0.0000000   0.0029263   0.0001584  -0.0000000
   35  -0.0213458  -0.0141219   0.0000000   0.0025352  -0.0018321   0.0000000
   36  -0.0000000  -0.0000000   0.0017428   0.0000000   0.0000000   0.0026175
            7           8           9          10          11          12
    1  -0.0561730   0.0283808  -0.0000000  -0.0169025  -0.0288028   0.0000000
    2  -0.0279658   0.0597134  -0.0000000  -0.0284181  -0.0492045   0.0000000
    3  -0.0000000   0.0000000   0.0017156  -0.0000000  -0.0000000   0.0022942
    4  -0.2388018   0.0581111   0.0000000   0.0289336   0.0754408  -0.0000000
    5   0.1164978  -0.1425598   0.0000000   0.0207371  -0.0279124  -0.0000000
    6   0.0000000  -0.0000000  -0.0524148  -0.0000000   0.0000000   0.0045954
    7   0.5201237  -0.0381918   0.0000000  -0.0913616  -0.0220203  -0.0000000
    8  -0.0381918   0.5590377   0.0000000   0.0294352  -0.2851817   0.0000000
    9   0.0000000   0.0000000   0.1095941   0.0000000   0.0000000  -0.0498220
   10  -0.0913616   0.0294352   0.0000000   0.4533567   0.0673369   0.0000000
   11  -0.0220203  -0.2851817   0.0000000   0.0673369   0.5349570   0.0000000
   12  -0.0000000   0.0000000  -0.0498220   0.0000000   0.0000000   0.1015076
   13   0.0295509  -0.0766373  -0.0000000  -0.2368525  -0.0590585  -0.0000000
   14  -0.0219702  -0.0270177  -0.0000000  -0.1055076  -0.1343654  -0.0000000
   15  -0.0000000  -0.0000000   0.0013650  -0.0000000  -0.0000000  -0.0494124
   16  -0.0167057   0.0283456  -0.0000000  -0.0545899  -0.0265530  -0.0000000
   17   0.0287003  -0.0494048  -0.0000000   0.0268304   0.0543913   0.0000000
   18   0.0000000   0.0000000   0.0023052  -0.0000000  -0.0000000   0.0057826
   19   0.0007204  -0.0049324   0.0000000  -0.0004239   0.0007144  -0.0000000
   20  -0.0016704  -0.0005357   0.0000000   0.0005143  -0.0000102   0.0000000
   21  -0.0000000   0.0000000   0.0038902   0.0000000  -0.0000000  -0.0010738
   22  -0.0003969   0.0177478  -0.0000000  -0.0024315   0.0000796   0.0000000
   23   0.0028134  -0.0322877  -0.0000000   0.0025634   0.0028375  -0.0000000
   24  -0.0000000   0.0000000   0.0027254  -0.0000000   0.0000000   0.0032578
   25  -0.1305891  -0.0531830  -0.0000000  -0.0151867  -0.0136366   0.0000000
   26  -0.0549807  -0.0698708  -0.0000000  -0.0322121  -0.0228113   0.0000000
   27   0.0000000   0.0000000  -0.0239951  -0.0000000   0.0000000   0.0024425
   28  -0.0136080   0.0107499  -0.0000000  -0.0636932   0.0225812   0.0000000
   29   0.0212669  -0.0141433  -0.0000000   0.0220163  -0.0400375   0.0000000
   30  -0.0000000   0.0000000   0.0017415   0.0000000   0.0000000  -0.0242176
   31  -0.0022686   0.0000349  -0.0000000  -0.0008501  -0.0195514  -0.0000000
   32  -0.0024256   0.0026542   0.0000000  -0.0048211  -0.0331030   0.0000000
   33  -0.0000000  -0.0000000   0.0034991  -0.0000000   0.0000000   0.0021242
   34  -0.0004899   0.0001399   0.0000000   0.0000004   0.0034688  -0.0000000
   35  -0.0000537  -0.0004037  -0.0000000   0.0015254   0.0004397  -0.0000000
   36  -0.0000000  -0.0000000  -0.0006041   0.0000000   0.0000000   0.0025215
           13          14          15          16          17          18
    1   0.0298699   0.0217994  -0.0000000  -0.0915443   0.0213430   0.0000000
    2   0.0763795  -0.0272059   0.0000000  -0.0300660  -0.2846534   0.0000000
    3  -0.0000000   0.0000000   0.0013049   0.0000000  -0.0000000  -0.0498160
    4  -0.0664439   0.0000647   0.0000000   0.0285758  -0.0756036  -0.0000000
    5   0.0001383  -0.0002074   0.0000000  -0.0210026  -0.0275867   0.0000000
    6   0.0000000   0.0000000   0.0030253  -0.0000000  -0.0000000   0.0045842
    7   0.0295509  -0.0219702  -0.0000000  -0.0167057   0.0287003   0.0000000
    8  -0.0766373  -0.0270177  -0.0000000   0.0283456  -0.0494048   0.0000000
    9  -0.0000000  -0.0000000   0.0013650  -0.0000000  -0.0000000   0.0023052
   10  -0.2368525  -0.1055076  -0.0000000  -0.0545899   0.0268304  -0.0000000
   11  -0.0590585  -0.1343654  -0.0000000  -0.0265530   0.0543913  -0.0000000
   12  -0.0000000  -0.0000000  -0.0494124  -0.0000000   0.0000000   0.0057826
   13   0.5589092   0.0012170   0.0000000  -0.2344039   0.0580628  -0.0000000
   14   0.0012170   0.4671305   0.0000000   0.1046662  -0.1343450  -0.0000000
   15   0.0000000   0.0000000   0.1032131  -0.0000000   0.0000000  -0.0496366
   16  -0.2344039   0.1046662  -0.0000000   0.4512539  -0.0652882   0.0000000
   17   0.0580628  -0.1343450   0.0000000  -0.0652882   0.5338117  -0.0000000
   18  -0.0000000  -0.0000000  -0.0496366   0.0000000  -0.0000000   0.1017226
   19   0.0021410  -0.0003648  -0.0000000  -0.0150014   0.0135831  -0.0000000
   20  -0.0031347  -0.0024076   0.0000000   0.0321737  -0.0228895  -0.0000000
   21   0.0000000  -0.0000000   0.0040448  -0.0000000   0.0000000   0.0024347
   22  -0.0001775  -0.0000017   0.0000000  -0.0024439  -0.0000603   0.0000000
   23  -0.0000014  -0.0005972  -0.0000000  -0.0025481   0.0028421   0.0000000
   24   0.0000000  -0.0000000  -0.0009374  -0.0000000  -0.0000000   0.0032488
   25   0.0021530   0.0003318  -0.0000000  -0.0004256  -0.0007010  -0.0000000
   26   0.0031062  -0.0024188   0.0000000  -0.0005116  -0.0000010  -0.0000000
   27   0.0000000   0.0000000   0.0040307   0.0000000   0.0000000  -0.0010781
   28  -0.0268690   0.0114965  -0.0000000   0.0000278  -0.0034511   0.0000000
   29   0.0014435   0.0009157  -0.0000000  -0.0015115   0.0004502   0.0000000
   30  -0.0000000  -0.0000000   0.0013767   0.0000000  -0.0000000   0.0025191
   31  -0.0304858  -0.0001065   0.0000000  -0.0008468   0.0193569   0.0000000
   32  -0.0000520  -0.1404233  -0.0000000   0.0047010  -0.0328662  -0.0000000
   33   0.0000000   0.0000000  -0.0198510  -0.0000000  -0.0000000   0.0020917
   34  -0.0273909  -0.0116251   0.0000000  -0.0638957  -0.0227711  -0.0000000
   35  -0.0014636   0.0009420  -0.0000000  -0.0224055  -0.0397478  -0.0000000
   36  -0.0000000   0.0000000   0.0014769   0.0000000   0.0000000  -0.0241581
           19          20          21          22          23          24
    1  -0.1301789   0.0551982   0.0000000  -0.0004715  -0.0029181  -0.0000000
    2   0.0533661  -0.0702963  -0.0000000  -0.0178542  -0.0321598  -0.0000000
    3  -0.0000000   0.0000000  -0.0240130   0.0000000   0.0000000   0.0027125
    4  -0.0414774  -0.0000177  -0.0000000  -0.0312787  -0.0002746   0.0000000
    5   0.0200279   0.0013594   0.0000000  -0.0002878  -0.1461976   0.0000000
    6   0.0000000  -0.0000000   0.0037126   0.0000000  -0.0000000  -0.0194982
    7   0.0007204  -0.0016704  -0.0000000  -0.0003969   0.0028134  -0.0000000
    8  -0.0049324  -0.0005357   0.0000000   0.0177478  -0.0322877   0.0000000
    9   0.0000000   0.0000000   0.0038902  -0.0000000  -0.0000000   0.0027254
   10  -0.0004239   0.0005143   0.0000000  -0.0024315   0.0025634  -0.0000000
   11   0.0007144  -0.0000102  -0.0000000   0.0000796   0.0028375   0.0000000
   12  -0.0000000   0.0000000  -0.0010738   0.0000000  -0.0000000   0.0032578
   13   0.0021410  -0.0031347   0.0000000  -0.0001775  -0.0000014   0.0000000
   14  -0.0003648  -0.0024076  -0.0000000  -0.0000017  -0.0005972  -0.0000000
   15  -0.0000000   0.0000000   0.0040448   0.0000000  -0.0000000  -0.0009374
   16  -0.0150014   0.0321737  -0.0000000  -0.0024439  -0.0025481  -0.0000000
   17   0.0135831  -0.0228895   0.0000000  -0.0000603   0.0028421  -0.0000000
   18  -0.0000000  -0.0000000   0.0024347   0.0000000   0.0000000   0.0032488
   19   0.1928005  -0.0752655  -0.0000000  -0.0074060  -0.0021517  -0.0000000
   20  -0.0752655   0.1093717  -0.0000000  -0.0106835  -0.0017042   0.0000000
   21  -0.0000000  -0.0000000   0.0109218   0.0000000   0.0000000  -0.0003018
   22  -0.0074060  -0.0106835   0.0000000   0.0521122   0.0003059  -0.0000000
   23  -0.0021517  -0.0017042   0.0000000   0.0003059   0.2113443   0.0000000
   24  -0.0000000   0.0000000  -0.0003018  -0.0000000   0.0000000   0.0089348
   25  -0.0016901  -0.0003081   0.0000000  -0.0073764   0.0022083  -0.0000000
   26   0.0003162   0.0004350   0.0000000   0.0107549  -0.0017622  -0.0000000
   27   0.0000000  -0.0000000   0.0001017   0.0000000   0.0000000  -0.0002946
   28  -0.0006490   0.0004052   0.0000000  -0.0001007   0.0000240  -0.0000000
   29   0.0003538  -0.0001902  -0.0000000   0.0007971  -0.0006207  -0.0000000
   30   0.0000000  -0.0000000  -0.0000822  -0.0000000   0.0000000   0.0001174
   31  -0.0000502   0.0010109  -0.0000000   0.0000705  -0.0000023  -0.0000000
   32   0.0003145  -0.0008253   0.0000000  -0.0000021  -0.0010778   0.0000000
   33  -0.0000000  -0.0000000   0.0001384  -0.0000000   0.0000000  -0.0000851
   34   0.0012150   0.0017777   0.0000000  -0.0000997  -0.0000189  -0.0000000
   35  -0.0059616  -0.0123071   0.0000000  -0.0007959  -0.0006168  -0.0000000
   36   0.0000000   0.0000000   0.0002268   0.0000000  -0.0000000   0.0001204
           25          26          27          28          29          30
    1   0.0007472   0.0016669  -0.0000000  -0.0004810   0.0000418  -0.0000000
    2   0.0049243  -0.0005606  -0.0000000  -0.0001527  -0.0004011   0.0000000
    3   0.0000000  -0.0000000   0.0038921  -0.0000000   0.0000000  -0.0005993
    4  -0.0415688   0.0001727  -0.0000000   0.0029269  -0.0025292   0.0000000
    5  -0.0198794   0.0014414  -0.0000000  -0.0001479  -0.0018313   0.0000000
    6  -0.0000000   0.0000000   0.0037234  -0.0000000  -0.0000000   0.0026123
    7  -0.1305891  -0.0549807   0.0000000  -0.0136080   0.0212669  -0.0000000
    8  -0.0531830  -0.0698708   0.0000000   0.0107499  -0.0141433   0.0000000
    9  -0.0000000  -0.0000000  -0.0239951  -0.0000000  -0.0000000   0.0017415
   10  -0.0151867  -0.0322121  -0.0000000  -0.0636932   0.0220163   0.0000000
   11  -0.0136366  -0.0228113   0.0000000   0.0225812  -0.0400375   0.0000000
   12   0.0000000   0.0000000   0.0024425   0.0000000   0.0000000  -0.0242176
   13   0.0021530   0.0031062   0.0000000  -0.0268690   0.0014435  -0.0000000
   14   0.0003318  -0.0024188   0.0000000   0.0114965   0.0009157  -0.0000000
   15  -0.0000000   0.0000000   0.0040307  -0.0000000  -0.0000000   0.0013767
   16  -0.0004256  -0.0005116   0.0000000   0.0000278  -0.0015115   0.0000000
   17  -0.0007010  -0.0000010   0.0000000  -0.0034511   0.0004502  -0.0000000
   18  -0.0000000  -0.0000000  -0.0010781   0.0000000   0.0000000   0.0025191
   19  -0.0016901   0.0003162   0.0000000  -0.0006490   0.0003538   0.0000000
   20  -0.0003081   0.0004350  -0.0000000   0.0004052  -0.0001902  -0.0000000
   21   0.0000000   0.0000000   0.0001017   0.0000000  -0.0000000  -0.0000822
   22  -0.0073764   0.0107549   0.0000000  -0.0001007   0.0007971  -0.0000000
   23   0.0022083  -0.0017622   0.0000000   0.0000240  -0.0006207   0.0000000
   24  -0.0000000  -0.0000000  -0.0002946  -0.0000000  -0.0000000   0.0001174
   25   0.1934190   0.0748435  -0.0000000   0.0012300   0.0060771  -0.0000000
   26   0.0748435   0.1092589  -0.0000000  -0.0017473  -0.0127045   0.0000000
   27  -0.0000000  -0.0000000   0.0108373   0.0000000  -0.0000000   0.0002792
   28   0.0012300  -0.0017473   0.0000000   0.1123321  -0.0381449   0.0000000
   29   0.0060771  -0.0127045  -0.0000000  -0.0381449   0.0698867   0.0000000
   30  -0.0000000   0.0000000   0.0002792   0.0000000   0.0000000   0.0157541
   31  -0.0000563  -0.0010037  -0.0000000  -0.0106071  -0.0093851   0.0000000
   32  -0.0003178  -0.0008155   0.0000000  -0.0020377  -0.0014205  -0.0000000
   33   0.0000000   0.0000000   0.0001401  -0.0000000   0.0000000   0.0003557
   34  -0.0006562  -0.0004050   0.0000000  -0.0005088  -0.0004258  -0.0000000
   35  -0.0003591  -0.0001906  -0.0000000   0.0004248   0.0000966   0.0000000
   36   0.0000000   0.0000000  -0.0000791   0.0000000   0.0000000   0.0001432
           31          32          33          34          35          36
    1  -0.0022784   0.0024080  -0.0000000  -0.0135564  -0.0213458  -0.0000000
    2  -0.0000437   0.0026156  -0.0000000  -0.0107127  -0.0141219  -0.0000000
    3  -0.0000000   0.0000000   0.0034877  -0.0000000   0.0000000   0.0017428
    4   0.0000938   0.0000259   0.0000000   0.0029263   0.0025352   0.0000000
    5  -0.0000030  -0.0005156  -0.0000000   0.0001584  -0.0018321   0.0000000
    6   0.0000000  -0.0000000  -0.0009866  -0.0000000   0.0000000   0.0026175
    7  -0.0022686  -0.0024256  -0.0000000  -0.0004899  -0.0000537  -0.0000000
    8   0.0000349   0.0026542  -0.0000000   0.0001399  -0.0004037  -0.0000000
    9  -0.0000000   0.0000000   0.0034991   0.0000000  -0.0000000  -0.0006041
   10  -0.0008501  -0.0048211  -0.0000000   0.0000004   0.0015254   0.0000000
   11  -0.0195514  -0.0331030   0.0000000   0.0034688   0.0004397   0.0000000
   12  -0.0000000   0.0000000   0.0021242  -0.0000000  -0.0000000   0.0025215
   13  -0.0304858  -0.0000520   0.0000000  -0.0273909  -0.0014636  -0.0000000
   14  -0.0001065  -0.1404233   0.0000000  -0.0116251   0.0009420   0.0000000
   15   0.0000000  -0.0000000  -0.0198510   0.0000000  -0.0000000   0.0014769
   16  -0.0008468   0.0047010  -0.0000000  -0.0638957  -0.0224055   0.0000000
   17   0.0193569  -0.0328662  -0.0000000  -0.0227711  -0.0397478   0.0000000
   18   0.0000000  -0.0000000   0.0020917  -0.0000000  -0.0000000  -0.0241581
   19  -0.0000502   0.0003145  -0.0000000   0.0012150  -0.0059616   0.0000000
   20   0.0010109  -0.0008253  -0.0000000   0.0017777  -0.0123071   0.0000000
   21  -0.0000000   0.0000000   0.0001384   0.0000000   0.0000000   0.0002268
   22   0.0000705  -0.0000021  -0.0000000  -0.0000997  -0.0007959   0.0000000
   23  -0.0000023  -0.0010778   0.0000000  -0.0000189  -0.0006168  -0.0000000
   24  -0.0000000   0.0000000  -0.0000851  -0.0000000  -0.0000000   0.0001204
   25  -0.0000563  -0.0003178   0.0000000  -0.0006562  -0.0003591   0.0000000
   26  -0.0010037  -0.0008155   0.0000000  -0.0004050  -0.0001906   0.0000000
   27  -0.0000000   0.0000000   0.0001401   0.0000000  -0.0000000  -0.0000791
   28  -0.0106071  -0.0020377  -0.0000000  -0.0005088   0.0004248   0.0000000
   29  -0.0093851  -0.0014205   0.0000000  -0.0004258   0.0000966   0.0000000
   30   0.0000000  -0.0000000   0.0003557  -0.0000000   0.0000000   0.0001432
   31   0.0580944   0.0000983   0.0000000  -0.0108155   0.0095948   0.0000000
   32   0.0000983   0.2072451  -0.0000000   0.0021087  -0.0014674   0.0000000
   33   0.0000000  -0.0000000   0.0086997  -0.0000000  -0.0000000   0.0003860
   34  -0.0108155   0.0021087  -0.0000000   0.1132712   0.0383051  -0.0000000
   35   0.0095948  -0.0014674  -0.0000000   0.0383051   0.0692090  -0.0000000
   36   0.0000000   0.0000000   0.0003860  -0.0000000  -0.0000000   0.0156063
 **********************************************************************
 **                                                                  **
 **                       VIBRATIONAL ANALYSIS                       **
 **                       --------------------                       **
 **                                                                  **
 **        VIBRATIONAL FREQUENCIES (CM**-1) AND NORMAL MODES         **
 **     FORCE CONSTANTS (mDYN/ANGSTROM) AND REDUCED MASSES (AMU)     **
 **                  INFRARED INTENSITIES (KM/MOL)                   **
 **                                                                  **
 **********************************************************************


 Mode:                 1                      2                      3
 Frequency:        38.89                  48.42                  65.41
 Force Cnst:      0.0682                 0.0530                 0.1101
 Red. Mass:      76.5214                38.4052                43.6638
 IR Active:          YES                    YES                    YES
 IR Intens:        0.002                  0.000                  0.014
 Raman Active:       YES                    YES                    YES
               X      Y      Z        X      Y      Z        X      Y      Z
 C          0.000 -0.000 -0.105    0.000  0.000 -0.191   -0.000  0.000  0.193
 C         -0.000 -0.000  0.008   -0.000 -0.000  0.001   -0.000 -0.000  0.095
 C          0.000  0.000 -0.113   -0.000 -0.000  0.192   -0.000 -0.000  0.188
 C          0.000  0.000 -0.082   -0.000 -0.000  0.033    0.000 -0.000  0.076
 C         -0.000 -0.000  0.096   -0.000 -0.000  0.001    0.000 -0.000  0.059
 C          0.000 -0.000 -0.080    0.000 -0.000 -0.034    0.000  0.000  0.077
 Cl         0.000 -0.000 -0.246    0.000 -0.000 -0.654   -0.000  0.000  0.603
 Br        -0.000 -0.000  0.396    0.000 -0.000  0.001    0.000 -0.000 -0.329
 Cl         0.000  0.000 -0.274   -0.000 -0.000  0.663   -0.000 -0.000  0.586
 I          0.000 -0.000 -0.260   -0.000  0.000 -0.172    0.000 -0.000 -0.153
 Br        -0.000  0.000  0.723    0.000 -0.000  0.010   -0.000 -0.000  0.197
 I         -0.000  0.000 -0.267    0.000  0.000  0.163    0.000  0.000 -0.158
 TransDip   0.000 -0.000  0.001   -0.000 -0.000  0.000    0.000 -0.000 -0.004

 Mode:                 4                      5                      6
 Frequency:       115.50                 127.68                 147.99
 Force Cnst:      0.6311                 0.8051                 1.1046
 Red. Mass:      80.2964                83.8243                85.6077
 IR Active:          YES                    YES                    YES
 IR Intens:        0.571                  0.199                  0.002
 Raman Active:       YES                    YES                    YES
               X      Y      Z        X      Y      Z        X      Y      Z
 C          0.009 -0.220  0.000   -0.100  0.051 -0.000   -0.042 -0.039 -0.000
 C          0.000 -0.241  0.000   -0.033 -0.003 -0.000   -0.044 -0.002 -0.000
 C         -0.006 -0.218 -0.000   -0.100 -0.055 -0.000   -0.043  0.034  0.000
 C          0.030 -0.214 -0.000   -0.174 -0.020  0.000   -0.091  0.068  0.000
 C          0.003 -0.245 -0.000   -0.182 -0.002  0.000   -0.035 -0.003  0.000
 C         -0.024 -0.214  0.000   -0.176  0.016  0.000   -0.090 -0.073  0.000
 Cl         0.060 -0.138 -0.000   -0.024  0.176  0.000   -0.005  0.034  0.000
 Br        -0.010 -0.283  0.000    0.668 -0.005  0.000    0.182 -0.004  0.000
 Cl        -0.061 -0.130 -0.000   -0.028 -0.174  0.000   -0.007 -0.038 -0.000
 I          0.421  0.267  0.000   -0.094  0.395 -0.000   -0.304 -0.044 -0.000
 Br        -0.004 -0.271 -0.000   -0.201 -0.002  0.000    0.858 -0.005  0.000
 I         -0.413  0.279  0.000   -0.109 -0.390 -0.000   -0.307  0.052 -0.000
 TransDip  -0.000  0.024  0.000    0.014  0.000 -0.000    0.001  0.000 -0.000

 Mode:                 7                      8                      9
 Frequency:       169.74                 177.51                 208.02
 Force Cnst:      1.4023                 0.2537                 0.9958
 Red. Mass:      82.6065                13.6668                39.0577
 IR Active:          YES                    YES                    YES
 IR Intens:        0.182                  0.410                  0.058
 Raman Active:       YES                    YES                    YES
               X      Y      Z        X      Y      Z        X      Y      Z
 C          0.068 -0.153 -0.000    0.000 -0.000  0.386   -0.182 -0.029  0.000
 C          0.001 -0.134  0.000   -0.000  0.000  0.416   -0.213  0.004  0.000
 C         -0.066 -0.151  0.000    0.000  0.000  0.387   -0.182  0.032  0.000
 C         -0.115 -0.136  0.000    0.000  0.000  0.392    0.001  0.029 -0.000
 C          0.002 -0.269 -0.000    0.000  0.000  0.415    0.015  0.002 -0.000
 C          0.119 -0.137 -0.000    0.000 -0.000  0.392    0.002 -0.027 -0.000
 Cl         0.037 -0.233  0.000   -0.000 -0.000 -0.140   -0.454 -0.439 -0.000
 Br         0.004 -0.227 -0.000    0.000  0.000 -0.057    0.303  0.006 -0.000
 Cl        -0.040 -0.223 -0.000   -0.000  0.000 -0.139   -0.437  0.417 -0.000
 I         -0.375  0.307 -0.000    0.000  0.000 -0.044    0.059 -0.107  0.000
 Br        -0.006 -0.403  0.000   -0.000  0.000 -0.042   -0.009  0.004  0.000
 I          0.376  0.304 -0.000   -0.000 -0.000 -0.044    0.057  0.106  0.000
 TransDip   0.000  0.014 -0.000    0.000 -0.000 -0.021    0.008 -0.000  0.000

 Mode:                10                     11                     12
 Frequency:       218.01                 225.18                 238.47
 Force Cnst:      1.7687                 1.1649                 0.9283
 Red. Mass:      63.1635                38.9915                27.7051
 IR Active:          YES                    YES                    YES
 IR Intens:        0.004                  0.000                  0.385
 Raman Active:       YES                    YES                    YES
               X      Y      Z        X      Y      Z        X      Y      Z
 C          0.085  0.062 -0.000    0.014  0.004  0.000    0.316 -0.139 -0.000
 C          0.004  0.309 -0.000   -0.008 -0.035  0.000    0.254 -0.001 -0.000
 C         -0.078  0.062  0.000   -0.030  0.001  0.000    0.316  0.138 -0.000
 C         -0.077 -0.024  0.000    0.003 -0.034 -0.000    0.201  0.108  0.000
 C          0.001 -0.208  0.000   -0.002 -0.107 -0.000    0.212 -0.000  0.000
 C          0.079 -0.025 -0.000   -0.008 -0.032  0.000    0.200 -0.110  0.000
 Cl        -0.078 -0.205  0.000    0.346  0.559  0.000    0.276 -0.418  0.000
 Br        -0.002  0.698  0.000    0.005 -0.026 -0.000    0.005 -0.001  0.000
 Cl         0.090 -0.213 -0.000   -0.369  0.566 -0.000    0.270  0.429  0.000
 I          0.050 -0.016 -0.000   -0.005 -0.046  0.000   -0.116  0.031 -0.000
 Br        -0.001 -0.482 -0.000    0.001 -0.302 -0.000   -0.101 -0.001 -0.000
 I         -0.053 -0.020  0.000    0.011 -0.040 -0.000   -0.117 -0.033 -0.000
 TransDip  -0.000  0.002 -0.000    0.000 -0.000 -0.000   -0.020 -0.000 -0.000

 Mode:                13                     14                     15
 Frequency:       324.24                 337.67                 342.73
 Force Cnst:      0.7612                 0.8283                 2.2167
 Red. Mass:      12.2889                12.3301                32.0285
 IR Active:          YES                    YES                    YES
 IR Intens:        0.143                  0.000                  0.028
 Raman Active:       YES                    YES                    YES
               X      Y      Z        X      Y      Z        X      Y      Z
 C          0.000 -0.000  0.253    0.000 -0.000 -0.462   -0.187  0.208 -0.000
 C         -0.000 -0.000  0.594   -0.000 -0.000 -0.010    0.000  0.057 -0.000
 C          0.000  0.000  0.268   -0.000 -0.000  0.454    0.188  0.207  0.000
 C          0.000 -0.000 -0.294   -0.000 -0.000  0.539    0.055  0.162  0.000
 C          0.000  0.000 -0.568   -0.000 -0.000  0.008    0.000  0.116  0.000
 C          0.000  0.000 -0.311    0.000 -0.000 -0.528   -0.055  0.162 -0.000
 Cl         0.000 -0.000 -0.041    0.000 -0.000  0.074   -0.550  0.234  0.000
 Br        -0.000  0.000 -0.034   -0.000  0.000  0.001   -0.000 -0.127  0.000
 Cl         0.000  0.000 -0.044   -0.000 -0.000 -0.072    0.551  0.233 -0.000
 I         -0.000  0.000  0.014    0.000  0.000 -0.020    0.004 -0.008 -0.000
 Br        -0.000 -0.000  0.034   -0.000  0.000 -0.000   -0.000 -0.194 -0.000
 I         -0.000 -0.000  0.015   -0.000  0.000  0.019   -0.005 -0.008  0.000
 TransDip   0.000 -0.000  0.012   -0.000  0.000 -0.000   -0.000 -0.005 -0.000

 Mode:                16                     17                     18
 Frequency:       547.44                 572.00                 580.01
 Force Cnst:      2.5145                 2.8104                 2.4903
 Red. Mass:      14.2408                14.5786                12.5640
 IR Active:          YES                    YES                    YES
 IR Intens:       25.147                 30.483                  4.934
 Raman Active:       YES                    YES                    YES
               X      Y      Z        X      Y      Z        X      Y      Z
 C          0.114  0.015 -0.000    0.107  0.388  0.000    0.259  0.375  0.000
 C          0.109 -0.003 -0.000    0.006  0.410 -0.000    0.456 -0.005 -0.000
 C          0.115 -0.021 -0.000   -0.099  0.380 -0.000    0.260 -0.383  0.000
 C          0.523  0.003 -0.000   -0.070  0.408  0.000   -0.033 -0.380  0.000
 C          0.576 -0.004  0.000    0.003  0.308 -0.000   -0.252 -0.002 -0.000
 C          0.522 -0.012  0.000    0.079  0.415 -0.000   -0.033  0.373  0.000
 Cl        -0.166  0.115  0.000    0.109 -0.112 -0.000   -0.088 -0.041 -0.000
 Br        -0.008  0.001  0.000   -0.001 -0.109  0.000   -0.026  0.001  0.000
 Cl        -0.164 -0.113  0.000   -0.114 -0.113  0.000   -0.086  0.043 -0.000
 I         -0.038  0.012 -0.000    0.015 -0.017 -0.000   -0.006  0.014 -0.000
 Br        -0.022  0.001 -0.000   -0.000 -0.087  0.000    0.022  0.001  0.000
 I         -0.038 -0.012 -0.000   -0.016 -0.017  0.000   -0.006 -0.014 -0.000
 TransDip   0.161 -0.002  0.000    0.002  0.177 -0.000    0.071 -0.001 -0.000

 Mode:                19                     20                     21
 Frequency:       585.06                 585.73                 680.09
 Force Cnst:      2.4321                 2.4413                 3.2749
 Red. Mass:      12.0593                12.0774                12.0176
 IR Active:          YES                    YES                    YES
 IR Intens:        0.570                  0.032                  0.391
 Raman Active:       YES                    YES                    YES
               X      Y      Z        X      Y      Z        X      Y      Z
 C          0.000  0.000 -0.394   -0.000 -0.000 -0.450   -0.000 -0.000 -0.429
 C          0.000 -0.000  0.508   -0.000  0.000 -0.122   -0.000 -0.000  0.434
 C          0.000 -0.000 -0.148   -0.000  0.000  0.580   -0.000  0.000 -0.428
 C         -0.000 -0.000 -0.409    0.000  0.000 -0.383    0.000  0.000  0.393
 C         -0.000  0.000  0.598    0.000  0.000 -0.142    0.000  0.000 -0.363
 C         -0.000  0.000 -0.195   -0.000 -0.000  0.526    0.000 -0.000  0.395
 Cl        -0.000 -0.000  0.030    0.000 -0.000  0.032   -0.000  0.000  0.015
 Br        -0.000  0.000 -0.013    0.000 -0.000  0.003    0.000 -0.000 -0.006
 Cl        -0.000  0.000  0.013    0.000 -0.000 -0.042   -0.000 -0.000  0.015
 I         -0.000  0.000  0.007    0.000 -0.000  0.006   -0.000 -0.000 -0.004
 Br         0.000 -0.000 -0.016   -0.000 -0.000  0.004   -0.000 -0.000  0.004
 I         -0.000 -0.000  0.003    0.000  0.000 -0.008   -0.000  0.000 -0.004
 TransDip   0.000 -0.000  0.024   -0.000  0.000 -0.006    0.000  0.000 -0.020

 Mode:                22                     23                     24
 Frequency:       805.52                 817.08                1024.25
 Force Cnst:      4.7929                 5.1161                 7.4803
 Red. Mass:      12.5371                13.0066                12.1019
 IR Active:          YES                    YES                    YES
 IR Intens:        0.413                  5.051                  0.072
 Raman Active:       YES                    YES                    YES
               X      Y      Z        X      Y      Z        X      Y      Z
 C         -0.281 -0.020  0.000    0.402 -0.282  0.000    0.307 -0.115 -0.000
 C         -0.006 -0.413 -0.000    0.367 -0.007  0.000    0.001  0.549  0.000
 C          0.270 -0.026 -0.000    0.411  0.280  0.000   -0.307 -0.113  0.000
 C          0.391  0.060  0.000   -0.222  0.334 -0.000    0.396 -0.243  0.000
 C          0.003  0.593 -0.000   -0.092  0.008 -0.000    0.000  0.220  0.000
 C         -0.385  0.070 -0.000   -0.232 -0.332 -0.000   -0.398 -0.242 -0.000
 Cl         0.057 -0.046 -0.000   -0.130  0.066 -0.000   -0.028  0.016  0.000
 Br         0.000  0.038  0.000   -0.000  0.001 -0.000   -0.000 -0.025 -0.000
 Cl        -0.053 -0.045  0.000   -0.131 -0.067 -0.000    0.028  0.016 -0.000
 I         -0.007  0.005 -0.000    0.008 -0.004  0.000   -0.005  0.003 -0.000
 Br         0.000 -0.053 -0.000   -0.006 -0.001  0.000    0.000 -0.006  0.000
 I          0.007  0.005  0.000    0.008  0.005  0.000    0.005  0.003  0.000
 TransDip  -0.000  0.021 -0.000    0.072  0.000  0.000    0.002  0.008  0.000

 Mode:                25                     26                     27
 Frequency:      1145.62                1230.24                1298.53
 Force Cnst:      9.4327                10.7008                11.9569
 Red. Mass:      12.1985                12.0002                12.0355
 IR Active:          YES                    YES                    YES
 IR Intens:        1.093                  0.043                142.750
 Raman Active:       YES                    YES                    YES
               X      Y      Z        X      Y      Z        X      Y      Z
 C          0.376 -0.287  0.000   -0.184 -0.345 -0.000   -0.181  0.391 -0.000
 C         -0.004 -0.253 -0.000    0.393 -0.008  0.000    0.346 -0.026  0.000
 C         -0.374 -0.289 -0.000   -0.199  0.340 -0.000   -0.227 -0.379 -0.000
 C         -0.290  0.106 -0.000   -0.216 -0.355 -0.000   -0.205  0.337 -0.000
 C         -0.006  0.536  0.000    0.427 -0.003  0.000    0.436 -0.019  0.000
 C          0.298  0.101  0.000   -0.218  0.368 -0.000   -0.237 -0.309 -0.000
 Cl        -0.048  0.031 -0.000   -0.002 -0.001  0.000    0.016 -0.019 -0.000
 Br         0.000  0.014  0.000    0.000  0.000  0.000   -0.005  0.001 -0.000
 Cl         0.048  0.031  0.000   -0.001  0.002  0.000    0.019  0.019 -0.000
 I          0.005 -0.002  0.000    0.000  0.000 -0.000    0.001 -0.002  0.000
 Br        -0.000 -0.021 -0.000    0.000  0.000 -0.000   -0.005  0.000  0.000
 I         -0.005 -0.002 -0.000   -0.000 -0.000  0.000    0.001  0.002  0.000
 TransDip   0.002 -0.033  0.000    0.001 -0.007  0.000   -0.382 -0.022  0.000

 Mode:                28                     29                     30
 Frequency:      1307.20                1499.89                1501.81
 Force Cnst:     12.1191                15.9075                15.9480
 Red. Mass:      12.0375                12.0015                12.0011
 IR Active:          YES                    YES                    YES
 IR Intens:      162.339                  0.564                  0.753
 Raman Active:       YES                    YES                    YES
               X      Y      Z        X      Y      Z        X      Y      Z
 C         -0.405 -0.119 -0.000    0.009  0.394  0.000   -0.363 -0.267 -0.000
 C          0.028  0.458  0.000    0.204 -0.255 -0.000    0.527  0.095  0.000
 C          0.374 -0.152  0.000   -0.252  0.475 -0.000   -0.265 -0.063  0.000
 C         -0.318 -0.223 -0.000   -0.004 -0.359 -0.000    0.309  0.283  0.000
 C          0.028  0.385  0.000   -0.171  0.204 -0.000   -0.451 -0.081 -0.000
 C          0.291 -0.250  0.000    0.205 -0.454  0.000    0.223  0.031 -0.000
 Cl         0.023 -0.001 -0.000   -0.002 -0.004 -0.000    0.003  0.003 -0.000
 Br        -0.000 -0.012 -0.000   -0.001  0.001 -0.000   -0.002 -0.000 -0.000
 Cl        -0.021  0.001 -0.000    0.004 -0.004  0.000    0.001  0.000 -0.000
 I          0.002  0.001  0.000    0.001  0.000  0.000    0.000 -0.001 -0.000
 Br        -0.000 -0.008  0.000    0.001  0.000  0.000    0.001 -0.000  0.000
 I         -0.001  0.002 -0.000   -0.000  0.001 -0.000    0.001  0.001  0.000
 TransDip  -0.020  0.408  0.000   -0.011  0.022 -0.000   -0.026 -0.010 -0.000

 STANDARD THERMODYNAMIC QUANTITIES AT   298.15 K  AND     1.00 ATM

   This Molecule has  0 Imaginary Frequencies
   Zero point vibrational energy:       24.254 kcal/mol

   Atom    1 Element C  Has Mass   12.00000
   Atom    2 Element C  Has Mass   12.00000
   Atom    3 Element C  Has Mass   12.00000
   Atom    4 Element C  Has Mass   12.00000
   Atom    5 Element C  Has Mass   12.00000
   Atom    6 Element C  Has Mass   12.00000
   Atom    7 Element Cl Has Mass   34.96885
   Atom    8 Element Br Has Mass   78.91830
   Atom    9 Element Cl Has Mass   34.96885
   Atom   10 Element I  Has Mass  126.90440
   Atom   11 Element Br Has Mass   78.91830
   Atom   12 Element I  Has Mass  126.90440
   Molecular Mass:   553.583100 amu
   Principal axes and moments of inertia in amu*Bohr^2:
                             1           2           3
    Eigenvalues --     9075.45363 10708.19744 19783.65107
          X               1.00000    -0.00004     0.00000
          Y               0.00004     1.00000     0.00000
          Z              -0.00000    -0.00000     1.00000
   Rotational Symmetry Number is   1
   The Molecule is an Asymmetric Top
   Translational Enthalpy:        0.889 kcal/mol
   Rotational Enthalpy:           0.889 kcal/mol
   Vibrational Enthalpy:         30.674 kcal/mol
   gas constant (RT):             0.592 kcal/mol
   Translational Entropy:        44.819  cal/mol.K
   Rotational Entropy:           35.906  cal/mol.K
   Vibrational Entropy:          43.071  cal/mol.K

   Total Enthalpy:               33.044 kcal/mol
   Total Entropy:               123.797  cal/mol.K

 ======================================================================

 STANDARD THERMODYNAMIC QUANTITIES FOR ANHARMONIC VIBRATION -- TOSH

   Zero point vibrational energy: ************ kcal/mol

   Vibrational Enthalpy:       Infinity kcal/mol
   Vibrational Entropy:             NaN  cal/mol.K

   Total Enthalpy:             Infinity kcal/mol
   Total Entropy:                   NaN  cal/mol.K

 ======================================================================

 STANDARD THERMODYNAMIC QUANTITIES FOR ANHARMONIC VIBRATION -- VPT2

   Zero point vibrational energy: ************ kcal/mol

   Vibrational Enthalpy:       Infinity kcal/mol
   Vibrational Entropy:             NaN  cal/mol.K

   Total Enthalpy:             Infinity kcal/mol
   Total Entropy:                   NaN  cal/mol.K

 ======================================================================

Archival summary:
1\1\garfield\FREQ\ProcedureUnspecified\BasisUnspecified\2r2l26\taweetha\SatNov3013:56:062019SatNov3013:56:062019\0\\#,FREQ,ProcedureUnspecified,BasisUnspecified,\\0,1\I\C,1,2.12967\C,2,1.40421,1,119.557\C,3,1.40203,2,120.435,1,180,0\C,4,1.40189,3,119.765,2,0,0\C,5,1.40395,4,120.459,3,-0,0\C,6,1.40475,5,119.38,4,0,0\Cl,5,1.73855,4,119.087,3,180,0\Cl,3,1.73871,2,120.471,1,0,0\Br,4,1.90008,3,120.129,2,180,0\Br,7,1.90314,6,119.63,5,-180,0\I,6,2.1357,5,119.235,4,-180,0\\\@

 Total job time:  1303.91s(wall), 5057.89s(cpu) 
 Sat Nov 30 13:56:06 2019

        *************************************************************
        *                                                           *
        *  Thank you very much for using Q-Chem.  Have a nice day.  *
        *                                                           *
        *************************************************************
