# Supplementary material for: Geometric and energetic data from quantum chemical calculations of halobenzenes and xylenes
Source: Data Brief. 2020 Mar 5;30:105386. doi: 10.1016/j.dib.2020.105386 (PMC7114895; doi:10.1016/j.dib.2020.105386)
Supplement: Supplementary file 1 [file mmc1.zip › halobenzene/B3LYP/ClBrClIClI.out]

                  Welcome to Q-Chem
     A Quantum Leap Into The Future Of Chemistry


 Q-Chem 5.2 (devel), Q-Chem, Inc., Pleasanton, CA (2019)

 Yihan Shao,  Zhengting Gan,  E. Epifanovsky,  A. T. B. Gilbert,  M. Wormit,  
 J. Kussmann,  A. W. Lange,  A. Behn,  Jia Deng,  Xintian Feng,  D. Ghosh,  
 M. Goldey,  P. R. Horn,  L. D. Jacobson,  I. Kaliman,  T. Kus,  A. Landau,  
 Jie Liu,  E. I. Proynov,  R. M. Richard,  R. P. Steele,  E. J. Sundstrom,  
 H. L. Woodcock III,  P. M. Zimmerman,  D. Zuev,  B. Albrecht,  E. Alguire,  
 S. A. Baeppler,  D. Barton,  Z. Benda,  Y. A. Bernard,  E. J. Berquist,  
 K. B. Bravaya,  H. Burton,  D. Casanova,  Chun-Min Chang,  Yunqing Chen,  
 A. Chien,  K. D. Closser,  M. P. Coons,  S. Coriani,  S. Dasgupta,  
 A. L. Dempwolff,  M. Diedenhofen,  Hainam Do,  R. G. Edgar,  Po-Tung Fang,  
 S. Faraji,  S. Fatehi,  Qingguo Feng,  K. D. Fenk,  J. Fosso-Tande,  
 J. Gayvert,  Qinghui Ge,  A. Ghysels,  G. Gidofalvi,  J. Gomes,  
 J. Gonthier,  A. Gunina,  D. Hait,  M. W. D. Hanson-Heine,  
 P. H. P. Harbach,  A. W. Hauser,  M. F. Herbst,  J. E. Herr,  
 E. G. Hohenstein,  Z. C. Holden,  Kerwin Hui,  B. C. Huynh,  T.-C. Jagau,  
 Hyunjun Ji,  B. Kaduk,  K. Khistyaev,  Jaehoon Kim,  P. Klunzinger,  K. Koh,  
 D. Kosenkov,  L. Koulias,  T. Kowalczyk,  C. M. Krauter,  A. Kunitsa,  
 Ka Un Lao,  A. Laurent,  K. V. Lawler,  Joonho Lee,  D. Lefrancois,  
 S. Lehtola,  D. S. Levine,  Yi-Pei Li,  You-Sheng Lin,  Fenglai Liu,  
 E. Livshits,  A. Luenser,  P. Manohar,  E. Mansoor,  S. F. Manzer,  
 Shan-Ping Mao,  Yuezhi Mao,  N. Mardirossian,  A. V. Marenich,  
 T. Markovich,  L. A. Martinez-Martinez,  S. A. Maurer,  N. J. Mayhall,  
 S. C. McKenzie,  J.-M. Mewes,  P. Morgante,  A. F. Morrison,  
 J. W. Mullinax,  K. Nanda,  T. S. Nguyen-Beck,  R. Olivares-Amaya,  
 J. A. Parkhill,  Zheng Pei,  T. M. Perrine,  F. Plasser,  P. Pokhilko,  
 S. Prager,  A. Prociuk,  E. Ramos,  D. R. Rehn,  F. Rob,  M. Scheurer,  
 M. Schneider,  N. Sergueev,  S. M. Sharada,  S. Sharma,  D. W. Small,  
 T. Stauch,  T. Stein,  Yu-Chuan Su,  A. J. W. Thom,  A. Tkatchenko,  
 T. Tsuchimochi,  N. M. Tubman,  L. Vogt,  M. L. Vidal,  O. Vydrov,  
 M. A. Watson,  J. Wenzel,  M. de Wergifosse,  T. A. Wesolowski,  A. White,  
 J. Witte,  A. Yamada,  Jun Yang,  K. Yao,  S. Yeganeh,  S. R. Yost,  
 Zhi-Qiang You,  A. Zech,  Igor Ying Zhang,  Xing Zhang,  Yan Zhao,  
 Ying Zhu,  B. R. Brooks,  G. K. L. Chan,  C. J. Cramer,  M. S. Gordon,  
 W. J. Hehre,  A. Klamt,  M. W. Schmidt,  C. D. Sherrill,  D. G. Truhlar,  
 A. Aspuru-Guzik,  R. Baer,  A. T. Bell,  N. A. Besley,  Jeng-Da Chai,  
 A. E. DePrince, III,  R. A. DiStasio Jr.,  A. Dreuw,  B. D. Dunietz,  
 T. R. Furlani,  Chao-Ping Hsu,  Yousung Jung,  Jing Kong,  D. S. Lambrecht,  
 WanZhen Liang,  C. Ochsenfeld,  V. A. Rassolov,  L. V. Slipchenko,  
 J. E. Subotnik,  T. Van Voorhis,  J. M. Herbert,  A. I. Krylov,  
 P. M. W. Gill,  M. Head-Gordon

 Contributors to earlier versions of Q-Chem not listed above: 
 R. D. Adamson,  B. Austin,  J. Baker,  G. J. O. Beran,  K. Brandhorst,  
 S. T. Brown,  E. F. C. Byrd,  A. K. Chakraborty,  C.-L. Cheng,  
 Siu Hung Chien,  D. M. Chipman,  D. L. Crittenden,  H. Dachsel,  
 R. J. Doerksen,  A. D. Dutoi,  L. Fusti-Molnar,  W. A. Goddard III,  
 A. Golubeva-Zadorozhnaya,  S. R. Gwaltney,  G. Hawkins,  A. Heyden,  
 S. Hirata,  G. Kedziora,  F. J. Keil,  C. Kelley,  Jihan Kim,  R. A. King,  
 R. Z. Khaliullin,  P. P. Korambath,  W. Kurlancheek,  A. M. Lee,  M. S. Lee,  
 S. V. Levchenko,  Ching Yeh Lin,  D. Liotard,  R. C. Lochan,  I. Lotan,  
 P. E. Maslen,  N. Nair,  D. P. O'Neill,  D. Neuhauser,  E. Neuscamman,  
 C. M. Oana,  R. Olson,  B. Peters,  R. Peverati,  P. A. Pieniazek,  
 Y. M. Rhee,  J. Ritchie,  M. A. Rohrdanz,  E. Rosta,  N. J. Russ,  
 H. F. Schaefer III,  N. E. Schultz,  N. Shenvi,  A. C. Simmonett,  A. Sodt,  
 D. Stuck,  K. S. Thanthiriwatte,  V. Vanovschi,  Tao Wang,  A. Warshel,  
 C. F. Williams,  Q. Wu,  X. Xu,  W. Zhang

 Please cite Q-Chem as follows:
 Y. Shao et al., Mol. Phys. 113, 184-215 (2015)
 DOI: 10.1080/00268976.2014.952696

 Q-Chem 5.2.1 for Intel X86 EM64T Linux

 Parts of Q-Chem use Armadillo 8.300.2 (Tropical Shenanigans).
 http://arma.sourceforge.net/

 Q-Chem begins on Sat Nov 30 13:56:06 2019  

Host: 
0

     Scratch files written to /scratch/taweetham/qchem29372//
NAlpha2: 228
NElect   228
Mult     1

Checking the input file for inconsistencies... 	...done.

--------------------------------------------------------------
User input:
--------------------------------------------------------------
$MOLECULE
0 1
C   
C	1	CC
C	2	CC	1	120.0		
C	3	CC	2	120.0	1	0.0
C	4	CC	3	120.0	2	0.0	
C	5 	CC	4	120.0	3	0.0
Cl	1	CCl	2	120.0	3	180.0
Br	2	CBr	3	120.0	4	180.0
Cl	3	CCl	4	120.0	5	180.0
I	4	CI	5	120.0	6	180.0
Cl	5	CCl	6	120.0	1	180.0
I	6	CI	1	120.0	2	180.0

CC=1.39483
CH=1.08673
CF=1.33960
CCl=1.72090
CBr=1.89068
CI=2.07886
$END

$REM
   JOB_TYPE	OPTIMIZATION
   BASIS	6-311++G**
   METHOD	B3LYP
   MEM_TOTAL	64000
   SYM_IGNORE	TRUE
$END

--------------------------------------------------------------
 ----------------------------------------------------------------
             Standard Nuclear Orientation (Angstroms)
    I     Atom           X                Y                Z
 ----------------------------------------------------------------
    1      C       0.0000000000     0.0000000000     0.0000000000
    2      C       0.0000000000     0.0000000000     1.3948300000
    3      C       1.2079582140     0.0000000000     2.0922450000
    4      C       2.4159164279     0.0000000000     1.3948300000
    5      C       2.4159164279     0.0000000000    -0.0000000000
    6      C       1.2079582140     0.0000000000    -0.6974150000
    7      Cl     -1.4903431174    -0.0000000000    -0.8604500000
    8      Br     -1.6373769104    -0.0000000000     2.3401700000
    9      Cl      1.2079582140    -0.0000000000     3.8131450000
   10      I       4.2162619988    -0.0000000000     2.4342600000
   11      Cl      3.9062595453    -0.0000000000    -0.8604500000
   12      I       1.2079582140    -0.0000000000    -2.7762750000
 ----------------------------------------------------------------
 Nuclear Repulsion Energy =        2936.76957214 hartrees
 There are      114 alpha and      114 beta electrons
 Requested basis set is 6-311++G(d,p)
 There are 142 shells and 394 basis functions

 Total QAlloc Memory Limit  64000 MB
 Mega-Array Size       188 MB
 MEM_STATIC part       192 MB
 A cutoff of  1.0D-11 yielded   6396 shell pairs
 There are     55509 function pairs (     61398 Cartesian)
 Smallest overlap matrix eigenvalue = 3.88E-07

 Q-Chem warning in module stvman/mkSTV.C, line 318:

 Overlap eigenvalue is smaller than square root of threshold
 Use THRESH >= 12 to get rid of this warning

 Linear dependence detected in AO basis
 Tighter screening thresholds may be required for diffuse basis sets
 Use S2THRESH > 14 and THRESH = 14 in case of SCF convergence issues
 Number of orthogonalized atomic orbitals = 392
 Maximum deviation from orthogonality = 1.473E-10

 Scale SEOQF with 1.000000e-01/1.000000e-01/1.000000e-01

 Standard Electronic Orientation quadrupole field applied
 Nucleus-field energy     =    -0.0000000784 hartrees
 Guess from superposition of atomic densities
 Warning:  Energy on first SCF cycle will be non-variational
 SAD guess density has 228.000000 electrons

 -----------------------------------------------------------------------
  General SCF calculation program by
  Eric Jon Sundstrom, Paul Horn, Yuezhi Mao, Dmitri Zuev, Alec White,
  David Stuck, Shaama M.S., Shane Yost, Joonho Lee, David Small,
  Daniel Levine, Susi Lehtola, Hugh Burton, Evgeny Epifanovsky,
  Bang C. Huynh
 -----------------------------------------------------------------------
 Exchange:     0.2000 Hartree-Fock + 0.0800 Slater + 0.7200 B88
 Correlation:  0.1900 VWN1RPA + 0.8100 LYP
 Using SG-1 standard quadrature grid
 using 4 threads for integral computing
 -------------------------------------------------------
 OpenMP Integral computing Module                
 Release: version 2.0, May 2017, Q-Chem Inc. Pleasanton 
 -------------------------------------------------------
 A restricted SCF calculation will be
 performed using DIIS
 SCF converges when DIIS error is below 1.0e-08
 ---------------------------------------
  Cycle       Energy         DIIS error
 ---------------------------------------
    1  -18025.1174271220      2.95e-02  
    2  -18022.4591860859      1.77e-03  
    3  -18022.4019807198      2.39e-03  
    4  -18022.4900030847      7.57e-04  
    5  -18022.5022584386      1.30e-04  
    6  -18022.5024529470      5.93e-05  
    7  -18022.5025055027      2.35e-05  
    8  -18022.5025156478      6.57e-06  
    9  -18022.5025164019      2.12e-06  
   10  -18022.5025164715      4.36e-07  
   11  -18022.5025164745      1.08e-07  
   12  -18022.5025164750      4.62e-08  
   13  -18022.5025164787      1.45e-08  
   14  -18022.5025164798      2.39e-09  Convergence criterion met
 ---------------------------------------
 SCF time:   CPU 231.35s  wall 61.00s 
 SCF   energy in the final basis set =   -18022.5025164798
 Total energy in the final basis set =   -18022.5025164798

 --------------------------------------------------------------

                    Orbital Energies (a.u.)
 --------------------------------------------------------------

 Alpha MOs
 -- Occupied --
*****************-482.8565-176.3193-176.3192-165.7231-165.7230-165.7210
********-165.7207-165.7207-101.5838-101.5835-101.5835 -62.5094 -56.3301
-56.3260 -56.3256 -35.8159 -35.8158 -31.3093 -31.3092 -31.3032 -31.3031
-31.3026 -31.3025 -22.9597 -22.9596 -22.9584 -22.9583 -22.9580 -22.9579
-22.9537 -22.9537 -22.9536 -22.9536 -10.2859 -10.2859 -10.2856 -10.2772
-10.2661 -10.2661  -9.4992  -9.4988  -9.4988  -8.7183  -7.2640  -7.2637
 -7.2635  -7.2541  -7.2537  -7.2537  -7.2531  -7.2529  -7.2527  -6.5506
 -6.5368  -6.5357  -6.3656  -6.3655  -4.7785  -4.7785  -4.7635  -4.7634
 -4.7623  -4.7622  -2.6613  -2.6577  -2.6568  -2.6458  -2.6457  -2.0446
 -2.0444  -2.0399  -2.0398  -2.0390  -2.0389  -2.0260  -2.0259  -2.0258
 -2.0257  -0.9672  -0.9212  -0.9188  -0.8521  -0.8379  -0.7949  -0.7561
 -0.6891  -0.6876  -0.6253  -0.6090  -0.5626  -0.5300  -0.4731  -0.4721
 -0.4666  -0.4564  -0.4082  -0.4063  -0.4056  -0.3918  -0.3597  -0.3584
 -0.3577  -0.3442  -0.3374  -0.3240  -0.3067  -0.2928  -0.2826  -0.2645
 -0.2630  -0.2604
 -- Virtual --
 -0.0919  -0.0679  -0.0666  -0.0443  -0.0338  -0.0078   0.0121   0.0128
  0.0181   0.0298   0.0369   0.0438   0.0516   0.0596   0.0661   0.0732
  0.0742   0.0751   0.0793   0.0799   0.0890   0.0894   0.0999   0.1025
  0.1083   0.1127   0.1197   0.1198   0.1413   0.1438   0.1493   0.1632
  0.1639   0.1697   0.1704   0.1723   0.1744   0.1893   0.1921   0.2004
  0.2077   0.2132   0.2136   0.2177   0.2270   0.2337   0.2425   0.2520
  0.2636   0.2688   0.2690   0.2705   0.2917   0.2934   0.2972   0.3112
  0.3761   0.3853   0.3880   0.3896   0.3922   0.3978   0.4035   0.4084
  0.4238   0.4277   0.4348   0.4415   0.4427   0.4456   0.4617   0.4726
  0.4778   0.4853   0.4921   0.5067   0.5087   0.5091   0.5160   0.5228
  0.5513   0.5553   0.5579   0.5598   0.5671   0.5765   0.5775   0.5802
  0.5837   0.6217   0.6382   0.6436   0.6482   0.6675   0.7121   0.7268
  0.7329   0.7612   0.7675   0.7760   0.8126   0.8190   0.8209   0.8209
  0.8242   0.8308   0.8415   0.8492   0.8528   0.8546   0.8598   0.8871
  0.8887   0.9037   0.9277   0.9440   0.9442   0.9461   0.9497   0.9596
  0.9801   1.0555   1.0608   1.0938   1.1212   1.1418   1.1869   1.1905
  1.2089   1.2286   1.2311   1.2519   1.2546   1.2864   1.2887   1.3497
  1.3620   1.3796   1.4123   1.4254   1.4429   1.4840   1.4936   1.5041
  1.5153   1.5787   1.6064   1.6120   1.7353   1.7385   1.7717   1.7768
  1.8243   1.8272   1.8487   1.8490   1.9211   2.0151   2.0523   2.0920
  2.1279   2.1682   2.2218   2.2433   2.2451   2.2555   2.2622   2.2670
  2.2903   2.2905   2.3018   2.3787   2.4532   2.4632   2.4769   2.5489
  2.5738   2.5759   2.5763   2.7144   2.7237   2.8248   2.8255   2.8335
  2.9674   3.0165   3.0460   3.0797   3.1105   3.2111   3.2164   3.4295
  3.4455   3.6573   3.8513   3.8591   3.9517   3.9624   3.9889   4.0011
  4.0231   4.0337   4.0363   4.0675   4.0774   4.1462   4.1742   4.2397
  4.2763   4.2951   4.4067   4.4780   4.5405   4.8052   6.0172   6.0417
  6.1043   6.1389   6.1481   6.1934   6.7497   7.5549   7.6568   7.7406
  9.7401   9.7891   9.7943  23.1839  23.7809  23.7853  23.9449  23.9461
 24.0212  25.8075  25.8107  25.8324  26.1622  26.1700  26.2102  26.6227
 26.6293  26.6672  27.9054  27.9485  28.3533  28.3723  28.4200  28.4206
 28.4416  28.4473  28.5249  28.5293  28.5500  28.5545  28.5612  28.5631
 28.6189  28.6279  28.7311  28.7347  48.0026 127.8923 127.9068 127.9443
127.9645 127.9693 127.9893 151.6942 151.7258 215.7280 215.7864 215.7917
289.7518 289.8532 289.96671020.81961901.85901901.8919
 --------------------------------------------------------------

          Ground-State Mulliken Net Atomic Charges

     Atom                 Charge (a.u.)
  ----------------------------------------
      1 C                    -0.113671
      2 C                    -0.440588
      3 C                    -0.103396
      4 C                    -0.238525
      5 C                    -0.624132
      6 C                    -0.212439
      7 Cl                    0.562051
      8 Br                   -0.220482
      9 Cl                    0.559512
     10 I                     0.112540
     11 Cl                    0.610186
     12 I                     0.108943
  ----------------------------------------
  Sum of atomic charges =     0.000000

 -----------------------------------------------------------------
                    Cartesian Multipole Moments
 -----------------------------------------------------------------
    Charge (ESU x 10^10)
                 0.0000
    Dipole Moment (Debye)
         X       0.2462      Y       0.0000      Z      -0.1375
       Tot       0.2819
    Quadrupole Moments (Debye-Ang)
        XX    -142.1352     XY      -0.0000     YY    -147.7248
        XZ       0.9365     YZ       0.0000     ZZ    -141.8863
    Octopole Moments (Debye-Ang^2)
       XXX    -606.9796    XXY      -0.0000    XYY    -212.3498
       YYY       0.0000    XXZ     -64.0629    XYZ      -0.0000
       YYZ     -83.4273    XZZ    -200.2621    YZZ       0.0000
       ZZZ    -259.5605
    Hexadecapole Moments (Debye-Ang^3)
      XXXX   -5357.8932   XXXY      -0.0000   XXYY    -991.3791
      XYYY      -0.0000   YYYY    -186.6298   XXXZ    -455.1717
      XXYZ       0.0000   XYYZ    -187.9906   YYYZ       0.0000
      XXZZ   -1597.4194   XYZZ       0.0000   YYZZ    -811.9282
      XZZZ    -554.3166   YZZZ       0.0000   ZZZZ   -4368.6313
 -----------------------------------------------------------------
 Calculating analytic gradient of the SCF energy
 Gradient of SCF Energy
            1           2           3           4           5           6
    1  -0.0013867   0.0045052   0.0012226  -0.0009501   0.0038854  -0.0005108
    2  -0.0000000  -0.0000000   0.0000000  -0.0000000  -0.0000000   0.0000000
    3  -0.0023021  -0.0025996   0.0024375   0.0008652  -0.0024150   0.0014458
            7           8           9          10          11          12
    1   0.0086953   0.0039685   0.0023851  -0.0137877  -0.0081817   0.0001550
    2   0.0000000   0.0000000  -0.0000000  -0.0000000   0.0000000  -0.0000000
    3   0.0020982  -0.0023030  -0.0082415  -0.0092235   0.0046872   0.0155508
 Max gradient component =       1.555E-02
 RMS gradient           =       4.851E-03
 Gradient time:  CPU 77.41 s  wall 19.46 s
 Geometry Optimization Parameters
   NAtoms,    NIC,     NZ,  NCons,   NDum,   NFix, NCnnct, MaxDiis
       12      78      12       0       0       0       0       0


** GEOMETRY OPTIMIZATION IN DELOCALIZED INTERNAL COORDINATES **
   Searching for a Minimum

   Optimization Cycle:   1

                       Coordinates (Angstroms)
     ATOM                X               Y               Z
      1  C         0.0000000000    0.0000000000    0.0000000000
      2  C         0.0000000000    0.0000000000    1.3948300000
      3  C         1.2079582140    0.0000000000    2.0922450000
      4  C         2.4159164279    0.0000000000    1.3948300000
      5  C         2.4159164279    0.0000000000    0.0000000000
      6  C         1.2079582140    0.0000000000   -0.6974150000
      7  Cl       -1.4903431174    0.0000000000   -0.8604500000
      8  Br       -1.6373769104    0.0000000000    2.3401700000
      9  Cl        1.2079582140    0.0000000000    3.8131450000
     10  I         4.2162619988    0.0000000000    2.4342600000
     11  Cl        3.9062595453    0.0000000000   -0.8604500000
     12  I         1.2079582140    0.0000000000   -2.7762750000
   Point Group: c1    Number of degrees of freedom:    30


   Energy is -18022.502516480


 Attempting to generate delocalized internal coordinates
 Initial Hessian constructed with Jon Baker's OPTIMIZE code

 21 Hessian modes will be used to form the next step
  Hessian Eigenvalues:
     0.124424    0.124424    0.201019    0.250000    0.250000    0.250000
     0.250000    0.250000    0.250000    0.250000    0.250000    0.250000
     0.334879    0.334879    0.334879    0.426727    0.426727    0.464882
     0.464882    0.464882    0.464882

 Minimum search - taking simple RFO step
 Searching for Lamda that Minimizes Along All modes
 Value Taken    Lamda =  -0.00666720
 Step Taken.  Stepsize is  0.193941

                             Maximum     Tolerance    Cnvgd?
         Gradient           0.034560      0.000300      NO
         Displacement       0.118440      0.001200      NO
         Energy change     *********      0.000001      NO


 New Cartesian Coordinates Obtained by Inverse Iteration

 Displacement from previous Coordinates is:  0.264240
 ----------------------------------------------------------------
             Standard Nuclear Orientation (Angstroms)
    I     Atom           X                Y                Z
 ----------------------------------------------------------------
    1      C      -0.0081486423     0.0000000000    -0.0048118849
    2      C      -0.0051798679     0.0000000000     1.3971382699
    3      C       1.2084256236     0.0000000000     2.0985977905
    4      C       2.4321127466     0.0000000000     1.4043874997
    5      C       2.4216858580     0.0000000000    -0.0046730927
    6      C       1.2057388235     0.0000000000    -0.7176934716
    7      Cl     -1.5281401987     0.0000000000    -0.8397058714
    8      Br     -1.6512640988     0.0000000000     2.3507740450
    9      Cl      1.1761525838     0.0000000000     3.8319669642
   10      I       4.2819434917     0.0000000000     2.4916138043
   11      Cl      3.9241289348     0.0000000000    -0.8733830189
   12      I       1.2010119736     0.0000000000    -2.8593210341
 ----------------------------------------------------------------
 Nuclear Repulsion Energy =        2891.14205544 hartrees
 There are      114 alpha and      114 beta electrons
 Applying Cartesian multipole field
    Component          Value
    ---------          -----
     (2,0,0)        1.00000E-11
     (0,2,0)        2.00000E-11
     (0,0,2)       -3.00000E-11
 Nucleus-field energy     =    -0.0000000819 hartrees
 Requested basis set is 6-311++G(d,p)
 There are 142 shells and 394 basis functions
 A cutoff of  1.0D-11 yielded   6319 shell pairs
 There are     54974 function pairs (     60788 Cartesian)
 Smallest overlap matrix eigenvalue = 4.30E-07

 Q-Chem warning in module stvman/mkSTV.C, line 318:

 Overlap eigenvalue is smaller than square root of threshold
 Use THRESH >= 12 to get rid of this warning

 Linear dependence detected in AO basis
 Tighter screening thresholds may be required for diffuse basis sets
 Use S2THRESH > 14 and THRESH = 14 in case of SCF convergence issues
 Number of orthogonalized atomic orbitals = 392
 Maximum deviation from orthogonality = 1.067E-10
 Guess MOs from SCF MO coefficient file

 -----------------------------------------------------------------------
  General SCF calculation program by
  Eric Jon Sundstrom, Paul Horn, Yuezhi Mao, Dmitri Zuev, Alec White,
  David Stuck, Shaama M.S., Shane Yost, Joonho Lee, David Small,
  Daniel Levine, Susi Lehtola, Hugh Burton, Evgeny Epifanovsky,
  Bang C. Huynh
 -----------------------------------------------------------------------
 Exchange:     0.2000 Hartree-Fock + 0.0800 Slater + 0.7200 B88
 Correlation:  0.1900 VWN1RPA + 0.8100 LYP
 Using SG-1 standard quadrature grid
 using 4 threads for integral computing
 -------------------------------------------------------
 OpenMP Integral computing Module                
 Release: version 2.0, May 2017, Q-Chem Inc. Pleasanton 
 -------------------------------------------------------
 A restricted SCF calculation will be
 performed using DIIS
 SCF converges when DIIS error is below 1.0e-08
 ---------------------------------------
  Cycle       Energy         DIIS error
 ---------------------------------------
    1  -18022.5018317269      4.83e-04  
    2  -18022.5033076133      2.76e-04  
    3  -18022.5019851049      3.70e-04  
    4  -18022.5048949651      3.06e-05  
    5  -18022.5049101892      1.12e-05  
    6  -18022.5049123198      4.38e-06  
    7  -18022.5049126334      1.67e-06  
    8  -18022.5049126836      3.90e-07  
    9  -18022.5049126861      8.54e-08  
   10  -18022.5049126868      3.72e-08  
   11  -18022.5049126883      1.45e-08  
   12  -18022.5049126874      5.70e-09  Convergence criterion met
 ---------------------------------------
 SCF time:   CPU 200.10s  wall 53.00s 
 SCF   energy in the final basis set =   -18022.5049126874
 Total energy in the final basis set =   -18022.5049126874

 --------------------------------------------------------------

                    Orbital Energies (a.u.)
 --------------------------------------------------------------

 Alpha MOs
 -- Occupied --
*****************-482.8572-176.3216-176.3215-165.7256-165.7255-165.7233
********-165.7231-165.7230-101.5841-101.5840-101.5839 -62.5100 -56.3308
-56.3266 -56.3262 -35.8180 -35.8179 -31.3116 -31.3115 -31.3052 -31.3051
-31.3047 -31.3046 -22.9620 -22.9619 -22.9606 -22.9605 -22.9602 -22.9601
-22.9557 -22.9557 -22.9556 -22.9556 -10.2917 -10.2907 -10.2905 -10.2804
-10.2734 -10.2733  -9.4991  -9.4990  -9.4989  -8.7189  -7.2640  -7.2638
 -7.2637  -7.2540  -7.2538  -7.2538  -7.2530  -7.2529  -7.2529  -6.5512
 -6.5373  -6.5362  -6.3673  -6.3672  -4.7805  -4.7804  -4.7649  -4.7648
 -4.7639  -4.7638  -2.6619  -2.6583  -2.6574  -2.6463  -2.6462  -2.0460
 -2.0458  -2.0415  -2.0414  -2.0407  -2.0406  -2.0273  -2.0271  -2.0271
 -2.0269  -0.9614  -0.9164  -0.9142  -0.8491  -0.8348  -0.7887  -0.7538
 -0.6848  -0.6820  -0.6242  -0.6119  -0.5572  -0.5277  -0.4699  -0.4684
 -0.4645  -0.4547  -0.4052  -0.4034  -0.4023  -0.3888  -0.3597  -0.3574
 -0.3560  -0.3431  -0.3361  -0.3209  -0.3056  -0.2929  -0.2843  -0.2670
 -0.2662  -0.2631
 -- Virtual --
 -0.1034  -0.0712  -0.0692  -0.0587  -0.0402  -0.0087   0.0067   0.0105
  0.0165   0.0290   0.0353   0.0440   0.0508   0.0580   0.0652   0.0727
  0.0733   0.0734   0.0786   0.0789   0.0884   0.0887   0.0994   0.1029
  0.1071   0.1134   0.1188   0.1191   0.1408   0.1435   0.1497   0.1624
  0.1644   0.1674   0.1702   0.1703   0.1733   0.1848   0.1899   0.2005
  0.2076   0.2083   0.2118   0.2173   0.2230   0.2317   0.2412   0.2478
  0.2630   0.2681   0.2687   0.2695   0.2837   0.2870   0.2965   0.3034
  0.3748   0.3789   0.3894   0.3911   0.3953   0.3970   0.3992   0.4028
  0.4207   0.4215   0.4336   0.4372   0.4394   0.4450   0.4589   0.4700
  0.4719   0.4814   0.4910   0.5042   0.5055   0.5070   0.5156   0.5204
  0.5499   0.5536   0.5552   0.5554   0.5590   0.5753   0.5756   0.5773
  0.5820   0.6162   0.6187   0.6297   0.6436   0.6656   0.7091   0.7149
  0.7226   0.7487   0.7606   0.7636   0.8133   0.8200   0.8213   0.8240
  0.8255   0.8294   0.8423   0.8470   0.8522   0.8531   0.8531   0.8875
  0.8929   0.9049   0.9262   0.9397   0.9409   0.9426   0.9427   0.9447
  0.9721   1.0442   1.0536   1.0786   1.1174   1.1338   1.1739   1.1874
  1.2045   1.2208   1.2285   1.2463   1.2468   1.2812   1.2836   1.3313
  1.3546   1.3711   1.4119   1.4269   1.4375   1.4754   1.4764   1.4822
  1.4829   1.5745   1.5979   1.6027   1.7287   1.7292   1.7662   1.7668
  1.8142   1.8159   1.8376   1.8418   1.9104   2.0132   2.0392   2.0747
  2.1207   2.1621   2.2097   2.2330   2.2417   2.2441   2.2453   2.2643
  2.2696   2.2702   2.2916   2.3745   2.4435   2.4540   2.4723   2.5350
  2.5645   2.5671   2.5706   2.7118   2.7188   2.8067   2.8216   2.8277
  2.9645   3.0062   3.0331   3.0505   3.0891   3.1903   3.1960   3.4138
  3.4278   3.6290   3.8356   3.8437   3.9502   3.9597   3.9876   3.9982
  4.0135   4.0267   4.0288   4.0632   4.0746   4.1375   4.1567   4.2331
  4.2784   4.2831   4.4033   4.4496   4.5117   4.7784   6.0116   6.0349
  6.0954   6.1236   6.1325   6.1637   6.7431   7.5537   7.6547   7.7359
  9.7294   9.7829   9.7882  23.1821  23.7488  23.7581  23.8996  23.9042
 23.9744  25.8054  25.8081  25.8276  26.1412  26.1610  26.1949  26.5953
 26.6108  26.6179  27.8857  27.9258  28.3480  28.3660  28.4081  28.4124
 28.4260  28.4358  28.5229  28.5267  28.5470  28.5481  28.5560  28.5582
 28.6129  28.6167  28.7196  28.7262  47.9978 127.8874 127.9012 127.9374
127.9539 127.9609 127.9739 151.6761 151.7065 215.7161 215.7792 215.7849
289.7503 289.8508 289.96181020.81391901.83991901.8716
 --------------------------------------------------------------

          Ground-State Mulliken Net Atomic Charges

     Atom                 Charge (a.u.)
  ----------------------------------------
      1 C                    -0.187320
      2 C                    -0.549089
      3 C                    -0.201523
      4 C                    -0.062836
      5 C                    -0.698914
      6 C                    -0.049314
      7 Cl                    0.563618
      8 Br                   -0.222689
      9 Cl                    0.561411
     10 I                     0.118073
     11 Cl                    0.613735
     12 I                     0.114847
  ----------------------------------------
  Sum of atomic charges =     0.000000

 -----------------------------------------------------------------
                    Cartesian Multipole Moments
 -----------------------------------------------------------------
    Charge (ESU x 10^10)
                -0.0000
    Dipole Moment (Debye)
         X       0.2342      Y      -0.0000      Z      -0.1271
       Tot       0.2665
    Quadrupole Moments (Debye-Ang)
        XX    -142.0232     XY      -0.0000     YY    -148.1729
        XZ       1.0962     YZ       0.0000     ZZ    -141.4728
    Octopole Moments (Debye-Ang^2)
       XXX    -608.2911    XXY      -0.0000    XYY    -213.9614
       YYY      -0.0000    XXZ     -60.9360    XYZ       0.0000
       YYZ     -83.3348    XZZ    -199.7668    YZZ       0.0000
       ZZZ    -260.7283
    Hexadecapole Moments (Debye-Ang^3)
      XXXX   -5453.8633   XXXY      -0.0000   XXYY   -1012.9748
      XYYY      -0.0000   YYYY    -187.7052   XXXZ    -455.9967
      XXYZ       0.0000   XYYZ    -194.9979   YYYZ       0.0000
      XXZZ   -1630.1835   XYZZ       0.0000   YYZZ    -837.8422
      XZZZ    -573.5792   YZZZ       0.0000   ZZZZ   -4495.8405
 -----------------------------------------------------------------
 Calculating analytic gradient of the SCF energy
 Gradient of SCF Energy
            1           2           3           4           5           6
    1  -0.0041304   0.0007835  -0.0028380   0.0016842   0.0039631   0.0000778
    2  -0.0000000   0.0000000   0.0000000   0.0000000   0.0000000  -0.0000000
    3   0.0008871  -0.0003904   0.0028418   0.0014813  -0.0026085  -0.0016928
            7           8           9          10          11          12
    1   0.0002780  -0.0002566  -0.0015644   0.0034257  -0.0018431   0.0004203
    2  -0.0000000  -0.0000000   0.0000000   0.0000000   0.0000000  -0.0000000
    3   0.0026036   0.0002883  -0.0017796   0.0019550   0.0006146  -0.0042003
 Max gradient component =       4.200E-03
 RMS gradient           =       1.787E-03
 Gradient time:  CPU 75.66 s  wall 19.02 s
 Geometry Optimization Parameters
   NAtoms,    NIC,     NZ,  NCons,   NDum,   NFix, NCnnct, MaxDiis
       12      78      12       0       0       0       0       0

 Cartesian Hessian Update
 Hessian updated using BFGS update


** GEOMETRY OPTIMIZATION IN DELOCALIZED INTERNAL COORDINATES **
   Searching for a Minimum

   Optimization Cycle:   2

                       Coordinates (Angstroms)
     ATOM                X               Y               Z
      1  C        -0.0081486423    0.0000000000   -0.0048118849
      2  C        -0.0051798679    0.0000000000    1.3971382699
      3  C         1.2084256236    0.0000000000    2.0985977905
      4  C         2.4321127466    0.0000000000    1.4043874997
      5  C         2.4216858580    0.0000000000   -0.0046730927
      6  C         1.2057388235    0.0000000000   -0.7176934716
      7  Cl       -1.5281401987    0.0000000000   -0.8397058714
      8  Br       -1.6512640988    0.0000000000    2.3507740450
      9  Cl        1.1761525838    0.0000000000    3.8319669642
     10  I         4.2819434917    0.0000000000    2.4916138043
     11  Cl        3.9241289348    0.0000000000   -0.8733830189
     12  I         1.2010119736    0.0000000000   -2.8593210341
   Point Group: c1    Number of degrees of freedom:    30


   Energy is -18022.504912687

 Hessian updated using BFGS update

 11 Hessian modes will be used to form the next step
  Hessian Eigenvalues:
     0.124369    0.141429    0.200600    0.248003    0.269974    0.318308
     0.334893    0.426721    0.431811    0.463419    0.516089

 Minimum search - taking simple RFO step
 Searching for Lamda that Minimizes Along All modes
 Value Taken    Lamda =  -0.00051564
 Step Taken.  Stepsize is  0.041468

                             Maximum     Tolerance    Cnvgd?
         Gradient           0.009392      0.000300      NO
         Displacement       0.025035      0.001200      NO
         Energy change     -0.002396      0.000001      NO


 New Cartesian Coordinates Obtained by Inverse Iteration

 Displacement from previous Coordinates is:  0.076069
 ----------------------------------------------------------------
             Standard Nuclear Orientation (Angstroms)
    I     Atom           X                Y                Z
 ----------------------------------------------------------------
    1      C      -0.0067283273     0.0000000000    -0.0043877178
    2      C      -0.0077191444     0.0000000000     1.3987635118
    3      C       1.2085921328     0.0000000000     2.0981724872
    4      C       2.4271307352     0.0000000000     1.4017089022
    5      C       2.4190694314     0.0000000000    -0.0028297348
    6      C       1.2055655129     0.0000000000    -0.7120888890
    7      Cl     -1.5177105240     0.0000000000    -0.8602428283
    8      Br     -1.6540232526     0.0000000000     2.3513134705
    9      Cl      1.1953191890     0.0000000000     3.8344374552
   10      I       4.2684175914     0.0000000000     2.4822176249
   11      Cl      3.9255894728     0.0000000000    -0.8702804763
   12      I       1.1949644108     0.0000000000    -2.8418938055
 ----------------------------------------------------------------
 Nuclear Repulsion Energy =        2897.96033280 hartrees
 There are      114 alpha and      114 beta electrons
 Applying Cartesian multipole field
    Component          Value
    ---------          -----
     (2,0,0)        1.00000E-11
     (0,2,0)        2.00000E-11
     (0,0,2)       -3.00000E-11
 Nucleus-field energy     =    -0.0000000814 hartrees
 Requested basis set is 6-311++G(d,p)
 There are 142 shells and 394 basis functions
 A cutoff of  1.0D-11 yielded   6321 shell pairs
 There are     55028 function pairs (     60854 Cartesian)
 Smallest overlap matrix eigenvalue = 4.23E-07

 Q-Chem warning in module stvman/mkSTV.C, line 318:

 Overlap eigenvalue is smaller than square root of threshold
 Use THRESH >= 12 to get rid of this warning

 Linear dependence detected in AO basis
 Tighter screening thresholds may be required for diffuse basis sets
 Use S2THRESH > 14 and THRESH = 14 in case of SCF convergence issues
 Number of orthogonalized atomic orbitals = 392
 Maximum deviation from orthogonality = 3.975E-10
 Guess MOs from SCF MO coefficient file

 -----------------------------------------------------------------------
  General SCF calculation program by
  Eric Jon Sundstrom, Paul Horn, Yuezhi Mao, Dmitri Zuev, Alec White,
  David Stuck, Shaama M.S., Shane Yost, Joonho Lee, David Small,
  Daniel Levine, Susi Lehtola, Hugh Burton, Evgeny Epifanovsky,
  Bang C. Huynh
 -----------------------------------------------------------------------
 Exchange:     0.2000 Hartree-Fock + 0.0800 Slater + 0.7200 B88
 Correlation:  0.1900 VWN1RPA + 0.8100 LYP
 Using SG-1 standard quadrature grid
 using 4 threads for integral computing
 -------------------------------------------------------
 OpenMP Integral computing Module                
 Release: version 2.0, May 2017, Q-Chem Inc. Pleasanton 
 -------------------------------------------------------
 A restricted SCF calculation will be
 performed using DIIS
 SCF converges when DIIS error is below 1.0e-08
 ---------------------------------------
  Cycle       Energy         DIIS error
 ---------------------------------------
    1  -18022.5048465027      1.38e-04  
    2  -18022.5050886434      6.01e-05  
    3  -18022.5049723282      9.55e-05  
    4  -18022.5051605370      1.02e-05  
    5  -18022.5051624711      2.49e-06  
    6  -18022.5051625741      9.59e-07  
    7  -18022.5051625859      4.79e-07  
    8  -18022.5051625905      1.05e-07  
    9  -18022.5051625910      2.90e-08  
   10  -18022.5051625901      1.17e-08  
   11  -18022.5051625915      3.20e-09  Convergence criterion met
 ---------------------------------------
 SCF time:   CPU 181.80s  wall 48.00s 
 SCF   energy in the final basis set =   -18022.5051625915
 Total energy in the final basis set =   -18022.5051625915

 --------------------------------------------------------------

                    Orbital Energies (a.u.)
 --------------------------------------------------------------

 Alpha MOs
 -- Occupied --
*****************-482.8576-176.3212-176.3211-165.7251-165.7250-165.7229
********-165.7227-165.7225-101.5841-101.5840-101.5838 -62.5104 -56.3312
-56.3270 -56.3266 -35.8177 -35.8175 -31.3112 -31.3111 -31.3048 -31.3047
-31.3043 -31.3042 -22.9616 -22.9615 -22.9602 -22.9600 -22.9598 -22.9597
-22.9554 -22.9554 -22.9552 -22.9552 -10.2908 -10.2905 -10.2904 -10.2811
-10.2722 -10.2722  -9.4990  -9.4990  -9.4988  -8.7192  -7.2640  -7.2638
 -7.2637  -7.2539  -7.2538  -7.2537  -7.2530  -7.2529  -7.2527  -6.5516
 -6.5377  -6.5366  -6.3670  -6.3668  -4.7801  -4.7800  -4.7646  -4.7645
 -4.7636  -4.7634  -2.6622  -2.6587  -2.6578  -2.6467  -2.6465  -2.0458
 -2.0455  -2.0412  -2.0411  -2.0404  -2.0403  -2.0270  -2.0269  -2.0269
 -2.0266  -0.9619  -0.9159  -0.9141  -0.8496  -0.8354  -0.7901  -0.7546
 -0.6856  -0.6833  -0.6248  -0.6114  -0.5581  -0.5277  -0.4699  -0.4691
 -0.4645  -0.4550  -0.4050  -0.4040  -0.4026  -0.3890  -0.3594  -0.3578
 -0.3563  -0.3437  -0.3364  -0.3214  -0.3069  -0.2930  -0.2836  -0.2662
 -0.2661  -0.2630
 -- Virtual --
 -0.1021  -0.0706  -0.0692  -0.0565  -0.0398  -0.0090   0.0068   0.0105
  0.0157   0.0288   0.0354   0.0440   0.0507   0.0584   0.0647   0.0729
  0.0733   0.0735   0.0781   0.0789   0.0885   0.0887   0.0988   0.1026
  0.1071   0.1131   0.1186   0.1192   0.1407   0.1430   0.1497   0.1634
  0.1638   0.1676   0.1702   0.1710   0.1723   0.1863   0.1900   0.2007
  0.2077   0.2093   0.2117   0.2173   0.2234   0.2320   0.2418   0.2485
  0.2633   0.2684   0.2688   0.2696   0.2856   0.2878   0.2961   0.3046
  0.3760   0.3791   0.3887   0.3907   0.3961   0.3967   0.3985   0.4037
  0.4215   0.4230   0.4336   0.4386   0.4398   0.4434   0.4598   0.4709
  0.4725   0.4834   0.4913   0.5054   0.5059   0.5068   0.5159   0.5192
  0.5509   0.5532   0.5552   0.5559   0.5623   0.5749   0.5762   0.5769
  0.5801   0.6192   0.6203   0.6328   0.6431   0.6655   0.7088   0.7177
  0.7211   0.7538   0.7625   0.7648   0.8137   0.8203   0.8225   0.8234
  0.8257   0.8304   0.8388   0.8479   0.8524   0.8537   0.8545   0.8866
  0.8916   0.9052   0.9246   0.9391   0.9410   0.9412   0.9428   0.9481
  0.9716   1.0458   1.0539   1.0816   1.1154   1.1342   1.1772   1.1851
  1.2062   1.2206   1.2277   1.2468   1.2479   1.2803   1.2826   1.3337
  1.3561   1.3726   1.4149   1.4288   1.4345   1.4794   1.4808   1.4842
  1.4859   1.5740   1.5992   1.6017   1.7295   1.7299   1.7657   1.7691
  1.8152   1.8174   1.8407   1.8419   1.9116   2.0129   2.0404   2.0765
  2.1213   2.1623   2.2109   2.2369   2.2423   2.2442   2.2479   2.2645
  2.2724   2.2726   2.2910   2.3744   2.4443   2.4541   2.4728   2.5359
  2.5641   2.5677   2.5713   2.7117   2.7194   2.8099   2.8216   2.8286
  2.9637   3.0069   3.0352   3.0554   3.0903   3.1919   3.1982   3.4147
  3.4300   3.6330   3.8384   3.8445   3.9505   3.9602   3.9874   3.9983
  4.0151   4.0279   4.0302   4.0632   4.0743   4.1391   4.1599   4.2326
  4.2777   4.2854   4.4033   4.4542   4.5161   4.7837   6.0127   6.0361
  6.0968   6.1262   6.1346   6.1688   6.7430   7.5534   7.6544   7.7359
  9.7294   9.7821   9.7872  23.1806  23.7568  23.7607  23.9096  23.9111
 23.9815  25.8051  25.8081  25.8276  26.1449  26.1593  26.1946  26.5981
 26.6081  26.6249  27.8889  27.9291  28.3490  28.3672  28.4099  28.4137
 28.4287  28.4379  28.5233  28.5272  28.5474  28.5492  28.5569  28.5591
 28.6140  28.6188  28.7223  28.7267  47.9974 127.8883 127.9022 127.9385
127.9558 127.9621 127.9766 151.6791 151.7096 215.7162 215.7785 215.7836
289.7499 289.8504 289.96161020.81331901.84311901.8748
 --------------------------------------------------------------

          Ground-State Mulliken Net Atomic Charges

     Atom                 Charge (a.u.)
  ----------------------------------------
      1 C                    -0.165528
      2 C                    -0.503929
      3 C                    -0.172598
      4 C                    -0.120003
      5 C                    -0.680026
      6 C                    -0.104468
      7 Cl                    0.563377
      8 Br                   -0.221384
      9 Cl                    0.560871
     10 I                     0.117424
     11 Cl                    0.611942
     12 I                     0.114321
  ----------------------------------------
  Sum of atomic charges =     0.000000

 -----------------------------------------------------------------
                    Cartesian Multipole Moments
 -----------------------------------------------------------------
    Charge (ESU x 10^10)
                -0.0000
    Dipole Moment (Debye)
         X       0.2178      Y      -0.0000      Z      -0.1252
       Tot       0.2512
    Quadrupole Moments (Debye-Ang)
        XX    -142.1490     XY      -0.0000     YY    -148.1200
        XZ       1.1442     YZ       0.0000     ZZ    -141.5386
    Octopole Moments (Debye-Ang^2)
       XXX    -608.0743    XXY      -0.0000    XYY    -213.5812
       YYY      -0.0000    XXZ     -61.2483    XYZ      -0.0000
       YYZ     -83.4256    XZZ    -199.8857    YZZ      -0.0000
       ZZZ    -260.6960
    Hexadecapole Moments (Debye-Ang^3)
      XXXX   -5438.7486   XXXY      -0.0000   XXYY   -1009.2693
      XYYY      -0.0000   YYYY    -187.5705   XXXZ    -459.6393
      XXYZ      -0.0000   XYYZ    -195.0897   YYYZ       0.0000
      XXZZ   -1624.6615   XYZZ      -0.0000   YYZZ    -834.1216
      XZZZ    -571.9763   YZZZ       0.0000   ZZZZ   -4477.9405
 -----------------------------------------------------------------
 Calculating analytic gradient of the SCF energy
 Gradient of SCF Energy
            1           2           3           4           5           6
    1  -0.0014580   0.0004746  -0.0001081   0.0000305   0.0014819  -0.0003148
    2   0.0000000   0.0000000  -0.0000000   0.0000000  -0.0000000  -0.0000000
    3  -0.0007592  -0.0002487   0.0015933   0.0003393  -0.0009976   0.0002691
            7           8           9          10          11          12
    1   0.0008836  -0.0006733   0.0007208   0.0002789  -0.0006070  -0.0007091
    2   0.0000000  -0.0000000  -0.0000000   0.0000000   0.0000000   0.0000000
    3  -0.0003892   0.0005299  -0.0005538   0.0003365   0.0005269  -0.0006466
 Max gradient component =       1.593E-03
 RMS gradient           =       6.071E-04
 Gradient time:  CPU 75.76 s  wall 19.04 s
 Geometry Optimization Parameters
   NAtoms,    NIC,     NZ,  NCons,   NDum,   NFix, NCnnct, MaxDiis
       12      78      12       0       0       0       0       0

 Cartesian Hessian Update
 Hessian updated using BFGS update


** GEOMETRY OPTIMIZATION IN DELOCALIZED INTERNAL COORDINATES **
   Searching for a Minimum

   Optimization Cycle:   3

                       Coordinates (Angstroms)
     ATOM                X               Y               Z
      1  C        -0.0067283273    0.0000000000   -0.0043877178
      2  C        -0.0077191444    0.0000000000    1.3987635118
      3  C         1.2085921328    0.0000000000    2.0981724872
      4  C         2.4271307352    0.0000000000    1.4017089022
      5  C         2.4190694314    0.0000000000   -0.0028297348
      6  C         1.2055655129    0.0000000000   -0.7120888890
      7  Cl       -1.5177105240    0.0000000000   -0.8602428283
      8  Br       -1.6540232526    0.0000000000    2.3513134705
      9  Cl        1.1953191890    0.0000000000    3.8344374552
     10  I         4.2684175914    0.0000000000    2.4822176249
     11  Cl        3.9255894728    0.0000000000   -0.8702804763
     12  I         1.1949644108    0.0000000000   -2.8418938055
   Point Group: c1    Number of degrees of freedom:    30


   Energy is -18022.505162591

 Hessian updated using BFGS update

 14 Hessian modes will be used to form the next step
  Hessian Eigenvalues:
     0.123070    0.125338    0.200328    0.246664    0.249144    0.305267
     0.330559    0.334869    0.335350    0.426599    0.442470    0.448938
     0.464873    0.527016

 Minimum search - taking simple RFO step
 Searching for Lamda that Minimizes Along All modes
 Value Taken    Lamda =  -0.00005986
 Step Taken.  Stepsize is  0.016305

                             Maximum     Tolerance    Cnvgd?
         Gradient           0.002687      0.000300      NO
         Displacement       0.007401      0.001200      NO
         Energy change     -0.000250      0.000001      NO


 New Cartesian Coordinates Obtained by Inverse Iteration

 Displacement from previous Coordinates is:  0.031883
 ----------------------------------------------------------------
             Standard Nuclear Orientation (Angstroms)
    I     Atom           X                Y                Z
 ----------------------------------------------------------------
    1      C      -0.0060310422     0.0000000000    -0.0036241226
    2      C      -0.0070396905     0.0000000000     1.3983914309
    3      C       1.2084870144     0.0000000000     2.0968996938
    4      C       2.4263487586     0.0000000000     1.4006455431
    5      C       2.4175704857     0.0000000000    -0.0023904126
    6      C       1.2057818420     0.0000000000    -0.7113441077
    7      Cl     -1.5216777155     0.0000000000    -0.8533622018
    8      Br     -1.6515622674     0.0000000000     2.3495363527
    9      Cl      1.1900406622     0.0000000000     3.8341836400
   10      I       4.2673720455     0.0000000000     2.4756020201
   11      Cl      3.9241681470     0.0000000000    -0.8725793317
   12      I       1.2050089882     0.0000000000    -2.8370685041
 ----------------------------------------------------------------
 Nuclear Repulsion Energy =        2900.35221891 hartrees
 There are      114 alpha and      114 beta electrons
 Applying Cartesian multipole field
    Component          Value
    ---------          -----
     (2,0,0)        1.00000E-11
     (0,2,0)        2.00000E-11
     (0,0,2)       -3.00000E-11
 Nucleus-field energy     =    -0.0000000810 hartrees
 Requested basis set is 6-311++G(d,p)
 There are 142 shells and 394 basis functions
 A cutoff of  1.0D-11 yielded   6323 shell pairs
 There are     55058 function pairs (     60890 Cartesian)
 Smallest overlap matrix eigenvalue = 4.20E-07

 Q-Chem warning in module stvman/mkSTV.C, line 318:

 Overlap eigenvalue is smaller than square root of threshold
 Use THRESH >= 12 to get rid of this warning

 Linear dependence detected in AO basis
 Tighter screening thresholds may be required for diffuse basis sets
 Use S2THRESH > 14 and THRESH = 14 in case of SCF convergence issues
 Number of orthogonalized atomic orbitals = 392
 Maximum deviation from orthogonality = 1.345E-10
 Guess MOs from SCF MO coefficient file

 -----------------------------------------------------------------------
  General SCF calculation program by
  Eric Jon Sundstrom, Paul Horn, Yuezhi Mao, Dmitri Zuev, Alec White,
  David Stuck, Shaama M.S., Shane Yost, Joonho Lee, David Small,
  Daniel Levine, Susi Lehtola, Hugh Burton, Evgeny Epifanovsky,
  Bang C. Huynh
 -----------------------------------------------------------------------
 Exchange:     0.2000 Hartree-Fock + 0.0800 Slater + 0.7200 B88
 Correlation:  0.1900 VWN1RPA + 0.8100 LYP
 Using SG-1 standard quadrature grid
 using 4 threads for integral computing
 -------------------------------------------------------
 OpenMP Integral computing Module                
 Release: version 2.0, May 2017, Q-Chem Inc. Pleasanton 
 -------------------------------------------------------
 A restricted SCF calculation will be
 performed using DIIS
 SCF converges when DIIS error is below 1.0e-08
 ---------------------------------------
  Cycle       Energy         DIIS error
 ---------------------------------------
    1  -18022.5051375586      4.92e-05  
    2  -18022.5051705238      2.01e-05  
    3  -18022.5051592661      3.05e-05  
    4  -18022.5051785977      4.32e-06  
    5  -18022.5051789481      1.35e-06  
    6  -18022.5051789789      4.30e-07  
    7  -18022.5051789813      2.43e-07  
    8  -18022.5051789827      4.29e-08  
    9  -18022.5051789830      1.60e-08  
   10  -18022.5051789819      3.19e-09  Convergence criterion met
 ---------------------------------------
 SCF time:   CPU 166.49s  wall 44.00s 
 SCF   energy in the final basis set =   -18022.5051789819
 Total energy in the final basis set =   -18022.5051789819

 --------------------------------------------------------------

                    Orbital Energies (a.u.)
 --------------------------------------------------------------

 Alpha MOs
 -- Occupied --
*****************-482.8576-176.3212-176.3211-165.7251-165.7250-165.7228
********-165.7226-165.7225-101.5840-101.5839-101.5837 -62.5104 -56.3312
-56.3270 -56.3266 -35.8176 -35.8175 -31.3112 -31.3111 -31.3048 -31.3047
-31.3043 -31.3041 -22.9616 -22.9614 -22.9602 -22.9600 -22.9598 -22.9597
-22.9554 -22.9553 -22.9552 -22.9552 -10.2905 -10.2903 -10.2902 -10.2807
-10.2719 -10.2719  -9.4989  -9.4988  -9.4987  -8.7192  -7.2639  -7.2636
 -7.2636  -7.2538  -7.2537  -7.2536  -7.2529  -7.2528  -7.2526  -6.5516
 -6.5377  -6.5365  -6.3670  -6.3668  -4.7801  -4.7800  -4.7647  -4.7645
 -4.7636  -4.7634  -2.6622  -2.6587  -2.6578  -2.6467  -2.6465  -2.0458
 -2.0455  -2.0411  -2.0411  -2.0404  -2.0403  -2.0271  -2.0269  -2.0269
 -2.0266  -0.9622  -0.9158  -0.9137  -0.8495  -0.8358  -0.7906  -0.7549
 -0.6860  -0.6836  -0.6249  -0.6115  -0.5585  -0.5276  -0.4699  -0.4694
 -0.4642  -0.4551  -0.4051  -0.4043  -0.4024  -0.3894  -0.3595  -0.3576
 -0.3566  -0.3436  -0.3365  -0.3218  -0.3064  -0.2930  -0.2838  -0.2663
 -0.2660  -0.2630
 -- Virtual --
 -0.1016  -0.0705  -0.0690  -0.0558  -0.0394  -0.0090   0.0069   0.0104
  0.0159   0.0288   0.0354   0.0440   0.0508   0.0585   0.0648   0.0730
  0.0734   0.0736   0.0780   0.0788   0.0884   0.0887   0.0990   0.1025
  0.1072   0.1131   0.1186   0.1193   0.1407   0.1430   0.1496   0.1635
  0.1638   0.1678   0.1700   0.1713   0.1724   0.1860   0.1903   0.2006
  0.2078   0.2097   0.2118   0.2174   0.2235   0.2325   0.2417   0.2486
  0.2632   0.2686   0.2691   0.2697   0.2860   0.2879   0.2961   0.3051
  0.3763   0.3796   0.3889   0.3904   0.3961   0.3974   0.3989   0.4046
  0.4214   0.4225   0.4337   0.4386   0.4396   0.4438   0.4598   0.4710
  0.4728   0.4831   0.4913   0.5058   0.5064   0.5068   0.5157   0.5199
  0.5515   0.5533   0.5551   0.5568   0.5621   0.5749   0.5764   0.5768
  0.5807   0.6195   0.6211   0.6337   0.6431   0.6657   0.7093   0.7193
  0.7223   0.7531   0.7625   0.7655   0.8134   0.8209   0.8229   0.8234
  0.8260   0.8301   0.8402   0.8481   0.8527   0.8539   0.8552   0.8863
  0.8912   0.9049   0.9253   0.9395   0.9408   0.9412   0.9425   0.9490
  0.9719   1.0455   1.0541   1.0823   1.1168   1.1340   1.1779   1.1845
  1.2058   1.2212   1.2288   1.2472   1.2481   1.2801   1.2826   1.3344
  1.3564   1.3731   1.4153   1.4297   1.4348   1.4801   1.4812   1.4853
  1.4871   1.5736   1.5989   1.6025   1.7298   1.7304   1.7672   1.7696
  1.8163   1.8183   1.8412   1.8431   1.9123   2.0131   2.0410   2.0770
  2.1213   2.1634   2.2126   2.2366   2.2423   2.2443   2.2496   2.2646
  2.2738   2.2741   2.2915   2.3748   2.4446   2.4543   2.4736   2.5359
  2.5645   2.5676   2.5717   2.7119   2.7196   2.8115   2.8220   2.8288
  2.9644   3.0076   3.0362   3.0579   3.0906   3.1926   3.1995   3.4159
  3.4305   3.6351   3.8387   3.8461   3.9505   3.9603   3.9875   3.9986
  4.0156   4.0281   4.0307   4.0635   4.0748   4.1394   4.1608   4.2335
  4.2777   4.2860   4.4036   4.4557   4.5180   4.7857   6.0129   6.0364
  6.0970   6.1274   6.1353   6.1702   6.7440   7.5535   7.6548   7.7366
  9.7294   9.7818   9.7871  23.1802  23.7587  23.7639  23.9136  23.9150
 23.9859  25.8052  25.8082  25.8278  26.1450  26.1600  26.1945  26.5978
 26.6092  26.6250  27.8898  27.9303  28.3492  28.3674  28.4106  28.4138
 28.4294  28.4386  28.5233  28.5272  28.5475  28.5495  28.5571  28.5594
 28.6142  28.6193  28.7230  28.7271  47.9982 127.8885 127.9024 127.9386
127.9565 127.9624 127.9773 151.6799 151.7105 215.7162 215.7782 215.7837
289.7501 289.8508 289.96251020.81441901.84401901.8758
 --------------------------------------------------------------

          Ground-State Mulliken Net Atomic Charges

     Atom                 Charge (a.u.)
  ----------------------------------------
      1 C                    -0.157283
      2 C                    -0.518198
      3 C                    -0.167264
      4 C                    -0.117778
      5 C                    -0.680541
      6 C                    -0.104438
      7 Cl                    0.562545
      8 Br                   -0.221903
      9 Cl                    0.560308
     10 I                     0.117357
     11 Cl                    0.612842
     12 I                     0.114352
  ----------------------------------------
  Sum of atomic charges =     0.000000

 -----------------------------------------------------------------
                    Cartesian Multipole Moments
 -----------------------------------------------------------------
    Charge (ESU x 10^10)
                -0.0000
    Dipole Moment (Debye)
         X       0.2257      Y      -0.0000      Z      -0.1287
       Tot       0.2598
    Quadrupole Moments (Debye-Ang)
        XX    -142.1073     XY      -0.0000     YY    -148.0949
        XZ       1.0401     YZ      -0.0000     ZZ    -141.5979
    Octopole Moments (Debye-Ang^2)
       XXX    -608.4717    XXY      -0.0000    XYY    -213.7103
       YYY      -0.0000    XXZ     -61.4323    XYZ      -0.0000
       YYZ     -83.3828    XZZ    -200.0330    YZZ      -0.0000
       ZZZ    -260.7782
    Hexadecapole Moments (Debye-Ang^3)
      XXXX   -5438.1756   XXXY      -0.0000   XXYY   -1009.2353
      XYYY      -0.0000   YYYY    -187.5013   XXXZ    -454.8694
      XXYZ      -0.0000   XYYZ    -193.2746   YYYZ      -0.0000
      XXZZ   -1623.2273   XYZZ      -0.0000   YYZZ    -831.9987
      XZZZ    -569.1301   YZZZ       0.0000   ZZZZ   -4467.5887
 -----------------------------------------------------------------
 Calculating analytic gradient of the SCF energy
 Gradient of SCF Energy
            1           2           3           4           5           6
    1  -0.0005046   0.0004191  -0.0000457  -0.0002545   0.0002192   0.0002467
    2  -0.0000000   0.0000000  -0.0000000   0.0000000   0.0000000  -0.0000000
    3  -0.0001694  -0.0002307   0.0004439  -0.0003290  -0.0003372   0.0005849
            7           8           9          10          11          12
    1  -0.0000078   0.0001418  -0.0000425  -0.0001691  -0.0004707   0.0004682
    2  -0.0000000  -0.0000000  -0.0000000   0.0000000   0.0000000  -0.0000000
    3   0.0004473  -0.0000526  -0.0001999  -0.0004829  -0.0000419   0.0003675
 Max gradient component =       5.849E-04
 RMS gradient           =       2.663E-04
 Gradient time:  CPU 75.83 s  wall 19.06 s
 Geometry Optimization Parameters
   NAtoms,    NIC,     NZ,  NCons,   NDum,   NFix, NCnnct, MaxDiis
       12      78      12       0       0       0       0       0

 Cartesian Hessian Update
 Hessian updated using BFGS update


** GEOMETRY OPTIMIZATION IN DELOCALIZED INTERNAL COORDINATES **
   Searching for a Minimum

   Optimization Cycle:   4

                       Coordinates (Angstroms)
     ATOM                X               Y               Z
      1  C        -0.0060310422    0.0000000000   -0.0036241226
      2  C        -0.0070396905    0.0000000000    1.3983914309
      3  C         1.2084870144    0.0000000000    2.0968996938
      4  C         2.4263487586    0.0000000000    1.4006455431
      5  C         2.4175704857    0.0000000000   -0.0023904126
      6  C         1.2057818420    0.0000000000   -0.7113441077
      7  Cl       -1.5216777155    0.0000000000   -0.8533622018
      8  Br       -1.6515622674    0.0000000000    2.3495363527
      9  Cl        1.1900406622    0.0000000000    3.8341836400
     10  I         4.2673720455    0.0000000000    2.4756020201
     11  Cl        3.9241681470    0.0000000000   -0.8725793317
     12  I         1.2050089882    0.0000000000   -2.8370685041
   Point Group: c1    Number of degrees of freedom:    30


   Energy is -18022.505178982

 Hessian updated using BFGS update

 16 Hessian modes will be used to form the next step
  Hessian Eigenvalues:
     0.123594    0.133970    0.196572    0.239411    0.249778    0.261526
     0.294915    0.334700    0.334889    0.393386    0.426643    0.433878
     0.464369    0.464878    0.493336    0.578186

 Minimum search - taking simple RFO step
 Searching for Lamda that Minimizes Along All modes
 Value Taken    Lamda =  -0.00001432
 Step Taken.  Stepsize is  0.006106

                             Maximum     Tolerance    Cnvgd?
         Gradient           0.001852      0.000300      NO
         Displacement       0.004094      0.001200      NO
         Energy change     -0.000016      0.000001      NO


 New Cartesian Coordinates Obtained by Inverse Iteration

 Displacement from previous Coordinates is:  0.014365
 ----------------------------------------------------------------
             Standard Nuclear Orientation (Angstroms)
    I     Atom           X                Y                Z
 ----------------------------------------------------------------
    1      C      -0.0053332434     0.0000000000    -0.0037137604
    2      C      -0.0070104847     0.0000000000     1.3983805446
    3      C       1.2087542423     0.0000000000     2.0964919893
    4      C       2.4270176957     0.0000000000     1.4008818573
    5      C       2.4182075259     0.0000000000    -0.0026036630
    6      C       1.2059654526     0.0000000000    -0.7122121080
    7      Cl     -1.5206626769     0.0000000000    -0.8546757412
    8      Br     -1.6514572866     0.0000000000     2.3498246620
    9      Cl      1.1901726933     0.0000000000     3.8340765752
   10      I       4.2674605637     0.0000000000     2.4791607865
   11      Cl      3.9260163564     0.0000000000    -0.8717766544
   12      I       1.1993363896     0.0000000000    -2.8389444878
 ----------------------------------------------------------------
 Nuclear Repulsion Energy =        2899.45349240 hartrees
 There are      114 alpha and      114 beta electrons
 Applying Cartesian multipole field
    Component          Value
    ---------          -----
     (2,0,0)        1.00000E-11
     (0,2,0)        2.00000E-11
     (0,0,2)       -3.00000E-11
 Nucleus-field energy     =    -0.0000000812 hartrees
 Requested basis set is 6-311++G(d,p)
 There are 142 shells and 394 basis functions
 A cutoff of  1.0D-11 yielded   6323 shell pairs
 There are     55058 function pairs (     60890 Cartesian)
 Smallest overlap matrix eigenvalue = 4.21E-07

 Q-Chem warning in module stvman/mkSTV.C, line 318:

 Overlap eigenvalue is smaller than square root of threshold
 Use THRESH >= 12 to get rid of this warning

 Linear dependence detected in AO basis
 Tighter screening thresholds may be required for diffuse basis sets
 Use S2THRESH > 14 and THRESH = 14 in case of SCF convergence issues
 Number of orthogonalized atomic orbitals = 392
 Maximum deviation from orthogonality = 2.093E-10
 Guess MOs from SCF MO coefficient file

 -----------------------------------------------------------------------
  General SCF calculation program by
  Eric Jon Sundstrom, Paul Horn, Yuezhi Mao, Dmitri Zuev, Alec White,
  David Stuck, Shaama M.S., Shane Yost, Joonho Lee, David Small,
  Daniel Levine, Susi Lehtola, Hugh Burton, Evgeny Epifanovsky,
  Bang C. Huynh
 -----------------------------------------------------------------------
 Exchange:     0.2000 Hartree-Fock + 0.0800 Slater + 0.7200 B88
 Correlation:  0.1900 VWN1RPA + 0.8100 LYP
 Using SG-1 standard quadrature grid
 using 4 threads for integral computing
 -------------------------------------------------------
 OpenMP Integral computing Module                
 Release: version 2.0, May 2017, Q-Chem Inc. Pleasanton 
 -------------------------------------------------------
 A restricted SCF calculation will be
 performed using DIIS
 SCF converges when DIIS error is below 1.0e-08
 ---------------------------------------
  Cycle       Energy         DIIS error
 ---------------------------------------
    1  -18022.5051803868      1.90e-05  
    2  -18022.5051852192      7.20e-06  
    3  -18022.5051832804      1.20e-05  
    4  -18022.5051862804      1.38e-06  
    5  -18022.5051863183      4.18e-07  
    6  -18022.5051863204      1.59e-07  
    7  -18022.5051863196      6.34e-08  
    8  -18022.5051863189      2.03e-08  
    9  -18022.5051863164      5.38e-09  Convergence criterion met
 ---------------------------------------
 SCF time:   CPU 149.76s  wall 40.00s 
 SCF   energy in the final basis set =   -18022.5051863164
 Total energy in the final basis set =   -18022.5051863164

 --------------------------------------------------------------

                    Orbital Energies (a.u.)
 --------------------------------------------------------------

 Alpha MOs
 -- Occupied --
*****************-482.8576-176.3213-176.3211-165.7252-165.7250-165.7229
********-165.7227-165.7225-101.5840-101.5839-101.5837 -62.5104 -56.3312
-56.3270 -56.3266 -35.8177 -35.8175 -31.3113 -31.3111 -31.3049 -31.3047
-31.3044 -31.3042 -22.9617 -22.9615 -22.9602 -22.9601 -22.9599 -22.9597
-22.9554 -22.9554 -22.9552 -22.9552 -10.2907 -10.2903 -10.2902 -10.2808
-10.2721 -10.2720  -9.4989  -9.4988  -9.4987  -8.7193  -7.2638  -7.2636
 -7.2636  -7.2537  -7.2537  -7.2535  -7.2528  -7.2527  -7.2526  -6.5516
 -6.5377  -6.5366  -6.3671  -6.3669  -4.7802  -4.7800  -4.7647  -4.7645
 -4.7637  -4.7635  -2.6623  -2.6587  -2.6578  -2.6467  -2.6466  -2.0459
 -2.0455  -2.0412  -2.0412  -2.0405  -2.0403  -2.0271  -2.0269  -2.0269
 -2.0267  -0.9621  -0.9156  -0.9137  -0.8495  -0.8358  -0.7905  -0.7548
 -0.6859  -0.6835  -0.6249  -0.6115  -0.5584  -0.5275  -0.4698  -0.4693
 -0.4641  -0.4550  -0.4050  -0.4043  -0.4024  -0.3894  -0.3594  -0.3576
 -0.3564  -0.3436  -0.3365  -0.3217  -0.3065  -0.2930  -0.2837  -0.2664
 -0.2661  -0.2630
 -- Virtual --
 -0.1019  -0.0705  -0.0691  -0.0561  -0.0396  -0.0090   0.0068   0.0104
  0.0158   0.0288   0.0354   0.0440   0.0507   0.0585   0.0648   0.0730
  0.0734   0.0736   0.0779   0.0788   0.0884   0.0887   0.0990   0.1026
  0.1071   0.1131   0.1186   0.1192   0.1407   0.1430   0.1496   0.1634
  0.1638   0.1678   0.1701   0.1711   0.1724   0.1862   0.1902   0.2006
  0.2076   0.2095   0.2117   0.2174   0.2236   0.2324   0.2417   0.2486
  0.2633   0.2687   0.2691   0.2697   0.2858   0.2879   0.2961   0.3049
  0.3762   0.3795   0.3889   0.3906   0.3962   0.3971   0.3987   0.4042
  0.4214   0.4228   0.4336   0.4385   0.4395   0.4438   0.4598   0.4710
  0.4727   0.4832   0.4913   0.5056   0.5061   0.5068   0.5157   0.5198
  0.5512   0.5534   0.5551   0.5570   0.5621   0.5749   0.5763   0.5768
  0.5807   0.6193   0.6208   0.6334   0.6431   0.6657   0.7092   0.7185
  0.7222   0.7533   0.7626   0.7653   0.8135   0.8210   0.8230   0.8235
  0.8260   0.8300   0.8401   0.8481   0.8527   0.8539   0.8550   0.8864
  0.8913   0.9052   0.9252   0.9395   0.9407   0.9411   0.9424   0.9485
  0.9716   1.0456   1.0538   1.0819   1.1167   1.1337   1.1774   1.1847
  1.2061   1.2209   1.2285   1.2471   1.2481   1.2802   1.2825   1.3336
  1.3562   1.3729   1.4155   1.4293   1.4356   1.4799   1.4809   1.4845
  1.4866   1.5735   1.5989   1.6022   1.7297   1.7302   1.7670   1.7697
  1.8161   1.8181   1.8412   1.8428   1.9121   2.0131   2.0407   2.0767
  2.1212   2.1633   2.2126   2.2360   2.2424   2.2443   2.2493   2.2645
  2.2731   2.2737   2.2911   2.3746   2.4445   2.4543   2.4736   2.5354
  2.5644   2.5675   2.5716   2.7119   2.7195   2.8114   2.8219   2.8287
  2.9643   3.0075   3.0360   3.0573   3.0900   3.1924   3.1990   3.4154
  3.4304   3.6346   3.8386   3.8455   3.9505   3.9602   3.9874   3.9985
  4.0154   4.0281   4.0304   4.0634   4.0747   4.1394   4.1604   4.2335
  4.2778   4.2857   4.4036   4.4551   4.5177   4.7851   6.0128   6.0363
  6.0969   6.1269   6.1354   6.1697   6.7438   7.5534   7.6548   7.7367
  9.7291   9.7816   9.7870  23.1802  23.7584  23.7631  23.9129  23.9141
 23.9852  25.8052  25.8081  25.8277  26.1444  26.1602  26.1944  26.5972
 26.6088  26.6227  27.8894  27.9300  28.3491  28.3673  28.4104  28.4137
 28.4291  28.4383  28.5232  28.5272  28.5475  28.5494  28.5570  28.5592
 28.6142  28.6190  28.7227  28.7272  47.9981 127.8884 127.9023 127.9386
127.9561 127.9624 127.9770 151.6795 151.7103 215.7158 215.7780 215.7836
289.7500 289.8508 289.96251020.81421901.84361901.8755
 --------------------------------------------------------------

          Ground-State Mulliken Net Atomic Charges

     Atom                 Charge (a.u.)
  ----------------------------------------
      1 C                    -0.162840
      2 C                    -0.517365
      3 C                    -0.172013
      4 C                    -0.116169
      5 C                    -0.675137
      6 C                    -0.102176
      7 Cl                    0.562700
      8 Br                   -0.221879
      9 Cl                    0.560345
     10 I                     0.117597
     11 Cl                    0.612283
     12 I                     0.114654
  ----------------------------------------
  Sum of atomic charges =     0.000000

 -----------------------------------------------------------------
                    Cartesian Multipole Moments
 -----------------------------------------------------------------
    Charge (ESU x 10^10)
                -0.0000
    Dipole Moment (Debye)
         X       0.2192      Y       0.0000      Z      -0.1271
       Tot       0.2534
    Quadrupole Moments (Debye-Ang)
        XX    -142.1354     XY       0.0000     YY    -148.1028
        XZ       1.0833     YZ       0.0000     ZZ    -141.5680
    Octopole Moments (Debye-Ang^2)
       XXX    -608.2466    XXY      -0.0000    XYY    -213.6230
       YYY      -0.0000    XXZ     -61.2764    XYZ       0.0000
       YYZ     -83.4228    XZZ    -199.9717    YZZ       0.0000
       ZZZ    -260.8931
    Hexadecapole Moments (Debye-Ang^3)
      XXXX   -5437.6687   XXXY       0.0000   XXYY   -1009.1100
      XYYY       0.0000   YYYY    -187.5190   XXXZ    -456.7720
      XXYZ       0.0000   XYYZ    -194.1433   YYYZ       0.0000
      XXZZ   -1623.5772   XYZZ       0.0000   YYZZ    -832.8455
      XZZZ    -570.6976   YZZZ       0.0000   ZZZZ   -4471.7645
 -----------------------------------------------------------------
 Calculating analytic gradient of the SCF energy
 Gradient of SCF Energy
            1           2           3           4           5           6
    1  -0.0002386   0.0002688  -0.0000392  -0.0001490   0.0002322  -0.0000341
    2  -0.0000000  -0.0000000   0.0000000  -0.0000000  -0.0000000   0.0000000
    3  -0.0000560  -0.0000977   0.0001892  -0.0000947  -0.0002203   0.0002373
            7           8           9          10          11          12
    1   0.0000813   0.0000918   0.0000076   0.0000271  -0.0000994  -0.0001485
    2  -0.0000000   0.0000000   0.0000000  -0.0000000   0.0000000   0.0000000
    3   0.0001607   0.0000560  -0.0001331  -0.0001002   0.0000315   0.0000272
 Max gradient component =       2.688E-04
 RMS gradient           =       1.150E-04
 Gradient time:  CPU 76.02 s  wall 19.11 s
 Geometry Optimization Parameters
   NAtoms,    NIC,     NZ,  NCons,   NDum,   NFix, NCnnct, MaxDiis
       12      78      12       0       0       0       0       0

 Cartesian Hessian Update
 Hessian updated using BFGS update


** GEOMETRY OPTIMIZATION IN DELOCALIZED INTERNAL COORDINATES **
   Searching for a Minimum

   Optimization Cycle:   5

                       Coordinates (Angstroms)
     ATOM                X               Y               Z
      1  C        -0.0053332434    0.0000000000   -0.0037137604
      2  C        -0.0070104847    0.0000000000    1.3983805446
      3  C         1.2087542423    0.0000000000    2.0964919893
      4  C         2.4270176957    0.0000000000    1.4008818573
      5  C         2.4182075259    0.0000000000   -0.0026036630
      6  C         1.2059654526    0.0000000000   -0.7122121080
      7  Cl       -1.5206626769    0.0000000000   -0.8546757412
      8  Br       -1.6514572866    0.0000000000    2.3498246620
      9  Cl        1.1901726933    0.0000000000    3.8340765752
     10  I         4.2674605637    0.0000000000    2.4791607865
     11  Cl        3.9260163564    0.0000000000   -0.8717766544
     12  I         1.1993363896    0.0000000000   -2.8389444878
   Point Group: c1    Number of degrees of freedom:    30


   Energy is -18022.505186316

 Hessian updated using BFGS update

 17 Hessian modes will be used to form the next step
  Hessian Eigenvalues:
     0.123598    0.132235    0.195849    0.213647    0.247851    0.249979
     0.272176    0.296559    0.334580    0.334920    0.406252    0.426721
     0.439034    0.463438    0.464841    0.498397    0.587434

 Minimum search - taking simple RFO step
 Searching for Lamda that Minimizes Along All modes
 Value Taken    Lamda =  -0.00000113
 Step Taken.  Stepsize is  0.002139

                             Maximum     Tolerance    Cnvgd?
         Gradient           0.000298      0.000300     YES
         Displacement       0.001244      0.001200      NO
         Energy change     -0.000007      0.000001      NO


 New Cartesian Coordinates Obtained by Inverse Iteration

 Displacement from previous Coordinates is:  0.003478
 ----------------------------------------------------------------
             Standard Nuclear Orientation (Angstroms)
    I     Atom           X                Y                Z
 ----------------------------------------------------------------
    1      C      -0.0053906154     0.0000000000    -0.0036820530
    2      C      -0.0074135762     0.0000000000     1.3986348398
    3      C       1.2087690140     0.0000000000     2.0965203646
    4      C       2.4271145238     0.0000000000     1.4010230338
    5      C       2.4178844313     0.0000000000    -0.0024683157
    6      C       1.2058434790     0.0000000000    -0.7124333309
    7      Cl     -1.5207742866     0.0000000000    -0.8551605002
    8      Br     -1.6520388941     0.0000000000     2.3500347298
    9      Cl      1.1911541844     0.0000000000     3.8343875728
   10      I       4.2676089989     0.0000000000     2.4795933400
   11      Cl      3.9256369790     0.0000000000    -0.8722335609
   12      I       1.2000729898     0.0000000000    -2.8393261203
 ----------------------------------------------------------------
 Nuclear Repulsion Energy =        2899.17358874 hartrees
 There are      114 alpha and      114 beta electrons
 Applying Cartesian multipole field
    Component          Value
    ---------          -----
     (2,0,0)        1.00000E-11
     (0,2,0)        2.00000E-11
     (0,0,2)       -3.00000E-11
 Nucleus-field energy     =    -0.0000000812 hartrees
 Requested basis set is 6-311++G(d,p)
 There are 142 shells and 394 basis functions
 A cutoff of  1.0D-11 yielded   6323 shell pairs
 There are     55058 function pairs (     60890 Cartesian)
 Smallest overlap matrix eigenvalue = 4.22E-07

 Q-Chem warning in module stvman/mkSTV.C, line 318:

 Overlap eigenvalue is smaller than square root of threshold
 Use THRESH >= 12 to get rid of this warning

 Linear dependence detected in AO basis
 Tighter screening thresholds may be required for diffuse basis sets
 Use S2THRESH > 14 and THRESH = 14 in case of SCF convergence issues
 Number of orthogonalized atomic orbitals = 392
 Maximum deviation from orthogonality = 1.216E-10
 Guess MOs from SCF MO coefficient file

 -----------------------------------------------------------------------
  General SCF calculation program by
  Eric Jon Sundstrom, Paul Horn, Yuezhi Mao, Dmitri Zuev, Alec White,
  David Stuck, Shaama M.S., Shane Yost, Joonho Lee, David Small,
  Daniel Levine, Susi Lehtola, Hugh Burton, Evgeny Epifanovsky,
  Bang C. Huynh
 -----------------------------------------------------------------------
 Exchange:     0.2000 Hartree-Fock + 0.0800 Slater + 0.7200 B88
 Correlation:  0.1900 VWN1RPA + 0.8100 LYP
 Using SG-1 standard quadrature grid
 using 4 threads for integral computing
 -------------------------------------------------------
 OpenMP Integral computing Module                
 Release: version 2.0, May 2017, Q-Chem Inc. Pleasanton 
 -------------------------------------------------------
 A restricted SCF calculation will be
 performed using DIIS
 SCF converges when DIIS error is below 1.0e-08
 ---------------------------------------
  Cycle       Energy         DIIS error
 ---------------------------------------
    1  -18022.5051858899      8.54e-06  
    2  -18022.5051867283      1.94e-06  
    3  -18022.5051865240      3.68e-06  
    4  -18022.5051868031      3.15e-07  
    5  -18022.5051868041      7.63e-08  
    6  -18022.5051868048      4.34e-08  
    7  -18022.5051868053      1.54e-08  
    8  -18022.5051868055      5.97e-09  Convergence criterion met
 ---------------------------------------
 SCF time:   CPU 132.47s  wall 35.00s 
 SCF   energy in the final basis set =   -18022.5051868055
 Total energy in the final basis set =   -18022.5051868055

 --------------------------------------------------------------

                    Orbital Energies (a.u.)
 --------------------------------------------------------------

 Alpha MOs
 -- Occupied --
*****************-482.8577-176.3213-176.3211-165.7252-165.7250-165.7229
********-165.7227-165.7226-101.5839-101.5839-101.5837 -62.5105 -56.3313
-56.3271 -56.3267 -35.8177 -35.8176 -31.3113 -31.3111 -31.3049 -31.3047
-31.3044 -31.3042 -22.9617 -22.9615 -22.9603 -22.9601 -22.9599 -22.9597
-22.9554 -22.9554 -22.9552 -22.9552 -10.2907 -10.2904 -10.2903 -10.2809
-10.2721 -10.2721  -9.4988  -9.4988  -9.4986  -8.7193  -7.2638  -7.2636
 -7.2635  -7.2537  -7.2537  -7.2535  -7.2528  -7.2527  -7.2525  -6.5517
 -6.5378  -6.5366  -6.3671  -6.3669  -4.7802  -4.7801  -4.7647  -4.7645
 -4.7637  -4.7635  -2.6623  -2.6588  -2.6579  -2.6467  -2.6466  -2.0459
 -2.0456  -2.0412  -2.0412  -2.0405  -2.0403  -2.0271  -2.0270  -2.0269
 -2.0267  -0.9620  -0.9156  -0.9136  -0.8494  -0.8358  -0.7905  -0.7548
 -0.6858  -0.6835  -0.6249  -0.6115  -0.5583  -0.5275  -0.4698  -0.4693
 -0.4640  -0.4550  -0.4049  -0.4043  -0.4023  -0.3894  -0.3594  -0.3576
 -0.3564  -0.3436  -0.3365  -0.3217  -0.3066  -0.2930  -0.2837  -0.2664
 -0.2661  -0.2631
 -- Virtual --
 -0.1019  -0.0706  -0.0691  -0.0562  -0.0396  -0.0091   0.0067   0.0104
  0.0158   0.0288   0.0354   0.0440   0.0507   0.0585   0.0648   0.0729
  0.0734   0.0735   0.0779   0.0788   0.0884   0.0887   0.0989   0.1025
  0.1071   0.1131   0.1186   0.1192   0.1407   0.1430   0.1496   0.1634
  0.1638   0.1677   0.1701   0.1711   0.1724   0.1861   0.1901   0.2006
  0.2076   0.2095   0.2116   0.2174   0.2235   0.2324   0.2417   0.2486
  0.2632   0.2686   0.2691   0.2697   0.2858   0.2878   0.2961   0.3049
  0.3762   0.3795   0.3889   0.3906   0.3963   0.3970   0.3987   0.4043
  0.4214   0.4228   0.4336   0.4385   0.4396   0.4437   0.4598   0.4710
  0.4726   0.4832   0.4913   0.5056   0.5061   0.5068   0.5157   0.5197
  0.5511   0.5535   0.5551   0.5571   0.5621   0.5749   0.5762   0.5768
  0.5806   0.6193   0.6207   0.6333   0.6432   0.6656   0.7091   0.7184
  0.7220   0.7533   0.7626   0.7652   0.8135   0.8211   0.8231   0.8235
  0.8261   0.8301   0.8399   0.8481   0.8527   0.8540   0.8551   0.8864
  0.8913   0.9054   0.9251   0.9395   0.9407   0.9411   0.9424   0.9483
  0.9715   1.0454   1.0538   1.0819   1.1165   1.1335   1.1772   1.1847
  1.2061   1.2207   1.2284   1.2471   1.2481   1.2802   1.2826   1.3332
  1.3562   1.3729   1.4156   1.4291   1.4361   1.4797   1.4808   1.4844
  1.4865   1.5733   1.5989   1.6020   1.7296   1.7300   1.7669   1.7697
  1.8160   1.8181   1.8412   1.8427   1.9119   2.0130   2.0406   2.0766
  2.1210   2.1633   2.2126   2.2356   2.2424   2.2443   2.2491   2.2645
  2.2727   2.2735   2.2908   2.3745   2.4445   2.4542   2.4735   2.5351
  2.5643   2.5675   2.5715   2.7119   2.7195   2.8113   2.8218   2.8287
  2.9643   3.0074   3.0359   3.0571   3.0896   3.1921   3.1989   3.4152
  3.4303   3.6343   3.8385   3.8453   3.9505   3.9602   3.9874   3.9985
  4.0153   4.0281   4.0304   4.0633   4.0747   4.1394   4.1603   4.2333
  4.2779   4.2856   4.4035   4.4550   4.5177   4.7848   6.0127   6.0363
  6.0969   6.1268   6.1354   6.1696   6.7437   7.5534   7.6547   7.7367
  9.7289   9.7816   9.7869  23.1803  23.7582  23.7628  23.9125  23.9138
 23.9848  25.8052  25.8081  25.8277  26.1445  26.1600  26.1941  26.5969
 26.6085  26.6215  27.8893  27.9298  28.3490  28.3673  28.4103  28.4137
 28.4291  28.4382  28.5232  28.5271  28.5474  28.5493  28.5570  28.5592
 28.6142  28.6189  28.7226  28.7273  47.9979 127.8883 127.9023 127.9385
127.9561 127.9624 127.9769 151.6794 151.7102 215.7155 215.7779 215.7835
289.7500 289.8507 289.96251020.81411901.84351901.8754
 --------------------------------------------------------------

          Ground-State Mulliken Net Atomic Charges

     Atom                 Charge (a.u.)
  ----------------------------------------
      1 C                    -0.162454
      2 C                    -0.515577
      3 C                    -0.171797
      4 C                    -0.116863
      5 C                    -0.676741
      6 C                    -0.102661
      7 Cl                    0.562664
      8 Br                   -0.221739
      9 Cl                    0.560378
     10 I                     0.117705
     11 Cl                    0.612305
     12 I                     0.114778
  ----------------------------------------
  Sum of atomic charges =     0.000000

 -----------------------------------------------------------------
                    Cartesian Multipole Moments
 -----------------------------------------------------------------
    Charge (ESU x 10^10)
                -0.0000
    Dipole Moment (Debye)
         X       0.2198      Y      -0.0000      Z      -0.1269
       Tot       0.2538
    Quadrupole Moments (Debye-Ang)
        XX    -142.1364     XY      -0.0000     YY    -148.1059
        XZ       1.0841     YZ       0.0000     ZZ    -141.5600
    Octopole Moments (Debye-Ang^2)
       XXX    -608.3192    XXY      -0.0000    XYY    -213.6415
       YYY      -0.0000    XXZ     -61.2304    XYZ       0.0000
       YYZ     -83.4251    XZZ    -199.9307    YZZ      -0.0000
       ZZZ    -260.9247
    Hexadecapole Moments (Debye-Ang^3)
      XXXX   -5438.4399   XXXY      -0.0000   XXYY   -1009.2302
      XYYY      -0.0000   YYYY    -187.5249   XXXZ    -456.6151
      XXYZ      -0.0000   XYYZ    -194.1491   YYYZ       0.0000
      XXZZ   -1623.6134   XYZZ      -0.0000   YYZZ    -833.0513
      XZZZ    -570.6695   YZZZ       0.0000   ZZZZ   -4472.8244
 -----------------------------------------------------------------
 Calculating analytic gradient of the SCF energy
 Gradient of SCF Energy
            1           2           3           4           5           6
    1  -0.0001073   0.0000578   0.0000681  -0.0000558   0.0000520  -0.0000203
    2  -0.0000000  -0.0000000   0.0000000  -0.0000000  -0.0000000   0.0000000
    3  -0.0000479   0.0000024   0.0000919  -0.0000312  -0.0000962   0.0000719
            7           8           9          10          11          12
    1  -0.0000035  -0.0000222   0.0001306   0.0000585  -0.0000886  -0.0000694
    2  -0.0000000  -0.0000000   0.0000000   0.0000000   0.0000000  -0.0000000
    3   0.0000741   0.0000911  -0.0000265  -0.0000105  -0.0000813  -0.0000378
 Max gradient component =       1.306E-04
 RMS gradient           =       5.481E-05
 Gradient time:  CPU 75.81 s  wall 19.05 s
 Geometry Optimization Parameters
   NAtoms,    NIC,     NZ,  NCons,   NDum,   NFix, NCnnct, MaxDiis
       12      78      12       0       0       0       0       0

 Cartesian Hessian Update
 Hessian updated using BFGS update


** GEOMETRY OPTIMIZATION IN DELOCALIZED INTERNAL COORDINATES **
   Searching for a Minimum

   Optimization Cycle:   6

                       Coordinates (Angstroms)
     ATOM                X               Y               Z
      1  C        -0.0053906154    0.0000000000   -0.0036820530
      2  C        -0.0074135762    0.0000000000    1.3986348398
      3  C         1.2087690140    0.0000000000    2.0965203646
      4  C         2.4271145238    0.0000000000    1.4010230338
      5  C         2.4178844313    0.0000000000   -0.0024683157
      6  C         1.2058434790    0.0000000000   -0.7124333309
      7  Cl       -1.5207742866    0.0000000000   -0.8551605002
      8  Br       -1.6520388941    0.0000000000    2.3500347298
      9  Cl        1.1911541844    0.0000000000    3.8343875728
     10  I         4.2676089989    0.0000000000    2.4795933400
     11  Cl        3.9256369790    0.0000000000   -0.8722335609
     12  I         1.2000729898    0.0000000000   -2.8393261203
   Point Group: c1    Number of degrees of freedom:    30


   Energy is -18022.505186805

 Hessian updated using BFGS update

 18 Hessian modes will be used to form the next step
  Hessian Eigenvalues:
     0.123198    0.134676    0.157359    0.203864    0.246428    0.249979
     0.260727    0.290636    0.328462    0.334801    0.338046    0.405580
     0.426726    0.453080    0.464774    0.484972    0.553767    0.583143

 Minimum search - taking simple RFO step
 Searching for Lamda that Minimizes Along All modes
 Value Taken    Lamda =   0.00000000
 Step Taken.  Stepsize is  0.001025

                             Maximum     Tolerance    Cnvgd?
         Gradient           0.000157      0.000300     YES
         Displacement       0.000809      0.001200     YES
         Energy change     -0.000000      0.000001     YES


                       Distance Matrix (Angstroms)
             C (  1)   C (  2)   C (  3)   C (  4)   C (  5)   C (  6)
   C (  2)  1.402318
   C (  3)  2.425909  1.402193
   C (  4)  2.808964  2.434529  1.402884
   C (  5)  2.423275  2.800921  2.422336  1.403522
   C (  6)  1.403359  2.434872  2.808955  2.440943  1.404668
   Cl(  7)  1.738218  2.714748  4.020302  4.547108  4.029903  2.730351
   Br(  8)  2.872531  1.899988  2.872019  4.188092  4.700909  4.188819
   Cl(  9)  4.020261  2.714674  1.737956  2.729260  4.028192  4.546845
   I ( 10)  4.942184  4.409568  3.082734  2.133245  3.095499  4.423058
   Cl( 11)  4.025837  4.541556  4.024285  2.722731  1.740635  2.724484
   I ( 12)  3.081237  4.406624  4.935854  4.414317  3.087204  2.126901
             Cl(  7)   Br(  8)   Cl(  9)   I ( 10)   Cl( 11)
   Br(  8)  3.207882
   Cl(  9)  5.417233  3.207343
   I ( 10)  6.680267  5.921065  3.361553
   Cl( 11)  5.446438  6.441543  5.443315  3.369227
   I ( 12)  3.367480  5.921487  6.673720  6.140088  3.361272

 Final energy is   -18022.505186805480     


 ******************************
 **  OPTIMIZATION CONVERGED  **
 ******************************

                       Coordinates (Angstroms)
     ATOM                X               Y               Z
      1  C        -0.0053906154    0.0000000000   -0.0036820530
      2  C        -0.0074135762    0.0000000000    1.3986348398
      3  C         1.2087690140    0.0000000000    2.0965203646
      4  C         2.4271145238    0.0000000000    1.4010230338
      5  C         2.4178844313    0.0000000000   -0.0024683157
      6  C         1.2058434790    0.0000000000   -0.7124333309
      7  Cl       -1.5207742866    0.0000000000   -0.8551605002
      8  Br       -1.6520388941    0.0000000000    2.3500347298
      9  Cl        1.1911541844    0.0000000000    3.8343875728
     10  I         4.2676089989    0.0000000000    2.4795933400
     11  Cl        3.9256369790    0.0000000000   -0.8722335609
     12  I         1.2000729898    0.0000000000   -2.8393261203

Z-matrix Print:
$molecule
0 1
I 
C  1 2.126901
C  2 1.403359 1 120.178505
C  3 1.402318 2 120.416608 1 -180.000000 0
C  4 1.402193 3 119.765966 2 -0.000000 0
C  5 1.402884 4 120.431325 3 -0.000000 0
C  6 1.403522 5 119.343254 4 -0.000000 0
Cl 5 1.737956 4 119.267896 3 -180.000000 0
Cl 3 1.738218 2 120.334863 1 -0.000000 0
Cl 7 1.740635 6 119.602215 5 -180.000000 0
Br 4 1.899988 3 120.131622 2 -180.000000 0
I  6 2.133245 5 119.908702 4 -180.000000 0
$end


 --------------------------------------------------------------

                    Orbital Energies (a.u.)
 --------------------------------------------------------------

 Alpha MOs
 -- Occupied --
*****************-482.8577-176.3213-176.3211-165.7252-165.7250-165.7229
********-165.7227-165.7226-101.5839-101.5839-101.5837 -62.5105 -56.3313
-56.3271 -56.3267 -35.8177 -35.8176 -31.3113 -31.3111 -31.3049 -31.3047
-31.3044 -31.3042 -22.9617 -22.9615 -22.9603 -22.9601 -22.9599 -22.9597
-22.9554 -22.9554 -22.9552 -22.9552 -10.2907 -10.2904 -10.2903 -10.2809
-10.2721 -10.2721  -9.4988  -9.4988  -9.4986  -8.7193  -7.2638  -7.2636
 -7.2635  -7.2537  -7.2537  -7.2535  -7.2528  -7.2527  -7.2525  -6.5517
 -6.5378  -6.5366  -6.3671  -6.3669  -4.7802  -4.7801  -4.7647  -4.7645
 -4.7637  -4.7635  -2.6623  -2.6588  -2.6579  -2.6467  -2.6466  -2.0459
 -2.0456  -2.0412  -2.0412  -2.0405  -2.0403  -2.0271  -2.0270  -2.0269
 -2.0267  -0.9620  -0.9156  -0.9136  -0.8494  -0.8358  -0.7905  -0.7548
 -0.6858  -0.6835  -0.6249  -0.6115  -0.5583  -0.5275  -0.4698  -0.4693
 -0.4640  -0.4550  -0.4049  -0.4043  -0.4023  -0.3894  -0.3594  -0.3576
 -0.3564  -0.3436  -0.3365  -0.3217  -0.3066  -0.2930  -0.2837  -0.2664
 -0.2661  -0.2631
 -- Virtual --
 -0.1019  -0.0706  -0.0691  -0.0562  -0.0396  -0.0091   0.0067   0.0104
  0.0158   0.0288   0.0354   0.0440   0.0507   0.0585   0.0648   0.0729
  0.0734   0.0735   0.0779   0.0788   0.0884   0.0887   0.0989   0.1025
  0.1071   0.1131   0.1186   0.1192   0.1407   0.1430   0.1496   0.1634
  0.1638   0.1677   0.1701   0.1711   0.1724   0.1861   0.1901   0.2006
  0.2076   0.2095   0.2116   0.2174   0.2235   0.2324   0.2417   0.2486
  0.2632   0.2686   0.2691   0.2697   0.2858   0.2878   0.2961   0.3049
  0.3762   0.3795   0.3889   0.3906   0.3963   0.3970   0.3987   0.4043
  0.4214   0.4228   0.4336   0.4385   0.4396   0.4437   0.4598   0.4710
  0.4726   0.4832   0.4913   0.5056   0.5061   0.5068   0.5157   0.5197
  0.5511   0.5535   0.5551   0.5571   0.5621   0.5749   0.5762   0.5768
  0.5806   0.6193   0.6207   0.6333   0.6432   0.6656   0.7091   0.7184
  0.7220   0.7533   0.7626   0.7652   0.8135   0.8211   0.8231   0.8235
  0.8261   0.8301   0.8399   0.8481   0.8527   0.8540   0.8551   0.8864
  0.8913   0.9054   0.9251   0.9395   0.9407   0.9411   0.9424   0.9483
  0.9715   1.0454   1.0538   1.0819   1.1165   1.1335   1.1772   1.1847
  1.2061   1.2207   1.2284   1.2471   1.2481   1.2802   1.2826   1.3332
  1.3562   1.3729   1.4156   1.4291   1.4361   1.4797   1.4808   1.4844
  1.4865   1.5733   1.5989   1.6020   1.7296   1.7300   1.7669   1.7697
  1.8160   1.8181   1.8412   1.8427   1.9119   2.0130   2.0406   2.0766
  2.1210   2.1633   2.2126   2.2356   2.2424   2.2443   2.2491   2.2645
  2.2727   2.2735   2.2908   2.3745   2.4445   2.4542   2.4735   2.5351
  2.5643   2.5675   2.5715   2.7119   2.7195   2.8113   2.8218   2.8287
  2.9643   3.0074   3.0359   3.0571   3.0896   3.1921   3.1989   3.4152
  3.4303   3.6343   3.8385   3.8453   3.9505   3.9602   3.9874   3.9985
  4.0153   4.0281   4.0304   4.0633   4.0747   4.1394   4.1603   4.2333
  4.2779   4.2856   4.4035   4.4550   4.5177   4.7848   6.0127   6.0363
  6.0969   6.1268   6.1354   6.1696   6.7437   7.5534   7.6547   7.7367
  9.7289   9.7816   9.7869  23.1803  23.7582  23.7628  23.9125  23.9138
 23.9848  25.8052  25.8081  25.8277  26.1445  26.1600  26.1941  26.5969
 26.6085  26.6215  27.8893  27.9298  28.3490  28.3673  28.4103  28.4137
 28.4291  28.4382  28.5232  28.5271  28.5474  28.5493  28.5570  28.5592
 28.6142  28.6189  28.7226  28.7273  47.9979 127.8883 127.9023 127.9385
127.9561 127.9624 127.9769 151.6794 151.7102 215.7155 215.7779 215.7835
289.7500 289.8507 289.96251020.81411901.84351901.8754
 --------------------------------------------------------------

          Ground-State Mulliken Net Atomic Charges

     Atom                 Charge (a.u.)
  ----------------------------------------
      1 C                    -0.162454
      2 C                    -0.515577
      3 C                    -0.171797
      4 C                    -0.116863
      5 C                    -0.676741
      6 C                    -0.102661
      7 Cl                    0.562664
      8 Br                   -0.221739
      9 Cl                    0.560378
     10 I                     0.117705
     11 Cl                    0.612305
     12 I                     0.114778
  ----------------------------------------
  Sum of atomic charges =     0.000000

 -----------------------------------------------------------------
                    Cartesian Multipole Moments
 -----------------------------------------------------------------
    Charge (ESU x 10^10)
                -0.0000
    Dipole Moment (Debye)
         X       0.2198      Y      -0.0000      Z      -0.1269
       Tot       0.2538
    Quadrupole Moments (Debye-Ang)
        XX    -142.1364     XY      -0.0000     YY    -148.1059
        XZ       1.0841     YZ       0.0000     ZZ    -141.5600
    Octopole Moments (Debye-Ang^2)
       XXX    -608.3192    XXY      -0.0000    XYY    -213.6415
       YYY      -0.0000    XXZ     -61.2304    XYZ       0.0000
       YYZ     -83.4251    XZZ    -199.9307    YZZ      -0.0000
       ZZZ    -260.9247
    Hexadecapole Moments (Debye-Ang^3)
      XXXX   -5438.4399   XXXY      -0.0000   XXYY   -1009.2302
      XYYY      -0.0000   YYYY    -187.5249   XXXZ    -456.6151
      XXYZ      -0.0000   XYYZ    -194.1491   YYYZ       0.0000
      XXZZ   -1623.6134   XYZZ      -0.0000   YYZZ    -833.0513
      XZZZ    -570.6695   YZZZ       0.0000   ZZZZ   -4472.8244
 -----------------------------------------------------------------
Archival summary:
1\1\garfield\OPT\ProcedureUnspecified\BasisUnspecified\2r1l36\taweetha\SatNov3014:02:452019SatNov3014:02:452019\0\\#,OPT,ProcedureUnspecified,BasisUnspecified,\\0,1\I\C,1,2.1269\C,2,1.40336,1,120.179\C,3,1.40232,2,120.417,1,-180,0\C,4,1.40219,3,119.766,2,-0,0\C,5,1.40288,4,120.431,3,-0,0\C,6,1.40352,5,119.343,4,-0,0\Cl,5,1.73796,4,119.268,3,-180,0\Cl,3,1.73822,2,120.335,1,-0,0\Cl,7,1.74063,6,119.602,5,-180,0\Br,4,1.89999,3,120.132,2,-180,0\I,6,2.13324,5,119.909,4,-180,0\\\@

 Total job time:  399.66s(wall), 1522.49s(cpu) 
 Sat Nov 30 14:02:45 2019

        *************************************************************
        *                                                           *
        *  Thank you very much for using Q-Chem.  Have a nice day.  *
        *                                                           *
        *************************************************************


 
User input: 2 of 2 
 
                  Welcome to Q-Chem
     A Quantum Leap Into The Future Of Chemistry


 Q-Chem 5.2 (devel), Q-Chem, Inc., Pleasanton, CA (2019)

 Yihan Shao,  Zhengting Gan,  E. Epifanovsky,  A. T. B. Gilbert,  M. Wormit,  
 J. Kussmann,  A. W. Lange,  A. Behn,  Jia Deng,  Xintian Feng,  D. Ghosh,  
 M. Goldey,  P. R. Horn,  L. D. Jacobson,  I. Kaliman,  T. Kus,  A. Landau,  
 Jie Liu,  E. I. Proynov,  R. M. Richard,  R. P. Steele,  E. J. Sundstrom,  
 H. L. Woodcock III,  P. M. Zimmerman,  D. Zuev,  B. Albrecht,  E. Alguire,  
 S. A. Baeppler,  D. Barton,  Z. Benda,  Y. A. Bernard,  E. J. Berquist,  
 K. B. Bravaya,  H. Burton,  D. Casanova,  Chun-Min Chang,  Yunqing Chen,  
 A. Chien,  K. D. Closser,  M. P. Coons,  S. Coriani,  S. Dasgupta,  
 A. L. Dempwolff,  M. Diedenhofen,  Hainam Do,  R. G. Edgar,  Po-Tung Fang,  
 S. Faraji,  S. Fatehi,  Qingguo Feng,  K. D. Fenk,  J. Fosso-Tande,  
 J. Gayvert,  Qinghui Ge,  A. Ghysels,  G. Gidofalvi,  J. Gomes,  
 J. Gonthier,  A. Gunina,  D. Hait,  M. W. D. Hanson-Heine,  
 P. H. P. Harbach,  A. W. Hauser,  M. F. Herbst,  J. E. Herr,  
 E. G. Hohenstein,  Z. C. Holden,  Kerwin Hui,  B. C. Huynh,  T.-C. Jagau,  
 Hyunjun Ji,  B. Kaduk,  K. Khistyaev,  Jaehoon Kim,  P. Klunzinger,  K. Koh,  
 D. Kosenkov,  L. Koulias,  T. Kowalczyk,  C. M. Krauter,  A. Kunitsa,  
 Ka Un Lao,  A. Laurent,  K. V. Lawler,  Joonho Lee,  D. Lefrancois,  
 S. Lehtola,  D. S. Levine,  Yi-Pei Li,  You-Sheng Lin,  Fenglai Liu,  
 E. Livshits,  A. Luenser,  P. Manohar,  E. Mansoor,  S. F. Manzer,  
 Shan-Ping Mao,  Yuezhi Mao,  N. Mardirossian,  A. V. Marenich,  
 T. Markovich,  L. A. Martinez-Martinez,  S. A. Maurer,  N. J. Mayhall,  
 S. C. McKenzie,  J.-M. Mewes,  P. Morgante,  A. F. Morrison,  
 J. W. Mullinax,  K. Nanda,  T. S. Nguyen-Beck,  R. Olivares-Amaya,  
 J. A. Parkhill,  Zheng Pei,  T. M. Perrine,  F. Plasser,  P. Pokhilko,  
 S. Prager,  A. Prociuk,  E. Ramos,  D. R. Rehn,  F. Rob,  M. Scheurer,  
 M. Schneider,  N. Sergueev,  S. M. Sharada,  S. Sharma,  D. W. Small,  
 T. Stauch,  T. Stein,  Yu-Chuan Su,  A. J. W. Thom,  A. Tkatchenko,  
 T. Tsuchimochi,  N. M. Tubman,  L. Vogt,  M. L. Vidal,  O. Vydrov,  
 M. A. Watson,  J. Wenzel,  M. de Wergifosse,  T. A. Wesolowski,  A. White,  
 J. Witte,  A. Yamada,  Jun Yang,  K. Yao,  S. Yeganeh,  S. R. Yost,  
 Zhi-Qiang You,  A. Zech,  Igor Ying Zhang,  Xing Zhang,  Yan Zhao,  
 Ying Zhu,  B. R. Brooks,  G. K. L. Chan,  C. J. Cramer,  M. S. Gordon,  
 W. J. Hehre,  A. Klamt,  M. W. Schmidt,  C. D. Sherrill,  D. G. Truhlar,  
 A. Aspuru-Guzik,  R. Baer,  A. T. Bell,  N. A. Besley,  Jeng-Da Chai,  
 A. E. DePrince, III,  R. A. DiStasio Jr.,  A. Dreuw,  B. D. Dunietz,  
 T. R. Furlani,  Chao-Ping Hsu,  Yousung Jung,  Jing Kong,  D. S. Lambrecht,  
 WanZhen Liang,  C. Ochsenfeld,  V. A. Rassolov,  L. V. Slipchenko,  
 J. E. Subotnik,  T. Van Voorhis,  J. M. Herbert,  A. I. Krylov,  
 P. M. W. Gill,  M. Head-Gordon

 Contributors to earlier versions of Q-Chem not listed above: 
 R. D. Adamson,  B. Austin,  J. Baker,  G. J. O. Beran,  K. Brandhorst,  
 S. T. Brown,  E. F. C. Byrd,  A. K. Chakraborty,  C.-L. Cheng,  
 Siu Hung Chien,  D. M. Chipman,  D. L. Crittenden,  H. Dachsel,  
 R. J. Doerksen,  A. D. Dutoi,  L. Fusti-Molnar,  W. A. Goddard III,  
 A. Golubeva-Zadorozhnaya,  S. R. Gwaltney,  G. Hawkins,  A. Heyden,  
 S. Hirata,  G. Kedziora,  F. J. Keil,  C. Kelley,  Jihan Kim,  R. A. King,  
 R. Z. Khaliullin,  P. P. Korambath,  W. Kurlancheek,  A. M. Lee,  M. S. Lee,  
 S. V. Levchenko,  Ching Yeh Lin,  D. Liotard,  R. C. Lochan,  I. Lotan,  
 P. E. Maslen,  N. Nair,  D. P. O'Neill,  D. Neuhauser,  E. Neuscamman,  
 C. M. Oana,  R. Olson,  B. Peters,  R. Peverati,  P. A. Pieniazek,  
 Y. M. Rhee,  J. Ritchie,  M. A. Rohrdanz,  E. Rosta,  N. J. Russ,  
 H. F. Schaefer III,  N. E. Schultz,  N. Shenvi,  A. C. Simmonett,  A. Sodt,  
 D. Stuck,  K. S. Thanthiriwatte,  V. Vanovschi,  Tao Wang,  A. Warshel,  
 C. F. Williams,  Q. Wu,  X. Xu,  W. Zhang

 Please cite Q-Chem as follows:
 Y. Shao et al., Mol. Phys. 113, 184-215 (2015)
 DOI: 10.1080/00268976.2014.952696

 Q-Chem 5.2.1 for Intel X86 EM64T Linux

 Parts of Q-Chem use Armadillo 8.300.2 (Tropical Shenanigans).
 http://arma.sourceforge.net/

 Q-Chem begins on Sat Nov 30 14:02:45 2019  

Host: 
0

     Scratch files written to /scratch/taweetham/qchem29372//
NAlpha2: 228
NElect   228
Mult     1
The previous job contains 0 fragments, simply inherited here

Checking the input file for inconsistencies... 	...done.

--------------------------------------------------------------
User input:
--------------------------------------------------------------

$MOLECULE
READ
$END

$REM
   JOB_TYPE 	FREQUENCY
   BASIS 	6-311++G**
   METHOD	B3LYP	
$END


--------------------------------------------------------------
 ----------------------------------------------------------------
             Standard Nuclear Orientation (Angstroms)
    I     Atom           X                Y                Z
 ----------------------------------------------------------------
    1      C       1.2154401882     1.0089709602    -0.0000000000
    2      C       0.0021370707     1.7121013218    -0.0000000000
    3      C      -1.2104684857     1.0080188956    -0.0000000000
    4      C      -1.2175772193    -0.3948466661     0.0000000000
    5      C       0.0023711944    -1.0888200307     0.0000000000
    6      C       1.2233653320    -0.3943656342    -0.0000000000
    7      Cl      2.7106947070     1.8953214218    -0.0000000000
    8      Br      0.0008577177     3.6120888350    -0.0000000000
    9      Cl     -2.7065378963     1.8924786370     0.0000000000
   10      I      -3.0720849125    -1.4491402847     0.0000000000
   11      Cl      0.0014181465    -2.8294545181     0.0000000000
   12      I       3.0680018395    -1.4531490831    -0.0000000000
 ----------------------------------------------------------------
 Molecular Point Group                 Cs    NOp =  2
 Largest Abelian Subgroup              Cs    NOp =  2
 Nuclear Repulsion Energy =        2899.17358874 hartrees
 There are      114 alpha and      114 beta electrons
 Requested basis set is 6-311++G(d,p)
 There are 142 shells and 394 basis functions

 Total QAlloc Memory Limit   2000 MB
 Mega-Array Size       188 MB
 MEM_STATIC part       192 MB

                       Distance Matrix (Angstroms)
             C (  1)   C (  2)   C (  3)   C (  4)   C (  5)   C (  6)
   C (  2)  1.402318
   C (  3)  2.425909  1.402193
   C (  4)  2.808964  2.434529  1.402884
   C (  5)  2.423275  2.800921  2.422336  1.403522
   C (  6)  1.403359  2.434872  2.808955  2.440943  1.404668
   Cl(  7)  1.738218  2.714748  4.020302  4.547108  4.029903  2.730351
   Br(  8)  2.872531  1.899988  2.872019  4.188092  4.700909  4.188819
   Cl(  9)  4.020261  2.714674  1.737956  2.729260  4.028192  4.546845
   I ( 10)  4.942184  4.409568  3.082734  2.133245  3.095499  4.423058
   Cl( 11)  4.025837  4.541556  4.024285  2.722731  1.740635  2.724484
   I ( 12)  3.081237  4.406624  4.935854  4.414317  3.087204  2.126901
             Cl(  7)   Br(  8)   Cl(  9)   I ( 10)   Cl( 11)
   Br(  8)  3.207882
   Cl(  9)  5.417233  3.207343
   I ( 10)  6.680267  5.921065  3.361553
   Cl( 11)  5.446438  6.441543  5.443315  3.369227
   I ( 12)  3.367480  5.921487  6.673720  6.140088  3.361272

 A cutoff of  1.0D-11 yielded   6323 shell pairs
 There are     55058 function pairs (     60890 Cartesian)
 Smallest overlap matrix eigenvalue = 4.22E-07

 Q-Chem warning in module stvman/mkSTV.C, line 318:

 Overlap eigenvalue is smaller than square root of threshold
 Use THRESH >= 12 to get rid of this warning

 Linear dependence detected in AO basis
 Tighter screening thresholds may be required for diffuse basis sets
 Use S2THRESH > 14 and THRESH = 14 in case of SCF convergence issues
 Number of orthogonalized atomic orbitals = 392
 Maximum deviation from orthogonality = 1.112E-10
 Guess from superposition of atomic densities
 Warning:  Energy on first SCF cycle will be non-variational
 SAD guess density has 228.000000 electrons

 -----------------------------------------------------------------------
  General SCF calculation program by
  Eric Jon Sundstrom, Paul Horn, Yuezhi Mao, Dmitri Zuev, Alec White,
  David Stuck, Shaama M.S., Shane Yost, Joonho Lee, David Small,
  Daniel Levine, Susi Lehtola, Hugh Burton, Evgeny Epifanovsky,
  Bang C. Huynh
 -----------------------------------------------------------------------
 Exchange:     0.2000 Hartree-Fock + 0.0800 Slater + 0.7200 B88
 Correlation:  0.1900 VWN1RPA + 0.8100 LYP
 Using SG-1 standard quadrature grid
 using 4 threads for integral computing
 -------------------------------------------------------
 OpenMP Integral computing Module                
 Release: version 2.0, May 2017, Q-Chem Inc. Pleasanton 
 -------------------------------------------------------
 A restricted SCF calculation will be
 performed using DIIS
 SCF converges when DIIS error is below 1.0e-08
 ---------------------------------------
  Cycle       Energy         DIIS error
 ---------------------------------------
    1  -18024.8861549505      2.84e-02  
    2  -18022.4678892105      1.68e-03  
    3  -18022.4266608202      2.15e-03  
    4  -18022.4926026868      7.63e-04  
    5  -18022.5051476160      1.33e-04  
    6  -18022.5053544998      6.14e-05  
    7  -18022.5054133550      2.33e-05  
    8  -18022.5054232802      6.52e-06  
    9  -18022.5054240187      2.19e-06  
   10  -18022.5054240932      4.44e-07  
   11  -18022.5054240966      1.13e-07  
   12  -18022.5054240970      5.61e-08  
   13  -18022.5054240984      2.86e-08  
   14  -18022.5054240985      5.89e-09  Convergence criterion met
 ---------------------------------------
 SCF time:   CPU 238.31s  wall 63.00s 
 SCF   energy in the final basis set =   -18022.5054240985
 Total energy in the final basis set =   -18022.5054240985

 --------------------------------------------------------------
             Orbital Energies (a.u.) and Symmetries
 --------------------------------------------------------------

 Alpha MOs, Restricted
 -- Occupied --                  
*******-1165.89 -482.86 -176.32 -176.32 -165.73 -165.73 -165.72
  1 A'    2 A'    3 A'    4 A'    5 A'    6 A'    7 A'    1 A"                 
-165.72 -165.72 -165.72 -101.58 -101.58 -101.58  -62.51  -56.33
  2 A"    8 A'    9 A'   10 A'   11 A'   12 A'   13 A'   14 A'                 
-56.327 -56.327 -35.818 -35.818 -31.311 -31.311 -31.305 -31.305
  3 A"   15 A'   16 A'   17 A'   18 A'   19 A'    4 A"    5 A"                 
-31.304 -31.304 -22.962 -22.961 -22.960 -22.960 -22.960 -22.960
 20 A'   21 A'   22 A'   23 A'    6 A"    7 A"   24 A'   25 A'                 
-22.955 -22.955 -22.955 -22.955 -10.291 -10.290 -10.290 -10.281
 26 A'    8 A"   27 A'    9 A"   28 A'   29 A'   30 A'   31 A'                 
-10.272 -10.272  -9.499  -9.499  -9.499  -8.719  -7.264  -7.264
 32 A'   33 A'   34 A'   35 A'   36 A'   37 A'   38 A'   39 A'                 
 -7.263  -7.254  -7.254  -7.253  -7.253  -7.253  -7.253  -6.552
 40 A'   10 A"   11 A"   12 A"   41 A'   42 A'   43 A'   44 A'                 
 -6.538  -6.537  -6.367  -6.367  -4.780  -4.780  -4.765  -4.765
 13 A"   45 A'   46 A'   47 A'   48 A'   49 A'   14 A"   15 A"                 
 -4.764  -4.763  -2.662  -2.659  -2.658  -2.647  -2.647  -2.046
 50 A'   51 A'   52 A'   16 A"   53 A'   17 A"   54 A'   55 A'                 
 -2.046  -2.041  -2.041  -2.040  -2.040  -2.027  -2.027  -2.027
 56 A'   18 A"   19 A"   57 A'   58 A'   59 A'   60 A'   20 A"                 
 -2.027  -0.962  -0.916  -0.914  -0.849  -0.836  -0.790  -0.755
 21 A"   61 A'   62 A'   63 A'   64 A'   65 A'   66 A'   67 A'                 
 -0.686  -0.683  -0.625  -0.611  -0.558  -0.527  -0.470  -0.469
 68 A'   69 A'   70 A'   71 A'   72 A'   73 A'   74 A'   22 A"                 
 -0.464  -0.455  -0.405  -0.404  -0.402  -0.389  -0.359  -0.358
 75 A'   76 A'   23 A"   77 A'   24 A"   78 A'   79 A'   80 A'                 
 -0.356  -0.344  -0.336  -0.322  -0.307  -0.293  -0.284  -0.266
 81 A'   25 A"   26 A"   27 A"   82 A'   28 A"   83 A'   29 A"                 
 -0.266  -0.263
 84 A'   30 A"                                                                 
 -- Virtual --                   
 -0.102  -0.071  -0.069  -0.056  -0.040  -0.009   0.007   0.010
 85 A'   31 A"   32 A"   86 A'   87 A'   88 A'   89 A'   90 A'                 
  0.016   0.029   0.035   0.044   0.051   0.058   0.065   0.073
 91 A'   92 A'   93 A'   33 A"   94 A'   34 A"   95 A'   35 A"                 
  0.073   0.074   0.078   0.079   0.089   0.089   0.099   0.103
 36 A"   96 A'   97 A'   98 A'   99 A'   37 A"  100 A'  101 A'                 
  0.107   0.113   0.119   0.120   0.140   0.143   0.150   0.164
102 A'   38 A"  103 A'   39 A"   40 A"  104 A'  105 A'  106 A'                 
  0.164   0.168   0.170   0.171   0.172   0.186   0.190   0.200
 41 A"  107 A'   42 A"  108 A'  109 A'  110 A'  111 A'  112 A'                 
  0.208   0.210   0.212   0.218   0.224   0.232   0.242   0.248
 43 A"  113 A'  114 A'  115 A'  116 A'  117 A'  118 A'   44 A"                 
  0.263   0.269   0.269   0.270   0.286   0.288   0.296   0.304
119 A'  120 A'  121 A'  122 A'   45 A"  123 A'  124 A'  125 A'                 
  0.376   0.379   0.389   0.391   0.396   0.397   0.399   0.404
126 A'  127 A'   46 A"   47 A"  128 A'  129 A'   48 A"  130 A'                 
  0.421   0.423   0.434   0.439   0.440   0.444   0.460   0.471
 49 A"  131 A'   50 A"  132 A'  133 A'  134 A'   51 A"   52 A"                 
  0.472   0.483   0.491   0.506   0.506   0.507   0.516   0.520
135 A'  136 A'   53 A"  137 A'  138 A'   54 A"  139 A'  140 A'                 
  0.552   0.553   0.555   0.557   0.562   0.575   0.576   0.577
141 A'   55 A"   56 A"  142 A'  143 A'   57 A"  144 A'   58 A"                 
  0.580   0.619   0.621   0.633   0.643   0.666   0.709   0.719
145 A'   59 A"  146 A'  147 A'   60 A"   61 A"  148 A'  149 A'                 
  0.722   0.753   0.763   0.765   0.813   0.821   0.823   0.823
150 A'  151 A'  152 A'  153 A'  154 A'   62 A"   63 A"  155 A'                 
  0.826   0.830   0.840   0.848   0.853   0.854   0.855   0.886
 64 A"  156 A'  157 A'  158 A'   65 A"   66 A"  159 A'  160 A'                 
  0.891   0.905   0.925   0.940   0.941   0.941   0.942   0.948
161 A'  162 A'  163 A'  164 A'  165 A'   67 A"  166 A'   68 A"                 
  0.972   1.045   1.054   1.082   1.117   1.134   1.177   1.185
167 A'  168 A'  169 A'  170 A'  171 A'  172 A'   69 A"   70 A"                 
  1.206   1.221   1.228   1.247   1.248   1.280   1.283   1.333
173 A'   71 A"  174 A'  175 A'  176 A'   72 A"   73 A"  177 A'                 
  1.356   1.372   1.416   1.428   1.436   1.479   1.480   1.484
 74 A"   75 A"  178 A'  179 A'  180 A'  181 A'  182 A'  183 A'                 
  1.487   1.573   1.599   1.602   1.730   1.730   1.767   1.770
184 A'  185 A'  186 A'  187 A'   76 A"   77 A"  188 A'  189 A'                 
  1.816   1.818   1.841   1.843   1.912   2.014   2.040   2.077
190 A'  191 A'   78 A"   79 A"   80 A"   81 A"  192 A'  193 A'                 
  2.121   2.163   2.213   2.236   2.242   2.244   2.249   2.264
194 A'  195 A'  196 A'  197 A'   82 A"   83 A"   84 A"   85 A"                 
  2.273   2.274   2.291   2.374   2.444   2.454   2.474   2.535
198 A'  199 A'  200 A'  201 A'  202 A'  203 A'  204 A'  205 A'                 
  2.564   2.567   2.572   2.712   2.719   2.811   2.822   2.829
206 A'  207 A'   86 A"   87 A"   88 A"  208 A'   89 A"   90 A"                 
  2.964   3.007   3.036   3.057   3.090   3.192   3.199   3.415
209 A'  210 A'   91 A"  211 A'  212 A'  213 A'  214 A'  215 A'                 
  3.430   3.634   3.839   3.845   3.950   3.960   3.988   3.999
216 A'  217 A'  218 A'  219 A'   92 A"   93 A"   94 A"  220 A'                 
  4.016   4.028   4.031   4.063   4.075   4.139   4.160   4.233
 95 A"   96 A"  221 A'  222 A'   97 A"  223 A'  224 A'  225 A'                 
  4.278   4.286   4.404   4.455   4.518   4.785   6.013   6.036
226 A'  227 A'  228 A'  229 A'  230 A'  231 A'   98 A"   99 A"                 
  6.097   6.127   6.135   6.170   6.744   7.554   7.655   7.737
232 A'  233 A'  234 A'  235 A'  236 A'  100 A"  237 A'  238 A'                 
  9.729   9.782   9.787  23.180  23.758  23.763  23.913  23.914
239 A'  240 A'  241 A'  242 A'  243 A'  244 A'  245 A'  246 A'                 
 23.985  25.805  25.808  25.828  26.144  26.160  26.194  26.597
247 A'  101 A"  102 A"  103 A"  248 A'  249 A'  250 A'  251 A'                 
 26.608  26.621  27.889  27.930  28.349  28.367  28.410  28.414
252 A'  253 A'  254 A'  255 A'  104 A"  105 A"  256 A'  257 A'                 
 28.429  28.438  28.523  28.527  28.547  28.549  28.557  28.559
258 A'  259 A'  106 A"  107 A"  260 A'  108 A"  109 A"  261 A'                 
 28.614  28.619  28.723  28.727  47.998 127.888 127.902 127.939
262 A'  263 A'  264 A'  265 A'  266 A'  110 A"  111 A"  267 A'                 
127.956 127.963 127.977 151.680 151.710 215.716 215.778 215.783
268 A'  269 A'  270 A'  271 A'  272 A'  273 A'  274 A'  275 A'                 
289.750 289.851 289.9631020.8141901.8441901.875
112 A"  276 A'  277 A'  278 A'  279 A'  280 A'                                 

 Beta MOs, Restricted
 -- Occupied --                  
*******-1165.89 -482.86 -176.32 -176.32 -165.73 -165.73 -165.72
  1 A'    2 A'    3 A'    4 A'    5 A'    6 A'    7 A'    1 A"                 
-165.72 -165.72 -165.72 -101.58 -101.58 -101.58  -62.51  -56.33
  2 A"    8 A'    9 A'   10 A'   11 A'   12 A'   13 A'   14 A'                 
-56.327 -56.327 -35.818 -35.818 -31.311 -31.311 -31.305 -31.305
  3 A"   15 A'   16 A'   17 A'   18 A'   19 A'    4 A"    5 A"                 
-31.304 -31.304 -22.962 -22.961 -22.960 -22.960 -22.960 -22.960
 20 A'   21 A'   22 A'   23 A'    6 A"    7 A"   24 A'   25 A'                 
-22.955 -22.955 -22.955 -22.955 -10.291 -10.290 -10.290 -10.281
 26 A'    8 A"   27 A'    9 A"   28 A'   29 A'   30 A'   31 A'                 
-10.272 -10.272  -9.499  -9.499  -9.499  -8.719  -7.264  -7.264
 32 A'   33 A'   34 A'   35 A'   36 A'   37 A'   38 A'   39 A'                 
 -7.263  -7.254  -7.254  -7.253  -7.253  -7.253  -7.253  -6.552
 40 A'   10 A"   11 A"   12 A"   41 A'   42 A'   43 A'   44 A'                 
 -6.538  -6.537  -6.367  -6.367  -4.780  -4.780  -4.765  -4.765
 13 A"   45 A'   46 A'   47 A'   48 A'   49 A'   14 A"   15 A"                 
 -4.764  -4.763  -2.662  -2.659  -2.658  -2.647  -2.647  -2.046
 50 A'   51 A'   52 A'   16 A"   53 A'   17 A"   54 A'   55 A'                 
 -2.046  -2.041  -2.041  -2.040  -2.040  -2.027  -2.027  -2.027
 56 A'   18 A"   19 A"   57 A'   58 A'   59 A'   60 A'   20 A"                 
 -2.027  -0.962  -0.916  -0.914  -0.849  -0.836  -0.790  -0.755
 21 A"   61 A'   62 A'   63 A'   64 A'   65 A'   66 A'   67 A'                 
 -0.686  -0.683  -0.625  -0.611  -0.558  -0.527  -0.470  -0.469
 68 A'   69 A'   70 A'   71 A'   72 A'   73 A'   74 A'   22 A"                 
 -0.464  -0.455  -0.405  -0.404  -0.402  -0.389  -0.359  -0.358
 75 A'   76 A'   23 A"   77 A'   24 A"   78 A'   79 A'   80 A'                 
 -0.356  -0.344  -0.336  -0.322  -0.307  -0.293  -0.284  -0.266
 81 A'   25 A"   26 A"   27 A"   82 A'   28 A"   83 A'   29 A"                 
 -0.266  -0.263
 84 A'   30 A"                                                                 
 -- Virtual --                   
 -0.102  -0.071  -0.069  -0.056  -0.040  -0.009   0.007   0.010
 85 A'   31 A"   32 A"   86 A'   87 A'   88 A'   89 A'   90 A'                 
  0.016   0.029   0.035   0.044   0.051   0.058   0.065   0.073
 91 A'   92 A'   93 A'   33 A"   94 A'   34 A"   95 A'   35 A"                 
  0.073   0.074   0.078   0.079   0.089   0.089   0.099   0.103
 36 A"   96 A'   97 A'   98 A'   99 A'   37 A"  100 A'  101 A'                 
  0.107   0.113   0.119   0.120   0.140   0.143   0.150   0.164
102 A'   38 A"  103 A'   39 A"   40 A"  104 A'  105 A'  106 A'                 
  0.164   0.168   0.170   0.171   0.172   0.186   0.190   0.200
 41 A"  107 A'   42 A"  108 A'  109 A'  110 A'  111 A'  112 A'                 
  0.208   0.210   0.212   0.218   0.224   0.232   0.242   0.248
 43 A"  113 A'  114 A'  115 A'  116 A'  117 A'  118 A'   44 A"                 
  0.263   0.269   0.269   0.270   0.286   0.288   0.296   0.304
119 A'  120 A'  121 A'  122 A'   45 A"  123 A'  124 A'  125 A'                 
  0.376   0.379   0.389   0.391   0.396   0.397   0.399   0.404
126 A'  127 A'   46 A"   47 A"  128 A'  129 A'   48 A"  130 A'                 
  0.421   0.423   0.434   0.439   0.440   0.444   0.460   0.471
 49 A"  131 A'   50 A"  132 A'  133 A'  134 A'   51 A"   52 A"                 
  0.472   0.483   0.491   0.506   0.506   0.507   0.516   0.520
135 A'  136 A'   53 A"  137 A'  138 A'   54 A"  139 A'  140 A'                 
  0.552   0.553   0.555   0.557   0.562   0.575   0.576   0.577
141 A'   55 A"   56 A"  142 A'  143 A'   57 A"  144 A'   58 A"                 
  0.580   0.619   0.621   0.633   0.643   0.666   0.709   0.719
145 A'   59 A"  146 A'  147 A'   60 A"   61 A"  148 A'  149 A'                 
  0.722   0.753   0.763   0.765   0.813   0.821   0.823   0.823
150 A'  151 A'  152 A'  153 A'  154 A'   62 A"   63 A"  155 A'                 
  0.826   0.830   0.840   0.848   0.853   0.854   0.855   0.886
 64 A"  156 A'  157 A'  158 A'   65 A"   66 A"  159 A'  160 A'                 
  0.891   0.905   0.925   0.940   0.941   0.941   0.942   0.948
161 A'  162 A'  163 A'  164 A'  165 A'   67 A"  166 A'   68 A"                 
  0.972   1.045   1.054   1.082   1.117   1.134   1.177   1.185
167 A'  168 A'  169 A'  170 A'  171 A'  172 A'   69 A"   70 A"                 
  1.206   1.221   1.228   1.247   1.248   1.280   1.283   1.333
173 A'   71 A"  174 A'  175 A'  176 A'   72 A"   73 A"  177 A'                 
  1.356   1.372   1.416   1.428   1.436   1.479   1.480   1.484
 74 A"   75 A"  178 A'  179 A'  180 A'  181 A'  182 A'  183 A'                 
  1.487   1.573   1.599   1.602   1.730   1.730   1.767   1.770
184 A'  185 A'  186 A'  187 A'   76 A"   77 A"  188 A'  189 A'                 
  1.816   1.818   1.841   1.843   1.912   2.014   2.040   2.077
190 A'  191 A'   78 A"   79 A"   80 A"   81 A"  192 A'  193 A'                 
  2.121   2.163   2.213   2.236   2.242   2.244   2.249   2.264
194 A'  195 A'  196 A'  197 A'   82 A"   83 A"   84 A"   85 A"                 
  2.273   2.274   2.291   2.374   2.444   2.454   2.474   2.535
198 A'  199 A'  200 A'  201 A'  202 A'  203 A'  204 A'  205 A'                 
  2.564   2.567   2.572   2.712   2.719   2.811   2.822   2.829
206 A'  207 A'   86 A"   87 A"   88 A"  208 A'   89 A"   90 A"                 
  2.964   3.007   3.036   3.057   3.090   3.192   3.199   3.415
209 A'  210 A'   91 A"  211 A'  212 A'  213 A'  214 A'  215 A'                 
  3.430   3.634   3.839   3.845   3.950   3.960   3.988   3.999
216 A'  217 A'  218 A'  219 A'   92 A"   93 A"   94 A"  220 A'                 
  4.016   4.028   4.031   4.063   4.075   4.139   4.160   4.233
 95 A"   96 A"  221 A'  222 A'   97 A"  223 A'  224 A'  225 A'                 
  4.278   4.286   4.404   4.455   4.518   4.785   6.013   6.036
226 A'  227 A'  228 A'  229 A'  230 A'  231 A'   98 A"   99 A"                 
  6.097   6.127   6.135   6.170   6.744   7.554   7.655   7.737
232 A'  233 A'  234 A'  235 A'  236 A'  100 A"  237 A'  238 A'                 
  9.729   9.782   9.787  23.180  23.758  23.763  23.913  23.914
239 A'  240 A'  241 A'  242 A'  243 A'  244 A'  245 A'  246 A'                 
 23.985  25.805  25.808  25.828  26.144  26.160  26.194  26.597
247 A'  101 A"  102 A"  103 A"  248 A'  249 A'  250 A'  251 A'                 
 26.608  26.621  27.889  27.930  28.349  28.367  28.410  28.414
252 A'  253 A'  254 A'  255 A'  104 A"  105 A"  256 A'  257 A'                 
 28.429  28.438  28.523  28.527  28.547  28.549  28.557  28.559
258 A'  259 A'  106 A"  107 A"  260 A'  108 A"  109 A"  261 A'                 
 28.614  28.619  28.723  28.727  47.998 127.888 127.902 127.939
262 A'  263 A'  264 A'  265 A'  266 A'  110 A"  111 A"  267 A'                 
127.956 127.963 127.977 151.680 151.710 215.716 215.778 215.783
268 A'  269 A'  270 A'  271 A'  272 A'  273 A'  274 A'  275 A'                 
289.750 289.851 289.9631020.8141901.8441901.875
112 A"  276 A'  277 A'  278 A'  279 A'  280 A'                                 
 --------------------------------------------------------------

          Ground-State Mulliken Net Atomic Charges

     Atom                 Charge (a.u.)
  ----------------------------------------
      1 C                    -0.148775
      2 C                    -0.523124
      3 C                    -0.167426
      4 C                    -0.115184
      5 C                    -0.669238
      6 C                    -0.123964
      7 Cl                    0.560692
      8 Br                   -0.219907
      9 Cl                    0.560786
     10 I                     0.117416
     11 Cl                    0.610713
     12 I                     0.118011
  ----------------------------------------
  Sum of atomic charges =     0.000000

 -----------------------------------------------------------------
                    Cartesian Multipole Moments
 -----------------------------------------------------------------
    Charge (ESU x 10^10)
                -0.0000
    Dipole Moment (Debye)
         X       0.0045      Y      -0.2513      Z       0.0000
       Tot       0.2513
    Quadrupole Moments (Debye-Ang)
        XX    -140.7339     XY      -0.0315     YY    -143.4411
        XZ       0.0000     YZ      -0.0000     ZZ    -148.1023
    Octopole Moments (Debye-Ang^2)
       XXX      -0.3887    XXY     -25.9408    XYY       0.0807
       YYY      -8.7805    XXZ       0.0000    XYZ      -0.0000
       YYZ      -0.0000    XZZ      -0.0260    YZZ      -5.7583
       ZZZ       0.0000
    Hexadecapole Moments (Debye-Ang^3)
      XXXX   -4387.7242   XXXY      -0.1873   XXYY   -1306.3894
      XYYY      -0.6396   YYYY   -3489.6916   XXXZ       0.0000
      XXYZ      -0.0000   XYYZ       0.0000   YYYZ      -0.0000
      XXZZ    -828.6723   XYZZ      -0.1045   YYZZ    -658.6125
      XZZZ       0.0000   YZZZ      -0.0000   ZZZZ    -187.5079
 -----------------------------------------------------------------
 Calculating MO derivatives via CPSCF
    1     0    39    0.0176298  
    2     0    39    0.0064306  
    3     0    39    0.0012760  
    4     0    39    0.0002008  
    5    21    18    0.0000283  
    6    37     2    0.0000017  
    7    39     0    0.0000001  Converged
 Time for AOints: 284.2 s (CPU) 71.4 s (wall)
 ------------------------------------------------------------------------------
                     AOints        : Timing summary (seconds)
 ------------------------------------------------------------------------------
     job step          cpu (% of tot)      sys (% of tot)     wall (% of tot)
 ------------------------------------------------------------------------------
  AOints            0.2842E+03 ( 8.4)   0.1100E-04 ( 5.4)   0.7142E+02 ( 8.2)
 ------------------------------------------------------------------------------
   Grand Totals     0.3399E+04          0.2050E-03          0.8673E+03
 ------------------------------------------------------------------------------
 Polarizability Matrix (a.u.)
            1           2           3
    1-246.4117054  -0.0270202   0.0000000
    2  -0.0270202-229.6534205   0.0000000
    3   0.0000000   0.0000000-104.6288839
 Calculating analytic Hessian of the SCF energy

 Direct stationary perturbation theory relativistic correction:

 rels  =     213.078781051097
 relv  =    -714.364692451910
 rel2e =     100.531995573723
 E_rel =    -400.753915827091

 Hessian of the SCF Energy
            1           2           3           4           5           6
    1   0.5202437  -0.0371758  -0.0000000  -0.2384399   0.1157273   0.0000000
    2  -0.0371758   0.5612824  -0.0000000   0.0575341  -0.1422407  -0.0000000
    3  -0.0000000  -0.0000000   0.1104891   0.0000000   0.0000000  -0.0527452
    4  -0.2384399   0.0575341   0.0000000   0.5938309   0.0001423  -0.0000000
    5   0.1157273  -0.1422407   0.0000000   0.0001423   0.4879154  -0.0000000
    6   0.0000000  -0.0000000  -0.0527452  -0.0000000  -0.0000000   0.1006887
    7  -0.0561125   0.0282740   0.0000000  -0.2384320  -0.1159398   0.0000000
    8  -0.0283704   0.0596949   0.0000000  -0.0576755  -0.1424196   0.0000000
    9   0.0000000   0.0000000   0.0017958   0.0000000   0.0000000  -0.0527747
   10  -0.0171071   0.0286063   0.0000000   0.0291061  -0.0210484   0.0000000
   11   0.0288341  -0.0492579  -0.0000000  -0.0753933  -0.0277548  -0.0000000
   12  -0.0000000   0.0000000   0.0027115   0.0000000   0.0000000   0.0043522
   13   0.0310675  -0.0770161   0.0000000  -0.0674332  -0.0000437  -0.0000000
   14  -0.0223259  -0.0268667   0.0000000   0.0000358  -0.0003358  -0.0000000
   15   0.0000000   0.0000000  -0.0000170  -0.0000000  -0.0000000   0.0039968
   16  -0.0924832   0.0293363  -0.0000000   0.0290305   0.0211408   0.0000000
   17  -0.0213566  -0.2878227   0.0000000   0.0753648  -0.0276839   0.0000000
   18  -0.0000000   0.0000000  -0.0498652   0.0000000   0.0000000   0.0043337
   19  -0.1310505  -0.0536216  -0.0000000  -0.0413224  -0.0198273  -0.0000000
   20  -0.0552148  -0.0702904  -0.0000000   0.0001721   0.0015073   0.0000000
   21  -0.0000000  -0.0000000  -0.0241045   0.0000000   0.0000000   0.0037888
   22  -0.0004432   0.0178537   0.0000000  -0.0312075   0.0000912  -0.0000000
   23   0.0028407  -0.0320944   0.0000000   0.0000830  -0.1465568   0.0000000
   24   0.0000000   0.0000000   0.0026812  -0.0000000  -0.0000000  -0.0193990
   25   0.0006918  -0.0048967   0.0000000  -0.0413453   0.0197772  -0.0000000
   26  -0.0016345  -0.0005971  -0.0000000  -0.0002237   0.0015338   0.0000000
   27   0.0000000   0.0000000   0.0038300   0.0000000   0.0000000   0.0037956
   28  -0.0004575   0.0000668  -0.0000000   0.0028393   0.0002126   0.0000000
   29  -0.0000271  -0.0004193   0.0000000   0.0025285  -0.0017934  -0.0000000
   30   0.0000000   0.0000000  -0.0006051  -0.0000000  -0.0000000   0.0025883
   31  -0.0029344   0.0004616  -0.0000000   0.0005373   0.0000036  -0.0000000
   32  -0.0024097   0.0027277  -0.0000000  -0.0000217  -0.0003829  -0.0000000
   33  -0.0000000  -0.0000000   0.0041468  -0.0000000   0.0000000  -0.0012185
   34  -0.0129754   0.0105775   0.0000000   0.0028362  -0.0002362   0.0000000
   35   0.0211125  -0.0141159   0.0000000  -0.0025466  -0.0017887  -0.0000000
   36   0.0000000   0.0000000   0.0016827  -0.0000000  -0.0000000   0.0025932
            7           8           9          10          11          12
    1  -0.0561125  -0.0283704   0.0000000  -0.0171071   0.0288341  -0.0000000
    2   0.0282740   0.0596949   0.0000000   0.0286063  -0.0492579   0.0000000
    3   0.0000000   0.0000000   0.0017958   0.0000000  -0.0000000   0.0027115
    4  -0.2384320  -0.0576755   0.0000000   0.0291061  -0.0753933   0.0000000
    5  -0.1159398  -0.1424196   0.0000000  -0.0210484  -0.0277548   0.0000000
    6   0.0000000   0.0000000  -0.0527747   0.0000000  -0.0000000   0.0043522
    7   0.5203503   0.0371340  -0.0000000  -0.0922720   0.0215199  -0.0000000
    8   0.0371340   0.5623965  -0.0000000  -0.0292059  -0.2888030  -0.0000000
    9  -0.0000000  -0.0000000   0.1104077  -0.0000000   0.0000000  -0.0498320
   10  -0.0922720  -0.0292059  -0.0000000   0.4588701  -0.0688150  -0.0000000
   11   0.0215199  -0.2888030   0.0000000  -0.0688150   0.5455867   0.0000000
   12  -0.0000000  -0.0000000  -0.0498320  -0.0000000   0.0000000   0.1025106
   13   0.0310242   0.0771115   0.0000000  -0.2405195   0.0563424   0.0000000
   14   0.0223261  -0.0269468  -0.0000000   0.1082560  -0.1357739  -0.0000000
   15   0.0000000  -0.0000000   0.0000273   0.0000000  -0.0000000  -0.0506871
   16  -0.0170533  -0.0286326   0.0000000  -0.0548787   0.0272588   0.0000000
   17  -0.0288107  -0.0492957  -0.0000000  -0.0272311   0.0548016  -0.0000000
   18  -0.0000000  -0.0000000   0.0027211   0.0000000  -0.0000000   0.0062756
   19   0.0006823   0.0049047  -0.0000000  -0.0004505  -0.0006313   0.0000000
   20   0.0016373  -0.0005850   0.0000000  -0.0005905   0.0001012   0.0000000
   21   0.0000000  -0.0000000   0.0038285  -0.0000000   0.0000000  -0.0011645
   22  -0.0004267  -0.0178368   0.0000000  -0.0024605  -0.0000427   0.0000000
   23  -0.0028249  -0.0321633  -0.0000000  -0.0024925   0.0027840  -0.0000000
   24   0.0000000  -0.0000000   0.0026933   0.0000000   0.0000000   0.0033382
   25  -0.1312960   0.0536597   0.0000000  -0.0153368   0.0137816   0.0000000
   26   0.0552142  -0.0701753   0.0000000   0.0325651  -0.0228624   0.0000000
   27  -0.0000000   0.0000000  -0.0240894   0.0000000  -0.0000000   0.0024651
   28  -0.0130748  -0.0105854   0.0000000  -0.0643892  -0.0237246  -0.0000000
   29  -0.0210033  -0.0140315  -0.0000000  -0.0236337  -0.0409769  -0.0000000
   30   0.0000000   0.0000000   0.0016718   0.0000000  -0.0000000  -0.0251902
   31  -0.0029177  -0.0004472  -0.0000000  -0.0007289   0.0246032   0.0000000
   32   0.0024333   0.0027506   0.0000000   0.0051075  -0.0383396   0.0000000
   33  -0.0000000   0.0000000   0.0041597   0.0000000  -0.0000000   0.0027349
   34  -0.0004713  -0.0000557   0.0000000   0.0001669  -0.0037339  -0.0000000
   35   0.0000396  -0.0004220   0.0000000  -0.0015166   0.0004945  -0.0000000
   36   0.0000000   0.0000000  -0.0006090   0.0000000   0.0000000   0.0024858
           13          14          15          16          17          18
    1   0.0310675  -0.0223259   0.0000000  -0.0924832  -0.0213566  -0.0000000
    2  -0.0770161  -0.0268667   0.0000000   0.0293363  -0.2878227   0.0000000
    3   0.0000000   0.0000000  -0.0000170  -0.0000000   0.0000000  -0.0498652
    4  -0.0674332   0.0000358  -0.0000000   0.0290305   0.0753648   0.0000000
    5  -0.0000437  -0.0003358  -0.0000000   0.0211408  -0.0276839   0.0000000
    6  -0.0000000  -0.0000000   0.0039968   0.0000000   0.0000000   0.0043337
    7   0.0310242   0.0223261   0.0000000  -0.0170533  -0.0288107  -0.0000000
    8   0.0771115  -0.0269468  -0.0000000  -0.0286326  -0.0492957  -0.0000000
    9   0.0000000  -0.0000000   0.0000273   0.0000000  -0.0000000   0.0027211
   10  -0.2405195   0.1082560   0.0000000  -0.0548787  -0.0272311   0.0000000
   11   0.0563424  -0.1357739  -0.0000000   0.0272588   0.0548016  -0.0000000
   12   0.0000000  -0.0000000  -0.0506871   0.0000000  -0.0000000   0.0062756
   13   0.5717901  -0.0013339  -0.0000000  -0.2387269  -0.0551141   0.0000000
   14  -0.0013339   0.4861317   0.0000000  -0.1071583  -0.1353086   0.0000000
   15  -0.0000000   0.0000000   0.1099097   0.0000000  -0.0000000  -0.0509120
   16  -0.2387269  -0.1071583   0.0000000   0.4574036   0.0668776  -0.0000000
   17  -0.0551141  -0.1353086  -0.0000000   0.0668776   0.5438025  -0.0000000
   18   0.0000000   0.0000000  -0.0509120  -0.0000000  -0.0000000   0.1027403
   19   0.0022567   0.0005521  -0.0000000  -0.0152599  -0.0137249   0.0000000
   20   0.0033776  -0.0023470  -0.0000000  -0.0325186  -0.0227843  -0.0000000
   21  -0.0000000   0.0000000   0.0042191   0.0000000  -0.0000000   0.0024490
   22  -0.0001744   0.0000007  -0.0000000  -0.0024646   0.0000374   0.0000000
   23   0.0000019  -0.0003443  -0.0000000   0.0024889   0.0027828   0.0000000
   24  -0.0000000   0.0000000  -0.0010910   0.0000000   0.0000000   0.0033308
   25   0.0022603  -0.0005316  -0.0000000  -0.0004500   0.0006189   0.0000000
   26  -0.0033585  -0.0023502   0.0000000   0.0005906   0.0001091  -0.0000000
   27  -0.0000000   0.0000000   0.0042071  -0.0000000  -0.0000000  -0.0011703
   28  -0.0268687  -0.0124570  -0.0000000   0.0001924   0.0037161  -0.0000000
   29  -0.0018459   0.0005816   0.0000000   0.0015058   0.0004945   0.0000000
   30   0.0000000   0.0000000   0.0016118  -0.0000000  -0.0000000   0.0024810
   31  -0.0373394   0.0000039  -0.0000000  -0.0007930  -0.0245146   0.0000000
   32  -0.0000507  -0.1570143   0.0000000  -0.0051013  -0.0381223  -0.0000000
   33  -0.0000000  -0.0000000  -0.0229688   0.0000000   0.0000000   0.0027221
   34  -0.0273368   0.0126333  -0.0000000  -0.0645170   0.0241364  -0.0000000
   35   0.0019305   0.0005764   0.0000000   0.0242100  -0.0409742  -0.0000000
   36   0.0000000  -0.0000000   0.0017041  -0.0000000   0.0000000  -0.0251061
           19          20          21          22          23          24
    1  -0.1310505  -0.0552148  -0.0000000  -0.0004432   0.0028407   0.0000000
    2  -0.0536216  -0.0702904  -0.0000000   0.0178537  -0.0320944   0.0000000
    3  -0.0000000  -0.0000000  -0.0241045   0.0000000   0.0000000   0.0026812
    4  -0.0413224   0.0001721   0.0000000  -0.0312075   0.0000830  -0.0000000
    5  -0.0198273   0.0015073   0.0000000   0.0000912  -0.1465568  -0.0000000
    6  -0.0000000   0.0000000   0.0037888  -0.0000000   0.0000000  -0.0193990
    7   0.0006823   0.0016373   0.0000000  -0.0004267  -0.0028249   0.0000000
    8   0.0049047  -0.0005850  -0.0000000  -0.0178368  -0.0321633  -0.0000000
    9  -0.0000000   0.0000000   0.0038285   0.0000000  -0.0000000   0.0026933
   10  -0.0004505  -0.0005905  -0.0000000  -0.0024605  -0.0024925   0.0000000
   11  -0.0006313   0.0001012   0.0000000  -0.0000427   0.0027840   0.0000000
   12   0.0000000   0.0000000  -0.0011645   0.0000000  -0.0000000   0.0033382
   13   0.0022567   0.0033776  -0.0000000  -0.0001744   0.0000019  -0.0000000
   14   0.0005521  -0.0023470   0.0000000   0.0000007  -0.0003443   0.0000000
   15  -0.0000000  -0.0000000   0.0042191  -0.0000000  -0.0000000  -0.0010910
   16  -0.0152599  -0.0325186   0.0000000  -0.0024646   0.0024889   0.0000000
   17  -0.0137249  -0.0227843  -0.0000000   0.0000374   0.0027828   0.0000000
   18   0.0000000  -0.0000000   0.0024490   0.0000000   0.0000000   0.0033308
   19   0.1935716   0.0757801   0.0000000  -0.0072051   0.0020923  -0.0000000
   20   0.0757801   0.1086263   0.0000000   0.0105635  -0.0016744  -0.0000000
   21   0.0000000   0.0000000   0.0110173  -0.0000000   0.0000000  -0.0003476
   22  -0.0072051   0.0105635  -0.0000000   0.0516700  -0.0000753  -0.0000000
   23   0.0020923  -0.0016744   0.0000000  -0.0000753   0.2116273  -0.0000000
   24  -0.0000000  -0.0000000  -0.0003476  -0.0000000  -0.0000000   0.0089502
   25  -0.0016764   0.0003109   0.0000000  -0.0072021  -0.0021090  -0.0000000
   26  -0.0003138   0.0004201   0.0000000  -0.0105904  -0.0016939  -0.0000000
   27  -0.0000000   0.0000000   0.0001133  -0.0000000  -0.0000000  -0.0003454
   28  -0.0006404  -0.0003794  -0.0000000  -0.0000934   0.0000068  -0.0000000
   29  -0.0003676  -0.0001956   0.0000000  -0.0007874  -0.0006083   0.0000000
   30   0.0000000   0.0000000  -0.0000650  -0.0000000   0.0000000   0.0001291
   31  -0.0000721  -0.0011370   0.0000000   0.0000980   0.0000013   0.0000000
   32  -0.0005205  -0.0010525   0.0000000   0.0000006  -0.0014511  -0.0000000
   33   0.0000000   0.0000000   0.0001359   0.0000000   0.0000000  -0.0000713
   34   0.0011667  -0.0020012  -0.0000000  -0.0000906  -0.0000132   0.0000000
   35   0.0056777  -0.0117256   0.0000000   0.0007857  -0.0006077  -0.0000000
   36   0.0000000  -0.0000000   0.0001297  -0.0000000  -0.0000000   0.0001315
           25          26          27          28          29          30
    1   0.0006918  -0.0016345   0.0000000  -0.0004575  -0.0000271   0.0000000
    2  -0.0048967  -0.0005971   0.0000000   0.0000668  -0.0004193   0.0000000
    3   0.0000000  -0.0000000   0.0038300  -0.0000000   0.0000000  -0.0006051
    4  -0.0413453  -0.0002237   0.0000000   0.0028393   0.0025285  -0.0000000
    5   0.0197772   0.0015338   0.0000000   0.0002126  -0.0017934  -0.0000000
    6  -0.0000000   0.0000000   0.0037956   0.0000000  -0.0000000   0.0025883
    7  -0.1312960   0.0552142  -0.0000000  -0.0130748  -0.0210033   0.0000000
    8   0.0536597  -0.0701753   0.0000000  -0.0105854  -0.0140315   0.0000000
    9   0.0000000   0.0000000  -0.0240894   0.0000000  -0.0000000   0.0016718
   10  -0.0153368   0.0325651   0.0000000  -0.0643892  -0.0236337   0.0000000
   11   0.0137816  -0.0228624  -0.0000000  -0.0237246  -0.0409769  -0.0000000
   12   0.0000000   0.0000000   0.0024651  -0.0000000  -0.0000000  -0.0251902
   13   0.0022603  -0.0033585  -0.0000000  -0.0268687  -0.0018459   0.0000000
   14  -0.0005316  -0.0023502   0.0000000  -0.0124570   0.0005816   0.0000000
   15  -0.0000000   0.0000000   0.0042071  -0.0000000   0.0000000   0.0016118
   16  -0.0004500   0.0005906  -0.0000000   0.0001924   0.0015058  -0.0000000
   17   0.0006189   0.0001091  -0.0000000   0.0037161   0.0004945  -0.0000000
   18   0.0000000  -0.0000000  -0.0011703  -0.0000000   0.0000000   0.0024810
   19  -0.0016764  -0.0003138  -0.0000000  -0.0006404  -0.0003676   0.0000000
   20   0.0003109   0.0004201   0.0000000  -0.0003794  -0.0001956   0.0000000
   21   0.0000000   0.0000000   0.0001133  -0.0000000   0.0000000  -0.0000650
   22  -0.0072021  -0.0105904  -0.0000000  -0.0000934  -0.0007874  -0.0000000
   23  -0.0021090  -0.0016939  -0.0000000   0.0000068  -0.0006083   0.0000000
   24  -0.0000000  -0.0000000  -0.0003454  -0.0000000   0.0000000   0.0001291
   25   0.1938954  -0.0756946  -0.0000000   0.0011802  -0.0058103   0.0000000
   26  -0.0756946   0.1088987  -0.0000000   0.0019382  -0.0120411   0.0000000
   27  -0.0000000  -0.0000000   0.0109444   0.0000000  -0.0000000   0.0001733
   28   0.0011802   0.0019382   0.0000000   0.1117128   0.0408460  -0.0000000
   29  -0.0058103  -0.0120411  -0.0000000   0.0408460   0.0694836   0.0000000
   30   0.0000000   0.0000000   0.0001733  -0.0000000   0.0000000   0.0170199
   31  -0.0000750   0.0011269   0.0000000  -0.0098554   0.0081938   0.0000000
   32   0.0005201  -0.0010430  -0.0000000   0.0007598  -0.0005674  -0.0000000
   33   0.0000000   0.0000000   0.0001384   0.0000000  -0.0000000   0.0000500
   34  -0.0006461   0.0003805  -0.0000000  -0.0005450   0.0004014  -0.0000000
   35   0.0003740  -0.0001985   0.0000000  -0.0003998   0.0000738   0.0000000
   36  -0.0000000  -0.0000000  -0.0000621  -0.0000000   0.0000000   0.0001351
           31          32          33          34          35          36
    1  -0.0029344  -0.0024097  -0.0000000  -0.0129754   0.0211125   0.0000000
    2   0.0004616   0.0027277  -0.0000000   0.0105775  -0.0141159   0.0000000
    3  -0.0000000  -0.0000000   0.0041468   0.0000000   0.0000000   0.0016827
    4   0.0005373  -0.0000217  -0.0000000   0.0028362  -0.0025466  -0.0000000
    5   0.0000036  -0.0003829   0.0000000  -0.0002362  -0.0017887  -0.0000000
    6  -0.0000000  -0.0000000  -0.0012185   0.0000000  -0.0000000   0.0025932
    7  -0.0029177   0.0024333  -0.0000000  -0.0004713   0.0000396   0.0000000
    8  -0.0004472   0.0027506   0.0000000  -0.0000557  -0.0004220   0.0000000
    9  -0.0000000   0.0000000   0.0041597   0.0000000   0.0000000  -0.0006090
   10  -0.0007289   0.0051075   0.0000000   0.0001669  -0.0015166   0.0000000
   11   0.0246032  -0.0383396  -0.0000000  -0.0037339   0.0004945   0.0000000
   12   0.0000000   0.0000000   0.0027349  -0.0000000  -0.0000000   0.0024858
   13  -0.0373394  -0.0000507  -0.0000000  -0.0273368   0.0019305   0.0000000
   14   0.0000039  -0.1570143  -0.0000000   0.0126333   0.0005764  -0.0000000
   15  -0.0000000   0.0000000  -0.0229688  -0.0000000   0.0000000   0.0017041
   16  -0.0007930  -0.0051013   0.0000000  -0.0645170   0.0242100  -0.0000000
   17  -0.0245146  -0.0381223   0.0000000   0.0241364  -0.0409742   0.0000000
   18   0.0000000  -0.0000000   0.0027221  -0.0000000  -0.0000000  -0.0251061
   19  -0.0000721  -0.0005205   0.0000000   0.0011667   0.0056777   0.0000000
   20  -0.0011370  -0.0010525   0.0000000  -0.0020012  -0.0117256  -0.0000000
   21   0.0000000   0.0000000   0.0001359  -0.0000000   0.0000000   0.0001297
   22   0.0000980   0.0000006   0.0000000  -0.0000906   0.0007857  -0.0000000
   23   0.0000013  -0.0014511   0.0000000  -0.0000132  -0.0006077  -0.0000000
   24   0.0000000  -0.0000000  -0.0000713   0.0000000  -0.0000000   0.0001315
   25  -0.0000750   0.0005201   0.0000000  -0.0006461   0.0003740  -0.0000000
   26   0.0011269  -0.0010430   0.0000000   0.0003805  -0.0001985  -0.0000000
   27   0.0000000  -0.0000000   0.0001384  -0.0000000   0.0000000  -0.0000621
   28  -0.0098554   0.0007598   0.0000000  -0.0005450  -0.0003998  -0.0000000
   29   0.0081938  -0.0005674  -0.0000000   0.0004014   0.0000738   0.0000000
   30   0.0000000  -0.0000000   0.0000500  -0.0000000   0.0000000   0.0001351
   31   0.0641768   0.0000852  -0.0000000  -0.0100960  -0.0083807   0.0000000
   32   0.0000852   0.2330953   0.0000000  -0.0008026  -0.0006005   0.0000000
   33  -0.0000000   0.0000000   0.0100982   0.0000000   0.0000000   0.0000728
   34  -0.0100960  -0.0008026   0.0000000   0.1125086  -0.0412862   0.0000000
   35  -0.0083807  -0.0006005   0.0000000  -0.0412862   0.0692881  -0.0000000
   36   0.0000000   0.0000000   0.0000728   0.0000000  -0.0000000   0.0168424
 **********************************************************************
 **                                                                  **
 **                       VIBRATIONAL ANALYSIS                       **
 **                       --------------------                       **
 **                                                                  **
 **        VIBRATIONAL FREQUENCIES (CM**-1) AND NORMAL MODES         **
 **     FORCE CONSTANTS (mDYN/ANGSTROM) AND REDUCED MASSES (AMU)     **
 **                  INFRARED INTENSITIES (KM/MOL)                   **
 **                                                                  **
 **********************************************************************


 Mode:                 1                      2                      3
 Frequency:        48.27                  50.32                  70.88
 Force Cnst:      0.0546                 0.0575                 0.1192
 Red. Mass:      39.8017                38.5198                40.2673
 IR Active:          YES                    YES                    YES
 IR Intens:        0.000                  0.000                  0.023
 Raman Active:       YES                    YES                    YES
               X      Y      Z        X      Y      Z        X      Y      Z
 C         -0.000  0.000 -0.093    0.000  0.000  0.200    0.000  0.000  0.164
 C         -0.000  0.000 -0.024    0.000 -0.000  0.002   -0.000 -0.000  0.088
 C         -0.000 -0.000 -0.134   -0.000  0.000 -0.177    0.000 -0.000  0.163
 C          0.000  0.000 -0.010   -0.000  0.000 -0.029    0.000 -0.000  0.107
 C          0.000 -0.000  0.185    0.000  0.000 -0.019    0.000 -0.000  0.180
 C          0.000  0.000 -0.003    0.000  0.000  0.031    0.000  0.000  0.108
 Cl        -0.000  0.000 -0.289    0.000  0.000  0.691   -0.000  0.000  0.481
 Br         0.000  0.000  0.317   -0.000 -0.000 -0.032   -0.000 -0.000 -0.255
 Cl        -0.000 -0.000 -0.429   -0.000  0.000 -0.621    0.000 -0.000  0.476
 I          0.000  0.000 -0.080   -0.000 -0.000  0.178    0.000  0.000 -0.166
 Cl         0.000 -0.000  0.741   -0.000  0.000 -0.079    0.000 -0.000  0.552
 I          0.000 -0.000 -0.116    0.000 -0.000 -0.157    0.000 -0.000 -0.168
 TransDip  -0.000  0.000  0.000    0.000  0.000 -0.000    0.000  0.000 -0.005

 Mode:                 4                      5                      6
 Frequency:       113.83                 127.62                 176.77
 Force Cnst:      0.5617                 0.7651                 1.2764
 Red. Mass:      73.5797                79.7291                69.3299
 IR Active:          YES                    YES                    YES
 IR Intens:        0.494                  0.197                  0.232
 Raman Active:       YES                    YES                    YES
               X      Y      Z        X      Y      Z        X      Y      Z
 C          0.006  0.231 -0.000   -0.113 -0.051  0.000   -0.051 -0.194 -0.000
 C          0.000  0.255  0.000   -0.045  0.003  0.000   -0.001 -0.209 -0.000
 C         -0.003  0.231  0.000   -0.113  0.056  0.000    0.046 -0.190  0.000
 C          0.031  0.224  0.000   -0.195  0.017 -0.000    0.093 -0.152  0.000
 C          0.002  0.246 -0.000   -0.199  0.002 -0.000   -0.004 -0.233  0.000
 C         -0.027  0.224 -0.000   -0.197 -0.013 -0.000   -0.099 -0.157 -0.000
 Cl         0.052  0.157  0.000   -0.031 -0.191  0.000   -0.004 -0.314  0.000
 Br        -0.007  0.298 -0.000    0.665  0.004 -0.000   -0.004 -0.359  0.000
 Cl        -0.053  0.151 -0.000   -0.034  0.190 -0.000    0.004 -0.300 -0.000
 I          0.420 -0.232 -0.000   -0.132 -0.373 -0.000    0.327  0.285  0.000
 Cl        -0.003  0.251  0.000   -0.142  0.002  0.000   -0.010 -0.260 -0.000
 I         -0.416 -0.240  0.000   -0.143  0.369 -0.000   -0.320  0.286  0.000
 TransDip  -0.000 -0.022  0.000    0.014 -0.000  0.000    0.000  0.015 -0.000

 Mode:                 7                      8                      9
 Frequency:       181.72                 196.78                 206.80
 Force Cnst:      0.2680                 0.8878                 0.9792
 Red. Mass:      13.7778                38.9132                38.8616
 IR Active:          YES                    YES                    YES
 IR Intens:        0.287                  0.213                  0.141
 Raman Active:       YES                    YES                    YES
               X      Y      Z        X      Y      Z        X      Y      Z
 C          0.000 -0.000  0.399    0.100  0.122 -0.000    0.209 -0.003  0.000
 C          0.000  0.000  0.436    0.044 -0.002 -0.000    0.228  0.004  0.000
 C          0.000  0.000  0.399    0.100 -0.125  0.000    0.210  0.005  0.000
 C         -0.000  0.000  0.381    0.098 -0.142  0.000    0.021 -0.001 -0.000
 C         -0.000 -0.000  0.378    0.173 -0.001  0.000    0.023  0.001 -0.000
 C         -0.000 -0.000  0.381    0.097  0.140  0.000    0.020  0.003 -0.000
 Cl         0.000 -0.000 -0.142    0.040  0.270  0.000    0.469 -0.385  0.000
 Br        -0.000  0.000 -0.058    0.116 -0.005  0.000   -0.288  0.007 -0.000
 Cl         0.000  0.000 -0.141    0.043 -0.270 -0.000    0.458  0.369 -0.000
 I         -0.000 -0.000 -0.041   -0.182  0.040 -0.000   -0.094 -0.102  0.000
 Cl        -0.000 -0.000 -0.103    0.790 -0.002 -0.000    0.156  0.001  0.000
 I         -0.000  0.000 -0.041   -0.189 -0.036 -0.000   -0.093  0.101  0.000
 TransDip  -0.000  0.000 -0.017   -0.015  0.000 -0.000   -0.012 -0.000  0.000

 Mode:                10                     11                     12
 Frequency:       220.92                 253.17                 271.46
 Force Cnst:      1.1827                 1.0734                 1.3751
 Red. Mass:      41.1320                28.4258                31.6725
 IR Active:          YES                    YES                    YES
 IR Intens:        0.006                  0.117                  0.198
 Raman Active:       YES                    YES                    YES
               X      Y      Z        X      Y      Z        X      Y      Z
 C         -0.035  0.022 -0.000   -0.294 -0.096 -0.000    0.128  0.143  0.000
 C         -0.005  0.188  0.000   -0.252 -0.000 -0.000   -0.001 -0.024 -0.000
 C          0.026  0.021  0.000   -0.294  0.095 -0.000   -0.131  0.144 -0.000
 C          0.049  0.000  0.000   -0.163  0.051  0.000   -0.084  0.205 -0.000
 C          0.000 -0.047 -0.000   -0.134 -0.001  0.000    0.000  0.386  0.000
 C         -0.050  0.001 -0.000   -0.163 -0.053  0.000    0.083  0.205  0.000
 Cl         0.300 -0.542  0.000   -0.252 -0.395  0.000    0.353 -0.083 -0.000
 Br         0.004  0.397 -0.000    0.005  0.001  0.000    0.000 -0.303  0.000
 Cl        -0.317 -0.555 -0.000   -0.247  0.401  0.000   -0.356 -0.080  0.000
 I         -0.029  0.028  0.000    0.065  0.039 -0.000   -0.017 -0.011  0.000
 Cl         0.003 -0.049  0.000    0.465 -0.001 -0.000    0.002  0.566 -0.000
 I          0.031  0.023  0.000    0.065 -0.040 -0.000    0.018 -0.012 -0.000
 TransDip   0.000  0.002  0.000    0.011 -0.000 -0.000    0.000 -0.014 -0.000

 Mode:                13                     14                     15
 Frequency:       332.29                 338.31                 375.80
 Force Cnst:      0.8041                 0.8312                 2.7346
 Red. Mass:      12.3605                12.3259                32.8656
 IR Active:          YES                    YES                    YES
 IR Intens:        0.119                  0.000                  0.000
 Raman Active:       YES                    YES                    YES
               X      Y      Z        X      Y      Z        X      Y      Z
 C         -0.000 -0.000  0.227   -0.000  0.000 -0.465   -0.156 -0.089  0.000
 C          0.000  0.000  0.595   -0.000  0.000 -0.018    0.000 -0.008 -0.000
 C          0.000  0.000  0.255    0.000  0.000  0.451    0.156 -0.088 -0.000
 C         -0.000  0.000 -0.309    0.000  0.000  0.543    0.015  0.004 -0.000
 C         -0.000  0.000 -0.554    0.000  0.000  0.015    0.001  0.167  0.000
 C         -0.000 -0.000 -0.340   -0.000  0.000 -0.523   -0.014  0.004  0.000
 Cl        -0.000  0.000 -0.035   -0.000 -0.000  0.073   -0.479 -0.278 -0.000
 Br         0.000 -0.000 -0.033   -0.000 -0.000  0.001   -0.000  0.019  0.000
 Cl        -0.000 -0.000 -0.040    0.000 -0.000 -0.071    0.479 -0.278  0.000
 I          0.000  0.000  0.014   -0.000 -0.000 -0.020   -0.006 -0.004  0.000
 Cl         0.000  0.000  0.087   -0.000  0.000 -0.002    0.000  0.542 -0.000
 I          0.000 -0.000  0.015    0.000 -0.000  0.019    0.006 -0.004 -0.000
 TransDip  -0.000  0.000  0.011   -0.000  0.000 -0.000   -0.000 -0.000 -0.000

 Mode:                16                     17                     18
 Frequency:       553.02                 587.75                 588.53
 Force Cnst:      2.5845                 2.4584                 2.5540
 Red. Mass:      14.3433                12.0788                12.5153
 IR Active:          YES                    YES                    YES
 IR Intens:       30.940                  0.000                  1.341
 Raman Active:       YES                    YES                    YES
               X      Y      Z        X      Y      Z        X      Y      Z
 C          0.160 -0.083  0.000   -0.000  0.000  0.534    0.240 -0.370  0.000
 C          0.190  0.002 -0.000   -0.000  0.000 -0.008    0.435 -0.000  0.000
 C          0.160  0.086  0.000   -0.000 -0.000 -0.525    0.240  0.369 -0.000
 C          0.515  0.065  0.000    0.000 -0.000  0.472   -0.121  0.361  0.000
 C          0.523  0.001 -0.000    0.000  0.000 -0.011   -0.333 -0.001  0.000
 C          0.513 -0.062  0.000    0.000  0.000 -0.462   -0.121 -0.362 -0.000
 Cl        -0.176 -0.102 -0.000    0.000 -0.000 -0.039   -0.065  0.053 -0.000
 Br        -0.013 -0.000 -0.000    0.000 -0.000  0.000   -0.024  0.000 -0.000
 Cl        -0.175  0.101 -0.000    0.000  0.000  0.038   -0.066 -0.053  0.000
 I         -0.038 -0.015  0.000    0.000  0.000 -0.007   -0.000 -0.012 -0.000
 Cl        -0.051 -0.002  0.000   -0.000 -0.000  0.001    0.072  0.001 -0.000
 I         -0.038  0.015  0.000    0.000 -0.000  0.007   -0.001  0.012  0.000
 TransDip   0.178  0.001 -0.000   -0.000  0.000 -0.000    0.037 -0.001  0.000

 Mode:                19                     20                     21
 Frequency:       597.34                 599.59                 682.18
 Force Cnst:      2.5394                 3.1130                 3.2954
 Red. Mass:      12.0792                14.6968                12.0188
 IR Active:          YES                    YES                    YES
 IR Intens:        0.649                 40.482                  0.326
 Raman Active:       YES                    YES                    YES
               X      Y      Z        X      Y      Z        X      Y      Z
 C         -0.000  0.000 -0.292   -0.120  0.393  0.000   -0.000  0.000  0.418
 C         -0.000  0.000  0.525   -0.000  0.454 -0.000   -0.000 -0.000 -0.416
 C         -0.000 -0.000 -0.308    0.119  0.394  0.000   -0.000 -0.000  0.416
 C          0.000 -0.000 -0.276    0.109  0.390  0.000    0.000 -0.000 -0.403
 C          0.000  0.000  0.616   -0.004  0.189 -0.000    0.000  0.000  0.390
 C          0.000  0.000 -0.292   -0.114  0.389  0.000    0.000  0.000 -0.405
 Cl         0.000 -0.000  0.022   -0.081 -0.086 -0.000   -0.000 -0.000 -0.014
 Br         0.000 -0.000 -0.013    0.000 -0.105  0.000    0.000  0.000  0.006
 Cl         0.000  0.000  0.023    0.082 -0.087 -0.000    0.000  0.000 -0.014
 I         -0.000  0.000  0.004   -0.015 -0.016  0.000   -0.000  0.000  0.004
 Cl        -0.000 -0.000 -0.041    0.000 -0.228  0.000   -0.000 -0.000 -0.013
 I         -0.000 -0.000  0.005    0.015 -0.017 -0.000   -0.000 -0.000  0.004
 TransDip  -0.000  0.000  0.026   -0.001  0.204 -0.000    0.000  0.000  0.018

 Mode:                22                     23                     24
 Frequency:       820.31                 827.64                1028.46
 Force Cnst:      5.1577                 5.1986                 7.5411
 Red. Mass:      13.0091                12.8811                12.1008
 IR Active:          YES                    YES                    YES
 IR Intens:        5.428                  2.487                  0.108
 Raman Active:       YES                    YES                    YES
               X      Y      Z        X      Y      Z        X      Y      Z
 C          0.412  0.290 -0.000    0.275  0.013 -0.000   -0.297 -0.112  0.000
 C          0.362 -0.012 -0.000   -0.012 -0.386  0.000   -0.001  0.545 -0.000
 C          0.394 -0.288 -0.000   -0.301  0.034  0.000    0.297 -0.110 -0.000
 C         -0.234 -0.334  0.000   -0.381  0.109  0.000   -0.408 -0.240  0.000
 C         -0.088  0.019  0.000    0.002  0.572  0.000    0.000  0.222 -0.000
 C         -0.207  0.340  0.000    0.395  0.087 -0.000    0.409 -0.240 -0.000
 Cl        -0.132 -0.068  0.000   -0.054 -0.047  0.000    0.027  0.015  0.000
 Br        -0.000  0.001  0.000   -0.000  0.032 -0.000    0.000 -0.025  0.000
 Cl        -0.128  0.065  0.000    0.063 -0.051 -0.000   -0.027  0.015  0.000
 I          0.008  0.005 -0.000    0.006  0.004 -0.000    0.005  0.003 -0.000
 Cl        -0.018 -0.005 -0.000    0.001 -0.152  0.000   -0.000 -0.017 -0.000
 I          0.008 -0.005 -0.000   -0.006  0.004  0.000   -0.005  0.003  0.000
 TransDip   0.075  0.002 -0.000   -0.003  0.050  0.000   -0.002 -0.010 -0.000

 Mode:                25                     26                     27
 Frequency:      1157.33                1235.34                1307.15
 Force Cnst:      9.6627                10.7898                12.1183
 Red. Mass:      12.2442                12.0003                12.0376
 IR Active:          YES                    YES                    YES
 IR Intens:        0.308                  0.157                133.827
 Raman Active:       YES                    YES                    YES
               X      Y      Z        X      Y      Z        X      Y      Z
 C         -0.389 -0.277  0.000   -0.196  0.336  0.000   -0.182 -0.395  0.000
 C          0.004 -0.271  0.000    0.412  0.007 -0.000    0.347  0.027 -0.000
 C          0.386 -0.278 -0.000   -0.210 -0.332  0.000   -0.229  0.379  0.000
 C          0.261  0.121 -0.000   -0.216  0.345  0.000   -0.190 -0.352  0.000
 C          0.006  0.541  0.000    0.428  0.003 -0.000    0.418  0.021 -0.000
 C         -0.268  0.119  0.000   -0.220 -0.357  0.000   -0.224  0.327  0.000
 Cl         0.047  0.030 -0.000   -0.001  0.002  0.000    0.016  0.019 -0.000
 Br        -0.000  0.014 -0.000    0.000 -0.000  0.000   -0.005 -0.001  0.000
 Cl        -0.047  0.030  0.000    0.000 -0.002  0.000    0.019 -0.019  0.000
 I         -0.004 -0.002  0.000    0.000  0.000 -0.000    0.001  0.002 -0.000
 Cl        -0.000 -0.059  0.000    0.002 -0.000 -0.000   -0.014 -0.001 -0.000
 I          0.005 -0.002 -0.000   -0.000  0.000 -0.000    0.001 -0.002 -0.000
 TransDip  -0.003 -0.018  0.000   -0.011  0.006 -0.000   -0.370  0.024 -0.000

 Mode:                28                     29                     30
 Frequency:      1313.10                1506.32                1508.30
 Force Cnst:     12.2332                16.0442                16.0864
 Red. Mass:      12.0419                12.0014                12.0014
 IR Active:          YES                    YES                    YES
 IR Intens:      170.538                  1.176                  0.747
 Raman Active:       YES                    YES                    YES
               X      Y      Z        X      Y      Z        X      Y      Z
 C          0.395 -0.140 -0.000   -0.252 -0.077 -0.000   -0.247  0.464  0.000
 C         -0.028  0.454 -0.000    0.507  0.103 -0.000    0.212 -0.240 -0.000
 C         -0.362 -0.175  0.000   -0.356 -0.283  0.000   -0.007  0.382 -0.000
 C          0.322 -0.204 -0.000    0.225  0.050  0.000    0.226 -0.461 -0.000
 C         -0.027  0.408  0.000   -0.461 -0.087 -0.000   -0.196  0.215  0.000
 C         -0.296 -0.234  0.000    0.314  0.292  0.000    0.003 -0.356  0.000
 Cl        -0.022  0.000 -0.000    0.001  0.000  0.000    0.003 -0.004 -0.000
 Br         0.000 -0.012  0.000   -0.002 -0.000  0.000   -0.001  0.001  0.000
 Cl         0.020  0.002  0.000    0.003  0.003  0.000   -0.002 -0.003  0.000
 I         -0.002  0.001  0.000    0.001  0.001 -0.000   -0.001  0.001  0.000
 Cl         0.001 -0.023 -0.000    0.004 -0.000 -0.000    0.002  0.001 -0.000
 I          0.002  0.001 -0.000    0.000 -0.001 -0.000    0.001  0.000 -0.000
 TransDip   0.021  0.418 -0.000   -0.034 -0.008 -0.000   -0.014  0.024 -0.000

 STANDARD THERMODYNAMIC QUANTITIES AT   298.15 K  AND     1.00 ATM

   This Molecule has  0 Imaginary Frequencies
   Zero point vibrational energy:       24.699 kcal/mol

   Atom    1 Element C  Has Mass   12.00000
   Atom    2 Element C  Has Mass   12.00000
   Atom    3 Element C  Has Mass   12.00000
   Atom    4 Element C  Has Mass   12.00000
   Atom    5 Element C  Has Mass   12.00000
   Atom    6 Element C  Has Mass   12.00000
   Atom    7 Element Cl Has Mass   34.96885
   Atom    8 Element Br Has Mass   78.91830
   Atom    9 Element Cl Has Mass   34.96885
   Atom   10 Element I  Has Mass  126.90440
   Atom   11 Element Cl Has Mass   34.96885
   Atom   12 Element I  Has Mass  126.90440
   Molecular Mass:   509.633650 amu
   Principal axes and moments of inertia in amu*Bohr^2:
                             1           2           3
    Eigenvalues --     7752.82051 10628.76239 18381.58290
          X               1.00000     0.00012     0.00000
          Y              -0.00012     1.00000     0.00000
          Z              -0.00000    -0.00000     1.00000
   Rotational Symmetry Number is   1
   The Molecule is an Asymmetric Top
   Translational Enthalpy:        0.889 kcal/mol
   Rotational Enthalpy:           0.889 kcal/mol
   Vibrational Enthalpy:         30.925 kcal/mol
   gas constant (RT):             0.592 kcal/mol
   Translational Entropy:        44.572  cal/mol.K
   Rotational Entropy:           35.669  cal/mol.K
   Vibrational Entropy:          41.016  cal/mol.K

   Total Enthalpy:               33.295 kcal/mol
   Total Entropy:               121.258  cal/mol.K

 ======================================================================

 STANDARD THERMODYNAMIC QUANTITIES FOR ANHARMONIC VIBRATION -- TOSH

   Zero point vibrational energy: ************ kcal/mol

   Vibrational Enthalpy:       Infinity kcal/mol
   Vibrational Entropy:             NaN  cal/mol.K

   Total Enthalpy:             Infinity kcal/mol
   Total Entropy:                   NaN  cal/mol.K

 ======================================================================

 STANDARD THERMODYNAMIC QUANTITIES FOR ANHARMONIC VIBRATION -- VPT2

   Zero point vibrational energy: ************ kcal/mol

   Vibrational Enthalpy:       Infinity kcal/mol
   Vibrational Entropy:             NaN  cal/mol.K

   Total Enthalpy:             Infinity kcal/mol
   Total Entropy:                   NaN  cal/mol.K

 ======================================================================

Archival summary:
1\1\garfield\FREQ\ProcedureUnspecified\BasisUnspecified\2r1l36\taweetha\SatNov3014:21:572019SatNov3014:21:572019\0\\#,FREQ,ProcedureUnspecified,BasisUnspecified,\\0,1\I\C,1,2.1269\C,2,1.40336,1,120.179\C,3,1.40232,2,120.417,1,180,0\C,4,1.40219,3,119.766,2,0,0\C,5,1.40288,4,120.431,3,-0,0\C,6,1.40352,5,119.343,4,0,0\Cl,5,1.73796,4,119.268,3,180,0\Cl,3,1.73822,2,120.335,1,0,0\Cl,7,1.74063,6,119.602,5,-180,0\Br,4,1.89999,3,120.132,2,180,0\I,6,2.13324,5,119.909,4,-180,0\\\@

 Total job time:  1151.47s(wall), 4468.43s(cpu) 
 Sat Nov 30 14:21:57 2019

        *************************************************************
        *                                                           *
        *  Thank you very much for using Q-Chem.  Have a nice day.  *
        *                                                           *
        *************************************************************
