# Supplementary material for: Geometric and energetic data from quantum chemical calculations of halobenzenes and xylenes
Source: Data Brief. 2020 Mar 5;30:105386. doi: 10.1016/j.dib.2020.105386 (PMC7114895; doi:10.1016/j.dib.2020.105386)
Supplement: Supplementary file 1 [file mmc1.zip › halobenzene/B3LYP/ClBrClIII.out]

                  Welcome to Q-Chem
     A Quantum Leap Into The Future Of Chemistry


 Q-Chem 5.2 (devel), Q-Chem, Inc., Pleasanton, CA (2019)

 Yihan Shao,  Zhengting Gan,  E. Epifanovsky,  A. T. B. Gilbert,  M. Wormit,  
 J. Kussmann,  A. W. Lange,  A. Behn,  Jia Deng,  Xintian Feng,  D. Ghosh,  
 M. Goldey,  P. R. Horn,  L. D. Jacobson,  I. Kaliman,  T. Kus,  A. Landau,  
 Jie Liu,  E. I. Proynov,  R. M. Richard,  R. P. Steele,  E. J. Sundstrom,  
 H. L. Woodcock III,  P. M. Zimmerman,  D. Zuev,  B. Albrecht,  E. Alguire,  
 S. A. Baeppler,  D. Barton,  Z. Benda,  Y. A. Bernard,  E. J. Berquist,  
 K. B. Bravaya,  H. Burton,  D. Casanova,  Chun-Min Chang,  Yunqing Chen,  
 A. Chien,  K. D. Closser,  M. P. Coons,  S. Coriani,  S. Dasgupta,  
 A. L. Dempwolff,  M. Diedenhofen,  Hainam Do,  R. G. Edgar,  Po-Tung Fang,  
 S. Faraji,  S. Fatehi,  Qingguo Feng,  K. D. Fenk,  J. Fosso-Tande,  
 J. Gayvert,  Qinghui Ge,  A. Ghysels,  G. Gidofalvi,  J. Gomes,  
 J. Gonthier,  A. Gunina,  D. Hait,  M. W. D. Hanson-Heine,  
 P. H. P. Harbach,  A. W. Hauser,  M. F. Herbst,  J. E. Herr,  
 E. G. Hohenstein,  Z. C. Holden,  Kerwin Hui,  B. C. Huynh,  T.-C. Jagau,  
 Hyunjun Ji,  B. Kaduk,  K. Khistyaev,  Jaehoon Kim,  P. Klunzinger,  K. Koh,  
 D. Kosenkov,  L. Koulias,  T. Kowalczyk,  C. M. Krauter,  A. Kunitsa,  
 Ka Un Lao,  A. Laurent,  K. V. Lawler,  Joonho Lee,  D. Lefrancois,  
 S. Lehtola,  D. S. Levine,  Yi-Pei Li,  You-Sheng Lin,  Fenglai Liu,  
 E. Livshits,  A. Luenser,  P. Manohar,  E. Mansoor,  S. F. Manzer,  
 Shan-Ping Mao,  Yuezhi Mao,  N. Mardirossian,  A. V. Marenich,  
 T. Markovich,  L. A. Martinez-Martinez,  S. A. Maurer,  N. J. Mayhall,  
 S. C. McKenzie,  J.-M. Mewes,  P. Morgante,  A. F. Morrison,  
 J. W. Mullinax,  K. Nanda,  T. S. Nguyen-Beck,  R. Olivares-Amaya,  
 J. A. Parkhill,  Zheng Pei,  T. M. Perrine,  F. Plasser,  P. Pokhilko,  
 S. Prager,  A. Prociuk,  E. Ramos,  D. R. Rehn,  F. Rob,  M. Scheurer,  
 M. Schneider,  N. Sergueev,  S. M. Sharada,  S. Sharma,  D. W. Small,  
 T. Stauch,  T. Stein,  Yu-Chuan Su,  A. J. W. Thom,  A. Tkatchenko,  
 T. Tsuchimochi,  N. M. Tubman,  L. Vogt,  M. L. Vidal,  O. Vydrov,  
 M. A. Watson,  J. Wenzel,  M. de Wergifosse,  T. A. Wesolowski,  A. White,  
 J. Witte,  A. Yamada,  Jun Yang,  K. Yao,  S. Yeganeh,  S. R. Yost,  
 Zhi-Qiang You,  A. Zech,  Igor Ying Zhang,  Xing Zhang,  Yan Zhao,  
 Ying Zhu,  B. R. Brooks,  G. K. L. Chan,  C. J. Cramer,  M. S. Gordon,  
 W. J. Hehre,  A. Klamt,  M. W. Schmidt,  C. D. Sherrill,  D. G. Truhlar,  
 A. Aspuru-Guzik,  R. Baer,  A. T. Bell,  N. A. Besley,  Jeng-Da Chai,  
 A. E. DePrince, III,  R. A. DiStasio Jr.,  A. Dreuw,  B. D. Dunietz,  
 T. R. Furlani,  Chao-Ping Hsu,  Yousung Jung,  Jing Kong,  D. S. Lambrecht,  
 WanZhen Liang,  C. Ochsenfeld,  V. A. Rassolov,  L. V. Slipchenko,  
 J. E. Subotnik,  T. Van Voorhis,  J. M. Herbert,  A. I. Krylov,  
 P. M. W. Gill,  M. Head-Gordon

 Contributors to earlier versions of Q-Chem not listed above: 
 R. D. Adamson,  B. Austin,  J. Baker,  G. J. O. Beran,  K. Brandhorst,  
 S. T. Brown,  E. F. C. Byrd,  A. K. Chakraborty,  C.-L. Cheng,  
 Siu Hung Chien,  D. M. Chipman,  D. L. Crittenden,  H. Dachsel,  
 R. J. Doerksen,  A. D. Dutoi,  L. Fusti-Molnar,  W. A. Goddard III,  
 A. Golubeva-Zadorozhnaya,  S. R. Gwaltney,  G. Hawkins,  A. Heyden,  
 S. Hirata,  G. Kedziora,  F. J. Keil,  C. Kelley,  Jihan Kim,  R. A. King,  
 R. Z. Khaliullin,  P. P. Korambath,  W. Kurlancheek,  A. M. Lee,  M. S. Lee,  
 S. V. Levchenko,  Ching Yeh Lin,  D. Liotard,  R. C. Lochan,  I. Lotan,  
 P. E. Maslen,  N. Nair,  D. P. O'Neill,  D. Neuhauser,  E. Neuscamman,  
 C. M. Oana,  R. Olson,  B. Peters,  R. Peverati,  P. A. Pieniazek,  
 Y. M. Rhee,  J. Ritchie,  M. A. Rohrdanz,  E. Rosta,  N. J. Russ,  
 H. F. Schaefer III,  N. E. Schultz,  N. Shenvi,  A. C. Simmonett,  A. Sodt,  
 D. Stuck,  K. S. Thanthiriwatte,  V. Vanovschi,  Tao Wang,  A. Warshel,  
 C. F. Williams,  Q. Wu,  X. Xu,  W. Zhang

 Please cite Q-Chem as follows:
 Y. Shao et al., Mol. Phys. 113, 184-215 (2015)
 DOI: 10.1080/00268976.2014.952696

 Q-Chem 5.2.1 for Intel X86 EM64T Linux

 Parts of Q-Chem use Armadillo 8.300.2 (Tropical Shenanigans).
 http://arma.sourceforge.net/

 Q-Chem begins on Sat Nov 30 14:21:57 2019  

Host: 
0

     Scratch files written to /scratch/taweetham/qchem29570//
NAlpha2: 264
NElect   264
Mult     1

Checking the input file for inconsistencies... 	...done.

--------------------------------------------------------------
User input:
--------------------------------------------------------------
$MOLECULE
0 1
C   
C	1	CC
C	2	CC	1	120.0		
C	3	CC	2	120.0	1	0.0
C	4	CC	3	120.0	2	0.0	
C	5 	CC	4	120.0	3	0.0
Cl	1	CCl	2	120.0	3	180.0
Br	2	CBr	3	120.0	4	180.0
Cl	3	CCl	4	120.0	5	180.0
I	4	CI	5	120.0	6	180.0
I	5	CI	6	120.0	1	180.0
I	6	CI	1	120.0	2	180.0

CC=1.39483
CH=1.08673
CF=1.33960
CCl=1.72090
CBr=1.89068
CI=2.07886
$END

$REM
   JOB_TYPE	OPTIMIZATION
   BASIS	6-311++G**
   METHOD	B3LYP
   MEM_TOTAL	64000
   SYM_IGNORE	TRUE
$END

--------------------------------------------------------------
 ----------------------------------------------------------------
             Standard Nuclear Orientation (Angstroms)
    I     Atom           X                Y                Z
 ----------------------------------------------------------------
    1      C       0.0000000000     0.0000000000     0.0000000000
    2      C       0.0000000000     0.0000000000     1.3948300000
    3      C       1.2079582140     0.0000000000     2.0922450000
    4      C       2.4159164279     0.0000000000     1.3948300000
    5      C       2.4159164279     0.0000000000    -0.0000000000
    6      C       1.2079582140     0.0000000000    -0.6974150000
    7      Cl     -1.4903431174    -0.0000000000    -0.8604500000
    8      Br     -1.6373769104    -0.0000000000     2.3401700000
    9      Cl      1.2079582140    -0.0000000000     3.8131450000
   10      I       4.2162619988    -0.0000000000     2.4342600000
   11      I       4.2162619988    -0.0000000000    -1.0394300000
   12      I       1.2079582140    -0.0000000000    -2.7762750000
 ----------------------------------------------------------------
 Nuclear Repulsion Energy =        3904.75557869 hartrees
 There are      132 alpha and      132 beta electrons
 Requested basis set is 6-311++G(d,p)
 There are 153 shells and 426 basis functions

 Total QAlloc Memory Limit  64000 MB
 Mega-Array Size       188 MB
 MEM_STATIC part       192 MB
 A cutoff of  1.0D-11 yielded   7056 shell pairs
 There are     61219 function pairs (     68198 Cartesian)
 Smallest overlap matrix eigenvalue = 4.10E-07

 Q-Chem warning in module stvman/mkSTV.C, line 318:

 Overlap eigenvalue is smaller than square root of threshold
 Use THRESH >= 12 to get rid of this warning

 Linear dependence detected in AO basis
 Tighter screening thresholds may be required for diffuse basis sets
 Use S2THRESH > 14 and THRESH = 14 in case of SCF convergence issues
 Number of orthogonalized atomic orbitals = 424
 Maximum deviation from orthogonality = 2.005E-10

 Scale SEOQF with 1.000000e-01/1.000000e-01/1.000000e-01

 Standard Electronic Orientation quadrupole field applied
 Nucleus-field energy     =    -0.0000000588 hartrees
 Guess from superposition of atomic densities
 Warning:  Energy on first SCF cycle will be non-variational
 SAD guess density has 264.000000 electrons

 -----------------------------------------------------------------------
  General SCF calculation program by
  Eric Jon Sundstrom, Paul Horn, Yuezhi Mao, Dmitri Zuev, Alec White,
  David Stuck, Shaama M.S., Shane Yost, Joonho Lee, David Small,
  Daniel Levine, Susi Lehtola, Hugh Burton, Evgeny Epifanovsky,
  Bang C. Huynh
 -----------------------------------------------------------------------
 Exchange:     0.2000 Hartree-Fock + 0.0800 Slater + 0.7200 B88
 Correlation:  0.1900 VWN1RPA + 0.8100 LYP
 Using SG-1 standard quadrature grid
 using 4 threads for integral computing
 -------------------------------------------------------
 OpenMP Integral computing Module                
 Release: version 2.0, May 2017, Q-Chem Inc. Pleasanton 
 -------------------------------------------------------
 A restricted SCF calculation will be
 performed using DIIS
 SCF converges when DIIS error is below 1.0e-08
 ---------------------------------------
  Cycle       Energy         DIIS error
 ---------------------------------------
    1  -24484.3417868134      2.84e-02  
    2  -24481.7343926926      1.79e-03  
    3  -24481.6280636776      2.71e-03  
    4  -24481.7698810234      7.99e-04  
    5  -24481.7861059044      1.52e-04  
    6  -24481.7862996429      1.06e-04  
    7  -24481.7865606321      2.01e-05  
    8  -24481.7865683221      4.97e-06  
    9  -24481.7865687304      1.54e-06  
   10  -24481.7865687737      5.55e-07  
   11  -24481.7865687798      9.99e-08  
   12  -24481.7865687800      4.84e-08  
   13  -24481.7865687807      1.35e-08  
   14  -24481.7865687842      3.21e-09  Convergence criterion met
 ---------------------------------------
 SCF time:   CPU 267.85s  wall 72.00s 
 SCF   energy in the final basis set =   -24481.7865687842
 Total energy in the final basis set =   -24481.7865687842

 --------------------------------------------------------------

                    Orbital Energies (a.u.)
 --------------------------------------------------------------

 Alpha MOs
 -- Occupied --
**************************-482.8557-176.3181-176.3178-176.3178-165.7218
********-165.7216-165.7197-165.7195-165.7195-165.7195-165.7193-165.7192
********-101.5819 -62.5086 -56.3293 -56.3252 -56.3248 -35.8147 -35.8145
-35.8144 -31.3080 -31.3078 -31.3077 -31.3021 -31.3018 -31.3018 -31.3015
-31.3012 -31.3012 -22.9584 -22.9582 -22.9582 -22.9572 -22.9569 -22.9569
-22.9567 -22.9565 -22.9565 -22.9526 -22.9526 -22.9523 -22.9523 -22.9523
-22.9523 -10.2842 -10.2842 -10.2765 -10.2661 -10.2649 -10.2648  -9.4972
 -9.4972  -8.7175  -7.2621  -7.2619  -7.2521  -7.2521  -7.2512  -7.2511
 -6.5498  -6.5361  -6.5349  -6.3647  -6.3643  -6.3643  -4.7773  -4.7770
 -4.7770  -4.7626  -4.7622  -4.7622  -4.7616  -4.7611  -4.7611  -2.6605
 -2.6570  -2.6560  -2.6450  -2.6449  -2.0434  -2.0432  -2.0431  -2.0389
 -2.0385  -2.0384  -2.0381  -2.0377  -2.0377  -2.0254  -2.0252  -2.0249
 -2.0248  -2.0247  -2.0246  -0.9608  -0.9172  -0.8778  -0.8443  -0.7924
 -0.7767  -0.6984  -0.6877  -0.6747  -0.6075  -0.6059  -0.5561  -0.5180
 -0.4679  -0.4641  -0.4562  -0.4320  -0.4042  -0.3881  -0.3879  -0.3847
 -0.3573  -0.3544  -0.3431  -0.3261  -0.3230  -0.3029  -0.3008  -0.2860
 -0.2829  -0.2597  -0.2593  -0.2390
 -- Virtual --
 -0.1008  -0.0678  -0.0663  -0.0431  -0.0427  -0.0154  -0.0007   0.0135
  0.0188   0.0286   0.0400   0.0454   0.0539   0.0666   0.0668   0.0728
  0.0740   0.0790   0.0837   0.0861   0.0927   0.0999   0.1008   0.1056
  0.1152   0.1181   0.1268   0.1376   0.1492   0.1544   0.1600   0.1613
  0.1671   0.1749   0.1794   0.1844   0.1941   0.1954   0.2068   0.2093
  0.2130   0.2186   0.2188   0.2252   0.2273   0.2361   0.2524   0.2667
  0.2691   0.2840   0.2877   0.2940   0.2945   0.3095   0.3480   0.3539
  0.3769   0.3770   0.3821   0.3907   0.3979   0.4003   0.4075   0.4197
  0.4283   0.4341   0.4400   0.4403   0.4451   0.4546   0.4562   0.4736
  0.4829   0.4830   0.5005   0.5047   0.5056   0.5062   0.5121   0.5311
  0.5422   0.5471   0.5486   0.5563   0.5778   0.5779   0.5808   0.5995
  0.6030   0.6219   0.6265   0.6340   0.6680   0.7092   0.7103   0.7106
  0.7185   0.7450   0.7501   0.7576   0.7752   0.7851   0.7960   0.8222
  0.8329   0.8394   0.8430   0.8490   0.8492   0.8657   0.8885   0.9075
  0.9159   0.9447   0.9449   0.9488   0.9537   0.9850   1.0520   1.0609
  1.0631   1.0689   1.1219   1.1581   1.1836   1.1929   1.2276   1.2303
  1.2474   1.2487   1.2885   1.3316   1.3430   1.3628   1.3667   1.3748
  1.3922   1.3942   1.4668   1.4716   1.4827   1.4886   1.5187   1.5372
  1.5855   1.5996   1.6044   1.7299   1.7376   1.7739   1.7818   1.8265
  1.8294   1.8509   1.8524   1.9186   2.0162   2.0269   2.0589   2.1306
  2.1661   2.2234   2.2319   2.2448   2.2649   2.2650   2.2872   2.3076
  2.3159   2.4207   2.4627   2.4874   2.5630   2.5639   2.5722   2.7065
  2.7159   2.8251   2.8268   2.8299   2.8722   2.9622   3.0509   3.0751
  3.0826   3.1830   3.2128   3.4063   3.4299   3.6485   3.8198   3.8545
  3.9354   3.9623   3.9660   3.9753   3.9900   3.9928   4.0206   4.0248
  4.0447   4.0611   4.0684   4.0878   4.0921   4.1681   4.2149   4.2405
  4.2491   4.2948   4.3208   4.4022   4.4194   4.4877   4.6192   4.8113
  5.9901   6.0183   6.0406   6.0573   6.0895   6.1353   6.1601   6.2045
  6.2437   6.7507   7.5557   7.6600   7.7408   9.7563   9.7964  23.1765
 23.7803  23.7870  23.9443  23.9527  24.0322  25.8092  25.8299  26.1704
 26.2058  26.6159  26.6533  27.8501  27.9078  27.9959  28.3336  28.3547
 28.3764  28.3843  28.3875  28.4383  28.4403  28.4581  28.4584  28.5197
 28.5302  28.5348  28.5368  28.5424  28.5561  28.5589  28.5722  28.5781
 28.5945  28.6322  28.6585  28.6898  28.7355  28.7847  48.0033 127.8779
127.8938 127.9135 127.9161 127.9356 127.9636 127.9740 127.9937 128.0178
151.6460 151.6974 151.7756 215.7469 215.7939 289.7526 289.8566 289.9668
********1901.80841901.86231901.9441
 --------------------------------------------------------------

          Ground-State Mulliken Net Atomic Charges

     Atom                 Charge (a.u.)
  ----------------------------------------
      1 C                    -0.003578
      2 C                    -0.316983
      3 C                     0.007021
      4 C                    -0.223175
      5 C                    -0.464136
      6 C                    -0.214323
      7 Cl                    0.555984
      8 Br                   -0.216949
      9 Cl                    0.554182
     10 I                     0.109335
     11 I                     0.104986
     12 I                     0.107636
  ----------------------------------------
  Sum of atomic charges =     0.000000

 -----------------------------------------------------------------
                    Cartesian Multipole Moments
 -----------------------------------------------------------------
    Charge (ESU x 10^10)
                -0.0000
    Dipole Moment (Debye)
         X       0.7007      Y      -0.0000      Z      -0.4044
       Tot       0.8091
    Quadrupole Moments (Debye-Ang)
        XX    -154.1791     XY      -0.0000     YY    -163.8483
        XZ      -1.0737     YZ      -0.0000     ZZ    -157.6875
    Octopole Moments (Debye-Ang^2)
       XXX    -789.8691    XXY      -0.0000    XYY    -284.1267
       YYY      -0.0000    XXZ     -57.8216    XYZ       0.0000
       YYZ     -64.4849    XZZ    -267.6605    YZZ      -0.0000
       ZZZ    -206.6014
    Hexadecapole Moments (Debye-Ang^3)
      XXXX   -7056.6394   XXXY      -0.0000   XXYY   -1317.2334
      XYYY      -0.0000   YYYY    -212.6451   XXXZ    -288.5641
      XXYZ      -0.0000   XYYZ    -105.1871   YYYZ       0.0000
      XXZZ   -1917.1727   XYZZ       0.0000   YYZZ    -842.2881
      XZZZ    -327.2473   YZZZ      -0.0000   ZZZZ   -4528.7613
 -----------------------------------------------------------------
 Calculating analytic gradient of the SCF energy
 Gradient of SCF Energy
            1           2           3           4           5           6
    1  -0.0007787   0.0042957   0.0007351   0.0001236   0.0025950  -0.0004205
    2  -0.0000000   0.0000000   0.0000000  -0.0000000   0.0000000  -0.0000000
    3  -0.0013947  -0.0024779   0.0014355   0.0015818  -0.0024421   0.0001628
            7           8           9          10          11          12
    1   0.0093227   0.0038818   0.0026622  -0.0122638  -0.0168822   0.0067290
    2  -0.0000000   0.0000000   0.0000000  -0.0000000  -0.0000000  -0.0000000
    3   0.0021262  -0.0022539  -0.0088013  -0.0158647   0.0105414   0.0173868
 Max gradient component =       1.739E-02
 RMS gradient           =       6.207E-03
 Gradient time:  CPU 90.38 s  wall 22.71 s
 Geometry Optimization Parameters
   NAtoms,    NIC,     NZ,  NCons,   NDum,   NFix, NCnnct, MaxDiis
       12      78      12       0       0       0       0       0


** GEOMETRY OPTIMIZATION IN DELOCALIZED INTERNAL COORDINATES **
   Searching for a Minimum

   Optimization Cycle:   1

                       Coordinates (Angstroms)
     ATOM                X               Y               Z
      1  C         0.0000000000    0.0000000000    0.0000000000
      2  C         0.0000000000    0.0000000000    1.3948300000
      3  C         1.2079582140    0.0000000000    2.0922450000
      4  C         2.4159164279    0.0000000000    1.3948300000
      5  C         2.4159164279    0.0000000000    0.0000000000
      6  C         1.2079582140    0.0000000000   -0.6974150000
      7  Cl       -1.4903431174    0.0000000000   -0.8604500000
      8  Br       -1.6373769104    0.0000000000    2.3401700000
      9  Cl        1.2079582140    0.0000000000    3.8131450000
     10  I         4.2162619988    0.0000000000    2.4342600000
     11  I         4.2162619988    0.0000000000   -1.0394300000
     12  I         1.2079582140    0.0000000000   -2.7762750000
   Point Group: c1    Number of degrees of freedom:    30


   Energy is -24481.786568784


 Attempting to generate delocalized internal coordinates
 Initial Hessian constructed with Jon Baker's OPTIMIZE code

 21 Hessian modes will be used to form the next step
  Hessian Eigenvalues:
     0.124424    0.124424    0.124424    0.201019    0.250000    0.250000
     0.250000    0.250000    0.250000    0.250000    0.250000    0.250000
     0.250000    0.334879    0.334879    0.426727    0.426727    0.464882
     0.464882    0.464882    0.464882

 Minimum search - taking simple RFO step
 Searching for Lamda that Minimizes Along All modes
 Value Taken    Lamda =  -0.01454121
 Step Taken.  Stepsize is  0.274315

                             Maximum     Tolerance    Cnvgd?
         Gradient           0.043261      0.000300      NO
         Displacement       0.156918      0.001200      NO
         Energy change     *********      0.000001      NO


 New Cartesian Coordinates Obtained by Inverse Iteration

 Displacement from previous Coordinates is:  0.488808
 ----------------------------------------------------------------
             Standard Nuclear Orientation (Angstroms)
    I     Atom           X                Y                Z
 ----------------------------------------------------------------
    1      C       0.0031580262     0.0000000000    -0.0047176921
    2      C       0.0025880762     0.0000000000     1.3930461275
    3      C       1.2142883596     0.0000000000     2.0902165730
    4      C       2.4418915126     0.0000000000     1.4016013374
    5      C       2.4500893934     0.0000000000    -0.0193891609
    6      C       1.2145141582     0.0000000000    -0.7216495608
    7      Cl     -1.5183110636     0.0000000000    -0.8380514552
    8      Br     -1.6437675832     0.0000000000     2.3448722776
    9      Cl      1.1764252874     0.0000000000     3.8240321178
   10      I       4.2289739943     0.0000000000     2.5960586853
   11      I       4.3099908759     0.0000000000    -1.1070880080
   12      I       1.0886286444     0.0000000000    -2.8630212417
 ----------------------------------------------------------------
 Nuclear Repulsion Energy =        3808.38331193 hartrees
 There are      132 alpha and      132 beta electrons
 Applying Cartesian multipole field
    Component          Value
    ---------          -----
     (2,0,0)        1.00000E-11
     (0,2,0)        2.00000E-11
     (0,0,2)       -3.00000E-11
 Nucleus-field energy     =    -0.0000000659 hartrees
 Requested basis set is 6-311++G(d,p)
 There are 153 shells and 426 basis functions
 A cutoff of  1.0D-11 yielded   6981 shell pairs
 There are     60656 function pairs (     67548 Cartesian)
 Smallest overlap matrix eigenvalue = 4.61E-07

 Q-Chem warning in module stvman/mkSTV.C, line 318:

 Overlap eigenvalue is smaller than square root of threshold
 Use THRESH >= 12 to get rid of this warning

 Linear dependence detected in AO basis
 Tighter screening thresholds may be required for diffuse basis sets
 Use S2THRESH > 14 and THRESH = 14 in case of SCF convergence issues
 Number of orthogonalized atomic orbitals = 424
 Maximum deviation from orthogonality = 2.256E-10
 Guess MOs from SCF MO coefficient file

 -----------------------------------------------------------------------
  General SCF calculation program by
  Eric Jon Sundstrom, Paul Horn, Yuezhi Mao, Dmitri Zuev, Alec White,
  David Stuck, Shaama M.S., Shane Yost, Joonho Lee, David Small,
  Daniel Levine, Susi Lehtola, Hugh Burton, Evgeny Epifanovsky,
  Bang C. Huynh
 -----------------------------------------------------------------------
 Exchange:     0.2000 Hartree-Fock + 0.0800 Slater + 0.7200 B88
 Correlation:  0.1900 VWN1RPA + 0.8100 LYP
 Using SG-1 standard quadrature grid
 using 4 threads for integral computing
 -------------------------------------------------------
 OpenMP Integral computing Module                
 Release: version 2.0, May 2017, Q-Chem Inc. Pleasanton 
 -------------------------------------------------------
 A restricted SCF calculation will be
 performed using DIIS
 SCF converges when DIIS error is below 1.0e-08
 ---------------------------------------
  Cycle       Energy         DIIS error
 ---------------------------------------
    1  -24481.7836772088      6.67e-04  
    2  -24481.7864758693      4.00e-04  
    3  -24481.7817115111      5.89e-04  
    4  -24481.7905091750      3.62e-05  
    5  -24481.7905325801      1.66e-05  
    6  -24481.7905378834      6.73e-06  
    7  -24481.7905388357      2.44e-06  
    8  -24481.7905389517      6.22e-07  
    9  -24481.7905389610      1.71e-07  
   10  -24481.7905389612      4.91e-08  
   11  -24481.7905389624      2.20e-08  
   12  -24481.7905389619      4.92e-09  Convergence criterion met
 ---------------------------------------
 SCF time:   CPU 232.53s  wall 62.00s 
 SCF   energy in the final basis set =   -24481.7905389619
 Total energy in the final basis set =   -24481.7905389619

 --------------------------------------------------------------

                    Orbital Energies (a.u.)
 --------------------------------------------------------------

 Alpha MOs
 -- Occupied --
**************************-482.8567-176.3205-176.3198-176.3198-165.7243
********-165.7237-165.7221-165.7219-165.7215-165.7214-165.7213-165.7212
********-101.5824 -62.5096 -56.3304 -56.3262 -56.3257 -35.8168 -35.8162
-35.8162 -31.3104 -31.3098 -31.3098 -31.3040 -31.3036 -31.3034 -31.3034
-31.3029 -31.3029 -22.9608 -22.9602 -22.9601 -22.9593 -22.9590 -22.9588
-22.9587 -22.9584 -22.9584 -22.9546 -22.9546 -22.9540 -22.9540 -22.9539
-22.9539 -10.2886 -10.2885 -10.2795 -10.2785 -10.2747 -10.2745  -9.4976
 -9.4975  -8.7184  -7.2625  -7.2622  -7.2525  -7.2524  -7.2515  -7.2515
 -6.5508  -6.5369  -6.5357  -6.3661  -6.3656  -6.3655  -4.7792  -4.7786
 -4.7786  -4.7637  -4.7632  -4.7631  -4.7629  -4.7623  -4.7622  -2.6614
 -2.6579  -2.6569  -2.6458  -2.6457  -2.0446  -2.0442  -2.0440  -2.0403
 -2.0398  -2.0396  -2.0396  -2.0390  -2.0389  -2.0263  -2.0261  -2.0256
 -2.0256  -2.0256  -2.0254  -0.9559  -0.9137  -0.8694  -0.8417  -0.7847
 -0.7715  -0.6932  -0.6821  -0.6685  -0.6085  -0.6080  -0.5493  -0.5166
 -0.4633  -0.4615  -0.4554  -0.4277  -0.4016  -0.3849  -0.3847  -0.3781
 -0.3591  -0.3556  -0.3425  -0.3188  -0.3183  -0.3019  -0.2985  -0.2872
 -0.2811  -0.2621  -0.2616  -0.2499
 -- Virtual --
 -0.1134  -0.0720  -0.0694  -0.0575  -0.0526  -0.0335  -0.0013   0.0108
  0.0160   0.0296   0.0392   0.0456   0.0530   0.0635   0.0658   0.0717
  0.0742   0.0778   0.0838   0.0849   0.0916   0.1001   0.1002   0.1039
  0.1133   0.1228   0.1258   0.1367   0.1493   0.1567   0.1598   0.1614
  0.1663   0.1684   0.1744   0.1790   0.1817   0.1962   0.2050   0.2062
  0.2079   0.2181   0.2185   0.2236   0.2298   0.2345   0.2486   0.2670
  0.2687   0.2815   0.2826   0.2891   0.2914   0.2979   0.3568   0.3647
  0.3689   0.3774   0.3774   0.3879   0.3940   0.4002   0.4031   0.4182
  0.4211   0.4258   0.4344   0.4375   0.4394   0.4461   0.4510   0.4727
  0.4792   0.4828   0.4930   0.4940   0.4994   0.5062   0.5108   0.5264
  0.5338   0.5398   0.5424   0.5556   0.5659   0.5772   0.5777   0.5823
  0.5941   0.5983   0.6134   0.6206   0.6679   0.6781   0.7045   0.7098
  0.7144   0.7335   0.7454   0.7561   0.7618   0.7732   0.7963   0.8239
  0.8300   0.8368   0.8449   0.8478   0.8498   0.8569   0.8887   0.9009
  0.9180   0.9379   0.9416   0.9435   0.9449   0.9712   1.0357   1.0477
  1.0626   1.0712   1.1128   1.1567   1.1731   1.1761   1.2172   1.2220
  1.2323   1.2399   1.2842   1.3227   1.3311   1.3558   1.3560   1.3610
  1.3785   1.4066   1.4406   1.4435   1.4646   1.4720   1.4813   1.5365
  1.5667   1.5836   1.6029   1.7217   1.7281   1.7592   1.7704   1.8175
  1.8178   1.8382   1.8426   1.9075   2.0057   2.0139   2.0421   2.1254
  2.1564   2.2031   2.2211   2.2408   2.2464   2.2624   2.2667   2.2937
  2.2951   2.4091   2.4537   2.4829   2.5496   2.5539   2.5653   2.7022
  2.7110   2.8036   2.8202   2.8252   2.8638   2.9556   3.0346   3.0470
  3.0602   3.1596   3.1913   3.3910   3.4036   3.6157   3.7965   3.8379
  3.9453   3.9611   3.9637   3.9850   3.9864   3.9887   4.0134   4.0189
  4.0223   4.0516   4.0668   4.0800   4.0870   4.1457   4.1820   4.2327
  4.2364   4.2806   4.3241   4.3817   4.4085   4.4523   4.5729   4.7750
  5.9905   6.0127   6.0454   6.0620   6.0798   6.1164   6.1243   6.1614
  6.1951   6.7438   7.5537   7.6596   7.7361   9.7475   9.7902  23.1743
 23.7413  23.7502  23.8918  23.8925  23.9801  25.8077  25.8263  26.1677
 26.1940  26.5988  26.6111  27.8258  27.8829  27.9689  28.3321  28.3493
 28.3743  28.3838  28.3940  28.4230  28.4256  28.4315  28.4362  28.5226
 28.5284  28.5288  28.5376  28.5427  28.5493  28.5544  28.5578  28.5698
 28.5892  28.6145  28.6345  28.6754  28.7176  28.7689  47.9983 127.8759
127.8889 127.9079 127.9248 127.9315 127.9503 127.9534 127.9730 127.9909
151.6254 151.6753 151.7494 215.7366 215.7873 289.7504 289.8557 289.9620
********1901.78691901.83911901.9163
 --------------------------------------------------------------

          Ground-State Mulliken Net Atomic Charges

     Atom                 Charge (a.u.)
  ----------------------------------------
      1 C                    -0.132367
      2 C                    -0.378852
      3 C                    -0.136701
      4 C                    -0.083834
      5 C                    -0.400628
      6 C                    -0.088865
      7 Cl                    0.557561
      8 Br                   -0.224814
      9 Cl                    0.556551
     10 I                     0.112275
     11 I                     0.108765
     12 I                     0.110908
  ----------------------------------------
  Sum of atomic charges =     0.000000

 -----------------------------------------------------------------
                    Cartesian Multipole Moments
 -----------------------------------------------------------------
    Charge (ESU x 10^10)
                -0.0000
    Dipole Moment (Debye)
         X       0.5234      Y      -0.0000      Z      -0.3081
       Tot       0.6074
    Quadrupole Moments (Debye-Ang)
        XX    -154.7848     XY       0.0000     YY    -164.4907
        XZ      -0.3784     YZ      -0.0000     ZZ    -156.6620
    Octopole Moments (Debye-Ang^2)
       XXX    -791.1228    XXY      -0.0000    XYY    -284.9159
       YYY      -0.0000    XXZ     -56.1427    XYZ      -0.0000
       YYZ     -64.9567    XZZ    -264.6050    YZZ      -0.0000
       ZZZ    -205.5529
    Hexadecapole Moments (Debye-Ang^3)
      XXXX   -7192.0281   XXXY       0.0000   XXYY   -1343.0420
      XYYY       0.0000   YYYY    -214.3091   XXXZ    -330.7010
      XXYZ      -0.0000   XYYZ    -119.5316   YYYZ      -0.0000
      XXZZ   -1956.0637   XYZZ       0.0000   YYZZ    -886.5167
      XZZZ    -339.8764   YZZZ      -0.0000   ZZZZ   -4746.7793
 -----------------------------------------------------------------
 Calculating analytic gradient of the SCF energy
 Gradient of SCF Energy
            1           2           3           4           5           6
    1  -0.0031167   0.0019379  -0.0032528   0.0004661   0.0065219  -0.0050181
    2  -0.0000000   0.0000000   0.0000000  -0.0000000   0.0000000  -0.0000000
    3   0.0019251  -0.0011987   0.0016386   0.0074447  -0.0042784  -0.0042852
            7           8           9          10          11          12
    1   0.0023530  -0.0000246   0.0008812  -0.0004817   0.0048460  -0.0051124
    2  -0.0000000   0.0000000  -0.0000000  -0.0000000  -0.0000000  -0.0000000
    3   0.0008210   0.0000606  -0.0028910   0.0065648  -0.0037893  -0.0020121
 Max gradient component =       7.445E-03
 RMS gradient           =       2.975E-03
 Gradient time:  CPU 86.97 s  wall 21.86 s
 Geometry Optimization Parameters
   NAtoms,    NIC,     NZ,  NCons,   NDum,   NFix, NCnnct, MaxDiis
       12      78      12       0       0       0       0       0

 Cartesian Hessian Update
 Hessian updated using BFGS update


** GEOMETRY OPTIMIZATION IN DELOCALIZED INTERNAL COORDINATES **
   Searching for a Minimum

   Optimization Cycle:   2

                       Coordinates (Angstroms)
     ATOM                X               Y               Z
      1  C         0.0031580262    0.0000000000   -0.0047176921
      2  C         0.0025880762    0.0000000000    1.3930461275
      3  C         1.2142883596    0.0000000000    2.0902165730
      4  C         2.4418915126    0.0000000000    1.4016013374
      5  C         2.4500893934    0.0000000000   -0.0193891609
      6  C         1.2145141582    0.0000000000   -0.7216495608
      7  Cl       -1.5183110636    0.0000000000   -0.8380514552
      8  Br       -1.6437675832    0.0000000000    2.3448722776
      9  Cl        1.1764252874    0.0000000000    3.8240321178
     10  I         4.2289739943    0.0000000000    2.5960586853
     11  I         4.3099908759    0.0000000000   -1.1070880080
     12  I         1.0886286444    0.0000000000   -2.8630212417
   Point Group: c1    Number of degrees of freedom:    30


   Energy is -24481.790538962

 Hessian updated using BFGS update

 11 Hessian modes will be used to form the next step
  Hessian Eigenvalues:
     0.122416    0.129576    0.200619    0.246332    0.302466    0.327956
     0.334895    0.426724    0.444664    0.462631    0.557677

 Minimum search - taking simple RFO step
 Searching for Lamda that Minimizes Along All modes
 Value Taken    Lamda =  -0.00232758
 Step Taken.  Stepsize is  0.072938

                             Maximum     Tolerance    Cnvgd?
         Gradient           0.030204      0.000300      NO
         Displacement       0.067867      0.001200      NO
         Energy change     -0.003970      0.000001      NO


 New Cartesian Coordinates Obtained by Inverse Iteration

 Displacement from previous Coordinates is:  0.209428
 ----------------------------------------------------------------
             Standard Nuclear Orientation (Angstroms)
    I     Atom           X                Y                Z
 ----------------------------------------------------------------
    1      C      -0.0041871480     0.0000000000    -0.0046829069
    2      C      -0.0040413643     0.0000000000     1.3970539355
    3      C       1.2105651902     0.0000000000     2.0969760130
    4      C       2.4340181254     0.0000000000     1.4000250011
    5      C       2.4323858367     0.0000000000    -0.0092608154
    6      C       1.2109931181     0.0000000000    -0.7153792690
    7      Cl     -1.5296848235     0.0000000000    -0.8384339961
    8      Br     -1.6511950310     0.0000000000     2.3489315450
    9      Cl      1.1691776596     0.0000000000     3.8349298094
   10      I       4.2602391936     0.0000000000     2.5263829404
   11      I       4.2867764681     0.0000000000    -1.0823456268
   12      I       1.1534224564     0.0000000000    -2.8582866301
 ----------------------------------------------------------------
 Nuclear Repulsion Energy =        3825.32530019 hartrees
 There are      132 alpha and      132 beta electrons
 Applying Cartesian multipole field
    Component          Value
    ---------          -----
     (2,0,0)        1.00000E-11
     (0,2,0)        2.00000E-11
     (0,0,2)       -3.00000E-11
 Nucleus-field energy     =    -0.0000000632 hartrees
 Requested basis set is 6-311++G(d,p)
 There are 153 shells and 426 basis functions
 A cutoff of  1.0D-11 yielded   6978 shell pairs
 There are     60682 function pairs (     67592 Cartesian)
 Smallest overlap matrix eigenvalue = 4.52E-07

 Q-Chem warning in module stvman/mkSTV.C, line 318:

 Overlap eigenvalue is smaller than square root of threshold
 Use THRESH >= 12 to get rid of this warning

 Linear dependence detected in AO basis
 Tighter screening thresholds may be required for diffuse basis sets
 Use S2THRESH > 14 and THRESH = 14 in case of SCF convergence issues
 Number of orthogonalized atomic orbitals = 424
 Maximum deviation from orthogonality = 1.950E-10
 Guess MOs from SCF MO coefficient file

 -----------------------------------------------------------------------
  General SCF calculation program by
  Eric Jon Sundstrom, Paul Horn, Yuezhi Mao, Dmitri Zuev, Alec White,
  David Stuck, Shaama M.S., Shane Yost, Joonho Lee, David Small,
  Daniel Levine, Susi Lehtola, Hugh Burton, Evgeny Epifanovsky,
  Bang C. Huynh
 -----------------------------------------------------------------------
 Exchange:     0.2000 Hartree-Fock + 0.0800 Slater + 0.7200 B88
 Correlation:  0.1900 VWN1RPA + 0.8100 LYP
 Using SG-1 standard quadrature grid
 using 4 threads for integral computing
 -------------------------------------------------------
 OpenMP Integral computing Module                
 Release: version 2.0, May 2017, Q-Chem Inc. Pleasanton 
 -------------------------------------------------------
 A restricted SCF calculation will be
 performed using DIIS
 SCF converges when DIIS error is below 1.0e-08
 ---------------------------------------
  Cycle       Energy         DIIS error
 ---------------------------------------
    1  -24481.7905629996      2.45e-04  
    2  -24481.7913156011      1.10e-04  
    3  -24481.7908056479      1.80e-04  
    4  -24481.7915989930      2.31e-05  
    5  -24481.7916110865      8.23e-06  
    6  -24481.7916125060      2.50e-06  
    7  -24481.7916126110      1.43e-06  
    8  -24481.7916126599      2.17e-07  
    9  -24481.7916126611      9.86e-08  
   10  -24481.7916126609      2.09e-08  
   11  -24481.7916126603      1.67e-08  
   12  -24481.7916126612      5.43e-09  Convergence criterion met
 ---------------------------------------
 SCF time:   CPU 228.37s  wall 61.00s 
 SCF   energy in the final basis set =   -24481.7916126612
 Total energy in the final basis set =   -24481.7916126612

 --------------------------------------------------------------

                    Orbital Energies (a.u.)
 --------------------------------------------------------------

 Alpha MOs
 -- Occupied --
**************************-482.8568-176.3199-176.3198-176.3196-165.7238
********-165.7235-165.7215-165.7215-165.7213-165.7213-165.7212-165.7210
********-101.5826 -62.5096 -56.3304 -56.3262 -56.3258 -35.8163 -35.8163
-35.8161 -31.3099 -31.3098 -31.3095 -31.3035 -31.3034 -31.3033 -31.3030
-31.3030 -31.3028 -22.9602 -22.9602 -22.9599 -22.9588 -22.9588 -22.9585
-22.9585 -22.9585 -22.9582 -22.9540 -22.9540 -22.9540 -22.9540 -22.9538
-22.9538 -10.2894 -10.2894 -10.2803 -10.2754 -10.2735 -10.2734  -9.4976
 -9.4976  -8.7185  -7.2626  -7.2624  -7.2525  -7.2525  -7.2516  -7.2515
 -6.5508  -6.5369  -6.5357  -6.3656  -6.3656  -6.3655  -4.7787  -4.7787
 -4.7784  -4.7633  -4.7633  -4.7632  -4.7624  -4.7623  -4.7623  -2.6615
 -2.6579  -2.6570  -2.6459  -2.6458  -2.0443  -2.0441  -2.0440  -2.0399
 -2.0397  -2.0397  -2.0391  -2.0391  -2.0389  -2.0258  -2.0258  -2.0257
 -2.0256  -2.0256  -2.0255  -0.9553  -0.9120  -0.8717  -0.8412  -0.7861
 -0.7724  -0.6921  -0.6828  -0.6704  -0.6086  -0.6081  -0.5503  -0.5161
 -0.4633  -0.4615  -0.4553  -0.4288  -0.4006  -0.3852  -0.3839  -0.3799
 -0.3580  -0.3543  -0.3422  -0.3213  -0.3196  -0.3022  -0.2993  -0.2864
 -0.2832  -0.2621  -0.2620  -0.2467
 -- Virtual --
 -0.1134  -0.0709  -0.0698  -0.0574  -0.0508  -0.0310  -0.0012   0.0103
  0.0151   0.0292   0.0386   0.0456   0.0533   0.0639   0.0657   0.0715
  0.0741   0.0779   0.0829   0.0855   0.0917   0.0997   0.1002   0.1047
  0.1144   0.1214   0.1261   0.1369   0.1478   0.1553   0.1607   0.1617
  0.1670   0.1716   0.1777   0.1810   0.1830   0.1929   0.2065   0.2071
  0.2081   0.2177   0.2183   0.2240   0.2257   0.2344   0.2483   0.2662
  0.2691   0.2807   0.2839   0.2870   0.2903   0.2994   0.3549   0.3589
  0.3732   0.3778   0.3809   0.3866   0.3970   0.3998   0.4012   0.4163
  0.4191   0.4291   0.4332   0.4370   0.4420   0.4462   0.4517   0.4721
  0.4776   0.4832   0.4946   0.4948   0.5040   0.5063   0.5123   0.5265
  0.5374   0.5389   0.5429   0.5560   0.5720   0.5766   0.5776   0.5863
  0.5947   0.5988   0.6147   0.6222   0.6670   0.6842   0.7047   0.7091
  0.7155   0.7331   0.7450   0.7567   0.7581   0.7741   0.7949   0.8242
  0.8304   0.8380   0.8442   0.8483   0.8491   0.8587   0.8870   0.9007
  0.9176   0.9408   0.9414   0.9429   0.9430   0.9754   1.0352   1.0482
  1.0600   1.0707   1.1141   1.1513   1.1767   1.1779   1.2219   1.2226
  1.2360   1.2402   1.2808   1.3221   1.3301   1.3561   1.3594   1.3714
  1.3807   1.3929   1.4509   1.4548   1.4659   1.4704   1.4802   1.5351
  1.5699   1.5830   1.5970   1.7230   1.7290   1.7662   1.7710   1.8167
  1.8180   1.8411   1.8433   1.9088   2.0082   2.0137   2.0438   2.1239
  2.1593   2.2035   2.2218   2.2420   2.2483   2.2623   2.2679   2.2951
  2.2957   2.4118   2.4518   2.4831   2.5501   2.5533   2.5663   2.7020
  2.7120   2.8050   2.8213   2.8249   2.8647   2.9577   3.0369   3.0515
  3.0577   3.1639   3.1896   3.3890   3.4101   3.6191   3.8026   3.8367
  3.9417   3.9608   3.9673   3.9765   3.9869   3.9885   4.0143   4.0189
  4.0293   4.0526   4.0652   4.0808   4.0851   4.1477   4.1888   4.2345
  4.2366   4.2820   4.3228   4.3862   4.4091   4.4563   4.5773   4.7819
  5.9896   6.0130   6.0472   6.0472   6.0768   6.1196   6.1329   6.1678
  6.2063   6.7437   7.5539   7.6585   7.7354   9.7464   9.7886  23.1726
 23.7451  23.7584  23.8949  23.9106  23.9793  25.8067  25.8257  26.1603
 26.1873  26.5957  26.6141  27.8299  27.8855  27.9713  28.3319  28.3495
 28.3757  28.3815  28.3828  28.4250  28.4273  28.4386  28.4408  28.5212
 28.5284  28.5304  28.5382  28.5395  28.5496  28.5545  28.5622  28.5709
 28.5888  28.6167  28.6396  28.6786  28.7190  28.7707  47.9982 127.8759
127.8891 127.9090 127.9168 127.9304 127.9536 127.9570 127.9748 127.9970
151.6288 151.6773 151.7519 215.7357 215.7854 289.7505 289.8547 289.9613
********1901.79031901.84121901.9191
 --------------------------------------------------------------

          Ground-State Mulliken Net Atomic Charges

     Atom                 Charge (a.u.)
  ----------------------------------------
      1 C                    -0.086716
      2 C                    -0.412022
      3 C                    -0.082831
      4 C                    -0.105684
      5 C                    -0.430118
      6 C                    -0.103535
      7 Cl                    0.556488
      8 Br                   -0.222463
      9 Cl                    0.554741
     10 I                     0.113780
     11 I                     0.106237
     12 I                     0.112126
  ----------------------------------------
  Sum of atomic charges =     0.000000

 -----------------------------------------------------------------
                    Cartesian Multipole Moments
 -----------------------------------------------------------------
    Charge (ESU x 10^10)
                -0.0000
    Dipole Moment (Debye)
         X       0.6161      Y       0.0000      Z      -0.3570
       Tot       0.7121
    Quadrupole Moments (Debye-Ang)
        XX    -154.2625     XY       0.0000     YY    -164.4392
        XZ      -0.8072     YZ       0.0000     ZZ    -157.1394
    Octopole Moments (Debye-Ang^2)
       XXX    -791.6876    XXY      -0.0000    XYY    -286.0987
       YYY       0.0000    XXZ     -55.5417    XYZ       0.0000
       YYZ     -64.2247    XZZ    -267.1214    YZZ       0.0000
       ZZZ    -205.9136
    Hexadecapole Moments (Debye-Ang^3)
      XXXX   -7198.7145   XXXY      -0.0000   XXYY   -1348.0178
      XYYY       0.0000   YYYY    -214.1701   XXXZ    -300.8068
      XXYZ      -0.0000   XYYZ    -111.6863   YYYZ      -0.0000
      XXZZ   -1959.8151   XYZZ       0.0000   YYZZ    -875.6742
      XZZZ    -335.6796   YZZZ       0.0000   ZZZZ   -4693.6052
 -----------------------------------------------------------------
 Calculating analytic gradient of the SCF energy
 Gradient of SCF Energy
            1           2           3           4           5           6
    1  -0.0022692   0.0001671  -0.0013726   0.0008776   0.0013871   0.0001989
    2   0.0000000   0.0000000  -0.0000000  -0.0000000  -0.0000000  -0.0000000
    3   0.0004411  -0.0002102   0.0017615   0.0005374  -0.0008133  -0.0006513
            7           8           9          10          11          12
    1  -0.0006094  -0.0004747  -0.0016738   0.0025729   0.0004308   0.0007654
    2   0.0000000   0.0000000  -0.0000000   0.0000000   0.0000000   0.0000000
    3   0.0014257   0.0003559  -0.0001669  -0.0000739   0.0000383  -0.0026444
 Max gradient component =       2.644E-03
 RMS gradient           =       9.788E-04
 Gradient time:  CPU 87.58 s  wall 22.01 s
 Geometry Optimization Parameters
   NAtoms,    NIC,     NZ,  NCons,   NDum,   NFix, NCnnct, MaxDiis
       12      78      12       0       0       0       0       0

 Cartesian Hessian Update
 Hessian updated using BFGS update


** GEOMETRY OPTIMIZATION IN DELOCALIZED INTERNAL COORDINATES **
   Searching for a Minimum

   Optimization Cycle:   3

                       Coordinates (Angstroms)
     ATOM                X               Y               Z
      1  C        -0.0041871480    0.0000000000   -0.0046829069
      2  C        -0.0040413643    0.0000000000    1.3970539355
      3  C         1.2105651902    0.0000000000    2.0969760130
      4  C         2.4340181254    0.0000000000    1.4000250011
      5  C         2.4323858367    0.0000000000   -0.0092608154
      6  C         1.2109931181    0.0000000000   -0.7153792690
      7  Cl       -1.5296848235    0.0000000000   -0.8384339961
      8  Br       -1.6511950310    0.0000000000    2.3489315450
      9  Cl        1.1691776596    0.0000000000    3.8349298094
     10  I         4.2602391936    0.0000000000    2.5263829404
     11  I         4.2867764681    0.0000000000   -1.0823456268
     12  I         1.1534224564    0.0000000000   -2.8582866301
   Point Group: c1    Number of degrees of freedom:    30


   Energy is -24481.791612661

 Hessian updated using BFGS update

 14 Hessian modes will be used to form the next step
  Hessian Eigenvalues:
     0.122100    0.124424    0.127248    0.200804    0.243771    0.249788
     0.324809    0.334859    0.358331    0.426724    0.437135    0.455214
     0.464844    0.557347

 Minimum search - taking simple RFO step
 Searching for Lamda that Minimizes Along All modes
 Value Taken    Lamda =  -0.00035811
 Step Taken.  Stepsize is  0.040564

                             Maximum     Tolerance    Cnvgd?
         Gradient           0.007153      0.000300      NO
         Displacement       0.024940      0.001200      NO
         Energy change     -0.001074      0.000001      NO


 New Cartesian Coordinates Obtained by Inverse Iteration

 Displacement from previous Coordinates is:  0.077294
 ----------------------------------------------------------------
             Standard Nuclear Orientation (Angstroms)
    I     Atom           X                Y                Z
 ----------------------------------------------------------------
    1      C      -0.0020325694     0.0000000000    -0.0045346240
    2      C      -0.0046862794     0.0000000000     1.3974591816
    3      C       1.2117247525     0.0000000000     2.0945959826
    4      C       2.4302897100     0.0000000000     1.3971891644
    5      C       2.4298155210     0.0000000000    -0.0081454513
    6      C       1.2111702014     0.0000000000    -0.7107648685
    7      Cl     -1.5184258066     0.0000000000    -0.8553472025
    8      Br     -1.6505722781     0.0000000000     2.3484154119
    9      Cl      1.1916449852     0.0000000000     3.8332547708
   10      I       4.2418310784     0.0000000000     2.5283037442
   11      I       4.2789763065     0.0000000000    -1.0824521436
   12      I       1.1487340601     0.0000000000    -2.8420639654
 ----------------------------------------------------------------
 Nuclear Repulsion Energy =        3834.62216101 hartrees
 There are      132 alpha and      132 beta electrons
 Applying Cartesian multipole field
    Component          Value
    ---------          -----
     (2,0,0)        1.00000E-11
     (0,2,0)        2.00000E-11
     (0,0,2)       -3.00000E-11
 Nucleus-field energy     =    -0.0000000632 hartrees
 Requested basis set is 6-311++G(d,p)
 There are 153 shells and 426 basis functions
 A cutoff of  1.0D-11 yielded   6981 shell pairs
 There are     60694 function pairs (     67606 Cartesian)
 Smallest overlap matrix eigenvalue = 4.45E-07

 Q-Chem warning in module stvman/mkSTV.C, line 318:

 Overlap eigenvalue is smaller than square root of threshold
 Use THRESH >= 12 to get rid of this warning

 Linear dependence detected in AO basis
 Tighter screening thresholds may be required for diffuse basis sets
 Use S2THRESH > 14 and THRESH = 14 in case of SCF convergence issues
 Number of orthogonalized atomic orbitals = 424
 Maximum deviation from orthogonality = 1.406E-10
 Guess MOs from SCF MO coefficient file

 -----------------------------------------------------------------------
  General SCF calculation program by
  Eric Jon Sundstrom, Paul Horn, Yuezhi Mao, Dmitri Zuev, Alec White,
  David Stuck, Shaama M.S., Shane Yost, Joonho Lee, David Small,
  Daniel Levine, Susi Lehtola, Hugh Burton, Evgeny Epifanovsky,
  Bang C. Huynh
 -----------------------------------------------------------------------
 Exchange:     0.2000 Hartree-Fock + 0.0800 Slater + 0.7200 B88
 Correlation:  0.1900 VWN1RPA + 0.8100 LYP
 Using SG-1 standard quadrature grid
 using 4 threads for integral computing
 -------------------------------------------------------
 OpenMP Integral computing Module                
 Release: version 2.0, May 2017, Q-Chem Inc. Pleasanton 
 -------------------------------------------------------
 A restricted SCF calculation will be
 performed using DIIS
 SCF converges when DIIS error is below 1.0e-08
 ---------------------------------------
  Cycle       Energy         DIIS error
 ---------------------------------------
    1  -24481.7914350040      1.22e-04  
    2  -24481.7916258942      5.40e-05  
    3  -24481.7914840571      9.20e-05  
    4  -24481.7916957255      1.00e-05  
    5  -24481.7916978798      3.18e-06  
    6  -24481.7916980855      1.04e-06  
    7  -24481.7916981033      5.28e-07  
    8  -24481.7916981104      1.19e-07  
    9  -24481.7916981107      3.30e-08  
   10  -24481.7916981084      9.35e-09  Convergence criterion met
 ---------------------------------------
 SCF time:   CPU 196.72s  wall 52.00s 
 SCF   energy in the final basis set =   -24481.7916981084
 Total energy in the final basis set =   -24481.7916981084

 --------------------------------------------------------------

                    Orbital Energies (a.u.)
 --------------------------------------------------------------

 Alpha MOs
 -- Occupied --
**************************-482.8570-176.3195-176.3194-176.3194-165.7233
********-165.7233-165.7211-165.7211-165.7210-165.7209-165.7209-165.7208
********-101.5826 -62.5098 -56.3306 -56.3265 -56.3260 -35.8159 -35.8159
-35.8159 -31.3094 -31.3094 -31.3094 -31.3031 -31.3031 -31.3031 -31.3026
-31.3026 -31.3025 -22.9598 -22.9598 -22.9598 -22.9584 -22.9584 -22.9584
-22.9581 -22.9580 -22.9580 -22.9537 -22.9537 -22.9537 -22.9537 -22.9536
-22.9536 -10.2888 -10.2888 -10.2805 -10.2742 -10.2720 -10.2720  -9.4976
 -9.4975  -8.7187  -7.2625  -7.2623  -7.2525  -7.2524  -7.2516  -7.2515
 -6.5510  -6.5372  -6.5360  -6.3654  -6.3653  -6.3653  -4.7783  -4.7783
 -4.7783  -4.7631  -4.7630  -4.7630  -4.7622  -4.7621  -4.7620  -2.6617
 -2.6582  -2.6572  -2.6461  -2.6460  -2.0440  -2.0438  -2.0438  -2.0395
 -2.0395  -2.0394  -2.0388  -2.0388  -2.0387  -2.0257  -2.0255  -2.0255
 -2.0255  -2.0254  -2.0252  -0.9560  -0.9124  -0.8725  -0.8420  -0.7873
 -0.7730  -0.6933  -0.6835  -0.6709  -0.6085  -0.6081  -0.5515  -0.5163
 -0.4641  -0.4617  -0.4556  -0.4294  -0.4012  -0.3855  -0.3844  -0.3803
 -0.3580  -0.3548  -0.3428  -0.3214  -0.3200  -0.3022  -0.3001  -0.2864
 -0.2822  -0.2620  -0.2619  -0.2460
 -- Virtual --
 -0.1120  -0.0707  -0.0690  -0.0552  -0.0502  -0.0289  -0.0014   0.0106
  0.0147   0.0291   0.0389   0.0456   0.0532   0.0645   0.0654   0.0715
  0.0741   0.0780   0.0833   0.0853   0.0918   0.0995   0.1001   0.1045
  0.1143   0.1207   0.1260   0.1370   0.1482   0.1555   0.1604   0.1613
  0.1666   0.1718   0.1787   0.1811   0.1833   0.1946   0.2062   0.2079
  0.2084   0.2178   0.2181   0.2239   0.2270   0.2348   0.2491   0.2666
  0.2693   0.2814   0.2857   0.2870   0.2909   0.3009   0.3553   0.3579
  0.3748   0.3773   0.3813   0.3858   0.3985   0.3992   0.4011   0.4182
  0.4212   0.4300   0.4335   0.4384   0.4429   0.4461   0.4524   0.4729
  0.4788   0.4844   0.4955   0.4970   0.5038   0.5061   0.5119   0.5254
  0.5383   0.5406   0.5427   0.5558   0.5739   0.5763   0.5764   0.5872
  0.5950   0.6044   0.6174   0.6227   0.6670   0.6875   0.7052   0.7100
  0.7141   0.7346   0.7467   0.7572   0.7625   0.7757   0.7960   0.8241
  0.8312   0.8384   0.8415   0.8484   0.8490   0.8598   0.8878   0.9014
  0.9153   0.9417   0.9426   0.9429   0.9433   0.9766   1.0391   1.0498
  1.0607   1.0688   1.1141   1.1543   1.1759   1.1809   1.2215   1.2222
  1.2369   1.2404   1.2812   1.3259   1.3307   1.3576   1.3601   1.3742
  1.3821   1.3950   1.4527   1.4569   1.4669   1.4736   1.4870   1.5342
  1.5708   1.5843   1.5995   1.7244   1.7302   1.7667   1.7746   1.8178
  1.8199   1.8439   1.8445   1.9107   2.0114   2.0136   2.0455   2.1251
  2.1596   2.2077   2.2238   2.2433   2.2510   2.2625   2.2714   2.2957
  2.2982   2.4128   2.4539   2.4855   2.5515   2.5533   2.5673   2.7029
  2.7124   2.8088   2.8217   2.8261   2.8659   2.9575   3.0395   3.0574
  3.0598   3.1669   3.1928   3.3928   3.4121   3.6246   3.8048   3.8406
  3.9417   3.9612   3.9677   3.9764   3.9877   3.9885   4.0159   4.0198
  4.0300   4.0538   4.0655   4.0813   4.0867   4.1506   4.1910   4.2347
  4.2379   4.2842   4.3231   4.3881   4.4093   4.4607   4.5828   4.7879
  5.9901   6.0140   6.0485   6.0491   6.0789   6.1215   6.1353   6.1720
  6.2093   6.7442   7.5538   7.6587   7.7360   9.7465   9.7885  23.1723
 23.7541  23.7624  23.9073  23.9171  23.9893  25.8067  25.8259  26.1612
 26.1906  26.5952  26.6196  27.8316  27.8885  27.9745  28.3324  28.3505
 28.3769  28.3827  28.3847  28.4276  28.4289  28.4396  28.4430  28.5215
 28.5288  28.5307  28.5388  28.5397  28.5507  28.5552  28.5628  28.5719
 28.5899  28.6185  28.6409  28.6798  28.7216  28.7726  47.9982 127.8764
127.8900 127.9100 127.9182 127.9315 127.9550 127.9585 127.9772 127.9988
151.6304 151.6802 151.7551 215.7359 215.7852 289.7503 289.8548 289.9617
********1901.79201901.84431901.9224
 --------------------------------------------------------------

          Ground-State Mulliken Net Atomic Charges

     Atom                 Charge (a.u.)
  ----------------------------------------
      1 C                    -0.075206
      2 C                    -0.379851
      3 C                    -0.076512
      4 C                    -0.129524
      5 C                    -0.427204
      6 C                    -0.131097
      7 Cl                    0.556385
      8 Br                   -0.221585
      9 Cl                    0.554908
     10 I                     0.112614
     11 I                     0.105985
     12 I                     0.111087
  ----------------------------------------
  Sum of atomic charges =     0.000000

 -----------------------------------------------------------------
                    Cartesian Multipole Moments
 -----------------------------------------------------------------
    Charge (ESU x 10^10)
                -0.0000
    Dipole Moment (Debye)
         X       0.5965      Y       0.0000      Z      -0.3496
       Tot       0.6914
    Quadrupole Moments (Debye-Ang)
        XX    -154.4849     XY       0.0000     YY    -164.3632
        XZ      -0.7210     YZ       0.0000     ZZ    -157.0952
    Octopole Moments (Debye-Ang^2)
       XXX    -791.9105    XXY       0.0000    XYY    -285.4849
       YYY       0.0000    XXZ     -55.9675    XYZ       0.0000
       YYZ     -64.4948    XZZ    -266.4079    YZZ      -0.0000
       ZZZ    -206.0165
    Hexadecapole Moments (Debye-Ang^3)
      XXXX   -7173.2368   XXXY       0.0000   XXYY   -1340.9896
      XYYY       0.0000   YYYY    -213.9876   XXXZ    -307.4365
      XXYZ       0.0000   XYYZ    -112.9207   YYYZ       0.0000
      XXZZ   -1950.1338   XYZZ      -0.0000   YYZZ    -873.0936
      XZZZ    -335.2534   YZZZ       0.0000   ZZZZ   -4680.7819
 -----------------------------------------------------------------
 Calculating analytic gradient of the SCF energy
 Gradient of SCF Energy
            1           2           3           4           5           6
    1  -0.0001042   0.0002490   0.0008284  -0.0005277  -0.0003830   0.0003050
    2  -0.0000000  -0.0000000   0.0000000  -0.0000000   0.0000000  -0.0000000
    3  -0.0008643  -0.0002153   0.0004829  -0.0002118   0.0000154   0.0009540
            7           8           9          10          11          12
    1   0.0007207  -0.0003948   0.0013240  -0.0010839  -0.0008403  -0.0000932
    2   0.0000000  -0.0000000   0.0000000  -0.0000000   0.0000000   0.0000000
    3  -0.0008803   0.0002154  -0.0001888  -0.0003497   0.0001665   0.0008759
 Max gradient component =       1.324E-03
 RMS gradient           =       5.097E-04
 Gradient time:  CPU 87.77 s  wall 22.05 s
 Geometry Optimization Parameters
   NAtoms,    NIC,     NZ,  NCons,   NDum,   NFix, NCnnct, MaxDiis
       12      78      12       0       0       0       0       0

 Cartesian Hessian Update
 Hessian updated using BFGS update


** GEOMETRY OPTIMIZATION IN DELOCALIZED INTERNAL COORDINATES **
   Searching for a Minimum

   Optimization Cycle:   4

                       Coordinates (Angstroms)
     ATOM                X               Y               Z
      1  C        -0.0020325694    0.0000000000   -0.0045346240
      2  C        -0.0046862794    0.0000000000    1.3974591816
      3  C         1.2117247525    0.0000000000    2.0945959826
      4  C         2.4302897100    0.0000000000    1.3971891644
      5  C         2.4298155210    0.0000000000   -0.0081454513
      6  C         1.2111702014    0.0000000000   -0.7107648685
      7  Cl       -1.5184258066    0.0000000000   -0.8553472025
      8  Br       -1.6505722781    0.0000000000    2.3484154119
      9  Cl        1.1916449852    0.0000000000    3.8332547708
     10  I         4.2418310784    0.0000000000    2.5283037442
     11  I         4.2789763065    0.0000000000   -1.0824521436
     12  I         1.1487340601    0.0000000000   -2.8420639654
   Point Group: c1    Number of degrees of freedom:    30


   Energy is -24481.791698108

 Hessian updated using BFGS update

 16 Hessian modes will be used to form the next step
  Hessian Eigenvalues:
     0.123291    0.124759    0.133125    0.199687    0.249245    0.249834
     0.276282    0.325371    0.334875    0.401232    0.426737    0.445168
     0.464404    0.464878    0.500054    0.572749

 Minimum search - taking simple RFO step
 Searching for Lamda that Minimizes Along All modes
 Value Taken    Lamda =  -0.00007976
 Step Taken.  Stepsize is  0.014634

                             Maximum     Tolerance    Cnvgd?
         Gradient           0.005342      0.000300      NO
         Displacement       0.011793      0.001200      NO
         Energy change     -0.000085      0.000001      NO


 New Cartesian Coordinates Obtained by Inverse Iteration

 Displacement from previous Coordinates is:  0.032324
 ----------------------------------------------------------------
             Standard Nuclear Orientation (Angstroms)
    I     Atom           X                Y                Z
 ----------------------------------------------------------------
    1      C      -0.0015362356     0.0000000000    -0.0043872017
    2      C      -0.0034741002     0.0000000000     1.3966721323
    3      C       1.2116929124     0.0000000000     2.0938557703
    4      C       2.4320366331     0.0000000000     1.3974024553
    5      C       2.4315059910     0.0000000000    -0.0092551828
    6      C       1.2115009470     0.0000000000    -0.7128770543
    7      Cl     -1.5228444518     0.0000000000    -0.8467496365
    8      Br     -1.6484431484     0.0000000000     2.3476031911
    9      Cl      1.1811946639     0.0000000000     3.8325365923
   10      I       4.2460630060     0.0000000000     2.5301091999
   11      I       4.2840916413     0.0000000000    -1.0826996466
   12      I       1.1466818228     0.0000000000    -2.8463006192
 ----------------------------------------------------------------
 Nuclear Repulsion Energy =        3831.44544390 hartrees
 There are      132 alpha and      132 beta electrons
 Applying Cartesian multipole field
    Component          Value
    ---------          -----
     (2,0,0)        1.00000E-11
     (0,2,0)        2.00000E-11
     (0,0,2)       -3.00000E-11
 Nucleus-field energy     =    -0.0000000632 hartrees
 Requested basis set is 6-311++G(d,p)
 There are 153 shells and 426 basis functions
 A cutoff of  1.0D-11 yielded   6982 shell pairs
 There are     60698 function pairs (     67610 Cartesian)
 Smallest overlap matrix eigenvalue = 4.46E-07

 Q-Chem warning in module stvman/mkSTV.C, line 318:

 Overlap eigenvalue is smaller than square root of threshold
 Use THRESH >= 12 to get rid of this warning

 Linear dependence detected in AO basis
 Tighter screening thresholds may be required for diffuse basis sets
 Use S2THRESH > 14 and THRESH = 14 in case of SCF convergence issues
 Number of orthogonalized atomic orbitals = 424
 Maximum deviation from orthogonality = 1.199E-10
 Guess MOs from SCF MO coefficient file

 -----------------------------------------------------------------------
  General SCF calculation program by
  Eric Jon Sundstrom, Paul Horn, Yuezhi Mao, Dmitri Zuev, Alec White,
  David Stuck, Shaama M.S., Shane Yost, Joonho Lee, David Small,
  Daniel Levine, Susi Lehtola, Hugh Burton, Evgeny Epifanovsky,
  Bang C. Huynh
 -----------------------------------------------------------------------
 Exchange:     0.2000 Hartree-Fock + 0.0800 Slater + 0.7200 B88
 Correlation:  0.1900 VWN1RPA + 0.8100 LYP
 Using SG-1 standard quadrature grid
 using 4 threads for integral computing
 -------------------------------------------------------
 OpenMP Integral computing Module                
 Release: version 2.0, May 2017, Q-Chem Inc. Pleasanton 
 -------------------------------------------------------
 A restricted SCF calculation will be
 performed using DIIS
 SCF converges when DIIS error is below 1.0e-08
 ---------------------------------------
  Cycle       Energy         DIIS error
 ---------------------------------------
    1  -24481.7916858129      5.01e-05  
    2  -24481.7917270765      1.98e-05  
    3  -24481.7917021708      3.73e-05  
    4  -24481.7917364878      2.80e-06  
    5  -24481.7917366407      1.08e-06  
    6  -24481.7917366630      3.83e-07  
    7  -24481.7917366647      1.53e-07  
    8  -24481.7917366660      4.60e-08  
    9  -24481.7917366653      1.05e-08  
   10  -24481.7917366633      2.54e-09  Convergence criterion met
 ---------------------------------------
 SCF time:   CPU 189.64s  wall 51.00s 
 SCF   energy in the final basis set =   -24481.7917366633
 Total energy in the final basis set =   -24481.7917366633

 --------------------------------------------------------------

                    Orbital Energies (a.u.)
 --------------------------------------------------------------

 Alpha MOs
 -- Occupied --
**************************-482.8569-176.3196-176.3196-176.3195-165.7235
********-165.7234-165.7213-165.7212-165.7212-165.7211-165.7210-165.7210
********-101.5825 -62.5098 -56.3305 -56.3264 -56.3259 -35.8161 -35.8160
-35.8160 -31.3096 -31.3095 -31.3095 -31.3033 -31.3032 -31.3032 -31.3028
-31.3027 -31.3027 -22.9600 -22.9599 -22.9599 -22.9586 -22.9585 -22.9585
-22.9582 -22.9582 -22.9581 -22.9538 -22.9538 -22.9537 -22.9537 -22.9537
-22.9537 -10.2888 -10.2888 -10.2801 -10.2747 -10.2725 -10.2724  -9.4975
 -9.4974  -8.7186  -7.2625  -7.2622  -7.2524  -7.2523  -7.2515  -7.2514
 -6.5510  -6.5371  -6.5359  -6.3655  -6.3654  -6.3654  -4.7785  -4.7784
 -4.7783  -4.7631  -4.7631  -4.7631  -4.7622  -4.7622  -4.7621  -2.6616
 -2.6581  -2.6571  -2.6460  -2.6459  -2.0442  -2.0439  -2.0439  -2.0397
 -2.0396  -2.0396  -2.0389  -2.0389  -2.0388  -2.0257  -2.0256  -2.0256
 -2.0255  -2.0255  -2.0253  -0.9559  -0.9122  -0.8722  -0.8418  -0.7870
 -0.7729  -0.6930  -0.6833  -0.6707  -0.6084  -0.6083  -0.5512  -0.5163
 -0.4640  -0.4615  -0.4555  -0.4292  -0.4010  -0.3855  -0.3842  -0.3802
 -0.3581  -0.3547  -0.3426  -0.3212  -0.3200  -0.3022  -0.2996  -0.2865
 -0.2825  -0.2620  -0.2619  -0.2465
 -- Virtual --
 -0.1124  -0.0707  -0.0692  -0.0557  -0.0504  -0.0297  -0.0013   0.0105
  0.0150   0.0292   0.0388   0.0456   0.0533   0.0644   0.0655   0.0716
  0.0741   0.0780   0.0832   0.0854   0.0918   0.0997   0.1002   0.1045
  0.1143   0.1211   0.1260   0.1370   0.1481   0.1555   0.1606   0.1614
  0.1668   0.1717   0.1784   0.1810   0.1829   0.1942   0.2062   0.2077
  0.2082   0.2179   0.2183   0.2241   0.2267   0.2346   0.2489   0.2665
  0.2694   0.2813   0.2851   0.2871   0.2908   0.3005   0.3554   0.3587
  0.3742   0.3775   0.3810   0.3863   0.3979   0.3995   0.4012   0.4179
  0.4204   0.4295   0.4335   0.4380   0.4428   0.4460   0.4521   0.4727
  0.4787   0.4842   0.4952   0.4960   0.5036   0.5061   0.5120   0.5263
  0.5382   0.5400   0.5428   0.5558   0.5732   0.5765   0.5771   0.5868
  0.5949   0.6024   0.6165   0.6225   0.6672   0.6864   0.7051   0.7098
  0.7152   0.7344   0.7460   0.7571   0.7612   0.7751   0.7956   0.8245
  0.8306   0.8384   0.8432   0.8484   0.8493   0.8597   0.8873   0.9012
  0.9167   0.9417   0.9425   0.9428   0.9430   0.9762   1.0380   1.0492
  1.0606   1.0700   1.1140   1.1539   1.1758   1.1799   1.2220   1.2224
  1.2368   1.2404   1.2813   1.3249   1.3306   1.3571   1.3600   1.3728
  1.3816   1.3949   1.4519   1.4556   1.4666   1.4730   1.4851   1.5344
  1.5707   1.5840   1.5989   1.7242   1.7299   1.7667   1.7737   1.8180
  1.8197   1.8437   1.8439   1.9103   2.0105   2.0138   2.0451   2.1249
  2.1600   2.2064   2.2241   2.2430   2.2507   2.2625   2.2710   2.2956
  2.2979   2.4126   2.4535   2.4850   2.5509   2.5536   2.5671   2.7027
  2.7123   2.8083   2.8216   2.8259   2.8657   2.9578   3.0390   3.0564
  3.0594   3.1664   3.1922   3.3922   3.4114   3.6236   3.8045   3.8396
  3.9420   3.9611   3.9674   3.9771   3.9874   3.9885   4.0155   4.0197
  4.0294   4.0535   4.0657   4.0813   4.0863   4.1497   4.1899   4.2353
  4.2373   4.2836   4.3231   4.3873   4.4093   4.4594   4.5813   4.7864
  5.9900   6.0137   6.0480   6.0492   6.0785   6.1209   6.1340   6.1706
  6.2078   6.7445   7.5538   7.6590   7.7363   9.7465   9.7886  23.1724
 23.7517  23.7621  23.9042  23.9165  23.9874  25.8069  25.8260  26.1619
 26.1897  26.5961  26.6167  27.8309  27.8876  27.9737  28.3323  28.3502
 28.3765  28.3826  28.3846  28.4268  28.4283  28.4389  28.4420  28.5215
 28.5287  28.5305  28.5385  28.5399  28.5504  28.5550  28.5624  28.5716
 28.5896  28.6179  28.6402  28.6793  28.7209  28.7720  47.9987 127.8762
127.8897 127.9096 127.9181 127.9313 127.9546 127.9576 127.9764 127.9980
151.6297 151.6793 151.7542 215.7358 215.7855 289.7505 289.8552 289.9621
********1901.79131901.84331901.9214
 --------------------------------------------------------------

          Ground-State Mulliken Net Atomic Charges

     Atom                 Charge (a.u.)
  ----------------------------------------
      1 C                    -0.080032
      2 C                    -0.396026
      3 C                    -0.081963
      4 C                    -0.117646
      5 C                    -0.423511
      6 C                    -0.119633
      7 Cl                    0.556125
      8 Br                   -0.222342
      9 Cl                    0.554473
     10 I                     0.113031
     11 I                     0.105983
     12 I                     0.111541
  ----------------------------------------
  Sum of atomic charges =     0.000000

 -----------------------------------------------------------------
                    Cartesian Multipole Moments
 -----------------------------------------------------------------
    Charge (ESU x 10^10)
                -0.0000
    Dipole Moment (Debye)
         X       0.5982      Y       0.0000      Z      -0.3503
       Tot       0.6932
    Quadrupole Moments (Debye-Ang)
        XX    -154.4225     XY       0.0000     YY    -164.3817
        XZ      -0.7408     YZ       0.0000     ZZ    -157.1075
    Octopole Moments (Debye-Ang^2)
       XXX    -791.7191    XXY       0.0000    XYY    -285.6337
       YYY      -0.0000    XXZ     -55.8496    XYZ       0.0000
       YYZ     -64.4728    XZZ    -266.6462    YZZ       0.0000
       ZZZ    -206.1329
    Hexadecapole Moments (Debye-Ang^3)
      XXXX   -7180.7014   XXXY       0.0000   XXYY   -1343.1137
      XYYY       0.0000   YYYY    -214.0306   XXXZ    -306.1247
      XXYZ       0.0000   XYYZ    -112.7862   YYYZ       0.0000
      XXZZ   -1952.9629   XYZZ       0.0000   YYZZ    -873.7769
      XZZZ    -335.6923   YZZZ       0.0000   ZZZZ   -4684.1688
 -----------------------------------------------------------------
 Calculating analytic gradient of the SCF energy
 Gradient of SCF Energy
            1           2           3           4           5           6
    1  -0.0003313   0.0003006  -0.0001105  -0.0001304   0.0001470   0.0000809
    2   0.0000000   0.0000000  -0.0000000  -0.0000000   0.0000000  -0.0000000
    3  -0.0000147  -0.0001865   0.0002288   0.0000198  -0.0001915   0.0002210
            7           8           9          10          11          12
    1   0.0001337   0.0001069  -0.0000405  -0.0000185  -0.0000012  -0.0001365
    2  -0.0000000  -0.0000000  -0.0000000  -0.0000000   0.0000000   0.0000000
    3   0.0001608  -0.0000050  -0.0002004  -0.0001024   0.0000320   0.0000382
 Max gradient component =       3.313E-04
 RMS gradient           =       1.247E-04
 Gradient time:  CPU 87.59 s  wall 22.01 s
 Geometry Optimization Parameters
   NAtoms,    NIC,     NZ,  NCons,   NDum,   NFix, NCnnct, MaxDiis
       12      78      12       0       0       0       0       0

 Cartesian Hessian Update
 Hessian updated using BFGS update


** GEOMETRY OPTIMIZATION IN DELOCALIZED INTERNAL COORDINATES **
   Searching for a Minimum

   Optimization Cycle:   5

                       Coordinates (Angstroms)
     ATOM                X               Y               Z
      1  C        -0.0015362356    0.0000000000   -0.0043872017
      2  C        -0.0034741002    0.0000000000    1.3966721323
      3  C         1.2116929124    0.0000000000    2.0938557703
      4  C         2.4320366331    0.0000000000    1.3974024553
      5  C         2.4315059910    0.0000000000   -0.0092551828
      6  C         1.2115009470    0.0000000000   -0.7128770543
      7  Cl       -1.5228444518    0.0000000000   -0.8467496365
      8  Br       -1.6484431484    0.0000000000    2.3476031911
      9  Cl        1.1811946639    0.0000000000    3.8325365923
     10  I         4.2460630060    0.0000000000    2.5301091999
     11  I         4.2840916413    0.0000000000   -1.0826996466
     12  I         1.1466818228    0.0000000000   -2.8463006192
   Point Group: c1    Number of degrees of freedom:    30


   Energy is -24481.791736663

 Hessian updated using BFGS update

 17 Hessian modes will be used to form the next step
  Hessian Eigenvalues:
     0.122978    0.124527    0.130285    0.200095    0.245041    0.249504
     0.249930    0.282513    0.327231    0.334875    0.403137    0.426730
     0.445620    0.464606    0.464877    0.516887    0.577666

 Minimum search - taking simple RFO step
 Searching for Lamda that Minimizes Along All modes
 Value Taken    Lamda =  -0.00000167
 Step Taken.  Stepsize is  0.002509

                             Maximum     Tolerance    Cnvgd?
         Gradient           0.000328      0.000300      NO
         Displacement       0.001200      0.001200      NO
         Energy change     -0.000039      0.000001      NO


 New Cartesian Coordinates Obtained by Inverse Iteration

 Displacement from previous Coordinates is:  0.004888
 ----------------------------------------------------------------
             Standard Nuclear Orientation (Angstroms)
    I     Atom           X                Y                Z
 ----------------------------------------------------------------
    1      C      -0.0016705091     0.0000000000    -0.0043648327
    2      C      -0.0039260233     0.0000000000     1.3970001318
    3      C       1.2117053183     0.0000000000     2.0939374860
    4      C       2.4321381866     0.0000000000     1.3974908622
    5      C       2.4311873566     0.0000000000    -0.0091595316
    6      C       1.2113271705     0.0000000000    -0.7130722624
    7      Cl     -1.5231261261     0.0000000000    -0.8471230441
    8      Br     -1.6491332938     0.0000000000     2.3479858453
    9      Cl      1.1820351975     0.0000000000     3.8329613381
   10      I       4.2463448694     0.0000000000     2.5307076850
   11      I       4.2833797790     0.0000000000    -1.0836490519
   12      I       1.1482077559     0.0000000000    -2.8468046258
 ----------------------------------------------------------------
 Nuclear Repulsion Energy =        3831.09968958 hartrees
 There are      132 alpha and      132 beta electrons
 Applying Cartesian multipole field
    Component          Value
    ---------          -----
     (2,0,0)        1.00000E-11
     (0,2,0)        2.00000E-11
     (0,0,2)       -3.00000E-11
 Nucleus-field energy     =    -0.0000000633 hartrees
 Requested basis set is 6-311++G(d,p)
 There are 153 shells and 426 basis functions
 A cutoff of  1.0D-11 yielded   6981 shell pairs
 There are     60694 function pairs (     67606 Cartesian)
 Smallest overlap matrix eigenvalue = 4.47E-07

 Q-Chem warning in module stvman/mkSTV.C, line 318:

 Overlap eigenvalue is smaller than square root of threshold
 Use THRESH >= 12 to get rid of this warning

 Linear dependence detected in AO basis
 Tighter screening thresholds may be required for diffuse basis sets
 Use S2THRESH > 14 and THRESH = 14 in case of SCF convergence issues
 Number of orthogonalized atomic orbitals = 424
 Maximum deviation from orthogonality = 2.485E-10
 Guess MOs from SCF MO coefficient file

 -----------------------------------------------------------------------
  General SCF calculation program by
  Eric Jon Sundstrom, Paul Horn, Yuezhi Mao, Dmitri Zuev, Alec White,
  David Stuck, Shaama M.S., Shane Yost, Joonho Lee, David Small,
  Daniel Levine, Susi Lehtola, Hugh Burton, Evgeny Epifanovsky,
  Bang C. Huynh
 -----------------------------------------------------------------------
 Exchange:     0.2000 Hartree-Fock + 0.0800 Slater + 0.7200 B88
 Correlation:  0.1900 VWN1RPA + 0.8100 LYP
 Using SG-1 standard quadrature grid
 using 4 threads for integral computing
 -------------------------------------------------------
 OpenMP Integral computing Module                
 Release: version 2.0, May 2017, Q-Chem Inc. Pleasanton 
 -------------------------------------------------------
 A restricted SCF calculation will be
 performed using DIIS
 SCF converges when DIIS error is below 1.0e-08
 ---------------------------------------
  Cycle       Energy         DIIS error
 ---------------------------------------
    1  -24481.7917362065      8.47e-06  
    2  -24481.7917370724      2.57e-06  
    3  -24481.7917367404      4.47e-06  
    4  -24481.7917372287      5.00e-07  
    5  -24481.7917372350      1.46e-07  
    6  -24481.7917372385      8.61e-08  
    7  -24481.7917372346      2.97e-08  
    8  -24481.7917372340      7.36e-09  Convergence criterion met
 ---------------------------------------
 SCF time:   CPU 154.21s  wall 42.00s 
 SCF   energy in the final basis set =   -24481.7917372340
 Total energy in the final basis set =   -24481.7917372340

 --------------------------------------------------------------

                    Orbital Energies (a.u.)
 --------------------------------------------------------------

 Alpha MOs
 -- Occupied --
**************************-482.8570-176.3197-176.3196-176.3195-165.7235
********-165.7234-165.7213-165.7212-165.7211-165.7211-165.7210-165.7209
********-101.5825 -62.5098 -56.3306 -56.3264 -56.3260 -35.8161 -35.8160
-35.8160 -31.3096 -31.3095 -31.3094 -31.3033 -31.3032 -31.3032 -31.3028
-31.3027 -31.3027 -22.9600 -22.9599 -22.9598 -22.9586 -22.9585 -22.9585
-22.9583 -22.9582 -22.9581 -22.9538 -22.9538 -22.9537 -22.9537 -22.9537
-22.9537 -10.2889 -10.2889 -10.2802 -10.2747 -10.2725 -10.2725  -9.4975
 -9.4974  -8.7186  -7.2624  -7.2622  -7.2524  -7.2523  -7.2515  -7.2514
 -6.5510  -6.5371  -6.5359  -6.3655  -6.3654  -6.3654  -4.7785  -4.7785
 -4.7783  -4.7632  -4.7631  -4.7631  -4.7622  -4.7622  -4.7621  -2.6616
 -2.6581  -2.6571  -2.6461  -2.6459  -2.0442  -2.0439  -2.0439  -2.0397
 -2.0396  -2.0396  -2.0389  -2.0389  -2.0389  -2.0257  -2.0257  -2.0256
 -2.0255  -2.0255  -2.0253  -0.9558  -0.9121  -0.8722  -0.8418  -0.7870
 -0.7728  -0.6929  -0.6833  -0.6707  -0.6084  -0.6083  -0.5512  -0.5162
 -0.4639  -0.4614  -0.4555  -0.4292  -0.4009  -0.3855  -0.3842  -0.3802
 -0.3580  -0.3546  -0.3426  -0.3213  -0.3199  -0.3022  -0.2997  -0.2865
 -0.2825  -0.2620  -0.2619  -0.2464
 -- Virtual --
 -0.1125  -0.0707  -0.0692  -0.0558  -0.0504  -0.0298  -0.0013   0.0105
  0.0149   0.0292   0.0388   0.0456   0.0533   0.0644   0.0655   0.0715
  0.0741   0.0780   0.0831   0.0853   0.0918   0.0997   0.1002   0.1045
  0.1143   0.1211   0.1260   0.1370   0.1481   0.1555   0.1606   0.1614
  0.1668   0.1717   0.1783   0.1810   0.1829   0.1941   0.2062   0.2077
  0.2082   0.2178   0.2183   0.2240   0.2267   0.2347   0.2489   0.2665
  0.2693   0.2813   0.2850   0.2870   0.2907   0.3004   0.3554   0.3587
  0.3742   0.3775   0.3810   0.3863   0.3978   0.3994   0.4012   0.4178
  0.4204   0.4295   0.4334   0.4379   0.4427   0.4460   0.4521   0.4727
  0.4786   0.4842   0.4952   0.4960   0.5037   0.5061   0.5120   0.5261
  0.5382   0.5400   0.5429   0.5558   0.5732   0.5765   0.5770   0.5868
  0.5949   0.6024   0.6164   0.6224   0.6671   0.6863   0.7050   0.7098
  0.7150   0.7343   0.7460   0.7571   0.7611   0.7751   0.7956   0.8245
  0.8307   0.8384   0.8430   0.8485   0.8493   0.8597   0.8873   0.9012
  0.9165   0.9417   0.9423   0.9427   0.9429   0.9762   1.0379   1.0491
  1.0605   1.0699   1.1140   1.1537   1.1757   1.1798   1.2219   1.2221
  1.2367   1.2404   1.2812   1.3244   1.3306   1.3571   1.3603   1.3728
  1.3816   1.3948   1.4518   1.4556   1.4666   1.4728   1.4847   1.5345
  1.5708   1.5836   1.5988   1.7241   1.7298   1.7665   1.7737   1.8178
  1.8196   1.8437   1.8438   1.9102   2.0104   2.0138   2.0449   2.1247
  2.1599   2.2060   2.2240   2.2429   2.2505   2.2625   2.2708   2.2953
  2.2974   2.4125   2.4534   2.4850   2.5507   2.5534   2.5670   2.7027
  2.7123   2.8081   2.8216   2.8258   2.8656   2.9578   3.0388   3.0560
  3.0592   3.1661   3.1919   3.3920   3.4112   3.6232   3.8043   3.8394
  3.9419   3.9610   3.9674   3.9770   3.9874   3.9885   4.0154   4.0196
  4.0294   4.0534   4.0656   4.0813   4.0863   4.1496   4.1899   4.2351
  4.2373   4.2835   4.3231   4.3873   4.4093   4.4593   4.5811   4.7862
  5.9900   6.0137   6.0480   6.0490   6.0784   6.1208   6.1340   6.1705
  6.2078   6.7444   7.5538   7.6589   7.7363   9.7463   9.7885  23.1724
 23.7515  23.7617  23.9039  23.9159  23.9868  25.8068  25.8259  26.1616
 26.1894  26.5957  26.6158  27.8309  27.8875  27.9735  28.3323  28.3501
 28.3764  28.3824  28.3845  28.4267  28.4283  28.4388  28.4421  28.5215
 28.5287  28.5305  28.5385  28.5398  28.5503  28.5550  28.5624  28.5715
 28.5895  28.6178  28.6402  28.6793  28.7208  28.7720  47.9985 127.8762
127.8896 127.9096 127.9180 127.9312 127.9545 127.9577 127.9763 127.9979
151.6296 151.6792 151.7540 215.7356 215.7853 289.7504 289.8551 289.9621
********1901.79121901.84321901.9213
 --------------------------------------------------------------

          Ground-State Mulliken Net Atomic Charges

     Atom                 Charge (a.u.)
  ----------------------------------------
      1 C                    -0.079215
      2 C                    -0.394926
      3 C                    -0.082624
      4 C                    -0.117320
      5 C                    -0.424931
      6 C                    -0.120064
      7 Cl                    0.556047
      8 Br                   -0.222207
      9 Cl                    0.554522
     10 I                     0.113109
     11 I                     0.105928
     12 I                     0.111682
  ----------------------------------------
  Sum of atomic charges =     0.000000

 -----------------------------------------------------------------
                    Cartesian Multipole Moments
 -----------------------------------------------------------------
    Charge (ESU x 10^10)
                -0.0000
    Dipole Moment (Debye)
         X       0.5989      Y       0.0000      Z      -0.3515
       Tot       0.6944
    Quadrupole Moments (Debye-Ang)
        XX    -154.4306     XY       0.0000     YY    -164.3860
        XZ      -0.7511     YZ      -0.0000     ZZ    -157.0950
    Octopole Moments (Debye-Ang^2)
       XXX    -791.8774    XXY       0.0000    XYY    -285.6583
       YYY       0.0000    XXZ     -55.8236    XYZ      -0.0000
       YYZ     -64.4642    XZZ    -266.5715    YZZ      -0.0000
       ZZZ    -206.1370
    Hexadecapole Moments (Debye-Ang^3)
      XXXX   -7181.7596   XXXY       0.0000   XXYY   -1343.2010
      XYYY       0.0000   YYYY    -214.0404   XXXZ    -305.6952
      XXYZ      -0.0000   XYYZ    -112.6723   YYYZ       0.0000
      XXZZ   -1952.9311   XYZZ       0.0000   YYZZ    -874.1046
      XZZZ    -335.4405   YZZZ      -0.0000   ZZZZ   -4685.8314
 -----------------------------------------------------------------
 Calculating analytic gradient of the SCF energy
 Gradient of SCF Energy
            1           2           3           4           5           6
    1  -0.0002028   0.0000829   0.0000079  -0.0000443   0.0000213   0.0000739
    2  -0.0000000   0.0000000  -0.0000000  -0.0000000   0.0000000  -0.0000000
    3  -0.0000492  -0.0000569   0.0001553   0.0000162  -0.0001144   0.0000934
            7           8           9          10          11          12
    1   0.0000148  -0.0000428   0.0000614   0.0000488  -0.0000708   0.0000498
    2   0.0000000   0.0000000  -0.0000000   0.0000000   0.0000000   0.0000000
    3   0.0000984   0.0000572  -0.0000618   0.0000387  -0.0001157  -0.0000613
 Max gradient component =       2.028E-04
 RMS gradient           =       6.644E-05
 Gradient time:  CPU 87.66 s  wall 22.03 s
 Geometry Optimization Parameters
   NAtoms,    NIC,     NZ,  NCons,   NDum,   NFix, NCnnct, MaxDiis
       12      78      12       0       0       0       0       0

 Cartesian Hessian Update
 Hessian updated using BFGS update


** GEOMETRY OPTIMIZATION IN DELOCALIZED INTERNAL COORDINATES **
   Searching for a Minimum

   Optimization Cycle:   6

                       Coordinates (Angstroms)
     ATOM                X               Y               Z
      1  C        -0.0016705091    0.0000000000   -0.0043648327
      2  C        -0.0039260233    0.0000000000    1.3970001318
      3  C         1.2117053183    0.0000000000    2.0939374860
      4  C         2.4321381866    0.0000000000    1.3974908622
      5  C         2.4311873566    0.0000000000   -0.0091595316
      6  C         1.2113271705    0.0000000000   -0.7130722624
      7  Cl       -1.5231261261    0.0000000000   -0.8471230441
      8  Br       -1.6491332938    0.0000000000    2.3479858453
      9  Cl        1.1820351975    0.0000000000    3.8329613381
     10  I         4.2463448694    0.0000000000    2.5307076850
     11  I         4.2833797790    0.0000000000   -1.0836490519
     12  I         1.1482077559    0.0000000000   -2.8468046258
   Point Group: c1    Number of degrees of freedom:    30


   Energy is -24481.791737234

 Hessian updated using BFGS update

 18 Hessian modes will be used to form the next step
  Hessian Eigenvalues:
     0.123417    0.125789    0.130828    0.185514    0.201154    0.249686
     0.249961    0.273537    0.306418    0.334874    0.368881    0.405323
     0.426564    0.447535    0.464837    0.491641    0.568673    0.618912

 Minimum search - taking simple RFO step
 Searching for Lamda that Minimizes Along All modes
 Value Taken    Lamda =   0.00000000
 Step Taken.  Stepsize is  0.001355

                             Maximum     Tolerance    Cnvgd?
         Gradient           0.000394      0.000300      NO
         Displacement       0.000871      0.001200     YES
         Energy change     -0.000001      0.000001     YES


 New Cartesian Coordinates Obtained by Inverse Iteration

 Displacement from previous Coordinates is:  0.002990
 ----------------------------------------------------------------
             Standard Nuclear Orientation (Angstroms)
    I     Atom           X                Y                Z
 ----------------------------------------------------------------
    1      C      -0.0015427776     0.0000000000    -0.0043392737
    2      C      -0.0040372344     0.0000000000     1.3970898184
    3      C       1.2117127536     0.0000000000     2.0938695276
    4      C       2.4321331355     0.0000000000     1.3974101549
    5      C       2.4311008201     0.0000000000    -0.0091157323
    6      C       1.2112648917     0.0000000000    -0.7131955399
    7      Cl     -1.5229145478     0.0000000000    -0.8475920688
    8      Br     -1.6491788775     0.0000000000     2.3480431923
    9      Cl      1.1821146690     0.0000000000     3.8330666980
   10      I       4.2465274285     0.0000000000     2.5301326939
   11      I       4.2838742059     0.0000000000    -1.0826997737
   12      I       1.1474152145     0.0000000000    -2.8467596968
 ----------------------------------------------------------------
 Nuclear Repulsion Energy =        3831.12234165 hartrees
 There are      132 alpha and      132 beta electrons
 Applying Cartesian multipole field
    Component          Value
    ---------          -----
     (2,0,0)        1.00000E-11
     (0,2,0)        2.00000E-11
     (0,0,2)       -3.00000E-11
 Nucleus-field energy     =    -0.0000000632 hartrees
 Requested basis set is 6-311++G(d,p)
 There are 153 shells and 426 basis functions
 A cutoff of  1.0D-11 yielded   6981 shell pairs
 There are     60694 function pairs (     67606 Cartesian)
 Smallest overlap matrix eigenvalue = 4.47E-07

 Q-Chem warning in module stvman/mkSTV.C, line 318:

 Overlap eigenvalue is smaller than square root of threshold
 Use THRESH >= 12 to get rid of this warning

 Linear dependence detected in AO basis
 Tighter screening thresholds may be required for diffuse basis sets
 Use S2THRESH > 14 and THRESH = 14 in case of SCF convergence issues
 Number of orthogonalized atomic orbitals = 424
 Maximum deviation from orthogonality = 1.842E-10
 Guess MOs from SCF MO coefficient file

 -----------------------------------------------------------------------
  General SCF calculation program by
  Eric Jon Sundstrom, Paul Horn, Yuezhi Mao, Dmitri Zuev, Alec White,
  David Stuck, Shaama M.S., Shane Yost, Joonho Lee, David Small,
  Daniel Levine, Susi Lehtola, Hugh Burton, Evgeny Epifanovsky,
  Bang C. Huynh
 -----------------------------------------------------------------------
 Exchange:     0.2000 Hartree-Fock + 0.0800 Slater + 0.7200 B88
 Correlation:  0.1900 VWN1RPA + 0.8100 LYP
 Using SG-1 standard quadrature grid
 using 4 threads for integral computing
 -------------------------------------------------------
 OpenMP Integral computing Module                
 Release: version 2.0, May 2017, Q-Chem Inc. Pleasanton 
 -------------------------------------------------------
 A restricted SCF calculation will be
 performed using DIIS
 SCF converges when DIIS error is below 1.0e-08
 ---------------------------------------
  Cycle       Energy         DIIS error
 ---------------------------------------
    1  -24481.7917371137      4.21e-06  
    2  -24481.7917374111      1.12e-06  
    3  -24481.7917373969      1.36e-06  
    4  -24481.7917374364      4.97e-07  
    5  -24481.7917374420      1.17e-07  
    6  -24481.7917374407      3.72e-08  
    7  -24481.7917374406      1.11e-08  
    8  -24481.7917374428      5.51e-09  Convergence criterion met
 ---------------------------------------
 SCF time:   CPU 151.18s  wall 41.00s 
 SCF   energy in the final basis set =   -24481.7917374428
 Total energy in the final basis set =   -24481.7917374428

 --------------------------------------------------------------

                    Orbital Energies (a.u.)
 --------------------------------------------------------------

 Alpha MOs
 -- Occupied --
**************************-482.8570-176.3197-176.3196-176.3195-165.7235
********-165.7234-165.7213-165.7212-165.7211-165.7211-165.7210-165.7209
********-101.5825 -62.5098 -56.3306 -56.3264 -56.3260 -35.8161 -35.8160
-35.8160 -31.3096 -31.3096 -31.3094 -31.3033 -31.3032 -31.3032 -31.3028
-31.3027 -31.3027 -22.9600 -22.9599 -22.9598 -22.9586 -22.9585 -22.9584
-22.9583 -22.9582 -22.9581 -22.9539 -22.9539 -22.9537 -22.9537 -22.9537
-22.9537 -10.2889 -10.2889 -10.2802 -10.2747 -10.2725 -10.2725  -9.4975
 -9.4974  -8.7187  -7.2624  -7.2622  -7.2524  -7.2523  -7.2514  -7.2513
 -6.5510  -6.5371  -6.5360  -6.3655  -6.3654  -6.3654  -4.7785  -4.7785
 -4.7783  -4.7632  -4.7631  -4.7631  -4.7622  -4.7622  -4.7621  -2.6617
 -2.6581  -2.6572  -2.6461  -2.6460  -2.0442  -2.0440  -2.0439  -2.0397
 -2.0396  -2.0396  -2.0390  -2.0389  -2.0388  -2.0257  -2.0257  -2.0256
 -2.0255  -2.0255  -2.0253  -0.9558  -0.9121  -0.8722  -0.8418  -0.7870
 -0.7728  -0.6929  -0.6833  -0.6707  -0.6084  -0.6083  -0.5512  -0.5162
 -0.4639  -0.4614  -0.4555  -0.4292  -0.4009  -0.3856  -0.3842  -0.3802
 -0.3580  -0.3546  -0.3426  -0.3213  -0.3199  -0.3022  -0.2997  -0.2865
 -0.2825  -0.2621  -0.2619  -0.2464
 -- Virtual --
 -0.1125  -0.0707  -0.0692  -0.0558  -0.0504  -0.0297  -0.0013   0.0105
  0.0149   0.0292   0.0388   0.0456   0.0533   0.0644   0.0655   0.0715
  0.0741   0.0780   0.0831   0.0853   0.0918   0.0997   0.1002   0.1045
  0.1143   0.1210   0.1260   0.1370   0.1481   0.1555   0.1606   0.1614
  0.1668   0.1717   0.1783   0.1810   0.1829   0.1942   0.2062   0.2077
  0.2081   0.2178   0.2183   0.2240   0.2267   0.2347   0.2489   0.2665
  0.2693   0.2813   0.2850   0.2870   0.2907   0.3004   0.3554   0.3587
  0.3742   0.3775   0.3810   0.3863   0.3979   0.3994   0.4012   0.4178
  0.4204   0.4295   0.4334   0.4379   0.4427   0.4460   0.4521   0.4727
  0.4786   0.4842   0.4952   0.4960   0.5037   0.5061   0.5120   0.5260
  0.5383   0.5400   0.5429   0.5557   0.5732   0.5765   0.5769   0.5869
  0.5949   0.6024   0.6164   0.6224   0.6671   0.6863   0.7050   0.7099
  0.7150   0.7343   0.7460   0.7571   0.7611   0.7751   0.7956   0.8246
  0.8307   0.8385   0.8429   0.8485   0.8493   0.8597   0.8874   0.9012
  0.9165   0.9416   0.9423   0.9427   0.9429   0.9762   1.0379   1.0491
  1.0605   1.0698   1.1140   1.1537   1.1756   1.1797   1.2219   1.2221
  1.2367   1.2404   1.2813   1.3242   1.3306   1.3571   1.3605   1.3728
  1.3816   1.3949   1.4518   1.4556   1.4666   1.4728   1.4847   1.5345
  1.5709   1.5835   1.5988   1.7241   1.7297   1.7665   1.7738   1.8178
  1.8196   1.8436   1.8438   1.9101   2.0104   2.0137   2.0449   2.1246
  2.1600   2.2059   2.2241   2.2430   2.2505   2.2625   2.2709   2.2951
  2.2973   2.4125   2.4535   2.4850   2.5507   2.5534   2.5670   2.7027
  2.7123   2.8081   2.8215   2.8258   2.8656   2.9578   3.0388   3.0561
  3.0591   3.1661   3.1918   3.3920   3.4112   3.6232   3.8043   3.8394
  3.9419   3.9610   3.9674   3.9770   3.9874   3.9885   4.0154   4.0196
  4.0294   4.0534   4.0656   4.0813   4.0863   4.1496   4.1899   4.2351
  4.2374   4.2835   4.3231   4.3873   4.4093   4.4593   4.5811   4.7862
  5.9900   6.0137   6.0480   6.0490   6.0784   6.1208   6.1340   6.1705
  6.2078   6.7444   7.5538   7.6589   7.7363   9.7462   9.7885  23.1724
 23.7516  23.7616  23.9040  23.9159  23.9869  25.8068  25.8259  26.1616
 26.1894  26.5956  26.6155  27.8309  27.8875  27.9735  28.3323  28.3501
 28.3764  28.3825  28.3845  28.4268  28.4283  28.4389  28.4420  28.5215
 28.5286  28.5305  28.5385  28.5398  28.5503  28.5550  28.5624  28.5716
 28.5895  28.6178  28.6402  28.6793  28.7208  28.7720  47.9985 127.8762
127.8896 127.9096 127.9181 127.9312 127.9545 127.9576 127.9764 127.9980
151.6297 151.6792 151.7540 215.7355 215.7853 289.7504 289.8551 289.9621
********1901.79131901.84321901.9213
 --------------------------------------------------------------

          Ground-State Mulliken Net Atomic Charges

     Atom                 Charge (a.u.)
  ----------------------------------------
      1 C                    -0.079544
      2 C                    -0.394460
      3 C                    -0.082183
      4 C                    -0.117696
      5 C                    -0.425209
      6 C                    -0.120000
      7 Cl                    0.556049
      8 Br                   -0.222176
      9 Cl                    0.554457
     10 I                     0.113140
     11 I                     0.105896
     12 I                     0.111725
  ----------------------------------------
  Sum of atomic charges =     0.000000

 -----------------------------------------------------------------
                    Cartesian Multipole Moments
 -----------------------------------------------------------------
    Charge (ESU x 10^10)
                -0.0000
    Dipole Moment (Debye)
         X       0.5989      Y      -0.0000      Z      -0.3512
       Tot       0.6943
    Quadrupole Moments (Debye-Ang)
        XX    -154.4231     XY      -0.0000     YY    -164.3859
        XZ      -0.7447     YZ      -0.0000     ZZ    -157.1021
    Octopole Moments (Debye-Ang^2)
       XXX    -791.7828    XXY      -0.0000    XYY    -285.6560
       YYY      -0.0000    XXZ     -55.7904    XYZ      -0.0000
       YYZ     -64.4721    XZZ    -266.6373    YZZ      -0.0000
       ZZZ    -206.1845
    Hexadecapole Moments (Debye-Ang^3)
      XXXX   -7181.7048   XXXY      -0.0000   XXYY   -1343.3007
      XYYY       0.0000   YYYY    -214.0396   XXXZ    -305.8799
      XXYZ      -0.0000   XYYZ    -112.7848   YYYZ      -0.0000
      XXZZ   -1953.1315   XYZZ      -0.0000   YYZZ    -873.9832
      XZZZ    -335.7485   YZZZ      -0.0000   ZZZZ   -4685.2532
 -----------------------------------------------------------------
 Calculating analytic gradient of the SCF energy
 Gradient of SCF Energy
            1           2           3           4           5           6
    1  -0.0000656   0.0000010   0.0000514  -0.0000023  -0.0000096   0.0000045
    2   0.0000000  -0.0000000   0.0000000   0.0000000  -0.0000000   0.0000000
    3  -0.0000384   0.0000079   0.0000620  -0.0000338  -0.0000185   0.0000170
            7           8           9          10          11          12
    1   0.0000143  -0.0000358   0.0000507   0.0000575  -0.0000008  -0.0000654
    2  -0.0000000   0.0000000  -0.0000000   0.0000000  -0.0000000  -0.0000000
    3   0.0000009   0.0000682   0.0000046  -0.0000442   0.0000102  -0.0000359
 Max gradient component =       6.815E-05
 RMS gradient           =       3.067E-05
 Gradient time:  CPU 87.49 s  wall 21.99 s
 Geometry Optimization Parameters
   NAtoms,    NIC,     NZ,  NCons,   NDum,   NFix, NCnnct, MaxDiis
       12      78      12       0       0       0       0       0

 Cartesian Hessian Update
 Hessian updated using BFGS update


** GEOMETRY OPTIMIZATION IN DELOCALIZED INTERNAL COORDINATES **
   Searching for a Minimum

   Optimization Cycle:   7

                       Coordinates (Angstroms)
     ATOM                X               Y               Z
      1  C        -0.0015427776    0.0000000000   -0.0043392737
      2  C        -0.0040372344    0.0000000000    1.3970898184
      3  C         1.2117127536    0.0000000000    2.0938695276
      4  C         2.4321331355    0.0000000000    1.3974101549
      5  C         2.4311008201    0.0000000000   -0.0091157323
      6  C         1.2112648917    0.0000000000   -0.7131955399
      7  Cl       -1.5229145478    0.0000000000   -0.8475920688
      8  Br       -1.6491788775    0.0000000000    2.3480431923
      9  Cl        1.1821146690    0.0000000000    3.8330666980
     10  I         4.2465274285    0.0000000000    2.5301326939
     11  I         4.2838742059    0.0000000000   -1.0826997737
     12  I         1.1474152145    0.0000000000   -2.8467596968
   Point Group: c1    Number of degrees of freedom:    30


   Energy is -24481.791737443

 Hessian updated using BFGS update

 19 Hessian modes will be used to form the next step
  Hessian Eigenvalues:
     0.116990    0.124628    0.130989    0.178172    0.206840    0.249689
     0.249951    0.250001    0.280946    0.308756    0.334825    0.402501
     0.424817    0.436941    0.448598    0.464555    0.515403    0.573624
     0.676609

 Minimum search - taking simple RFO step
 Searching for Lamda that Minimizes Along All modes
 Value Taken    Lamda =   0.00000000
 Step Taken.  Stepsize is  0.000750

                             Maximum     Tolerance    Cnvgd?
         Gradient           0.000173      0.000300     YES
         Displacement       0.000387      0.001200     YES
         Energy change     -0.000000      0.000001     YES


                       Distance Matrix (Angstroms)
             C (  1)   C (  2)   C (  3)   C (  4)   C (  5)   C (  6)
   C (  2)  1.401431
   C (  3)  2.423730  1.401267
   C (  4)  2.808501  2.436170  1.405162
   C (  5)  2.432648  2.811994  2.430937  1.406526
   C (  6)  1.404770  2.435213  2.807065  2.438273  1.408449
   Cl(  7)  1.739439  2.710274  4.016265  4.547795  4.041940  2.737481
   Br(  8)  2.872004  1.900211  2.872160  4.190562  4.712205  4.189668
   Cl(  9)  4.015810  2.709417  1.739449  2.737694  4.040091  4.546356
   I ( 10)  4.946681  4.398987  3.066011  2.138945  3.121467  4.442071
   I ( 11)  4.419011  4.953336  4.419137  3.095140  2.141343  3.094747
   I ( 12)  3.065854  4.397283  4.941048  4.434352  3.114494  2.134519
             Cl(  7)   Br(  8)   Cl(  9)   I ( 10)   I ( 11)
   Br(  8)  3.198129
   Cl(  9)  5.406084  3.197111
   I ( 10)  6.685468  5.898518  3.329904
   I ( 11)  5.811546  6.853548  5.812544  3.613025
   I ( 12)  3.335766  5.899739  6.679917  6.206083  3.598511

 Final energy is   -24481.791737442756     


 ******************************
 **  OPTIMIZATION CONVERGED  **
 ******************************

                       Coordinates (Angstroms)
     ATOM                X               Y               Z
      1  C        -0.0015427776    0.0000000000   -0.0043392737
      2  C        -0.0040372344    0.0000000000    1.3970898184
      3  C         1.2117127536    0.0000000000    2.0938695276
      4  C         2.4321331355    0.0000000000    1.3974101549
      5  C         2.4311008201    0.0000000000   -0.0091157323
      6  C         1.2112648917    0.0000000000   -0.7131955399
      7  Cl       -1.5229145478    0.0000000000   -0.8475920688
      8  Br       -1.6491788775    0.0000000000    2.3480431923
      9  Cl        1.1821146690    0.0000000000    3.8330666980
     10  I         4.2465274285    0.0000000000    2.5301326939
     11  I         4.2838742059    0.0000000000   -1.0826997737
     12  I         1.1474152145    0.0000000000   -2.8467596968

Z-matrix Print:
$molecule
0 1
I 
C  1 2.141343
C  2 1.406526 1 120.047968
C  3 1.405162 2 119.670128 1 -180.000000 0
C  4 1.401267 3 120.469614 2 -0.000000 0
C  5 1.401431 4 119.716224 3 -0.000000 0
C  6 1.404770 5 120.407219 4 -0.000000 0
Cl 6 1.739439 5 118.896365 4 -180.000000 0
Cl 4 1.739449 3 120.687159 2 -180.000000 0
Br 5 1.900211 4 120.152276 3 -180.000000 0
I  7 2.134519 6 118.591097 5 -180.000000 0
I  3 2.138945 2 122.018498 1 -0.000000 0
$end


 --------------------------------------------------------------

                    Orbital Energies (a.u.)
 --------------------------------------------------------------

 Alpha MOs
 -- Occupied --
**************************-482.8570-176.3197-176.3196-176.3195-165.7235
********-165.7234-165.7213-165.7212-165.7211-165.7211-165.7210-165.7209
********-101.5825 -62.5098 -56.3306 -56.3264 -56.3260 -35.8161 -35.8160
-35.8160 -31.3096 -31.3096 -31.3094 -31.3033 -31.3032 -31.3032 -31.3028
-31.3027 -31.3027 -22.9600 -22.9599 -22.9598 -22.9586 -22.9585 -22.9584
-22.9583 -22.9582 -22.9581 -22.9539 -22.9539 -22.9537 -22.9537 -22.9537
-22.9537 -10.2889 -10.2889 -10.2802 -10.2747 -10.2725 -10.2725  -9.4975
 -9.4974  -8.7187  -7.2624  -7.2622  -7.2524  -7.2523  -7.2514  -7.2513
 -6.5510  -6.5371  -6.5360  -6.3655  -6.3654  -6.3654  -4.7785  -4.7785
 -4.7783  -4.7632  -4.7631  -4.7631  -4.7622  -4.7622  -4.7621  -2.6617
 -2.6581  -2.6572  -2.6461  -2.6460  -2.0442  -2.0440  -2.0439  -2.0397
 -2.0396  -2.0396  -2.0390  -2.0389  -2.0388  -2.0257  -2.0257  -2.0256
 -2.0255  -2.0255  -2.0253  -0.9558  -0.9121  -0.8722  -0.8418  -0.7870
 -0.7728  -0.6929  -0.6833  -0.6707  -0.6084  -0.6083  -0.5512  -0.5162
 -0.4639  -0.4614  -0.4555  -0.4292  -0.4009  -0.3856  -0.3842  -0.3802
 -0.3580  -0.3546  -0.3426  -0.3213  -0.3199  -0.3022  -0.2997  -0.2865
 -0.2825  -0.2621  -0.2619  -0.2464
 -- Virtual --
 -0.1125  -0.0707  -0.0692  -0.0558  -0.0504  -0.0297  -0.0013   0.0105
  0.0149   0.0292   0.0388   0.0456   0.0533   0.0644   0.0655   0.0715
  0.0741   0.0780   0.0831   0.0853   0.0918   0.0997   0.1002   0.1045
  0.1143   0.1210   0.1260   0.1370   0.1481   0.1555   0.1606   0.1614
  0.1668   0.1717   0.1783   0.1810   0.1829   0.1942   0.2062   0.2077
  0.2081   0.2178   0.2183   0.2240   0.2267   0.2347   0.2489   0.2665
  0.2693   0.2813   0.2850   0.2870   0.2907   0.3004   0.3554   0.3587
  0.3742   0.3775   0.3810   0.3863   0.3979   0.3994   0.4012   0.4178
  0.4204   0.4295   0.4334   0.4379   0.4427   0.4460   0.4521   0.4727
  0.4786   0.4842   0.4952   0.4960   0.5037   0.5061   0.5120   0.5260
  0.5383   0.5400   0.5429   0.5557   0.5732   0.5765   0.5769   0.5869
  0.5949   0.6024   0.6164   0.6224   0.6671   0.6863   0.7050   0.7099
  0.7150   0.7343   0.7460   0.7571   0.7611   0.7751   0.7956   0.8246
  0.8307   0.8385   0.8429   0.8485   0.8493   0.8597   0.8874   0.9012
  0.9165   0.9416   0.9423   0.9427   0.9429   0.9762   1.0379   1.0491
  1.0605   1.0698   1.1140   1.1537   1.1756   1.1797   1.2219   1.2221
  1.2367   1.2404   1.2813   1.3242   1.3306   1.3571   1.3605   1.3728
  1.3816   1.3949   1.4518   1.4556   1.4666   1.4728   1.4847   1.5345
  1.5709   1.5835   1.5988   1.7241   1.7297   1.7665   1.7738   1.8178
  1.8196   1.8436   1.8438   1.9101   2.0104   2.0137   2.0449   2.1246
  2.1600   2.2059   2.2241   2.2430   2.2505   2.2625   2.2709   2.2951
  2.2973   2.4125   2.4535   2.4850   2.5507   2.5534   2.5670   2.7027
  2.7123   2.8081   2.8215   2.8258   2.8656   2.9578   3.0388   3.0561
  3.0591   3.1661   3.1918   3.3920   3.4112   3.6232   3.8043   3.8394
  3.9419   3.9610   3.9674   3.9770   3.9874   3.9885   4.0154   4.0196
  4.0294   4.0534   4.0656   4.0813   4.0863   4.1496   4.1899   4.2351
  4.2374   4.2835   4.3231   4.3873   4.4093   4.4593   4.5811   4.7862
  5.9900   6.0137   6.0480   6.0490   6.0784   6.1208   6.1340   6.1705
  6.2078   6.7444   7.5538   7.6589   7.7363   9.7462   9.7885  23.1724
 23.7516  23.7616  23.9040  23.9159  23.9869  25.8068  25.8259  26.1616
 26.1894  26.5956  26.6155  27.8309  27.8875  27.9735  28.3323  28.3501
 28.3764  28.3825  28.3845  28.4268  28.4283  28.4389  28.4420  28.5215
 28.5286  28.5305  28.5385  28.5398  28.5503  28.5550  28.5624  28.5716
 28.5895  28.6178  28.6402  28.6793  28.7208  28.7720  47.9985 127.8762
127.8896 127.9096 127.9181 127.9312 127.9545 127.9576 127.9764 127.9980
151.6297 151.6792 151.7540 215.7355 215.7853 289.7504 289.8551 289.9621
********1901.79131901.84321901.9213
 --------------------------------------------------------------

          Ground-State Mulliken Net Atomic Charges

     Atom                 Charge (a.u.)
  ----------------------------------------
      1 C                    -0.079544
      2 C                    -0.394460
      3 C                    -0.082183
      4 C                    -0.117696
      5 C                    -0.425209
      6 C                    -0.120000
      7 Cl                    0.556049
      8 Br                   -0.222176
      9 Cl                    0.554457
     10 I                     0.113140
     11 I                     0.105896
     12 I                     0.111725
  ----------------------------------------
  Sum of atomic charges =     0.000000

 -----------------------------------------------------------------
                    Cartesian Multipole Moments
 -----------------------------------------------------------------
    Charge (ESU x 10^10)
                -0.0000
    Dipole Moment (Debye)
         X       0.5989      Y      -0.0000      Z      -0.3512
       Tot       0.6943
    Quadrupole Moments (Debye-Ang)
        XX    -154.4231     XY      -0.0000     YY    -164.3859
        XZ      -0.7447     YZ      -0.0000     ZZ    -157.1021
    Octopole Moments (Debye-Ang^2)
       XXX    -791.7828    XXY      -0.0000    XYY    -285.6560
       YYY      -0.0000    XXZ     -55.7904    XYZ      -0.0000
       YYZ     -64.4721    XZZ    -266.6373    YZZ      -0.0000
       ZZZ    -206.1845
    Hexadecapole Moments (Debye-Ang^3)
      XXXX   -7181.7048   XXXY      -0.0000   XXYY   -1343.3007
      XYYY       0.0000   YYYY    -214.0396   XXXZ    -305.8799
      XXYZ      -0.0000   XYYZ    -112.7848   YYYZ      -0.0000
      XXZZ   -1953.1315   XYZZ      -0.0000   YYZZ    -873.9832
      XZZZ    -335.7485   YZZZ      -0.0000   ZZZZ   -4685.2532
 -----------------------------------------------------------------
Archival summary:
1\1\garfield\OPT\ProcedureUnspecified\BasisUnspecified\3r1l26\taweetha\SatNov3014:30:552019SatNov3014:30:552019\0\\#,OPT,ProcedureUnspecified,BasisUnspecified,\\0,1\I\C,1,2.14134\C,2,1.40653,1,120.048\C,3,1.40516,2,119.67,1,-180,0\C,4,1.40127,3,120.47,2,-0,0\C,5,1.40143,4,119.716,3,-0,0\C,6,1.40477,5,120.407,4,-0,0\Cl,6,1.73944,5,118.896,4,-180,0\Cl,4,1.73945,3,120.687,2,-180,0\Br,5,1.90021,4,120.152,3,-180,0\I,7,2.13452,6,118.591,5,-180,0\I,3,2.13895,2,122.018,1,-0,0\\\@

 Total job time:  538.31s(wall), 2041.55s(cpu) 
 Sat Nov 30 14:30:55 2019

        *************************************************************
        *                                                           *
        *  Thank you very much for using Q-Chem.  Have a nice day.  *
        *                                                           *
        *************************************************************


 
User input: 2 of 2 
 
                  Welcome to Q-Chem
     A Quantum Leap Into The Future Of Chemistry


 Q-Chem 5.2 (devel), Q-Chem, Inc., Pleasanton, CA (2019)

 Yihan Shao,  Zhengting Gan,  E. Epifanovsky,  A. T. B. Gilbert,  M. Wormit,  
 J. Kussmann,  A. W. Lange,  A. Behn,  Jia Deng,  Xintian Feng,  D. Ghosh,  
 M. Goldey,  P. R. Horn,  L. D. Jacobson,  I. Kaliman,  T. Kus,  A. Landau,  
 Jie Liu,  E. I. Proynov,  R. M. Richard,  R. P. Steele,  E. J. Sundstrom,  
 H. L. Woodcock III,  P. M. Zimmerman,  D. Zuev,  B. Albrecht,  E. Alguire,  
 S. A. Baeppler,  D. Barton,  Z. Benda,  Y. A. Bernard,  E. J. Berquist,  
 K. B. Bravaya,  H. Burton,  D. Casanova,  Chun-Min Chang,  Yunqing Chen,  
 A. Chien,  K. D. Closser,  M. P. Coons,  S. Coriani,  S. Dasgupta,  
 A. L. Dempwolff,  M. Diedenhofen,  Hainam Do,  R. G. Edgar,  Po-Tung Fang,  
 S. Faraji,  S. Fatehi,  Qingguo Feng,  K. D. Fenk,  J. Fosso-Tande,  
 J. Gayvert,  Qinghui Ge,  A. Ghysels,  G. Gidofalvi,  J. Gomes,  
 J. Gonthier,  A. Gunina,  D. Hait,  M. W. D. Hanson-Heine,  
 P. H. P. Harbach,  A. W. Hauser,  M. F. Herbst,  J. E. Herr,  
 E. G. Hohenstein,  Z. C. Holden,  Kerwin Hui,  B. C. Huynh,  T.-C. Jagau,  
 Hyunjun Ji,  B. Kaduk,  K. Khistyaev,  Jaehoon Kim,  P. Klunzinger,  K. Koh,  
 D. Kosenkov,  L. Koulias,  T. Kowalczyk,  C. M. Krauter,  A. Kunitsa,  
 Ka Un Lao,  A. Laurent,  K. V. Lawler,  Joonho Lee,  D. Lefrancois,  
 S. Lehtola,  D. S. Levine,  Yi-Pei Li,  You-Sheng Lin,  Fenglai Liu,  
 E. Livshits,  A. Luenser,  P. Manohar,  E. Mansoor,  S. F. Manzer,  
 Shan-Ping Mao,  Yuezhi Mao,  N. Mardirossian,  A. V. Marenich,  
 T. Markovich,  L. A. Martinez-Martinez,  S. A. Maurer,  N. J. Mayhall,  
 S. C. McKenzie,  J.-M. Mewes,  P. Morgante,  A. F. Morrison,  
 J. W. Mullinax,  K. Nanda,  T. S. Nguyen-Beck,  R. Olivares-Amaya,  
 J. A. Parkhill,  Zheng Pei,  T. M. Perrine,  F. Plasser,  P. Pokhilko,  
 S. Prager,  A. Prociuk,  E. Ramos,  D. R. Rehn,  F. Rob,  M. Scheurer,  
 M. Schneider,  N. Sergueev,  S. M. Sharada,  S. Sharma,  D. W. Small,  
 T. Stauch,  T. Stein,  Yu-Chuan Su,  A. J. W. Thom,  A. Tkatchenko,  
 T. Tsuchimochi,  N. M. Tubman,  L. Vogt,  M. L. Vidal,  O. Vydrov,  
 M. A. Watson,  J. Wenzel,  M. de Wergifosse,  T. A. Wesolowski,  A. White,  
 J. Witte,  A. Yamada,  Jun Yang,  K. Yao,  S. Yeganeh,  S. R. Yost,  
 Zhi-Qiang You,  A. Zech,  Igor Ying Zhang,  Xing Zhang,  Yan Zhao,  
 Ying Zhu,  B. R. Brooks,  G. K. L. Chan,  C. J. Cramer,  M. S. Gordon,  
 W. J. Hehre,  A. Klamt,  M. W. Schmidt,  C. D. Sherrill,  D. G. Truhlar,  
 A. Aspuru-Guzik,  R. Baer,  A. T. Bell,  N. A. Besley,  Jeng-Da Chai,  
 A. E. DePrince, III,  R. A. DiStasio Jr.,  A. Dreuw,  B. D. Dunietz,  
 T. R. Furlani,  Chao-Ping Hsu,  Yousung Jung,  Jing Kong,  D. S. Lambrecht,  
 WanZhen Liang,  C. Ochsenfeld,  V. A. Rassolov,  L. V. Slipchenko,  
 J. E. Subotnik,  T. Van Voorhis,  J. M. Herbert,  A. I. Krylov,  
 P. M. W. Gill,  M. Head-Gordon

 Contributors to earlier versions of Q-Chem not listed above: 
 R. D. Adamson,  B. Austin,  J. Baker,  G. J. O. Beran,  K. Brandhorst,  
 S. T. Brown,  E. F. C. Byrd,  A. K. Chakraborty,  C.-L. Cheng,  
 Siu Hung Chien,  D. M. Chipman,  D. L. Crittenden,  H. Dachsel,  
 R. J. Doerksen,  A. D. Dutoi,  L. Fusti-Molnar,  W. A. Goddard III,  
 A. Golubeva-Zadorozhnaya,  S. R. Gwaltney,  G. Hawkins,  A. Heyden,  
 S. Hirata,  G. Kedziora,  F. J. Keil,  C. Kelley,  Jihan Kim,  R. A. King,  
 R. Z. Khaliullin,  P. P. Korambath,  W. Kurlancheek,  A. M. Lee,  M. S. Lee,  
 S. V. Levchenko,  Ching Yeh Lin,  D. Liotard,  R. C. Lochan,  I. Lotan,  
 P. E. Maslen,  N. Nair,  D. P. O'Neill,  D. Neuhauser,  E. Neuscamman,  
 C. M. Oana,  R. Olson,  B. Peters,  R. Peverati,  P. A. Pieniazek,  
 Y. M. Rhee,  J. Ritchie,  M. A. Rohrdanz,  E. Rosta,  N. J. Russ,  
 H. F. Schaefer III,  N. E. Schultz,  N. Shenvi,  A. C. Simmonett,  A. Sodt,  
 D. Stuck,  K. S. Thanthiriwatte,  V. Vanovschi,  Tao Wang,  A. Warshel,  
 C. F. Williams,  Q. Wu,  X. Xu,  W. Zhang

 Please cite Q-Chem as follows:
 Y. Shao et al., Mol. Phys. 113, 184-215 (2015)
 DOI: 10.1080/00268976.2014.952696

 Q-Chem 5.2.1 for Intel X86 EM64T Linux

 Parts of Q-Chem use Armadillo 8.300.2 (Tropical Shenanigans).
 http://arma.sourceforge.net/

 Q-Chem begins on Sat Nov 30 14:30:55 2019  

Host: 
0

     Scratch files written to /scratch/taweetham/qchem29570//
NAlpha2: 264
NElect   264
Mult     1
The previous job contains 0 fragments, simply inherited here

Checking the input file for inconsistencies... 	...done.

--------------------------------------------------------------
User input:
--------------------------------------------------------------

$MOLECULE
READ
$END

$REM
   JOB_TYPE 	FREQUENCY
   BASIS 	6-311++G**
   METHOD	B3LYP	
$END


--------------------------------------------------------------
 ----------------------------------------------------------------
             Standard Nuclear Orientation (Angstroms)
    I     Atom           X                Y                Z
 ----------------------------------------------------------------
    1      C       1.4172961295    -1.2605619487    -0.0000000000
    2      C       2.1597852165    -0.0719831005     0.0000000000
    3      C       1.4956479671     1.1619017038     0.0000000000
    4      C       0.0915008905     1.2153110075     0.0000000000
    5      C      -0.6506863800     0.0205414930    -0.0000000000
    6      C       0.0130634540    -1.2217001202    -0.0000000000
    7      Cl      2.2635431224    -2.7802702650    -0.0000000000
    8      Br      4.0589943909    -0.1336909358     0.0000000000
    9      Cl      2.4395915955     2.6229469702     0.0000000000
   10      I      -0.8506135831     3.1355993503     0.0000000000
   11      I      -2.7909727001     0.0878198770    -0.0000000000
   12      I      -1.0598804631    -3.0669546131    -0.0000000000
 ----------------------------------------------------------------
 Molecular Point Group                 Cs    NOp =  2
 Largest Abelian Subgroup              Cs    NOp =  2
 Nuclear Repulsion Energy =        3831.12234165 hartrees
 There are      132 alpha and      132 beta electrons
 Requested basis set is 6-311++G(d,p)
 There are 153 shells and 426 basis functions

 Total QAlloc Memory Limit   2000 MB
 Mega-Array Size       188 MB
 MEM_STATIC part       192 MB

                       Distance Matrix (Angstroms)
             C (  1)   C (  2)   C (  3)   C (  4)   C (  5)   C (  6)
   C (  2)  1.401431
   C (  3)  2.423730  1.401267
   C (  4)  2.808501  2.436170  1.405162
   C (  5)  2.432648  2.811994  2.430937  1.406526
   C (  6)  1.404770  2.435213  2.807065  2.438273  1.408449
   Cl(  7)  1.739439  2.710274  4.016265  4.547795  4.041940  2.737481
   Br(  8)  2.872004  1.900211  2.872160  4.190562  4.712205  4.189668
   Cl(  9)  4.015810  2.709417  1.739449  2.737694  4.040091  4.546356
   I ( 10)  4.946681  4.398987  3.066011  2.138945  3.121467  4.442071
   I ( 11)  4.419011  4.953336  4.419137  3.095140  2.141343  3.094747
   I ( 12)  3.065854  4.397283  4.941048  4.434352  3.114494  2.134519
             Cl(  7)   Br(  8)   Cl(  9)   I ( 10)   I ( 11)
   Br(  8)  3.198129
   Cl(  9)  5.406084  3.197111
   I ( 10)  6.685468  5.898518  3.329904
   I ( 11)  5.811546  6.853548  5.812544  3.613025
   I ( 12)  3.335766  5.899739  6.679917  6.206083  3.598511

 A cutoff of  1.0D-11 yielded   6981 shell pairs
 There are     60694 function pairs (     67606 Cartesian)
 Smallest overlap matrix eigenvalue = 4.47E-07

 Q-Chem warning in module stvman/mkSTV.C, line 318:

 Overlap eigenvalue is smaller than square root of threshold
 Use THRESH >= 12 to get rid of this warning

 Linear dependence detected in AO basis
 Tighter screening thresholds may be required for diffuse basis sets
 Use S2THRESH > 14 and THRESH = 14 in case of SCF convergence issues
 Number of orthogonalized atomic orbitals = 424
 Maximum deviation from orthogonality = 2.118E-10
 Guess from superposition of atomic densities
 Warning:  Energy on first SCF cycle will be non-variational
 SAD guess density has 264.000000 electrons

 -----------------------------------------------------------------------
  General SCF calculation program by
  Eric Jon Sundstrom, Paul Horn, Yuezhi Mao, Dmitri Zuev, Alec White,
  David Stuck, Shaama M.S., Shane Yost, Joonho Lee, David Small,
  Daniel Levine, Susi Lehtola, Hugh Burton, Evgeny Epifanovsky,
  Bang C. Huynh
 -----------------------------------------------------------------------
 Exchange:     0.2000 Hartree-Fock + 0.0800 Slater + 0.7200 B88
 Correlation:  0.1900 VWN1RPA + 0.8100 LYP
 Using SG-1 standard quadrature grid
 using 4 threads for integral computing
 -------------------------------------------------------
 OpenMP Integral computing Module                
 Release: version 2.0, May 2017, Q-Chem Inc. Pleasanton 
 -------------------------------------------------------
 A restricted SCF calculation will be
 performed using DIIS
 SCF converges when DIIS error is below 1.0e-08
 ---------------------------------------
  Cycle       Energy         DIIS error
 ---------------------------------------
    1  -24484.0440909829      2.71e-02  
    2  -24481.7484144521      1.66e-03  
    3  -24481.6710668738      2.39e-03  
    4  -24481.7732770883      8.25e-04  
    5  -24481.7908642779      1.51e-04  
    6  -24481.7910476265      1.08e-04  
    7  -24481.7913216468      1.85e-05  
    8  -24481.7913280830      5.06e-06  
    9  -24481.7913285130      1.64e-06  
   10  -24481.7913285630      5.44e-07  
   11  -24481.7913285684      1.01e-07  
   12  -24481.7913285694      5.85e-08  
   13  -24481.7913285700      2.68e-08  
   14  -24481.7913285699      5.63e-09  Convergence criterion met
 ---------------------------------------
 SCF time:   CPU 274.99s  wall 73.00s 
 SCF   energy in the final basis set =   -24481.7913285699
 Total energy in the final basis set =   -24481.7913285699

 --------------------------------------------------------------
             Orbital Energies (a.u.) and Symmetries
 --------------------------------------------------------------

 Alpha MOs, Restricted
 -- Occupied --                  
*******-1165.89-1165.89 -482.86 -176.32 -176.32 -176.32 -165.72
  1 A'    2 A'    3 A'    4 A'    5 A'    6 A'    7 A'    8 A'                 
-165.72 -165.72 -165.72 -165.72 -165.72 -165.72 -165.72 -165.72
  9 A'   10 A'    1 A"    2 A"    3 A"   11 A'   12 A'   13 A'                 
-101.58 -101.58  -62.51  -56.33  -56.33  -56.33  -35.82  -35.82
 14 A'   15 A'   16 A'   17 A'    4 A"   18 A'   19 A'   20 A'                 
-35.816 -31.310 -31.310 -31.309 -31.303 -31.303 -31.303 -31.303
 21 A'   22 A'   23 A'   24 A'    5 A"    6 A"    7 A"   25 A'                 
-31.303 -31.303 -22.960 -22.960 -22.960 -22.959 -22.959 -22.958
 26 A'   27 A'   28 A'   29 A'   30 A'    8 A"    9 A"   10 A"                 
-22.958 -22.958 -22.958 -22.954 -22.954 -22.954 -22.954 -22.954
 31 A'   32 A'   33 A'   34 A'   11 A"   35 A'   12 A"   13 A"                 
-22.954 -10.289 -10.289 -10.280 -10.275 -10.272 -10.272  -9.497
 36 A'   37 A'   38 A'   39 A'   40 A'   41 A'   42 A'   43 A'                 
 -9.497  -8.719  -7.262  -7.262  -7.252  -7.252  -7.251  -7.251
 44 A'   45 A'   46 A'   47 A'   14 A"   15 A"   48 A'   49 A'                 
 -6.551  -6.537  -6.536  -6.365  -6.365  -6.365  -4.778  -4.778
 50 A'   16 A"   51 A'   52 A'   53 A'   54 A'   55 A'   56 A'                 
 -4.778  -4.763  -4.763  -4.763  -4.762  -4.762  -4.762  -2.662
 57 A'   17 A"   18 A"   19 A"   58 A'   59 A'   60 A'   61 A'                 
 -2.658  -2.657  -2.646  -2.646  -2.044  -2.044  -2.044  -2.040
 20 A"   62 A'   21 A"   63 A'   64 A'   65 A'   66 A'   22 A"                 
 -2.039  -2.039  -2.039  -2.039  -2.039  -2.026  -2.026  -2.026
 23 A"   24 A"   67 A'   68 A'   69 A'   70 A'   25 A"   71 A'                 
 -2.025  -2.025  -2.025  -0.956  -0.912  -0.872  -0.842  -0.787
 26 A"   72 A'   27 A"   73 A'   74 A'   75 A'   76 A'   77 A'                 
 -0.773  -0.693  -0.683  -0.671  -0.608  -0.608  -0.551  -0.516
 78 A'   79 A'   80 A'   81 A'   82 A'   83 A'   84 A'   85 A'                 
 -0.464  -0.461  -0.456  -0.429  -0.401  -0.386  -0.384  -0.380
 28 A"   86 A'   87 A'   88 A'   29 A"   89 A'   90 A'   30 A"                 
 -0.358  -0.355  -0.343  -0.321  -0.320  -0.302  -0.300  -0.286
 91 A'   92 A'   31 A"   93 A'   32 A"   33 A"   94 A'   34 A"                 
 -0.283  -0.262  -0.262  -0.246
 95 A'   35 A"   36 A"   96 A'                                                 
 -- Virtual --                   
 -0.112  -0.071  -0.069  -0.056  -0.050  -0.030  -0.001   0.010
 97 A'   37 A"   38 A"   98 A'   99 A'  100 A'  101 A'  102 A'                 
  0.015   0.029   0.039   0.046   0.053   0.064   0.065   0.071
103 A'  104 A'  105 A'   39 A"  106 A'   40 A"  107 A'  108 A'                 
  0.074   0.078   0.083   0.085   0.092   0.100   0.100   0.105
 41 A"   42 A"  109 A'  110 A'  111 A'  112 A'   43 A"  113 A'                 
  0.114   0.121   0.126   0.137   0.148   0.156   0.161   0.161
 44 A"  114 A'   45 A"  115 A'  116 A'   46 A"  117 A'   47 A"                 
  0.167   0.172   0.178   0.181   0.183   0.194   0.206   0.208
118 A'  119 A'  120 A'  121 A'  122 A'  123 A'   48 A"  124 A'                 
  0.209   0.218   0.218   0.224   0.227   0.235   0.249   0.267
125 A'  126 A'  127 A'  128 A'  129 A'   49 A"   50 A"  130 A'                 
  0.269   0.281   0.285   0.286   0.291   0.300   0.355   0.359
131 A'  132 A'   51 A"  133 A'  134 A'  135 A'  136 A'  137 A'                 
  0.374   0.377   0.381   0.386   0.398   0.399   0.401   0.418
138 A'   52 A"  139 A'   53 A"  140 A'   54 A"   55 A"  141 A'                 
  0.420   0.429   0.433   0.438   0.443   0.446   0.452   0.473
142 A'   56 A"   57 A"  143 A'  144 A'  145 A'   58 A"   59 A"                 
  0.478   0.484   0.495   0.496   0.503   0.506   0.512   0.526
146 A'  147 A'   60 A"  148 A'  149 A'   61 A"  150 A'  151 A'                 
  0.538   0.540   0.543   0.555   0.573   0.576   0.577   0.587
152 A'  153 A'   62 A"   63 A"  154 A'   64 A"  155 A'  156 A'                 
  0.595   0.602   0.616   0.623   0.667   0.686   0.705   0.710
 65 A"  157 A'  158 A'   66 A"   67 A"  159 A'  160 A'   68 A"                 
  0.715   0.734   0.746   0.757   0.761   0.775   0.796   0.825
161 A'  162 A'  163 A'  164 A'  165 A'  166 A'  167 A'   69 A"                 
  0.831   0.839   0.843   0.849   0.849   0.860   0.887   0.901
168 A'   70 A"  169 A'   71 A"  170 A'  171 A'  172 A'  173 A'                 
  0.917   0.942   0.942   0.943   0.943   0.976   1.038   1.049
174 A'   72 A"   73 A"  175 A'  176 A'  177 A'  178 A'  179 A'                 
  1.060   1.070   1.114   1.154   1.176   1.180   1.222   1.222
180 A'  181 A'   74 A"  182 A'  183 A'   75 A"  184 A'   76 A"                 
  1.237   1.240   1.281   1.324   1.331   1.357   1.360   1.373
185 A'   77 A"   78 A"  186 A'   79 A"   80 A"  187 A'  188 A'                 
  1.381   1.395   1.452   1.456   1.467   1.473   1.485   1.534
 81 A"  189 A'  190 A'  191 A'  192 A'  193 A'  194 A'  195 A'                 
  1.571   1.584   1.599   1.724   1.730   1.767   1.774   1.818
196 A'  197 A'  198 A'   82 A"   83 A"  199 A'  200 A'  201 A'                 
  1.820   1.844   1.844   1.910   2.010   2.014   2.045   2.124
202 A'   84 A"   85 A"   86 A"  203 A'   87 A"  204 A'  205 A'                 
  2.160   2.206   2.224   2.243   2.251   2.262   2.271   2.295
206 A'  207 A'  208 A'   88 A"   89 A"   90 A"  209 A'  210 A'                 
  2.297   2.413   2.454   2.485   2.551   2.553   2.567   2.703
211 A'  212 A'  213 A'  214 A'  215 A'  216 A'   91 A"   92 A"                 
  2.712   2.808   2.822   2.826   2.866   2.958   3.039   3.056
 93 A"  217 A'   94 A"   95 A"  218 A'  219 A'   96 A"  220 A'                 
  3.059   3.166   3.192   3.392   3.411   3.623   3.804   3.839
221 A'  222 A'  223 A'  224 A'  225 A'  226 A'  227 A'  228 A'                 
  3.942   3.961   3.968   3.977   3.987   3.989   4.016   4.020
 97 A"   98 A"   99 A"  229 A'  100 A"  101 A"  102 A"  230 A'                 
  4.029   4.053   4.065   4.081   4.086   4.149   4.190   4.235
231 A'  103 A"  232 A'  104 A"  233 A'  234 A'  235 A'  236 A'                 
  4.237   4.283   4.323   4.387   4.409   4.459   4.581   4.786
237 A'  238 A'  239 A'  240 A'  241 A'  242 A'  243 A'  244 A'                 
  5.990   6.014   6.048   6.049   6.079   6.121   6.134   6.171
105 A"  106 A"  107 A"  245 A'  246 A'  247 A'  248 A'  249 A'                 
  6.208   6.745   7.554   7.660   7.737   9.746   9.788  23.172
250 A'  251 A'  108 A"  252 A'  253 A'  254 A'  255 A'  256 A'                 
 23.752  23.762  23.904  23.916  23.987  25.807  25.826  26.162
257 A'  258 A'  259 A'  260 A'  261 A'  109 A"  110 A"  262 A'                 
 26.189  26.595  26.615  27.831  27.888  27.974  28.332  28.350
263 A'  264 A'  265 A'  266 A'  267 A'  268 A'  111 A"  112 A"                 
 28.376  28.383  28.384  28.427  28.428  28.439  28.442  28.522
113 A"  269 A'  270 A'  271 A'  272 A'  273 A'  274 A'  114 A"                 
 28.529  28.531  28.539  28.540  28.550  28.555  28.562  28.572
115 A"  116 A"  117 A"  275 A'  118 A"  276 A'  277 A'  119 A"                 
 28.590  28.618  28.640  28.679  28.721  28.772  47.999 127.876
278 A'  279 A'  280 A'  281 A'  282 A'  283 A'  284 A'  120 A"                 
127.890 127.910 127.918 127.931 127.955 127.958 127.976 127.998
121 A"  122 A"  285 A'  286 A'  287 A'  288 A'  289 A'  290 A'                 
151.630 151.679 151.754 215.735 215.785 289.751 289.855 289.962
291 A'  292 A'  293 A'  294 A'  295 A'  123 A"  296 A'  297 A'                 
*******1901.7911901.8431901.921
298 A'  299 A'  300 A'  301 A'                                                 

 Beta MOs, Restricted
 -- Occupied --                  
*******-1165.89-1165.89 -482.86 -176.32 -176.32 -176.32 -165.72
  1 A'    2 A'    3 A'    4 A'    5 A'    6 A'    7 A'    8 A'                 
-165.72 -165.72 -165.72 -165.72 -165.72 -165.72 -165.72 -165.72
  9 A'   10 A'    1 A"    2 A"    3 A"   11 A'   12 A'   13 A'                 
-101.58 -101.58  -62.51  -56.33  -56.33  -56.33  -35.82  -35.82
 14 A'   15 A'   16 A'   17 A'    4 A"   18 A'   19 A'   20 A'                 
-35.816 -31.310 -31.310 -31.309 -31.303 -31.303 -31.303 -31.303
 21 A'   22 A'   23 A'   24 A'    5 A"    6 A"    7 A"   25 A'                 
-31.303 -31.303 -22.960 -22.960 -22.960 -22.959 -22.959 -22.958
 26 A'   27 A'   28 A'   29 A'   30 A'    8 A"    9 A"   10 A"                 
-22.958 -22.958 -22.958 -22.954 -22.954 -22.954 -22.954 -22.954
 31 A'   32 A'   33 A'   34 A'   11 A"   35 A'   12 A"   13 A"                 
-22.954 -10.289 -10.289 -10.280 -10.275 -10.272 -10.272  -9.497
 36 A'   37 A'   38 A'   39 A'   40 A'   41 A'   42 A'   43 A'                 
 -9.497  -8.719  -7.262  -7.262  -7.252  -7.252  -7.251  -7.251
 44 A'   45 A'   46 A'   47 A'   14 A"   15 A"   48 A'   49 A'                 
 -6.551  -6.537  -6.536  -6.365  -6.365  -6.365  -4.778  -4.778
 50 A'   16 A"   51 A'   52 A'   53 A'   54 A'   55 A'   56 A'                 
 -4.778  -4.763  -4.763  -4.763  -4.762  -4.762  -4.762  -2.662
 57 A'   17 A"   18 A"   19 A"   58 A'   59 A'   60 A'   61 A'                 
 -2.658  -2.657  -2.646  -2.646  -2.044  -2.044  -2.044  -2.040
 20 A"   62 A'   21 A"   63 A'   64 A'   65 A'   66 A'   22 A"                 
 -2.039  -2.039  -2.039  -2.039  -2.039  -2.026  -2.026  -2.026
 23 A"   24 A"   67 A'   68 A'   69 A'   70 A'   25 A"   71 A'                 
 -2.025  -2.025  -2.025  -0.956  -0.912  -0.872  -0.842  -0.787
 26 A"   72 A'   27 A"   73 A'   74 A'   75 A'   76 A'   77 A'                 
 -0.773  -0.693  -0.683  -0.671  -0.608  -0.608  -0.551  -0.516
 78 A'   79 A'   80 A'   81 A'   82 A'   83 A'   84 A'   85 A'                 
 -0.464  -0.461  -0.456  -0.429  -0.401  -0.386  -0.384  -0.380
 28 A"   86 A'   87 A'   88 A'   29 A"   89 A'   90 A'   30 A"                 
 -0.358  -0.355  -0.343  -0.321  -0.320  -0.302  -0.300  -0.286
 91 A'   92 A'   31 A"   93 A'   32 A"   33 A"   94 A'   34 A"                 
 -0.283  -0.262  -0.262  -0.246
 95 A'   35 A"   36 A"   96 A'                                                 
 -- Virtual --                   
 -0.112  -0.071  -0.069  -0.056  -0.050  -0.030  -0.001   0.010
 97 A'   37 A"   38 A"   98 A'   99 A'  100 A'  101 A'  102 A'                 
  0.015   0.029   0.039   0.046   0.053   0.064   0.065   0.071
103 A'  104 A'  105 A'   39 A"  106 A'   40 A"  107 A'  108 A'                 
  0.074   0.078   0.083   0.085   0.092   0.100   0.100   0.105
 41 A"   42 A"  109 A'  110 A'  111 A'  112 A'   43 A"  113 A'                 
  0.114   0.121   0.126   0.137   0.148   0.156   0.161   0.161
 44 A"  114 A'   45 A"  115 A'  116 A'   46 A"  117 A'   47 A"                 
  0.167   0.172   0.178   0.181   0.183   0.194   0.206   0.208
118 A'  119 A'  120 A'  121 A'  122 A'  123 A'   48 A"  124 A'                 
  0.209   0.218   0.218   0.224   0.227   0.235   0.249   0.267
125 A'  126 A'  127 A'  128 A'  129 A'   49 A"   50 A"  130 A'                 
  0.269   0.281   0.285   0.286   0.291   0.300   0.355   0.359
131 A'  132 A'   51 A"  133 A'  134 A'  135 A'  136 A'  137 A'                 
  0.374   0.377   0.381   0.386   0.398   0.399   0.401   0.418
138 A'   52 A"  139 A'   53 A"  140 A'   54 A"   55 A"  141 A'                 
  0.420   0.429   0.433   0.438   0.443   0.446   0.452   0.473
142 A'   56 A"   57 A"  143 A'  144 A'  145 A'   58 A"   59 A"                 
  0.478   0.484   0.495   0.496   0.503   0.506   0.512   0.526
146 A'  147 A'   60 A"  148 A'  149 A'   61 A"  150 A'  151 A'                 
  0.538   0.540   0.543   0.555   0.573   0.576   0.577   0.587
152 A'  153 A'   62 A"   63 A"  154 A'   64 A"  155 A'  156 A'                 
  0.595   0.602   0.616   0.623   0.667   0.686   0.705   0.710
 65 A"  157 A'  158 A'   66 A"   67 A"  159 A'  160 A'   68 A"                 
  0.715   0.734   0.746   0.757   0.761   0.775   0.796   0.825
161 A'  162 A'  163 A'  164 A'  165 A'  166 A'  167 A'   69 A"                 
  0.831   0.839   0.843   0.849   0.849   0.860   0.887   0.901
168 A'   70 A"  169 A'   71 A"  170 A'  171 A'  172 A'  173 A'                 
  0.917   0.942   0.942   0.943   0.943   0.976   1.038   1.049
174 A'   72 A"   73 A"  175 A'  176 A'  177 A'  178 A'  179 A'                 
  1.060   1.070   1.114   1.154   1.176   1.180   1.222   1.222
180 A'  181 A'   74 A"  182 A'  183 A'   75 A"  184 A'   76 A"                 
  1.237   1.240   1.281   1.324   1.331   1.357   1.360   1.373
185 A'   77 A"   78 A"  186 A'   79 A"   80 A"  187 A'  188 A'                 
  1.381   1.395   1.452   1.456   1.467   1.473   1.485   1.534
 81 A"  189 A'  190 A'  191 A'  192 A'  193 A'  194 A'  195 A'                 
  1.571   1.584   1.599   1.724   1.730   1.767   1.774   1.818
196 A'  197 A'  198 A'   82 A"   83 A"  199 A'  200 A'  201 A'                 
  1.820   1.844   1.844   1.910   2.010   2.014   2.045   2.124
202 A'   84 A"   85 A"   86 A"  203 A'   87 A"  204 A'  205 A'                 
  2.160   2.206   2.224   2.243   2.251   2.262   2.271   2.295
206 A'  207 A'  208 A'   88 A"   89 A"   90 A"  209 A'  210 A'                 
  2.297   2.413   2.454   2.485   2.551   2.553   2.567   2.703
211 A'  212 A'  213 A'  214 A'  215 A'  216 A'   91 A"   92 A"                 
  2.712   2.808   2.822   2.826   2.866   2.958   3.039   3.056
 93 A"  217 A'   94 A"   95 A"  218 A'  219 A'   96 A"  220 A'                 
  3.059   3.166   3.192   3.392   3.411   3.623   3.804   3.839
221 A'  222 A'  223 A'  224 A'  225 A'  226 A'  227 A'  228 A'                 
  3.942   3.961   3.968   3.977   3.987   3.989   4.016   4.020
 97 A"   98 A"   99 A"  229 A'  100 A"  101 A"  102 A"  230 A'                 
  4.029   4.053   4.065   4.081   4.086   4.149   4.190   4.235
231 A'  103 A"  232 A'  104 A"  233 A'  234 A'  235 A'  236 A'                 
  4.237   4.283   4.323   4.387   4.409   4.459   4.581   4.786
237 A'  238 A'  239 A'  240 A'  241 A'  242 A'  243 A'  244 A'                 
  5.990   6.014   6.048   6.049   6.079   6.121   6.134   6.171
105 A"  106 A"  107 A"  245 A'  246 A'  247 A'  248 A'  249 A'                 
  6.208   6.745   7.554   7.660   7.737   9.746   9.788  23.172
250 A'  251 A'  108 A"  252 A'  253 A'  254 A'  255 A'  256 A'                 
 23.752  23.762  23.904  23.916  23.987  25.807  25.826  26.162
257 A'  258 A'  259 A'  260 A'  261 A'  109 A"  110 A"  262 A'                 
 26.189  26.595  26.615  27.831  27.888  27.974  28.332  28.350
263 A'  264 A'  265 A'  266 A'  267 A'  268 A'  111 A"  112 A"                 
 28.376  28.383  28.384  28.427  28.428  28.439  28.442  28.522
113 A"  269 A'  270 A'  271 A'  272 A'  273 A'  274 A'  114 A"                 
 28.529  28.531  28.539  28.540  28.550  28.555  28.562  28.572
115 A"  116 A"  117 A"  275 A'  118 A"  276 A'  277 A'  119 A"                 
 28.590  28.618  28.640  28.679  28.721  28.772  47.999 127.876
278 A'  279 A'  280 A'  281 A'  282 A'  283 A'  284 A'  120 A"                 
127.890 127.910 127.918 127.931 127.955 127.958 127.976 127.998
121 A"  122 A"  285 A'  286 A'  287 A'  288 A'  289 A'  290 A'                 
151.630 151.679 151.754 215.735 215.785 289.751 289.855 289.962
291 A'  292 A'  293 A'  294 A'  295 A'  123 A"  296 A'  297 A'                 
*******1901.7911901.8431901.921
298 A'  299 A'  300 A'  301 A'                                                 
 --------------------------------------------------------------

          Ground-State Mulliken Net Atomic Charges

     Atom                 Charge (a.u.)
  ----------------------------------------
      1 C                    -0.069253
      2 C                    -0.399460
      3 C                    -0.087705
      4 C                    -0.104493
      5 C                    -0.439123
      6 C                    -0.120819
      7 Cl                    0.554828
      8 Br                   -0.220521
      9 Cl                    0.556056
     10 I                     0.111243
     11 I                     0.106558
     12 I                     0.112688
  ----------------------------------------
  Sum of atomic charges =     0.000000

 -----------------------------------------------------------------
                    Cartesian Multipole Moments
 -----------------------------------------------------------------
    Charge (ESU x 10^10)
                -0.0000
    Dipole Moment (Debye)
         X      -0.6938      Y       0.0169      Z       0.0000
       Tot       0.6940
    Quadrupole Moments (Debye-Ang)
        XX    -156.4644     XY       0.0324     YY    -157.0485
        XZ      -0.0000     YZ      -0.0000     ZZ    -164.3865
    Octopole Moments (Debye-Ang^2)
       XXX     -81.4820    XXY      -0.2395    XYY     -41.4811
       YYY       4.4398    XXZ       0.0000    XYZ       0.0000
       YYZ       0.0000    XZZ     -24.6717    YZZ       0.8099
       ZZZ       0.0000
    Hexadecapole Moments (Debye-Ang^3)
      XXXX   -4473.0481   XXXY      -4.1689   XXYY   -1528.3356
      XYYY       2.6130   YYYY   -4475.2800   XXXZ       0.0000
      XXYZ      -0.0000   XYYZ      -0.0000   YYYZ      -0.0000
      XXZZ    -850.4802   XYZZ      -0.3268   YYZZ    -848.8567
      XZZZ      -0.0000   YZZZ      -0.0000   ZZZZ    -214.0454
 -----------------------------------------------------------------
 Calculating MO derivatives via CPSCF
    1     0    39    0.0154336  
    2     0    39    0.0060160  
    3     0    39    0.0014570  
    4     0    39    0.0001964  
    5    21    18    0.0000266  
    6    37     2    0.0000017  
    7    39     0    0.0000001  Converged
 Time for AOints: 353.1 s (CPU) 88.7 s (wall)
 ------------------------------------------------------------------------------
                     AOints        : Timing summary (seconds)
 ------------------------------------------------------------------------------
     job step          cpu (% of tot)      sys (% of tot)     wall (% of tot)
 ------------------------------------------------------------------------------
  AOints            0.3531E+03 ( 8.7)   0.1500E-04 ( 5.8)   0.8873E+02 ( 8.6)
 ------------------------------------------------------------------------------
   Grand Totals     0.4050E+04          0.2600E-03          0.1035E+04
 ------------------------------------------------------------------------------
 Polarizability Matrix (a.u.)
            1           2           3
    1-261.3513571   0.0621440  -0.0000000
    2   0.0621440-258.8398773  -0.0000000
    3  -0.0000000  -0.0000000-115.8194503
 Calculating analytic Hessian of the SCF energy

 Direct stationary perturbation theory relativistic correction:

 rels  =     309.253655002931
 relv  =   -1038.249537674609
 rel2e =     146.937567404954
 E_rel =    -582.058315266724

 Hessian of the SCF Energy
            1           2           3           4           5           6
    1   0.5580282   0.0389745  -0.0000000  -0.1478513  -0.0613737   0.0000000
    2   0.0389745   0.5174308  -0.0000000  -0.1200639  -0.2342292  -0.0000000
    3  -0.0000000  -0.0000000   0.1094086  -0.0000000   0.0000000  -0.0528070
    4  -0.1478513  -0.1200639  -0.0000000   0.4877467   0.0025652  -0.0000000
    5  -0.0613737  -0.2342292   0.0000000   0.0025652   0.5978129   0.0000000
    6   0.0000000  -0.0000000  -0.0528070  -0.0000000   0.0000000   0.1014315
    7   0.0597087   0.0242180   0.0000000  -0.1368231   0.0553707   0.0000000
    8  -0.0317302  -0.0560948  -0.0000000   0.1137775  -0.2458465   0.0000000
    9   0.0000000   0.0000000   0.0019690   0.0000000  -0.0000000  -0.0528898
   10  -0.0513421  -0.0275928  -0.0000000  -0.0246398   0.0776352   0.0000000
   11  -0.0270248  -0.0147635  -0.0000000   0.0223735   0.0251703  -0.0000000
   12  -0.0000000   0.0000000   0.0020990   0.0000000  -0.0000000   0.0048130
   13  -0.0236347   0.0230071  -0.0000000  -0.0000511  -0.0021590  -0.0000000
   14   0.0771967   0.0249064   0.0000000  -0.0020892  -0.0650717  -0.0000000
   15  -0.0000000   0.0000000   0.0023873  -0.0000000   0.0000000   0.0023679
   16  -0.2818555   0.0285112   0.0000000  -0.0308623  -0.0740099  -0.0000000
   17  -0.0240859  -0.0900742   0.0000000  -0.0187441   0.0313953   0.0000000
   18  -0.0000000   0.0000000  -0.0499451   0.0000000   0.0000000   0.0048064
   19  -0.0664974   0.0526115   0.0000000   0.0019777  -0.0014057  -0.0000000
   20   0.0505399  -0.1324487   0.0000000   0.0188872  -0.0421774  -0.0000000
   21   0.0000000   0.0000000  -0.0239253  -0.0000000  -0.0000000   0.0038064
   22  -0.0330290  -0.0018114   0.0000000  -0.1455989   0.0043781  -0.0000000
   23  -0.0167698   0.0001821  -0.0000000   0.0044072  -0.0312179  -0.0000000
   24  -0.0000000   0.0000000   0.0028379   0.0000000   0.0000000  -0.0198907
   25  -0.0002687   0.0017307   0.0000000   0.0004869  -0.0013698   0.0000000
   26   0.0049967   0.0005300  -0.0000000  -0.0214476  -0.0413097   0.0000000
   27   0.0000000  -0.0000000   0.0039225  -0.0000000  -0.0000000   0.0038322
   28  -0.0004071   0.0000080   0.0000000  -0.0020049  -0.0023417  -0.0000000
   29  -0.0001731  -0.0005153  -0.0000000   0.0001482   0.0029817  -0.0000000
   30   0.0000000   0.0000000  -0.0005864  -0.0000000   0.0000000   0.0026069
   31   0.0024305   0.0021818  -0.0000000  -0.0005551   0.0000268  -0.0000000
   32   0.0002384  -0.0016884   0.0000000   0.0000017  -0.0003302  -0.0000000
   33  -0.0000000  -0.0000000   0.0027624   0.0000000   0.0000000  -0.0006907
   34  -0.0152811  -0.0217746  -0.0000000  -0.0018249   0.0026828   0.0000000
   35  -0.0107885  -0.0132352   0.0000000   0.0001840   0.0028229  -0.0000000
   36   0.0000000  -0.0000000   0.0018770  -0.0000000   0.0000000   0.0026139
            7           8           9          10          11          12
    1   0.0597087  -0.0317302   0.0000000  -0.0513421  -0.0270248  -0.0000000
    2   0.0242180  -0.0560948   0.0000000  -0.0275928  -0.0147635   0.0000000
    3   0.0000000  -0.0000000   0.0019690  -0.0000000  -0.0000000   0.0020990
    4  -0.1368231   0.1137775   0.0000000  -0.0246398   0.0223735   0.0000000
    5   0.0553707  -0.2458465  -0.0000000   0.0776352   0.0251703  -0.0000000
    6   0.0000000   0.0000000  -0.0528898   0.0000000  -0.0000000   0.0048130
    7   0.5523790  -0.0406612  -0.0000000  -0.2803940   0.0361210  -0.0000000
    8  -0.0406612   0.5228261   0.0000000  -0.0164410  -0.0901689  -0.0000000
    9  -0.0000000   0.0000000   0.1097529   0.0000000   0.0000000  -0.0500026
   10  -0.2803940  -0.0164410   0.0000000   0.5159212   0.0726825   0.0000000
   11   0.0361210  -0.0901689   0.0000000   0.0726825   0.4351342   0.0000000
   12  -0.0000000  -0.0000000  -0.0500026   0.0000000   0.0000000   0.0936444
   13  -0.0299354  -0.0194934  -0.0000000  -0.1397001  -0.1057071  -0.0000000
   14  -0.0737291   0.0311691  -0.0000000  -0.0651249  -0.2243929  -0.0000000
   15   0.0000000  -0.0000000   0.0024234  -0.0000000  -0.0000000  -0.0466383
   16  -0.0478866   0.0296383  -0.0000000   0.0539620   0.0226221  -0.0000000
   17   0.0290285  -0.0183101   0.0000000  -0.0296847  -0.0545389  -0.0000000
   18  -0.0000000  -0.0000000   0.0020390  -0.0000000  -0.0000000   0.0044086
   19  -0.0006871  -0.0016498   0.0000000  -0.0000988   0.0003869   0.0000000
   20  -0.0049246   0.0009666   0.0000000   0.0008019  -0.0004350   0.0000000
   21  -0.0000000   0.0000000   0.0039119  -0.0000000  -0.0000000  -0.0010237
   22  -0.0316038   0.0039070   0.0000000   0.0029988   0.0024653   0.0000000
   23   0.0187312  -0.0011713   0.0000000  -0.0000758  -0.0024854   0.0000000
   24  -0.0000000  -0.0000000   0.0028389   0.0000000  -0.0000000   0.0032400
   25  -0.0735164  -0.0566546   0.0000000  -0.0241599  -0.0315245   0.0000000
   26  -0.0546453  -0.1257969   0.0000000  -0.0131202  -0.0133600  -0.0000000
   27   0.0000000  -0.0000000  -0.0241186  -0.0000000  -0.0000000   0.0023655
   28  -0.0131338   0.0217741  -0.0000000  -0.0253850   0.0099990  -0.0000000
   29   0.0108265  -0.0155413  -0.0000000   0.0116150  -0.0597155   0.0000000
   30  -0.0000000  -0.0000000   0.0018942  -0.0000000   0.0000000  -0.0167174
   31   0.0022916  -0.0024446   0.0000000  -0.0277824  -0.0037578   0.0000000
   32  -0.0005008  -0.0014985   0.0000000  -0.0137965  -0.0002840   0.0000000
   33  -0.0000000   0.0000000   0.0027733  -0.0000000  -0.0000000   0.0011029
   34  -0.0003992  -0.0000221   0.0000000   0.0006202   0.0013642   0.0000000
   35   0.0001646  -0.0005342   0.0000000   0.0031016  -0.0001605  -0.0000000
   36   0.0000000  -0.0000000  -0.0005916   0.0000000   0.0000000   0.0027086
           13          14          15          16          17          18
    1  -0.0236347   0.0771967  -0.0000000  -0.2818555  -0.0240859  -0.0000000
    2   0.0230071   0.0249064   0.0000000   0.0285112  -0.0900742   0.0000000
    3  -0.0000000   0.0000000   0.0023873   0.0000000   0.0000000  -0.0499451
    4  -0.0000511  -0.0020892  -0.0000000  -0.0308623  -0.0187441   0.0000000
    5  -0.0021590  -0.0650717   0.0000000  -0.0740099   0.0313953   0.0000000
    6  -0.0000000  -0.0000000   0.0023679  -0.0000000   0.0000000   0.0048064
    7  -0.0299354  -0.0737291   0.0000000  -0.0478866   0.0290285  -0.0000000
    8  -0.0194934   0.0311691  -0.0000000   0.0296383  -0.0183101  -0.0000000
    9  -0.0000000  -0.0000000   0.0024234  -0.0000000   0.0000000   0.0020390
   10  -0.1397001  -0.0651249  -0.0000000   0.0539620  -0.0296847  -0.0000000
   11  -0.1057071  -0.2243929  -0.0000000   0.0226221  -0.0545389  -0.0000000
   12  -0.0000000  -0.0000000  -0.0466383  -0.0000000  -0.0000000   0.0044086
   13   0.3903104   0.0105456   0.0000000  -0.1286728   0.0976805  -0.0000000
   14   0.0105456   0.5430513   0.0000000   0.0571503  -0.2324388   0.0000000
   15   0.0000000   0.0000000   0.0994293  -0.0000000  -0.0000000  -0.0470776
   16  -0.1286728   0.0571503  -0.0000000   0.5222027  -0.0632502   0.0000000
   17   0.0976805  -0.2324388  -0.0000000  -0.0632502   0.4463099  -0.0000000
   18  -0.0000000   0.0000000  -0.0470776   0.0000000  -0.0000000   0.1036015
   19  -0.0026050  -0.0026746  -0.0000000  -0.0212097   0.0321158   0.0000000
   20  -0.0000059   0.0020992  -0.0000000   0.0137701  -0.0163742   0.0000000
   21   0.0000000   0.0000000   0.0039519  -0.0000000  -0.0000000   0.0024320
   22  -0.0008950   0.0000302  -0.0000000   0.0028050  -0.0028318   0.0000000
   23   0.0000214  -0.0001835  -0.0000000  -0.0002771  -0.0023094  -0.0000000
   24   0.0000000   0.0000000  -0.0009206  -0.0000000   0.0000000   0.0032281
   25  -0.0024309   0.0029669  -0.0000000  -0.0001722  -0.0004051   0.0000000
   26   0.0002465   0.0019137   0.0000000  -0.0008035  -0.0003570  -0.0000000
   27   0.0000000   0.0000000   0.0039202  -0.0000000   0.0000000  -0.0010273
   28   0.0016361  -0.0001054   0.0000000   0.0003195  -0.0013876   0.0000000
   29   0.0094644  -0.0277111   0.0000000  -0.0031188   0.0001918   0.0000000
   30   0.0000000  -0.0000000   0.0007449   0.0000000  -0.0000000   0.0027136
   31  -0.0649063  -0.0021960  -0.0000000  -0.0265636   0.0055031  -0.0000000
   32  -0.0022699  -0.0261292  -0.0000000   0.0152931  -0.0017319  -0.0000000
   33  -0.0000000  -0.0000000  -0.0213913   0.0000000   0.0000000   0.0011115
   34   0.0008849  -0.0019705  -0.0000000  -0.0420668  -0.0239382  -0.0000000
   35  -0.0113299  -0.0272126  -0.0000000  -0.0255256  -0.0617622   0.0000000
   36   0.0000000  -0.0000000   0.0008028  -0.0000000   0.0000000  -0.0262906
           19          20          21          22          23          24
    1  -0.0664974   0.0505399   0.0000000  -0.0330290  -0.0167698  -0.0000000
    2   0.0526115  -0.1324487   0.0000000  -0.0018114   0.0001821   0.0000000
    3   0.0000000   0.0000000  -0.0239253   0.0000000  -0.0000000   0.0028379
    4   0.0019777   0.0188872  -0.0000000  -0.1455989   0.0044072   0.0000000
    5  -0.0014057  -0.0421774  -0.0000000   0.0043781  -0.0312179   0.0000000
    6  -0.0000000  -0.0000000   0.0038064  -0.0000000  -0.0000000  -0.0198907
    7  -0.0006871  -0.0049246  -0.0000000  -0.0316038   0.0187312  -0.0000000
    8  -0.0016498   0.0009666   0.0000000   0.0039070  -0.0011713  -0.0000000
    9   0.0000000   0.0000000   0.0039119   0.0000000   0.0000000   0.0028389
   10  -0.0000988   0.0008019  -0.0000000   0.0029988  -0.0000758   0.0000000
   11   0.0003869  -0.0004350  -0.0000000   0.0024653  -0.0024854  -0.0000000
   12   0.0000000   0.0000000  -0.0010237   0.0000000   0.0000000   0.0032400
   13  -0.0026050  -0.0000059   0.0000000  -0.0008950   0.0000214   0.0000000
   14  -0.0026746   0.0020992   0.0000000   0.0000302  -0.0001835   0.0000000
   15  -0.0000000  -0.0000000   0.0039519  -0.0000000  -0.0000000  -0.0009206
   16  -0.0212097   0.0137701  -0.0000000   0.0028050  -0.0002771  -0.0000000
   17   0.0321158  -0.0163742  -0.0000000  -0.0028318  -0.0023094   0.0000000
   18   0.0000000   0.0000000   0.0024320   0.0000000  -0.0000000   0.0032281
   19   0.1050418  -0.0713324  -0.0000000  -0.0021822  -0.0111303  -0.0000000
   20  -0.0713324   0.1965278  -0.0000000  -0.0025993  -0.0070212  -0.0000000
   21  -0.0000000  -0.0000000   0.0105576  -0.0000000  -0.0000000  -0.0002200
   22  -0.0021822  -0.0025993  -0.0000000   0.2108453  -0.0055302  -0.0000000
   23  -0.0111303  -0.0070212  -0.0000000  -0.0055302   0.0525539  -0.0000000
   24  -0.0000000  -0.0000000  -0.0002200  -0.0000000  -0.0000000   0.0090352
   25   0.0004507   0.0002279   0.0000000  -0.0014282   0.0105644  -0.0000000
   26  -0.0003770  -0.0016905  -0.0000000   0.0019293  -0.0081705   0.0000000
   27   0.0000000   0.0000000   0.0000946  -0.0000000  -0.0000000  -0.0002819
   28  -0.0001514   0.0003191   0.0000000  -0.0006055   0.0008325  -0.0000000
   29   0.0004288  -0.0006609  -0.0000000   0.0000811  -0.0001314   0.0000000
   30   0.0000000   0.0000000  -0.0001073   0.0000000  -0.0000000   0.0001076
   31  -0.0005383   0.0000682  -0.0000000  -0.0006445   0.0000226   0.0000000
   32   0.0008875  -0.0001146   0.0000000   0.0000202   0.0000256  -0.0000000
   33  -0.0000000   0.0000000   0.0001452  -0.0000000   0.0000000  -0.0000856
   34  -0.0135004  -0.0057522  -0.0000000  -0.0006621  -0.0007961  -0.0000000
   35   0.0021392   0.0013290   0.0000000  -0.0000386  -0.0000710  -0.0000000
   36   0.0000000   0.0000000   0.0003767   0.0000000  -0.0000000   0.0001110
           25          26          27          28          29          30
    1  -0.0002687   0.0049967   0.0000000  -0.0004071  -0.0001731   0.0000000
    2   0.0017307   0.0005300  -0.0000000   0.0000080  -0.0005153   0.0000000
    3   0.0000000  -0.0000000   0.0039225   0.0000000  -0.0000000  -0.0005864
    4   0.0004869  -0.0214476  -0.0000000  -0.0020049   0.0001482  -0.0000000
    5  -0.0013698  -0.0413097  -0.0000000  -0.0023417   0.0029817   0.0000000
    6   0.0000000   0.0000000   0.0038322  -0.0000000  -0.0000000   0.0026069
    7  -0.0735164  -0.0546453   0.0000000  -0.0131338   0.0108265  -0.0000000
    8  -0.0566546  -0.1257969  -0.0000000   0.0217741  -0.0155413  -0.0000000
    9   0.0000000   0.0000000  -0.0241186  -0.0000000  -0.0000000   0.0018942
   10  -0.0241599  -0.0131202  -0.0000000  -0.0253850   0.0116150  -0.0000000
   11  -0.0315245  -0.0133600  -0.0000000   0.0099990  -0.0597155   0.0000000
   12   0.0000000  -0.0000000   0.0023655  -0.0000000   0.0000000  -0.0167174
   13  -0.0024309   0.0002465   0.0000000   0.0016361   0.0094644   0.0000000
   14   0.0029669   0.0019137   0.0000000  -0.0001054  -0.0277111  -0.0000000
   15  -0.0000000   0.0000000   0.0039202   0.0000000   0.0000000   0.0007449
   16  -0.0001722  -0.0008035  -0.0000000   0.0003195  -0.0031188   0.0000000
   17  -0.0004051  -0.0003570   0.0000000  -0.0013876   0.0001918  -0.0000000
   18   0.0000000  -0.0000000  -0.0010273   0.0000000   0.0000000   0.0027136
   19   0.0004507  -0.0003770   0.0000000  -0.0001514   0.0004288   0.0000000
   20   0.0002279  -0.0016905   0.0000000   0.0003191  -0.0006609   0.0000000
   21   0.0000000  -0.0000000   0.0000946   0.0000000  -0.0000000  -0.0001073
   22  -0.0014282   0.0019293  -0.0000000  -0.0006055   0.0000811   0.0000000
   23   0.0105644  -0.0081705  -0.0000000   0.0008325  -0.0001314  -0.0000000
   24  -0.0000000   0.0000000  -0.0002819  -0.0000000   0.0000000   0.0001076
   25   0.1151403   0.0765489  -0.0000000  -0.0133069  -0.0007845   0.0000000
   26   0.0765489   0.1875832   0.0000000   0.0070656   0.0013231  -0.0000000
   27  -0.0000000   0.0000000   0.0108748  -0.0000000  -0.0000000   0.0003713
   28  -0.0133069   0.0070656  -0.0000000   0.0562625  -0.0251451   0.0000000
   29  -0.0007845   0.0013231  -0.0000000  -0.0251451   0.1099770   0.0000000
   30   0.0000000  -0.0000000   0.0003713   0.0000000   0.0000000   0.0080136
   31  -0.0005881  -0.0000354   0.0000000  -0.0033244  -0.0037765   0.0000000
   32  -0.0008434  -0.0000565   0.0000000  -0.0105484  -0.0097832  -0.0000000
   33  -0.0000000   0.0000000   0.0001493  -0.0000000  -0.0000000   0.0008144
   34  -0.0002066  -0.0003579  -0.0000000   0.0001008   0.0004340   0.0000000
   35  -0.0004569  -0.0006091   0.0000000  -0.0004704  -0.0004150  -0.0000000
   36   0.0000000   0.0000000  -0.0001026   0.0000000   0.0000000   0.0001447
           31          32          33          34          35          36
    1   0.0024305   0.0002384  -0.0000000  -0.0152811  -0.0107885   0.0000000
    2   0.0021818  -0.0016884  -0.0000000  -0.0217746  -0.0132352  -0.0000000
    3  -0.0000000   0.0000000   0.0027624  -0.0000000   0.0000000   0.0018770
    4  -0.0005551   0.0000017   0.0000000  -0.0018249   0.0001840  -0.0000000
    5   0.0000268  -0.0003302   0.0000000   0.0026828   0.0028229   0.0000000
    6  -0.0000000  -0.0000000  -0.0006907   0.0000000  -0.0000000   0.0026139
    7   0.0022916  -0.0005008  -0.0000000  -0.0003992   0.0001646   0.0000000
    8  -0.0024446  -0.0014985   0.0000000  -0.0000221  -0.0005342  -0.0000000
    9   0.0000000   0.0000000   0.0027733   0.0000000   0.0000000  -0.0005916
   10  -0.0277824  -0.0137965  -0.0000000   0.0006202   0.0031016   0.0000000
   11  -0.0037578  -0.0002840  -0.0000000   0.0013642  -0.0001605   0.0000000
   12   0.0000000   0.0000000   0.0011029   0.0000000  -0.0000000   0.0027086
   13  -0.0649063  -0.0022699  -0.0000000   0.0008849  -0.0113299   0.0000000
   14  -0.0021960  -0.0261292  -0.0000000  -0.0019705  -0.0272126  -0.0000000
   15  -0.0000000  -0.0000000  -0.0213913  -0.0000000  -0.0000000   0.0008028
   16  -0.0265636   0.0152931   0.0000000  -0.0420668  -0.0255256  -0.0000000
   17   0.0055031  -0.0017319   0.0000000  -0.0239382  -0.0617622   0.0000000
   18  -0.0000000  -0.0000000   0.0011115  -0.0000000   0.0000000  -0.0262906
   19  -0.0005383   0.0008875  -0.0000000  -0.0135004   0.0021392   0.0000000
   20   0.0000682  -0.0001146   0.0000000  -0.0057522   0.0013290   0.0000000
   21  -0.0000000   0.0000000   0.0001452  -0.0000000   0.0000000   0.0003767
   22  -0.0006445   0.0000202  -0.0000000  -0.0006621  -0.0000386   0.0000000
   23   0.0000226   0.0000256   0.0000000  -0.0007961  -0.0000710  -0.0000000
   24   0.0000000  -0.0000000  -0.0000856  -0.0000000  -0.0000000   0.0001110
   25  -0.0005881  -0.0008434  -0.0000000  -0.0002066  -0.0004569   0.0000000
   26  -0.0000354  -0.0000565   0.0000000  -0.0003579  -0.0006091   0.0000000
   27   0.0000000   0.0000000   0.0001493  -0.0000000   0.0000000  -0.0001026
   28  -0.0033244  -0.0105484  -0.0000000   0.0001008  -0.0004704   0.0000000
   29  -0.0037765  -0.0097832  -0.0000000   0.0004340  -0.0004150   0.0000000
   30   0.0000000  -0.0000000   0.0008144   0.0000000  -0.0000000   0.0001447
   31   0.1226876   0.0009903  -0.0000000  -0.0025070   0.0034175   0.0000000
   32   0.0009903   0.0529530   0.0000000   0.0105279  -0.0113622  -0.0000000
   33  -0.0000000   0.0000000   0.0124307  -0.0000000   0.0000000   0.0008778
   34  -0.0025070   0.0105279  -0.0000000   0.0748423   0.0396029   0.0000000
   35   0.0034175  -0.0113622   0.0000000   0.0396029   0.1112100  -0.0000000
   36   0.0000000  -0.0000000   0.0008778   0.0000000  -0.0000000   0.0174723
 **********************************************************************
 **                                                                  **
 **                       VIBRATIONAL ANALYSIS                       **
 **                       --------------------                       **
 **                                                                  **
 **        VIBRATIONAL FREQUENCIES (CM**-1) AND NORMAL MODES         **
 **     FORCE CONSTANTS (mDYN/ANGSTROM) AND REDUCED MASSES (AMU)     **
 **                  INFRARED INTENSITIES (KM/MOL)                   **
 **                                                                  **
 **********************************************************************


 Mode:                 1                      2                      3
 Frequency:        36.66                  45.14                  62.26
 Force Cnst:      0.0657                 0.0506                 0.0960
 Red. Mass:      83.0349                42.1583                42.0231
 IR Active:          YES                    YES                    YES
 IR Intens:        0.000                  0.003                  0.014
 Raman Active:       YES                    YES                    YES
               X      Y      Z        X      Y      Z        X      Y      Z
 C         -0.000 -0.000 -0.151   -0.000 -0.000 -0.127   -0.000  0.000  0.218
 C          0.000  0.000  0.077   -0.000  0.000  0.008   -0.000  0.000  0.099
 C         -0.000 -0.000  0.104    0.000 -0.000  0.243   -0.000 -0.000  0.184
 C         -0.000  0.000 -0.001   -0.000 -0.000  0.101   -0.000  0.000  0.095
 C         -0.000  0.000  0.080   -0.000  0.000  0.013    0.000  0.000  0.039
 C          0.000  0.000 -0.090    0.000  0.000  0.025   -0.000 -0.000  0.073
 Cl        -0.000 -0.000 -0.514   -0.000 -0.000 -0.514    0.000  0.000  0.683
 Br         0.000 -0.000  0.356   -0.000 -0.000 -0.165   -0.000 -0.000 -0.339
 Cl         0.000 -0.000  0.282    0.000 -0.000  0.731    0.000 -0.000  0.513
 I         -0.000  0.000 -0.427   -0.000  0.000 -0.074    0.000  0.000 -0.119
 I         -0.000 -0.000  0.493   -0.000 -0.000 -0.151   -0.000 -0.000  0.093
 I          0.000  0.000 -0.225    0.000  0.000  0.242    0.000 -0.000 -0.160
 TransDip  -0.000  0.000 -0.000    0.000 -0.000 -0.002    0.000 -0.000 -0.004

 Mode:                 4                      5                      6
 Frequency:       114.31                 121.78                 128.22
 Force Cnst:      0.6972                 1.0570                 0.7938
 Red. Mass:      90.5542               120.9682                81.9435
 IR Active:          YES                    YES                    YES
 IR Intens:        0.517                  0.022                  0.383
 Raman Active:       YES                    YES                    YES
               X      Y      Z        X      Y      Z        X      Y      Z
 C         -0.188  0.023  0.000   -0.030 -0.027  0.000    0.058 -0.115 -0.000
 C         -0.212  0.018  0.000   -0.010 -0.050 -0.000    0.019 -0.055 -0.000
 C         -0.206 -0.007  0.000    0.013 -0.028 -0.000   -0.035 -0.122 -0.000
 C         -0.205  0.024 -0.000    0.014 -0.044 -0.000   -0.002 -0.222  0.000
 C         -0.242 -0.000 -0.000   -0.012 -0.019 -0.000    0.003 -0.203  0.000
 C         -0.192 -0.015 -0.000   -0.032 -0.047  0.000    0.012 -0.202  0.000
 Cl        -0.077  0.087 -0.000    0.008 -0.018 -0.000    0.204 -0.038 -0.000
 Br        -0.244  0.101  0.000   -0.021 -0.307  0.000    0.046  0.618 -0.000
 Cl        -0.119 -0.061 -0.000   -0.004 -0.029  0.000   -0.188 -0.025  0.000
 I          0.418  0.344  0.000   -0.349 -0.156 -0.000    0.240 -0.377 -0.000
 I         -0.354 -0.030 -0.000   -0.029  0.699  0.000   -0.018  0.268  0.000
 I          0.259 -0.388  0.000    0.395 -0.319  0.000   -0.260 -0.172  0.000
 TransDip   0.023  0.002  0.000    0.003  0.003  0.000   -0.001  0.020 -0.000

 Mode:                 7                      8                      9
 Frequency:       148.67                 176.26                 187.71
 Force Cnst:      1.4882                 0.2499                 1.3113
 Red. Mass:     114.2797                13.6536                63.1673
 IR Active:          YES                    YES                    YES
 IR Intens:        0.010                  0.619                  0.101
 Raman Active:       YES                    YES                    YES
               X      Y      Z        X      Y      Z        X      Y      Z
 C         -0.058 -0.102  0.000   -0.000  0.000  0.368    0.216 -0.040  0.000
 C         -0.127 -0.021  0.000    0.000  0.000  0.411    0.318 -0.050  0.000
 C         -0.054  0.042 -0.000   -0.000 -0.000  0.398    0.214 -0.054  0.000
 C         -0.012  0.075 -0.000   -0.000 -0.000  0.436    0.148 -0.018 -0.000
 C          0.123 -0.038 -0.000   -0.000  0.000  0.409    0.087 -0.031  0.000
 C         -0.043 -0.161 -0.000    0.000 -0.000  0.361    0.135 -0.054  0.000
 Cl        -0.015 -0.077 -0.000   -0.000 -0.000 -0.124    0.307 -0.023 -0.000
 Br        -0.154  0.124 -0.000   -0.000 -0.000 -0.060    0.574  0.029 -0.000
 Cl        -0.056  0.034  0.000   -0.000  0.000 -0.161    0.317 -0.099 -0.000
 I         -0.173  0.415  0.000    0.000  0.000 -0.035   -0.159  0.201  0.000
 I          0.597  0.010  0.000    0.000  0.000 -0.035   -0.295 -0.001 -0.000
 I         -0.292 -0.471  0.000    0.000 -0.000 -0.040   -0.181 -0.162 -0.000
 TransDip  -0.003  0.002  0.000    0.000 -0.000 -0.025   -0.010 -0.000  0.000

 Mode:                10                     11                     12
 Frequency:       209.50                 224.20                 235.24
 Force Cnst:      1.0057                 1.1628                 0.9014
 Red. Mass:      38.8931                39.2628                27.6470
 IR Active:          YES                    YES                    YES
 IR Intens:        0.042                  0.006                  0.425
 Raman Active:       YES                    YES                    YES
               X      Y      Z        X      Y      Z        X      Y      Z
 C          0.041  0.191 -0.000   -0.002 -0.045  0.000   -0.136  0.314  0.000
 C          0.017  0.222 -0.000   -0.154 -0.014  0.000    0.010  0.242 -0.000
 C         -0.014  0.195 -0.000   -0.013  0.005  0.000    0.156  0.302 -0.000
 C         -0.026  0.016  0.000   -0.001  0.035  0.000    0.122  0.203 -0.000
 C          0.005 -0.006  0.000    0.034 -0.013  0.000    0.003  0.227  0.000
 C          0.030  0.001 -0.000    0.006 -0.057  0.000   -0.116  0.208  0.000
 Cl         0.460  0.452 -0.000    0.588  0.274 -0.000   -0.396  0.289 -0.000
 Br         0.013 -0.303  0.000   -0.323  0.017 -0.000    0.010  0.013  0.000
 Cl        -0.362  0.451  0.000    0.553 -0.364 -0.000    0.468  0.225  0.000
 I          0.090 -0.051 -0.000   -0.045 -0.011 -0.000    0.011 -0.122 -0.000
 I         -0.006 -0.000  0.000   -0.024  0.002 -0.000   -0.004 -0.043  0.000
 I         -0.124 -0.068  0.000   -0.033  0.031 -0.000   -0.036 -0.126 -0.000
 TransDip  -0.002 -0.006  0.000   -0.002  0.001 -0.000   -0.003 -0.021 -0.000

 Mode:                13                     14                     15
 Frequency:       320.58                 325.62                 336.47
 Force Cnst:      0.7430                 1.8091                 0.8221
 Red. Mass:      12.2711                28.9604                12.3255
 IR Active:          YES                    YES                    YES
 IR Intens:        0.428                  0.012                  0.089
 Raman Active:       YES                    YES                    YES
               X      Y      Z        X      Y      Z        X      Y      Z
 C         -0.000  0.000  0.412    0.220 -0.184  0.000   -0.000  0.000  0.352
 C         -0.000 -0.000  0.558    0.060  0.002  0.000   -0.000 -0.000 -0.186
 C         -0.000 -0.000  0.102    0.242  0.180 -0.000   -0.000 -0.000 -0.499
 C         -0.000 -0.000 -0.472    0.226  0.054 -0.000   -0.000 -0.000 -0.381
 C         -0.000  0.000 -0.523    0.259 -0.016 -0.000   -0.000 -0.000  0.244
 C         -0.000  0.000 -0.080    0.210 -0.085  0.000   -0.000  0.000  0.614
 Cl        -0.000  0.000 -0.070    0.144 -0.521 -0.000   -0.000  0.000 -0.058
 Br         0.000 -0.000 -0.032   -0.183  0.006 -0.000    0.000 -0.000  0.008
 Cl        -0.000 -0.000 -0.012    0.191  0.531  0.000   -0.000 -0.000  0.081
 I          0.000 -0.000  0.017   -0.006  0.007  0.000    0.000  0.000  0.009
 I          0.000  0.000  0.021   -0.076 -0.000  0.000    0.000  0.000 -0.007
 I          0.000  0.000  0.005   -0.012 -0.009 -0.000    0.000  0.000 -0.026
 TransDip   0.000  0.000  0.021   -0.002 -0.003  0.000    0.000  0.000 -0.010

 Mode:                16                     17                     18
 Frequency:       531.78                 545.80                 571.75
 Force Cnst:      2.4817                 2.5123                 2.4312
 Red. Mass:      14.8948                14.3140                12.6230
 IR Active:          YES                    YES                    YES
 IR Intens:       24.857                 21.180                  7.592
 Raman Active:       YES                    YES                    YES
               X      Y      Z        X      Y      Z        X      Y      Z
 C          0.242 -0.006  0.000    0.164  0.108 -0.000    0.423  0.249  0.000
 C          0.272 -0.089 -0.000    0.193  0.029 -0.000    0.049  0.451  0.000
 C          0.314 -0.154 -0.000    0.227  0.010  0.000   -0.334  0.263 -0.000
 C          0.351 -0.349  0.000    0.295  0.404 -0.000   -0.345  0.031  0.000
 C          0.345 -0.328 -0.000    0.252  0.497  0.000    0.055 -0.218  0.000
 C          0.296 -0.279 -0.000    0.175  0.444  0.000    0.423 -0.015 -0.000
 Cl        -0.177  0.234 -0.000    0.025 -0.050  0.000   -0.057 -0.076 -0.000
 Br        -0.090  0.011  0.000   -0.059 -0.002  0.000   -0.010 -0.027 -0.000
 Cl        -0.057 -0.023  0.000   -0.183 -0.198 -0.000    0.022 -0.109  0.000
 I         -0.015  0.034 -0.000   -0.003 -0.023  0.000    0.011 -0.005 -0.000
 I         -0.031  0.006  0.000   -0.022 -0.011 -0.000   -0.003  0.010 -0.000
 I         -0.006  0.010  0.000   -0.019 -0.038 -0.000   -0.018 -0.009  0.000
 TransDip   0.128 -0.096 -0.000    0.093  0.114 -0.000    0.022  0.085  0.000

 Mode:                19                     20                     21
 Frequency:       573.60                 584.93                 678.24
 Force Cnst:      2.3364                 2.4344                 3.2575
 Red. Mass:      12.0527                12.0765                12.0187
 IR Active:          YES                    YES                    YES
 IR Intens:        0.015                  0.004                  0.045
 Raman Active:       YES                    YES                    YES
               X      Y      Z        X      Y      Z        X      Y      Z
 C         -0.000 -0.000 -0.400    0.000  0.000 -0.413   -0.000 -0.000 -0.457
 C          0.000 -0.000  0.472    0.000  0.000 -0.171    0.000  0.000  0.468
 C          0.000 -0.000 -0.052   -0.000  0.000  0.594    0.000 -0.000 -0.438
 C          0.000 -0.000 -0.454   -0.000 -0.000 -0.341    0.000 -0.000  0.348
 C         -0.000  0.000  0.609    0.000 -0.000 -0.176   -0.000  0.000 -0.325
 C         -0.000 -0.000 -0.188    0.000 -0.000  0.545   -0.000  0.000  0.391
 Cl         0.000  0.000  0.031   -0.000 -0.000  0.029    0.000 -0.000  0.018
 Br        -0.000  0.000 -0.014   -0.000 -0.000  0.004   -0.000  0.000 -0.007
 Cl        -0.000  0.000  0.007    0.000 -0.000 -0.043    0.000 -0.000  0.016
 I         -0.000  0.000  0.006    0.000  0.000  0.004   -0.000  0.000 -0.002
 I         -0.000 -0.000 -0.009   -0.000  0.000  0.003    0.000 -0.000  0.002
 I          0.000  0.000  0.003   -0.000 -0.000 -0.009    0.000 -0.000 -0.004
 TransDip  -0.000 -0.000  0.004    0.000  0.000 -0.002    0.000 -0.000 -0.007

 Mode:                22                     23                     24
 Frequency:       760.92                 810.12                1013.32
 Force Cnst:      4.2179                 5.0375                 7.3325
 Red. Mass:      12.3643                13.0274                12.1200
 IR Active:          YES                    YES                    YES
 IR Intens:        0.020                  4.559                  1.348
 Raman Active:       YES                    YES                    YES
               X      Y      Z        X      Y      Z        X      Y      Z
 C         -0.108 -0.270 -0.000   -0.270  0.401 -0.000   -0.133  0.346 -0.000
 C         -0.436 -0.020 -0.000   -0.036  0.380  0.000    0.563 -0.017 -0.000
 C         -0.102  0.218  0.000    0.262  0.425  0.000   -0.117 -0.328 -0.000
 C         -0.013  0.396  0.000    0.318 -0.226 -0.000   -0.237  0.354  0.000
 C          0.610 -0.010  0.000    0.027 -0.092  0.000    0.215 -0.013  0.000
 C         -0.011 -0.359  0.000   -0.335 -0.233 -0.000   -0.265 -0.350  0.000
 Cl        -0.038  0.056  0.000    0.061 -0.133  0.000    0.020 -0.035  0.000
 Br         0.048 -0.002  0.000    0.005 -0.001 -0.000   -0.026  0.001  0.000
 Cl        -0.033 -0.034 -0.000   -0.072 -0.132 -0.000    0.020  0.031  0.000
 I          0.005 -0.008 -0.000   -0.002  0.006 -0.000    0.001 -0.003 -0.000
 I         -0.016  0.000 -0.000   -0.001 -0.003  0.000   -0.001  0.000 -0.000
 I          0.007  0.008  0.000    0.005  0.008  0.000    0.003  0.005 -0.000
 TransDip   0.004 -0.002 -0.000   -0.002  0.068  0.000    0.037  0.006 -0.000

 Mode:                25                     26                     27
 Frequency:      1118.27                1223.09                1285.89
 Force Cnst:      8.9748                10.5771                11.7257
 Red. Mass:      12.1810                12.0006                12.0359
 IR Active:          YES                    YES                    YES
 IR Intens:        1.266                  0.207                153.523
 Raman Active:       YES                    YES                    YES
               X      Y      Z        X      Y      Z        X      Y      Z
 C         -0.268  0.351 -0.000   -0.360 -0.147  0.000    0.383 -0.143  0.000
 C         -0.224 -0.004  0.000   -0.012  0.370 -0.000   -0.052  0.331  0.000
 C         -0.326 -0.328 -0.000    0.336 -0.209 -0.000   -0.390 -0.247 -0.000
 C          0.064 -0.360 -0.000   -0.363 -0.217 -0.000    0.339 -0.186 -0.000
 C          0.498 -0.030  0.000    0.023  0.430  0.000   -0.034  0.455  0.000
 C          0.067  0.383 -0.000    0.376 -0.221  0.000   -0.267 -0.279  0.000
 Cl         0.032 -0.048  0.000   -0.000 -0.004 -0.000   -0.018  0.014 -0.000
 Br         0.014 -0.001 -0.000    0.001  0.000  0.000    0.002 -0.005 -0.000
 Cl         0.036  0.047  0.000    0.002 -0.000  0.000    0.021  0.021  0.000
 I         -0.001  0.005  0.000   -0.000  0.001  0.000   -0.001  0.000  0.000
 I         -0.005 -0.000 -0.000   -0.000  0.000 -0.000   -0.000 -0.002  0.000
 I         -0.003 -0.005 -0.000   -0.000 -0.000 -0.000    0.002  0.002 -0.000
 TransDip  -0.036  0.001  0.000   -0.011  0.010 -0.000   -0.075 -0.390  0.000

 Mode:                28                     29                     30
 Frequency:      1296.02                1489.99                1495.55
 Force Cnst:     11.9171                15.6990                15.8150
 Red. Mass:      12.0418                12.0021                12.0011
 IR Active:          YES                    YES                    YES
 IR Intens:      153.177                  0.306                  0.328
 Raman Active:       YES                    YES                    YES
               X      Y      Z        X      Y      Z        X      Y      Z
 C         -0.055 -0.448  0.000    0.439  0.043  0.000   -0.235 -0.363  0.000
 C          0.465  0.052  0.000   -0.278  0.163  0.000    0.087  0.564 -0.000
 C         -0.128  0.375  0.000    0.476 -0.253 -0.000   -0.021 -0.299 -0.000
 C         -0.235 -0.321 -0.000   -0.369 -0.025 -0.000    0.252  0.284  0.000
 C          0.318  0.067  0.000    0.175 -0.114  0.000   -0.068 -0.440 -0.000
 C         -0.297  0.260 -0.000   -0.446  0.175 -0.000   -0.015  0.233 -0.000
 Cl        -0.004  0.028 -0.000   -0.004 -0.003 -0.000    0.002  0.003 -0.000
 Br        -0.013 -0.000 -0.000    0.001 -0.001 -0.000   -0.000 -0.002 -0.000
 Cl         0.001 -0.022 -0.000   -0.004  0.004  0.000    0.000  0.002 -0.000
 I          0.001  0.001  0.000   -0.000  0.001  0.000   -0.001  0.000 -0.000
 I         -0.001 -0.000  0.000    0.001  0.000  0.000   -0.000  0.001  0.000
 I          0.002 -0.001  0.000    0.001 -0.000  0.000    0.001  0.001  0.000
 TransDip   0.389 -0.075  0.000    0.013 -0.012  0.000   -0.008 -0.017 -0.000

 STANDARD THERMODYNAMIC QUANTITIES AT   298.15 K  AND     1.00 ATM

   This Molecule has  0 Imaginary Frequencies
   Zero point vibrational energy:       23.805 kcal/mol

   Atom    1 Element C  Has Mass   12.00000
   Atom    2 Element C  Has Mass   12.00000
   Atom    3 Element C  Has Mass   12.00000
   Atom    4 Element C  Has Mass   12.00000
   Atom    5 Element C  Has Mass   12.00000
   Atom    6 Element C  Has Mass   12.00000
   Atom    7 Element Cl Has Mass   34.96885
   Atom    8 Element Br Has Mass   78.91830
   Atom    9 Element Cl Has Mass   34.96885
   Atom   10 Element I  Has Mass  126.90440
   Atom   11 Element I  Has Mass  126.90440
   Atom   12 Element I  Has Mass  126.90440
   Molecular Mass:   601.569200 amu
   Principal axes and moments of inertia in amu*Bohr^2:
                             1           2           3
    Eigenvalues --    10771.51404 10807.22739 21578.74143
          X               0.26096     0.96535    -0.00000
          Y               0.96535    -0.26096    -0.00000
          Z               0.00000     0.00000     1.00000
   Rotational Symmetry Number is   1
   The Molecule is an Asymmetric Top
   Translational Enthalpy:        0.889 kcal/mol
   Rotational Enthalpy:           0.889 kcal/mol
   Vibrational Enthalpy:         30.376 kcal/mol
   gas constant (RT):             0.592 kcal/mol
   Translational Entropy:        45.067  cal/mol.K
   Rotational Entropy:           36.172  cal/mol.K
   Vibrational Entropy:          44.660  cal/mol.K

   Total Enthalpy:               32.746 kcal/mol
   Total Entropy:               125.899  cal/mol.K

 ======================================================================

 STANDARD THERMODYNAMIC QUANTITIES FOR ANHARMONIC VIBRATION -- TOSH

   Zero point vibrational energy: ************ kcal/mol

   Vibrational Enthalpy:       Infinity kcal/mol
   Vibrational Entropy:             NaN  cal/mol.K

   Total Enthalpy:             Infinity kcal/mol
   Total Entropy:                   NaN  cal/mol.K

 ======================================================================

 STANDARD THERMODYNAMIC QUANTITIES FOR ANHARMONIC VIBRATION -- VPT2

   Zero point vibrational energy: ************ kcal/mol

   Vibrational Enthalpy:       Infinity kcal/mol
   Vibrational Entropy:             NaN  cal/mol.K

   Total Enthalpy:             Infinity kcal/mol
   Total Entropy:                   NaN  cal/mol.K

 ======================================================================

Archival summary:
1\1\garfield\FREQ\ProcedureUnspecified\BasisUnspecified\3r1l26\taweetha\SatNov3014:53:402019SatNov3014:53:402019\0\\#,FREQ,ProcedureUnspecified,BasisUnspecified,\\0,1\I\C,1,2.14134\C,2,1.40653,1,120.048\C,3,1.40516,2,119.67,1,-180,0\C,4,1.40127,3,120.47,2,0,0\C,5,1.40143,4,119.716,3,-0,0\C,6,1.40477,5,120.407,4,0,0\Cl,6,1.73944,5,118.896,4,-180,0\Cl,4,1.73945,3,120.687,2,-180,0\Br,5,1.90021,4,120.152,3,-180,0\I,7,2.13452,6,118.591,5,-180,0\I,3,2.13895,2,122.018,1,0,0\\\@

 Total job time:  1365.21s(wall), 5287.27s(cpu) 
 Sat Nov 30 14:53:40 2019

        *************************************************************
        *                                                           *
        *  Thank you very much for using Q-Chem.  Have a nice day.  *
        *                                                           *
        *************************************************************
