# Supplementary material for: Geometric and energetic data from quantum chemical calculations of halobenzenes and xylenes
Source: Data Brief. 2020 Mar 5;30:105386. doi: 10.1016/j.dib.2020.105386 (PMC7114895; doi:10.1016/j.dib.2020.105386)
Supplement: Supplementary file 1 [file mmc1.zip › halobenzene/B3LYP/ClBrIBrBrI.out]

                  Welcome to Q-Chem
     A Quantum Leap Into The Future Of Chemistry


 Q-Chem 5.2 (devel), Q-Chem, Inc., Pleasanton, CA (2019)

 Yihan Shao,  Zhengting Gan,  E. Epifanovsky,  A. T. B. Gilbert,  M. Wormit,  
 J. Kussmann,  A. W. Lange,  A. Behn,  Jia Deng,  Xintian Feng,  D. Ghosh,  
 M. Goldey,  P. R. Horn,  L. D. Jacobson,  I. Kaliman,  T. Kus,  A. Landau,  
 Jie Liu,  E. I. Proynov,  R. M. Richard,  R. P. Steele,  E. J. Sundstrom,  
 H. L. Woodcock III,  P. M. Zimmerman,  D. Zuev,  B. Albrecht,  E. Alguire,  
 S. A. Baeppler,  D. Barton,  Z. Benda,  Y. A. Bernard,  E. J. Berquist,  
 K. B. Bravaya,  H. Burton,  D. Casanova,  Chun-Min Chang,  Yunqing Chen,  
 A. Chien,  K. D. Closser,  M. P. Coons,  S. Coriani,  S. Dasgupta,  
 A. L. Dempwolff,  M. Diedenhofen,  Hainam Do,  R. G. Edgar,  Po-Tung Fang,  
 S. Faraji,  S. Fatehi,  Qingguo Feng,  K. D. Fenk,  J. Fosso-Tande,  
 J. Gayvert,  Qinghui Ge,  A. Ghysels,  G. Gidofalvi,  J. Gomes,  
 J. Gonthier,  A. Gunina,  D. Hait,  M. W. D. Hanson-Heine,  
 P. H. P. Harbach,  A. W. Hauser,  M. F. Herbst,  J. E. Herr,  
 E. G. Hohenstein,  Z. C. Holden,  Kerwin Hui,  B. C. Huynh,  T.-C. Jagau,  
 Hyunjun Ji,  B. Kaduk,  K. Khistyaev,  Jaehoon Kim,  P. Klunzinger,  K. Koh,  
 D. Kosenkov,  L. Koulias,  T. Kowalczyk,  C. M. Krauter,  A. Kunitsa,  
 Ka Un Lao,  A. Laurent,  K. V. Lawler,  Joonho Lee,  D. Lefrancois,  
 S. Lehtola,  D. S. Levine,  Yi-Pei Li,  You-Sheng Lin,  Fenglai Liu,  
 E. Livshits,  A. Luenser,  P. Manohar,  E. Mansoor,  S. F. Manzer,  
 Shan-Ping Mao,  Yuezhi Mao,  N. Mardirossian,  A. V. Marenich,  
 T. Markovich,  L. A. Martinez-Martinez,  S. A. Maurer,  N. J. Mayhall,  
 S. C. McKenzie,  J.-M. Mewes,  P. Morgante,  A. F. Morrison,  
 J. W. Mullinax,  K. Nanda,  T. S. Nguyen-Beck,  R. Olivares-Amaya,  
 J. A. Parkhill,  Zheng Pei,  T. M. Perrine,  F. Plasser,  P. Pokhilko,  
 S. Prager,  A. Prociuk,  E. Ramos,  D. R. Rehn,  F. Rob,  M. Scheurer,  
 M. Schneider,  N. Sergueev,  S. M. Sharada,  S. Sharma,  D. W. Small,  
 T. Stauch,  T. Stein,  Yu-Chuan Su,  A. J. W. Thom,  A. Tkatchenko,  
 T. Tsuchimochi,  N. M. Tubman,  L. Vogt,  M. L. Vidal,  O. Vydrov,  
 M. A. Watson,  J. Wenzel,  M. de Wergifosse,  T. A. Wesolowski,  A. White,  
 J. Witte,  A. Yamada,  Jun Yang,  K. Yao,  S. Yeganeh,  S. R. Yost,  
 Zhi-Qiang You,  A. Zech,  Igor Ying Zhang,  Xing Zhang,  Yan Zhao,  
 Ying Zhu,  B. R. Brooks,  G. K. L. Chan,  C. J. Cramer,  M. S. Gordon,  
 W. J. Hehre,  A. Klamt,  M. W. Schmidt,  C. D. Sherrill,  D. G. Truhlar,  
 A. Aspuru-Guzik,  R. Baer,  A. T. Bell,  N. A. Besley,  Jeng-Da Chai,  
 A. E. DePrince, III,  R. A. DiStasio Jr.,  A. Dreuw,  B. D. Dunietz,  
 T. R. Furlani,  Chao-Ping Hsu,  Yousung Jung,  Jing Kong,  D. S. Lambrecht,  
 WanZhen Liang,  C. Ochsenfeld,  V. A. Rassolov,  L. V. Slipchenko,  
 J. E. Subotnik,  T. Van Voorhis,  J. M. Herbert,  A. I. Krylov,  
 P. M. W. Gill,  M. Head-Gordon

 Contributors to earlier versions of Q-Chem not listed above: 
 R. D. Adamson,  B. Austin,  J. Baker,  G. J. O. Beran,  K. Brandhorst,  
 S. T. Brown,  E. F. C. Byrd,  A. K. Chakraborty,  C.-L. Cheng,  
 Siu Hung Chien,  D. M. Chipman,  D. L. Crittenden,  H. Dachsel,  
 R. J. Doerksen,  A. D. Dutoi,  L. Fusti-Molnar,  W. A. Goddard III,  
 A. Golubeva-Zadorozhnaya,  S. R. Gwaltney,  G. Hawkins,  A. Heyden,  
 S. Hirata,  G. Kedziora,  F. J. Keil,  C. Kelley,  Jihan Kim,  R. A. King,  
 R. Z. Khaliullin,  P. P. Korambath,  W. Kurlancheek,  A. M. Lee,  M. S. Lee,  
 S. V. Levchenko,  Ching Yeh Lin,  D. Liotard,  R. C. Lochan,  I. Lotan,  
 P. E. Maslen,  N. Nair,  D. P. O'Neill,  D. Neuhauser,  E. Neuscamman,  
 C. M. Oana,  R. Olson,  B. Peters,  R. Peverati,  P. A. Pieniazek,  
 Y. M. Rhee,  J. Ritchie,  M. A. Rohrdanz,  E. Rosta,  N. J. Russ,  
 H. F. Schaefer III,  N. E. Schultz,  N. Shenvi,  A. C. Simmonett,  A. Sodt,  
 D. Stuck,  K. S. Thanthiriwatte,  V. Vanovschi,  Tao Wang,  A. Warshel,  
 C. F. Williams,  Q. Wu,  X. Xu,  W. Zhang

 Please cite Q-Chem as follows:
 Y. Shao et al., Mol. Phys. 113, 184-215 (2015)
 DOI: 10.1080/00268976.2014.952696

 Q-Chem 5.2.1 for Intel X86 EM64T Linux

 Parts of Q-Chem use Armadillo 8.300.2 (Tropical Shenanigans).
 http://arma.sourceforge.net/

 Q-Chem begins on Sat Nov 30 14:53:41 2019  

Host: 
0

     Scratch files written to /scratch/taweetham/qchem29766//
NAlpha2: 264
NElect   264
Mult     1

Checking the input file for inconsistencies... 	...done.

--------------------------------------------------------------
User input:
--------------------------------------------------------------
$MOLECULE
0 1
C   
C	1	CC
C	2	CC	1	120.0		
C	3	CC	2	120.0	1	0.0
C	4	CC	3	120.0	2	0.0	
C	5 	CC	4	120.0	3	0.0
Cl	1	CCl	2	120.0	3	180.0
Br	2	CBr	3	120.0	4	180.0
I	3	CI	4	120.0	5	180.0
Br	4	CBr	5	120.0	6	180.0
Br	5	CBr	6	120.0	1	180.0
I	6	CI	1	120.0	2	180.0

CC=1.39483
CH=1.08673
CF=1.33960
CCl=1.72090
CBr=1.89068
CI=2.07886
$END

$REM
   JOB_TYPE	OPTIMIZATION
   BASIS	6-311++G**
   METHOD	B3LYP
   MEM_TOTAL	64000
   SYM_IGNORE	TRUE
$END

--------------------------------------------------------------
 ----------------------------------------------------------------
             Standard Nuclear Orientation (Angstroms)
    I     Atom           X                Y                Z
 ----------------------------------------------------------------
    1      C       0.0000000000     0.0000000000     0.0000000000
    2      C       0.0000000000     0.0000000000     1.3948300000
    3      C       1.2079582140     0.0000000000     2.0922450000
    4      C       2.4159164279     0.0000000000     1.3948300000
    5      C       2.4159164279     0.0000000000    -0.0000000000
    6      C       1.2079582140     0.0000000000    -0.6974150000
    7      Cl     -1.4903431174    -0.0000000000    -0.8604500000
    8      Br     -1.6373769104    -0.0000000000     2.3401700000
    9      I       1.2079582140    -0.0000000000     4.1711050000
   10      Br      4.0532933383    -0.0000000000     2.3401700000
   11      Br      4.0532933383    -0.0000000000    -0.9453400000
   12      I       1.2079582140    -0.0000000000    -2.7762750000
 ----------------------------------------------------------------
 Nuclear Repulsion Energy =        3938.59776119 hartrees
 There are      132 alpha and      132 beta electrons
 Requested basis set is 6-311++G(d,p)
 There are 154 shells and 430 basis functions

 Total QAlloc Memory Limit  64000 MB
 Mega-Array Size       188 MB
 MEM_STATIC part       192 MB
 A cutoff of  1.0D-11 yielded   7162 shell pairs
 There are     62493 function pairs (     69522 Cartesian)
 Smallest overlap matrix eigenvalue = 3.56E-07

 Q-Chem warning in module stvman/mkSTV.C, line 318:

 Overlap eigenvalue is smaller than square root of threshold
 Use THRESH >= 12 to get rid of this warning

 Linear dependence detected in AO basis
 Tighter screening thresholds may be required for diffuse basis sets
 Use S2THRESH > 14 and THRESH = 14 in case of SCF convergence issues
 Number of orthogonalized atomic orbitals = 429
 Maximum deviation from orthogonality = 4.277E-10

 Scale SEOQF with 1.000000e-01/1.000000e-01/1.000000e-01

 Standard Electronic Orientation quadrupole field applied
 Nucleus-field energy     =    -0.0000001395 hartrees
 Guess from superposition of atomic densities
 Warning:  Energy on first SCF cycle will be non-variational
 SAD guess density has 264.000000 electrons

 -----------------------------------------------------------------------
  General SCF calculation program by
  Eric Jon Sundstrom, Paul Horn, Yuezhi Mao, Dmitri Zuev, Alec White,
  David Stuck, Shaama M.S., Shane Yost, Joonho Lee, David Small,
  Daniel Levine, Susi Lehtola, Hugh Burton, Evgeny Epifanovsky,
  Bang C. Huynh
 -----------------------------------------------------------------------
 Exchange:     0.2000 Hartree-Fock + 0.0800 Slater + 0.7200 B88
 Correlation:  0.1900 VWN1RPA + 0.8100 LYP
 Using SG-1 standard quadrature grid
 using 4 threads for integral computing
 -------------------------------------------------------
 OpenMP Integral computing Module                
 Release: version 2.0, May 2017, Q-Chem Inc. Pleasanton 
 -------------------------------------------------------
 A restricted SCF calculation will be
 performed using DIIS
 SCF converges when DIIS error is below 1.0e-08
 ---------------------------------------
  Cycle       Energy         DIIS error
 ---------------------------------------
    1  -22252.8181094980      2.83e-02  
    2  -22250.2829866270      1.94e-03  
    3  -22250.1926994987      2.69e-03  
    4  -22250.3143649984      8.53e-04  
    5  -22250.3335201523      1.25e-04  
    6  -22250.3337523677      5.45e-05  
    7  -22250.3338056240      2.61e-05  
    8  -22250.3338210242      5.67e-06  
    9  -22250.3338216554      2.02e-06  
   10  -22250.3338217335      5.69e-07  
   11  -22250.3338217387      2.51e-07  
   12  -22250.3338217399      9.96e-08  
   13  -22250.3338217406      2.61e-08  
   14  -22250.3338217434      3.15e-09  Convergence criterion met
 ---------------------------------------
 SCF time:   CPU 308.62s  wall 81.00s 
 SCF   energy in the final basis set =   -22250.3338217434
 Total energy in the final basis set =   -22250.3338217434

 --------------------------------------------------------------

                    Orbital Energies (a.u.)
 --------------------------------------------------------------

 Alpha MOs
 -- Occupied --
*****************-482.8561-482.8557-482.8552-176.3186-176.3180-165.7224
********-165.7203-165.7200-165.7197-165.7195-101.5820 -62.5091 -62.5087
-62.5082 -56.3298 -56.3294 -56.3289 -56.3257 -56.3253 -56.3253 -56.3249
-56.3249 -56.3244 -35.8152 -35.8147 -31.3086 -31.3080 -31.3026 -31.3020
-31.3019 -31.3014 -22.9590 -22.9585 -22.9577 -22.9573 -22.9571 -22.9567
-22.9530 -22.9530 -22.9525 -22.9525 -10.2846 -10.2783 -10.2776 -10.2775
-10.2671 -10.2667  -9.4974  -8.7181  -8.7177  -8.7173  -7.2623  -7.2523
 -7.2513  -6.5503  -6.5499  -6.5494  -6.5366  -6.5363  -6.5358  -6.5355
 -6.5352  -6.5347  -6.3649  -6.3644  -4.7779  -4.7773  -4.7628  -4.7623
 -4.7616  -4.7611  -2.6610  -2.6606  -2.6602  -2.6575  -2.6571  -2.6567
 -2.6566  -2.6562  -2.6558  -2.6457  -2.6456  -2.6453  -2.6452  -2.6449
 -2.6448  -2.0440  -2.0434  -2.0392  -2.0387  -2.0383  -2.0378  -2.0253
 -2.0252  -2.0248  -2.0247  -0.9570  -0.9064  -0.8682  -0.8401  -0.8172
 -0.7782  -0.7396  -0.7183  -0.6582  -0.6295  -0.6056  -0.5560  -0.5118
 -0.4717  -0.4666  -0.4532  -0.4179  -0.4112  -0.4007  -0.3866  -0.3800
 -0.3562  -0.3435  -0.3421  -0.3318  -0.3213  -0.3070  -0.3067  -0.2916
 -0.2726  -0.2664  -0.2571  -0.2527
 -- Virtual --
 -0.0989  -0.0694  -0.0659  -0.0547  -0.0338  -0.0112  -0.0078   0.0034
  0.0160   0.0245   0.0280   0.0417   0.0453   0.0543   0.0563   0.0613
  0.0614   0.0671   0.0712   0.0775   0.0780   0.0836   0.0857   0.0963
  0.0974   0.1061   0.1086   0.1192   0.1292   0.1354   0.1395   0.1446
  0.1569   0.1609   0.1685   0.1771   0.1864   0.1887   0.1937   0.1974
  0.1996   0.2015   0.2017   0.2103   0.2192   0.2275   0.2361   0.2406
  0.2492   0.2557   0.2580   0.2653   0.2785   0.2914   0.2917   0.3034
  0.3353   0.3691   0.3709   0.3780   0.3802   0.3813   0.4000   0.4093
  0.4162   0.4204   0.4210   0.4279   0.4323   0.4378   0.4416   0.4539
  0.4571   0.4710   0.4719   0.4860   0.4911   0.5027   0.5056   0.5099
  0.5108   0.5120   0.5150   0.5350   0.5372   0.5479   0.5492   0.5557
  0.5633   0.5750   0.5777   0.6005   0.6128   0.6263   0.6295   0.6359
  0.6732   0.6751   0.6802   0.6973   0.7008   0.7180   0.7351   0.7467
  0.7537   0.7682   0.7856   0.7857   0.7972   0.8107   0.8211   0.8302
  0.8419   0.8511   0.8525   0.8780   0.9010   0.9134   0.9332   0.9428
  0.9451   0.9464   0.9961   1.0304   1.0370   1.0817   1.0848   1.1037
  1.1229   1.1664   1.1903   1.2091   1.2209   1.2221   1.2438   1.2766
  1.3493   1.3613   1.3765   1.3952   1.4044   1.4431   1.4739   1.4822
  1.4909   1.5035   1.5588   1.5843   1.6052   1.7225   1.7353   1.7537
  1.7659   1.8200   1.8261   1.8506   1.8517   1.9079   1.9878   2.0085
  2.0095   2.0514   2.0817   2.1146   2.1170   2.1598   2.1833   2.2101
  2.2421   2.2551   2.2648   2.2666   2.3018   2.3041   2.3374   2.3751
  2.4500   2.4894   2.5739   2.5773   2.7109   2.7247   2.7962   2.8190
  2.8360   2.9366   2.9727   3.0340   3.0481   3.0818   3.1498   3.2059
  3.3906   3.4380   3.6430   3.8088   3.8401   3.9451   3.9637   3.9695
  3.9876   3.9915   3.9958   4.0079   4.0189   4.0369   4.0530   4.0567
  4.0659   4.0744   4.0752   4.1146   4.1269   4.1658   4.2247   4.2460
  4.2725   4.2955   4.3033   4.3744   4.4031   4.4348   4.5021   4.5795
  4.8218   6.0184   6.0363   6.1214   6.1501   6.1564   6.1802   6.6878
  6.7741   6.8350   7.5371   7.5498   7.5762   7.6621   7.6717   7.7145
  7.7261   7.7522   7.8012   9.7747  23.1778  23.7791  23.7869  23.9472
 23.9568  24.0387  25.8196  26.2116  26.6532  27.9078  27.9549  28.3546
 28.3685  28.4274  28.4325  28.4354  28.4590  28.5256  28.5307  28.5488
 28.5548  28.5617  28.5639  28.6182  28.6308  28.7225  28.7413  47.9448
 48.0236  48.0745 127.8936 127.9041 127.9551 127.9731 127.9787 127.9817
151.6970 151.7372 215.7681 289.7335 289.7471 289.7739 289.8617 289.8716
289.9165 289.9460 289.9754 290.02301020.74651020.84631020.90921901.8616
********
 --------------------------------------------------------------

          Ground-State Mulliken Net Atomic Charges

     Atom                 Charge (a.u.)
  ----------------------------------------
      1 C                     0.516297
      2 C                    -0.215511
      3 C                    -0.244522
      4 C                     0.108925
      5 C                    -0.081840
      6 C                    -0.123565
      7 Cl                    0.531549
      8 Br                   -0.228950
      9 I                     0.107290
     10 Br                   -0.252379
     11 Br                   -0.229499
     12 I                     0.112204
  ----------------------------------------
  Sum of atomic charges =     0.000000

 -----------------------------------------------------------------
                    Cartesian Multipole Moments
 -----------------------------------------------------------------
    Charge (ESU x 10^10)
                -0.0000
    Dipole Moment (Debye)
         X       0.1678      Y      -0.0000      Z       0.0828
       Tot       0.1871
    Quadrupole Moments (Debye-Ang)
        XX    -154.5004     XY       0.0000     YY    -159.4862
        XZ      -0.6623     YZ      -0.0000     ZZ    -149.6308
    Octopole Moments (Debye-Ang^2)
       XXX    -608.3711    XXY       0.0000    XYY    -211.2575
       YYY       0.0000    XXZ    -116.1324    XYZ      -0.0000
       YYZ    -121.9844    XZZ    -197.3880    YZZ       0.0000
       ZZZ    -343.7711
    Hexadecapole Moments (Debye-Ang^3)
      XXXX   -4982.0989   XXXY       0.0000   XXYY    -924.4557
      XYYY       0.0000   YYYY    -202.9900   XXXZ    -375.1879
      XXYZ      -0.0000   XYYZ    -127.1049   YYYZ       0.0000
      XXZZ   -1803.1712   XYZZ       0.0000   YYZZ   -1071.8165
      XZZZ    -360.4767   YZZZ       0.0000   ZZZZ   -5657.8572
 -----------------------------------------------------------------
 Calculating analytic gradient of the SCF energy
 Gradient of SCF Energy
            1           2           3           4           5           6
    1   0.0002860   0.0022524   0.0000247  -0.0036229  -0.0031458  -0.0017242
    2   0.0000000  -0.0000000   0.0000000  -0.0000000  -0.0000000   0.0000000
    3  -0.0020385  -0.0012607  -0.0009097   0.0000851  -0.0002610   0.0008581
            7           8           9          10          11          12
    1   0.0092308   0.0070769   0.0000487  -0.0065617  -0.0063277   0.0024626
    2  -0.0000000   0.0000000  -0.0000000   0.0000000  -0.0000000  -0.0000000
    3   0.0026428   0.0015959  -0.0165881  -0.0004498   0.0003803   0.0159456
 Max gradient component =       1.659E-02
 RMS gradient           =       4.721E-03
 Gradient time:  CPU 101.87 s  wall 25.59 s
 Geometry Optimization Parameters
   NAtoms,    NIC,     NZ,  NCons,   NDum,   NFix, NCnnct, MaxDiis
       12      78      12       0       0       0       0       0


** GEOMETRY OPTIMIZATION IN DELOCALIZED INTERNAL COORDINATES **
   Searching for a Minimum

   Optimization Cycle:   1

                       Coordinates (Angstroms)
     ATOM                X               Y               Z
      1  C         0.0000000000    0.0000000000    0.0000000000
      2  C         0.0000000000    0.0000000000    1.3948300000
      3  C         1.2079582140    0.0000000000    2.0922450000
      4  C         2.4159164279    0.0000000000    1.3948300000
      5  C         2.4159164279    0.0000000000    0.0000000000
      6  C         1.2079582140    0.0000000000   -0.6974150000
      7  Cl       -1.4903431174    0.0000000000   -0.8604500000
      8  Br       -1.6373769104    0.0000000000    2.3401700000
      9  I         1.2079582140    0.0000000000    4.1711050000
     10  Br        4.0532933383    0.0000000000    2.3401700000
     11  Br        4.0532933383    0.0000000000   -0.9453400000
     12  I         1.2079582140    0.0000000000   -2.7762750000
   Point Group: c1    Number of degrees of freedom:    30


   Energy is -22250.333821743


 Attempting to generate delocalized internal coordinates
 Initial Hessian constructed with Jon Baker's OPTIMIZE code

 21 Hessian modes will be used to form the next step
  Hessian Eigenvalues:
     0.124424    0.124424    0.201019    0.201019    0.201019    0.250000
     0.250000    0.250000    0.250000    0.250000    0.250000    0.250000
     0.250000    0.250000    0.334879    0.426727    0.426727    0.464882
     0.464882    0.464882    0.464882

 Minimum search - taking simple RFO step
 Searching for Lamda that Minimizes Along All modes
 Value Taken    Lamda =  -0.00824343
 Step Taken.  Stepsize is  0.209134

                             Maximum     Tolerance    Cnvgd?
         Gradient           0.036234      0.000300      NO
         Displacement       0.125732      0.001200      NO
         Energy change     *********      0.000001      NO


 New Cartesian Coordinates Obtained by Inverse Iteration

 Displacement from previous Coordinates is:  0.336716
 ----------------------------------------------------------------
             Standard Nuclear Orientation (Angstroms)
    I     Atom           X                Y                Z
 ----------------------------------------------------------------
    1      C       0.0017600988     0.0000000000    -0.0009024892
    2      C      -0.0011084912     0.0000000000     1.4022303958
    3      C       1.2111055454     0.0000000000     2.1213271766
    4      C       2.4249641573     0.0000000000     1.4026992925
    5      C       2.4256172983     0.0000000000    -0.0034285516
    6      C       1.2114999790     0.0000000000    -0.7186043655
    7      Cl     -1.5177148385     0.0000000000    -0.8389638476
    8      Br     -1.6877562260     0.0000000000     2.2859991651
    9      I       1.2094027919     0.0000000000     4.2663521241
   10      Br      4.0988077793     0.0000000000     2.3135397229
   11      Br      4.0979685428     0.0000000000    -0.9157532067
   12      I       1.1679857236     0.0000000000    -2.8606254163
 ----------------------------------------------------------------
 Nuclear Repulsion Energy =        3874.35513032 hartrees
 There are      132 alpha and      132 beta electrons
 Applying Cartesian multipole field
    Component          Value
    ---------          -----
     (2,0,0)        1.00000E-11
     (0,2,0)        2.00000E-11
     (0,0,2)       -3.00000E-11
 Nucleus-field energy     =    -0.0000001442 hartrees
 Requested basis set is 6-311++G(d,p)
 There are 154 shells and 430 basis functions
 A cutoff of  1.0D-11 yielded   7117 shell pairs
 There are     62079 function pairs (     69026 Cartesian)
 Smallest overlap matrix eigenvalue = 4.10E-07

 Q-Chem warning in module stvman/mkSTV.C, line 318:

 Overlap eigenvalue is smaller than square root of threshold
 Use THRESH >= 12 to get rid of this warning

 Linear dependence detected in AO basis
 Tighter screening thresholds may be required for diffuse basis sets
 Use S2THRESH > 14 and THRESH = 14 in case of SCF convergence issues
 Number of orthogonalized atomic orbitals = 429
 Maximum deviation from orthogonality = 1.935E-10
 Guess MOs from SCF MO coefficient file

 -----------------------------------------------------------------------
  General SCF calculation program by
  Eric Jon Sundstrom, Paul Horn, Yuezhi Mao, Dmitri Zuev, Alec White,
  David Stuck, Shaama M.S., Shane Yost, Joonho Lee, David Small,
  Daniel Levine, Susi Lehtola, Hugh Burton, Evgeny Epifanovsky,
  Bang C. Huynh
 -----------------------------------------------------------------------
 Exchange:     0.2000 Hartree-Fock + 0.0800 Slater + 0.7200 B88
 Correlation:  0.1900 VWN1RPA + 0.8100 LYP
 Using SG-1 standard quadrature grid
 using 4 threads for integral computing
 -------------------------------------------------------
 OpenMP Integral computing Module                
 Release: version 2.0, May 2017, Q-Chem Inc. Pleasanton 
 -------------------------------------------------------
 A restricted SCF calculation will be
 performed using DIIS
 SCF converges when DIIS error is below 1.0e-08
 ---------------------------------------
  Cycle       Energy         DIIS error
 ---------------------------------------
    1  -22250.3314521804      6.27e-04  
    2  -22250.3341417517      2.68e-04  
    3  -22250.3308930077      4.45e-04  
    4  -22250.3359075688      4.13e-05  
    5  -22250.3359426636      1.28e-05  
    6  -22250.3359459265      3.87e-06  
    7  -22250.3359461332      2.43e-06  
    8  -22250.3359462728      5.46e-07  
    9  -22250.3359462789      1.35e-07  
   10  -22250.3359462790      7.74e-08  
   11  -22250.3359462796      2.72e-08  
   12  -22250.3359462785      4.18e-09  Convergence criterion met
 ---------------------------------------
 SCF time:   CPU 265.95s  wall 70.00s 
 SCF   energy in the final basis set =   -22250.3359462785
 Total energy in the final basis set =   -22250.3359462785

 --------------------------------------------------------------

                    Orbital Energies (a.u.)
 --------------------------------------------------------------

 Alpha MOs
 -- Occupied --
*****************-482.8562-482.8561-482.8557-176.3211-176.3209-165.7250
********-165.7227-165.7225-165.7225-165.7223-101.5820 -62.5091 -62.5090
-62.5086 -56.3298 -56.3297 -56.3293 -56.3257 -56.3256 -56.3253 -56.3252
-56.3252 -56.3248 -35.8175 -35.8173 -31.3111 -31.3109 -31.3047 -31.3044
-31.3041 -31.3039 -22.9615 -22.9612 -22.9600 -22.9598 -22.9597 -22.9595
-22.9552 -22.9552 -22.9549 -22.9549 -10.2886 -10.2834 -10.2828 -10.2822
-10.2754 -10.2741  -9.4971  -8.7180  -8.7179  -8.7175  -7.2620  -7.2520
 -7.2510  -6.5503  -6.5501  -6.5497  -6.5365  -6.5363  -6.5359  -6.5354
 -6.5353  -6.5349  -6.3667  -6.3665  -4.7799  -4.7797  -4.7644  -4.7641
 -4.7633  -4.7631  -2.6610  -2.6608  -2.6604  -2.6573  -2.6572  -2.6568
 -2.6565  -2.6564  -2.6560  -2.6454  -2.6454  -2.6454  -2.6453  -2.6450
 -2.6449  -2.0455  -2.0452  -2.0409  -2.0407  -2.0401  -2.0399  -2.0267
 -2.0266  -2.0265  -2.0264  -0.9510  -0.9021  -0.8616  -0.8350  -0.8151
 -0.7751  -0.7382  -0.7085  -0.6576  -0.6258  -0.6085  -0.5504  -0.5095
 -0.4696  -0.4615  -0.4511  -0.4154  -0.4088  -0.3985  -0.3849  -0.3744
 -0.3575  -0.3440  -0.3398  -0.3258  -0.3212  -0.3062  -0.3020  -0.2912
 -0.2775  -0.2671  -0.2602  -0.2578
 -- Virtual --
 -0.1079  -0.0735  -0.0697  -0.0679  -0.0380  -0.0185  -0.0122  -0.0005
  0.0139   0.0246   0.0274   0.0424   0.0447   0.0541   0.0553   0.0595
  0.0612   0.0664   0.0699   0.0768   0.0768   0.0830   0.0861   0.0960
  0.0964   0.1060   0.1088   0.1184   0.1283   0.1369   0.1387   0.1442
  0.1541   0.1621   0.1683   0.1747   0.1797   0.1858   0.1879   0.1921
  0.1976   0.2001   0.2038   0.2132   0.2160   0.2237   0.2336   0.2382
  0.2494   0.2527   0.2561   0.2663   0.2777   0.2844   0.2885   0.2953
  0.3386   0.3647   0.3720   0.3809   0.3815   0.3887   0.4017   0.4056
  0.4100   0.4138   0.4213   0.4242   0.4319   0.4333   0.4396   0.4504
  0.4547   0.4664   0.4701   0.4797   0.4885   0.4969   0.5020   0.5028
  0.5088   0.5125   0.5131   0.5268   0.5346   0.5387   0.5477   0.5563
  0.5613   0.5716   0.5762   0.5931   0.5985   0.6127   0.6188   0.6269
  0.6694   0.6714   0.6727   0.6927   0.6952   0.7094   0.7270   0.7392
  0.7476   0.7624   0.7730   0.7824   0.7859   0.8107   0.8216   0.8277
  0.8417   0.8492   0.8533   0.8765   0.8946   0.9089   0.9299   0.9341
  0.9395   0.9466   0.9892   1.0133   1.0310   1.0731   1.0838   1.1000
  1.1164   1.1616   1.1829   1.2008   1.2104   1.2151   1.2392   1.2718
  1.3343   1.3539   1.3681   1.3798   1.4093   1.4374   1.4518   1.4677
  1.4703   1.4931   1.5460   1.5757   1.5986   1.7176   1.7246   1.7398
  1.7593   1.8088   1.8138   1.8355   1.8469   1.8977   1.9874   1.9951
  2.0080   2.0473   2.0643   2.1015   2.1187   2.1545   2.1707   2.1993
  2.2223   2.2451   2.2535   2.2538   2.2828   2.2939   2.3239   2.3613
  2.4445   2.4812   2.5642   2.5710   2.7088   2.7184   2.7760   2.8169
  2.8290   2.9301   2.9628   3.0214   3.0342   3.0500   3.1305   3.1865
  3.3751   3.4132   3.6134   3.7904   3.8246   3.9466   3.9621   3.9752
  3.9818   3.9899   3.9963   4.0034   4.0124   4.0287   4.0368   4.0514
  4.0654   4.0707   4.0809   4.1082   4.1191   4.1509   4.2096   4.2361
  4.2661   4.2823   4.2935   4.3745   4.4020   4.4309   4.4630   4.5485
  4.7903   6.0132   6.0295   6.1118   6.1357   6.1460   6.1519   6.6750
  6.7682   6.8315   7.5364   7.5489   7.5743   7.6606   7.6677   7.7062
  7.7201   7.7431   7.7925   9.7670  23.1771  23.7422  23.7575  23.8990
 23.9091  23.9825  25.8184  26.2040  26.6257  27.8818  27.9324  28.3494
 28.3620  28.4113  28.4193  28.4267  28.4513  28.5231  28.5280  28.5444
 28.5487  28.5554  28.5595  28.6089  28.6210  28.7135  28.7300  47.9367
 48.0194  48.0733 127.8886 127.8982 127.9475 127.9643 127.9672 127.9693
151.6739 151.7167 215.7597 289.7326 289.7457 289.7714 289.8577 289.8682
289.9152 289.9326 289.9666 290.01351020.73641020.84101020.90821901.8375
********
 --------------------------------------------------------------

          Ground-State Mulliken Net Atomic Charges

     Atom                 Charge (a.u.)
  ----------------------------------------
      1 C                     0.330992
      2 C                    -0.275318
      3 C                    -0.131368
      4 C                     0.120472
      5 C                    -0.144842
      6 C                     0.017204
      7 Cl                    0.536986
      8 Br                   -0.225927
      9 I                     0.116684
     10 Br                   -0.242399
     11 Br                   -0.222232
     12 I                     0.119748
  ----------------------------------------
  Sum of atomic charges =     0.000000

 -----------------------------------------------------------------
                    Cartesian Multipole Moments
 -----------------------------------------------------------------
    Charge (ESU x 10^10)
                -0.0000
    Dipole Moment (Debye)
         X       0.1543      Y       0.0000      Z       0.0707
       Tot       0.1698
    Quadrupole Moments (Debye-Ang)
        XX    -154.1963     XY       0.0000     YY    -159.9714
        XZ      -0.3377     YZ       0.0000     ZZ    -149.3581
    Octopole Moments (Debye-Ang^2)
       XXX    -605.0627    XXY      -0.0000    XYY    -211.2991
       YYY      -0.0000    XXZ    -115.0795    XYZ      -0.0000
       YYZ    -122.1070    XZZ    -197.1716    YZZ      -0.0000
       ZZZ    -342.5835
    Hexadecapole Moments (Debye-Ang^3)
      XXXX   -5041.4467   XXXY       0.0000   XXYY    -941.6714
      XYYY      -0.0000   YYYY    -204.1561   XXXZ    -387.4692
      XXYZ      -0.0000   XYYZ    -132.2229   YYYZ       0.0000
      XXZZ   -1859.0415   XYZZ      -0.0000   YYZZ   -1103.4254
      XZZZ    -366.4938   YZZZ       0.0000   ZZZZ   -5787.4004
 -----------------------------------------------------------------
 Calculating analytic gradient of the SCF energy
 Gradient of SCF Energy
            1           2           3           4           5           6
    1  -0.0033781  -0.0027711   0.0001335   0.0023831   0.0024976  -0.0010062
    2  -0.0000000  -0.0000000   0.0000000   0.0000000  -0.0000000   0.0000000
    3   0.0013609  -0.0036564   0.0028134  -0.0021916   0.0020402  -0.0018333
            7           8           9          10          11          12
    1   0.0007529  -0.0022101   0.0005474   0.0022939   0.0028673  -0.0021101
    2  -0.0000000   0.0000000   0.0000000   0.0000000   0.0000000   0.0000000
    3   0.0039212  -0.0039013   0.0052947  -0.0032705   0.0038196  -0.0043969
 Max gradient component =       5.295E-03
 RMS gradient           =       2.324E-03
 Gradient time:  CPU 99.17 s  wall 24.91 s
 Geometry Optimization Parameters
   NAtoms,    NIC,     NZ,  NCons,   NDum,   NFix, NCnnct, MaxDiis
       12      78      12       0       0       0       0       0

 Cartesian Hessian Update
 Hessian updated using BFGS update


** GEOMETRY OPTIMIZATION IN DELOCALIZED INTERNAL COORDINATES **
   Searching for a Minimum

   Optimization Cycle:   2

                       Coordinates (Angstroms)
     ATOM                X               Y               Z
      1  C         0.0017600988    0.0000000000   -0.0009024892
      2  C        -0.0011084912    0.0000000000    1.4022303958
      3  C         1.2111055454    0.0000000000    2.1213271766
      4  C         2.4249641573    0.0000000000    1.4026992925
      5  C         2.4256172983    0.0000000000   -0.0034285516
      6  C         1.2114999790    0.0000000000   -0.7186043655
      7  Cl       -1.5177148385    0.0000000000   -0.8389638476
      8  Br       -1.6877562260    0.0000000000    2.2859991651
      9  I         1.2094027919    0.0000000000    4.2663521241
     10  Br        4.0988077793    0.0000000000    2.3135397229
     11  Br        4.0979685428    0.0000000000   -0.9157532067
     12  I         1.1679857236    0.0000000000   -2.8606254163
   Point Group: c1    Number of degrees of freedom:    30


   Energy is -22250.335946278

 Hessian updated using BFGS update

 11 Hessian modes will be used to form the next step
  Hessian Eigenvalues:
     0.124153    0.126620    0.197515    0.201030    0.247928    0.327340
     0.340951    0.426725    0.427737    0.452511    0.541648

 Minimum search - taking simple RFO step
 Searching for Lamda that Minimizes Along All modes
 Value Taken    Lamda =  -0.00170878
 Step Taken.  Stepsize is  0.064400

                             Maximum     Tolerance    Cnvgd?
         Gradient           0.017026      0.000300      NO
         Displacement       0.041874      0.001200      NO
         Energy change     -0.002125      0.000001      NO


 New Cartesian Coordinates Obtained by Inverse Iteration

 Displacement from previous Coordinates is:  0.165059
 ----------------------------------------------------------------
             Standard Nuclear Orientation (Angstroms)
    I     Atom           X                Y                Z
 ----------------------------------------------------------------
    1      C      -0.0006697959     0.0000000000    -0.0028513966
    2      C      -0.0012662023     0.0000000000     1.4036610868
    3      C       1.2111520440     0.0000000000     2.1140554476
    4      C       2.4255851586     0.0000000000     1.4035318562
    5      C       2.4249393309     0.0000000000    -0.0046864631
    6      C       1.2118573244     0.0000000000    -0.7133715595
    7      Cl     -1.5113216298     0.0000000000    -0.8647868585
    8      Br     -1.6677617245     0.0000000000     2.3267308981
    9      I       1.2034743316     0.0000000000     4.2497666920
   10      Br      4.0812097716     0.0000000000     2.3480428010
   11      Br      4.0745322622     0.0000000000    -0.9575255607
   12      I       1.1908014898     0.0000000000    -2.8486969434
 ----------------------------------------------------------------
 Nuclear Repulsion Energy =        3883.60228792 hartrees
 There are      132 alpha and      132 beta electrons
 Applying Cartesian multipole field
    Component          Value
    ---------          -----
     (2,0,0)        1.00000E-11
     (0,2,0)        2.00000E-11
     (0,0,2)       -3.00000E-11
 Nucleus-field energy     =    -0.0000001451 hartrees
 Requested basis set is 6-311++G(d,p)
 There are 154 shells and 430 basis functions
 A cutoff of  1.0D-11 yielded   7113 shell pairs
 There are     62071 function pairs (     69024 Cartesian)
 Smallest overlap matrix eigenvalue = 3.97E-07

 Q-Chem warning in module stvman/mkSTV.C, line 318:

 Overlap eigenvalue is smaller than square root of threshold
 Use THRESH >= 12 to get rid of this warning

 Linear dependence detected in AO basis
 Tighter screening thresholds may be required for diffuse basis sets
 Use S2THRESH > 14 and THRESH = 14 in case of SCF convergence issues
 Number of orthogonalized atomic orbitals = 429
 Maximum deviation from orthogonality = 2.630E-10
 Guess MOs from SCF MO coefficient file

 -----------------------------------------------------------------------
  General SCF calculation program by
  Eric Jon Sundstrom, Paul Horn, Yuezhi Mao, Dmitri Zuev, Alec White,
  David Stuck, Shaama M.S., Shane Yost, Joonho Lee, David Small,
  Daniel Levine, Susi Lehtola, Hugh Burton, Evgeny Epifanovsky,
  Bang C. Huynh
 -----------------------------------------------------------------------
 Exchange:     0.2000 Hartree-Fock + 0.0800 Slater + 0.7200 B88
 Correlation:  0.1900 VWN1RPA + 0.8100 LYP
 Using SG-1 standard quadrature grid
 using 4 threads for integral computing
 -------------------------------------------------------
 OpenMP Integral computing Module                
 Release: version 2.0, May 2017, Q-Chem Inc. Pleasanton 
 -------------------------------------------------------
 A restricted SCF calculation will be
 performed using DIIS
 SCF converges when DIIS error is below 1.0e-08
 ---------------------------------------
  Cycle       Energy         DIIS error
 ---------------------------------------
    1  -22250.3356360418      2.33e-04  
    2  -22250.3365219613      5.93e-05  
    3  -22250.3364052336      9.16e-05  
    4  -22250.3365981386      1.80e-05  
    5  -22250.3366053869      7.15e-06  
    6  -22250.3366065488      1.62e-06  
    7  -22250.3366066045      5.89e-07  
    8  -22250.3366066115      2.30e-07  
    9  -22250.3366066133      7.96e-08  
   10  -22250.3366066131      1.39e-08  
   11  -22250.3366066132      1.27e-08  
   12  -22250.3366066136      3.10e-09  Convergence criterion met
 ---------------------------------------
 SCF time:   CPU 257.86s  wall 68.00s 
 SCF   energy in the final basis set =   -22250.3366066136
 Total energy in the final basis set =   -22250.3366066136

 --------------------------------------------------------------

                    Orbital Energies (a.u.)
 --------------------------------------------------------------

 Alpha MOs
 -- Occupied --
*****************-482.8566-482.8564-482.8561-176.3205-176.3202-165.7244
********-165.7221-165.7219-165.7219-165.7216-101.5824 -62.5095 -62.5093
-62.5090 -56.3302 -56.3300 -56.3297 -56.3261 -56.3259 -56.3257 -56.3256
-56.3255 -56.3252 -35.8169 -35.8167 -31.3105 -31.3102 -31.3041 -31.3039
-31.3036 -31.3033 -22.9609 -22.9606 -22.9595 -22.9592 -22.9591 -22.9588
-22.9546 -22.9546 -22.9544 -22.9544 -10.2893 -10.2834 -10.2829 -10.2824
-10.2739 -10.2730  -9.4973  -8.7183  -8.7182  -8.7179  -7.2623  -7.2522
 -7.2512  -6.5506  -6.5504  -6.5501  -6.5368  -6.5367  -6.5363  -6.5357
 -6.5356  -6.5353  -6.3662  -6.3660  -4.7794  -4.7791  -4.7639  -4.7637
 -4.7628  -4.7626  -2.6613  -2.6611  -2.6608  -2.6577  -2.6576  -2.6572
 -2.6569  -2.6567  -2.6564  -2.6458  -2.6457  -2.6457  -2.6456  -2.6454
 -2.6453  -2.0450  -2.0447  -2.0404  -2.0402  -2.0397  -2.0394  -2.0263
 -2.0261  -2.0261  -2.0259  -0.9507  -0.9011  -0.8630  -0.8364  -0.8146
 -0.7756  -0.7385  -0.7096  -0.6577  -0.6274  -0.6072  -0.5509  -0.5097
 -0.4699  -0.4617  -0.4513  -0.4155  -0.4095  -0.3976  -0.3840  -0.3759
 -0.3562  -0.3426  -0.3407  -0.3293  -0.3206  -0.3063  -0.3058  -0.2914
 -0.2751  -0.2670  -0.2603  -0.2567
 -- Virtual --
 -0.1074  -0.0724  -0.0688  -0.0678  -0.0381  -0.0171  -0.0123  -0.0002
  0.0127   0.0244   0.0271   0.0422   0.0446   0.0541   0.0552   0.0595
  0.0610   0.0664   0.0698   0.0766   0.0767   0.0829   0.0847   0.0962
  0.0968   0.1052   0.1082   0.1183   0.1282   0.1359   0.1387   0.1444
  0.1553   0.1612   0.1688   0.1751   0.1822   0.1868   0.1905   0.1934
  0.1984   0.2004   0.2032   0.2095   0.2158   0.2238   0.2357   0.2384
  0.2490   0.2536   0.2560   0.2662   0.2773   0.2859   0.2887   0.2967
  0.3385   0.3645   0.3712   0.3796   0.3797   0.3840   0.3984   0.4057
  0.4104   0.4154   0.4202   0.4266   0.4298   0.4331   0.4410   0.4529
  0.4544   0.4656   0.4708   0.4819   0.4866   0.5008   0.5037   0.5053
  0.5092   0.5129   0.5148   0.5277   0.5346   0.5395   0.5485   0.5564
  0.5610   0.5726   0.5731   0.5975   0.5984   0.6152   0.6219   0.6274
  0.6656   0.6711   0.6718   0.6947   0.6947   0.7105   0.7286   0.7397
  0.7472   0.7633   0.7759   0.7842   0.7864   0.8107   0.8228   0.8275
  0.8421   0.8462   0.8517   0.8735   0.8951   0.9077   0.9272   0.9367
  0.9395   0.9455   0.9861   1.0174   1.0311   1.0739   1.0811   1.0994
  1.1169   1.1597   1.1870   1.2012   1.2120   1.2146   1.2378   1.2692
  1.3367   1.3552   1.3697   1.3884   1.4049   1.4379   1.4556   1.4697
  1.4726   1.4930   1.5494   1.5768   1.5948   1.7183   1.7249   1.7430
  1.7563   1.8095   1.8148   1.8402   1.8440   1.8982   1.9862   1.9956
  2.0079   2.0477   2.0659   2.1044   2.1116   2.1531   2.1723   2.2002
  2.2256   2.2470   2.2535   2.2571   2.2846   2.2949   2.3235   2.3609
  2.4437   2.4818   2.5635   2.5716   2.7082   2.7193   2.7788   2.8163
  2.8298   2.9280   2.9636   3.0211   3.0354   3.0526   3.1324   3.1852
  3.3733   3.4184   3.6154   3.7951   3.8227   3.9460   3.9622   3.9716
  3.9849   3.9904   3.9940   4.0033   4.0129   4.0309   4.0449   4.0519
  4.0640   4.0707   4.0715   4.1084   4.1195   4.1522   4.2129   4.2363
  4.2675   4.2844   4.2930   4.3722   4.4016   4.4330   4.4703   4.5529
  4.7953   6.0141   6.0309   6.1133   6.1368   6.1456   6.1562   6.6771
  6.7680   6.8266   7.5358   7.5488   7.5742   7.6582   7.6663   7.7115
  7.7211   7.7434   7.7903   9.7653  23.1759  23.7514  23.7543  23.9025
 23.9145  23.9881  25.8168  26.1990  26.6248  27.8868  27.9354  28.3503
 28.3633  28.4144  28.4208  28.4279  28.4522  28.5237  28.5285  28.5452
 28.5496  28.5565  28.5599  28.6109  28.6228  28.7143  28.7315  47.9375
 48.0191  48.0683 127.8895 127.8994 127.9487 127.9661 127.9694 127.9701
151.6783 151.7196 215.7578 289.7316 289.7455 289.7714 289.8569 289.8661
289.9138 289.9390 289.9667 290.01171020.73771020.84071020.90151901.8421
********
 --------------------------------------------------------------

          Ground-State Mulliken Net Atomic Charges

     Atom                 Charge (a.u.)
  ----------------------------------------
      1 C                     0.428778
      2 C                    -0.261256
      3 C                    -0.174262
      4 C                     0.129855
      5 C                    -0.130382
      6 C                    -0.066153
      7 Cl                    0.532547
      8 Br                   -0.226697
      9 I                     0.114049
     10 Br                   -0.240900
     11 Br                   -0.223414
     12 I                     0.117834
  ----------------------------------------
  Sum of atomic charges =     0.000000

 -----------------------------------------------------------------
                    Cartesian Multipole Moments
 -----------------------------------------------------------------
    Charge (ESU x 10^10)
                -0.0000
    Dipole Moment (Debye)
         X       0.1719      Y       0.0000      Z       0.0885
       Tot       0.1933
    Quadrupole Moments (Debye-Ang)
        XX    -154.5584     XY      -0.0000     YY    -159.9362
        XZ      -0.5806     YZ      -0.0000     ZZ    -149.0746
    Octopole Moments (Debye-Ang^2)
       XXX    -607.5266    XXY      -0.0000    XYY    -211.3918
       YYY       0.0000    XXZ    -115.8118    XYZ      -0.0000
       YYZ    -122.1896    XZZ    -196.4334    YZZ       0.0000
       ZZZ    -342.3959
    Hexadecapole Moments (Debye-Ang^3)
      XXXX   -5028.3362   XXXY      -0.0000   XXYY    -935.1791
      XYYY      -0.0000   YYYY    -204.0713   XXXZ    -378.8907
      XXYZ      -0.0000   XYYZ    -128.6380   YYYZ       0.0000
      XXZZ   -1844.7736   XYZZ      -0.0000   YYZZ   -1105.3104
      XZZZ    -360.1728   YZZZ       0.0000   ZZZZ   -5804.4829
 -----------------------------------------------------------------
 Calculating analytic gradient of the SCF energy
 Gradient of SCF Energy
            1           2           3           4           5           6
    1  -0.0015798  -0.0000159  -0.0000726   0.0003272   0.0001923   0.0004133
    2  -0.0000000   0.0000000  -0.0000000   0.0000000  -0.0000000   0.0000000
    3  -0.0007483   0.0002110   0.0008307   0.0003698  -0.0005955  -0.0004530
            7           8           9          10          11          12
    1   0.0004675  -0.0003624  -0.0001572   0.0004233  -0.0001000   0.0004644
    2  -0.0000000   0.0000000  -0.0000000  -0.0000000   0.0000000  -0.0000000
    3  -0.0008097   0.0015283   0.0015331   0.0019525  -0.0022223  -0.0015966
 Max gradient component =       2.222E-03
 RMS gradient           =       7.858E-04
 Gradient time:  CPU 99.06 s  wall 24.88 s
 Geometry Optimization Parameters
   NAtoms,    NIC,     NZ,  NCons,   NDum,   NFix, NCnnct, MaxDiis
       12      78      12       0       0       0       0       0

 Cartesian Hessian Update
 Hessian updated using BFGS update


** GEOMETRY OPTIMIZATION IN DELOCALIZED INTERNAL COORDINATES **
   Searching for a Minimum

   Optimization Cycle:   3

                       Coordinates (Angstroms)
     ATOM                X               Y               Z
      1  C        -0.0006697959    0.0000000000   -0.0028513966
      2  C        -0.0012662023    0.0000000000    1.4036610868
      3  C         1.2111520440    0.0000000000    2.1140554476
      4  C         2.4255851586    0.0000000000    1.4035318562
      5  C         2.4249393309    0.0000000000   -0.0046864631
      6  C         1.2118573244    0.0000000000   -0.7133715595
      7  Cl       -1.5113216298    0.0000000000   -0.8647868585
      8  Br       -1.6677617245    0.0000000000    2.3267308981
      9  I         1.2034743316    0.0000000000    4.2497666920
     10  Br        4.0812097716    0.0000000000    2.3480428010
     11  Br        4.0745322622    0.0000000000   -0.9575255607
     12  I         1.1908014898    0.0000000000   -2.8486969434
   Point Group: c1    Number of degrees of freedom:    30


   Energy is -22250.336606614

 Hessian updated using BFGS update

 14 Hessian modes will be used to form the next step
  Hessian Eigenvalues:
     0.120521    0.124446    0.198972    0.201001    0.201027    0.248101
     0.249754    0.327493    0.404865    0.426670    0.427144    0.448102
     0.464773    0.587474

 Minimum search - taking simple RFO step
 Searching for Lamda that Minimizes Along All modes
 Value Taken    Lamda =  -0.00025319
 Step Taken.  Stepsize is  0.032697

                             Maximum     Tolerance    Cnvgd?
         Gradient           0.006519      0.000300      NO
         Displacement       0.019861      0.001200      NO
         Energy change     -0.000660      0.000001      NO


 New Cartesian Coordinates Obtained by Inverse Iteration

 Displacement from previous Coordinates is:  0.058963
 ----------------------------------------------------------------
             Standard Nuclear Orientation (Angstroms)
    I     Atom           X                Y                Z
 ----------------------------------------------------------------
    1      C       0.0004857110     0.0000000000    -0.0015034779
    2      C      -0.0006260244     0.0000000000     1.4024175619
    3      C       1.2108344106     0.0000000000     2.1107226817
    4      C       2.4234146525     0.0000000000     1.4014607830
    5      C       2.4234799735     0.0000000000    -0.0030358724
    6      C       1.2115100170     0.0000000000    -0.7108152082
    7      Cl     -1.5126578233     0.0000000000    -0.8586046154
    8      Br     -1.6677908985     0.0000000000     2.3185937166
    9      I       1.2059341939     0.0000000000     4.2376339409
   10      Br      4.0818248494     0.0000000000     2.3340744941
   11      Br      4.0791199371     0.0000000000    -0.9396757074
   12      I       1.1870033618     0.0000000000    -2.8373982969
 ----------------------------------------------------------------
 Nuclear Repulsion Energy =        3891.46832877 hartrees
 There are      132 alpha and      132 beta electrons
 Applying Cartesian multipole field
    Component          Value
    ---------          -----
     (2,0,0)        1.00000E-11
     (0,2,0)        2.00000E-11
     (0,0,2)       -3.00000E-11
 Nucleus-field energy     =    -0.0000001436 hartrees
 Requested basis set is 6-311++G(d,p)
 There are 154 shells and 430 basis functions
 A cutoff of  1.0D-11 yielded   7120 shell pairs
 There are     62157 function pairs (     69123 Cartesian)
 Smallest overlap matrix eigenvalue = 3.91E-07

 Q-Chem warning in module stvman/mkSTV.C, line 318:

 Overlap eigenvalue is smaller than square root of threshold
 Use THRESH >= 12 to get rid of this warning

 Linear dependence detected in AO basis
 Tighter screening thresholds may be required for diffuse basis sets
 Use S2THRESH > 14 and THRESH = 14 in case of SCF convergence issues
 Number of orthogonalized atomic orbitals = 429
 Maximum deviation from orthogonality = 3.347E-10
 Guess MOs from SCF MO coefficient file

 -----------------------------------------------------------------------
  General SCF calculation program by
  Eric Jon Sundstrom, Paul Horn, Yuezhi Mao, Dmitri Zuev, Alec White,
  David Stuck, Shaama M.S., Shane Yost, Joonho Lee, David Small,
  Daniel Levine, Susi Lehtola, Hugh Burton, Evgeny Epifanovsky,
  Bang C. Huynh
 -----------------------------------------------------------------------
 Exchange:     0.2000 Hartree-Fock + 0.0800 Slater + 0.7200 B88
 Correlation:  0.1900 VWN1RPA + 0.8100 LYP
 Using SG-1 standard quadrature grid
 using 4 threads for integral computing
 -------------------------------------------------------
 OpenMP Integral computing Module                
 Release: version 2.0, May 2017, Q-Chem Inc. Pleasanton 
 -------------------------------------------------------
 A restricted SCF calculation will be
 performed using DIIS
 SCF converges when DIIS error is below 1.0e-08
 ---------------------------------------
  Cycle       Energy         DIIS error
 ---------------------------------------
    1  -22250.3365907092      9.38e-05  
    2  -22250.3366669896      3.94e-05  
    3  -22250.3365931671      6.62e-05  
    4  -22250.3367058740      4.93e-06  
    5  -22250.3367064160      1.74e-06  
    6  -22250.3367064618      8.45e-07  
    7  -22250.3367064774      3.09e-07  
    8  -22250.3367064793      8.88e-08  
    9  -22250.3367064800      3.57e-08  
   10  -22250.3367064781      1.03e-08  
   11  -22250.3367064771      6.05e-09  Convergence criterion met
 ---------------------------------------
 SCF time:   CPU 236.88s  wall 63.00s 
 SCF   energy in the final basis set =   -22250.3367064771
 Total energy in the final basis set =   -22250.3367064771

 --------------------------------------------------------------

                    Orbital Energies (a.u.)
 --------------------------------------------------------------

 Alpha MOs
 -- Occupied --
*****************-482.8565-482.8562-482.8559-176.3203-176.3200-165.7242
********-165.7219-165.7217-165.7216-165.7214-101.5822 -62.5094 -62.5091
-62.5088 -56.3301 -56.3299 -56.3295 -56.3260 -56.3257 -56.3256 -56.3254
-56.3253 -56.3250 -35.8167 -35.8164 -31.3103 -31.3100 -31.3040 -31.3036
-31.3034 -31.3031 -22.9607 -22.9604 -22.9593 -22.9589 -22.9589 -22.9586
-22.9544 -22.9544 -22.9541 -22.9541 -10.2885 -10.2824 -10.2818 -10.2815
-10.2729 -10.2722  -9.4972  -8.7183  -8.7181  -8.7177  -7.2621  -7.2520
 -7.2510  -6.5505  -6.5503  -6.5500  -6.5367  -6.5365  -6.5362  -6.5357
 -6.5355  -6.5352  -6.3661  -6.3658  -4.7792  -4.7789  -4.7638  -4.7635
 -4.7627  -4.7624  -2.6612  -2.6610  -2.6606  -2.6576  -2.6574  -2.6571
 -2.6568  -2.6566  -2.6563  -2.6457  -2.6457  -2.6456  -2.6455  -2.6453
 -2.6452  -2.0449  -2.0446  -2.0403  -2.0400  -2.0395  -2.0392  -2.0262
 -2.0260  -2.0259  -2.0258  -0.9518  -0.9020  -0.8636  -0.8367  -0.8154
 -0.7761  -0.7388  -0.7109  -0.6578  -0.6277  -0.6072  -0.5519  -0.5100
 -0.4700  -0.4626  -0.4517  -0.4160  -0.4097  -0.3982  -0.3846  -0.3763
 -0.3565  -0.3433  -0.3407  -0.3288  -0.3210  -0.3065  -0.3048  -0.2913
 -0.2754  -0.2671  -0.2597  -0.2563
 -- Virtual --
 -0.1061  -0.0720  -0.0681  -0.0658  -0.0375  -0.0160  -0.0116   0.0002
  0.0132   0.0244   0.0273   0.0422   0.0447   0.0542   0.0554   0.0600
  0.0610   0.0665   0.0701   0.0766   0.0770   0.0830   0.0853   0.0961
  0.0967   0.1055   0.1084   0.1184   0.1284   0.1362   0.1389   0.1443
  0.1553   0.1614   0.1685   0.1755   0.1824   0.1871   0.1900   0.1940
  0.1982   0.2006   0.2031   0.2108   0.2166   0.2246   0.2353   0.2386
  0.2492   0.2542   0.2559   0.2662   0.2776   0.2865   0.2892   0.2975
  0.3379   0.3657   0.3715   0.3797   0.3803   0.3851   0.3996   0.4063
  0.4118   0.4158   0.4208   0.4261   0.4311   0.4333   0.4407   0.4530
  0.4543   0.4674   0.4707   0.4832   0.4871   0.5002   0.5035   0.5057
  0.5092   0.5125   0.5140   0.5295   0.5347   0.5405   0.5482   0.5561
  0.5617   0.5733   0.5744   0.5981   0.5998   0.6169   0.6236   0.6276
  0.6689   0.6729   0.6731   0.6953   0.6955   0.7119   0.7293   0.7410
  0.7484   0.7640   0.7769   0.7842   0.7883   0.8106   0.8227   0.8279
  0.8423   0.8478   0.8522   0.8756   0.8960   0.9083   0.9283   0.9385
  0.9401   0.9455   0.9883   1.0186   1.0321   1.0761   1.0822   1.1001
  1.1177   1.1621   1.1861   1.2024   1.2132   1.2154   1.2393   1.2700
  1.3391   1.3561   1.3706   1.3880   1.4054   1.4388   1.4589   1.4705
  1.4758   1.4952   1.5500   1.5778   1.5970   1.7193   1.7265   1.7448
  1.7590   1.8115   1.8168   1.8418   1.8460   1.9000   1.9869   1.9982
  2.0081   2.0483   2.0683   2.1058   2.1154   2.1545   2.1742   2.2016
  2.2276   2.2506   2.2538   2.2581   2.2878   2.2962   2.3264   2.3638
  2.4457   2.4827   2.5644   2.5726   2.7088   2.7201   2.7818   2.8170
  2.8307   2.9305   2.9653   3.0230   3.0379   3.0583   3.1351   3.1888
  3.3770   3.4210   3.6208   3.7970   3.8263   3.9461   3.9626   3.9723
  3.9843   3.9904   3.9950   4.0042   4.0139   4.0318   4.0437   4.0526
  4.0651   4.0715   4.0748   4.1094   4.1208   4.1546   4.2141   4.2379
  4.2683   4.2856   4.2950   4.3736   4.4020   4.4327   4.4743   4.5567
  4.8001   6.0147   6.0315   6.1144   6.1392   6.1475   6.1591   6.6783
  6.7689   6.8300   7.5362   7.5489   7.5745   7.6599   7.6678   7.7117
  7.7205   7.7449   7.7933   9.7660  23.1759  23.7559  23.7614  23.9121
 23.9217  23.9979  25.8174  26.2012  26.6279  27.8891  27.9381  28.3509
 28.3639  28.4159  28.4225  28.4289  28.4533  28.5239  28.5288  28.5457
 28.5504  28.5572  28.5606  28.6117  28.6238  28.7157  28.7329  47.9384
 48.0198  48.0712 127.8901 127.9000 127.9496 127.9671 127.9707 127.9715
151.6804 151.7220 215.7586 289.7323 289.7457 289.7718 289.8580 289.8680
289.9146 289.9386 289.9682 290.01461020.73861020.84161020.90531901.8443
********
 --------------------------------------------------------------

          Ground-State Mulliken Net Atomic Charges

     Atom                 Charge (a.u.)
  ----------------------------------------
      1 C                     0.431957
      2 C                    -0.257249
      3 C                    -0.174061
      4 C                     0.124224
      5 C                    -0.136874
      6 C                    -0.056778
      7 Cl                    0.532573
      8 Br                   -0.227047
      9 I                     0.113307
     10 Br                   -0.243344
     11 Br                   -0.224125
     12 I                     0.117417
  ----------------------------------------
  Sum of atomic charges =     0.000000

 -----------------------------------------------------------------
                    Cartesian Multipole Moments
 -----------------------------------------------------------------
    Charge (ESU x 10^10)
                -0.0000
    Dipole Moment (Debye)
         X       0.1777      Y       0.0000      Z       0.0892
       Tot       0.1989
    Quadrupole Moments (Debye-Ang)
        XX    -154.3919     XY       0.0000     YY    -159.8629
        XZ      -0.5255     YZ       0.0000     ZZ    -149.3002
    Octopole Moments (Debye-Ang^2)
       XXX    -606.5762    XXY       0.0000    XYY    -211.3075
       YYY       0.0000    XXZ    -115.5434    XYZ       0.0000
       YYZ    -122.0962    XZZ    -197.0118    YZZ       0.0000
       ZZZ    -342.8151
    Hexadecapole Moments (Debye-Ang^3)
      XXXX   -5023.6059   XXXY       0.0000   XXYY    -935.4495
      XYYY       0.0000   YYYY    -203.8949   XXXZ    -380.6170
      XXYZ       0.0000   XYYZ    -129.4650   YYYZ       0.0000
      XXZZ   -1840.9575   XYZZ       0.0000   YYZZ   -1097.4577
      XZZZ    -362.7214   YZZZ       0.0000   ZZZZ   -5767.6591
 -----------------------------------------------------------------
 Calculating analytic gradient of the SCF energy
 Gradient of SCF Energy
            1           2           3           4           5           6
    1  -0.0003922   0.0004375   0.0000106  -0.0002543  -0.0001501   0.0002528
    2   0.0000000  -0.0000000  -0.0000000  -0.0000000   0.0000000  -0.0000000
    3  -0.0002166   0.0000247  -0.0002606  -0.0002354   0.0002293   0.0003794
            7           8           9          10          11          12
    1   0.0004100   0.0002924  -0.0000286  -0.0002622  -0.0001391  -0.0001768
    2   0.0000000   0.0000000   0.0000000  -0.0000000  -0.0000000  -0.0000000
    3   0.0000606   0.0001560  -0.0007242  -0.0003803   0.0004319   0.0005353
 Max gradient component =       7.242E-04
 RMS gradient           =       2.586E-04
 Gradient time:  CPU 99.44 s  wall 24.98 s
 Geometry Optimization Parameters
   NAtoms,    NIC,     NZ,  NCons,   NDum,   NFix, NCnnct, MaxDiis
       12      78      12       0       0       0       0       0

 Cartesian Hessian Update
 Hessian updated using BFGS update


** GEOMETRY OPTIMIZATION IN DELOCALIZED INTERNAL COORDINATES **
   Searching for a Minimum

   Optimization Cycle:   4

                       Coordinates (Angstroms)
     ATOM                X               Y               Z
      1  C         0.0004857110    0.0000000000   -0.0015034779
      2  C        -0.0006260244    0.0000000000    1.4024175619
      3  C         1.2108344106    0.0000000000    2.1107226817
      4  C         2.4234146525    0.0000000000    1.4014607830
      5  C         2.4234799735    0.0000000000   -0.0030358724
      6  C         1.2115100170    0.0000000000   -0.7108152082
      7  Cl       -1.5126578233    0.0000000000   -0.8586046154
      8  Br       -1.6677908985    0.0000000000    2.3185937166
      9  I         1.2059341939    0.0000000000    4.2376339409
     10  Br        4.0818248494    0.0000000000    2.3340744941
     11  Br        4.0791199371    0.0000000000   -0.9396757074
     12  I         1.1870033618    0.0000000000   -2.8373982969
   Point Group: c1    Number of degrees of freedom:    30


   Energy is -22250.336706477

 Hessian updated using BFGS update

 16 Hessian modes will be used to form the next step
  Hessian Eigenvalues:
     0.124158    0.132436    0.200621    0.201024    0.202716    0.246594
     0.249758    0.262535    0.327186    0.398903    0.426759    0.427560
     0.463985    0.464879    0.489823    0.572248

 Minimum search - taking simple RFO step
 Searching for Lamda that Minimizes Along All modes
 Value Taken    Lamda =  -0.00001844
 Step Taken.  Stepsize is  0.008326

                             Maximum     Tolerance    Cnvgd?
         Gradient           0.001844      0.000300      NO
         Displacement       0.005009      0.001200      NO
         Energy change     -0.000100      0.000001      NO


 New Cartesian Coordinates Obtained by Inverse Iteration

 Displacement from previous Coordinates is:  0.015260
 ----------------------------------------------------------------
             Standard Nuclear Orientation (Angstroms)
    I     Atom           X                Y                Z
 ----------------------------------------------------------------
    1      C       0.0007936542     0.0000000000    -0.0012945090
    2      C      -0.0007485108     0.0000000000     1.4028391755
    3      C       1.2109899054     0.0000000000     2.1120754678
    4      C       2.4240191446     0.0000000000     1.4020945020
    5      C       2.4237961848     0.0000000000    -0.0034564035
    6      C       1.2115639812     0.0000000000    -0.7116183673
    7      Cl     -1.5139077455     0.0000000000    -0.8567921003
    8      Br     -1.6701233774     0.0000000000     2.3157603514
    9      I       1.2066933237     0.0000000000     4.2414579698
   10      Br      4.0826053248     0.0000000000     2.3361610713
   11      Br      4.0784077768     0.0000000000    -0.9433349113
   12      I       1.1884426988     0.0000000000    -2.8400222464
 ----------------------------------------------------------------
 Nuclear Repulsion Energy =        3889.16663210 hartrees
 There are      132 alpha and      132 beta electrons
 Applying Cartesian multipole field
    Component          Value
    ---------          -----
     (2,0,0)        1.00000E-11
     (0,2,0)        2.00000E-11
     (0,0,2)       -3.00000E-11
 Nucleus-field energy     =    -0.0000001438 hartrees
 Requested basis set is 6-311++G(d,p)
 There are 154 shells and 430 basis functions
 A cutoff of  1.0D-11 yielded   7119 shell pairs
 There are     62152 function pairs (     69117 Cartesian)
 Smallest overlap matrix eigenvalue = 3.93E-07

 Q-Chem warning in module stvman/mkSTV.C, line 318:

 Overlap eigenvalue is smaller than square root of threshold
 Use THRESH >= 12 to get rid of this warning

 Linear dependence detected in AO basis
 Tighter screening thresholds may be required for diffuse basis sets
 Use S2THRESH > 14 and THRESH = 14 in case of SCF convergence issues
 Number of orthogonalized atomic orbitals = 429
 Maximum deviation from orthogonality = 2.226E-10
 Guess MOs from SCF MO coefficient file

 -----------------------------------------------------------------------
  General SCF calculation program by
  Eric Jon Sundstrom, Paul Horn, Yuezhi Mao, Dmitri Zuev, Alec White,
  David Stuck, Shaama M.S., Shane Yost, Joonho Lee, David Small,
  Daniel Levine, Susi Lehtola, Hugh Burton, Evgeny Epifanovsky,
  Bang C. Huynh
 -----------------------------------------------------------------------
 Exchange:     0.2000 Hartree-Fock + 0.0800 Slater + 0.7200 B88
 Correlation:  0.1900 VWN1RPA + 0.8100 LYP
 Using SG-1 standard quadrature grid
 using 4 threads for integral computing
 -------------------------------------------------------
 OpenMP Integral computing Module                
 Release: version 2.0, May 2017, Q-Chem Inc. Pleasanton 
 -------------------------------------------------------
 A restricted SCF calculation will be
 performed using DIIS
 SCF converges when DIIS error is below 1.0e-08
 ---------------------------------------
  Cycle       Energy         DIIS error
 ---------------------------------------
    1  -22250.3367044119      3.04e-05  
    2  -22250.3367109192      1.07e-05  
    3  -22250.3367039672      1.96e-05  
    4  -22250.3367137345      1.54e-06  
    5  -22250.3367137875      5.08e-07  
    6  -22250.3367137916      2.17e-07  
    7  -22250.3367137924      9.21e-08  
    8  -22250.3367137922      2.82e-08  
    9  -22250.3367137912      5.68e-09  Convergence criterion met
 ---------------------------------------
 SCF time:   CPU 198.44s  wall 53.00s 
 SCF   energy in the final basis set =   -22250.3367137912
 Total energy in the final basis set =   -22250.3367137912

 --------------------------------------------------------------

                    Orbital Energies (a.u.)
 --------------------------------------------------------------

 Alpha MOs
 -- Occupied --
*****************-482.8565-482.8563-482.8559-176.3204-176.3201-165.7243
********-165.7220-165.7218-165.7217-165.7215-101.5821 -62.5094 -62.5092
-62.5089 -56.3301 -56.3299 -56.3296 -56.3260 -56.3258 -56.3256 -56.3255
-56.3254 -56.3250 -35.8168 -35.8165 -31.3104 -31.3101 -31.3040 -31.3037
-31.3035 -31.3032 -22.9608 -22.9605 -22.9594 -22.9590 -22.9590 -22.9587
-22.9545 -22.9545 -22.9542 -22.9542 -10.2886 -10.2826 -10.2821 -10.2817
-10.2733 -10.2724  -9.4971  -8.7183  -8.7181  -8.7178  -7.2621  -7.2520
 -7.2510  -6.5505  -6.5503  -6.5500  -6.5367  -6.5366  -6.5362  -6.5357
 -6.5355  -6.5352  -6.3662  -6.3659  -4.7793  -4.7790  -4.7639  -4.7636
 -4.7628  -4.7625  -2.6612  -2.6610  -2.6607  -2.6576  -2.6575  -2.6571
 -2.6568  -2.6566  -2.6563  -2.6457  -2.6457  -2.6456  -2.6455  -2.6453
 -2.6452  -2.0450  -2.0447  -2.0404  -2.0401  -2.0396  -2.0393  -2.0263
 -2.0261  -2.0260  -2.0259  -0.9515  -0.9017  -0.8633  -0.8366  -0.8153
 -0.7760  -0.7387  -0.7106  -0.6578  -0.6275  -0.6073  -0.5516  -0.5099
 -0.4699  -0.4624  -0.4516  -0.4159  -0.4096  -0.3981  -0.3845  -0.3762
 -0.3565  -0.3432  -0.3407  -0.3286  -0.3210  -0.3064  -0.3048  -0.2913
 -0.2755  -0.2670  -0.2599  -0.2565
 -- Virtual --
 -0.1064  -0.0721  -0.0682  -0.0663  -0.0376  -0.0164  -0.0118   0.0001
  0.0131   0.0244   0.0272   0.0422   0.0447   0.0542   0.0554   0.0599
  0.0610   0.0665   0.0701   0.0765   0.0769   0.0830   0.0852   0.0961
  0.0967   0.1055   0.1084   0.1184   0.1284   0.1362   0.1388   0.1443
  0.1553   0.1614   0.1685   0.1753   0.1823   0.1869   0.1900   0.1938
  0.1982   0.2005   0.2032   0.2107   0.2164   0.2244   0.2353   0.2385
  0.2491   0.2540   0.2560   0.2662   0.2775   0.2863   0.2891   0.2973
  0.3381   0.3655   0.3714   0.3799   0.3802   0.3853   0.3995   0.4062
  0.4115   0.4155   0.4208   0.4261   0.4309   0.4332   0.4407   0.4531
  0.4543   0.4670   0.4707   0.4827   0.4869   0.5003   0.5035   0.5056
  0.5092   0.5126   0.5141   0.5289   0.5347   0.5402   0.5483   0.5562
  0.5616   0.5731   0.5741   0.5980   0.5992   0.6163   0.6232   0.6276
  0.6682   0.6726   0.6726   0.6952   0.6954   0.7115   0.7293   0.7407
  0.7481   0.7638   0.7763   0.7842   0.7878   0.8106   0.8225   0.8278
  0.8423   0.8476   0.8522   0.8755   0.8957   0.9083   0.9282   0.9380
  0.9400   0.9455   0.9878   1.0181   1.0318   1.0755   1.0821   1.0999
  1.1175   1.1618   1.1862   1.2020   1.2128   1.2153   1.2389   1.2699
  1.3385   1.3558   1.3703   1.3876   1.4056   1.4386   1.4579   1.4702
  1.4750   1.4947   1.5496   1.5776   1.5965   1.7191   1.7260   1.7441
  1.7586   1.8111   1.8162   1.8412   1.8457   1.8995   1.9868   1.9977
  2.0081   2.0481   2.0675   2.1052   2.1146   2.1547   2.1737   2.2012
  2.2267   2.2497   2.2538   2.2579   2.2870   2.2958   2.3256   2.3631
  2.4453   2.4825   2.5641   2.5723   2.7087   2.7198   2.7810   2.8169
  2.8304   2.9302   2.9648   3.0225   3.0372   3.0569   3.1343   3.1880
  3.3762   3.4200   3.6195   3.7964   3.8254   3.9461   3.9625   3.9724
  3.9843   3.9904   3.9948   4.0039   4.0137   4.0315   4.0438   4.0524
  4.0649   4.0713   4.0742   4.1091   4.1205   4.1540   4.2137   4.2375
  4.2680   4.2853   4.2945   4.3732   4.4020   4.4327   4.4730   4.5558
  4.7988   6.0145   6.0313   6.1141   6.1386   6.1471   6.1583   6.6780
  6.7688   6.8293   7.5362   7.5489   7.5744   7.6596   7.6674   7.7117
  7.7205   7.7446   7.7926   9.7658  23.1760  23.7546  23.7599  23.9101
 23.9196  23.9954  25.8174  26.2011  26.6267  27.8884  27.9375  28.3507
 28.3637  28.4154  28.4221  28.4286  28.4530  28.5238  28.5287  28.5455
 28.5502  28.5570  28.5604  28.6114  28.6235  28.7154  28.7325  47.9382
 48.0197  48.0706 127.8899 127.8998 127.9493 127.9668 127.9703 127.9711
151.6797 151.7214 215.7583 289.7322 289.7457 289.7717 289.8577 289.8675
289.9145 289.9385 289.9680 290.01391020.73841020.84141020.90461901.8436
********
 --------------------------------------------------------------

          Ground-State Mulliken Net Atomic Charges

     Atom                 Charge (a.u.)
  ----------------------------------------
      1 C                     0.428769
      2 C                    -0.256998
      3 C                    -0.172174
      4 C                     0.125647
      5 C                    -0.136862
      6 C                    -0.058438
      7 Cl                    0.532366
      8 Br                   -0.226940
      9 I                     0.113625
     10 Br                   -0.242675
     11 Br                   -0.224041
     12 I                     0.117722
  ----------------------------------------
  Sum of atomic charges =     0.000000

 -----------------------------------------------------------------
                    Cartesian Multipole Moments
 -----------------------------------------------------------------
    Charge (ESU x 10^10)
                -0.0000
    Dipole Moment (Debye)
         X       0.1796      Y       0.0000      Z       0.0874
       Tot       0.1998
    Quadrupole Moments (Debye-Ang)
        XX    -154.3998     XY       0.0000     YY    -159.8814
        XZ      -0.5341     YZ       0.0000     ZZ    -149.2648
    Octopole Moments (Debye-Ang^2)
       XXX    -606.8573    XXY       0.0000    XYY    -211.3464
       YYY       0.0000    XXZ    -115.5612    XYZ      -0.0000
       YYZ    -122.1006    XZZ    -196.7538    YZZ       0.0000
       ZZZ    -342.7268
    Hexadecapole Moments (Debye-Ang^3)
      XXXX   -5026.8504   XXXY       0.0000   XXYY    -935.9125
      XYYY      -0.0000   YYYY    -203.9378   XXXZ    -380.6628
      XXYZ       0.0000   XYYZ    -129.4219   YYYZ       0.0000
      XXZZ   -1842.1774   XYZZ      -0.0000   YYZZ   -1098.9624
      XZZZ    -362.0795   YZZZ      -0.0000   ZZZZ   -5774.2095
 -----------------------------------------------------------------
 Calculating analytic gradient of the SCF energy
 Gradient of SCF Energy
            1           2           3           4           5           6
    1  -0.0003133   0.0000622   0.0000042  -0.0000045  -0.0000532   0.0001611
    2   0.0000000  -0.0000000   0.0000000  -0.0000000   0.0000000  -0.0000000
    3  -0.0000420  -0.0001196   0.0000620  -0.0000205  -0.0000647   0.0001113
            7           8           9          10          11          12
    1   0.0000429  -0.0000824   0.0001566  -0.0000073  -0.0000735   0.0001071
    2  -0.0000000  -0.0000000  -0.0000000  -0.0000000  -0.0000000   0.0000000
    3   0.0003035  -0.0001884   0.0000197   0.0000570  -0.0001235   0.0000054
 Max gradient component =       3.133E-04
 RMS gradient           =       1.006E-04
 Gradient time:  CPU 99.56 s  wall 25.00 s
 Geometry Optimization Parameters
   NAtoms,    NIC,     NZ,  NCons,   NDum,   NFix, NCnnct, MaxDiis
       12      78      12       0       0       0       0       0

 Cartesian Hessian Update
 Hessian updated using BFGS update


** GEOMETRY OPTIMIZATION IN DELOCALIZED INTERNAL COORDINATES **
   Searching for a Minimum

   Optimization Cycle:   5

                       Coordinates (Angstroms)
     ATOM                X               Y               Z
      1  C         0.0007936542    0.0000000000   -0.0012945090
      2  C        -0.0007485108    0.0000000000    1.4028391755
      3  C         1.2109899054    0.0000000000    2.1120754678
      4  C         2.4240191446    0.0000000000    1.4020945020
      5  C         2.4237961848    0.0000000000   -0.0034564035
      6  C         1.2115639812    0.0000000000   -0.7116183673
      7  Cl       -1.5139077455    0.0000000000   -0.8567921003
      8  Br       -1.6701233774    0.0000000000    2.3157603514
      9  I         1.2066933237    0.0000000000    4.2414579698
     10  Br        4.0826053248    0.0000000000    2.3361610713
     11  Br        4.0784077768    0.0000000000   -0.9433349113
     12  I         1.1884426988    0.0000000000   -2.8400222464
   Point Group: c1    Number of degrees of freedom:    30


   Energy is -22250.336713791

 Hessian updated using BFGS update

 17 Hessian modes will be used to form the next step
  Hessian Eigenvalues:
     0.118200    0.124367    0.197128    0.200901    0.201046    0.241564
     0.248592    0.249813    0.320809    0.349137    0.398925    0.426202
     0.430519    0.450293    0.464588    0.545017    0.574951

 Minimum search - taking simple RFO step
 Searching for Lamda that Minimizes Along All modes
 Value Taken    Lamda =  -0.00000320
 Step Taken.  Stepsize is  0.003248

                             Maximum     Tolerance    Cnvgd?
         Gradient           0.000820      0.000300      NO
         Displacement       0.002194      0.001200      NO
         Energy change     -0.000007      0.000001      NO


 New Cartesian Coordinates Obtained by Inverse Iteration

 Displacement from previous Coordinates is:  0.007826
 ----------------------------------------------------------------
             Standard Nuclear Orientation (Angstroms)
    I     Atom           X                Y                Z
 ----------------------------------------------------------------
    1      C       0.0009918989     0.0000000000    -0.0013954373
    2      C      -0.0007550771     0.0000000000     1.4030148044
    3      C       1.2110039674     0.0000000000     2.1121718234
    4      C       2.4241635851     0.0000000000     1.4021251676
    5      C       2.4239742550     0.0000000000    -0.0035640602
    6      C       1.2115663067     0.0000000000    -0.7119175078
    7      Cl     -1.5131087485     0.0000000000    -0.8586377953
    8      Br     -1.6692660818     0.0000000000     2.3177666776
    9      I       1.2049805774     0.0000000000     4.2419545571
   10      Br      4.0831242290     0.0000000000     2.3357533852
   11      Br      4.0791630029     0.0000000000    -0.9427021239
   12      I       1.1866944454     0.0000000000    -2.8406994907
 ----------------------------------------------------------------
 Nuclear Repulsion Energy =        3888.72184027 hartrees
 There are      132 alpha and      132 beta electrons
 Applying Cartesian multipole field
    Component          Value
    ---------          -----
     (2,0,0)        1.00000E-11
     (0,2,0)        2.00000E-11
     (0,0,2)       -3.00000E-11
 Nucleus-field energy     =    -0.0000001439 hartrees
 Requested basis set is 6-311++G(d,p)
 There are 154 shells and 430 basis functions
 A cutoff of  1.0D-11 yielded   7120 shell pairs
 There are     62157 function pairs (     69123 Cartesian)
 Smallest overlap matrix eigenvalue = 3.93E-07

 Q-Chem warning in module stvman/mkSTV.C, line 318:

 Overlap eigenvalue is smaller than square root of threshold
 Use THRESH >= 12 to get rid of this warning

 Linear dependence detected in AO basis
 Tighter screening thresholds may be required for diffuse basis sets
 Use S2THRESH > 14 and THRESH = 14 in case of SCF convergence issues
 Number of orthogonalized atomic orbitals = 429
 Maximum deviation from orthogonality = 1.571E-10
 Guess MOs from SCF MO coefficient file

 -----------------------------------------------------------------------
  General SCF calculation program by
  Eric Jon Sundstrom, Paul Horn, Yuezhi Mao, Dmitri Zuev, Alec White,
  David Stuck, Shaama M.S., Shane Yost, Joonho Lee, David Small,
  Daniel Levine, Susi Lehtola, Hugh Burton, Evgeny Epifanovsky,
  Bang C. Huynh
 -----------------------------------------------------------------------
 Exchange:     0.2000 Hartree-Fock + 0.0800 Slater + 0.7200 B88
 Correlation:  0.1900 VWN1RPA + 0.8100 LYP
 Using SG-1 standard quadrature grid
 using 4 threads for integral computing
 -------------------------------------------------------
 OpenMP Integral computing Module                
 Release: version 2.0, May 2017, Q-Chem Inc. Pleasanton 
 -------------------------------------------------------
 A restricted SCF calculation will be
 performed using DIIS
 SCF converges when DIIS error is below 1.0e-08
 ---------------------------------------
  Cycle       Energy         DIIS error
 ---------------------------------------
    1  -22250.3367121472      1.09e-05  
    2  -22250.3367141759      2.84e-06  
    3  -22250.3367138859      4.36e-06  
    4  -22250.3367143462      1.14e-06  
    5  -22250.3367143798      1.27e-07  
    6  -22250.3367143807      8.18e-08  
    7  -22250.3367143809      3.21e-08  
    8  -22250.3367143804      8.60e-09  Convergence criterion met
 ---------------------------------------
 SCF time:   CPU 177.71s  wall 47.00s 
 SCF   energy in the final basis set =   -22250.3367143804
 Total energy in the final basis set =   -22250.3367143804

 --------------------------------------------------------------

                    Orbital Energies (a.u.)
 --------------------------------------------------------------

 Alpha MOs
 -- Occupied --
*****************-482.8565-482.8563-482.8560-176.3204-176.3201-165.7243
********-165.7220-165.7218-165.7217-165.7215-101.5821 -62.5094 -62.5092
-62.5089 -56.3302 -56.3299 -56.3296 -56.3260 -56.3258 -56.3256 -56.3255
-56.3254 -56.3251 -35.8168 -35.8165 -31.3104 -31.3101 -31.3041 -31.3037
-31.3035 -31.3032 -22.9608 -22.9605 -22.9594 -22.9591 -22.9590 -22.9587
-22.9545 -22.9545 -22.9542 -22.9542 -10.2887 -10.2827 -10.2821 -10.2818
-10.2733 -10.2725  -9.4971  -8.7183  -8.7181  -8.7178  -7.2620  -7.2520
 -7.2510  -6.5506  -6.5503  -6.5500  -6.5368  -6.5366  -6.5362  -6.5357
 -6.5355  -6.5352  -6.3662  -6.3659  -4.7793  -4.7790  -4.7639  -4.7636
 -4.7628  -4.7625  -2.6612  -2.6610  -2.6607  -2.6577  -2.6575  -2.6571
 -2.6568  -2.6566  -2.6563  -2.6458  -2.6457  -2.6456  -2.6455  -2.6453
 -2.6452  -2.0450  -2.0447  -2.0404  -2.0401  -2.0396  -2.0393  -2.0263
 -2.0261  -2.0260  -2.0259  -0.9514  -0.9016  -0.8633  -0.8366  -0.8152
 -0.7760  -0.7387  -0.7105  -0.6578  -0.6275  -0.6073  -0.5516  -0.5098
 -0.4698  -0.4623  -0.4516  -0.4159  -0.4096  -0.3980  -0.3845  -0.3762
 -0.3565  -0.3432  -0.3407  -0.3287  -0.3210  -0.3064  -0.3048  -0.2913
 -0.2755  -0.2670  -0.2599  -0.2565
 -- Virtual --
 -0.1065  -0.0721  -0.0683  -0.0664  -0.0376  -0.0164  -0.0118   0.0001
  0.0130   0.0244   0.0272   0.0422   0.0447   0.0542   0.0553   0.0599
  0.0610   0.0665   0.0700   0.0765   0.0769   0.0830   0.0852   0.0961
  0.0967   0.1055   0.1084   0.1184   0.1284   0.1362   0.1388   0.1443
  0.1553   0.1614   0.1685   0.1754   0.1822   0.1869   0.1899   0.1938
  0.1982   0.2005   0.2032   0.2107   0.2164   0.2244   0.2353   0.2385
  0.2491   0.2540   0.2559   0.2662   0.2775   0.2863   0.2891   0.2973
  0.3382   0.3654   0.3715   0.3798   0.3802   0.3852   0.3995   0.4062
  0.4115   0.4156   0.4207   0.4261   0.4309   0.4332   0.4407   0.4529
  0.4543   0.4670   0.4708   0.4828   0.4870   0.5002   0.5035   0.5055
  0.5092   0.5126   0.5140   0.5289   0.5347   0.5402   0.5482   0.5562
  0.5616   0.5730   0.5742   0.5980   0.5991   0.6163   0.6230   0.6275
  0.6682   0.6726   0.6726   0.6950   0.6953   0.7115   0.7291   0.7406
  0.7480   0.7637   0.7765   0.7843   0.7877   0.8106   0.8226   0.8278
  0.8423   0.8475   0.8522   0.8753   0.8958   0.9082   0.9280   0.9379
  0.9399   0.9455   0.9877   1.0180   1.0318   1.0754   1.0820   1.0999
  1.1175   1.1617   1.1861   1.2019   1.2127   1.2151   1.2388   1.2698
  1.3382   1.3558   1.3703   1.3877   1.4056   1.4385   1.4578   1.4702
  1.4748   1.4947   1.5496   1.5775   1.5964   1.7191   1.7258   1.7440
  1.7585   1.8109   1.8162   1.8412   1.8455   1.8994   1.9868   1.9975
  2.0080   2.0481   2.0674   2.1051   2.1147   2.1542   2.1736   2.2011
  2.2267   2.2495   2.2537   2.2576   2.2869   2.2956   2.3254   2.3630
  2.4452   2.4825   2.5639   2.5723   2.7086   2.7197   2.7809   2.8169
  2.8304   2.9301   2.9647   3.0223   3.0371   3.0566   3.1341   3.1877
  3.3761   3.4198   3.6192   3.7963   3.8251   3.9461   3.9625   3.9724
  3.9843   3.9903   3.9948   4.0039   4.0136   4.0315   4.0436   4.0524
  4.0649   4.0713   4.0743   4.1091   4.1204   4.1539   4.2135   4.2374
  4.2680   4.2852   4.2944   4.3733   4.4019   4.4326   4.4728   4.5556
  4.7986   6.0145   6.0313   6.1140   6.1385   6.1470   6.1582   6.6778
  6.7687   6.8293   7.5362   7.5489   7.5744   7.6596   7.6674   7.7116
  7.7204   7.7446   7.7925   9.7656  23.1759  23.7544  23.7594  23.9096
 23.9191  23.9948  25.8173  26.2008  26.6262  27.8882  27.9373  28.3507
 28.3637  28.4153  28.4220  28.4286  28.4530  28.5238  28.5287  28.5455
 28.5501  28.5569  28.5604  28.6114  28.6234  28.7154  28.7324  47.9380
 48.0196  48.0707 127.8899 127.8998 127.9493 127.9667 127.9702 127.9711
151.6796 151.7213 215.7581 289.7322 289.7457 289.7717 289.8577 289.8676
289.9144 289.9384 289.9679 290.01381020.73831020.84131020.90461901.8435
********
 --------------------------------------------------------------

          Ground-State Mulliken Net Atomic Charges

     Atom                 Charge (a.u.)
  ----------------------------------------
      1 C                     0.429219
      2 C                    -0.258450
      3 C                    -0.171583
      4 C                     0.126118
      5 C                    -0.138871
      6 C                    -0.056835
      7 Cl                    0.532320
      8 Br                   -0.226951
      9 I                     0.113644
     10 Br                   -0.242526
     11 Br                   -0.223877
     12 I                     0.117792
  ----------------------------------------
  Sum of atomic charges =     0.000000

 -----------------------------------------------------------------
                    Cartesian Multipole Moments
 -----------------------------------------------------------------
    Charge (ESU x 10^10)
                -0.0000
    Dipole Moment (Debye)
         X       0.1773      Y      -0.0000      Z       0.0886
       Tot       0.1982
    Quadrupole Moments (Debye-Ang)
        XX    -154.4131     XY      -0.0000     YY    -159.8854
        XZ      -0.5401     YZ       0.0000     ZZ    -149.2518
    Octopole Moments (Debye-Ang^2)
       XXX    -606.6368    XXY      -0.0000    XYY    -211.3057
       YYY      -0.0000    XXZ    -115.5704    XYZ       0.0000
       YYZ    -122.1133    XZZ    -196.8890    YZZ      -0.0000
       ZZZ    -342.7343
    Hexadecapole Moments (Debye-Ang^3)
      XXXX   -5025.8437   XXXY      -0.0000   XXYY    -935.8132
      XYYY      -0.0000   YYYY    -203.9471   XXXZ    -380.4764
      XXYZ      -0.0000   XYYZ    -129.3844   YYYZ       0.0000
      XXZZ   -1842.7754   XYZZ      -0.0000   YYZZ   -1099.3650
      XZZZ    -362.3723   YZZZ      -0.0000   ZZZZ   -5776.1327
 -----------------------------------------------------------------
 Calculating analytic gradient of the SCF energy
 Gradient of SCF Energy
            1           2           3           4           5           6
    1  -0.0001462   0.0000582  -0.0000347   0.0000549   0.0000242   0.0000042
    2  -0.0000000  -0.0000000   0.0000000  -0.0000000   0.0000000   0.0000000
    3  -0.0000839   0.0000279   0.0000766   0.0000083  -0.0000537  -0.0000076
            7           8           9          10          11          12
    1   0.0000876  -0.0000041  -0.0000878   0.0001075   0.0000671  -0.0001311
    2   0.0000000   0.0000000  -0.0000000   0.0000000   0.0000000   0.0000000
    3  -0.0000601   0.0001349   0.0001080  -0.0000287  -0.0000215  -0.0001000
 Max gradient component =       1.462E-04
 RMS gradient           =       6.229E-05
 Gradient time:  CPU 99.38 s  wall 24.96 s
 Geometry Optimization Parameters
   NAtoms,    NIC,     NZ,  NCons,   NDum,   NFix, NCnnct, MaxDiis
       12      78      12       0       0       0       0       0

 Cartesian Hessian Update
 Hessian updated using BFGS update


** GEOMETRY OPTIMIZATION IN DELOCALIZED INTERNAL COORDINATES **
   Searching for a Minimum

   Optimization Cycle:   6

                       Coordinates (Angstroms)
     ATOM                X               Y               Z
      1  C         0.0009918989    0.0000000000   -0.0013954373
      2  C        -0.0007550771    0.0000000000    1.4030148044
      3  C         1.2110039674    0.0000000000    2.1121718234
      4  C         2.4241635851    0.0000000000    1.4021251676
      5  C         2.4239742550    0.0000000000   -0.0035640602
      6  C         1.2115663067    0.0000000000   -0.7119175078
      7  Cl       -1.5131087485    0.0000000000   -0.8586377953
      8  Br       -1.6692660818    0.0000000000    2.3177666776
      9  I         1.2049805774    0.0000000000    4.2419545571
     10  Br        4.0831242290    0.0000000000    2.3357533852
     11  Br        4.0791630029    0.0000000000   -0.9427021239
     12  I         1.1866944454    0.0000000000   -2.8406994907
   Point Group: c1    Number of degrees of freedom:    30


   Energy is -22250.336714380

 Hessian updated using BFGS update

 18 Hessian modes will be used to form the next step
  Hessian Eigenvalues:
     0.124277    0.130636    0.200869    0.200993    0.203473    0.238401
     0.248991    0.249929    0.254420    0.315156    0.393441    0.423961
     0.427185    0.434124    0.463150    0.479177    0.566210    0.622979

 Minimum search - taking simple RFO step
 Searching for Lamda that Minimizes Along All modes
 Value Taken    Lamda =  -0.00000106
 Step Taken.  Stepsize is  0.001707

                             Maximum     Tolerance    Cnvgd?
         Gradient           0.000420      0.000300      NO
         Displacement       0.000932      0.001200     YES
         Energy change     -0.000001      0.000001     YES


 New Cartesian Coordinates Obtained by Inverse Iteration

 Displacement from previous Coordinates is:  0.003589
 ----------------------------------------------------------------
             Standard Nuclear Orientation (Angstroms)
    I     Atom           X                Y                Z
 ----------------------------------------------------------------
    1      C       0.0009421008     0.0000000000    -0.0013363149
    2      C      -0.0008386193     0.0000000000     1.4029616014
    3      C       1.2109537562     0.0000000000     2.1119511624
    4      C       2.4239608041     0.0000000000     1.4020149172
    5      C       2.4238134409     0.0000000000    -0.0034981065
    6      C       1.2115085544     0.0000000000    -0.7118088427
    7      Cl     -1.5134614808     0.0000000000    -0.8581209637
    8      Br     -1.6694144973     0.0000000000     2.3173153308
    9      I       1.2060273939     0.0000000000     4.2413218883
   10      Br      4.0826044092     0.0000000000     2.3358402901
   11      Br      4.0788869091     0.0000000000    -0.9425358042
   12      I       1.1875495894     0.0000000000    -2.8402351583
 ----------------------------------------------------------------
 Nuclear Repulsion Energy =        3889.15515118 hartrees
 There are      132 alpha and      132 beta electrons
 Applying Cartesian multipole field
    Component          Value
    ---------          -----
     (2,0,0)        1.00000E-11
     (0,2,0)        2.00000E-11
     (0,0,2)       -3.00000E-11
 Nucleus-field energy     =    -0.0000001439 hartrees
 Requested basis set is 6-311++G(d,p)
 There are 154 shells and 430 basis functions
 A cutoff of  1.0D-11 yielded   7120 shell pairs
 There are     62157 function pairs (     69123 Cartesian)
 Smallest overlap matrix eigenvalue = 3.93E-07

 Q-Chem warning in module stvman/mkSTV.C, line 318:

 Overlap eigenvalue is smaller than square root of threshold
 Use THRESH >= 12 to get rid of this warning

 Linear dependence detected in AO basis
 Tighter screening thresholds may be required for diffuse basis sets
 Use S2THRESH > 14 and THRESH = 14 in case of SCF convergence issues
 Number of orthogonalized atomic orbitals = 429
 Maximum deviation from orthogonality = 5.631E-10
 Guess MOs from SCF MO coefficient file

 -----------------------------------------------------------------------
  General SCF calculation program by
  Eric Jon Sundstrom, Paul Horn, Yuezhi Mao, Dmitri Zuev, Alec White,
  David Stuck, Shaama M.S., Shane Yost, Joonho Lee, David Small,
  Daniel Levine, Susi Lehtola, Hugh Burton, Evgeny Epifanovsky,
  Bang C. Huynh
 -----------------------------------------------------------------------
 Exchange:     0.2000 Hartree-Fock + 0.0800 Slater + 0.7200 B88
 Correlation:  0.1900 VWN1RPA + 0.8100 LYP
 Using SG-1 standard quadrature grid
 using 4 threads for integral computing
 -------------------------------------------------------
 OpenMP Integral computing Module                
 Release: version 2.0, May 2017, Q-Chem Inc. Pleasanton 
 -------------------------------------------------------
 A restricted SCF calculation will be
 performed using DIIS
 SCF converges when DIIS error is below 1.0e-08
 ---------------------------------------
  Cycle       Energy         DIIS error
 ---------------------------------------
    1  -22250.3367145068      5.19e-06  
    2  -22250.3367147939      2.10e-06  
    3  -22250.3367145904      3.50e-06  
    4  -22250.3367149051      3.71e-07  
    5  -22250.3367149090      8.50e-08  
    6  -22250.3367149101      5.00e-08  
    7  -22250.3367149080      1.66e-08  
    8  -22250.3367149082      6.56e-09  Convergence criterion met
 ---------------------------------------
 SCF time:   CPU 174.27s  wall 47.00s 
 SCF   energy in the final basis set =   -22250.3367149082
 Total energy in the final basis set =   -22250.3367149082

 --------------------------------------------------------------

                    Orbital Energies (a.u.)
 --------------------------------------------------------------

 Alpha MOs
 -- Occupied --
*****************-482.8565-482.8563-482.8559-176.3204-176.3201-165.7243
********-165.7220-165.7218-165.7217-165.7215-101.5821 -62.5094 -62.5092
-62.5088 -56.3301 -56.3299 -56.3296 -56.3260 -56.3258 -56.3256 -56.3255
-56.3254 -56.3250 -35.8168 -35.8165 -31.3104 -31.3101 -31.3040 -31.3037
-31.3035 -31.3032 -22.9608 -22.9604 -22.9594 -22.9590 -22.9590 -22.9587
-22.9545 -22.9545 -22.9542 -22.9542 -10.2886 -10.2826 -10.2821 -10.2817
-10.2733 -10.2724  -9.4971  -8.7183  -8.7181  -8.7178  -7.2620  -7.2520
 -7.2509  -6.5506  -6.5503  -6.5500  -6.5368  -6.5366  -6.5362  -6.5357
 -6.5355  -6.5352  -6.3662  -6.3659  -4.7793  -4.7790  -4.7639  -4.7636
 -4.7628  -4.7625  -2.6612  -2.6610  -2.6607  -2.6577  -2.6575  -2.6571
 -2.6568  -2.6566  -2.6563  -2.6458  -2.6457  -2.6456  -2.6455  -2.6453
 -2.6452  -2.0450  -2.0446  -2.0404  -2.0401  -2.0396  -2.0393  -2.0263
 -2.0261  -2.0260  -2.0258  -0.9515  -0.9016  -0.8634  -0.8366  -0.8153
 -0.7760  -0.7387  -0.7106  -0.6578  -0.6275  -0.6073  -0.5516  -0.5098
 -0.4698  -0.4624  -0.4516  -0.4159  -0.4096  -0.3980  -0.3845  -0.3762
 -0.3565  -0.3432  -0.3407  -0.3287  -0.3210  -0.3064  -0.3048  -0.2913
 -0.2755  -0.2671  -0.2599  -0.2565
 -- Virtual --
 -0.1064  -0.0721  -0.0683  -0.0663  -0.0376  -0.0163  -0.0118   0.0001
  0.0131   0.0244   0.0272   0.0422   0.0447   0.0542   0.0554   0.0599
  0.0610   0.0665   0.0700   0.0765   0.0769   0.0830   0.0852   0.0961
  0.0967   0.1055   0.1084   0.1184   0.1284   0.1362   0.1388   0.1443
  0.1553   0.1614   0.1685   0.1754   0.1823   0.1869   0.1900   0.1938
  0.1982   0.2005   0.2032   0.2107   0.2164   0.2244   0.2353   0.2385
  0.2491   0.2540   0.2559   0.2662   0.2775   0.2863   0.2891   0.2973
  0.3381   0.3655   0.3714   0.3798   0.3802   0.3852   0.3995   0.4062
  0.4116   0.4156   0.4207   0.4261   0.4309   0.4332   0.4407   0.4530
  0.4543   0.4670   0.4707   0.4828   0.4869   0.5002   0.5035   0.5056
  0.5092   0.5126   0.5140   0.5290   0.5347   0.5403   0.5482   0.5562
  0.5616   0.5730   0.5742   0.5980   0.5992   0.6163   0.6231   0.6275
  0.6683   0.6726   0.6727   0.6951   0.6954   0.7115   0.7292   0.7407
  0.7481   0.7638   0.7764   0.7843   0.7878   0.8106   0.8226   0.8278
  0.8424   0.8475   0.8522   0.8754   0.8958   0.9082   0.9280   0.9380
  0.9400   0.9455   0.9878   1.0181   1.0318   1.0755   1.0821   1.0999
  1.1175   1.1618   1.1861   1.2020   1.2128   1.2151   1.2389   1.2699
  1.3384   1.3558   1.3703   1.3878   1.4056   1.4386   1.4580   1.4702
  1.4750   1.4947   1.5497   1.5775   1.5965   1.7191   1.7259   1.7441
  1.7586   1.8110   1.8162   1.8413   1.8456   1.8995   1.9868   1.9976
  2.0081   2.0481   2.0675   2.1052   2.1147   2.1544   2.1738   2.2011
  2.2267   2.2497   2.2537   2.2578   2.2870   2.2957   2.3255   2.3631
  2.4452   2.4825   2.5639   2.5723   2.7087   2.7198   2.7810   2.8169
  2.8304   2.9302   2.9648   3.0224   3.0372   3.0569   3.1343   3.1879
  3.3762   3.4199   3.6195   3.7964   3.8253   3.9461   3.9625   3.9724
  3.9843   3.9903   3.9948   4.0040   4.0137   4.0315   4.0437   4.0524
  4.0649   4.0713   4.0743   4.1091   4.1205   4.1540   4.2137   4.2375
  4.2680   4.2853   4.2945   4.3733   4.4019   4.4326   4.4730   4.5558
  4.7988   6.0145   6.0313   6.1141   6.1386   6.1471   6.1583   6.6779
  6.7687   6.8293   7.5362   7.5489   7.5744   7.6596   7.6674   7.7117
  7.7204   7.7447   7.7926   9.7656  23.1759  23.7547  23.7598  23.9101
 23.9195  23.9953  25.8173  26.2009  26.6263  27.8884  27.9374  28.3507
 28.3637  28.4154  28.4221  28.4286  28.4530  28.5238  28.5287  28.5455
 28.5502  28.5570  28.5604  28.6114  28.6235  28.7154  28.7325  47.9381
 48.0197  48.0707 127.8899 127.8998 127.9493 127.9668 127.9703 127.9712
151.6797 151.7214 215.7581 289.7322 289.7457 289.7717 289.8577 289.8676
289.9145 289.9385 289.9680 290.01401020.73841020.84141020.90471901.8436
********
 --------------------------------------------------------------

          Ground-State Mulliken Net Atomic Charges

     Atom                 Charge (a.u.)
  ----------------------------------------
      1 C                     0.430995
      2 C                    -0.257809
      3 C                    -0.172460
      4 C                     0.125864
      5 C                    -0.138963
      6 C                    -0.057655
      7 Cl                    0.532268
      8 Br                   -0.226931
      9 I                     0.113589
     10 Br                   -0.242686
     11 Br                   -0.223985
     12 I                     0.117773
  ----------------------------------------
  Sum of atomic charges =     0.000000

 -----------------------------------------------------------------
                    Cartesian Multipole Moments
 -----------------------------------------------------------------
    Charge (ESU x 10^10)
                -0.0000
    Dipole Moment (Debye)
         X       0.1793      Y      -0.0000      Z       0.0885
       Tot       0.2000
    Quadrupole Moments (Debye-Ang)
        XX    -154.4059     XY      -0.0000     YY    -159.8819
        XZ      -0.5374     YZ      -0.0000     ZZ    -149.2581
    Octopole Moments (Debye-Ang^2)
       XXX    -606.7354    XXY      -0.0000    XYY    -211.3279
       YYY      -0.0000    XXZ    -115.5559    XYZ      -0.0000
       YYZ    -122.1073    XZZ    -196.8436    YZZ      -0.0000
       ZZZ    -342.7499
    Hexadecapole Moments (Debye-Ang^3)
      XXXX   -5026.0511   XXXY       0.0000   XXYY    -935.8153
      XYYY      -0.0000   YYYY    -203.9385   XXXZ    -380.6175
      XXYZ      -0.0000   XYYZ    -129.4290   YYYZ      -0.0000
      XXZZ   -1842.3515   XYZZ      -0.0000   YYZZ   -1099.0648
      XZZZ    -362.3275   YZZZ      -0.0000   ZZZZ   -5774.7823
 -----------------------------------------------------------------
 Calculating analytic gradient of the SCF energy
 Gradient of SCF Energy
            1           2           3           4           5           6
    1  -0.0000942   0.0000486   0.0000079  -0.0000073  -0.0000135   0.0000298
    2   0.0000000  -0.0000000  -0.0000000   0.0000000   0.0000000  -0.0000000
    3  -0.0000364   0.0000141   0.0000056  -0.0000063  -0.0000160   0.0000263
            7           8           9          10          11          12
    1   0.0000290   0.0000007   0.0000407  -0.0000028  -0.0000097  -0.0000294
    2   0.0000000   0.0000000   0.0000000   0.0000000   0.0000000   0.0000000
    3   0.0000279   0.0000360  -0.0000115  -0.0000199  -0.0000083  -0.0000115
 Max gradient component =       9.419E-05
 RMS gradient           =       2.429E-05
 Gradient time:  CPU 99.65 s  wall 25.03 s
 Geometry Optimization Parameters
   NAtoms,    NIC,     NZ,  NCons,   NDum,   NFix, NCnnct, MaxDiis
       12      78      12       0       0       0       0       0

 Cartesian Hessian Update
 Hessian updated using BFGS update


** GEOMETRY OPTIMIZATION IN DELOCALIZED INTERNAL COORDINATES **
   Searching for a Minimum

   Optimization Cycle:   7

                       Coordinates (Angstroms)
     ATOM                X               Y               Z
      1  C         0.0009421008    0.0000000000   -0.0013363149
      2  C        -0.0008386193    0.0000000000    1.4029616014
      3  C         1.2109537562    0.0000000000    2.1119511624
      4  C         2.4239608041    0.0000000000    1.4020149172
      5  C         2.4238134409    0.0000000000   -0.0034981065
      6  C         1.2115085544    0.0000000000   -0.7118088427
      7  Cl       -1.5134614808    0.0000000000   -0.8581209637
      8  Br       -1.6694144973    0.0000000000    2.3173153308
      9  I         1.2060273939    0.0000000000    4.2413218883
     10  Br        4.0826044092    0.0000000000    2.3358402901
     11  Br        4.0788869091    0.0000000000   -0.9425358042
     12  I         1.1875495894    0.0000000000   -2.8402351583
   Point Group: c1    Number of degrees of freedom:    30


   Energy is -22250.336714908

 Hessian updated using BFGS update

 19 Hessian modes will be used to form the next step
  Hessian Eigenvalues:
     0.123206    0.129957    0.199401    0.200984    0.203851    0.236755
     0.247122    0.249776    0.249994    0.265830    0.314111    0.393489
     0.418611    0.427875    0.436678    0.463121    0.493338    0.561930
     0.618697

 Minimum search - taking simple RFO step
 Searching for Lamda that Minimizes Along All modes
 Value Taken    Lamda =   0.00000000
 Step Taken.  Stepsize is  0.000384

                             Maximum     Tolerance    Cnvgd?
         Gradient           0.000049      0.000300     YES
         Displacement       0.000181      0.001200     YES
         Energy change     -0.000001      0.000001     YES


                       Distance Matrix (Angstroms)
             C (  1)   C (  2)   C (  3)   C (  4)   C (  5)   C (  6)
   C (  2)  1.404299
   C (  3)  2.435182  1.403961
   C (  4)  2.800074  2.424800  1.405488
   C (  5)  2.422872  2.803046  2.438474  1.405513
   C (  6)  1.403653  2.437630  2.823760  2.436861  1.404061
   Cl(  7)  1.739971  2.720390  4.030356  4.539990  4.028959  2.728895
   Br(  8)  2.857663  1.902679  2.887680  4.194460  4.705389  4.180348
   I (  9)  4.410485  3.084285  2.129376  3.089503  4.416050  4.953134
   Br( 10)  4.703441  4.188648  2.880365  1.903452  2.867768  4.187046
   Br( 11)  4.185151  4.705903  4.189861  2.869791  1.902908  2.876646
   I ( 12)  3.076911  4.406471  4.952242  4.418755  3.094418  2.128561
             Cl(  7)   Br(  8)   I (  9)   Br( 10)   Br( 11)
   Br(  8)  3.179264
   I (  9)  5.779268  3.459764
   Br( 10)  6.443395  5.752049  3.450443
   Br( 11)  5.592985  6.608298  5.926694  3.278378
   I ( 12)  3.350259  5.895979  7.081581  5.930691  3.458482

 Final energy is   -22250.336714908215     


 ******************************
 **  OPTIMIZATION CONVERGED  **
 ******************************

                       Coordinates (Angstroms)
     ATOM                X               Y               Z
      1  C         0.0009421008    0.0000000000   -0.0013363149
      2  C        -0.0008386193    0.0000000000    1.4029616014
      3  C         1.2109537562    0.0000000000    2.1119511624
      4  C         2.4239608041    0.0000000000    1.4020149172
      5  C         2.4238134409    0.0000000000   -0.0034981065
      6  C         1.2115085544    0.0000000000   -0.7118088427
      7  Cl       -1.5134614808    0.0000000000   -0.8581209637
      8  Br       -1.6694144973    0.0000000000    2.3173153308
      9  I         1.2060273939    0.0000000000    4.2413218883
     10  Br        4.0826044092    0.0000000000    2.3358402901
     11  Br        4.0788869091    0.0000000000   -0.9425358042
     12  I         1.1875495894    0.0000000000   -2.8402351583

Z-matrix Print:
$molecule
0 1
I 
C  1 2.129376
C  2 1.403961 1 120.198285
C  3 1.404299 2 120.258186 1 -180.000000 0
C  4 1.403653 3 120.481012 2 -0.000000 0
C  5 1.404061 4 119.295272 3 -0.000000 0
C  2 1.405488 1 120.471700 3 -180.000000 0
Cl 4 1.739971 3 119.426668 2 -180.000000 0
Br 3 1.902679 2 120.947101 1 -0.000000 0
Br 6 1.902908 5 120.134389 4 -180.000000 0
Br 7 1.903452 2 120.281108 1 -0.000000 0
I  5 2.128561 4 119.763427 3 -180.000000 0
$end


 --------------------------------------------------------------

                    Orbital Energies (a.u.)
 --------------------------------------------------------------

 Alpha MOs
 -- Occupied --
*****************-482.8565-482.8563-482.8559-176.3204-176.3201-165.7243
********-165.7220-165.7218-165.7217-165.7215-101.5821 -62.5094 -62.5092
-62.5088 -56.3301 -56.3299 -56.3296 -56.3260 -56.3258 -56.3256 -56.3255
-56.3254 -56.3250 -35.8168 -35.8165 -31.3104 -31.3101 -31.3040 -31.3037
-31.3035 -31.3032 -22.9608 -22.9604 -22.9594 -22.9590 -22.9590 -22.9587
-22.9545 -22.9545 -22.9542 -22.9542 -10.2886 -10.2826 -10.2821 -10.2817
-10.2733 -10.2724  -9.4971  -8.7183  -8.7181  -8.7178  -7.2620  -7.2520
 -7.2509  -6.5506  -6.5503  -6.5500  -6.5368  -6.5366  -6.5362  -6.5357
 -6.5355  -6.5352  -6.3662  -6.3659  -4.7793  -4.7790  -4.7639  -4.7636
 -4.7628  -4.7625  -2.6612  -2.6610  -2.6607  -2.6577  -2.6575  -2.6571
 -2.6568  -2.6566  -2.6563  -2.6458  -2.6457  -2.6456  -2.6455  -2.6453
 -2.6452  -2.0450  -2.0446  -2.0404  -2.0401  -2.0396  -2.0393  -2.0263
 -2.0261  -2.0260  -2.0258  -0.9515  -0.9016  -0.8634  -0.8366  -0.8153
 -0.7760  -0.7387  -0.7106  -0.6578  -0.6275  -0.6073  -0.5516  -0.5098
 -0.4698  -0.4624  -0.4516  -0.4159  -0.4096  -0.3980  -0.3845  -0.3762
 -0.3565  -0.3432  -0.3407  -0.3287  -0.3210  -0.3064  -0.3048  -0.2913
 -0.2755  -0.2671  -0.2599  -0.2565
 -- Virtual --
 -0.1064  -0.0721  -0.0683  -0.0663  -0.0376  -0.0163  -0.0118   0.0001
  0.0131   0.0244   0.0272   0.0422   0.0447   0.0542   0.0554   0.0599
  0.0610   0.0665   0.0700   0.0765   0.0769   0.0830   0.0852   0.0961
  0.0967   0.1055   0.1084   0.1184   0.1284   0.1362   0.1388   0.1443
  0.1553   0.1614   0.1685   0.1754   0.1823   0.1869   0.1900   0.1938
  0.1982   0.2005   0.2032   0.2107   0.2164   0.2244   0.2353   0.2385
  0.2491   0.2540   0.2559   0.2662   0.2775   0.2863   0.2891   0.2973
  0.3381   0.3655   0.3714   0.3798   0.3802   0.3852   0.3995   0.4062
  0.4116   0.4156   0.4207   0.4261   0.4309   0.4332   0.4407   0.4530
  0.4543   0.4670   0.4707   0.4828   0.4869   0.5002   0.5035   0.5056
  0.5092   0.5126   0.5140   0.5290   0.5347   0.5403   0.5482   0.5562
  0.5616   0.5730   0.5742   0.5980   0.5992   0.6163   0.6231   0.6275
  0.6683   0.6726   0.6727   0.6951   0.6954   0.7115   0.7292   0.7407
  0.7481   0.7638   0.7764   0.7843   0.7878   0.8106   0.8226   0.8278
  0.8424   0.8475   0.8522   0.8754   0.8958   0.9082   0.9280   0.9380
  0.9400   0.9455   0.9878   1.0181   1.0318   1.0755   1.0821   1.0999
  1.1175   1.1618   1.1861   1.2020   1.2128   1.2151   1.2389   1.2699
  1.3384   1.3558   1.3703   1.3878   1.4056   1.4386   1.4580   1.4702
  1.4750   1.4947   1.5497   1.5775   1.5965   1.7191   1.7259   1.7441
  1.7586   1.8110   1.8162   1.8413   1.8456   1.8995   1.9868   1.9976
  2.0081   2.0481   2.0675   2.1052   2.1147   2.1544   2.1738   2.2011
  2.2267   2.2497   2.2537   2.2578   2.2870   2.2957   2.3255   2.3631
  2.4452   2.4825   2.5639   2.5723   2.7087   2.7198   2.7810   2.8169
  2.8304   2.9302   2.9648   3.0224   3.0372   3.0569   3.1343   3.1879
  3.3762   3.4199   3.6195   3.7964   3.8253   3.9461   3.9625   3.9724
  3.9843   3.9903   3.9948   4.0040   4.0137   4.0315   4.0437   4.0524
  4.0649   4.0713   4.0743   4.1091   4.1205   4.1540   4.2137   4.2375
  4.2680   4.2853   4.2945   4.3733   4.4019   4.4326   4.4730   4.5558
  4.7988   6.0145   6.0313   6.1141   6.1386   6.1471   6.1583   6.6779
  6.7687   6.8293   7.5362   7.5489   7.5744   7.6596   7.6674   7.7117
  7.7204   7.7447   7.7926   9.7656  23.1759  23.7547  23.7598  23.9101
 23.9195  23.9953  25.8173  26.2009  26.6263  27.8884  27.9374  28.3507
 28.3637  28.4154  28.4221  28.4286  28.4530  28.5238  28.5287  28.5455
 28.5502  28.5570  28.5604  28.6114  28.6235  28.7154  28.7325  47.9381
 48.0197  48.0707 127.8899 127.8998 127.9493 127.9668 127.9703 127.9712
151.6797 151.7214 215.7581 289.7322 289.7457 289.7717 289.8577 289.8676
289.9145 289.9385 289.9680 290.01401020.73841020.84141020.90471901.8436
********
 --------------------------------------------------------------

          Ground-State Mulliken Net Atomic Charges

     Atom                 Charge (a.u.)
  ----------------------------------------
      1 C                     0.430995
      2 C                    -0.257809
      3 C                    -0.172460
      4 C                     0.125864
      5 C                    -0.138963
      6 C                    -0.057655
      7 Cl                    0.532268
      8 Br                   -0.226931
      9 I                     0.113589
     10 Br                   -0.242686
     11 Br                   -0.223985
     12 I                     0.117773
  ----------------------------------------
  Sum of atomic charges =     0.000000

 -----------------------------------------------------------------
                    Cartesian Multipole Moments
 -----------------------------------------------------------------
    Charge (ESU x 10^10)
                -0.0000
    Dipole Moment (Debye)
         X       0.1793      Y      -0.0000      Z       0.0885
       Tot       0.2000
    Quadrupole Moments (Debye-Ang)
        XX    -154.4059     XY      -0.0000     YY    -159.8819
        XZ      -0.5374     YZ      -0.0000     ZZ    -149.2581
    Octopole Moments (Debye-Ang^2)
       XXX    -606.7354    XXY      -0.0000    XYY    -211.3279
       YYY      -0.0000    XXZ    -115.5559    XYZ      -0.0000
       YYZ    -122.1073    XZZ    -196.8436    YZZ      -0.0000
       ZZZ    -342.7499
    Hexadecapole Moments (Debye-Ang^3)
      XXXX   -5026.0511   XXXY       0.0000   XXYY    -935.8153
      XYYY      -0.0000   YYYY    -203.9385   XXXZ    -380.6175
      XXYZ      -0.0000   XYYZ    -129.4290   YYYZ      -0.0000
      XXZZ   -1842.3515   XYZZ      -0.0000   YYZZ   -1099.0648
      XZZZ    -362.3275   YZZZ      -0.0000   ZZZZ   -5774.7823
 -----------------------------------------------------------------
Archival summary:
1\1\garfield\OPT\ProcedureUnspecified\BasisUnspecified\2r3l16\taweetha\SatNov3015:03:502019SatNov3015:03:502019\0\\#,OPT,ProcedureUnspecified,BasisUnspecified,\\0,1\I\C,1,2.12938\C,2,1.40396,1,120.198\C,3,1.4043,2,120.258,1,-180,0\C,4,1.40365,3,120.481,2,-0,0\C,5,1.40406,4,119.295,3,-0,0\C,2,1.40549,1,120.472,3,-180,0\Cl,4,1.73997,3,119.427,2,-180,0\Br,3,1.90268,2,120.947,1,-0,0\Br,6,1.90291,5,120.134,4,-180,0\Br,7,1.90345,2,120.281,1,-0,0\I,5,2.12856,4,119.763,3,-180,0\\\@

 Total job time:  609.63s(wall), 2323.62s(cpu) 
 Sat Nov 30 15:03:50 2019

        *************************************************************
        *                                                           *
        *  Thank you very much for using Q-Chem.  Have a nice day.  *
        *                                                           *
        *************************************************************


 
User input: 2 of 2 
 
                  Welcome to Q-Chem
     A Quantum Leap Into The Future Of Chemistry


 Q-Chem 5.2 (devel), Q-Chem, Inc., Pleasanton, CA (2019)

 Yihan Shao,  Zhengting Gan,  E. Epifanovsky,  A. T. B. Gilbert,  M. Wormit,  
 J. Kussmann,  A. W. Lange,  A. Behn,  Jia Deng,  Xintian Feng,  D. Ghosh,  
 M. Goldey,  P. R. Horn,  L. D. Jacobson,  I. Kaliman,  T. Kus,  A. Landau,  
 Jie Liu,  E. I. Proynov,  R. M. Richard,  R. P. Steele,  E. J. Sundstrom,  
 H. L. Woodcock III,  P. M. Zimmerman,  D. Zuev,  B. Albrecht,  E. Alguire,  
 S. A. Baeppler,  D. Barton,  Z. Benda,  Y. A. Bernard,  E. J. Berquist,  
 K. B. Bravaya,  H. Burton,  D. Casanova,  Chun-Min Chang,  Yunqing Chen,  
 A. Chien,  K. D. Closser,  M. P. Coons,  S. Coriani,  S. Dasgupta,  
 A. L. Dempwolff,  M. Diedenhofen,  Hainam Do,  R. G. Edgar,  Po-Tung Fang,  
 S. Faraji,  S. Fatehi,  Qingguo Feng,  K. D. Fenk,  J. Fosso-Tande,  
 J. Gayvert,  Qinghui Ge,  A. Ghysels,  G. Gidofalvi,  J. Gomes,  
 J. Gonthier,  A. Gunina,  D. Hait,  M. W. D. Hanson-Heine,  
 P. H. P. Harbach,  A. W. Hauser,  M. F. Herbst,  J. E. Herr,  
 E. G. Hohenstein,  Z. C. Holden,  Kerwin Hui,  B. C. Huynh,  T.-C. Jagau,  
 Hyunjun Ji,  B. Kaduk,  K. Khistyaev,  Jaehoon Kim,  P. Klunzinger,  K. Koh,  
 D. Kosenkov,  L. Koulias,  T. Kowalczyk,  C. M. Krauter,  A. Kunitsa,  
 Ka Un Lao,  A. Laurent,  K. V. Lawler,  Joonho Lee,  D. Lefrancois,  
 S. Lehtola,  D. S. Levine,  Yi-Pei Li,  You-Sheng Lin,  Fenglai Liu,  
 E. Livshits,  A. Luenser,  P. Manohar,  E. Mansoor,  S. F. Manzer,  
 Shan-Ping Mao,  Yuezhi Mao,  N. Mardirossian,  A. V. Marenich,  
 T. Markovich,  L. A. Martinez-Martinez,  S. A. Maurer,  N. J. Mayhall,  
 S. C. McKenzie,  J.-M. Mewes,  P. Morgante,  A. F. Morrison,  
 J. W. Mullinax,  K. Nanda,  T. S. Nguyen-Beck,  R. Olivares-Amaya,  
 J. A. Parkhill,  Zheng Pei,  T. M. Perrine,  F. Plasser,  P. Pokhilko,  
 S. Prager,  A. Prociuk,  E. Ramos,  D. R. Rehn,  F. Rob,  M. Scheurer,  
 M. Schneider,  N. Sergueev,  S. M. Sharada,  S. Sharma,  D. W. Small,  
 T. Stauch,  T. Stein,  Yu-Chuan Su,  A. J. W. Thom,  A. Tkatchenko,  
 T. Tsuchimochi,  N. M. Tubman,  L. Vogt,  M. L. Vidal,  O. Vydrov,  
 M. A. Watson,  J. Wenzel,  M. de Wergifosse,  T. A. Wesolowski,  A. White,  
 J. Witte,  A. Yamada,  Jun Yang,  K. Yao,  S. Yeganeh,  S. R. Yost,  
 Zhi-Qiang You,  A. Zech,  Igor Ying Zhang,  Xing Zhang,  Yan Zhao,  
 Ying Zhu,  B. R. Brooks,  G. K. L. Chan,  C. J. Cramer,  M. S. Gordon,  
 W. J. Hehre,  A. Klamt,  M. W. Schmidt,  C. D. Sherrill,  D. G. Truhlar,  
 A. Aspuru-Guzik,  R. Baer,  A. T. Bell,  N. A. Besley,  Jeng-Da Chai,  
 A. E. DePrince, III,  R. A. DiStasio Jr.,  A. Dreuw,  B. D. Dunietz,  
 T. R. Furlani,  Chao-Ping Hsu,  Yousung Jung,  Jing Kong,  D. S. Lambrecht,  
 WanZhen Liang,  C. Ochsenfeld,  V. A. Rassolov,  L. V. Slipchenko,  
 J. E. Subotnik,  T. Van Voorhis,  J. M. Herbert,  A. I. Krylov,  
 P. M. W. Gill,  M. Head-Gordon

 Contributors to earlier versions of Q-Chem not listed above: 
 R. D. Adamson,  B. Austin,  J. Baker,  G. J. O. Beran,  K. Brandhorst,  
 S. T. Brown,  E. F. C. Byrd,  A. K. Chakraborty,  C.-L. Cheng,  
 Siu Hung Chien,  D. M. Chipman,  D. L. Crittenden,  H. Dachsel,  
 R. J. Doerksen,  A. D. Dutoi,  L. Fusti-Molnar,  W. A. Goddard III,  
 A. Golubeva-Zadorozhnaya,  S. R. Gwaltney,  G. Hawkins,  A. Heyden,  
 S. Hirata,  G. Kedziora,  F. J. Keil,  C. Kelley,  Jihan Kim,  R. A. King,  
 R. Z. Khaliullin,  P. P. Korambath,  W. Kurlancheek,  A. M. Lee,  M. S. Lee,  
 S. V. Levchenko,  Ching Yeh Lin,  D. Liotard,  R. C. Lochan,  I. Lotan,  
 P. E. Maslen,  N. Nair,  D. P. O'Neill,  D. Neuhauser,  E. Neuscamman,  
 C. M. Oana,  R. Olson,  B. Peters,  R. Peverati,  P. A. Pieniazek,  
 Y. M. Rhee,  J. Ritchie,  M. A. Rohrdanz,  E. Rosta,  N. J. Russ,  
 H. F. Schaefer III,  N. E. Schultz,  N. Shenvi,  A. C. Simmonett,  A. Sodt,  
 D. Stuck,  K. S. Thanthiriwatte,  V. Vanovschi,  Tao Wang,  A. Warshel,  
 C. F. Williams,  Q. Wu,  X. Xu,  W. Zhang

 Please cite Q-Chem as follows:
 Y. Shao et al., Mol. Phys. 113, 184-215 (2015)
 DOI: 10.1080/00268976.2014.952696

 Q-Chem 5.2.1 for Intel X86 EM64T Linux

 Parts of Q-Chem use Armadillo 8.300.2 (Tropical Shenanigans).
 http://arma.sourceforge.net/

 Q-Chem begins on Sat Nov 30 15:03:50 2019  

Host: 
0

     Scratch files written to /scratch/taweetham/qchem29766//
NAlpha2: 264
NElect   264
Mult     1
The previous job contains 0 fragments, simply inherited here

Checking the input file for inconsistencies... 	...done.

--------------------------------------------------------------
User input:
--------------------------------------------------------------

$MOLECULE
READ
$END

$REM
   JOB_TYPE 	FREQUENCY
   BASIS 	6-311++G**
   METHOD	B3LYP	
$END


--------------------------------------------------------------
 ----------------------------------------------------------------
             Standard Nuclear Orientation (Angstroms)
    I     Atom           X                Y                Z
 ----------------------------------------------------------------
    1      C       0.6137880149    -1.5065569445     0.0000000000
    2      C      -0.7774643471    -1.3155787417     0.0000000000
    3      C      -1.3134238037    -0.0179445791     0.0000000000
    4      C      -0.4437191343     1.0861429892    -0.0000000000
    5      C       0.9484722032     0.8930881747    -0.0000000000
    6      C       1.4836889162    -0.4049604788    -0.0000000000
    7      Cl      1.2546100014    -3.1242235740     0.0000000000
    8      Br     -1.9121794691    -2.8428671215     0.0000000000
    9      I      -3.4233187929     0.2694351208     0.0000000000
   10      Br     -1.1410555815     2.8572585460    -0.0000000000
   11      Br      2.1057844631     2.4036140155    -0.0000000000
   12      I       3.5886838767    -0.7208225200    -0.0000000000
 ----------------------------------------------------------------
 Molecular Point Group                 Cs    NOp =  2
 Largest Abelian Subgroup              Cs    NOp =  2
 Nuclear Repulsion Energy =        3889.15515118 hartrees
 There are      132 alpha and      132 beta electrons
 Requested basis set is 6-311++G(d,p)
 There are 154 shells and 430 basis functions

 Total QAlloc Memory Limit   2000 MB
 Mega-Array Size       188 MB
 MEM_STATIC part       192 MB

                       Distance Matrix (Angstroms)
             C (  1)   C (  2)   C (  3)   C (  4)   C (  5)   C (  6)
   C (  2)  1.404299
   C (  3)  2.435182  1.403961
   C (  4)  2.800074  2.424800  1.405488
   C (  5)  2.422872  2.803046  2.438474  1.405513
   C (  6)  1.403653  2.437630  2.823760  2.436861  1.404061
   Cl(  7)  1.739971  2.720390  4.030356  4.539990  4.028959  2.728895
   Br(  8)  2.857663  1.902679  2.887680  4.194460  4.705389  4.180348
   I (  9)  4.410485  3.084285  2.129376  3.089503  4.416050  4.953134
   Br( 10)  4.703441  4.188648  2.880365  1.903452  2.867768  4.187046
   Br( 11)  4.185151  4.705903  4.189861  2.869791  1.902908  2.876646
   I ( 12)  3.076911  4.406471  4.952242  4.418755  3.094418  2.128561
             Cl(  7)   Br(  8)   I (  9)   Br( 10)   Br( 11)
   Br(  8)  3.179264
   I (  9)  5.779268  3.459764
   Br( 10)  6.443395  5.752049  3.450443
   Br( 11)  5.592985  6.608298  5.926694  3.278378
   I ( 12)  3.350259  5.895979  7.081581  5.930691  3.458482

 A cutoff of  1.0D-11 yielded   7120 shell pairs
 There are     62157 function pairs (     69123 Cartesian)
 Smallest overlap matrix eigenvalue = 3.93E-07

 Q-Chem warning in module stvman/mkSTV.C, line 318:

 Overlap eigenvalue is smaller than square root of threshold
 Use THRESH >= 12 to get rid of this warning

 Linear dependence detected in AO basis
 Tighter screening thresholds may be required for diffuse basis sets
 Use S2THRESH > 14 and THRESH = 14 in case of SCF convergence issues
 Number of orthogonalized atomic orbitals = 429
 Maximum deviation from orthogonality = 2.991E-10
 Guess from superposition of atomic densities
 Warning:  Energy on first SCF cycle will be non-variational
 SAD guess density has 264.000000 electrons

 -----------------------------------------------------------------------
  General SCF calculation program by
  Eric Jon Sundstrom, Paul Horn, Yuezhi Mao, Dmitri Zuev, Alec White,
  David Stuck, Shaama M.S., Shane Yost, Joonho Lee, David Small,
  Daniel Levine, Susi Lehtola, Hugh Burton, Evgeny Epifanovsky,
  Bang C. Huynh
 -----------------------------------------------------------------------
 Exchange:     0.2000 Hartree-Fock + 0.0800 Slater + 0.7200 B88
 Correlation:  0.1900 VWN1RPA + 0.8100 LYP
 Using SG-1 standard quadrature grid
 using 4 threads for integral computing
 -------------------------------------------------------
 OpenMP Integral computing Module                
 Release: version 2.0, May 2017, Q-Chem Inc. Pleasanton 
 -------------------------------------------------------
 A restricted SCF calculation will be
 performed using DIIS
 SCF converges when DIIS error is below 1.0e-08
 ---------------------------------------
  Cycle       Energy         DIIS error
 ---------------------------------------
    1  -22252.5871028398      2.73e-02  
    2  -22250.2922249797      1.85e-03  
    3  -22250.2227886201      2.46e-03  
    4  -22250.3162755533      8.59e-04  
    5  -22250.3358413738      1.21e-04  
    6  -22250.3360716412      4.90e-05  
    7  -22250.3361118077      2.58e-05  
    8  -22250.3361272960      5.26e-06  
    9  -22250.3361278265      2.02e-06  
   10  -22250.3361279034      6.61e-07  
   11  -22250.3361279113      2.96e-07  
   12  -22250.3361279135      9.56e-08  
   13  -22250.3361279142      2.58e-08  
   14  -22250.3361279172      3.70e-09  Convergence criterion met
 ---------------------------------------
 SCF time:   CPU 316.97s  wall 83.00s 
 SCF   energy in the final basis set =   -22250.3361279172
 Total energy in the final basis set =   -22250.3361279172

 --------------------------------------------------------------
             Orbital Energies (a.u.) and Symmetries
 --------------------------------------------------------------

 Alpha MOs, Restricted
 -- Occupied --                  
*******-1165.89 -482.86 -482.86 -482.86 -176.32 -176.32 -165.72
  1 A'    2 A'    3 A'    4 A'    5 A'    6 A'    7 A'    8 A'                 
-165.72 -165.72 -165.72 -165.72 -165.72 -101.58  -62.51  -62.51
  9 A'    1 A"   10 A'    2 A"   11 A'   12 A'   13 A'   14 A'                 
-62.509 -56.330 -56.330 -56.330 -56.326 -56.326 -56.326 -56.325
 15 A'   16 A'   17 A'   18 A'    3 A"    4 A"   19 A'    5 A"                 
-56.325 -56.325 -35.817 -35.817 -31.310 -31.310 -31.304 -31.304
 20 A'   21 A'   22 A'   23 A'   24 A'   25 A'    6 A"    7 A"                 
-31.303 -31.303 -22.961 -22.960 -22.959 -22.959 -22.959 -22.959
 26 A'   27 A'   28 A'   29 A'    8 A"    9 A"   30 A'   31 A'                 
-22.955 -22.955 -22.954 -22.954 -10.289 -10.283 -10.282 -10.282
 32 A'   10 A"   33 A'   11 A"   34 A'   35 A'   36 A'   37 A'                 
-10.273 -10.272  -9.497  -8.718  -8.718  -8.718  -7.262  -7.252
 38 A'   39 A'   40 A'   41 A'   42 A'   43 A'   44 A'   12 A"                 
 -7.251  -6.551  -6.550  -6.550  -6.537  -6.537  -6.536  -6.536
 45 A'   46 A'   47 A'   48 A'   13 A"   14 A"   15 A"   49 A'                 
 -6.536  -6.535  -6.366  -6.366  -4.779  -4.779  -4.764  -4.764
 50 A'   51 A'   52 A'   53 A'   54 A'   55 A'   16 A"   17 A"                 
 -4.763  -4.763  -2.661  -2.661  -2.661  -2.658  -2.657  -2.657
 56 A'   57 A'   58 A'   59 A'   60 A'   18 A"   19 A"   61 A'                 
 -2.657  -2.657  -2.656  -2.646  -2.646  -2.646  -2.646  -2.645
 20 A"   62 A'   63 A'   64 A'   21 A"   65 A'   22 A"   23 A"                 
 -2.645  -2.045  -2.045  -2.040  -2.040  -2.040  -2.039  -2.026
 66 A'   67 A'   68 A'   24 A"   25 A"   69 A'   70 A'   71 A'                 
 -2.026  -2.026  -2.026  -0.951  -0.902  -0.863  -0.837  -0.815
 26 A"   72 A'   27 A"   73 A'   74 A'   75 A'   76 A'   77 A'                 
 -0.776  -0.739  -0.711  -0.658  -0.628  -0.607  -0.552  -0.510
 78 A'   79 A'   80 A'   81 A'   82 A'   83 A'   84 A'   85 A'                 
 -0.470  -0.462  -0.452  -0.416  -0.410  -0.398  -0.385  -0.376
 86 A'   28 A"   87 A'   88 A'   89 A'   29 A"   90 A'   30 A"                 
 -0.356  -0.343  -0.341  -0.329  -0.321  -0.306  -0.305  -0.291
 91 A'   92 A'   31 A"   93 A'   32 A"   33 A"   94 A'   34 A"                 
 -0.276  -0.267  -0.260  -0.256
 95 A'   35 A"   36 A"   96 A'                                                 
 -- Virtual --                   
 -0.106  -0.072  -0.068  -0.066  -0.038  -0.016  -0.012   0.000
 97 A'   37 A"   38 A"   98 A'   99 A'  100 A'  101 A'  102 A'                 
  0.013   0.024   0.027   0.042   0.045   0.054   0.055   0.060
103 A'  104 A'  105 A'   39 A"  106 A'   40 A"  107 A'   41 A"                 
  0.061   0.066   0.070   0.077   0.077   0.083   0.085   0.096
108 A'  109 A'  110 A'  111 A'   42 A"   43 A"  112 A'   44 A"                 
  0.097   0.105   0.108   0.118   0.129   0.136   0.139   0.144
113 A'  114 A'  115 A'  116 A'   45 A"   46 A"  117 A'   47 A"                 
  0.155   0.161   0.169   0.175   0.182   0.187   0.190   0.194
118 A'  119 A'   48 A"  120 A'  121 A'  122 A'  123 A'  124 A'                 
  0.198   0.200   0.203   0.211   0.216   0.224   0.235   0.239
125 A'  126 A'   49 A"  127 A'  128 A'  129 A'  130 A'  131 A'                 
  0.249   0.254   0.256   0.266   0.278   0.286   0.289   0.297
132 A'   50 A"  133 A'  134 A'  135 A'   51 A"  136 A'  137 A'                 
  0.338   0.366   0.371   0.380   0.380   0.385   0.399   0.406
138 A'  139 A'   52 A"   53 A"  140 A'  141 A'  142 A'   54 A"                 
  0.412   0.416   0.421   0.426   0.431   0.433   0.441   0.453
143 A'  144 A'   55 A"   56 A"  145 A'  146 A'   57 A"  147 A'                 
  0.454   0.467   0.471   0.483   0.487   0.500   0.503   0.506
 58 A"  148 A'   59 A"  149 A'  150 A'  151 A'   60 A"  152 A'                 
  0.509   0.513   0.514   0.529   0.535   0.541   0.548   0.556
153 A'   61 A"  154 A'  155 A'   62 A"  156 A'   63 A"   64 A"                 
  0.562   0.573   0.574   0.598   0.599   0.616   0.623   0.628
 65 A"  157 A'   66 A"   67 A"  158 A'  159 A'  160 A'   68 A"                 
  0.668   0.673   0.673   0.695   0.695   0.712   0.729   0.741
161 A'   69 A"  162 A'  163 A'   70 A"  164 A'  165 A'  166 A'                 
  0.748   0.764   0.776   0.784   0.788   0.811   0.823   0.828
167 A'  168 A'  169 A'   71 A"  170 A'  171 A'  172 A'  173 A'                 
  0.842   0.848   0.852   0.876   0.896   0.908   0.928   0.938
 72 A"  174 A'  175 A'  176 A'  177 A'  178 A'  179 A'   73 A"                 
  0.940   0.945   0.988   1.018   1.032   1.075   1.082   1.100
 74 A"  180 A'  181 A'  182 A'  183 A'  184 A'  185 A'  186 A'                 
  1.117   1.162   1.186   1.202   1.213   1.215   1.239   1.270
 75 A"  187 A'  188 A'   76 A"   77 A"  189 A'   78 A"   79 A"                 
  1.338   1.356   1.370   1.388   1.406   1.438   1.458   1.470
190 A'   80 A"   81 A"  191 A'  192 A'  193 A'  194 A'  195 A'                 
  1.475   1.494   1.550   1.578   1.596   1.719   1.726   1.744
196 A'  197 A'  198 A'  199 A'  200 A'   82 A"   83 A"  201 A'                 
  1.759   1.811   1.816   1.841   1.846   1.900   1.987   1.998
202 A'  203 A'  204 A'   84 A"   85 A"   86 A"   87 A"  205 A'                 
  2.008   2.048   2.067   2.105   2.115   2.155   2.174   2.201
 88 A"   89 A"  206 A'  207 A'  208 A'  209 A'  210 A'  211 A'                 
  2.227   2.250   2.254   2.258   2.287   2.296   2.326   2.363
212 A'   90 A"   91 A"  213 A'  214 A'  215 A'  216 A'  217 A'                 
  2.445   2.483   2.564   2.572   2.709   2.720   2.781   2.817
218 A'  219 A'  220 A'   92 A"   93 A"   94 A"  221 A'   95 A"                 
  2.830   2.930   2.965   3.022   3.037   3.057   3.134   3.188
 96 A"  222 A'  223 A'  224 A'   97 A"  225 A'  226 A'  227 A'                 
  3.376   3.420   3.620   3.796   3.825   3.946   3.962   3.972
228 A'  229 A'  230 A'  231 A'  232 A'   98 A"   99 A"  233 A'                 
  3.984   3.990   3.995   4.004   4.014   4.032   4.044   4.052
100 A"  101 A"  102 A"  103 A"  104 A"  234 A'  235 A'  105 A"                 
  4.065   4.071   4.074   4.109   4.120   4.154   4.214   4.237
236 A'  106 A"  237 A'  238 A'  107 A"  239 A'  240 A'  241 A'                 
  4.268   4.285   4.294   4.373   4.402   4.433   4.473   4.556
242 A'  243 A'  244 A'  245 A'  246 A'  247 A'  248 A'  249 A'                 
  4.799   6.014   6.031   6.114   6.138   6.147   6.158   6.678
250 A'  108 A"  109 A"  251 A'  252 A'  253 A'  254 A'  255 A'                 
  6.769   6.829   7.536   7.549   7.575   7.660   7.667   7.712
256 A'  257 A'  110 A"  111 A"  112 A"  258 A'  259 A'  260 A'                 
  7.720   7.745   7.793   9.766  23.176  23.755  23.760  23.910
261 A'  262 A'  263 A'  264 A'  265 A'  266 A'  267 A'  268 A'                 
 23.920  23.995  25.818  26.201  26.627  27.888  27.937  28.351
269 A'  270 A'  113 A"  271 A'  272 A'  273 A'  274 A'  114 A"                 
 28.364  28.415  28.422  28.429  28.453  28.524  28.529  28.545
115 A"  275 A'  276 A'  277 A'  278 A'  116 A"  117 A"  279 A'                 
 28.550  28.557  28.560  28.612  28.624  28.715  28.733  47.938
118 A"  119 A"  280 A'  281 A'  282 A'  283 A'  284 A'  285 A'                 
 48.020  48.071 127.890 127.900 127.949 127.967 127.970 127.971
286 A'  287 A'  120 A"  121 A"  288 A'  289 A'  290 A'  291 A'                 
151.680 151.721 215.758 289.732 289.746 289.772 289.858 289.868
292 A'  293 A'  294 A'  122 A"  123 A"  124 A"  295 A'  296 A'                 
289.914 289.938 289.968 290.0141020.7381020.8411020.9051901.844
297 A'  298 A'  299 A'  300 A'  301 A'  302 A'  303 A'  304 A'                 
*******
305 A'                                                                         

 Beta MOs, Restricted
 -- Occupied --                  
*******-1165.89 -482.86 -482.86 -482.86 -176.32 -176.32 -165.72
  1 A'    2 A'    3 A'    4 A'    5 A'    6 A'    7 A'    8 A'                 
-165.72 -165.72 -165.72 -165.72 -165.72 -101.58  -62.51  -62.51
  9 A'    1 A"   10 A'    2 A"   11 A'   12 A'   13 A'   14 A'                 
-62.509 -56.330 -56.330 -56.330 -56.326 -56.326 -56.326 -56.325
 15 A'   16 A'   17 A'   18 A'    3 A"    4 A"   19 A'    5 A"                 
-56.325 -56.325 -35.817 -35.817 -31.310 -31.310 -31.304 -31.304
 20 A'   21 A'   22 A'   23 A'   24 A'   25 A'    6 A"    7 A"                 
-31.303 -31.303 -22.961 -22.960 -22.959 -22.959 -22.959 -22.959
 26 A'   27 A'   28 A'   29 A'    8 A"    9 A"   30 A'   31 A'                 
-22.955 -22.955 -22.954 -22.954 -10.289 -10.283 -10.282 -10.282
 32 A'   10 A"   33 A'   11 A"   34 A'   35 A'   36 A'   37 A'                 
-10.273 -10.272  -9.497  -8.718  -8.718  -8.718  -7.262  -7.252
 38 A'   39 A'   40 A'   41 A'   42 A'   43 A'   44 A'   12 A"                 
 -7.251  -6.551  -6.550  -6.550  -6.537  -6.537  -6.536  -6.536
 45 A'   46 A'   47 A'   48 A'   13 A"   14 A"   15 A"   49 A'                 
 -6.536  -6.535  -6.366  -6.366  -4.779  -4.779  -4.764  -4.764
 50 A'   51 A'   52 A'   53 A'   54 A'   55 A'   16 A"   17 A"                 
 -4.763  -4.763  -2.661  -2.661  -2.661  -2.658  -2.657  -2.657
 56 A'   57 A'   58 A'   59 A'   60 A'   18 A"   19 A"   61 A'                 
 -2.657  -2.657  -2.656  -2.646  -2.646  -2.646  -2.646  -2.645
 20 A"   62 A'   63 A'   64 A'   21 A"   65 A'   22 A"   23 A"                 
 -2.645  -2.045  -2.045  -2.040  -2.040  -2.040  -2.039  -2.026
 66 A'   67 A'   68 A'   24 A"   25 A"   69 A'   70 A'   71 A'                 
 -2.026  -2.026  -2.026  -0.951  -0.902  -0.863  -0.837  -0.815
 26 A"   72 A'   27 A"   73 A'   74 A'   75 A'   76 A'   77 A'                 
 -0.776  -0.739  -0.711  -0.658  -0.628  -0.607  -0.552  -0.510
 78 A'   79 A'   80 A'   81 A'   82 A'   83 A'   84 A'   85 A'                 
 -0.470  -0.462  -0.452  -0.416  -0.410  -0.398  -0.385  -0.376
 86 A'   28 A"   87 A'   88 A'   89 A'   29 A"   90 A'   30 A"                 
 -0.356  -0.343  -0.341  -0.329  -0.321  -0.306  -0.305  -0.291
 91 A'   92 A'   31 A"   93 A'   32 A"   33 A"   94 A'   34 A"                 
 -0.276  -0.267  -0.260  -0.256
 95 A'   35 A"   36 A"   96 A'                                                 
 -- Virtual --                   
 -0.106  -0.072  -0.068  -0.066  -0.038  -0.016  -0.012   0.000
 97 A'   37 A"   38 A"   98 A'   99 A'  100 A'  101 A'  102 A'                 
  0.013   0.024   0.027   0.042   0.045   0.054   0.055   0.060
103 A'  104 A'  105 A'   39 A"  106 A'   40 A"  107 A'   41 A"                 
  0.061   0.066   0.070   0.077   0.077   0.083   0.085   0.096
108 A'  109 A'  110 A'  111 A'   42 A"   43 A"  112 A'   44 A"                 
  0.097   0.105   0.108   0.118   0.129   0.136   0.139   0.144
113 A'  114 A'  115 A'  116 A'   45 A"   46 A"  117 A'   47 A"                 
  0.155   0.161   0.169   0.175   0.182   0.187   0.190   0.194
118 A'  119 A'   48 A"  120 A'  121 A'  122 A'  123 A'  124 A'                 
  0.198   0.200   0.203   0.211   0.216   0.224   0.235   0.239
125 A'  126 A'   49 A"  127 A'  128 A'  129 A'  130 A'  131 A'                 
  0.249   0.254   0.256   0.266   0.278   0.286   0.289   0.297
132 A'   50 A"  133 A'  134 A'  135 A'   51 A"  136 A'  137 A'                 
  0.338   0.366   0.371   0.380   0.380   0.385   0.399   0.406
138 A'  139 A'   52 A"   53 A"  140 A'  141 A'  142 A'   54 A"                 
  0.412   0.416   0.421   0.426   0.431   0.433   0.441   0.453
143 A'  144 A'   55 A"   56 A"  145 A'  146 A'   57 A"  147 A'                 
  0.454   0.467   0.471   0.483   0.487   0.500   0.503   0.506
 58 A"  148 A'   59 A"  149 A'  150 A'  151 A'   60 A"  152 A'                 
  0.509   0.513   0.514   0.529   0.535   0.541   0.548   0.556
153 A'   61 A"  154 A'  155 A'   62 A"  156 A'   63 A"   64 A"                 
  0.562   0.573   0.574   0.598   0.599   0.616   0.623   0.628
 65 A"  157 A'   66 A"   67 A"  158 A'  159 A'  160 A'   68 A"                 
  0.668   0.673   0.673   0.695   0.695   0.712   0.729   0.741
161 A'   69 A"  162 A'  163 A'   70 A"  164 A'  165 A'  166 A'                 
  0.748   0.764   0.776   0.784   0.788   0.811   0.823   0.828
167 A'  168 A'  169 A'   71 A"  170 A'  171 A'  172 A'  173 A'                 
  0.842   0.848   0.852   0.876   0.896   0.908   0.928   0.938
 72 A"  174 A'  175 A'  176 A'  177 A'  178 A'  179 A'   73 A"                 
  0.940   0.945   0.988   1.018   1.032   1.075   1.082   1.100
 74 A"  180 A'  181 A'  182 A'  183 A'  184 A'  185 A'  186 A'                 
  1.117   1.162   1.186   1.202   1.213   1.215   1.239   1.270
 75 A"  187 A'  188 A'   76 A"   77 A"  189 A'   78 A"   79 A"                 
  1.338   1.356   1.370   1.388   1.406   1.438   1.458   1.470
190 A'   80 A"   81 A"  191 A'  192 A'  193 A'  194 A'  195 A'                 
  1.475   1.494   1.550   1.578   1.596   1.719   1.726   1.744
196 A'  197 A'  198 A'  199 A'  200 A'   82 A"   83 A"  201 A'                 
  1.759   1.811   1.816   1.841   1.846   1.900   1.987   1.998
202 A'  203 A'  204 A'   84 A"   85 A"   86 A"   87 A"  205 A'                 
  2.008   2.048   2.067   2.105   2.115   2.155   2.174   2.201
 88 A"   89 A"  206 A'  207 A'  208 A'  209 A'  210 A'  211 A'                 
  2.227   2.250   2.254   2.258   2.287   2.296   2.326   2.363
212 A'   90 A"   91 A"  213 A'  214 A'  215 A'  216 A'  217 A'                 
  2.445   2.483   2.564   2.572   2.709   2.720   2.781   2.817
218 A'  219 A'  220 A'   92 A"   93 A"   94 A"  221 A'   95 A"                 
  2.830   2.930   2.965   3.022   3.037   3.057   3.134   3.188
 96 A"  222 A'  223 A'  224 A'   97 A"  225 A'  226 A'  227 A'                 
  3.376   3.420   3.620   3.796   3.825   3.946   3.962   3.972
228 A'  229 A'  230 A'  231 A'  232 A'   98 A"   99 A"  233 A'                 
  3.984   3.990   3.995   4.004   4.014   4.032   4.044   4.052
100 A"  101 A"  102 A"  103 A"  104 A"  234 A'  235 A'  105 A"                 
  4.065   4.071   4.074   4.109   4.120   4.154   4.214   4.237
236 A'  106 A"  237 A'  238 A'  107 A"  239 A'  240 A'  241 A'                 
  4.268   4.285   4.294   4.373   4.402   4.433   4.473   4.556
242 A'  243 A'  244 A'  245 A'  246 A'  247 A'  248 A'  249 A'                 
  4.799   6.014   6.031   6.114   6.138   6.147   6.158   6.678
250 A'  108 A"  109 A"  251 A'  252 A'  253 A'  254 A'  255 A'                 
  6.769   6.829   7.536   7.549   7.575   7.660   7.667   7.712
256 A'  257 A'  110 A"  111 A"  112 A"  258 A'  259 A'  260 A'                 
  7.720   7.745   7.793   9.766  23.176  23.755  23.760  23.910
261 A'  262 A'  263 A'  264 A'  265 A'  266 A'  267 A'  268 A'                 
 23.920  23.995  25.818  26.201  26.627  27.888  27.937  28.351
269 A'  270 A'  113 A"  271 A'  272 A'  273 A'  274 A'  114 A"                 
 28.364  28.415  28.422  28.429  28.453  28.524  28.529  28.545
115 A"  275 A'  276 A'  277 A'  278 A'  116 A"  117 A"  279 A'                 
 28.550  28.557  28.560  28.612  28.624  28.715  28.733  47.938
118 A"  119 A"  280 A'  281 A'  282 A'  283 A'  284 A'  285 A'                 
 48.020  48.071 127.890 127.900 127.949 127.967 127.970 127.971
286 A'  287 A'  120 A"  121 A"  288 A'  289 A'  290 A'  291 A'                 
151.680 151.721 215.758 289.732 289.746 289.772 289.858 289.868
292 A'  293 A'  294 A'  122 A"  123 A"  124 A"  295 A'  296 A'                 
289.914 289.938 289.968 290.0141020.7381020.8411020.9051901.844
297 A'  298 A'  299 A'  300 A'  301 A'  302 A'  303 A'  304 A'                 
*******
305 A'                                                                         
 --------------------------------------------------------------

          Ground-State Mulliken Net Atomic Charges

     Atom                 Charge (a.u.)
  ----------------------------------------
      1 C                     0.453027
      2 C                    -0.232377
      3 C                    -0.163011
      4 C                     0.126402
      5 C                    -0.142015
      6 C                    -0.107091
      7 Cl                    0.529260
      8 Br                   -0.229471
      9 I                     0.113029
     10 Br                   -0.243794
     11 Br                   -0.224727
     12 I                     0.120769
  ----------------------------------------
  Sum of atomic charges =     0.000000

 -----------------------------------------------------------------
                    Cartesian Multipole Moments
 -----------------------------------------------------------------
    Charge (ESU x 10^10)
                -0.0000
    Dipole Moment (Debye)
         X      -0.0593      Y       0.1915      Z       0.0000
       Tot       0.2005
    Quadrupole Moments (Debye-Ang)
        XX    -149.2878     XY       0.0266     YY    -155.0363
        XZ      -0.0000     YZ       0.0000     ZZ    -159.8812
    Octopole Moments (Debye-Ang^2)
       XXX     -15.5632    XXY      14.2561    XYY      -9.3004
       YYY      51.4941    XXZ       0.0000    XYZ       0.0000
       YYZ       0.0000    XZZ      -5.9443    YZZ      14.9008
       ZZZ       0.0000
    Hexadecapole Moments (Debye-Ang^3)
      XXXX   -5270.5928   XXXY      20.4703   XXYY   -1490.3031
      XYYY      77.8833   YYYY   -3451.4470   XXXZ       0.0000
      XXYZ       0.0000   XYYZ       0.0000   YYYZ       0.0000
      XXZZ   -1008.1231   XYZZ      17.2780   YYZZ    -655.7719
      XZZZ      -0.0000   YZZZ       0.0000   ZZZZ    -203.9360
 -----------------------------------------------------------------
 Calculating MO derivatives via CPSCF
    1     0    39    0.0252719  
    2     0    39    0.0074048  
    3     0    39    0.0012832  
    4     1    38    0.0001972  
    5    20    19    0.0000254  
    6    38     1    0.0000016  
    7    39     0    0.0000001  Converged
 Time for AOints: 373.4 s (CPU) 93.8 s (wall)
 ------------------------------------------------------------------------------
                     AOints        : Timing summary (seconds)
 ------------------------------------------------------------------------------
     job step          cpu (% of tot)      sys (% of tot)     wall (% of tot)
 ------------------------------------------------------------------------------
  AOints            0.3734E+03 ( 8.5)   0.1500E-04 ( 5.5)   0.9378E+02 ( 8.4)
 ------------------------------------------------------------------------------
   Grand Totals     0.4370E+04          0.2740E-03          0.1115E+04
 ------------------------------------------------------------------------------
 Polarizability Matrix (a.u.)
            1           2           3
    1-275.0202476   1.0989770  -0.0000000
    2   1.0989770-237.2817023   0.0000000
    3  -0.0000000   0.0000000-113.3986480
 Calculating analytic Hessian of the SCF energy

 Direct stationary perturbation theory relativistic correction:

 rels  =     245.113101403637
 relv  =    -826.794113893549
 rel2e =     121.551627999538
 E_rel =    -460.129384490374

 Hessian of the SCF Energy
            1           2           3           4           5           6
    1   0.5618776   0.0331540   0.0000000  -0.2786291  -0.0049536  -0.0000000
    2   0.0331540   0.4992182   0.0000000   0.0548265  -0.0920081   0.0000000
    3   0.0000000   0.0000000   0.1021595  -0.0000000  -0.0000000  -0.0478763
    4  -0.2786291   0.0548265  -0.0000000   0.5317117  -0.0503995   0.0000000
    5  -0.0049536  -0.0920081  -0.0000000  -0.0503995   0.5130274  -0.0000000
    6  -0.0000000   0.0000000  -0.0478763   0.0000000  -0.0000000   0.0941578
    7  -0.0122254   0.0273943  -0.0000000  -0.1195795   0.0923133  -0.0000000
    8   0.0820144   0.0136989  -0.0000000   0.0472180  -0.2564184   0.0000000
    9  -0.0000000  -0.0000000  -0.0000435   0.0000000   0.0000000  -0.0428345
   10  -0.0582248  -0.0226390   0.0000000   0.0555185  -0.0415746  -0.0000000
   11  -0.0225735  -0.0093940   0.0000000   0.0108026  -0.0533072  -0.0000000
   12   0.0000000  -0.0000000   0.0057498  -0.0000000  -0.0000000  -0.0020716
   13   0.0567172   0.0109815  -0.0000000  -0.0423007   0.0317754   0.0000000
   14  -0.0418753  -0.0532529   0.0000000   0.0318856  -0.0242223   0.0000000
   15  -0.0000000   0.0000000  -0.0026057   0.0000000   0.0000000   0.0057670
   16  -0.1685120  -0.1213215  -0.0000000  -0.0394267  -0.0115700  -0.0000000
   17  -0.0694528  -0.2080853  -0.0000000  -0.0673128   0.0396125   0.0000000
   18   0.0000000   0.0000000  -0.0450100  -0.0000000   0.0000000   0.0012208
   19  -0.0523643   0.0395149  -0.0000000  -0.0157876   0.0326559   0.0000000
   20   0.0408238  -0.1379769  -0.0000000   0.0130088  -0.0235871  -0.0000000
   21   0.0000000  -0.0000000  -0.0219818  -0.0000000  -0.0000000   0.0032774
   22  -0.0230359  -0.0264445   0.0000000  -0.0685396  -0.0506797   0.0000000
   23  -0.0111327  -0.0114753   0.0000000  -0.0527054  -0.0992420  -0.0000000
   24  -0.0000000   0.0000000   0.0026170   0.0000000  -0.0000000  -0.0184001
   25   0.0031946   0.0017938  -0.0000000  -0.0244601   0.0071681   0.0000000
   26  -0.0004563  -0.0020742   0.0000000   0.0174543  -0.0032535  -0.0000000
   27   0.0000000  -0.0000000   0.0027540   0.0000000   0.0000000   0.0013405
   28  -0.0001571  -0.0000189   0.0000000  -0.0007055  -0.0013612  -0.0000000
   29   0.0001203  -0.0002843   0.0000000  -0.0036079   0.0010287  -0.0000000
   30   0.0000000   0.0000000  -0.0008770  -0.0000000   0.0000000   0.0035901
   31   0.0007798   0.0015724  -0.0000000  -0.0003111  -0.0000932   0.0000000
   32   0.0039065  -0.0001965   0.0000000  -0.0003865  -0.0003168   0.0000000
   33  -0.0000000  -0.0000000   0.0036471   0.0000000  -0.0000000  -0.0009204
   34  -0.0294216   0.0011852  -0.0000000   0.0025105  -0.0032819   0.0000000
   35  -0.0095738   0.0018309   0.0000000  -0.0007803  -0.0013146   0.0000000
   36  -0.0000000  -0.0000000   0.0014669   0.0000000   0.0000000   0.0027493
            7           8           9          10          11          12
    1  -0.0122254   0.0820144  -0.0000000  -0.0582248  -0.0225735   0.0000000
    2   0.0273943   0.0136989  -0.0000000  -0.0226390  -0.0093940  -0.0000000
    3  -0.0000000  -0.0000000  -0.0000435   0.0000000   0.0000000   0.0057498
    4  -0.1195795   0.0472180   0.0000000   0.0555185   0.0108026  -0.0000000
    5   0.0923133  -0.2564184   0.0000000  -0.0415746  -0.0533072  -0.0000000
    6  -0.0000000   0.0000000  -0.0428345  -0.0000000  -0.0000000  -0.0020716
    7   0.4009204   0.0224252   0.0000000  -0.1644550  -0.1168781   0.0000000
    8   0.0224252   0.5533659   0.0000000  -0.0705187  -0.2061020   0.0000000
    9   0.0000000   0.0000000   0.0887722   0.0000000  -0.0000000  -0.0433058
   10  -0.1644550  -0.0705187   0.0000000   0.5491937   0.0290605   0.0000000
   11  -0.1168781  -0.2061020  -0.0000000   0.0290605   0.4882324  -0.0000000
   12   0.0000000   0.0000000  -0.0433058   0.0000000  -0.0000000   0.0935090
   13  -0.0391338  -0.0666407  -0.0000000  -0.2753663   0.0531628  -0.0000000
   14  -0.0115695   0.0393526   0.0000000  -0.0010820  -0.0910449   0.0000000
   15  -0.0000000  -0.0000000   0.0004224  -0.0000000   0.0000000  -0.0463891
   16  -0.0011325  -0.0089336   0.0000000  -0.0127764   0.0269253  -0.0000000
   17  -0.0088387  -0.0623674   0.0000000   0.0812201   0.0132047   0.0000000
   18  -0.0000000  -0.0000000   0.0047388  -0.0000000   0.0000000   0.0009153
   19  -0.0030422  -0.0024962   0.0000000   0.0001639   0.0001464  -0.0000000
   20   0.0004673   0.0026367  -0.0000000   0.0003393  -0.0003486   0.0000000
   21  -0.0000000   0.0000000   0.0037769  -0.0000000   0.0000000  -0.0011029
   22  -0.0004804  -0.0048693  -0.0000000   0.0006886   0.0014661  -0.0000000
   23  -0.0188726  -0.0309030   0.0000000   0.0036807  -0.0003221   0.0000000
   24  -0.0000000   0.0000000   0.0011733  -0.0000000   0.0000000   0.0037225
   25  -0.0613046   0.0033621  -0.0000000  -0.0288554   0.0002459   0.0000000
   26   0.0034755  -0.0190540  -0.0000000  -0.0100058   0.0017803   0.0000000
   27   0.0000000  -0.0000000  -0.0167540  -0.0000000   0.0000000   0.0012737
   28   0.0032134  -0.0049612   0.0000000  -0.0455754   0.0416559   0.0000000
   29   0.0093868  -0.0357670   0.0000000   0.0427996  -0.1304906   0.0000000
   30  -0.0000000  -0.0000000   0.0015059   0.0000000   0.0000000  -0.0174086
   31  -0.0019671   0.0032825   0.0000000  -0.0232899  -0.0258150  -0.0000000
   32   0.0006577   0.0020038  -0.0000000  -0.0109246  -0.0101137  -0.0000000
   33   0.0000000   0.0000000   0.0032582  -0.0000000   0.0000000   0.0023699
   34  -0.0008120   0.0001172  -0.0000000   0.0029791   0.0018003   0.0000000
   35   0.0000386  -0.0004480   0.0000000  -0.0003584  -0.0020954  -0.0000000
   36  -0.0000000   0.0000000  -0.0007101  -0.0000000  -0.0000000   0.0027376
           13          14          15          16          17          18
    1   0.0567172  -0.0418753  -0.0000000  -0.1685120  -0.0694528   0.0000000
    2   0.0109815  -0.0532529   0.0000000  -0.1213215  -0.2080853   0.0000000
    3  -0.0000000   0.0000000  -0.0026057  -0.0000000  -0.0000000  -0.0450100
    4  -0.0423007   0.0318856   0.0000000  -0.0394267  -0.0673128  -0.0000000
    5   0.0317754  -0.0242223   0.0000000  -0.0115700   0.0396125   0.0000000
    6   0.0000000   0.0000000   0.0057670  -0.0000000   0.0000000   0.0012208
    7  -0.0391338  -0.0115695  -0.0000000  -0.0011325  -0.0088387  -0.0000000
    8  -0.0666407   0.0393526  -0.0000000  -0.0089336  -0.0623674  -0.0000000
    9  -0.0000000   0.0000000   0.0004224   0.0000000   0.0000000   0.0047388
   10  -0.2753663  -0.0010820  -0.0000000  -0.0127764   0.0812201  -0.0000000
   11   0.0531628  -0.0910449   0.0000000   0.0269253   0.0132047   0.0000000
   12  -0.0000000   0.0000000  -0.0463891  -0.0000000   0.0000000   0.0009153
   13   0.5244411  -0.0473405   0.0000000  -0.1192237   0.0469099  -0.0000000
   14  -0.0473405   0.5093677  -0.0000000   0.0921710  -0.2565747  -0.0000000
   15   0.0000000  -0.0000000   0.0961585   0.0000000  -0.0000000  -0.0441222
   16  -0.1192237   0.0921710   0.0000000   0.4073550   0.0256804   0.0000000
   17   0.0469099  -0.2565747  -0.0000000   0.0256804   0.5655799  -0.0000000
   18  -0.0000000  -0.0000000  -0.0441222   0.0000000  -0.0000000   0.0892190
   19  -0.0013368  -0.0012544   0.0000000   0.0041945  -0.0072267  -0.0000000
   20  -0.0039692   0.0010900  -0.0000000   0.0116750  -0.0425630   0.0000000
   21  -0.0000000  -0.0000000   0.0043096   0.0000000   0.0000000   0.0020561
   22  -0.0002394  -0.0001619   0.0000000  -0.0018784   0.0035871   0.0000000
   23  -0.0002151  -0.0004786  -0.0000000   0.0007604   0.0022289   0.0000000
   24   0.0000000  -0.0000000  -0.0009813  -0.0000000   0.0000000   0.0033159
   25   0.0021684  -0.0031056  -0.0000000  -0.0008296  -0.0000293   0.0000000
   26  -0.0008734  -0.0013236   0.0000000   0.0000667  -0.0003817  -0.0000000
   27  -0.0000000  -0.0000000   0.0027378  -0.0000000   0.0000000  -0.0007251
   28  -0.0130284   0.0266770  -0.0000000  -0.0026700  -0.0019569  -0.0000000
   29   0.0116114  -0.0208421  -0.0000000   0.0006161   0.0027188   0.0000000
   30  -0.0000000  -0.0000000   0.0022964   0.0000000  -0.0000000   0.0032601
   31  -0.0691314  -0.0514908   0.0000000  -0.0009469  -0.0052882  -0.0000000
   32  -0.0526488  -0.0987469   0.0000000  -0.0195972  -0.0317068  -0.0000000
   33   0.0000000  -0.0000000  -0.0188247  -0.0000000   0.0000000   0.0016570
   34  -0.0235692   0.0071478  -0.0000000  -0.0641512   0.0027107   0.0000000
   35   0.0172457  -0.0033226  -0.0000000   0.0035263  -0.0216627   0.0000000
   36   0.0000000   0.0000000   0.0012314  -0.0000000  -0.0000000  -0.0165255
           19          20          21          22          23          24
    1  -0.0523643   0.0408238   0.0000000  -0.0230359  -0.0111327  -0.0000000
    2   0.0395149  -0.1379769  -0.0000000  -0.0264445  -0.0114753   0.0000000
    3  -0.0000000  -0.0000000  -0.0219818   0.0000000   0.0000000   0.0026170
    4  -0.0157876   0.0130088  -0.0000000  -0.0685396  -0.0527054   0.0000000
    5   0.0326559  -0.0235871  -0.0000000  -0.0506797  -0.0992420  -0.0000000
    6   0.0000000  -0.0000000   0.0032774   0.0000000  -0.0000000  -0.0184001
    7  -0.0030422   0.0004673  -0.0000000  -0.0004804  -0.0188726  -0.0000000
    8  -0.0024962   0.0026367   0.0000000  -0.0048693  -0.0309030   0.0000000
    9   0.0000000  -0.0000000   0.0037769  -0.0000000   0.0000000   0.0011733
   10   0.0001639   0.0003393  -0.0000000   0.0006886   0.0036807  -0.0000000
   11   0.0001464  -0.0003486   0.0000000   0.0014661  -0.0003221   0.0000000
   12  -0.0000000   0.0000000  -0.0011029  -0.0000000   0.0000000   0.0037225
   13  -0.0013368  -0.0039692  -0.0000000  -0.0002394  -0.0002151   0.0000000
   14  -0.0012544   0.0010900  -0.0000000  -0.0001619  -0.0004786  -0.0000000
   15   0.0000000  -0.0000000   0.0043096   0.0000000  -0.0000000  -0.0009813
   16   0.0041945   0.0116750   0.0000000  -0.0018784   0.0007604  -0.0000000
   17  -0.0072267  -0.0425630   0.0000000   0.0035871   0.0022289   0.0000000
   18  -0.0000000   0.0000000   0.0020561   0.0000000   0.0000000   0.0033159
   19   0.0872782  -0.0565827   0.0000000  -0.0125861   0.0053515   0.0000000
   20  -0.0565827   0.2063850   0.0000000  -0.0034151   0.0027394   0.0000000
   21   0.0000000   0.0000000   0.0092906   0.0000000  -0.0000000  -0.0000645
   22  -0.0125861  -0.0034151   0.0000000   0.1086777   0.0717796   0.0000000
   23   0.0053515   0.0027394  -0.0000000   0.0717796   0.1496792  -0.0000000
   24   0.0000000   0.0000000  -0.0000645   0.0000000  -0.0000000   0.0079582
   25  -0.0005148   0.0001677  -0.0000000  -0.0017816   0.0024663   0.0000000
   26   0.0009906  -0.0003301  -0.0000000   0.0098150  -0.0106372  -0.0000000
   27   0.0000000   0.0000000   0.0001374  -0.0000000  -0.0000000   0.0005044
   28  -0.0000847   0.0005478  -0.0000000   0.0002342  -0.0005466  -0.0000000
   29   0.0005608  -0.0012083  -0.0000000   0.0002428  -0.0009235  -0.0000000
   30  -0.0000000  -0.0000000  -0.0001319  -0.0000000   0.0000000   0.0001589
   31   0.0003067   0.0001591   0.0000000  -0.0003496  -0.0005802  -0.0000000
   32  -0.0005566  -0.0011773   0.0000000  -0.0005505  -0.0006320  -0.0000000
   33   0.0000000  -0.0000000   0.0001492  -0.0000000   0.0000000  -0.0001107
   34  -0.0062269  -0.0032217  -0.0000000  -0.0007104   0.0000137   0.0000000
   35  -0.0111033  -0.0056595   0.0000000  -0.0007691  -0.0000343  -0.0000000
   36  -0.0000000  -0.0000000   0.0002839   0.0000000  -0.0000000   0.0001064
           25          26          27          28          29          30
    1   0.0031946  -0.0004563   0.0000000  -0.0001571   0.0001203   0.0000000
    2   0.0017938  -0.0020742  -0.0000000  -0.0000189  -0.0002843   0.0000000
    3  -0.0000000   0.0000000   0.0027540   0.0000000   0.0000000  -0.0008770
    4  -0.0244601   0.0174543   0.0000000  -0.0007055  -0.0036079  -0.0000000
    5   0.0071681  -0.0032535   0.0000000  -0.0013612   0.0010287   0.0000000
    6   0.0000000  -0.0000000   0.0013405  -0.0000000  -0.0000000   0.0035901
    7  -0.0613046   0.0034755   0.0000000   0.0032134   0.0093868  -0.0000000
    8   0.0033621  -0.0190540  -0.0000000  -0.0049612  -0.0357670  -0.0000000
    9  -0.0000000  -0.0000000  -0.0167540   0.0000000   0.0000000   0.0015059
   10  -0.0288554  -0.0100058  -0.0000000  -0.0455754   0.0427996   0.0000000
   11   0.0002459   0.0017803   0.0000000   0.0416559  -0.1304906   0.0000000
   12   0.0000000   0.0000000   0.0012737   0.0000000   0.0000000  -0.0174086
   13   0.0021684  -0.0008734  -0.0000000  -0.0130284   0.0116114  -0.0000000
   14  -0.0031056  -0.0013236  -0.0000000   0.0266770  -0.0208421  -0.0000000
   15  -0.0000000   0.0000000   0.0027378  -0.0000000  -0.0000000   0.0022964
   16  -0.0008296   0.0000667  -0.0000000  -0.0026700   0.0006161   0.0000000
   17  -0.0000293  -0.0003817   0.0000000  -0.0019569   0.0027188  -0.0000000
   18   0.0000000  -0.0000000  -0.0007251  -0.0000000   0.0000000   0.0032601
   19  -0.0005148   0.0009906   0.0000000  -0.0000847   0.0005608  -0.0000000
   20   0.0001677  -0.0003301   0.0000000   0.0005478  -0.0012083  -0.0000000
   21  -0.0000000  -0.0000000   0.0001374  -0.0000000  -0.0000000  -0.0001319
   22  -0.0017816   0.0098150  -0.0000000   0.0002342   0.0002428  -0.0000000
   23   0.0024663  -0.0106372  -0.0000000  -0.0005466  -0.0009235   0.0000000
   24   0.0000000  -0.0000000   0.0005044  -0.0000000  -0.0000000   0.0001589
   25   0.1191453  -0.0082374  -0.0000000  -0.0057166  -0.0039597   0.0000000
   26  -0.0082374   0.0423562   0.0000000  -0.0115036  -0.0070524   0.0000000
   27  -0.0000000   0.0000000   0.0081727   0.0000000   0.0000000   0.0005007
   28  -0.0057166  -0.0115036   0.0000000   0.0783707  -0.0557939  -0.0000000
   29  -0.0039597  -0.0070524   0.0000000  -0.0557939   0.1913047   0.0000000
   30   0.0000000   0.0000000   0.0005007  -0.0000000   0.0000000   0.0066636
   31  -0.0006552  -0.0007729  -0.0000000  -0.0134772  -0.0020112  -0.0000000
   32   0.0000611  -0.0000137   0.0000000   0.0063716   0.0017738   0.0000000
   33   0.0000000  -0.0000000   0.0001246  -0.0000000  -0.0000000   0.0003045
   34  -0.0003906   0.0000475  -0.0000000  -0.0004030   0.0000344   0.0000000
   35   0.0000676  -0.0000168  -0.0000000   0.0008902  -0.0002579   0.0000000
   36   0.0000000  -0.0000000  -0.0000668  -0.0000000   0.0000000   0.0001374
           31          32          33          34          35          36
    1   0.0007798   0.0039065  -0.0000000  -0.0294216  -0.0095738  -0.0000000
    2   0.0015724  -0.0001965  -0.0000000   0.0011852   0.0018309  -0.0000000
    3  -0.0000000   0.0000000   0.0036471  -0.0000000   0.0000000   0.0014669
    4  -0.0003111  -0.0003865   0.0000000   0.0025105  -0.0007803   0.0000000
    5  -0.0000932  -0.0003168  -0.0000000  -0.0032819  -0.0013146   0.0000000
    6   0.0000000   0.0000000  -0.0009204   0.0000000   0.0000000   0.0027493
    7  -0.0019671   0.0006577   0.0000000  -0.0008120   0.0000386  -0.0000000
    8   0.0032825   0.0020038   0.0000000   0.0001172  -0.0004480   0.0000000
    9   0.0000000  -0.0000000   0.0032582  -0.0000000   0.0000000  -0.0007101
   10  -0.0232899  -0.0109246  -0.0000000   0.0029791  -0.0003584  -0.0000000
   11  -0.0258150  -0.0101137   0.0000000   0.0018003  -0.0020954  -0.0000000
   12  -0.0000000  -0.0000000   0.0023699   0.0000000  -0.0000000   0.0027376
   13  -0.0691314  -0.0526488   0.0000000  -0.0235692   0.0172457   0.0000000
   14  -0.0514908  -0.0987469  -0.0000000   0.0071478  -0.0033226   0.0000000
   15   0.0000000   0.0000000  -0.0188247  -0.0000000  -0.0000000   0.0012314
   16  -0.0009469  -0.0195972  -0.0000000  -0.0641512   0.0035263  -0.0000000
   17  -0.0052882  -0.0317068   0.0000000   0.0027107  -0.0216627  -0.0000000
   18  -0.0000000  -0.0000000   0.0016570   0.0000000   0.0000000  -0.0165255
   19   0.0003067  -0.0005566   0.0000000  -0.0062269  -0.0111033  -0.0000000
   20   0.0001591  -0.0011773  -0.0000000  -0.0032217  -0.0056595  -0.0000000
   21   0.0000000   0.0000000   0.0001492  -0.0000000   0.0000000   0.0002839
   22  -0.0003496  -0.0005505  -0.0000000  -0.0007104  -0.0007691   0.0000000
   23  -0.0005802  -0.0006320   0.0000000   0.0000137  -0.0000343  -0.0000000
   24  -0.0000000  -0.0000000  -0.0001107   0.0000000  -0.0000000   0.0001064
   25  -0.0006552   0.0000611   0.0000000  -0.0003906   0.0000676   0.0000000
   26  -0.0007729  -0.0000137  -0.0000000   0.0000475  -0.0000168  -0.0000000
   27  -0.0000000   0.0000000   0.0001246  -0.0000000  -0.0000000  -0.0000668
   28  -0.0134772   0.0063716  -0.0000000  -0.0004030   0.0008902  -0.0000000
   29  -0.0020112   0.0017738  -0.0000000   0.0000344  -0.0002579   0.0000000
   30  -0.0000000   0.0000000   0.0003045   0.0000000   0.0000000   0.0001374
   31   0.1106878   0.0713310   0.0000000  -0.0016455   0.0097065   0.0000000
   32   0.0713310   0.1499217  -0.0000000   0.0023358  -0.0107962  -0.0000000
   33   0.0000000  -0.0000000   0.0078487  -0.0000000  -0.0000000   0.0004966
   34  -0.0016455   0.0023358  -0.0000000   0.1218406  -0.0088895   0.0000000
   35   0.0097065  -0.0107962  -0.0000000  -0.0088895   0.0437769  -0.0000000
   36   0.0000000  -0.0000000   0.0004966   0.0000000  -0.0000000   0.0080929
 **********************************************************************
 **                                                                  **
 **                       VIBRATIONAL ANALYSIS                       **
 **                       --------------------                       **
 **                                                                  **
 **        VIBRATIONAL FREQUENCIES (CM**-1) AND NORMAL MODES         **
 **     FORCE CONSTANTS (mDYN/ANGSTROM) AND REDUCED MASSES (AMU)     **
 **                  INFRARED INTENSITIES (KM/MOL)                   **
 **                                                                  **
 **********************************************************************


 Mode:                 1                      2                      3
 Frequency:        30.87                  32.86                  50.27
 Force Cnst:      0.0507                 0.0435                 0.0653
 Red. Mass:      90.2677                68.2939                43.8772
 IR Active:          YES                    YES                    YES
 IR Intens:        0.003                  0.002                  0.009
 Raman Active:       YES                    YES                    YES
               X      Y      Z        X      Y      Z        X      Y      Z
 C         -0.000  0.000  0.073   -0.000  0.000  0.164   -0.000 -0.000  0.266
 C         -0.000 -0.000  0.155    0.000  0.000  0.049    0.000  0.000  0.053
 C          0.000 -0.000 -0.009    0.000  0.000  0.013    0.000  0.000  0.010
 C          0.000 -0.000  0.060   -0.000  0.000  0.116    0.000  0.000  0.021
 C          0.000 -0.000  0.141    0.000  0.000 -0.051    0.000  0.000  0.069
 C          0.000 -0.000 -0.007    0.000  0.000  0.024   -0.000  0.000  0.127
 Cl        -0.000 -0.000  0.094   -0.000  0.000  0.500   -0.000 -0.000  0.839
 Br        -0.000 -0.000  0.571    0.000  0.000 -0.017   -0.000  0.000 -0.326
 I          0.000  0.000 -0.407   -0.000 -0.000 -0.268    0.000 -0.000  0.093
 Br         0.000 -0.000  0.070   -0.000  0.000  0.653   -0.000 -0.000 -0.132
 Br        -0.000  0.000  0.538    0.000  0.000 -0.453    0.000  0.000  0.170
 I          0.000  0.000 -0.391    0.000 -0.000 -0.014   -0.000  0.000 -0.197
 TransDip   0.000 -0.000 -0.002    0.000  0.000 -0.001    0.000  0.000 -0.003

 Mode:                 4                      5                      6
 Frequency:       116.07                 125.56                 138.02
 Force Cnst:      0.4714                 0.8443                 0.9085
 Red. Mass:      59.3873                90.9028                80.9404
 IR Active:          YES                    YES                    YES
 IR Intens:        0.929                  0.016                  0.130
 Raman Active:       YES                    YES                    YES
               X      Y      Z        X      Y      Z        X      Y      Z
 C         -0.013 -0.263  0.000   -0.097 -0.063  0.000   -0.071  0.084  0.000
 C         -0.048 -0.277  0.000   -0.086  0.038  0.000   -0.062  0.021  0.000
 C         -0.028 -0.257  0.000   -0.038  0.064 -0.000   -0.124  0.037  0.000
 C         -0.012 -0.287 -0.000    0.016  0.039 -0.000   -0.096  0.070  0.000
 C         -0.045 -0.271 -0.000   -0.003 -0.081 -0.000   -0.101  0.060  0.000
 C         -0.020 -0.241 -0.000   -0.069 -0.085 -0.000   -0.133  0.079  0.000
 Cl         0.082 -0.236  0.000   -0.170 -0.083 -0.000    0.123  0.161 -0.000
 Br        -0.128 -0.263 -0.000   -0.325  0.193  0.000    0.545 -0.432  0.000
 I          0.041  0.360  0.000   -0.128 -0.403  0.000   -0.223  0.103 -0.000
 Br         0.104 -0.279  0.000    0.405  0.182  0.000    0.303  0.258 -0.000
 Br        -0.142 -0.242 -0.000    0.340 -0.334  0.000    0.142 -0.118 -0.000
 I          0.055  0.343  0.000   -0.061  0.409  0.000   -0.371  0.001 -0.000
 TransDip   0.006  0.030  0.000    0.004 -0.000  0.000    0.011 -0.004 -0.000

 Mode:                 7                      8                      9
 Frequency:       145.17                 150.25                 157.45
 Force Cnst:      1.4214                 0.1796                 1.1238
 Red. Mass:     114.4809                13.5046                76.9365
 IR Active:          YES                    YES                    YES
 IR Intens:        0.008                  0.558                  0.012
 Raman Active:       YES                    YES                    YES
               X      Y      Z        X      Y      Z        X      Y      Z
 C         -0.050 -0.090 -0.000    0.000 -0.000  0.358   -0.008 -0.064  0.000
 C          0.018 -0.091 -0.000    0.000 -0.000  0.393   -0.024 -0.058  0.000
 C          0.171 -0.043 -0.000    0.000 -0.000  0.423   -0.049 -0.053  0.000
 C          0.058  0.020 -0.000    0.000  0.000  0.422    0.001 -0.108  0.000
 C         -0.016  0.030 -0.000   -0.000  0.000  0.411   -0.016 -0.107  0.000
 C         -0.143 -0.016  0.000   -0.000 -0.000  0.398    0.046 -0.076 -0.000
 Cl        -0.066 -0.098  0.000    0.000 -0.000 -0.139   -0.067 -0.097  0.000
 Br        -0.107 -0.025  0.000   -0.000  0.000 -0.056   -0.087 -0.053 -0.000
 I          0.713 -0.103  0.000    0.000 -0.000 -0.042   -0.062 -0.088 -0.000
 Br         0.055  0.022  0.000   -0.000 -0.000 -0.056    0.640  0.131 -0.000
 Br        -0.139  0.126  0.000    0.000 -0.000 -0.064   -0.610  0.315 -0.000
 I         -0.579  0.071  0.000   -0.000  0.000 -0.037    0.121 -0.086 -0.000
 TransDip  -0.002  0.002  0.000   -0.000  0.000 -0.024    0.000  0.003 -0.000

 Mode:                10                     11                     12
 Frequency:       206.37                 217.51                 220.41
 Force Cnst:      1.3943                 1.5903                 1.3279
 Red. Mass:      55.5669                57.0526                46.3940
 IR Active:          YES                    YES                    YES
 IR Intens:        0.021                  0.003                  0.000
 Raman Active:       YES                    YES                    YES
               X      Y      Z        X      Y      Z        X      Y      Z
 C         -0.126 -0.012 -0.000    0.170 -0.053 -0.000   -0.030  0.010 -0.000
 C         -0.097  0.109  0.000    0.206  0.095 -0.000   -0.089 -0.148 -0.000
 C         -0.108  0.125  0.000    0.016  0.004 -0.000   -0.042 -0.053 -0.000
 C         -0.185  0.184  0.000   -0.067 -0.036  0.000   -0.141  0.080  0.000
 C         -0.211 -0.077 -0.000   -0.125 -0.176  0.000   -0.128  0.067  0.000
 C         -0.098 -0.062 -0.000    0.044 -0.061  0.000   -0.109  0.087  0.000
 Cl        -0.532 -0.156  0.000    0.537  0.074  0.000    0.706  0.313  0.000
 Br         0.167 -0.109 -0.000    0.206  0.487  0.000   -0.350 -0.245  0.000
 I          0.165 -0.013 -0.000   -0.019  0.010 -0.000    0.053 -0.004  0.000
 Br        -0.181  0.447 -0.000    0.023 -0.033 -0.000   -0.062  0.308  0.000
 Br        -0.213 -0.333  0.000   -0.317 -0.414 -0.000   -0.004 -0.089  0.000
 I          0.200  0.028  0.000   -0.098 -0.034 -0.000    0.062 -0.071 -0.000
 TransDip   0.005  0.001 -0.000   -0.001  0.001 -0.000    0.001 -0.000  0.000

 Mode:                13                     14                     15
 Frequency:       290.26                 307.57                 324.13
 Force Cnst:      1.4975                 0.6814                 0.7647
 Red. Mass:      30.1679                12.2263                12.3540
 IR Active:          YES                    YES                    YES
 IR Intens:        0.098                  0.000                  0.008
 Raman Active:       YES                    YES                    YES
               X      Y      Z        X      Y      Z        X      Y      Z
 C         -0.220  0.389 -0.000   -0.000  0.000  0.177    0.000  0.000 -0.519
 C         -0.216  0.158  0.000    0.000  0.000 -0.360    0.000 -0.000 -0.468
 C         -0.187  0.093  0.000    0.000  0.000 -0.565   -0.000 -0.000  0.092
 C         -0.076 -0.028  0.000   -0.000 -0.000 -0.186   -0.000 -0.000  0.547
 C         -0.090  0.099 -0.000   -0.000  0.000  0.370   -0.000  0.000  0.420
 C         -0.075  0.210 -0.000   -0.000  0.000  0.588    0.000  0.000 -0.126
 Cl        -0.225  0.689  0.000   -0.000  0.000 -0.035   -0.000 -0.000  0.087
 Br        -0.006 -0.046 -0.000    0.000 -0.000  0.026   -0.000 -0.000  0.029
 I          0.072 -0.020 -0.000    0.000 -0.000  0.020    0.000 -0.000 -0.003
 Br         0.096 -0.215 -0.000    0.000 -0.000  0.013    0.000 -0.000 -0.033
 Br        -0.048 -0.133  0.000   -0.000 -0.000 -0.026    0.000  0.000 -0.027
 I          0.046 -0.012  0.000    0.000 -0.000 -0.021   -0.000  0.000  0.004
 TransDip   0.000 -0.010  0.000   -0.000  0.000 -0.000    0.000  0.000 -0.003

 Mode:                16                     17                     18
 Frequency:       489.40                 551.03                 557.99
 Force Cnst:      2.0231                 2.1529                 2.2769
 Red. Mass:      14.3365                12.0342                12.4117
 IR Active:          YES                    YES                    YES
 IR Intens:       19.258                  1.358                  1.039
 Raman Active:       YES                    YES                    YES
               X      Y      Z        X      Y      Z        X      Y      Z
 C          0.320  0.095  0.000    0.000  0.000 -0.221   -0.402 -0.126 -0.000
 C          0.311  0.040  0.000    0.000 -0.000 -0.363   -0.359  0.274 -0.000
 C          0.428  0.079 -0.000    0.000 -0.000  0.601    0.011  0.450  0.000
 C          0.436  0.073  0.000   -0.000 -0.000 -0.260    0.335  0.187 -0.000
 C          0.412 -0.029  0.000   -0.000  0.000 -0.315    0.277 -0.199 -0.000
 C          0.434 -0.004 -0.000    0.000  0.000  0.539   -0.112 -0.356  0.000
 Cl        -0.098  0.116 -0.000   -0.000  0.000  0.015    0.098 -0.010  0.000
 Br        -0.063 -0.068 -0.000   -0.000 -0.000  0.009    0.022 -0.018  0.000
 I         -0.043  0.001  0.000   -0.000  0.000 -0.009    0.001 -0.012 -0.000
 Br        -0.038  0.032 -0.000    0.000  0.000  0.006   -0.019 -0.023  0.000
 Br        -0.072 -0.065 -0.000    0.000 -0.000  0.009   -0.021  0.014  0.000
 I         -0.044  0.006  0.000   -0.000 -0.000 -0.008    0.007  0.010 -0.000
 TransDip   0.141  0.003  0.000    0.000  0.000 -0.037   -0.027  0.019 -0.000

 Mode:                19                     20                     21
 Frequency:       580.03                 589.99                 626.81
 Force Cnst:      2.3906                 3.0502                 2.7811
 Red. Mass:      12.0603                14.8725                12.0143
 IR Active:          YES                    YES                    YES
 IR Intens:        0.011                 33.251                  0.000
 Raman Active:       YES                    YES                    YES
               X      Y      Z        X      Y      Z        X      Y      Z
 C         -0.000 -0.000  0.501    0.102  0.279  0.000    0.000  0.000  0.487
 C         -0.000 -0.000 -0.414    0.054  0.352 -0.000    0.000 -0.000 -0.430
 C         -0.000 -0.000 -0.098    0.004  0.384 -0.000   -0.000 -0.000  0.354
 C          0.000 -0.000  0.546   -0.051  0.391  0.000   -0.000 -0.000 -0.351
 C          0.000 -0.000 -0.518   -0.103  0.428 -0.000   -0.000  0.000  0.383
 C          0.000 -0.000 -0.003   -0.048  0.446 -0.000    0.000  0.000 -0.427
 Cl        -0.000  0.000 -0.036    0.069 -0.250 -0.000   -0.000  0.000 -0.019
 Br         0.000  0.000  0.011   -0.038 -0.064  0.000   -0.000 -0.000  0.006
 I         -0.000 -0.000  0.001    0.002 -0.004  0.000   -0.000  0.000 -0.002
 Br        -0.000  0.000 -0.013    0.035 -0.091 -0.000    0.000  0.000  0.004
 Br         0.000  0.000  0.013   -0.031 -0.061  0.000    0.000 -0.000 -0.005
 I         -0.000  0.000  0.000    0.005 -0.008  0.000   -0.000 -0.000  0.003
 TransDip   0.000 -0.000  0.003   -0.015  0.184  0.000    0.000 -0.000 -0.001

 Mode:                22                     23                     24
 Frequency:       738.99                 817.98                1015.55
 Force Cnst:      3.9470                 4.9739                 7.3546
 Red. Mass:      12.2672                12.6173                12.1033
 IR Active:          YES                    YES                    YES
 IR Intens:        0.142                  0.576                  2.269
 Raman Active:       YES                    YES                    YES
               X      Y      Z        X      Y      Z        X      Y      Z
 C         -0.140 -0.229 -0.000   -0.253  0.383 -0.000   -0.195  0.354  0.000
 C         -0.009 -0.329  0.000   -0.376 -0.241 -0.000   -0.311 -0.284 -0.000
 C          0.573 -0.123  0.000   -0.116 -0.207  0.000    0.394 -0.050  0.000
 C          0.135  0.217  0.000    0.261 -0.374  0.000   -0.195  0.355 -0.000
 C          0.010  0.297 -0.000    0.379  0.299 -0.000   -0.287 -0.265 -0.000
 C         -0.555  0.093 -0.000    0.089  0.256  0.000    0.423 -0.046  0.000
 Cl        -0.032  0.048  0.000    0.039 -0.112  0.000    0.019 -0.041 -0.000
 Br         0.020  0.021 -0.000    0.020  0.029  0.000    0.011  0.013  0.000
 I         -0.017  0.002 -0.000    0.002 -0.002  0.000   -0.003  0.000  0.000
 Br         0.010 -0.014 -0.000   -0.014  0.037 -0.000    0.007 -0.016  0.000
 Br        -0.018 -0.018  0.000   -0.022 -0.033 -0.000    0.010  0.011 -0.000
 I          0.017 -0.002  0.000   -0.001  0.002 -0.000   -0.003  0.000 -0.000
 TransDip   0.003 -0.012  0.000   -0.010  0.022 -0.000    0.045 -0.018 -0.000

 Mode:                25                     26                     27
 Frequency:      1129.17                1221.42                1284.24
 Force Cnst:      9.1309                10.5479                11.6788
 Red. Mass:      12.1546                12.0002                12.0186
 IR Active:          YES                    YES                    YES
 IR Intens:        0.567                  0.315                106.234
 Raman Active:       YES                    YES                    YES
               X      Y      Z        X      Y      Z        X      Y      Z
 C          0.142 -0.418  0.000    0.384  0.146  0.000   -0.230 -0.341 -0.000
 C         -0.207 -0.361 -0.000   -0.325  0.243 -0.000   -0.131  0.408 -0.000
 C         -0.357  0.039 -0.000   -0.067 -0.393 -0.000    0.362 -0.065  0.000
 C         -0.131  0.431 -0.000    0.408  0.148  0.000   -0.252 -0.335 -0.000
 C          0.239  0.357  0.000   -0.340  0.233 -0.000   -0.109  0.425 -0.000
 C          0.326 -0.071  0.000   -0.066 -0.382  0.000    0.366 -0.095  0.000
 Cl        -0.021  0.052 -0.000    0.001  0.001 -0.000    0.007  0.018  0.000
 Br         0.011  0.015  0.000   -0.000  0.000  0.000    0.000 -0.007  0.000
 I          0.005 -0.000  0.000    0.000 -0.000  0.000   -0.002  0.000 -0.000
 Br         0.008 -0.020  0.000    0.000  0.001  0.000    0.002  0.006 -0.000
 Br        -0.012 -0.015 -0.000   -0.000  0.001 -0.000   -0.000 -0.007  0.000
 I         -0.005  0.001 -0.000    0.000 -0.000 -0.000   -0.002  0.000  0.000
 TransDip   0.007 -0.023 -0.000   -0.011 -0.014 -0.000    0.328 -0.037 -0.000

 Mode:                28                     29                     30
 Frequency:      1295.83                1488.15                1491.30
 Force Cnst:     11.9040                15.6594                15.7246
 Red. Mass:      12.0322                12.0015                12.0005
 IR Active:          YES                    YES                    YES
 IR Intens:      189.502                  0.070                  0.007
 Raman Active:       YES                    YES                    YES
               X      Y      Z        X      Y      Z        X      Y      Z
 C          0.298 -0.305  0.000    0.514  0.122  0.000   -0.057 -0.288 -0.000
 C         -0.363 -0.181 -0.000   -0.416  0.094 -0.000   -0.186  0.363 -0.000
 C          0.061  0.402  0.000    0.225  0.085 -0.000   -0.016 -0.498 -0.000
 C          0.296 -0.292  0.000   -0.483 -0.110 -0.000    0.053  0.264  0.000
 C         -0.371 -0.146 -0.000    0.401 -0.103  0.000    0.173 -0.357  0.000
 C          0.081  0.385  0.000   -0.240 -0.087  0.000    0.031  0.518  0.000
 Cl        -0.015  0.021  0.000   -0.005 -0.001 -0.000    0.001  0.001  0.000
 Br         0.007  0.005  0.000    0.001 -0.001  0.000    0.001 -0.001  0.000
 I         -0.000 -0.002  0.000    0.001 -0.000  0.000    0.001  0.001  0.000
 Br        -0.006  0.008 -0.000    0.002  0.000  0.000   -0.000 -0.000 -0.000
 Br         0.007  0.005 -0.000   -0.001  0.001 -0.000   -0.001  0.001 -0.000
 I         -0.001 -0.002 -0.000   -0.001  0.000 -0.000   -0.001 -0.001 -0.000
 TransDip  -0.031 -0.440 -0.000    0.008  0.002 -0.000   -0.002 -0.002 -0.000

 STANDARD THERMODYNAMIC QUANTITIES AT   298.15 K  AND     1.00 ATM

   This Molecule has  0 Imaginary Frequencies
   Zero point vibrational energy:       23.432 kcal/mol

   Atom    1 Element C  Has Mass   12.00000
   Atom    2 Element C  Has Mass   12.00000
   Atom    3 Element C  Has Mass   12.00000
   Atom    4 Element C  Has Mass   12.00000
   Atom    5 Element C  Has Mass   12.00000
   Atom    6 Element C  Has Mass   12.00000
   Atom    7 Element Cl Has Mass   34.96885
   Atom    8 Element Br Has Mass   78.91830
   Atom    9 Element I  Has Mass  126.90440
   Atom   10 Element Br Has Mass   78.91830
   Atom   11 Element Br Has Mass   78.91830
   Atom   12 Element I  Has Mass  126.90440
   Molecular Mass:   597.532550 amu
   Principal axes and moments of inertia in amu*Bohr^2:
                             1           2           3
    Eigenvalues --     7956.26904 14248.48713 22204.75617
          X               0.99997     0.00712     0.00000
          Y              -0.00712     0.99997     0.00000
          Z              -0.00000    -0.00000     1.00000
   Rotational Symmetry Number is   1
   The Molecule is an Asymmetric Top
   Translational Enthalpy:        0.889 kcal/mol
   Rotational Enthalpy:           0.889 kcal/mol
   Vibrational Enthalpy:         30.193 kcal/mol
   gas constant (RT):             0.592 kcal/mol
   Translational Entropy:        45.046  cal/mol.K
   Rotational Entropy:           36.174  cal/mol.K
   Vibrational Entropy:          47.200  cal/mol.K

   Total Enthalpy:               32.563 kcal/mol
   Total Entropy:               128.421  cal/mol.K

 ======================================================================

 STANDARD THERMODYNAMIC QUANTITIES FOR ANHARMONIC VIBRATION -- TOSH

   Zero point vibrational energy: ************ kcal/mol

   Vibrational Enthalpy:       Infinity kcal/mol
   Vibrational Entropy:             NaN  cal/mol.K

   Total Enthalpy:             Infinity kcal/mol
   Total Entropy:                   NaN  cal/mol.K

 ======================================================================

 STANDARD THERMODYNAMIC QUANTITIES FOR ANHARMONIC VIBRATION -- VPT2

   Zero point vibrational energy: ************ kcal/mol

   Vibrational Enthalpy:       Infinity kcal/mol
   Vibrational Entropy:             NaN  cal/mol.K

   Total Enthalpy:             Infinity kcal/mol
   Total Entropy:                   NaN  cal/mol.K

 ======================================================================

Archival summary:
1\1\garfield\FREQ\ProcedureUnspecified\BasisUnspecified\2r3l16\taweetha\SatNov3015:28:312019SatNov3015:28:312019\0\\#,FREQ,ProcedureUnspecified,BasisUnspecified,\\0,1\I\C,1,2.12938\C,2,1.40396,1,120.198\C,3,1.4043,2,120.258,1,-180,0\C,4,1.40365,3,120.481,2,-0,0\C,5,1.40406,4,119.295,3,-0,0\C,2,1.40549,1,120.472,3,180,0\Cl,4,1.73997,3,119.427,2,180,0\Br,3,1.90268,2,120.947,1,-0,0\Br,6,1.90291,5,120.134,4,180,0\Br,7,1.90345,2,120.281,1,-0,0\I,5,2.12856,4,119.763,3,-180,0\\\@

 Total job time:  1480.80s(wall), 5745.85s(cpu) 
 Sat Nov 30 15:28:31 2019

        *************************************************************
        *                                                           *
        *  Thank you very much for using Q-Chem.  Have a nice day.  *
        *                                                           *
        *************************************************************
