# Supplementary material for: Geometric and energetic data from quantum chemical calculations of halobenzenes and xylenes
Source: Data Brief. 2020 Mar 5;30:105386. doi: 10.1016/j.dib.2020.105386 (PMC7114895; doi:10.1016/j.dib.2020.105386)
Supplement: Supplementary file 1 [file mmc1.zip › halobenzene/B3LYP/ClBrIBrClI.out]

                  Welcome to Q-Chem
     A Quantum Leap Into The Future Of Chemistry


 Q-Chem 5.2 (devel), Q-Chem, Inc., Pleasanton, CA (2019)

 Yihan Shao,  Zhengting Gan,  E. Epifanovsky,  A. T. B. Gilbert,  M. Wormit,  
 J. Kussmann,  A. W. Lange,  A. Behn,  Jia Deng,  Xintian Feng,  D. Ghosh,  
 M. Goldey,  P. R. Horn,  L. D. Jacobson,  I. Kaliman,  T. Kus,  A. Landau,  
 Jie Liu,  E. I. Proynov,  R. M. Richard,  R. P. Steele,  E. J. Sundstrom,  
 H. L. Woodcock III,  P. M. Zimmerman,  D. Zuev,  B. Albrecht,  E. Alguire,  
 S. A. Baeppler,  D. Barton,  Z. Benda,  Y. A. Bernard,  E. J. Berquist,  
 K. B. Bravaya,  H. Burton,  D. Casanova,  Chun-Min Chang,  Yunqing Chen,  
 A. Chien,  K. D. Closser,  M. P. Coons,  S. Coriani,  S. Dasgupta,  
 A. L. Dempwolff,  M. Diedenhofen,  Hainam Do,  R. G. Edgar,  Po-Tung Fang,  
 S. Faraji,  S. Fatehi,  Qingguo Feng,  K. D. Fenk,  J. Fosso-Tande,  
 J. Gayvert,  Qinghui Ge,  A. Ghysels,  G. Gidofalvi,  J. Gomes,  
 J. Gonthier,  A. Gunina,  D. Hait,  M. W. D. Hanson-Heine,  
 P. H. P. Harbach,  A. W. Hauser,  M. F. Herbst,  J. E. Herr,  
 E. G. Hohenstein,  Z. C. Holden,  Kerwin Hui,  B. C. Huynh,  T.-C. Jagau,  
 Hyunjun Ji,  B. Kaduk,  K. Khistyaev,  Jaehoon Kim,  P. Klunzinger,  K. Koh,  
 D. Kosenkov,  L. Koulias,  T. Kowalczyk,  C. M. Krauter,  A. Kunitsa,  
 Ka Un Lao,  A. Laurent,  K. V. Lawler,  Joonho Lee,  D. Lefrancois,  
 S. Lehtola,  D. S. Levine,  Yi-Pei Li,  You-Sheng Lin,  Fenglai Liu,  
 E. Livshits,  A. Luenser,  P. Manohar,  E. Mansoor,  S. F. Manzer,  
 Shan-Ping Mao,  Yuezhi Mao,  N. Mardirossian,  A. V. Marenich,  
 T. Markovich,  L. A. Martinez-Martinez,  S. A. Maurer,  N. J. Mayhall,  
 S. C. McKenzie,  J.-M. Mewes,  P. Morgante,  A. F. Morrison,  
 J. W. Mullinax,  K. Nanda,  T. S. Nguyen-Beck,  R. Olivares-Amaya,  
 J. A. Parkhill,  Zheng Pei,  T. M. Perrine,  F. Plasser,  P. Pokhilko,  
 S. Prager,  A. Prociuk,  E. Ramos,  D. R. Rehn,  F. Rob,  M. Scheurer,  
 M. Schneider,  N. Sergueev,  S. M. Sharada,  S. Sharma,  D. W. Small,  
 T. Stauch,  T. Stein,  Yu-Chuan Su,  A. J. W. Thom,  A. Tkatchenko,  
 T. Tsuchimochi,  N. M. Tubman,  L. Vogt,  M. L. Vidal,  O. Vydrov,  
 M. A. Watson,  J. Wenzel,  M. de Wergifosse,  T. A. Wesolowski,  A. White,  
 J. Witte,  A. Yamada,  Jun Yang,  K. Yao,  S. Yeganeh,  S. R. Yost,  
 Zhi-Qiang You,  A. Zech,  Igor Ying Zhang,  Xing Zhang,  Yan Zhao,  
 Ying Zhu,  B. R. Brooks,  G. K. L. Chan,  C. J. Cramer,  M. S. Gordon,  
 W. J. Hehre,  A. Klamt,  M. W. Schmidt,  C. D. Sherrill,  D. G. Truhlar,  
 A. Aspuru-Guzik,  R. Baer,  A. T. Bell,  N. A. Besley,  Jeng-Da Chai,  
 A. E. DePrince, III,  R. A. DiStasio Jr.,  A. Dreuw,  B. D. Dunietz,  
 T. R. Furlani,  Chao-Ping Hsu,  Yousung Jung,  Jing Kong,  D. S. Lambrecht,  
 WanZhen Liang,  C. Ochsenfeld,  V. A. Rassolov,  L. V. Slipchenko,  
 J. E. Subotnik,  T. Van Voorhis,  J. M. Herbert,  A. I. Krylov,  
 P. M. W. Gill,  M. Head-Gordon

 Contributors to earlier versions of Q-Chem not listed above: 
 R. D. Adamson,  B. Austin,  J. Baker,  G. J. O. Beran,  K. Brandhorst,  
 S. T. Brown,  E. F. C. Byrd,  A. K. Chakraborty,  C.-L. Cheng,  
 Siu Hung Chien,  D. M. Chipman,  D. L. Crittenden,  H. Dachsel,  
 R. J. Doerksen,  A. D. Dutoi,  L. Fusti-Molnar,  W. A. Goddard III,  
 A. Golubeva-Zadorozhnaya,  S. R. Gwaltney,  G. Hawkins,  A. Heyden,  
 S. Hirata,  G. Kedziora,  F. J. Keil,  C. Kelley,  Jihan Kim,  R. A. King,  
 R. Z. Khaliullin,  P. P. Korambath,  W. Kurlancheek,  A. M. Lee,  M. S. Lee,  
 S. V. Levchenko,  Ching Yeh Lin,  D. Liotard,  R. C. Lochan,  I. Lotan,  
 P. E. Maslen,  N. Nair,  D. P. O'Neill,  D. Neuhauser,  E. Neuscamman,  
 C. M. Oana,  R. Olson,  B. Peters,  R. Peverati,  P. A. Pieniazek,  
 Y. M. Rhee,  J. Ritchie,  M. A. Rohrdanz,  E. Rosta,  N. J. Russ,  
 H. F. Schaefer III,  N. E. Schultz,  N. Shenvi,  A. C. Simmonett,  A. Sodt,  
 D. Stuck,  K. S. Thanthiriwatte,  V. Vanovschi,  Tao Wang,  A. Warshel,  
 C. F. Williams,  Q. Wu,  X. Xu,  W. Zhang

 Please cite Q-Chem as follows:
 Y. Shao et al., Mol. Phys. 113, 184-215 (2015)
 DOI: 10.1080/00268976.2014.952696

 Q-Chem 5.2.1 for Intel X86 EM64T Linux

 Parts of Q-Chem use Armadillo 8.300.2 (Tropical Shenanigans).
 http://arma.sourceforge.net/

 Q-Chem begins on Sat Nov 30 15:28:31 2019  

Host: 
0

     Scratch files written to /scratch/taweetham/qchem29977//
NAlpha2: 246
NElect   246
Mult     1

Checking the input file for inconsistencies... 	...done.

--------------------------------------------------------------
User input:
--------------------------------------------------------------
$MOLECULE
0 1
C   
C	1	CC
C	2	CC	1	120.0		
C	3	CC	2	120.0	1	0.0
C	4	CC	3	120.0	2	0.0	
C	5 	CC	4	120.0	3	0.0
Cl	1	CCl	2	120.0	3	180.0
Br	2	CBr	3	120.0	4	180.0
I	3	CI	4	120.0	5	180.0
Br	4	CBr	5	120.0	6	180.0
Cl	5	CCl	6	120.0	1	180.0
I	6	CI	1	120.0	2	180.0

CC=1.39483
CH=1.08673
CF=1.33960
CCl=1.72090
CBr=1.89068
CI=2.07886
$END

$REM
   JOB_TYPE	OPTIMIZATION
   BASIS	6-311++G**
   METHOD	B3LYP
   MEM_TOTAL	64000
   SYM_IGNORE	TRUE
$END

--------------------------------------------------------------
 ----------------------------------------------------------------
             Standard Nuclear Orientation (Angstroms)
    I     Atom           X                Y                Z
 ----------------------------------------------------------------
    1      C       0.0000000000     0.0000000000     0.0000000000
    2      C       0.0000000000     0.0000000000     1.3948300000
    3      C       1.2079582140     0.0000000000     2.0922450000
    4      C       2.4159164279     0.0000000000     1.3948300000
    5      C       2.4159164279     0.0000000000    -0.0000000000
    6      C       1.2079582140     0.0000000000    -0.6974150000
    7      Cl     -1.4903431174    -0.0000000000    -0.8604500000
    8      Br     -1.6373769104    -0.0000000000     2.3401700000
    9      I       1.2079582140    -0.0000000000     4.1711050000
   10      Br      4.0532933383    -0.0000000000     2.3401700000
   11      Cl      3.9062595453    -0.0000000000    -0.8604500000
   12      I       1.2079582140    -0.0000000000    -2.7762750000
 ----------------------------------------------------------------
 Nuclear Repulsion Energy =        3427.96299307 hartrees
 There are      123 alpha and      123 beta electrons
 Requested basis set is 6-311++G(d,p)
 There are 148 shells and 412 basis functions

 Total QAlloc Memory Limit  64000 MB
 Mega-Array Size       188 MB
 MEM_STATIC part       192 MB
 A cutoff of  1.0D-11 yielded   6789 shell pairs
 There are     58971 function pairs (     65422 Cartesian)
 Smallest overlap matrix eigenvalue = 4.03E-07

 Q-Chem warning in module stvman/mkSTV.C, line 318:

 Overlap eigenvalue is smaller than square root of threshold
 Use THRESH >= 12 to get rid of this warning

 Linear dependence detected in AO basis
 Tighter screening thresholds may be required for diffuse basis sets
 Use S2THRESH > 14 and THRESH = 14 in case of SCF convergence issues
 Number of orthogonalized atomic orbitals = 411
 Maximum deviation from orthogonality = 1.029E-09

 Scale SEOQF with 1.000000e-01/1.000000e-01/1.000000e-01

 Standard Electronic Orientation quadrupole field applied
 Nucleus-field energy     =    -0.0000001488 hartrees
 Guess from superposition of atomic densities
 Warning:  Energy on first SCF cycle will be non-variational
 SAD guess density has 246.000000 electrons

 -----------------------------------------------------------------------
  General SCF calculation program by
  Eric Jon Sundstrom, Paul Horn, Yuezhi Mao, Dmitri Zuev, Alec White,
  David Stuck, Shaama M.S., Shane Yost, Joonho Lee, David Small,
  Daniel Levine, Susi Lehtola, Hugh Burton, Evgeny Epifanovsky,
  Bang C. Huynh
 -----------------------------------------------------------------------
 Exchange:     0.2000 Hartree-Fock + 0.0800 Slater + 0.7200 B88
 Correlation:  0.1900 VWN1RPA + 0.8100 LYP
 Using SG-1 standard quadrature grid
 using 4 threads for integral computing
 -------------------------------------------------------
 OpenMP Integral computing Module                
 Release: version 2.0, May 2017, Q-Chem Inc. Pleasanton 
 -------------------------------------------------------
 A restricted SCF calculation will be
 performed using DIIS
 SCF converges when DIIS error is below 1.0e-08
 ---------------------------------------
  Cycle       Energy         DIIS error
 ---------------------------------------
    1  -20138.9685393378      2.89e-02  
    2  -20136.3708505150      1.87e-03  
    3  -20136.2978609649      2.56e-03  
    4  -20136.4022472841      8.05e-04  
    5  -20136.4176653884      1.29e-04  
    6  -20136.4178760575      6.11e-05  
    7  -20136.4179405589      2.68e-05  
    8  -20136.4179553674      5.77e-06  
    9  -20136.4179559462      2.09e-06  
   10  -20136.4179560239      5.28e-07  
   11  -20136.4179560282      1.19e-07  
   12  -20136.4179560288      3.33e-08  
   13  -20136.4179560317      1.01e-08  
   14  -20136.4179560362      3.20e-09  Convergence criterion met
 ---------------------------------------
 SCF time:   CPU 267.14s  wall 70.00s 
 SCF   energy in the final basis set =   -20136.4179560362
 Total energy in the final basis set =   -20136.4179560362

 --------------------------------------------------------------

                    Orbital Energies (a.u.)
 --------------------------------------------------------------

 Alpha MOs
 -- Occupied --
*****************-482.8561-482.8561-176.3196-176.3185-165.7234-165.7222
********-165.7210-165.7201-165.7199-101.5825-101.5825 -62.5091 -62.5091
-56.3298 -56.3298 -56.3257 -56.3257 -56.3253 -56.3253 -35.8162 -35.8151
-31.3096 -31.3084 -31.3035 -31.3029 -31.3024 -31.3018 -22.9600 -22.9589
-22.9586 -22.9582 -22.9575 -22.9571 -22.9540 -22.9540 -22.9529 -22.9529
-10.2850 -10.2850 -10.2774 -10.2774 -10.2675 -10.2665  -9.4979  -9.4979
 -8.7181  -8.7181  -7.2628  -7.2628  -7.2528  -7.2528  -7.2518  -7.2518
 -6.5503  -6.5503  -6.5366  -6.5366  -6.5355  -6.5355  -6.3659  -6.3648
 -4.7788  -4.7777  -4.7637  -4.7627  -4.7626  -4.7615  -2.6610  -2.6610
 -2.6575  -2.6575  -2.6566  -2.6566  -2.6457  -2.6457  -2.6456  -2.6456
 -2.0449  -2.0438  -2.0401  -2.0393  -2.0391  -2.0382  -2.0262  -2.0261
 -2.0252  -2.0251  -0.9626  -0.9215  -0.8849  -0.8469  -0.8306  -0.7819
 -0.7430  -0.7192  -0.6588  -0.6317  -0.6076  -0.5592  -0.5182  -0.4730
 -0.4701  -0.4699  -0.4185  -0.4174  -0.4086  -0.3909  -0.3870  -0.3572
 -0.3566  -0.3462  -0.3344  -0.3330  -0.3128  -0.3091  -0.2920  -0.2763
 -0.2676  -0.2575  -0.2567
 -- Virtual --
 -0.0955  -0.0695  -0.0653  -0.0537  -0.0284  -0.0117  -0.0030   0.0151
  0.0163   0.0268   0.0318   0.0423   0.0480   0.0565   0.0587   0.0622
  0.0636   0.0705   0.0802   0.0804   0.0837   0.0841   0.0945   0.0980
  0.0986   0.1119   0.1171   0.1203   0.1322   0.1388   0.1458   0.1520
  0.1571   0.1590   0.1724   0.1738   0.1881   0.1896   0.1945   0.1968
  0.1990   0.2016   0.2107   0.2127   0.2201   0.2287   0.2407   0.2443
  0.2545   0.2580   0.2688   0.2755   0.2809   0.2830   0.2907   0.3041
  0.3480   0.3692   0.3737   0.3763   0.3836   0.3923   0.4118   0.4157
  0.4174   0.4211   0.4270   0.4289   0.4339   0.4342   0.4449   0.4532
  0.4567   0.4766   0.4832   0.4893   0.5013   0.5077   0.5099   0.5127
  0.5187   0.5211   0.5332   0.5495   0.5524   0.5526   0.5643   0.5673
  0.5796   0.5799   0.6052   0.6179   0.6270   0.6404   0.6499   0.6793
  0.6864   0.7028   0.7181   0.7246   0.7407   0.7470   0.7737   0.7750
  0.7938   0.8061   0.8239   0.8241   0.8347   0.8357   0.8428   0.8489
  0.8553   0.8686   0.8925   0.9146   0.9241   0.9370   0.9437   0.9446
  0.9528   0.9617   1.0059   1.0509   1.0788   1.0836   1.1072   1.1341
  1.1742   1.1868   1.2111   1.2254   1.2428   1.2456   1.2589   1.2901
  1.3511   1.3617   1.3771   1.4126   1.4143   1.4494   1.4767   1.4849
  1.5043   1.5147   1.5608   1.5971   1.6193   1.7255   1.7399   1.7604
  1.7744   1.8234   1.8294   1.8494   1.8506   1.9144   2.0055   2.0179
  2.0264   2.1023   2.1220   2.1507   2.1963   2.2068   2.2390   2.2485
  2.2601   2.2636   2.2923   2.3016   2.3078   2.3238   2.4282   2.4657
  2.4882   2.5573   2.5767   2.5838   2.7117   2.7273   2.7970   2.8191
  2.8369   2.9499   3.0323   3.0392   3.0470   3.0811   3.1808   3.2185
  3.3975   3.4579   3.6478   3.8158   3.8622   3.9477   3.9635   3.9843
  3.9910   3.9913   4.0086   4.0275   4.0370   4.0594   4.0661   4.0662
  4.1051   4.1282   4.1729   4.2391   4.2681   4.2738   4.2960   4.3971
  4.4087   4.4918   4.5619   4.8132   6.0185   6.0366   6.1228   6.1587
  6.1594   6.1779   6.7342   6.7789   7.5478   7.5620   7.6764   7.7051
  7.7483   7.7523   9.7580   9.7948  23.1825  23.7825  23.7842  23.9445
 23.9526  24.0304  25.8135  25.8244  26.1671  26.2550  26.6381  26.6555
 27.9081  27.9474  28.3545  28.3685  28.4266  28.4344  28.4357  28.4636
 28.5249  28.5301  28.5489  28.5543  28.5609  28.5638  28.6176  28.6306
 28.7221  28.7404  47.9852  48.0282 127.8933 127.9040 127.9558 127.9771
127.9779 127.9800 151.6966 151.7276 215.7485 215.7922 289.7448 289.7593
289.8747 289.9060 289.9724 289.97551020.79731020.85211901.86141901.8938
 --------------------------------------------------------------

          Ground-State Mulliken Net Atomic Charges

     Atom                 Charge (a.u.)
  ----------------------------------------
      1 C                     0.106459
      2 C                    -0.416069
      3 C                    -0.624829
      4 C                    -0.416069
      5 C                     0.106459
      6 C                     0.373267
      7 Cl                    0.560682
      8 Br                   -0.237217
      9 I                     0.107708
     10 Br                   -0.237217
     11 Cl                    0.560682
     12 I                     0.116143
  ----------------------------------------
  Sum of atomic charges =     0.000000

 -----------------------------------------------------------------
                    Cartesian Multipole Moments
 -----------------------------------------------------------------
    Charge (ESU x 10^10)
                -0.0000
    Dipole Moment (Debye)
         X      -0.0000      Y      -0.0000      Z       0.1675
       Tot       0.1675
    Quadrupole Moments (Debye-Ang)
        XX    -150.3214     XY      -0.0000     YY    -153.5981
        XZ       0.2023     YZ       0.0000     ZZ    -143.9436
    Octopole Moments (Debye-Ang^2)
       XXX    -544.7457    XXY       0.0000    XYY    -185.5401
       YYY      -0.0000    XXZ    -117.3482    XYZ       0.0000
       YYZ    -128.6256    XZZ    -173.8778    YZZ      -0.0000
       ZZZ    -362.5092
    Hexadecapole Moments (Debye-Ang^3)
      XXXX   -4400.7802   XXXY       0.0000   XXYY    -810.5172
      XYYY       0.0000   YYYY    -194.8118   XXXZ    -425.8453
      XXYZ       0.0000   XYYZ    -155.3744   YYYZ       0.0000
      XXZZ   -1695.1690   XYZZ      -0.0000   YYZZ   -1061.8664
      XZZZ    -437.8960   YZZZ       0.0000   ZZZZ   -5605.1706
 -----------------------------------------------------------------
 Calculating analytic gradient of the SCF energy
 Gradient of SCF Energy
            1           2           3           4           5           6
    1  -0.0000975   0.0023191  -0.0000000  -0.0023191   0.0000975  -0.0000000
    2   0.0000000   0.0000000  -0.0000000   0.0000000   0.0000000  -0.0000000
    3  -0.0021642  -0.0013275  -0.0005502  -0.0013275  -0.0021642   0.0004618
            7           8           9          10          11          12
    1   0.0090637   0.0071753   0.0000000  -0.0071753  -0.0090637   0.0000000
    2  -0.0000000  -0.0000000  -0.0000000  -0.0000000   0.0000000  -0.0000000
    3   0.0026359   0.0015390  -0.0164490   0.0015390   0.0026359   0.0151709
 Max gradient component =       1.645E-02
 RMS gradient           =       4.746E-03
 Gradient time:  CPU 89.16 s  wall 22.40 s
 Geometry Optimization Parameters
   NAtoms,    NIC,     NZ,  NCons,   NDum,   NFix, NCnnct, MaxDiis
       12      78      12       0       0       0       0       0


** GEOMETRY OPTIMIZATION IN DELOCALIZED INTERNAL COORDINATES **
   Searching for a Minimum

   Optimization Cycle:   1

                       Coordinates (Angstroms)
     ATOM                X               Y               Z
      1  C         0.0000000000    0.0000000000    0.0000000000
      2  C         0.0000000000    0.0000000000    1.3948300000
      3  C         1.2079582140    0.0000000000    2.0922450000
      4  C         2.4159164279    0.0000000000    1.3948300000
      5  C         2.4159164279    0.0000000000    0.0000000000
      6  C         1.2079582140    0.0000000000   -0.6974150000
      7  Cl       -1.4903431174    0.0000000000   -0.8604500000
      8  Br       -1.6373769104    0.0000000000    2.3401700000
      9  I         1.2079582140    0.0000000000    4.1711050000
     10  Br        4.0532933383    0.0000000000    2.3401700000
     11  Cl        3.9062595453    0.0000000000   -0.8604500000
     12  I         1.2079582140    0.0000000000   -2.7762750000
   Point Group: c1    Number of degrees of freedom:    30


   Energy is -20136.417956036


 Attempting to generate delocalized internal coordinates
 Initial Hessian constructed with Jon Baker's OPTIMIZE code

 19 Hessian modes will be used to form the next step
  Hessian Eigenvalues:
     0.124424    0.124424    0.201019    0.250000    0.250000    0.250000
     0.250000    0.250000    0.250000    0.250000    0.250000    0.250000
     0.334879    0.334879    0.426727    0.464882    0.464882    0.464882
     0.464882

 Minimum search - taking simple RFO step
 Searching for Lamda that Minimizes Along All modes
 Value Taken    Lamda =  -0.00807170
 Step Taken.  Stepsize is  0.205433

                             Maximum     Tolerance    Cnvgd?
         Gradient           0.035585      0.000300      NO
         Displacement       0.121502      0.001200      NO
         Energy change     *********      0.000001      NO


 New Cartesian Coordinates Obtained by Inverse Iteration

 Displacement from previous Coordinates is:  0.333937
 ----------------------------------------------------------------
             Standard Nuclear Orientation (Angstroms)
    I     Atom           X                Y                Z
 ----------------------------------------------------------------
    1      C      -0.0028190015     0.0000000000     0.0009158723
    2      C      -0.0050499320     0.0000000000     1.4050174748
    3      C       1.2079582141     0.0000000000     2.1248807104
    4      C       2.4209663602     0.0000000000     1.4050174706
    5      C       2.4187354331     0.0000000000     0.0009158693
    6      C       1.2079582147     0.0000000000    -0.7141135353
    7      Cl     -1.5210348155     0.0000000000    -0.8389669007
    8      Br     -1.6918732486     0.0000000000     2.2890942360
    9      I       1.2079582120     0.0000000000     4.2694365004
   10      Br      4.1077896733     0.0000000000     2.2890942386
   11      Cl      3.9369512467     0.0000000000    -0.8389669038
   12      I       1.2079582109     0.0000000000    -2.8535650326
 ----------------------------------------------------------------
 Nuclear Repulsion Energy =        3370.09507896 hartrees
 There are      123 alpha and      123 beta electrons
 Applying Cartesian multipole field
    Component          Value
    ---------          -----
     (2,0,0)        1.00000E-11
     (0,2,0)        2.00000E-11
     (0,0,2)       -3.00000E-11
 Nucleus-field energy     =    -0.0000001532 hartrees
 Requested basis set is 6-311++G(d,p)
 There are 148 shells and 412 basis functions
 A cutoff of  1.0D-11 yielded   6737 shell pairs
 There are     58539 function pairs (     64909 Cartesian)
 Smallest overlap matrix eigenvalue = 4.61E-07

 Q-Chem warning in module stvman/mkSTV.C, line 318:

 Overlap eigenvalue is smaller than square root of threshold
 Use THRESH >= 12 to get rid of this warning

 Linear dependence detected in AO basis
 Tighter screening thresholds may be required for diffuse basis sets
 Use S2THRESH > 14 and THRESH = 14 in case of SCF convergence issues
 Number of orthogonalized atomic orbitals = 411
 Maximum deviation from orthogonality = 2.844E-10
 Guess MOs from SCF MO coefficient file

 -----------------------------------------------------------------------
  General SCF calculation program by
  Eric Jon Sundstrom, Paul Horn, Yuezhi Mao, Dmitri Zuev, Alec White,
  David Stuck, Shaama M.S., Shane Yost, Joonho Lee, David Small,
  Daniel Levine, Susi Lehtola, Hugh Burton, Evgeny Epifanovsky,
  Bang C. Huynh
 -----------------------------------------------------------------------
 Exchange:     0.2000 Hartree-Fock + 0.0800 Slater + 0.7200 B88
 Correlation:  0.1900 VWN1RPA + 0.8100 LYP
 Using SG-1 standard quadrature grid
 using 4 threads for integral computing
 -------------------------------------------------------
 OpenMP Integral computing Module                
 Release: version 2.0, May 2017, Q-Chem Inc. Pleasanton 
 -------------------------------------------------------
 A restricted SCF calculation will be
 performed using DIIS
 SCF converges when DIIS error is below 1.0e-08
 ---------------------------------------
  Cycle       Energy         DIIS error
 ---------------------------------------
    1  -20136.4154229925      6.66e-04  
    2  -20136.4184042848      2.71e-04  
    3  -20136.4152673491      4.55e-04  
    4  -20136.4200608165      3.93e-05  
    5  -20136.4200893919      1.43e-05  
    6  -20136.4200931083      4.97e-06  
    7  -20136.4200934964      2.67e-06  
    8  -20136.4200936517      3.73e-07  
    9  -20136.4200936529      7.20e-08  
   10  -20136.4200936532      3.06e-08  
   11  -20136.4200936524      8.80e-09  Convergence criterion met
 ---------------------------------------
 SCF time:   CPU 218.22s  wall 58.00s 
 SCF   energy in the final basis set =   -20136.4200936524
 Total energy in the final basis set =   -20136.4200936524

 --------------------------------------------------------------

                    Orbital Energies (a.u.)
 --------------------------------------------------------------

 Alpha MOs
 -- Occupied --
*****************-482.8564-482.8564-176.3219-176.3215-165.7258-165.7254
********-165.7233-165.7231-165.7229-101.5826-101.5826 -62.5093 -62.5093
-56.3300 -56.3300 -56.3259 -56.3259 -56.3255 -56.3255 -35.8183 -35.8179
-31.3119 -31.3115 -31.3054 -31.3050 -31.3049 -31.3045 -22.9623 -22.9618
-22.9608 -22.9605 -22.9604 -22.9600 -22.9560 -22.9560 -22.9555 -22.9555
-10.2892 -10.2892 -10.2824 -10.2824 -10.2760 -10.2735  -9.4977  -9.4977
 -8.7181  -8.7181  -7.2626  -7.2626  -7.2526  -7.2526  -7.2515  -7.2515
 -6.5504  -6.5504  -6.5366  -6.5366  -6.5355  -6.5355  -6.3675  -6.3671
 -4.7807  -4.7803  -4.7651  -4.7647  -4.7641  -4.7637  -2.6611  -2.6611
 -2.6575  -2.6575  -2.6567  -2.6567  -2.6456  -2.6456  -2.6456  -2.6456
 -2.0463  -2.0458  -2.0417  -2.0412  -2.0409  -2.0405  -2.0275  -2.0273
 -2.0271  -2.0269  -0.9568  -0.9181  -0.8778  -0.8424  -0.8275  -0.7789
 -0.7415  -0.7097  -0.6583  -0.6282  -0.6105  -0.5538  -0.5161  -0.4713
 -0.4672  -0.4651  -0.4162  -0.4150  -0.4067  -0.3892  -0.3815  -0.3582
 -0.3575  -0.3439  -0.3321  -0.3279  -0.3088  -0.3086  -0.2917  -0.2800
 -0.2683  -0.2623  -0.2607
 -- Virtual --
 -0.1047  -0.0735  -0.0691  -0.0673  -0.0316  -0.0189  -0.0060   0.0104
  0.0154   0.0263   0.0304   0.0429   0.0470   0.0567   0.0575   0.0609
  0.0623   0.0701   0.0785   0.0789   0.0826   0.0846   0.0962   0.0973
  0.0982   0.1117   0.1165   0.1199   0.1323   0.1397   0.1452   0.1507
  0.1534   0.1595   0.1715   0.1734   0.1840   0.1851   0.1909   0.1927
  0.1974   0.2038   0.2058   0.2125   0.2176   0.2254   0.2355   0.2451
  0.2527   0.2556   0.2685   0.2759   0.2770   0.2829   0.2835   0.2956
  0.3499   0.3642   0.3733   0.3820   0.3821   0.3996   0.4075   0.4091
  0.4123   0.4216   0.4249   0.4262   0.4278   0.4405   0.4411   0.4540
  0.4541   0.4737   0.4781   0.4803   0.4966   0.5048   0.5099   0.5103
  0.5129   0.5208   0.5269   0.5405   0.5535   0.5544   0.5626   0.5627
  0.5732   0.5799   0.5962   0.6020   0.6150   0.6329   0.6408   0.6740
  0.6842   0.6909   0.7154   0.7157   0.7311   0.7455   0.7556   0.7730
  0.7840   0.8028   0.8241   0.8255   0.8292   0.8348   0.8411   0.8485
  0.8565   0.8668   0.8967   0.9078   0.9215   0.9337   0.9404   0.9424
  0.9496   0.9499   0.9992   1.0317   1.0752   1.0757   1.1053   1.1252
  1.1662   1.1866   1.2014   1.2154   1.2385   1.2386   1.2546   1.2848
  1.3378   1.3542   1.3686   1.4030   1.4147   1.4423   1.4571   1.4694
  1.4805   1.5023   1.5490   1.5901   1.6116   1.7213   1.7280   1.7440
  1.7706   1.8126   1.8179   1.8351   1.8457   1.9040   2.0037   2.0044
  2.0242   2.0848   2.1071   2.1580   2.1853   2.1927   2.2194   2.2447
  2.2478   2.2583   2.2787   2.2851   2.2945   2.3076   2.4229   2.4570
  2.4817   2.5455   2.5706   2.5759   2.7097   2.7207   2.7779   2.8171
  2.8300   2.9440   3.0180   3.0284   3.0336   3.0505   3.1582   3.2000
  3.3827   3.4344   3.6193   3.7970   3.8476   3.9480   3.9616   3.9878
  3.9886   3.9904   4.0020   4.0201   4.0281   4.0544   4.0625   4.0655
  4.0977   4.1195   4.1572   4.2298   4.2551   4.2672   4.2871   4.3964
  4.4058   4.4569   4.5308   4.7834   6.0131   6.0297   6.1131   6.1409
  6.1501   6.1505   6.7231   6.7749   7.5467   7.5606   7.6701   7.7065
  7.7367   7.7444   9.7491   9.7891  23.1812  23.7482  23.7562  23.9010
 23.9052  23.9766  25.8130  25.8222  26.1562  26.2514  26.6176  26.6232
 27.8834  27.9261  28.3492  28.3620  28.4102  28.4213  28.4270  28.4554
 28.5224  28.5273  28.5446  28.5483  28.5547  28.5594  28.6084  28.6207
 28.7134  28.7292  47.9789  48.0258 127.8883 127.8981 127.9480 127.9644
127.9680 127.9697 151.6749 151.7078 215.7385 215.7859 289.7433 289.7574
289.8659 289.9066 289.9618 289.96731020.78971020.84911901.83861901.8730
 --------------------------------------------------------------

          Ground-State Mulliken Net Atomic Charges

     Atom                 Charge (a.u.)
  ----------------------------------------
      1 C                    -0.039309
      2 C                    -0.426302
      3 C                    -0.425175
      4 C                    -0.426302
      5 C                    -0.039309
      6 C                     0.456408
      7 Cl                    0.562181
      8 Br                   -0.232551
      9 I                     0.117428
     10 Br                   -0.232551
     11 Cl                    0.562181
     12 I                     0.123301
  ----------------------------------------
  Sum of atomic charges =     0.000000

 -----------------------------------------------------------------
                    Cartesian Multipole Moments
 -----------------------------------------------------------------
    Charge (ESU x 10^10)
                -0.0000
    Dipole Moment (Debye)
         X      -0.0000      Y       0.0000      Z       0.1397
       Tot       0.1397
    Quadrupole Moments (Debye-Ang)
        XX    -150.0582     XY       0.0000     YY    -154.0640
        XZ       0.1688     YZ       0.0000     ZZ    -143.6478
    Octopole Moments (Debye-Ang^2)
       XXX    -543.7920    XXY       0.0000    XYY    -186.1029
       YYY       0.0000    XXZ    -117.0959    XYZ       0.0000
       YYZ    -128.5191    XZZ    -173.5206    YZZ       0.0000
       ZZZ    -360.7847
    Hexadecapole Moments (Debye-Ang^3)
      XXXX   -4466.5906   XXXY       0.0000   XXYY    -827.9552
      XYYY       0.0000   YYYY    -195.9206   XXXZ    -424.8332
      XXYZ       0.0000   XYYZ    -155.2457   YYYZ       0.0000
      XXZZ   -1748.7324   XYZZ       0.0000   YYZZ   -1091.8393
      XZZZ    -435.8128   YZZZ       0.0000   ZZZZ   -5725.6567
 -----------------------------------------------------------------
 Calculating analytic gradient of the SCF energy
 Gradient of SCF Energy
            1           2           3           4           5           6
    1  -0.0037319  -0.0030282  -0.0000000   0.0030282   0.0037319  -0.0000000
    2   0.0000000  -0.0000000   0.0000000  -0.0000000  -0.0000000   0.0000000
    3   0.0009658  -0.0034005   0.0033100  -0.0034005   0.0009658  -0.0010298
            7           8           9          10          11          12
    1   0.0001660  -0.0022928   0.0000000   0.0022928  -0.0001660   0.0000000
    2  -0.0000000   0.0000000  -0.0000000   0.0000000  -0.0000000  -0.0000000
    3   0.0043942  -0.0037937   0.0056517  -0.0037937   0.0043942  -0.0042637
 Max gradient component =       5.652E-03
 RMS gradient           =       2.423E-03
 Gradient time:  CPU 86.78 s  wall 21.80 s
 Geometry Optimization Parameters
   NAtoms,    NIC,     NZ,  NCons,   NDum,   NFix, NCnnct, MaxDiis
       12      78      12       0       0       0       0       0

 Cartesian Hessian Update
 Hessian updated using BFGS update


** GEOMETRY OPTIMIZATION IN DELOCALIZED INTERNAL COORDINATES **
   Searching for a Minimum

   Optimization Cycle:   2

                       Coordinates (Angstroms)
     ATOM                X               Y               Z
      1  C        -0.0028190015    0.0000000000    0.0009158723
      2  C        -0.0050499320    0.0000000000    1.4050174748
      3  C         1.2079582141    0.0000000000    2.1248807104
      4  C         2.4209663602    0.0000000000    1.4050174706
      5  C         2.4187354331    0.0000000000    0.0009158693
      6  C         1.2079582147    0.0000000000   -0.7141135353
      7  Cl       -1.5210348155    0.0000000000   -0.8389669007
      8  Br       -1.6918732486    0.0000000000    2.2890942360
      9  I         1.2079582120    0.0000000000    4.2694365004
     10  Br        4.1077896733    0.0000000000    2.2890942386
     11  Cl        3.9369512467    0.0000000000   -0.8389669038
     12  I         1.2079582109    0.0000000000   -2.8535650326
   Point Group: c1    Number of degrees of freedom:    30


   Energy is -20136.420093652

 Hessian updated using BFGS update

  9 Hessian modes will be used to form the next step
  Hessian Eigenvalues:
     0.124102    0.128609    0.198596    0.247955    0.321270    0.337527
     0.428487    0.453264    0.540059

 Minimum search - taking simple RFO step
 Searching for Lamda that Minimizes Along All modes
 Value Taken    Lamda =  -0.00159868
 Step Taken.  Stepsize is  0.062799

                             Maximum     Tolerance    Cnvgd?
         Gradient           0.017836      0.000300      NO
         Displacement       0.040413      0.001200      NO
         Energy change     -0.002138      0.000001      NO


 New Cartesian Coordinates Obtained by Inverse Iteration

 Displacement from previous Coordinates is:  0.153432
 ----------------------------------------------------------------
             Standard Nuclear Orientation (Angstroms)
    I     Atom           X                Y                Z
 ----------------------------------------------------------------
    1      C      -0.0038164145     0.0000000000    -0.0013106427
    2      C      -0.0049754169     0.0000000000     1.4056583109
    3      C       1.2079582148     0.0000000000     2.1163119362
    4      C       2.4208918481     0.0000000000     1.4056583083
    5      C       2.4197328486     0.0000000000    -0.0013106426
    6      C       1.2079582162     0.0000000000    -0.7102944187
    7      Cl     -1.5100047998     0.0000000000    -0.8698251373
    8      Br     -1.6718509060     0.0000000000     2.3281087532
    9      I       1.2079582095     0.0000000000     4.2500339210
   10      Br      4.0877673367     0.0000000000     2.3281087517
   11      Cl      3.9259212173     0.0000000000    -0.8698251337
   12      I       1.2079582134     0.0000000000    -2.8425540063
 ----------------------------------------------------------------
 Nuclear Repulsion Energy =        3379.27785550 hartrees
 There are      123 alpha and      123 beta electrons
 Applying Cartesian multipole field
    Component          Value
    ---------          -----
     (2,0,0)        1.00000E-11
     (0,2,0)        2.00000E-11
     (0,0,2)       -3.00000E-11
 Nucleus-field energy     =    -0.0000001538 hartrees
 Requested basis set is 6-311++G(d,p)
 There are 148 shells and 412 basis functions
 A cutoff of  1.0D-11 yielded   6732 shell pairs
 There are     58556 function pairs (     64933 Cartesian)
 Smallest overlap matrix eigenvalue = 4.48E-07

 Q-Chem warning in module stvman/mkSTV.C, line 318:

 Overlap eigenvalue is smaller than square root of threshold
 Use THRESH >= 12 to get rid of this warning

 Linear dependence detected in AO basis
 Tighter screening thresholds may be required for diffuse basis sets
 Use S2THRESH > 14 and THRESH = 14 in case of SCF convergence issues
 Number of orthogonalized atomic orbitals = 411
 Maximum deviation from orthogonality = 1.185E-09
 Guess MOs from SCF MO coefficient file

 -----------------------------------------------------------------------
  General SCF calculation program by
  Eric Jon Sundstrom, Paul Horn, Yuezhi Mao, Dmitri Zuev, Alec White,
  David Stuck, Shaama M.S., Shane Yost, Joonho Lee, David Small,
  Daniel Levine, Susi Lehtola, Hugh Burton, Evgeny Epifanovsky,
  Bang C. Huynh
 -----------------------------------------------------------------------
 Exchange:     0.2000 Hartree-Fock + 0.0800 Slater + 0.7200 B88
 Correlation:  0.1900 VWN1RPA + 0.8100 LYP
 Using SG-1 standard quadrature grid
 using 4 threads for integral computing
 -------------------------------------------------------
 OpenMP Integral computing Module                
 Release: version 2.0, May 2017, Q-Chem Inc. Pleasanton 
 -------------------------------------------------------
 A restricted SCF calculation will be
 performed using DIIS
 SCF converges when DIIS error is below 1.0e-08
 ---------------------------------------
  Cycle       Energy         DIIS error
 ---------------------------------------
    1  -20136.4198016606      2.25e-04  
    2  -20136.4206604671      6.31e-05  
    3  -20136.4205215484      1.01e-04  
    4  -20136.4207396112      1.83e-05  
    5  -20136.4207465929      6.92e-06  
    6  -20136.4207475728      1.54e-06  
    7  -20136.4207476079      9.19e-07  
    8  -20136.4207476260      1.85e-07  
    9  -20136.4207476267      6.81e-08  
   10  -20136.4207476270      9.76e-09  Convergence criterion met
 ---------------------------------------
 SCF time:   CPU 199.81s  wall 53.00s 
 SCF   energy in the final basis set =   -20136.4207476270
 Total energy in the final basis set =   -20136.4207476270

 --------------------------------------------------------------

                    Orbital Energies (a.u.)
 --------------------------------------------------------------

 Alpha MOs
 -- Occupied --
*****************-482.8569-482.8569-176.3213-176.3208-165.7252-165.7247
********-165.7228-165.7224-165.7222-101.5830-101.5830 -62.5097 -62.5097
-56.3305 -56.3305 -56.3263 -56.3263 -56.3259 -56.3259 -35.8178 -35.8172
-31.3113 -31.3108 -31.3049 -31.3044 -31.3044 -31.3039 -22.9617 -22.9612
-22.9603 -22.9599 -22.9598 -22.9594 -22.9554 -22.9554 -22.9549 -22.9549
-10.2897 -10.2897 -10.2826 -10.2826 -10.2744 -10.2725  -9.4979  -9.4979
 -8.7186  -8.7186  -7.2629  -7.2629  -7.2528  -7.2528  -7.2518  -7.2518
 -6.5508  -6.5508  -6.5370  -6.5370  -6.5360  -6.5360  -6.3671  -6.3666
 -4.7802  -4.7797  -4.7647  -4.7643  -4.7636  -4.7632  -2.6615  -2.6615
 -2.6579  -2.6579  -2.6571  -2.6571  -2.6461  -2.6460  -2.6460  -2.6460
 -2.0458  -2.0453  -2.0412  -2.0408  -2.0405  -2.0400  -2.0271  -2.0269
 -2.0266  -2.0265  -0.9565  -0.9163  -0.8795  -0.8436  -0.8272  -0.7795
 -0.7420  -0.7110  -0.6584  -0.6298  -0.6092  -0.5543  -0.5162  -0.4717
 -0.4672  -0.4653  -0.4165  -0.4157  -0.4056  -0.3882  -0.3831  -0.3570
 -0.3567  -0.3449  -0.3316  -0.3314  -0.3118  -0.3086  -0.2919  -0.2782
 -0.2683  -0.2609  -0.2607
 -- Virtual --
 -0.1042  -0.0724  -0.0682  -0.0670  -0.0322  -0.0172  -0.0063   0.0105
  0.0141   0.0260   0.0303   0.0428   0.0469   0.0567   0.0577   0.0611
  0.0618   0.0698   0.0779   0.0789   0.0825   0.0843   0.0950   0.0975
  0.0984   0.1107   0.1165   0.1191   0.1319   0.1390   0.1454   0.1509
  0.1546   0.1596   0.1706   0.1738   0.1861   0.1872   0.1913   0.1931
  0.1978   0.2032   0.2069   0.2121   0.2172   0.2261   0.2374   0.2445
  0.2536   0.2555   0.2682   0.2754   0.2770   0.2830   0.2850   0.2973
  0.3496   0.3644   0.3734   0.3797   0.3818   0.3951   0.4088   0.4091
  0.4130   0.4208   0.4264   0.4270   0.4273   0.4367   0.4413   0.4535
  0.4562   0.4725   0.4814   0.4822   0.4962   0.5072   0.5102   0.5111
  0.5124   0.5206   0.5259   0.5416   0.5527   0.5538   0.5628   0.5642
  0.5740   0.5788   0.6021   0.6027   0.6168   0.6352   0.6393   0.6731
  0.6844   0.6934   0.7151   0.7169   0.7330   0.7431   0.7620   0.7722
  0.7841   0.8076   0.8243   0.8262   0.8299   0.8353   0.8424   0.8487
  0.8510   0.8655   0.8919   0.9106   0.9199   0.9316   0.9403   0.9406
  0.9476   0.9526   0.9967   1.0360   1.0756   1.0770   1.1025   1.1262
  1.1654   1.1800   1.2021   1.2217   1.2372   1.2382   1.2533   1.2821
  1.3394   1.3556   1.3703   1.4106   1.4113   1.4433   1.4615   1.4717
  1.4831   1.5035   1.5522   1.5919   1.6067   1.7220   1.7280   1.7492
  1.7653   1.8129   1.8190   1.8400   1.8427   1.9043   2.0036   2.0049
  2.0234   2.0860   2.1110   2.1505   2.1822   2.1983   2.2222   2.2458
  2.2483   2.2581   2.2805   2.2879   2.2921   2.3087   2.4222   2.4567
  2.4800   2.5448   2.5711   2.5756   2.7088   2.7217   2.7807   2.8165
  2.8306   2.9420   3.0194   3.0264   3.0348   3.0534   3.1598   3.1987
  3.3812   3.4384   3.6210   3.8022   3.8446   3.9479   3.9618   3.9858
  3.9881   3.9903   4.0028   4.0210   4.0307   4.0535   4.0624   4.0642
  4.0982   4.1205   4.1601   4.2305   4.2554   4.2687   4.2880   4.3962
  4.4057   4.4631   4.5347   4.7880   6.0141   6.0311   6.1145   6.1423
  6.1516   6.1545   6.7236   6.7735   7.5466   7.5601   7.6713   7.7045
  7.7379   7.7446   9.7478   9.7870  23.1796  23.7527  23.7574  23.9017
 23.9137  23.9828  25.8114  25.8207  26.1554  26.2430  26.6162  26.6235
 27.8882  27.9283  28.3501  28.3633  28.4135  28.4228  28.4283  28.4568
 28.5230  28.5279  28.5454  28.5493  28.5559  28.5599  28.6105  28.6226
 28.7142  28.7309  47.9781  48.0243 127.8892 127.8993 127.9493 127.9673
127.9692 127.9710 151.6791 151.7105 215.7371 215.7835 289.7431 289.7569
289.8680 289.9048 289.9622 289.96751020.78861020.84721901.84301901.8758
 --------------------------------------------------------------

          Ground-State Mulliken Net Atomic Charges

     Atom                 Charge (a.u.)
  ----------------------------------------
      1 C                     0.022267
      2 C                    -0.408154
      3 C                    -0.496923
      4 C                    -0.408154
      5 C                     0.022267
      6 C                     0.376574
      7 Cl                    0.560004
      8 Br                   -0.232289
      9 I                     0.114818
     10 Br                   -0.232289
     11 Cl                    0.560004
     12 I                     0.121876
  ----------------------------------------
  Sum of atomic charges =     0.000000

 -----------------------------------------------------------------
                    Cartesian Multipole Moments
 -----------------------------------------------------------------
    Charge (ESU x 10^10)
                -0.0000
    Dipole Moment (Debye)
         X       0.0000      Y      -0.0000      Z       0.1822
       Tot       0.1822
    Quadrupole Moments (Debye-Ang)
        XX    -150.3955     XY      -0.0000     YY    -154.0308
        XZ       0.2201     YZ      -0.0000     ZZ    -143.4156
    Octopole Moments (Debye-Ang^2)
       XXX    -545.0146    XXY      -0.0000    XYY    -186.0628
       YYY      -0.0000    XXZ    -117.0503    XYZ      -0.0000
       YYZ    -128.7931    XZZ    -173.2401    YZZ      -0.0000
       ZZZ    -361.1491
    Hexadecapole Moments (Debye-Ang^3)
      XXXX   -4451.5155   XXXY      -0.0000   XXYY    -822.2820
      XYYY      -0.0000   YYYY    -195.8396   XXXZ    -424.8179
      XXYZ      -0.0000   XYYZ    -155.5767   YYYZ      -0.0000
      XXZZ   -1736.2340   XYZZ      -0.0000   YYZZ   -1092.6911
      XZZZ    -436.2530   YZZZ      -0.0000   ZZZZ   -5737.7074
 -----------------------------------------------------------------
 Calculating analytic gradient of the SCF energy
 Gradient of SCF Energy
            1           2           3           4           5           6
    1  -0.0014912  -0.0000341  -0.0000000   0.0000341   0.0014912   0.0000000
    2  -0.0000000  -0.0000000  -0.0000000  -0.0000000  -0.0000000   0.0000000
    3  -0.0010590   0.0003308   0.0009267   0.0003308  -0.0010590  -0.0002358
            7           8           9          10          11          12
    1   0.0008111  -0.0004706   0.0000000   0.0004706  -0.0008111   0.0000000
    2   0.0000000  -0.0000000   0.0000000   0.0000000   0.0000000  -0.0000000
    3  -0.0011434   0.0015233   0.0014254   0.0015233  -0.0011434  -0.0014196
 Max gradient component =       1.523E-03
 RMS gradient           =       7.617E-04
 Gradient time:  CPU 87.16 s  wall 21.90 s
 Geometry Optimization Parameters
   NAtoms,    NIC,     NZ,  NCons,   NDum,   NFix, NCnnct, MaxDiis
       12      78      12       0       0       0       0       0

 Cartesian Hessian Update
 Hessian updated using BFGS update


** GEOMETRY OPTIMIZATION IN DELOCALIZED INTERNAL COORDINATES **
   Searching for a Minimum

   Optimization Cycle:   3

                       Coordinates (Angstroms)
     ATOM                X               Y               Z
      1  C        -0.0038164145    0.0000000000   -0.0013106427
      2  C        -0.0049754169    0.0000000000    1.4056583109
      3  C         1.2079582148    0.0000000000    2.1163119362
      4  C         2.4208918481    0.0000000000    1.4056583083
      5  C         2.4197328486    0.0000000000   -0.0013106426
      6  C         1.2079582162    0.0000000000   -0.7102944187
      7  Cl       -1.5100047998    0.0000000000   -0.8698251373
      8  Br       -1.6718509060    0.0000000000    2.3281087532
      9  I         1.2079582095    0.0000000000    4.2500339210
     10  Br        4.0877673367    0.0000000000    2.3281087517
     11  Cl        3.9259212173    0.0000000000   -0.8698251337
     12  I         1.2079582134    0.0000000000   -2.8425540063
   Point Group: c1    Number of degrees of freedom:    30


   Energy is -20136.420747627

 Hessian updated using BFGS update

 10 Hessian modes will be used to form the next step
  Hessian Eigenvalues:
     0.121451    0.124473    0.199647    0.248330    0.249677    0.320733
     0.394804    0.427760    0.449147    0.576482

 Minimum search - taking simple RFO step
 Searching for Lamda that Minimizes Along All modes
 Value Taken    Lamda =  -0.00019292
 Step Taken.  Stepsize is  0.028878

                             Maximum     Tolerance    Cnvgd?
         Gradient           0.005532      0.000300      NO
         Displacement       0.017167      0.001200      NO
         Energy change     -0.000654      0.000001      NO


 New Cartesian Coordinates Obtained by Inverse Iteration

 Displacement from previous Coordinates is:  0.050039
 ----------------------------------------------------------------
             Standard Nuclear Orientation (Angstroms)
    I     Atom           X                Y                Z
 ----------------------------------------------------------------
    1      C      -0.0025754610     0.0000000000     0.0001937429
    2      C      -0.0036331402     0.0000000000     1.4041401102
    3      C       1.2079582159     0.0000000000     2.1130221787
    4      C       2.4195495683     0.0000000000     1.4041401056
    5      C       2.4184918917     0.0000000000     0.0001937459
    6      C       1.2079582170     0.0000000000    -0.7082791639
    7      Cl     -1.5141544704     0.0000000000    -0.8589169261
    8      Br     -1.6714528093     0.0000000000     2.3187216705
    9      I       1.2079582135     0.0000000000     4.2386760046
   10      Br      4.0873692395     0.0000000000     2.3187216612
   11      Cl      3.9300708876     0.0000000000    -0.8589169112
   12      I       1.2079582149     0.0000000000    -2.8329362183
 ----------------------------------------------------------------
 Nuclear Repulsion Energy =        3385.36374430 hartrees
 There are      123 alpha and      123 beta electrons
 Applying Cartesian multipole field
    Component          Value
    ---------          -----
     (2,0,0)        1.00000E-11
     (0,2,0)        2.00000E-11
     (0,0,2)       -3.00000E-11
 Nucleus-field energy     =    -0.0000001525 hartrees
 Requested basis set is 6-311++G(d,p)
 There are 148 shells and 412 basis functions
 A cutoff of  1.0D-11 yielded   6740 shell pairs
 There are     58618 function pairs (     65005 Cartesian)
 Smallest overlap matrix eigenvalue = 4.41E-07

 Q-Chem warning in module stvman/mkSTV.C, line 318:

 Overlap eigenvalue is smaller than square root of threshold
 Use THRESH >= 12 to get rid of this warning

 Linear dependence detected in AO basis
 Tighter screening thresholds may be required for diffuse basis sets
 Use S2THRESH > 14 and THRESH = 14 in case of SCF convergence issues
 Number of orthogonalized atomic orbitals = 411
 Maximum deviation from orthogonality = 2.292E-10
 Guess MOs from SCF MO coefficient file

 -----------------------------------------------------------------------
  General SCF calculation program by
  Eric Jon Sundstrom, Paul Horn, Yuezhi Mao, Dmitri Zuev, Alec White,
  David Stuck, Shaama M.S., Shane Yost, Joonho Lee, David Small,
  Daniel Levine, Susi Lehtola, Hugh Burton, Evgeny Epifanovsky,
  Bang C. Huynh
 -----------------------------------------------------------------------
 Exchange:     0.2000 Hartree-Fock + 0.0800 Slater + 0.7200 B88
 Correlation:  0.1900 VWN1RPA + 0.8100 LYP
 Using SG-1 standard quadrature grid
 using 4 threads for integral computing
 -------------------------------------------------------
 OpenMP Integral computing Module                
 Release: version 2.0, May 2017, Q-Chem Inc. Pleasanton 
 -------------------------------------------------------
 A restricted SCF calculation will be
 performed using DIIS
 SCF converges when DIIS error is below 1.0e-08
 ---------------------------------------
  Cycle       Energy         DIIS error
 ---------------------------------------
    1  -20136.4207147479      8.94e-05  
    2  -20136.4207942435      3.61e-05  
    3  -20136.4207360924      6.12e-05  
    4  -20136.4208245198      4.29e-06  
    5  -20136.4208248374      1.98e-06  
    6  -20136.4208249045      8.31e-07  
    7  -20136.4208249191      2.57e-07  
    8  -20136.4208249210      7.71e-08  
    9  -20136.4208249214      2.82e-08  
   10  -20136.4208249193      3.43e-09  Convergence criterion met
 ---------------------------------------
 SCF time:   CPU 194.40s  wall 51.00s 
 SCF   energy in the final basis set =   -20136.4208249193
 Total energy in the final basis set =   -20136.4208249193

 --------------------------------------------------------------

                    Orbital Energies (a.u.)
 --------------------------------------------------------------

 Alpha MOs
 -- Occupied --
*****************-482.8567-482.8567-176.3212-176.3206-165.7251-165.7244
********-165.7226-165.7222-165.7220-101.5828-101.5828 -62.5096 -62.5096
-56.3303 -56.3303 -56.3262 -56.3262 -56.3258 -56.3258 -35.8176 -35.8170
-31.3112 -31.3106 -31.3048 -31.3043 -31.3042 -31.3037 -22.9616 -22.9609
-22.9602 -22.9598 -22.9595 -22.9592 -22.9554 -22.9554 -22.9547 -22.9547
-10.2890 -10.2890 -10.2817 -10.2817 -10.2735 -10.2720  -9.4977  -9.4977
 -8.7185  -8.7185  -7.2627  -7.2627  -7.2526  -7.2526  -7.2516  -7.2516
 -6.5507  -6.5507  -6.5369  -6.5369  -6.5359  -6.5359  -6.3670  -6.3664
 -4.7801  -4.7795  -4.7647  -4.7641  -4.7636  -4.7630  -2.6614  -2.6614
 -2.6578  -2.6578  -2.6570  -2.6570  -2.6460  -2.6460  -2.6459  -2.6459
 -2.0458  -2.0452  -2.0412  -2.0406  -2.0404  -2.0398  -2.0271  -2.0269
 -2.0265  -2.0264  -0.9575  -0.9168  -0.8797  -0.8438  -0.8281  -0.7801
 -0.7423  -0.7122  -0.6585  -0.6301  -0.6093  -0.5551  -0.5163  -0.4718
 -0.4674  -0.4661  -0.4169  -0.4159  -0.4060  -0.3888  -0.3833  -0.3572
 -0.3570  -0.3449  -0.3321  -0.3310  -0.3111  -0.3088  -0.2919  -0.2785
 -0.2685  -0.2606  -0.2603
 -- Virtual --
 -0.1031  -0.0721  -0.0676  -0.0652  -0.0317  -0.0163  -0.0061   0.0108
  0.0145   0.0260   0.0304   0.0427   0.0470   0.0567   0.0578   0.0617
  0.0619   0.0700   0.0781   0.0789   0.0827   0.0844   0.0952   0.0975
  0.0983   0.1112   0.1166   0.1194   0.1320   0.1392   0.1453   0.1509
  0.1549   0.1596   0.1711   0.1735   0.1860   0.1869   0.1916   0.1939
  0.1977   0.2031   0.2071   0.2122   0.2180   0.2263   0.2374   0.2447
  0.2541   0.2553   0.2685   0.2758   0.2776   0.2829   0.2856   0.2981
  0.3495   0.3655   0.3734   0.3799   0.3821   0.3960   0.4096   0.4097
  0.4137   0.4213   0.4267   0.4270   0.4283   0.4374   0.4411   0.4535
  0.4557   0.4737   0.4815   0.4824   0.4971   0.5072   0.5101   0.5114
  0.5131   0.5207   0.5276   0.5425   0.5527   0.5537   0.5632   0.5643
  0.5747   0.5790   0.6024   0.6037   0.6184   0.6370   0.6398   0.6749
  0.6848   0.6946   0.7164   0.7182   0.7339   0.7444   0.7626   0.7724
  0.7861   0.8064   0.8240   0.8263   0.8302   0.8354   0.8426   0.8488
  0.8532   0.8665   0.8934   0.9101   0.9210   0.9323   0.9408   0.9413
  0.9477   0.9543   0.9980   1.0372   1.0754   1.0781   1.1040   1.1272
  1.1668   1.1837   1.2031   1.2204   1.2385   1.2385   1.2541   1.2828
  1.3416   1.3564   1.3710   1.4103   1.4121   1.4438   1.4644   1.4722
  1.4860   1.5053   1.5525   1.5915   1.6095   1.7226   1.7298   1.7503
  1.7684   1.8148   1.8207   1.8413   1.8447   1.9060   2.0039   2.0073
  2.0242   2.0878   2.1120   2.1531   2.1857   2.1982   2.2237   2.2476
  2.2501   2.2584   2.2830   2.2903   2.2946   2.3101   2.4237   2.4582
  2.4818   2.5463   2.5719   2.5760   2.7094   2.7223   2.7834   2.8172
  2.8314   2.9446   3.0205   3.0288   3.0371   3.0586   3.1620   3.2021
  3.3842   3.4407   3.6259   3.8037   3.8481   3.9480   3.9621   3.9866
  3.9883   3.9905   4.0037   4.0218   4.0315   4.0543   4.0630   4.0650
  4.0994   4.1216   4.1615   4.2317   4.2576   4.2696   4.2888   4.3965
  4.4061   4.4666   4.5387   4.7925   6.0146   6.0317   6.1157   6.1448
  6.1528   6.1571   6.7254   6.7747   7.5467   7.5605   7.6720   7.7053
  7.7397   7.7458   9.7485   9.7874  23.1795  23.7594  23.7612  23.9112
 23.9196  23.9918  25.8119  25.8214  26.1561  26.2463  26.6171  26.6278
 27.8903  27.9311  28.3507  28.3638  28.4149  28.4244  28.4293  28.4576
 28.5232  28.5281  28.5458  28.5499  28.5564  28.5605  28.6112  28.6235
 28.7155  28.7320  47.9796  48.0252 127.8897 127.8997 127.9502 127.9685
127.9704 127.9717 151.6810 151.7128 215.7379 215.7841 289.7433 289.7574
289.8686 289.9057 289.9642 289.96881020.79041020.84841901.84491901.8782
 --------------------------------------------------------------

          Ground-State Mulliken Net Atomic Charges

     Atom                 Charge (a.u.)
  ----------------------------------------
      1 C                     0.024709
      2 C                    -0.415013
      3 C                    -0.505499
      4 C                    -0.415013
      5 C                     0.024709
      6 C                     0.397030
      7 Cl                    0.559986
      8 Br                   -0.233318
      9 I                     0.114090
     10 Br                   -0.233318
     11 Cl                    0.559986
     12 I                     0.121650
  ----------------------------------------
  Sum of atomic charges =     0.000000

 -----------------------------------------------------------------
                    Cartesian Multipole Moments
 -----------------------------------------------------------------
    Charge (ESU x 10^10)
                -0.0000
    Dipole Moment (Debye)
         X       0.0000      Y      -0.0000      Z       0.1788
       Tot       0.1788
    Quadrupole Moments (Debye-Ang)
        XX    -150.2895     XY      -0.0000     YY    -153.9674
        XZ       0.2160     YZ      -0.0000     ZZ    -143.5912
    Octopole Moments (Debye-Ang^2)
       XXX    -544.6302    XXY      -0.0000    XYY    -185.9862
       YYY      -0.0000    XXZ    -116.8773    XYZ      -0.0000
       YYZ    -128.6035    XZZ    -173.4521    YZZ      -0.0000
       ZZZ    -361.3229
    Hexadecapole Moments (Debye-Ang^3)
      XXXX   -4449.5253   XXXY      -0.0000   XXYY    -822.4643
      XYYY      -0.0000   YYYY    -195.6836   XXXZ    -424.1791
      XXYZ       0.0000   XYYZ    -155.3477   YYYZ      -0.0000
      XXZZ   -1731.9472   XYZZ      -0.0000   YYZZ   -1085.8851
      XZZZ    -436.4630   YZZZ      -0.0000   ZZZZ   -5705.9891
 -----------------------------------------------------------------
 Calculating analytic gradient of the SCF energy
 Gradient of SCF Energy
            1           2           3           4           5           6
    1  -0.0004303   0.0004291   0.0000000  -0.0004291   0.0004303   0.0000000
    2   0.0000000   0.0000000  -0.0000000   0.0000000   0.0000000  -0.0000000
    3  -0.0001589  -0.0000509  -0.0002215  -0.0000509  -0.0001589   0.0004637
            7           8           9          10          11          12
    1   0.0002467   0.0002695  -0.0000000  -0.0002695  -0.0002467   0.0000000
    2  -0.0000000  -0.0000000   0.0000000  -0.0000000  -0.0000000   0.0000000
    3   0.0003456  -0.0000990  -0.0007053  -0.0000990   0.0003456   0.0003895
 Max gradient component =       7.053E-04
 RMS gradient           =       2.490E-04
 Gradient time:  CPU 87.33 s  wall 21.94 s
 Geometry Optimization Parameters
   NAtoms,    NIC,     NZ,  NCons,   NDum,   NFix, NCnnct, MaxDiis
       12      78      12       0       0       0       0       0

 Cartesian Hessian Update
 Hessian updated using BFGS update


** GEOMETRY OPTIMIZATION IN DELOCALIZED INTERNAL COORDINATES **
   Searching for a Minimum

   Optimization Cycle:   4

                       Coordinates (Angstroms)
     ATOM                X               Y               Z
      1  C        -0.0025754610    0.0000000000    0.0001937429
      2  C        -0.0036331402    0.0000000000    1.4041401102
      3  C         1.2079582159    0.0000000000    2.1130221787
      4  C         2.4195495683    0.0000000000    1.4041401056
      5  C         2.4184918917    0.0000000000    0.0001937459
      6  C         1.2079582170    0.0000000000   -0.7082791639
      7  Cl       -1.5141544704    0.0000000000   -0.8589169261
      8  Br       -1.6714528093    0.0000000000    2.3187216705
      9  I         1.2079582135    0.0000000000    4.2386760046
     10  Br        4.0873692395    0.0000000000    2.3187216612
     11  Cl        3.9300708876    0.0000000000   -0.8589169112
     12  I         1.2079582149    0.0000000000   -2.8329362183
   Point Group: c1    Number of degrees of freedom:    30


   Energy is -20136.420824919

 Hessian updated using BFGS update

 11 Hessian modes will be used to form the next step
  Hessian Eigenvalues:
     0.123735    0.134972    0.202728    0.247973    0.249875    0.258884
     0.319413    0.388506    0.427870    0.489375    0.560132

 Minimum search - taking simple RFO step
 Searching for Lamda that Minimizes Along All modes
 Value Taken    Lamda =  -0.00001201
 Step Taken.  Stepsize is  0.006906

                             Maximum     Tolerance    Cnvgd?
         Gradient           0.001569      0.000300      NO
         Displacement       0.004349      0.001200      NO
         Energy change     -0.000077      0.000001      NO


 New Cartesian Coordinates Obtained by Inverse Iteration

 Displacement from previous Coordinates is:  0.010900
 ----------------------------------------------------------------
             Standard Nuclear Orientation (Angstroms)
    I     Atom           X                Y                Z
 ----------------------------------------------------------------
    1      C      -0.0023080906     0.0000000000     0.0002191301
    2      C      -0.0040326083     0.0000000000     1.4047412066
    3      C       1.2079582169     0.0000000000     2.1144197332
    4      C       2.4199490408     0.0000000000     1.4047412045
    5      C       2.4182245310     0.0000000000     0.0002191279
    6      C       1.2079582199     0.0000000000    -0.7088958436
    7      Cl     -1.5136037686     0.0000000000    -0.8605505807
    8      Br     -1.6730563617     0.0000000000     2.3183997683
    9      I       1.2079582097     0.0000000000     4.2425038009
   10      Br      4.0889727876     0.0000000000     2.3183997828
   11      Cl      3.9295201864     0.0000000000    -0.8605505865
   12      I       1.2079582044     0.0000000000    -2.8348867435
 ----------------------------------------------------------------
 Nuclear Repulsion Energy =        3383.47889531 hartrees
 There are      123 alpha and      123 beta electrons
 Applying Cartesian multipole field
    Component          Value
    ---------          -----
     (2,0,0)        1.00000E-11
     (0,2,0)        2.00000E-11
     (0,0,2)       -3.00000E-11
 Nucleus-field energy     =    -0.0000001528 hartrees
 Requested basis set is 6-311++G(d,p)
 There are 148 shells and 412 basis functions
 A cutoff of  1.0D-11 yielded   6740 shell pairs
 There are     58618 function pairs (     65005 Cartesian)
 Smallest overlap matrix eigenvalue = 4.43E-07

 Q-Chem warning in module stvman/mkSTV.C, line 318:

 Overlap eigenvalue is smaller than square root of threshold
 Use THRESH >= 12 to get rid of this warning

 Linear dependence detected in AO basis
 Tighter screening thresholds may be required for diffuse basis sets
 Use S2THRESH > 14 and THRESH = 14 in case of SCF convergence issues
 Number of orthogonalized atomic orbitals = 411
 Maximum deviation from orthogonality = 5.502E-10
 Guess MOs from SCF MO coefficient file

 -----------------------------------------------------------------------
  General SCF calculation program by
  Eric Jon Sundstrom, Paul Horn, Yuezhi Mao, Dmitri Zuev, Alec White,
  David Stuck, Shaama M.S., Shane Yost, Joonho Lee, David Small,
  Daniel Levine, Susi Lehtola, Hugh Burton, Evgeny Epifanovsky,
  Bang C. Huynh
 -----------------------------------------------------------------------
 Exchange:     0.2000 Hartree-Fock + 0.0800 Slater + 0.7200 B88
 Correlation:  0.1900 VWN1RPA + 0.8100 LYP
 Using SG-1 standard quadrature grid
 using 4 threads for integral computing
 -------------------------------------------------------
 OpenMP Integral computing Module                
 Release: version 2.0, May 2017, Q-Chem Inc. Pleasanton 
 -------------------------------------------------------
 A restricted SCF calculation will be
 performed using DIIS
 SCF converges when DIIS error is below 1.0e-08
 ---------------------------------------
  Cycle       Energy         DIIS error
 ---------------------------------------
    1  -20136.4208241124      3.06e-05  
    2  -20136.4208288326      9.70e-06  
    3  -20136.4208226763      1.89e-05  
    4  -20136.4208309688      1.03e-06  
    5  -20136.4208309847      4.94e-07  
    6  -20136.4208309884      1.74e-07  
    7  -20136.4208309893      6.30e-08  
    8  -20136.4208309878      1.87e-08  
    9  -20136.4208309879      2.77e-09  Convergence criterion met
 ---------------------------------------
 SCF time:   CPU 172.37s  wall 46.00s 
 SCF   energy in the final basis set =   -20136.4208309879
 Total energy in the final basis set =   -20136.4208309879

 --------------------------------------------------------------

                    Orbital Energies (a.u.)
 --------------------------------------------------------------

 Alpha MOs
 -- Occupied --
*****************-482.8568-482.8568-176.3213-176.3207-165.7252-165.7245
********-165.7227-165.7223-165.7221-101.5828-101.5828 -62.5096 -62.5096
-56.3304 -56.3304 -56.3262 -56.3262 -56.3258 -56.3258 -35.8177 -35.8171
-31.3113 -31.3107 -31.3049 -31.3044 -31.3043 -31.3038 -22.9617 -22.9610
-22.9602 -22.9599 -22.9596 -22.9593 -22.9554 -22.9554 -22.9548 -22.9548
-10.2891 -10.2891 -10.2819 -10.2819 -10.2738 -10.2721  -9.4977  -9.4977
 -8.7185  -8.7185  -7.2626  -7.2626  -7.2526  -7.2526  -7.2516  -7.2516
 -6.5508  -6.5508  -6.5370  -6.5370  -6.5359  -6.5359  -6.3671  -6.3665
 -4.7802  -4.7796  -4.7647  -4.7642  -4.7636  -4.7631  -2.6615  -2.6615
 -2.6579  -2.6579  -2.6571  -2.6571  -2.6460  -2.6460  -2.6459  -2.6459
 -2.0459  -2.0453  -2.0412  -2.0407  -2.0405  -2.0399  -2.0271  -2.0269
 -2.0266  -2.0264  -0.9572  -0.9166  -0.8795  -0.8437  -0.8279  -0.7800
 -0.7423  -0.7119  -0.6585  -0.6300  -0.6093  -0.5549  -0.5162  -0.4717
 -0.4672  -0.4659  -0.4168  -0.4158  -0.4059  -0.3887  -0.3831  -0.3572
 -0.3570  -0.3448  -0.3320  -0.3309  -0.3111  -0.3088  -0.2919  -0.2785
 -0.2685  -0.2608  -0.2604
 -- Virtual --
 -0.1034  -0.0722  -0.0677  -0.0657  -0.0319  -0.0166  -0.0062   0.0106
  0.0145   0.0260   0.0303   0.0427   0.0470   0.0567   0.0578   0.0616
  0.0619   0.0700   0.0780   0.0789   0.0827   0.0844   0.0952   0.0975
  0.0983   0.1111   0.1165   0.1193   0.1320   0.1391   0.1453   0.1509
  0.1548   0.1596   0.1711   0.1736   0.1859   0.1869   0.1915   0.1937
  0.1977   0.2031   0.2070   0.2122   0.2178   0.2262   0.2373   0.2447
  0.2540   0.2554   0.2685   0.2758   0.2775   0.2829   0.2854   0.2978
  0.3497   0.3652   0.3733   0.3800   0.3821   0.3961   0.4095   0.4095
  0.4134   0.4212   0.4266   0.4269   0.4280   0.4377   0.4411   0.4535
  0.4558   0.4735   0.4814   0.4821   0.4969   0.5071   0.5101   0.5113
  0.5129   0.5207   0.5272   0.5424   0.5527   0.5537   0.5630   0.5643
  0.5744   0.5789   0.6023   0.6031   0.6180   0.6367   0.6398   0.6744
  0.6846   0.6941   0.7162   0.7178   0.7336   0.7443   0.7624   0.7724
  0.7856   0.8065   0.8241   0.8265   0.8300   0.8354   0.8426   0.8489
  0.8528   0.8663   0.8933   0.9102   0.9209   0.9322   0.9406   0.9410
  0.9477   0.9538   0.9977   1.0368   1.0754   1.0777   1.1037   1.1269
  1.1663   1.1833   1.2027   1.2205   1.2381   1.2383   1.2540   1.2827
  1.3408   1.3561   1.3708   1.4103   1.4122   1.4435   1.4636   1.4720
  1.4853   1.5049   1.5522   1.5914   1.6089   1.7225   1.7293   1.7497
  1.7681   1.8144   1.8204   1.8408   1.8445   1.9055   2.0038   2.0068
  2.0241   2.0872   2.1114   2.1529   2.1852   2.1980   2.2232   2.2475
  2.2494   2.2584   2.2821   2.2898   2.2940   2.3095   2.4233   2.4580
  2.4815   2.5457   2.5717   2.5759   2.7093   2.7221   2.7828   2.8171
  2.8312   2.9442   3.0201   3.0283   3.0365   3.0574   3.1612   3.2014
  3.3836   3.4398   3.6247   3.8032   3.8472   3.9480   3.9620   3.9866
  3.9882   3.9904   4.0034   4.0217   4.0312   4.0541   4.0628   4.0648
  4.0991   4.1214   4.1611   4.2313   4.2571   4.2693   4.2886   4.3965
  4.4060   4.4656   4.5377   4.7914   6.0144   6.0315   6.1153   6.1442
  6.1525   6.1564   6.7249   6.7744   7.5467   7.5604   7.6717   7.7053
  7.7394   7.7455   9.7481   9.7872  23.1795  23.7580  23.7603  23.9092
 23.9182  23.9897  25.8118  25.8213  26.1562  26.2457  26.6167  26.6256
 27.8896  27.9304  28.3505  28.3637  28.4144  28.4240  28.4290  28.4573
 28.5231  28.5280  28.5457  28.5497  28.5563  28.5603  28.6109  28.6232
 28.7152  28.7317  47.9792  48.0250 127.8895 127.8996 127.9499 127.9681
127.9702 127.9715 151.6804 151.7122 215.7375 215.7839 289.7432 289.7573
289.8683 289.9056 289.9639 289.96841020.79001020.84821901.84431901.8776
 --------------------------------------------------------------

          Ground-State Mulliken Net Atomic Charges

     Atom                 Charge (a.u.)
  ----------------------------------------
      1 C                     0.020736
      2 C                    -0.412559
      3 C                    -0.498333
      4 C                    -0.412559
      5 C                     0.020736
      6 C                     0.391768
      7 Cl                    0.559921
      8 Br                   -0.232994
      9 I                     0.114381
     10 Br                   -0.232994
     11 Cl                    0.559921
     12 I                     0.121977
  ----------------------------------------
  Sum of atomic charges =     0.000000

 -----------------------------------------------------------------
                    Cartesian Multipole Moments
 -----------------------------------------------------------------
    Charge (ESU x 10^10)
                -0.0000
    Dipole Moment (Debye)
         X      -0.0000      Y      -0.0000      Z       0.1789
       Tot       0.1789
    Quadrupole Moments (Debye-Ang)
        XX    -150.3043     XY       0.0000     YY    -153.9835
        XZ       0.2160     YZ       0.0000     ZZ    -143.5549
    Octopole Moments (Debye-Ang^2)
       XXX    -544.6840    XXY       0.0000    XYY    -186.0056
       YYY       0.0000    XXZ    -116.8786    XYZ       0.0000
       YYZ    -128.6368    XZZ    -173.4084    YZZ       0.0000
       ZZZ    -361.2922
    Hexadecapole Moments (Debye-Ang^3)
      XXXX   -4451.1946   XXXY       0.0000   XXYY    -822.7986
      XYYY       0.0000   YYYY    -195.7207   XXXZ    -424.1840
      XXYZ       0.0000   XYYZ    -155.3879   YYYZ       0.0000
      XXZZ   -1733.4640   XYZZ       0.0000   YYZZ   -1087.2678
      XZZZ    -436.4258   YZZZ       0.0000   ZZZZ   -5711.9609
 -----------------------------------------------------------------
 Calculating analytic gradient of the SCF energy
 Gradient of SCF Energy
            1           2           3           4           5           6
    1  -0.0002412   0.0001011   0.0000000  -0.0001011   0.0002412   0.0000000
    2   0.0000000   0.0000000   0.0000000   0.0000000  -0.0000000  -0.0000000
    3  -0.0001883  -0.0000261   0.0000822  -0.0000261  -0.0001883   0.0002060
            7           8           9          10          11          12
    1   0.0001492  -0.0000519  -0.0000000   0.0000519  -0.0001492  -0.0000000
    2  -0.0000000   0.0000000   0.0000000  -0.0000000   0.0000000   0.0000000
    3   0.0000711  -0.0000209   0.0000280  -0.0000209   0.0000711   0.0000123
 Max gradient component =       2.412E-04
 RMS gradient           =       9.429E-05
 Gradient time:  CPU 87.19 s  wall 21.90 s
 Geometry Optimization Parameters
   NAtoms,    NIC,     NZ,  NCons,   NDum,   NFix, NCnnct, MaxDiis
       12      78      12       0       0       0       0       0

 Cartesian Hessian Update
 Hessian updated using BFGS update


** GEOMETRY OPTIMIZATION IN DELOCALIZED INTERNAL COORDINATES **
   Searching for a Minimum

   Optimization Cycle:   5

                       Coordinates (Angstroms)
     ATOM                X               Y               Z
      1  C        -0.0023080906    0.0000000000    0.0002191301
      2  C        -0.0040326083    0.0000000000    1.4047412066
      3  C         1.2079582169    0.0000000000    2.1144197332
      4  C         2.4199490408    0.0000000000    1.4047412045
      5  C         2.4182245310    0.0000000000    0.0002191279
      6  C         1.2079582199    0.0000000000   -0.7088958436
      7  Cl       -1.5136037686    0.0000000000   -0.8605505807
      8  Br       -1.6730563617    0.0000000000    2.3183997683
      9  I         1.2079582097    0.0000000000    4.2425038009
     10  Br        4.0889727876    0.0000000000    2.3183997828
     11  Cl        3.9295201864    0.0000000000   -0.8605505865
     12  I         1.2079582044    0.0000000000   -2.8348867435
   Point Group: c1    Number of degrees of freedom:    30


   Energy is -20136.420830988

 Hessian updated using BFGS update

 11 Hessian modes will be used to form the next step
  Hessian Eigenvalues:
     0.123563    0.134354    0.204755    0.231657    0.249090    0.268399
     0.307368    0.388226    0.433492    0.514880    0.557784

 Minimum search - taking simple RFO step
 Searching for Lamda that Minimizes Along All modes
 Value Taken    Lamda =   0.00000000
 Step Taken.  Stepsize is  0.001364

                             Maximum     Tolerance    Cnvgd?
         Gradient           0.000238      0.000300     YES
         Displacement       0.000934      0.001200     YES
         Energy change     -0.000006      0.000001      NO


                       Distance Matrix (Angstroms)
             C (  1)   C (  2)   C (  3)   C (  4)   C (  5)   C (  6)
   C (  2)  1.404523
   C (  3)  2.436101  1.404480
   C (  4)  2.800002  2.423982  1.404480
   C (  5)  2.420533  2.800002  2.436101  1.404523
   C (  6)  1.402708  2.436469  2.823316  2.436469  1.402708
   Cl(  7)  1.739235  2.722196  4.032040  4.539205  4.024947  2.725784
   Br(  8)  2.857510  1.902738  2.888227  4.193741  4.702397  4.179086
   I (  9)  4.411544  3.085744  2.128084  3.085744  4.411544  4.951400
   Br( 10)  4.702397  4.193741  2.888227  1.902738  2.857510  4.179086
   Cl( 11)  4.024947  4.539205  4.032040  2.722196  1.739235  2.725784
   I ( 12)  3.082624  4.409463  4.949306  4.409463  3.082624  2.125991
             Cl(  7)   Br(  8)   I (  9)   Br( 10)   Cl( 11)
   Br(  8)  3.182947
   I (  9)  5.783430  3.464451
   Br( 10)  6.441629  5.762029  3.464451
   Cl( 11)  5.443124  6.441629  5.783430  3.182947
   I ( 12)  3.362276  5.903948  7.077391  5.903948  3.362276

 Final energy is   -20136.420830987918     


 ******************************
 **  OPTIMIZATION CONVERGED  **
 ******************************

                       Coordinates (Angstroms)
     ATOM                X               Y               Z
      1  C        -0.0023080906    0.0000000000    0.0002191301
      2  C        -0.0040326083    0.0000000000    1.4047412066
      3  C         1.2079582169    0.0000000000    2.1144197332
      4  C         2.4199490408    0.0000000000    1.4047412045
      5  C         2.4182245310    0.0000000000    0.0002191279
      6  C         1.2079582199    0.0000000000   -0.7088958436
      7  Cl       -1.5136037686    0.0000000000   -0.8605505807
      8  Br       -1.6730563617    0.0000000000    2.3183997683
      9  I         1.2079582097    0.0000000000    4.2425038009
     10  Br        4.0889727876    0.0000000000    2.3183997828
     11  Cl        3.9295201864    0.0000000000   -0.8605505865
     12  I         1.2079582044    0.0000000000   -2.8348867435

Z-matrix Print:
$molecule
0 1
I 
C  1 2.128084
C  2 1.404480 1 120.351012
C  2 1.404480 1 120.351011 3 -180.000000 0
C  4 1.404523 2 120.280662 1 -180.000000 0
C  5 1.402708 4 120.437090 2 -0.000000 0
C  6 1.402708 5 119.266519 4 -0.000000 0
Cl 7 1.739235 6 119.969261 5 -180.000000 0
Cl 5 1.739235 4 119.593649 2 -180.000000 0
Br 4 1.902738 2 120.951769 1 -0.000000 0
Br 3 1.902738 2 120.951768 1 -0.000000 0
I  6 2.125991 5 120.366740 4 -180.000000 0
$end


 --------------------------------------------------------------

                    Orbital Energies (a.u.)
 --------------------------------------------------------------

 Alpha MOs
 -- Occupied --
*****************-482.8568-482.8568-176.3213-176.3207-165.7252-165.7245
********-165.7227-165.7223-165.7221-101.5828-101.5828 -62.5096 -62.5096
-56.3304 -56.3304 -56.3262 -56.3262 -56.3258 -56.3258 -35.8177 -35.8171
-31.3113 -31.3107 -31.3049 -31.3044 -31.3043 -31.3038 -22.9617 -22.9610
-22.9602 -22.9599 -22.9596 -22.9593 -22.9554 -22.9554 -22.9548 -22.9548
-10.2891 -10.2891 -10.2819 -10.2819 -10.2738 -10.2721  -9.4977  -9.4977
 -8.7185  -8.7185  -7.2626  -7.2626  -7.2526  -7.2526  -7.2516  -7.2516
 -6.5508  -6.5508  -6.5370  -6.5370  -6.5359  -6.5359  -6.3671  -6.3665
 -4.7802  -4.7796  -4.7647  -4.7642  -4.7636  -4.7631  -2.6615  -2.6615
 -2.6579  -2.6579  -2.6571  -2.6571  -2.6460  -2.6460  -2.6459  -2.6459
 -2.0459  -2.0453  -2.0412  -2.0407  -2.0405  -2.0399  -2.0271  -2.0269
 -2.0266  -2.0264  -0.9572  -0.9166  -0.8795  -0.8437  -0.8279  -0.7800
 -0.7423  -0.7119  -0.6585  -0.6300  -0.6093  -0.5549  -0.5162  -0.4717
 -0.4672  -0.4659  -0.4168  -0.4158  -0.4059  -0.3887  -0.3831  -0.3572
 -0.3570  -0.3448  -0.3320  -0.3309  -0.3111  -0.3088  -0.2919  -0.2785
 -0.2685  -0.2608  -0.2604
 -- Virtual --
 -0.1034  -0.0722  -0.0677  -0.0657  -0.0319  -0.0166  -0.0062   0.0106
  0.0145   0.0260   0.0303   0.0427   0.0470   0.0567   0.0578   0.0616
  0.0619   0.0700   0.0780   0.0789   0.0827   0.0844   0.0952   0.0975
  0.0983   0.1111   0.1165   0.1193   0.1320   0.1391   0.1453   0.1509
  0.1548   0.1596   0.1711   0.1736   0.1859   0.1869   0.1915   0.1937
  0.1977   0.2031   0.2070   0.2122   0.2178   0.2262   0.2373   0.2447
  0.2540   0.2554   0.2685   0.2758   0.2775   0.2829   0.2854   0.2978
  0.3497   0.3652   0.3733   0.3800   0.3821   0.3961   0.4095   0.4095
  0.4134   0.4212   0.4266   0.4269   0.4280   0.4377   0.4411   0.4535
  0.4558   0.4735   0.4814   0.4821   0.4969   0.5071   0.5101   0.5113
  0.5129   0.5207   0.5272   0.5424   0.5527   0.5537   0.5630   0.5643
  0.5744   0.5789   0.6023   0.6031   0.6180   0.6367   0.6398   0.6744
  0.6846   0.6941   0.7162   0.7178   0.7336   0.7443   0.7624   0.7724
  0.7856   0.8065   0.8241   0.8265   0.8300   0.8354   0.8426   0.8489
  0.8528   0.8663   0.8933   0.9102   0.9209   0.9322   0.9406   0.9410
  0.9477   0.9538   0.9977   1.0368   1.0754   1.0777   1.1037   1.1269
  1.1663   1.1833   1.2027   1.2205   1.2381   1.2383   1.2540   1.2827
  1.3408   1.3561   1.3708   1.4103   1.4122   1.4435   1.4636   1.4720
  1.4853   1.5049   1.5522   1.5914   1.6089   1.7225   1.7293   1.7497
  1.7681   1.8144   1.8204   1.8408   1.8445   1.9055   2.0038   2.0068
  2.0241   2.0872   2.1114   2.1529   2.1852   2.1980   2.2232   2.2475
  2.2494   2.2584   2.2821   2.2898   2.2940   2.3095   2.4233   2.4580
  2.4815   2.5457   2.5717   2.5759   2.7093   2.7221   2.7828   2.8171
  2.8312   2.9442   3.0201   3.0283   3.0365   3.0574   3.1612   3.2014
  3.3836   3.4398   3.6247   3.8032   3.8472   3.9480   3.9620   3.9866
  3.9882   3.9904   4.0034   4.0217   4.0312   4.0541   4.0628   4.0648
  4.0991   4.1214   4.1611   4.2313   4.2571   4.2693   4.2886   4.3965
  4.4060   4.4656   4.5377   4.7914   6.0144   6.0315   6.1153   6.1442
  6.1525   6.1564   6.7249   6.7744   7.5467   7.5604   7.6717   7.7053
  7.7394   7.7455   9.7481   9.7872  23.1795  23.7580  23.7603  23.9092
 23.9182  23.9897  25.8118  25.8213  26.1562  26.2457  26.6167  26.6256
 27.8896  27.9304  28.3505  28.3637  28.4144  28.4240  28.4290  28.4573
 28.5231  28.5280  28.5457  28.5497  28.5563  28.5603  28.6109  28.6232
 28.7152  28.7317  47.9792  48.0250 127.8895 127.8996 127.9499 127.9681
127.9702 127.9715 151.6804 151.7122 215.7375 215.7839 289.7432 289.7573
289.8683 289.9056 289.9639 289.96841020.79001020.84821901.84431901.8776
 --------------------------------------------------------------

          Ground-State Mulliken Net Atomic Charges

     Atom                 Charge (a.u.)
  ----------------------------------------
      1 C                     0.020736
      2 C                    -0.412559
      3 C                    -0.498333
      4 C                    -0.412559
      5 C                     0.020736
      6 C                     0.391768
      7 Cl                    0.559921
      8 Br                   -0.232994
      9 I                     0.114381
     10 Br                   -0.232994
     11 Cl                    0.559921
     12 I                     0.121977
  ----------------------------------------
  Sum of atomic charges =     0.000000

 -----------------------------------------------------------------
                    Cartesian Multipole Moments
 -----------------------------------------------------------------
    Charge (ESU x 10^10)
                -0.0000
    Dipole Moment (Debye)
         X      -0.0000      Y      -0.0000      Z       0.1789
       Tot       0.1789
    Quadrupole Moments (Debye-Ang)
        XX    -150.3043     XY       0.0000     YY    -153.9835
        XZ       0.2160     YZ       0.0000     ZZ    -143.5549
    Octopole Moments (Debye-Ang^2)
       XXX    -544.6840    XXY       0.0000    XYY    -186.0056
       YYY       0.0000    XXZ    -116.8786    XYZ       0.0000
       YYZ    -128.6368    XZZ    -173.4084    YZZ       0.0000
       ZZZ    -361.2922
    Hexadecapole Moments (Debye-Ang^3)
      XXXX   -4451.1946   XXXY       0.0000   XXYY    -822.7986
      XYYY       0.0000   YYYY    -195.7207   XXXZ    -424.1840
      XXYZ       0.0000   XYYZ    -155.3879   YYYZ       0.0000
      XXZZ   -1733.4640   XYZZ       0.0000   YYZZ   -1087.2678
      XZZZ    -436.4258   YZZZ       0.0000   ZZZZ   -5711.9609
 -----------------------------------------------------------------
Archival summary:
1\1\garfield\OPT\ProcedureUnspecified\BasisUnspecified\2r2l26\taweetha\SatNov3015:35:032019SatNov3015:35:032019\0\\#,OPT,ProcedureUnspecified,BasisUnspecified,\\0,1\I\C,1,2.12808\C,2,1.40448,1,120.351\C,2,1.40448,1,120.351,3,-180,0\C,4,1.40452,2,120.281,1,-180,0\C,5,1.40271,4,120.437,2,-0,0\C,6,1.40271,5,119.267,4,-0,0\Cl,7,1.73924,6,119.969,5,-180,0\Cl,5,1.73924,4,119.594,2,-180,0\Br,4,1.90274,2,120.952,1,-0,0\Br,3,1.90274,2,120.952,1,-0,0\I,6,2.12599,5,120.367,4,-180,0\\\@

 Total job time:  391.70s(wall), 1493.34s(cpu) 
 Sat Nov 30 15:35:03 2019

        *************************************************************
        *                                                           *
        *  Thank you very much for using Q-Chem.  Have a nice day.  *
        *                                                           *
        *************************************************************


 
User input: 2 of 2 
 
                  Welcome to Q-Chem
     A Quantum Leap Into The Future Of Chemistry


 Q-Chem 5.2 (devel), Q-Chem, Inc., Pleasanton, CA (2019)

 Yihan Shao,  Zhengting Gan,  E. Epifanovsky,  A. T. B. Gilbert,  M. Wormit,  
 J. Kussmann,  A. W. Lange,  A. Behn,  Jia Deng,  Xintian Feng,  D. Ghosh,  
 M. Goldey,  P. R. Horn,  L. D. Jacobson,  I. Kaliman,  T. Kus,  A. Landau,  
 Jie Liu,  E. I. Proynov,  R. M. Richard,  R. P. Steele,  E. J. Sundstrom,  
 H. L. Woodcock III,  P. M. Zimmerman,  D. Zuev,  B. Albrecht,  E. Alguire,  
 S. A. Baeppler,  D. Barton,  Z. Benda,  Y. A. Bernard,  E. J. Berquist,  
 K. B. Bravaya,  H. Burton,  D. Casanova,  Chun-Min Chang,  Yunqing Chen,  
 A. Chien,  K. D. Closser,  M. P. Coons,  S. Coriani,  S. Dasgupta,  
 A. L. Dempwolff,  M. Diedenhofen,  Hainam Do,  R. G. Edgar,  Po-Tung Fang,  
 S. Faraji,  S. Fatehi,  Qingguo Feng,  K. D. Fenk,  J. Fosso-Tande,  
 J. Gayvert,  Qinghui Ge,  A. Ghysels,  G. Gidofalvi,  J. Gomes,  
 J. Gonthier,  A. Gunina,  D. Hait,  M. W. D. Hanson-Heine,  
 P. H. P. Harbach,  A. W. Hauser,  M. F. Herbst,  J. E. Herr,  
 E. G. Hohenstein,  Z. C. Holden,  Kerwin Hui,  B. C. Huynh,  T.-C. Jagau,  
 Hyunjun Ji,  B. Kaduk,  K. Khistyaev,  Jaehoon Kim,  P. Klunzinger,  K. Koh,  
 D. Kosenkov,  L. Koulias,  T. Kowalczyk,  C. M. Krauter,  A. Kunitsa,  
 Ka Un Lao,  A. Laurent,  K. V. Lawler,  Joonho Lee,  D. Lefrancois,  
 S. Lehtola,  D. S. Levine,  Yi-Pei Li,  You-Sheng Lin,  Fenglai Liu,  
 E. Livshits,  A. Luenser,  P. Manohar,  E. Mansoor,  S. F. Manzer,  
 Shan-Ping Mao,  Yuezhi Mao,  N. Mardirossian,  A. V. Marenich,  
 T. Markovich,  L. A. Martinez-Martinez,  S. A. Maurer,  N. J. Mayhall,  
 S. C. McKenzie,  J.-M. Mewes,  P. Morgante,  A. F. Morrison,  
 J. W. Mullinax,  K. Nanda,  T. S. Nguyen-Beck,  R. Olivares-Amaya,  
 J. A. Parkhill,  Zheng Pei,  T. M. Perrine,  F. Plasser,  P. Pokhilko,  
 S. Prager,  A. Prociuk,  E. Ramos,  D. R. Rehn,  F. Rob,  M. Scheurer,  
 M. Schneider,  N. Sergueev,  S. M. Sharada,  S. Sharma,  D. W. Small,  
 T. Stauch,  T. Stein,  Yu-Chuan Su,  A. J. W. Thom,  A. Tkatchenko,  
 T. Tsuchimochi,  N. M. Tubman,  L. Vogt,  M. L. Vidal,  O. Vydrov,  
 M. A. Watson,  J. Wenzel,  M. de Wergifosse,  T. A. Wesolowski,  A. White,  
 J. Witte,  A. Yamada,  Jun Yang,  K. Yao,  S. Yeganeh,  S. R. Yost,  
 Zhi-Qiang You,  A. Zech,  Igor Ying Zhang,  Xing Zhang,  Yan Zhao,  
 Ying Zhu,  B. R. Brooks,  G. K. L. Chan,  C. J. Cramer,  M. S. Gordon,  
 W. J. Hehre,  A. Klamt,  M. W. Schmidt,  C. D. Sherrill,  D. G. Truhlar,  
 A. Aspuru-Guzik,  R. Baer,  A. T. Bell,  N. A. Besley,  Jeng-Da Chai,  
 A. E. DePrince, III,  R. A. DiStasio Jr.,  A. Dreuw,  B. D. Dunietz,  
 T. R. Furlani,  Chao-Ping Hsu,  Yousung Jung,  Jing Kong,  D. S. Lambrecht,  
 WanZhen Liang,  C. Ochsenfeld,  V. A. Rassolov,  L. V. Slipchenko,  
 J. E. Subotnik,  T. Van Voorhis,  J. M. Herbert,  A. I. Krylov,  
 P. M. W. Gill,  M. Head-Gordon

 Contributors to earlier versions of Q-Chem not listed above: 
 R. D. Adamson,  B. Austin,  J. Baker,  G. J. O. Beran,  K. Brandhorst,  
 S. T. Brown,  E. F. C. Byrd,  A. K. Chakraborty,  C.-L. Cheng,  
 Siu Hung Chien,  D. M. Chipman,  D. L. Crittenden,  H. Dachsel,  
 R. J. Doerksen,  A. D. Dutoi,  L. Fusti-Molnar,  W. A. Goddard III,  
 A. Golubeva-Zadorozhnaya,  S. R. Gwaltney,  G. Hawkins,  A. Heyden,  
 S. Hirata,  G. Kedziora,  F. J. Keil,  C. Kelley,  Jihan Kim,  R. A. King,  
 R. Z. Khaliullin,  P. P. Korambath,  W. Kurlancheek,  A. M. Lee,  M. S. Lee,  
 S. V. Levchenko,  Ching Yeh Lin,  D. Liotard,  R. C. Lochan,  I. Lotan,  
 P. E. Maslen,  N. Nair,  D. P. O'Neill,  D. Neuhauser,  E. Neuscamman,  
 C. M. Oana,  R. Olson,  B. Peters,  R. Peverati,  P. A. Pieniazek,  
 Y. M. Rhee,  J. Ritchie,  M. A. Rohrdanz,  E. Rosta,  N. J. Russ,  
 H. F. Schaefer III,  N. E. Schultz,  N. Shenvi,  A. C. Simmonett,  A. Sodt,  
 D. Stuck,  K. S. Thanthiriwatte,  V. Vanovschi,  Tao Wang,  A. Warshel,  
 C. F. Williams,  Q. Wu,  X. Xu,  W. Zhang

 Please cite Q-Chem as follows:
 Y. Shao et al., Mol. Phys. 113, 184-215 (2015)
 DOI: 10.1080/00268976.2014.952696

 Q-Chem 5.2.1 for Intel X86 EM64T Linux

 Parts of Q-Chem use Armadillo 8.300.2 (Tropical Shenanigans).
 http://arma.sourceforge.net/

 Q-Chem begins on Sat Nov 30 15:35:03 2019  

Host: 
0

     Scratch files written to /scratch/taweetham/qchem29977//
NAlpha2: 246
NElect   246
Mult     1
The previous job contains 0 fragments, simply inherited here

Checking the input file for inconsistencies... 	...done.

--------------------------------------------------------------
User input:
--------------------------------------------------------------

$MOLECULE
READ
$END

$REM
   JOB_TYPE 	FREQUENCY
   BASIS 	6-311++G**
   METHOD	B3LYP	
$END


--------------------------------------------------------------
 Atom   5: (  1.2102663235,  0.0000000000,  0.9466330464)
         ->(  1.2102662981,  0.0000000000,  0.9466330521)
 Atom   4: (  1.2119908286,  0.0000000000, -0.4578890303)
         ->(  1.2119908205,  0.0000000000, -0.4578890244)
 Atom   6: (  0.0000000147,  0.0000000000,  1.6557480218)
         ->(  0.0000000000,  0.0000000000,  1.6557480218)
 Atom  11: (  2.7215619818,  0.0000000000,  1.8074027557)
         ->(  2.7215619733,  0.0000000000,  1.8074027679)
 Atom  10: (  2.8810145724,  0.0000000000, -1.3715476141)
         ->(  2.8810145768,  0.0000000000, -1.3715475806)
 Atom   9: ( -0.0000000118, -0.0000000000, -3.2956516227)
         ->(  0.0000000000,  0.0000000000, -3.2956516227)
 Atom  12: (  0.0000000062,  0.0000000000,  3.7817389217)
         ->(  0.0000000000,  0.0000000000,  3.7817389217)
 ----------------------------------------------------------------
             Standard Nuclear Orientation (Angstroms)
    I     Atom           X                Y                Z
 ----------------------------------------------------------------
    1      C      -1.2102662981    -0.0000000000     0.9466330521
    2      C      -1.2119908205    -0.0000000000    -0.4578890244
    3      C       0.0000000025    -0.0000000000    -1.1675675549
    4      C       1.2119908205     0.0000000000    -0.4578890244
    5      C       1.2102662981     0.0000000000     0.9466330521
    6      C       0.0000000000     0.0000000000     1.6557480218
    7      Cl     -2.7215619733    -0.0000000000     1.8074027679
    8      Br     -2.8810145768    -0.0000000000    -1.3715475806
    9      I       0.0000000000     0.0000000000    -3.2956516227
   10      Br      2.8810145768     0.0000000000    -1.3715475806
   11      Cl      2.7215619733     0.0000000000     1.8074027679
   12      I       0.0000000000     0.0000000000     3.7817389217
 ----------------------------------------------------------------
 Molecular Point Group                 C2v   NOp =  4
 Largest Abelian Subgroup              C2v   NOp =  4
 Nuclear Repulsion Energy =        3383.47889531 hartrees
 There are      123 alpha and      123 beta electrons
 Requested basis set is 6-311++G(d,p)
 There are 148 shells and 412 basis functions

 Total QAlloc Memory Limit   2000 MB
 Mega-Array Size       188 MB
 MEM_STATIC part       192 MB

                       Distance Matrix (Angstroms)
             C (  1)   C (  2)   C (  3)   C (  4)   C (  5)   C (  6)
   C (  2)  1.404523
   C (  3)  2.436101  1.404480
   C (  4)  2.800002  2.423982  1.404480
   C (  5)  2.420533  2.800002  2.436101  1.404523
   C (  6)  1.402708  2.436469  2.823316  2.436469  1.402708
   Cl(  7)  1.739235  2.722196  4.032040  4.539205  4.024947  2.725784
   Br(  8)  2.857510  1.902738  2.888227  4.193741  4.702397  4.179086
   I (  9)  4.411544  3.085744  2.128084  3.085744  4.411544  4.951400
   Br( 10)  4.702397  4.193741  2.888227  1.902738  2.857510  4.179086
   Cl( 11)  4.024947  4.539205  4.032040  2.722196  1.739235  2.725784
   I ( 12)  3.082624  4.409463  4.949306  4.409463  3.082624  2.125991
             Cl(  7)   Br(  8)   I (  9)   Br( 10)   Cl( 11)
   Br(  8)  3.182947
   I (  9)  5.783430  3.464451
   Br( 10)  6.441629  5.762029  3.464451
   Cl( 11)  5.443124  6.441629  5.783430  3.182947
   I ( 12)  3.362276  5.903948  7.077391  5.903948  3.362276

 A cutoff of  1.0D-11 yielded   6740 shell pairs
 There are     58618 function pairs (     65005 Cartesian)
 Smallest overlap matrix eigenvalue = 4.43E-07

 Q-Chem warning in module stvman/mkSTV.C, line 318:

 Overlap eigenvalue is smaller than square root of threshold
 Use THRESH >= 12 to get rid of this warning

 Linear dependence detected in AO basis
 Tighter screening thresholds may be required for diffuse basis sets
 Use S2THRESH > 14 and THRESH = 14 in case of SCF convergence issues
 Number of orthogonalized atomic orbitals = 411
 Maximum deviation from orthogonality = 6.432E-10
 Guess from superposition of atomic densities
 Warning:  Energy on first SCF cycle will be non-variational
 SAD guess density has 246.000000 electrons

 -----------------------------------------------------------------------
  General SCF calculation program by
  Eric Jon Sundstrom, Paul Horn, Yuezhi Mao, Dmitri Zuev, Alec White,
  David Stuck, Shaama M.S., Shane Yost, Joonho Lee, David Small,
  Daniel Levine, Susi Lehtola, Hugh Burton, Evgeny Epifanovsky,
  Bang C. Huynh
 -----------------------------------------------------------------------
 Exchange:     0.2000 Hartree-Fock + 0.0800 Slater + 0.7200 B88
 Correlation:  0.1900 VWN1RPA + 0.8100 LYP
 Using SG-1 standard quadrature grid
 using 4 threads for integral computing
 -------------------------------------------------------
 OpenMP Integral computing Module                
 Release: version 2.0, May 2017, Q-Chem Inc. Pleasanton 
 -------------------------------------------------------
 A restricted SCF calculation will be
 performed using DIIS
 SCF converges when DIIS error is below 1.0e-08
 ---------------------------------------
  Cycle       Energy         DIIS error
 ---------------------------------------
    1  -20138.7396580185      2.78e-02  
    2  -20136.3752073391      1.78e-03  
    3  -20136.3168454552      2.32e-03  
    4  -20136.3961752011      8.09e-04  
    5  -20136.4118124547      1.28e-04  
    6  -20136.4121876805      5.71e-05  
    7  -20136.4122372005      2.67e-05  
    8  -20136.4122536403      5.68e-06  
    9  -20136.4122525307      2.11e-06  
   10  -20136.4122526296      5.46e-07  
   11  -20136.4122527879      1.28e-07  
   12  -20136.4122527332      3.76e-08  
   13  -20136.4122528110      1.57e-08  
   14  -20136.4122526343      2.53e-09  Convergence criterion met
 ---------------------------------------
 SCF time:   CPU 185.02s  wall 50.00s 
 SCF   energy in the final basis set =   -20136.4122526343
 Total energy in the final basis set =   -20136.4122526343

 Q-Chem warning in module /home/taweetham/qchem52/libsym/oriorb.F, line  198:

 OriOrb: Failure to resolve orbital degeneracies.


 Q-Chem warning in module /home/taweetham/qchem52/libsym/oriorb.F, line  198:

 OriOrb: Failure to resolve orbital degeneracies.


 --------------------------------------------------------------
             Orbital Energies (a.u.) and Symmetries
 --------------------------------------------------------------

 Alpha MOs, Restricted
 -- Occupied --                  
*******-1165.89 -482.86 -482.86 -176.32 -176.32 -165.73 -165.72
  1 A1    2 A1    1 B1    3 A1    4 A1    5 A1    6 A1    7 A1                 
-165.72 -165.72 -165.72 -165.72 -101.58 -101.58  -62.51  -62.51
  1 B2    2 B1    2 B2    3 B1    4 B1    8 A1    5 B1    9 A1                 
-56.330 -56.330 -56.326 -56.326 -56.326 -56.326 -35.818 -35.817
  6 B1   10 A1    3 B2    1 A2    7 B1   11 A1   12 A1   13 A1                 
-31.311 -31.311 -31.305 -31.304 -31.304 -31.304 -22.962 -22.961
 14 A1   15 A1    4 B2    8 B1    5 B2    9 B1   16 A1   17 A1                 
-22.960 -22.960 -22.960 -22.959 -22.955 -22.955 -22.955 -22.955
  6 B2   10 B1    7 B2   11 B1   18 A1    2 A2    3 A2   19 A1                 
-10.289 -10.289 -10.282 -10.282 -10.274 -10.272  -9.498  -9.498
 12 B1   20 A1   21 A1   13 B1   22 A1   23 A1   14 B1   24 A1                 
 -8.719  -8.719  -7.263  -7.263  -7.252  -7.252  -7.251  -7.251
 15 B1   25 A1   26 A1   16 B1    8 B2    4 A2   17 B1   27 A1                 
 -6.551  -6.551  -6.537  -6.537  -6.536  -6.536  -6.367  -6.367
 18 B1   28 A1    9 B2    5 A2   19 B1   29 A1   30 A1   31 A1                 
 -4.780  -4.779  -4.765  -4.764  -4.764  -4.763  -2.661  -2.661
 32 A1   33 A1   10 B2   11 B2   20 B1   21 B1   22 B1   34 A1                 
 -2.658  -2.658  -2.657  -2.657  -2.646  -2.646  -2.646  -2.646
 12 B2    6 A2   35 A1   23 B1   24 B1   36 A1   13 B2    7 A2                 
 -2.046  -2.045  -2.041  -2.041  -2.040  -2.040  -2.027  -2.027
 37 A1   38 A1   14 B2   15 B2   25 B1   26 B1    8 A2   39 A1                 
 -2.026  -2.026  -0.957  -0.917  -0.880  -0.844  -0.828  -0.780
  9 A2   40 A1   41 A1   27 B1   42 A1   28 B1   43 A1   44 A1                 
 -0.742  -0.712  -0.659  -0.630  -0.609  -0.555  -0.516  -0.472
 29 B1   45 A1   46 A1   30 B1   47 A1   31 B1   48 A1   49 A1                 
 -0.467  -0.466  -0.417  -0.416  -0.406  -0.389  -0.383  -0.357
 32 B1   16 B2   50 A1   33 B1   10 A2   51 A1   17 B2   52 A1                 
 -0.357  -0.345  -0.332  -0.331  -0.311  -0.309  -0.292  -0.278
 34 B1   11 A2   18 B2   35 B1   53 A1   19 B2   20 B2   36 B1                 
 -0.268  -0.261  -0.260
 12 A2   37 B1   21 B2                                                         
 -- Virtual --                   
 -0.103  -0.072  -0.068  -0.066  -0.032  -0.017  -0.006   0.011
 54 A1   22 B2   13 A2   55 A1   38 B1   56 A1   57 A1   58 A1                 
  0.014   0.026   0.030   0.043   0.047   0.057   0.058   0.062
 39 B1   40 B1   59 A1   23 B2   60 A1   14 A2   61 A1   24 B2                 
  0.062   0.070   0.078   0.079   0.083   0.084   0.095   0.098
 41 B1   42 B1   43 B1   62 A1   25 B2   15 A2   44 B1   63 A1                 
  0.098   0.111   0.117   0.119   0.132   0.139   0.145   0.151
 26 B2   64 A1   65 A1   45 B1   27 B2   28 B2   16 A2   66 A1                 
  0.155   0.160   0.172   0.174   0.186   0.186   0.191   0.194
 46 B1   67 A1   47 B1   17 A2   48 B1   68 A1   49 B1   69 A1                 
  0.197   0.203   0.206   0.212   0.218   0.226   0.236   0.244
 50 B1   29 B2   70 A1   51 B1   71 A1   72 A1   73 A1   52 B1                 
  0.253   0.254   0.268   0.276   0.277   0.283   0.285   0.298
 53 B1   30 B2   74 A1   54 B1   75 A1   55 B1   31 B2   76 A1                 
  0.350   0.365   0.373   0.380   0.382   0.396   0.410   0.410
 56 B1   57 B1   77 A1   18 A2   32 B2   78 A1   33 B2   58 B1                 
  0.413   0.421   0.427   0.427   0.428   0.437   0.441   0.454
 59 B1   19 A2   20 A2   79 A1   60 B1   80 A1   61 B1   34 B2                 
  0.456   0.473   0.481   0.482   0.497   0.507   0.510   0.511
 21 A2   62 B1   35 B2   81 A1   63 B1   82 A1   36 B2   83 A1                 
  0.512   0.521   0.527   0.542   0.553   0.554   0.564   0.564
 84 A1   22 A2   85 A1   86 A1   23 A2   37 B2   64 B1   38 B2                 
  0.575   0.579   0.602   0.603   0.617   0.637   0.640   0.674
 87 A1   24 A2   39 B2   88 A1   65 B1   89 A1   40 B2   66 B1                 
  0.685   0.694   0.716   0.718   0.734   0.744   0.762   0.772
 25 A2   90 A1   41 B2   91 A1   67 B1   92 A1   68 B1   93 A1                 
  0.786   0.807   0.824   0.827   0.830   0.835   0.843   0.849
 69 B1   94 A1   70 B1   26 A2   95 A1   71 B1   27 A2   42 B2                 
  0.852   0.866   0.893   0.910   0.921   0.932   0.941   0.941
 72 B1   96 A1   97 A1   98 A1   73 B1   74 B1   28 A2   99 A1                 
  0.948   0.954   0.998   1.037   1.076   1.078   1.104   1.127
100 A1   43 B2   75 B1   76 B1   77 B1  101 A1  102 A1   44 B2                 
  1.166   1.183   1.203   1.221   1.238   1.238   1.254   1.283
103 A1   78 B1   45 B2  104 A1   29 A2   46 B2   79 B1   30 A2                 
  1.341   1.356   1.371   1.410   1.412   1.443   1.464   1.472
105 A1   47 B2   48 B2   80 B1  106 A1   81 B1  107 A1   82 B1                 
  1.486   1.505   1.552   1.592   1.609   1.723   1.729   1.750
108 A1   83 B1  109 A1  110 A1   84 B1   49 B2   31 A2  111 A1                 
  1.768   1.814   1.820   1.841   1.845   1.906   2.004   2.007
 85 B1  112 A1   86 B1   32 A2   50 B2   51 B2   33 A2  113 A1                 
  2.024   2.087   2.111   2.153   2.185   2.198   2.223   2.248
 52 B2   87 B1  114 A1   88 B1  115 A1   89 B1  116 A1   34 A2                 
  2.250   2.258   2.282   2.290   2.294   2.310   2.423   2.458
 35 A2   53 B2  117 A1   90 B1  118 A1   91 B1   92 B1  119 A1                 
  2.482   2.546   2.572   2.576   2.709   2.722   2.783   2.817
 93 B1  120 A1   54 B2   94 B1   55 B2   36 A2  121 A1   56 B2                 
  2.831   2.944   3.020   3.028   3.037   3.058   3.161   3.201
 37 A2  122 A1   95 B1  123 A1   57 B2   96 B1  124 A1   97 B1                 
  3.384   3.440   3.625   3.803   3.847   3.948   3.962   3.987
125 A1   98 B1  126 A1  127 A1   99 B1   38 A2   39 A2  128 A1                 
  3.988   3.991   4.003   4.022   4.031   4.054   4.063   4.065
 40 A2   58 B2   59 B2   60 B2  129 A1  130 A1   41 A2  100 B1                 
  4.099   4.121   4.161   4.231   4.257   4.269   4.289   4.397
 61 B2  101 B1  102 B1  131 A1  103 B1  132 A1  133 A1  134 A1                 
  4.406   4.466   4.538   4.791   6.015   6.032   6.115   6.144
104 B1  135 A1  136 A1  105 B1   62 B2   63 B2  106 B1  137 A1                 
  6.153   6.157   6.725   6.774   7.547   7.561   7.672   7.705
107 B1  138 A1  139 A1  108 B1   42 A2   64 B2  140 A1  109 B1                 
  7.740   7.746   9.748   9.787  23.180  23.758  23.760  23.909
141 A1  110 B1  142 A1  111 B1  143 A1  144 A1  112 B1  113 B1                 
 23.918  23.990  25.812  25.821  26.156  26.246  26.617  26.626
145 A1  146 A1   43 A2   65 B2  147 A1  114 B1  115 B1  148 A1                 
 27.890  27.930  28.351  28.364  28.415  28.424  28.429  28.457
149 A1  150 A1   66 B2   67 B2  151 A1  152 A1  116 B1  117 B1                 
 28.523  28.528  28.546  28.550  28.556  28.560  28.611  28.623
 44 A2   45 A2  153 A1   68 B2   69 B2  154 A1  118 B1  119 B1                 
 28.715  28.732  47.979  48.025 127.890 127.900 127.950 127.968
155 A1  156 A1  157 A1  120 B1   70 B2   71 B2  121 B1  158 A1                 
127.970 127.972 151.680 151.712 215.737 215.784 289.743 289.757
159 A1  122 B1  160 A1  161 A1  162 A1  123 B1   46 A2   72 B2                 
289.868 289.906 289.964 289.9681020.7901020.8481901.8441901.878
163 A1  124 B1  164 A1  125 B1  165 A1  126 B1  166 A1  167 A1                 

 Beta MOs, Restricted
 -- Occupied --                  
*******-1165.89 -482.86 -482.86 -176.32 -176.32 -165.73 -165.72
  1 A1    2 A1    1 B1    3 A1    4 A1    5 A1    6 A1    7 A1                 
-165.72 -165.72 -165.72 -165.72 -101.58 -101.58  -62.51  -62.51
  1 B2    2 B1    2 B2    3 B1    4 B1    8 A1    5 B1    9 A1                 
-56.330 -56.330 -56.326 -56.326 -56.326 -56.326 -35.818 -35.817
  6 B1   10 A1    3 B2    1 A2    7 B1   11 A1   12 A1   13 A1                 
-31.311 -31.311 -31.305 -31.304 -31.304 -31.304 -22.962 -22.961
 14 A1   15 A1    4 B2    8 B1    5 B2    9 B1   16 A1   17 A1                 
-22.960 -22.960 -22.960 -22.959 -22.955 -22.955 -22.955 -22.955
  6 B2   10 B1    7 B2   11 B1   18 A1    2 A2    3 A2   19 A1                 
-10.289 -10.289 -10.282 -10.282 -10.274 -10.272  -9.498  -9.498
 12 B1   20 A1   21 A1   13 B1   22 A1   23 A1   14 B1   24 A1                 
 -8.719  -8.719  -7.263  -7.263  -7.252  -7.252  -7.251  -7.251
 15 B1   25 A1   26 A1   16 B1    8 B2    4 A2   17 B1   27 A1                 
 -6.551  -6.551  -6.537  -6.537  -6.536  -6.536  -6.367  -6.367
 18 B1   28 A1    9 B2    5 A2   19 B1   29 A1   30 A1   31 A1                 
 -4.780  -4.779  -4.765  -4.764  -4.764  -4.763  -2.661  -2.661
 32 A1   33 A1   10 B2   11 B2   20 B1   21 B1   22 B1   34 A1                 
 -2.658  -2.658  -2.657  -2.657  -2.646  -2.646  -2.646  -2.646
 12 B2    6 A2   35 A1   23 B1   24 B1   36 A1   13 B2    7 A2                 
 -2.046  -2.045  -2.041  -2.041  -2.040  -2.040  -2.027  -2.027
 37 A1   38 A1   14 B2   15 B2   25 B1   26 B1    8 A2   39 A1                 
 -2.026  -2.026  -0.957  -0.917  -0.880  -0.844  -0.828  -0.780
  9 A2   40 A1   41 A1   27 B1   42 A1   28 B1   43 A1   44 A1                 
 -0.742  -0.712  -0.659  -0.630  -0.609  -0.555  -0.516  -0.472
 29 B1   45 A1   46 A1   30 B1   47 A1   31 B1   48 A1   49 A1                 
 -0.467  -0.466  -0.417  -0.416  -0.406  -0.389  -0.383  -0.357
 32 B1   16 B2   50 A1   33 B1   10 A2   51 A1   17 B2   52 A1                 
 -0.357  -0.345  -0.332  -0.331  -0.311  -0.309  -0.292  -0.278
 34 B1   11 A2   18 B2   35 B1   53 A1   19 B2   20 B2   36 B1                 
 -0.268  -0.261  -0.260
 12 A2   37 B1   21 B2                                                         
 -- Virtual --                   
 -0.103  -0.072  -0.068  -0.066  -0.032  -0.017  -0.006   0.011
 54 A1   22 B2   13 A2   55 A1   38 B1   56 A1   57 A1   58 A1                 
  0.014   0.026   0.030   0.043   0.047   0.057   0.058   0.062
 39 B1   40 B1   59 A1   23 B2   60 A1   14 A2   61 A1   24 B2                 
  0.062   0.070   0.078   0.079   0.083   0.084   0.095   0.098
 41 B1   42 B1   43 B1   62 A1   25 B2   15 A2   44 B1   63 A1                 
  0.098   0.111   0.117   0.119   0.132   0.139   0.145   0.151
 26 B2   64 A1   65 A1   45 B1   27 B2   28 B2   16 A2   66 A1                 
  0.155   0.160   0.172   0.174   0.186   0.186   0.191   0.194
 46 B1   67 A1   47 B1   17 A2   48 B1   68 A1   49 B1   69 A1                 
  0.197   0.203   0.206   0.212   0.218   0.226   0.236   0.244
 50 B1   29 B2   70 A1   51 B1   71 A1   72 A1   73 A1   52 B1                 
  0.253   0.254   0.268   0.276   0.277   0.283   0.285   0.298
 53 B1   30 B2   74 A1   54 B1   75 A1   55 B1   31 B2   76 A1                 
  0.350   0.365   0.373   0.380   0.382   0.396   0.410   0.410
 56 B1   57 B1   77 A1   18 A2   32 B2   78 A1   33 B2   58 B1                 
  0.413   0.421   0.427   0.427   0.428   0.437   0.441   0.454
 59 B1   19 A2   20 A2   79 A1   60 B1   80 A1   61 B1   34 B2                 
  0.456   0.473   0.481   0.482   0.497   0.507   0.510   0.511
 21 A2   62 B1   35 B2   81 A1   63 B1   82 A1   36 B2   83 A1                 
  0.512   0.521   0.527   0.542   0.553   0.554   0.564   0.564
 84 A1   22 A2   85 A1   86 A1   23 A2   37 B2   64 B1   38 B2                 
  0.575   0.579   0.602   0.603   0.617   0.637   0.640   0.674
 87 A1   24 A2   39 B2   88 A1   65 B1   89 A1   40 B2   66 B1                 
  0.685   0.694   0.716   0.718   0.734   0.744   0.762   0.772
 25 A2   90 A1   41 B2   91 A1   67 B1   92 A1   68 B1   93 A1                 
  0.786   0.807   0.824   0.827   0.830   0.835   0.843   0.849
 69 B1   94 A1   70 B1   26 A2   95 A1   71 B1   27 A2   42 B2                 
  0.852   0.866   0.893   0.910   0.921   0.932   0.941   0.941
 72 B1   96 A1   97 A1   98 A1   73 B1   74 B1   28 A2   99 A1                 
  0.948   0.954   0.998   1.037   1.076   1.078   1.104   1.127
100 A1   43 B2   75 B1   76 B1   77 B1  101 A1  102 A1   44 B2                 
  1.166   1.183   1.203   1.221   1.238   1.238   1.254   1.283
103 A1   78 B1   45 B2  104 A1   29 A2   46 B2   79 B1   30 A2                 
  1.341   1.356   1.371   1.410   1.412   1.443   1.464   1.472
105 A1   47 B2   48 B2   80 B1  106 A1   81 B1  107 A1   82 B1                 
  1.486   1.505   1.552   1.592   1.609   1.723   1.729   1.750
108 A1   83 B1  109 A1  110 A1   84 B1   49 B2   31 A2  111 A1                 
  1.768   1.814   1.820   1.841   1.845   1.906   2.004   2.007
 85 B1  112 A1   86 B1   32 A2   50 B2   51 B2   33 A2  113 A1                 
  2.024   2.087   2.111   2.153   2.185   2.198   2.223   2.248
 52 B2   87 B1  114 A1   88 B1  115 A1   89 B1  116 A1   34 A2                 
  2.250   2.258   2.282   2.290   2.294   2.310   2.423   2.458
 35 A2   53 B2  117 A1   90 B1  118 A1   91 B1   92 B1  119 A1                 
  2.482   2.546   2.572   2.576   2.709   2.722   2.783   2.817
 93 B1  120 A1   54 B2   94 B1   55 B2   36 A2  121 A1   56 B2                 
  2.831   2.944   3.020   3.028   3.037   3.058   3.161   3.201
 37 A2  122 A1   95 B1  123 A1   57 B2   96 B1  124 A1   97 B1                 
  3.384   3.440   3.625   3.803   3.847   3.948   3.962   3.987
125 A1   98 B1  126 A1  127 A1   99 B1   38 A2   39 A2  128 A1                 
  3.988   3.991   4.003   4.022   4.031   4.054   4.063   4.065
 40 A2   58 B2   59 B2   60 B2  129 A1  130 A1   41 A2  100 B1                 
  4.099   4.121   4.161   4.231   4.257   4.269   4.289   4.397
 61 B2  101 B1  102 B1  131 A1  103 B1  132 A1  133 A1  134 A1                 
  4.406   4.466   4.538   4.791   6.015   6.032   6.115   6.144
104 B1  135 A1  136 A1  105 B1   62 B2   63 B2  106 B1  137 A1                 
  6.153   6.157   6.725   6.774   7.547   7.561   7.672   7.705
107 B1  138 A1  139 A1  108 B1   42 A2   64 B2  140 A1  109 B1                 
  7.740   7.746   9.748   9.787  23.180  23.758  23.760  23.909
141 A1  110 B1  142 A1  111 B1  143 A1  144 A1  112 B1  113 B1                 
 23.918  23.990  25.812  25.821  26.156  26.246  26.617  26.626
145 A1  146 A1   43 A2   65 B2  147 A1  114 B1  115 B1  148 A1                 
 27.890  27.930  28.351  28.364  28.415  28.424  28.429  28.457
149 A1  150 A1   66 B2   67 B2  151 A1  152 A1  116 B1  117 B1                 
 28.523  28.528  28.546  28.550  28.556  28.560  28.611  28.623
 44 A2   45 A2  153 A1   68 B2   69 B2  154 A1  118 B1  119 B1                 
 28.715  28.732  47.979  48.025 127.890 127.900 127.950 127.968
155 A1  156 A1  157 A1  120 B1   70 B2   71 B2  121 B1  158 A1                 
127.970 127.972 151.680 151.712 215.737 215.784 289.743 289.757
159 A1  122 B1  160 A1  161 A1  162 A1  123 B1   46 A2   72 B2                 
289.868 289.906 289.964 289.9681020.7901020.8481901.8441901.878
163 A1  124 B1  164 A1  125 B1  165 A1  126 B1  166 A1  167 A1                 
 --------------------------------------------------------------

          Ground-State Mulliken Net Atomic Charges

     Atom                 Charge (a.u.)
  ----------------------------------------
      1 C                     0.144259
      2 C                    -0.445400
      3 C                    -0.895326
      4 C                    -0.445243
      5 C                     0.144247
      6 C                     0.611319
      7 Cl                    0.565141
      8 Br                   -0.237543
      9 I                     0.110126
     10 Br                   -0.237544
     11 Cl                    0.565142
     12 I                     0.120822
  ----------------------------------------
  Sum of atomic charges =     0.000000

 -----------------------------------------------------------------
                    Cartesian Multipole Moments
 -----------------------------------------------------------------
    Charge (ESU x 10^10)
                -0.0000
    Dipole Moment (Debye)
         X      -0.0000      Y       0.0000      Z      -0.1794
       Tot       0.1794
    Quadrupole Moments (Debye-Ang)
        XX    -150.3063     XY       0.0000     YY    -153.9840
        XZ       0.0000     YZ      -0.0000     ZZ    -143.8929
    Octopole Moments (Debye-Ang^2)
       XXX       0.0000    XXY       0.0000    XYY      -0.0000
       YYY       0.0000    XXZ     -25.1723    XYZ       0.0000
       YYZ     -17.1680    XZZ      -0.0000    YZZ      -0.0000
       ZZZ     -47.0073
    Hexadecapole Moments (Debye-Ang^3)
      XXXX   -3135.2943   XXXY       0.0000   XXYY    -598.1170
      XYYY       0.0000   YYYY    -195.7245   XXXZ      -0.0000
      XXYZ      -0.0000   XYYZ       0.0000   YYYZ      -0.0000
      XXZZ   -1436.9653   XYZZ       0.0000   YYZZ    -981.7010
      XZZZ       0.0000   YZZZ      -0.0000   ZZZZ   -5116.2652
 -----------------------------------------------------------------
 Calculating MO derivatives via CPSCF
    1     0    39    0.0253440  
    2     0    39    0.0069234  
    3     0    39    0.0013564  
    4     0    39    0.0002247  
    5    18    21    0.0000335  
    6    38     1    0.0000020  
    7    39     0    0.0000001  Converged
 Time for AOints: 327.8 s (CPU) 82.3 s (wall)
 ------------------------------------------------------------------------------
                     AOints        : Timing summary (seconds)
 ------------------------------------------------------------------------------
     job step          cpu (% of tot)      sys (% of tot)     wall (% of tot)
 ------------------------------------------------------------------------------
  AOints            0.3278E+03 ( 8.5)   0.1200E-04 ( 4.7)   0.8234E+02 ( 8.3)
 ------------------------------------------------------------------------------
   Grand Totals     0.3874E+04          0.2540E-03          0.9887E+03
 ------------------------------------------------------------------------------
 Polarizability Matrix (a.u.)
            1           2           3
    1-226.3733926   0.0000000  -0.0000002
    2   0.0000000-109.0394223  -0.0000000
    3  -0.0000002  -0.0000000-268.1021731
 Calculating analytic Hessian of the SCF energy

 Direct stationary perturbation theory relativistic correction:

 rels  =     229.096036185414
 relv  =    -770.519989504565
 rel2e =     110.982284773019
 E_rel =    -430.441668546132

 Hessian of the SCF Energy
            1           2           3           4           5           6
    1   0.5186348  -0.0000000   0.0384938  -0.0892069   0.0000000   0.0284587
    2  -0.0000000   0.1038867   0.0000000  -0.0000000  -0.0484749  -0.0000000
    3   0.0384938   0.0000000   0.5549929  -0.0310573  -0.0000000  -0.2818011
    4  -0.0892069  -0.0000000  -0.0310573   0.4982141  -0.0000000  -0.0449504
    5   0.0000000  -0.0484749  -0.0000000  -0.0000000   0.0939429   0.0000000
    6   0.0284587  -0.0000000  -0.2818011  -0.0449504   0.0000000   0.5468572
    7   0.0280956   0.0000000   0.0766120  -0.2335494   0.0000000   0.0628280
    8   0.0000000   0.0003326  -0.0000000   0.0000000  -0.0429969   0.0000000
    9   0.0211697  -0.0000000  -0.0264888   0.1082794  -0.0000000  -0.1409475
   10  -0.0163020  -0.0000000  -0.0282072  -0.0555574   0.0000000   0.0261656
   11  -0.0000000   0.0053736   0.0000000  -0.0000000  -0.0011321  -0.0000000
   12  -0.0284321   0.0000000  -0.0512879  -0.0261670  -0.0000000   0.0578811
   13  -0.0553853   0.0000000  -0.0268164  -0.0163012  -0.0000000   0.0284310
   14  -0.0000000  -0.0033133  -0.0000000   0.0000000   0.0053736   0.0000000
   15   0.0268184  -0.0000000   0.0601623   0.0281999  -0.0000000  -0.0512871
   16  -0.2364895   0.0000000  -0.0616587   0.0275454  -0.0000000  -0.0765775
   17  -0.0000000  -0.0446611  -0.0000000   0.0000000   0.0018833  -0.0000000
   18  -0.1129939  -0.0000000  -0.1442396  -0.0207526  -0.0000000  -0.0270565
   19  -0.1310818   0.0000000   0.0536739  -0.0172599  -0.0000000   0.0133201
   20  -0.0000000  -0.0232568  -0.0000000  -0.0000000   0.0032465  -0.0000000
   21   0.0526804  -0.0000000  -0.0683865   0.0325696   0.0000000  -0.0222401
   22  -0.0166964   0.0000000  -0.0119349  -0.1120266  -0.0000000  -0.0475883
   23  -0.0000000   0.0025715  -0.0000000  -0.0000000  -0.0183348   0.0000000
   24  -0.0271340   0.0000000  -0.0179225  -0.0456160   0.0000000  -0.0571350
   25  -0.0018104  -0.0000000   0.0002033  -0.0002519  -0.0000000   0.0142285
   26  -0.0000000   0.0027497  -0.0000000   0.0000000   0.0012940  -0.0000000
   27   0.0024717  -0.0000000   0.0028598   0.0037946   0.0000000  -0.0271957
   28  -0.0003511   0.0000000   0.0000585   0.0003785  -0.0000000  -0.0036513
   29   0.0000000  -0.0008718   0.0000000   0.0000000   0.0035554  -0.0000000
   30   0.0000128   0.0000000  -0.0001217  -0.0015091  -0.0000000  -0.0001156
   31   0.0005969  -0.0000000   0.0044065  -0.0001741  -0.0000000  -0.0005313
   32   0.0000000   0.0044150   0.0000000   0.0000000  -0.0011215  -0.0000000
   33   0.0015488   0.0000000  -0.0006260  -0.0001953  -0.0000000   0.0000717
   34  -0.0000028   0.0000000  -0.0137737  -0.0018149   0.0000000  -0.0001329
   35   0.0000000   0.0012488   0.0000000  -0.0000000   0.0027644   0.0000000
   36  -0.0030935   0.0000000  -0.0271341  -0.0025946  -0.0000000   0.0029668
            7           8           9          10          11          12
    1   0.0280956   0.0000000   0.0211697  -0.0163020  -0.0000000  -0.0284321
    2   0.0000000   0.0003326  -0.0000000  -0.0000000   0.0053736   0.0000000
    3   0.0766120  -0.0000000  -0.0264888  -0.0282072   0.0000000  -0.0512879
    4  -0.2335494   0.0000000   0.1082794  -0.0555574  -0.0000000  -0.0261670
    5   0.0000000  -0.0429969  -0.0000000   0.0000000  -0.0011321  -0.0000000
    6   0.0628280   0.0000000  -0.1409475   0.0261656  -0.0000000   0.0578811
    7   0.5694942   0.0000000   0.0000005  -0.2335455   0.0000000  -0.0628273
    8   0.0000000   0.0932809   0.0000000   0.0000000  -0.0429968  -0.0000000
    9   0.0000005   0.0000000   0.4103666  -0.1082790   0.0000000  -0.1409453
   10  -0.2335455   0.0000000  -0.1082790   0.4982151   0.0000000   0.0449557
   11   0.0000000  -0.0429968   0.0000000   0.0000000   0.0939428   0.0000000
   12  -0.0628273  -0.0000000  -0.1409453   0.0449557   0.0000000   0.5468591
   13   0.0280958  -0.0000000  -0.0211699  -0.0892052  -0.0000000  -0.0284555
   14  -0.0000000   0.0003325  -0.0000000  -0.0000000  -0.0484748  -0.0000000
   15  -0.0766130  -0.0000000  -0.0264862   0.0310605  -0.0000000  -0.2818007
   16  -0.0637708  -0.0000000   0.0000006   0.0275456   0.0000000   0.0765730
   17  -0.0000000   0.0044941  -0.0000000  -0.0000000   0.0018832  -0.0000000
   18  -0.0000011   0.0000000   0.0001422   0.0207518  -0.0000000  -0.0270564
   19   0.0021244  -0.0000000  -0.0002534  -0.0001743  -0.0000000   0.0005311
   20   0.0000000   0.0037596  -0.0000000  -0.0000000  -0.0011215   0.0000000
   21  -0.0032164  -0.0000000  -0.0026714   0.0001954  -0.0000000   0.0000715
   22  -0.0338308  -0.0000000  -0.0139753   0.0003783   0.0000000   0.0036510
   23   0.0000000   0.0012361  -0.0000000  -0.0000000   0.0035553  -0.0000000
   24   0.0001000  -0.0000000   0.0019819   0.0015091  -0.0000000  -0.0001160
   25  -0.0309667   0.0000000  -0.0000003  -0.0002516   0.0000000  -0.0142288
   26  -0.0000000  -0.0216962   0.0000000  -0.0000000   0.0012940   0.0000000
   27  -0.0000003  -0.0000000  -0.0734352  -0.0037947   0.0000000  -0.0271961
   28  -0.0338304  -0.0000000   0.0139754  -0.1120266   0.0000000   0.0475893
   29  -0.0000000   0.0012361  -0.0000000  -0.0000000  -0.0183348   0.0000000
   30  -0.0001000  -0.0000000   0.0019817   0.0456162   0.0000000  -0.0571348
   31   0.0021246  -0.0000000   0.0002536  -0.0172600   0.0000000  -0.0133203
   32  -0.0000000   0.0037596  -0.0000000   0.0000000   0.0032465  -0.0000000
   33   0.0032164   0.0000000  -0.0026713  -0.0325696   0.0000000  -0.0222406
   34  -0.0004414   0.0000000  -0.0000000  -0.0018150  -0.0000000   0.0001334
   35   0.0000000  -0.0007417  -0.0000000   0.0000000   0.0027644   0.0000000
   36   0.0000001  -0.0000000  -0.0008309   0.0025945  -0.0000000   0.0029663
           13          14          15          16          17          18
    1  -0.0553853  -0.0000000   0.0268184  -0.2364895  -0.0000000  -0.1129939
    2   0.0000000  -0.0033133  -0.0000000   0.0000000  -0.0446611  -0.0000000
    3  -0.0268164  -0.0000000   0.0601623  -0.0616587  -0.0000000  -0.1442396
    4  -0.0163012   0.0000000   0.0281999   0.0275454   0.0000000  -0.0207526
    5  -0.0000000   0.0053736  -0.0000000  -0.0000000   0.0018833  -0.0000000
    6   0.0284310   0.0000000  -0.0512871  -0.0765775  -0.0000000  -0.0270565
    7   0.0280958  -0.0000000  -0.0766130  -0.0637708  -0.0000000  -0.0000011
    8  -0.0000000   0.0003325  -0.0000000  -0.0000000   0.0044941   0.0000000
    9  -0.0211699  -0.0000000  -0.0264862   0.0000006  -0.0000000   0.0001422
   10  -0.0892052  -0.0000000   0.0310605   0.0275456  -0.0000000   0.0207518
   11  -0.0000000  -0.0484748  -0.0000000   0.0000000   0.0018832  -0.0000000
   12  -0.0284555  -0.0000000  -0.2818007   0.0765730  -0.0000000  -0.0270564
   13   0.5186338   0.0000000  -0.0384975  -0.2364916   0.0000000   0.1129949
   14   0.0000000   0.1038866   0.0000000   0.0000000  -0.0446610  -0.0000000
   15  -0.0384975   0.0000000   0.5549841   0.0616593   0.0000000  -0.1442419
   16  -0.2364916   0.0000000   0.0616593   0.5904885   0.0000000   0.0000011
   17   0.0000000  -0.0446610   0.0000000   0.0000000   0.0926037   0.0000000
   18   0.1129949  -0.0000000  -0.1442419   0.0000011   0.0000000   0.4179954
   19   0.0005968   0.0000000  -0.0044063  -0.0412129   0.0000000   0.0180247
   20  -0.0000000   0.0044150   0.0000000   0.0000000   0.0020527  -0.0000000
   21  -0.0015488   0.0000000  -0.0006258  -0.0012200  -0.0000000   0.0027012
   22  -0.0003513  -0.0000000  -0.0000586   0.0026640   0.0000000   0.0001306
   23  -0.0000000  -0.0008718   0.0000000   0.0000000   0.0032365  -0.0000000
   24  -0.0000129   0.0000000  -0.0001212   0.0029245   0.0000000  -0.0023875
   25  -0.0018103  -0.0000000  -0.0002028  -0.0003325   0.0000000   0.0000003
   26   0.0000000   0.0027497   0.0000000   0.0000000  -0.0007543  -0.0000000
   27  -0.0024718  -0.0000000   0.0028598   0.0000001  -0.0000000  -0.0008178
   28  -0.0166968  -0.0000000   0.0119349   0.0026636   0.0000000  -0.0001308
   29   0.0000000   0.0025715  -0.0000000  -0.0000000   0.0032365  -0.0000000
   30   0.0271343  -0.0000000  -0.0179228  -0.0029243   0.0000000  -0.0023871
   31  -0.1310819   0.0000000  -0.0536738  -0.0412131  -0.0000000  -0.0180248
   32   0.0000000  -0.0232568   0.0000000  -0.0000000   0.0020527  -0.0000000
   33  -0.0526802  -0.0000000  -0.0683859   0.0012201  -0.0000000   0.0027013
   34  -0.0000030  -0.0000000   0.0137738  -0.0313940  -0.0000000   0.0000002
   35  -0.0000000   0.0012488  -0.0000000  -0.0000000  -0.0213664   0.0000000
   36   0.0030937   0.0000000  -0.0271342  -0.0000000  -0.0000000  -0.0753554
           19          20          21          22          23          24
    1  -0.1310818  -0.0000000   0.0526804  -0.0166964  -0.0000000  -0.0271340
    2   0.0000000  -0.0232568  -0.0000000   0.0000000   0.0025715   0.0000000
    3   0.0536739  -0.0000000  -0.0683865  -0.0119349  -0.0000000  -0.0179225
    4  -0.0172599  -0.0000000   0.0325696  -0.1120266  -0.0000000  -0.0456160
    5  -0.0000000   0.0032465   0.0000000  -0.0000000  -0.0183348   0.0000000
    6   0.0133201  -0.0000000  -0.0222401  -0.0475883   0.0000000  -0.0571350
    7   0.0021244   0.0000000  -0.0032164  -0.0338308   0.0000000   0.0001000
    8  -0.0000000   0.0037596  -0.0000000  -0.0000000   0.0012361  -0.0000000
    9  -0.0002534  -0.0000000  -0.0026714  -0.0139753  -0.0000000   0.0019819
   10  -0.0001743  -0.0000000   0.0001954   0.0003783  -0.0000000   0.0015091
   11  -0.0000000  -0.0011215  -0.0000000   0.0000000   0.0035553  -0.0000000
   12   0.0005311   0.0000000   0.0000715   0.0036510  -0.0000000  -0.0001160
   13   0.0005968  -0.0000000  -0.0015488  -0.0003513  -0.0000000  -0.0000129
   14   0.0000000   0.0044150   0.0000000  -0.0000000  -0.0008718   0.0000000
   15  -0.0044063   0.0000000  -0.0006258  -0.0000586   0.0000000  -0.0001212
   16  -0.0412129   0.0000000  -0.0012200   0.0026640   0.0000000   0.0029245
   17   0.0000000   0.0020527  -0.0000000   0.0000000   0.0032365   0.0000000
   18   0.0180247  -0.0000000   0.0027012   0.0001306  -0.0000000  -0.0023875
   19   0.1941948   0.0000000  -0.0735852   0.0021289   0.0000000  -0.0053249
   20   0.0000000   0.0105807   0.0000000  -0.0000000  -0.0000712   0.0000000
   21  -0.0735852   0.0000000   0.1075751   0.0035168   0.0000000  -0.0123355
   22   0.0021289  -0.0000000   0.0035168   0.1681533  -0.0000000   0.0641813
   23   0.0000000  -0.0000712   0.0000000  -0.0000000   0.0081723   0.0000000
   24  -0.0053249   0.0000000  -0.0123355   0.0641813   0.0000000   0.0921128
   25  -0.0001733  -0.0000000   0.0009337  -0.0082902  -0.0000000   0.0104715
   26   0.0000000   0.0001333   0.0000000  -0.0000000   0.0003207  -0.0000000
   27   0.0001082  -0.0000000  -0.0006628   0.0032134   0.0000000  -0.0034730
   28  -0.0010497  -0.0000000   0.0007004  -0.0009230  -0.0000000   0.0003981
   29  -0.0000000  -0.0001278  -0.0000000   0.0000000   0.0001917  -0.0000000
   30   0.0006521  -0.0000000  -0.0002626  -0.0003981  -0.0000000   0.0002339
   31  -0.0014974   0.0000000  -0.0003049  -0.0010497   0.0000000  -0.0006521
   32  -0.0000000   0.0001477  -0.0000000   0.0000000  -0.0001278  -0.0000000
   33   0.0003049  -0.0000000   0.0004347  -0.0007004  -0.0000000  -0.0002626
   34  -0.0065957  -0.0000000  -0.0107208  -0.0001568  -0.0000000  -0.0008444
   35  -0.0000000   0.0002416  -0.0000000  -0.0000000   0.0001216  -0.0000000
   36  -0.0030453  -0.0000000  -0.0035978  -0.0000372   0.0000000  -0.0005750
           25          26          27          28          29          30
    1  -0.0018104  -0.0000000   0.0024717  -0.0003511   0.0000000   0.0000128
    2  -0.0000000   0.0027497  -0.0000000   0.0000000  -0.0008718   0.0000000
    3   0.0002033  -0.0000000   0.0028598   0.0000585   0.0000000  -0.0001217
    4  -0.0002519   0.0000000   0.0037946   0.0003785   0.0000000  -0.0015091
    5  -0.0000000   0.0012940   0.0000000  -0.0000000   0.0035554  -0.0000000
    6   0.0142285  -0.0000000  -0.0271957  -0.0036513  -0.0000000  -0.0001156
    7  -0.0309667  -0.0000000  -0.0000003  -0.0338304  -0.0000000  -0.0001000
    8   0.0000000  -0.0216962  -0.0000000  -0.0000000   0.0012361  -0.0000000
    9  -0.0000003   0.0000000  -0.0734352   0.0139754  -0.0000000   0.0019817
   10  -0.0002516  -0.0000000  -0.0037947  -0.1120266  -0.0000000   0.0456162
   11   0.0000000   0.0012940   0.0000000   0.0000000  -0.0183348   0.0000000
   12  -0.0142288   0.0000000  -0.0271961   0.0475893   0.0000000  -0.0571348
   13  -0.0018103   0.0000000  -0.0024718  -0.0166968   0.0000000   0.0271343
   14  -0.0000000   0.0027497  -0.0000000  -0.0000000   0.0025715  -0.0000000
   15  -0.0002028   0.0000000   0.0028598   0.0119349  -0.0000000  -0.0179228
   16  -0.0003325   0.0000000   0.0000001   0.0026636  -0.0000000  -0.0029243
   17   0.0000000  -0.0007543  -0.0000000   0.0000000   0.0032365   0.0000000
   18   0.0000003  -0.0000000  -0.0008178  -0.0001308  -0.0000000  -0.0023871
   19  -0.0001733   0.0000000   0.0001082  -0.0010497  -0.0000000   0.0006521
   20  -0.0000000   0.0001333  -0.0000000  -0.0000000  -0.0001278  -0.0000000
   21   0.0009337   0.0000000  -0.0006628   0.0007004  -0.0000000  -0.0002626
   22  -0.0082902  -0.0000000   0.0032134  -0.0009230   0.0000000  -0.0003981
   23  -0.0000000   0.0003207   0.0000000  -0.0000000   0.0001917  -0.0000000
   24   0.0104715  -0.0000000  -0.0034730   0.0003981  -0.0000000   0.0002339
   25   0.0523567   0.0000000  -0.0000000  -0.0082902   0.0000000  -0.0104715
   26   0.0000000   0.0135103  -0.0000000   0.0000000   0.0003207   0.0000000
   27  -0.0000000  -0.0000000   0.1315901  -0.0032134   0.0000000  -0.0034730
   28  -0.0082902   0.0000000  -0.0032134   0.1681533   0.0000000  -0.0641813
   29   0.0000000   0.0003207   0.0000000   0.0000000   0.0081723   0.0000000
   30  -0.0104715   0.0000000  -0.0034730  -0.0641813   0.0000000   0.0921128
   31  -0.0001733   0.0000000  -0.0001082   0.0021289  -0.0000000   0.0053250
   32   0.0000000   0.0001333   0.0000000   0.0000000  -0.0000712   0.0000000
   33  -0.0009337   0.0000000  -0.0006628  -0.0035168   0.0000000  -0.0123356
   34  -0.0000058  -0.0000000  -0.0000000  -0.0001568  -0.0000000   0.0008444
   35   0.0000000  -0.0000553  -0.0000000   0.0000000   0.0001216  -0.0000000
   36   0.0000000   0.0000000  -0.0003933   0.0000372  -0.0000000  -0.0005750
           31          32          33          34          35          36
    1   0.0005969   0.0000000   0.0015488  -0.0000028   0.0000000  -0.0030935
    2  -0.0000000   0.0044150   0.0000000   0.0000000   0.0012488   0.0000000
    3   0.0044065   0.0000000  -0.0006260  -0.0137737   0.0000000  -0.0271341
    4  -0.0001741   0.0000000  -0.0001953  -0.0018149  -0.0000000  -0.0025946
    5  -0.0000000  -0.0011215  -0.0000000   0.0000000   0.0027644  -0.0000000
    6  -0.0005313  -0.0000000   0.0000717  -0.0001329   0.0000000   0.0029668
    7   0.0021246  -0.0000000   0.0032164  -0.0004414   0.0000000   0.0000001
    8  -0.0000000   0.0037596   0.0000000   0.0000000  -0.0007417  -0.0000000
    9   0.0002536  -0.0000000  -0.0026713  -0.0000000  -0.0000000  -0.0008309
   10  -0.0172600   0.0000000  -0.0325696  -0.0018150   0.0000000   0.0025945
   11   0.0000000   0.0032465   0.0000000  -0.0000000   0.0027644  -0.0000000
   12  -0.0133203  -0.0000000  -0.0222406   0.0001334   0.0000000   0.0029663
   13  -0.1310819   0.0000000  -0.0526802  -0.0000030  -0.0000000   0.0030937
   14   0.0000000  -0.0232568  -0.0000000  -0.0000000   0.0012488   0.0000000
   15  -0.0536738   0.0000000  -0.0683859   0.0137738  -0.0000000  -0.0271342
   16  -0.0412131  -0.0000000   0.0012201  -0.0313940  -0.0000000  -0.0000000
   17  -0.0000000   0.0020527  -0.0000000  -0.0000000  -0.0213664  -0.0000000
   18  -0.0180248  -0.0000000   0.0027013   0.0000002   0.0000000  -0.0753554
   19  -0.0014974  -0.0000000   0.0003049  -0.0065957  -0.0000000  -0.0030453
   20   0.0000000   0.0001477  -0.0000000  -0.0000000   0.0002416  -0.0000000
   21  -0.0003049  -0.0000000   0.0004347  -0.0107208  -0.0000000  -0.0035978
   22  -0.0010497   0.0000000  -0.0007004  -0.0001568  -0.0000000  -0.0000372
   23   0.0000000  -0.0001278  -0.0000000  -0.0000000   0.0001216   0.0000000
   24  -0.0006521  -0.0000000  -0.0002626  -0.0008444  -0.0000000  -0.0005750
   25  -0.0001733   0.0000000  -0.0009337  -0.0000058   0.0000000   0.0000000
   26   0.0000000   0.0001333   0.0000000  -0.0000000  -0.0000553   0.0000000
   27  -0.0001082   0.0000000  -0.0006628  -0.0000000  -0.0000000  -0.0003933
   28   0.0021289   0.0000000  -0.0035168  -0.0001568   0.0000000   0.0000372
   29  -0.0000000  -0.0000712   0.0000000  -0.0000000   0.0001216  -0.0000000
   30   0.0053250   0.0000000  -0.0123356   0.0008444  -0.0000000  -0.0005750
   31   0.1941948  -0.0000000   0.0735853  -0.0065957   0.0000000   0.0030453
   32  -0.0000000   0.0105807   0.0000000   0.0000000   0.0002416   0.0000000
   33   0.0735853   0.0000000   0.1075751   0.0107208  -0.0000000  -0.0035978
   34  -0.0065957   0.0000000   0.0107208   0.0489819  -0.0000000   0.0000000
   35   0.0000000   0.0002416  -0.0000000  -0.0000000   0.0134106   0.0000000
   36   0.0030453   0.0000000  -0.0035978   0.0000000   0.0000000   0.1332609
 **********************************************************************
 **                                                                  **
 **                       VIBRATIONAL ANALYSIS                       **
 **                       --------------------                       **
 **                                                                  **
 **        VIBRATIONAL FREQUENCIES (CM**-1) AND NORMAL MODES         **
 **     FORCE CONSTANTS (mDYN/ANGSTROM) AND REDUCED MASSES (AMU)     **
 **                  INFRARED INTENSITIES (KM/MOL)                   **
 **                                                                  **
 **********************************************************************


 Mode:                 1                      2                      3
 Frequency:        41.06                  45.30                  61.71
 Force Cnst:      0.0881                 0.0486                 0.0889
 Red. Mass:      88.7412                40.1563                39.6242
 IR Active:          YES                    NO                     YES
 IR Intens:        0.001                  0.000                  0.014
 Raman Active:       YES                    YES                    YES
               X      Y      Z        X      Y      Z        X      Y      Z
 C         -0.000 -0.074  0.000    0.000  0.176 -0.000    0.000  0.219  0.000
 C         -0.000 -0.103  0.000    0.000  0.008 -0.000    0.000  0.074  0.000
 C         -0.000  0.057 -0.000    0.000  0.000  0.000   -0.000  0.023  0.000
 C         -0.000 -0.103  0.000    0.000 -0.008  0.000    0.000  0.074 -0.000
 C          0.000 -0.074 -0.000    0.000 -0.176  0.000   -0.000  0.219 -0.000
 C          0.000  0.042 -0.000   -0.000  0.000 -0.000   -0.000  0.143 -0.000
 Cl         0.000 -0.210  0.000    0.000  0.627 -0.000   -0.000  0.615  0.000
 Br        -0.000 -0.518  0.000    0.000 -0.274 -0.000    0.000 -0.180  0.000
 I          0.000  0.514 -0.000   -0.000  0.000  0.000    0.000  0.038  0.000
 Br         0.000 -0.518  0.000    0.000  0.274 -0.000    0.000 -0.180 -0.000
 Cl        -0.000 -0.210  0.000    0.000 -0.627  0.000   -0.000  0.615 -0.000
 I         -0.000  0.271 -0.000    0.000  0.000 -0.000   -0.000 -0.224 -0.000
 TransDip  -0.000  0.001 -0.000    0.000 -0.000  0.000    0.000 -0.004  0.000

 Mode:                 4                      5                      6
 Frequency:       130.92                 134.14                 140.87
 Force Cnst:      0.5375                 0.9144                 0.9612
 Red. Mass:      53.2269                86.2570                82.2085
 IR Active:          YES                    YES                    YES
 IR Intens:        1.001                  0.012                  0.105
 Raman Active:       YES                    YES                    YES
               X      Y      Z        X      Y      Z        X      Y      Z
 C         -0.276  0.000 -0.005    0.065 -0.000  0.053   -0.011 -0.000  0.095
 C         -0.284  0.000 -0.039   -0.040 -0.000  0.056    0.024  0.000  0.078
 C         -0.241  0.000 -0.000   -0.060 -0.000  0.000   -0.000 -0.000  0.120
 C         -0.284 -0.000  0.039   -0.040  0.000 -0.056   -0.024  0.000  0.078
 C         -0.276 -0.000  0.005    0.065  0.000 -0.053    0.011 -0.000  0.095
 C         -0.248 -0.000 -0.000    0.080  0.000 -0.000   -0.000 -0.000  0.148
 Cl        -0.263  0.000  0.049    0.136  0.000  0.193   -0.091  0.000 -0.053
 Br        -0.269 -0.000 -0.190   -0.252  0.000  0.461    0.359 -0.000 -0.484
 I          0.273 -0.000  0.000    0.487  0.000  0.000    0.000  0.000  0.190
 Br        -0.269  0.000  0.190   -0.252  0.000 -0.461   -0.359 -0.000 -0.484
 Cl        -0.263  0.000 -0.049    0.136 -0.000 -0.193    0.091  0.000 -0.053
 I          0.359 -0.000 -0.000   -0.255  0.000 -0.000    0.000  0.000  0.384
 TransDip   0.032 -0.000  0.000    0.004  0.000  0.000    0.000  0.000 -0.010

 Mode:                 7                      8                      9
 Frequency:       149.83                 171.02                 210.61
 Force Cnst:      1.5077                 0.2349                 1.3638
 Red. Mass:     113.9926                13.6291                52.1863
 IR Active:          YES                    YES                    YES
 IR Intens:        0.009                  0.392                  0.058
 Raman Active:       YES                    YES                    YES
               X      Y      Z        X      Y      Z        X      Y      Z
 C         -0.070  0.000 -0.026    0.000  0.372 -0.000    0.013 -0.000  0.155
 C         -0.067 -0.000  0.046    0.000  0.421 -0.000    0.068 -0.000  0.166
 C         -0.000 -0.000  0.207    0.000  0.429 -0.000    0.000  0.000  0.103
 C          0.067 -0.000  0.046   -0.000  0.421  0.000   -0.068  0.000  0.166
 C          0.070 -0.000 -0.026    0.000  0.372  0.000   -0.013  0.000  0.155
 C          0.000  0.000 -0.159    0.000  0.374 -0.000   -0.000  0.000  0.083
 Cl        -0.066 -0.000 -0.024    0.000 -0.134  0.000    0.176  0.000  0.468
 Br         0.015  0.000 -0.120   -0.000 -0.048 -0.000    0.375  0.000  0.052
 I         -0.000  0.000  0.731   -0.000 -0.050  0.000    0.000 -0.000 -0.167
 Br        -0.015  0.000 -0.120   -0.000 -0.048 -0.000   -0.375  0.000  0.052
 Cl         0.066 -0.000 -0.024    0.000 -0.134  0.000   -0.176  0.000  0.468
 I          0.000  0.000 -0.578   -0.000 -0.041 -0.000    0.000 -0.000 -0.234
 TransDip  -0.000  0.000 -0.003   -0.000 -0.020 -0.000    0.000 -0.000 -0.008

 Mode:                10                     11                     12
 Frequency:       212.61                 226.38                 268.10
 Force Cnst:      1.0533                 1.3822                 1.3470
 Red. Mass:      39.5477                45.7777                31.8054
 IR Active:          YES                    YES                    YES
 IR Intens:        0.001                  0.000                  0.161
 Raman Active:       YES                    YES                    YES
               X      Y      Z        X      Y      Z        X      Y      Z
 C          0.044 -0.000  0.061   -0.039  0.000 -0.026    0.305 -0.000 -0.169
 C         -0.115 -0.000  0.037   -0.124 -0.000 -0.062    0.057  0.000 -0.156
 C         -0.117  0.000  0.000   -0.000 -0.000  0.015    0.094  0.000 -0.000
 C         -0.115  0.000 -0.037    0.124 -0.000 -0.062    0.057 -0.000  0.156
 C          0.044  0.000 -0.061    0.039  0.000 -0.026    0.305 -0.000  0.169
 C          0.103 -0.000  0.000   -0.000  0.000 -0.091    0.240 -0.000 -0.000
 Cl         0.322  0.000  0.550    0.268 -0.000  0.517    0.376  0.000 -0.342
 Br        -0.042 -0.000 -0.230   -0.280 -0.000 -0.238   -0.225 -0.000 -0.090
 I          0.006  0.000 -0.000   -0.000  0.000  0.003   -0.026 -0.000  0.000
 Br        -0.042  0.000  0.230    0.280  0.000 -0.238   -0.225 -0.000  0.090
 Cl         0.322 -0.000 -0.550   -0.268 -0.000  0.517    0.376  0.000  0.342
 I         -0.117  0.000 -0.000    0.000 -0.000  0.033   -0.002  0.000  0.000
 TransDip  -0.001  0.000 -0.000   -0.000 -0.000 -0.000   -0.013  0.000  0.000

 Mode:                13                     14                     15
 Frequency:       319.51                 322.21                 329.39
 Force Cnst:      1.6628                 0.7499                 0.7928
 Red. Mass:      27.6449                12.2605                12.4021
 IR Active:          YES                    YES                    NO 
 IR Intens:        0.000                  0.001                  0.000
 Raman Active:       YES                    YES                    YES
               X      Y      Z        X      Y      Z        X      Y      Z
 C          0.171  0.000 -0.255   -0.000  0.281  0.000   -0.000  0.459 -0.000
 C          0.087 -0.000 -0.218   -0.000 -0.272  0.000   -0.000  0.532 -0.000
 C          0.000 -0.000 -0.257    0.000 -0.553  0.000    0.000  0.000  0.000
 C         -0.087 -0.000 -0.218    0.000 -0.272  0.000    0.000 -0.532  0.000
 C         -0.171  0.000 -0.255    0.000  0.281  0.000   -0.000 -0.459  0.000
 C         -0.000  0.000 -0.152    0.000  0.618  0.000   -0.000 -0.000  0.000
 Cl         0.521 -0.000 -0.150   -0.000 -0.050  0.000   -0.000 -0.077  0.000
 Br         0.063  0.000  0.053   -0.000  0.017 -0.000    0.000 -0.031  0.000
 I         -0.000  0.000  0.087   -0.000  0.021 -0.000    0.000 -0.000 -0.000
 Br        -0.063  0.000  0.053    0.000  0.017 -0.000    0.000  0.031 -0.000
 Cl        -0.521 -0.000 -0.150    0.000 -0.050  0.000   -0.000  0.077 -0.000
 I         -0.000 -0.000  0.057    0.000 -0.022 -0.000   -0.000  0.000 -0.000
 TransDip  -0.000  0.000  0.001    0.000  0.001 -0.000   -0.000  0.000  0.000

 Mode:                16                     17                     18
 Frequency:       526.32                 555.85                 577.54
 Force Cnst:      2.4482                 2.1933                 2.4485
 Red. Mass:      15.0000                12.0486                12.4591
 IR Active:          YES                    YES                    YES
 IR Intens:       25.184                  1.576                  0.376
 Raman Active:       YES                    YES                    YES
               X      Y      Z        X      Y      Z        X      Y      Z
 C          0.109  0.000  0.350    0.000 -0.260  0.000   -0.161 -0.000 -0.339
 C          0.006  0.000  0.362   -0.000 -0.312  0.000    0.241  0.000 -0.351
 C          0.000 -0.000  0.386   -0.000  0.625  0.000    0.464  0.000 -0.000
 C         -0.006  0.000  0.362   -0.000 -0.312  0.000    0.241 -0.000  0.351
 C         -0.109  0.000  0.350    0.000 -0.260  0.000   -0.161  0.000  0.339
 C         -0.000 -0.000  0.468    0.000  0.528  0.000   -0.352  0.000  0.000
 Cl         0.157 -0.000 -0.142    0.000  0.019 -0.000    0.006  0.000  0.084
 Br        -0.047 -0.000 -0.044   -0.000  0.007 -0.000   -0.020  0.000  0.017
 I         -0.000  0.000 -0.038    0.000 -0.011 -0.000   -0.014  0.000  0.000
 Br         0.047 -0.000 -0.044    0.000  0.007 -0.000   -0.020  0.000 -0.017
 Cl        -0.157 -0.000 -0.142   -0.000  0.019 -0.000    0.006 -0.000 -0.084
 I          0.000  0.000 -0.044   -0.000 -0.010 -0.000    0.010 -0.000 -0.000
 TransDip   0.000  0.000  0.161   -0.000 -0.040  0.000    0.020 -0.000 -0.000

 Mode:                19                     20                     21
 Frequency:       587.72                 616.41                 635.34
 Force Cnst:      2.4589                 3.3002                 2.8584
 Red. Mass:      12.0826                14.7417                12.0184
 IR Active:          NO                     YES                    YES
 IR Intens:        0.000                 40.908                  0.002
 Raman Active:       YES                    YES                    YES
               X      Y      Z        X      Y      Z        X      Y      Z
 C          0.000 -0.529  0.000    0.308  0.000  0.160   -0.000  0.441 -0.000
 C         -0.000  0.468  0.000    0.406 -0.000  0.099   -0.000 -0.386 -0.000
 C         -0.000  0.000 -0.000    0.395  0.000 -0.000   -0.000  0.350  0.000
 C         -0.000 -0.468 -0.000    0.406  0.000 -0.099   -0.000 -0.386  0.000
 C          0.000  0.529 -0.000    0.308 -0.000 -0.160   -0.000  0.441  0.000
 C          0.000 -0.000  0.000    0.403 -0.000 -0.000   -0.000 -0.435 -0.000
 Cl        -0.000  0.037 -0.000   -0.185 -0.000  0.071    0.000 -0.017 -0.000
 Br         0.000 -0.012 -0.000   -0.074 -0.000 -0.036    0.000  0.005  0.000
 I          0.000  0.000  0.000   -0.006 -0.000  0.000   -0.000 -0.002 -0.000
 Br         0.000  0.012  0.000   -0.074 -0.000  0.036    0.000  0.005 -0.000
 Cl        -0.000 -0.037  0.000   -0.185  0.000 -0.071    0.000 -0.017  0.000
 I         -0.000  0.000 -0.000   -0.010  0.000  0.000    0.000  0.003  0.000
 TransDip  -0.000  0.000  0.000    0.205  0.000 -0.000   -0.000 -0.002 -0.000

 Mode:                22                     23                     24
 Frequency:       756.43                 838.08                1025.07
 Force Cnst:      4.1669                 5.3194                 7.5040
 Red. Mass:      12.3602                12.8539                12.1209
 IR Active:          YES                    YES                    YES
 IR Intens:        0.186                  1.854                  2.147
 Raman Active:       YES                    YES                    YES
               X      Y      Z        X      Y      Z        X      Y      Z
 C         -0.257 -0.000 -0.067    0.373  0.000 -0.300    0.290 -0.000 -0.223
 C         -0.291  0.000  0.080   -0.287 -0.000 -0.327   -0.351 -0.000 -0.270
 C          0.000  0.000  0.610   -0.182 -0.000  0.000   -0.000  0.000  0.356
 C          0.291  0.000  0.080   -0.287  0.000  0.327    0.351 -0.000 -0.269
 C          0.257 -0.000 -0.067    0.373  0.000  0.300   -0.290 -0.000 -0.223
 C         -0.000 -0.000 -0.541    0.311  0.000 -0.000   -0.000  0.000  0.459
 Cl         0.053  0.000 -0.043   -0.112  0.000  0.056   -0.034  0.000  0.022
 Br         0.017 -0.000  0.013    0.028  0.000  0.015    0.015  0.000  0.009
 I         -0.000 -0.000 -0.020   -0.002  0.000 -0.000   -0.000 -0.000 -0.003
 Br        -0.017 -0.000  0.013    0.028 -0.000 -0.015   -0.015 -0.000  0.009
 Cl        -0.053  0.000 -0.043   -0.112 -0.000 -0.056    0.034  0.000  0.022
 I          0.000  0.000  0.018    0.000 -0.000  0.000   -0.000  0.000 -0.005
 TransDip  -0.000  0.000  0.014    0.044  0.000  0.000   -0.000 -0.000  0.047

 Mode:                25                     26                     27
 Frequency:      1142.37                1230.36                1296.53
 Force Cnst:      9.3816                10.7031                11.9111
 Red. Mass:      12.2014                12.0004                12.0265
 IR Active:          YES                    YES                    YES
 IR Intens:        0.206                  1.235                103.669
 Raman Active:       YES                    YES                    YES
               X      Y      Z        X      Y      Z        X      Y      Z
 C          0.396 -0.000 -0.222   -0.177 -0.000 -0.375   -0.401 -0.000 -0.163
 C          0.385  0.000  0.141   -0.191  0.000  0.382    0.360 -0.000 -0.204
 C         -0.000  0.000  0.399    0.389 -0.000  0.000   -0.000  0.000  0.361
 C         -0.385  0.000  0.141   -0.191 -0.000 -0.382   -0.360 -0.000 -0.204
 C         -0.396 -0.000 -0.222   -0.177  0.000  0.375    0.401 -0.000 -0.163
 C         -0.000 -0.000 -0.292    0.374  0.000  0.000   -0.000  0.000  0.390
 Cl        -0.049  0.000  0.030   -0.003  0.000  0.000    0.021  0.000  0.002
 Br        -0.016 -0.000 -0.009   -0.001  0.000 -0.000   -0.006  0.000  0.002
 I         -0.000 -0.000 -0.005   -0.000  0.000  0.000    0.000  0.000 -0.002
 Br         0.016 -0.000 -0.009   -0.001  0.000  0.000    0.006  0.000  0.002
 Cl         0.049  0.000  0.030   -0.003 -0.000 -0.000   -0.021 -0.000  0.002
 I         -0.000  0.000  0.005   -0.000 -0.000  0.000    0.000 -0.000 -0.003
 TransDip  -0.000  0.000 -0.015    0.036  0.000  0.000    0.000 -0.000  0.326

 Mode:                28                     29                     30
 Frequency:      1306.90                1496.69                1503.25
 Force Cnst:     12.1169                15.8401                15.9780
 Red. Mass:      12.0408                12.0018                12.0008
 IR Active:          YES                    YES                    YES
 IR Intens:      196.494                  0.243                  0.097
 Raman Active:       YES                    YES                    YES
               X      Y      Z        X      Y      Z        X      Y      Z
 C         -0.232  0.000  0.338    0.121  0.000  0.465   -0.326 -0.000 -0.119
 C         -0.247 -0.000 -0.312    0.109 -0.000 -0.453    0.301 -0.000 -0.130
 C          0.435 -0.000  0.000    0.000 -0.000  0.217   -0.499 -0.000  0.000
 C         -0.247  0.000  0.312   -0.109 -0.000 -0.453    0.301  0.000  0.130
 C         -0.232 -0.000 -0.338   -0.121  0.000  0.465   -0.326  0.000  0.120
 C          0.395 -0.000  0.000   -0.000  0.000 -0.236    0.544  0.000 -0.000
 Cl         0.017 -0.000 -0.018   -0.002 -0.000 -0.005    0.002  0.000  0.002
 Br         0.006  0.000  0.006   -0.000  0.000  0.002   -0.000  0.000  0.001
 I         -0.003  0.000 -0.000    0.000  0.000  0.001    0.001  0.000  0.000
 Br         0.006 -0.000 -0.006    0.000  0.000  0.002   -0.000 -0.000 -0.001
 Cl         0.017 -0.000  0.018    0.002 -0.000 -0.005    0.002 -0.000 -0.002
 I         -0.003 -0.000 -0.000    0.000 -0.000 -0.001   -0.001 -0.000 -0.000
 TransDip  -0.449  0.000  0.000   -0.000 -0.000  0.016   -0.010  0.000  0.000

 STANDARD THERMODYNAMIC QUANTITIES AT   298.15 K  AND     1.00 ATM

   This Molecule has  0 Imaginary Frequencies
   Zero point vibrational energy:       24.100 kcal/mol

   Atom    1 Element C  Has Mass   12.00000
   Atom    2 Element C  Has Mass   12.00000
   Atom    3 Element C  Has Mass   12.00000
   Atom    4 Element C  Has Mass   12.00000
   Atom    5 Element C  Has Mass   12.00000
   Atom    6 Element C  Has Mass   12.00000
   Atom    7 Element Cl Has Mass   34.96885
   Atom    8 Element Br Has Mass   78.91830
   Atom    9 Element I  Has Mass  126.90440
   Atom   10 Element Br Has Mass   78.91830
   Atom   11 Element Cl Has Mass   34.96885
   Atom   12 Element I  Has Mass  126.90440
   Molecular Mass:   553.583100 amu
   Principal axes and moments of inertia in amu*Bohr^2:
                             1           2           3
    Eigenvalues --     6779.70928 13549.48519 20329.19447
          X              -0.00000     1.00000     0.00000
          Y               0.00000    -0.00000     1.00000
          Z               1.00000     0.00000    -0.00000
   Rotational Symmetry Number is   2
   The Molecule is an Asymmetric Top
   Translational Enthalpy:        0.889 kcal/mol
   Rotational Enthalpy:           0.889 kcal/mol
   Vibrational Enthalpy:         30.560 kcal/mol
   gas constant (RT):             0.592 kcal/mol
   Translational Entropy:        44.819  cal/mol.K
   Rotational Entropy:           34.500  cal/mol.K
   Vibrational Entropy:          43.359  cal/mol.K

   Total Enthalpy:               32.930 kcal/mol
   Total Entropy:               122.678  cal/mol.K

 ======================================================================

 STANDARD THERMODYNAMIC QUANTITIES FOR ANHARMONIC VIBRATION -- TOSH

   Zero point vibrational energy: ************ kcal/mol

   Vibrational Enthalpy:       Infinity kcal/mol
   Vibrational Entropy:             NaN  cal/mol.K

   Total Enthalpy:             Infinity kcal/mol
   Total Entropy:                   NaN  cal/mol.K

 ======================================================================

 STANDARD THERMODYNAMIC QUANTITIES FOR ANHARMONIC VIBRATION -- VPT2

   Zero point vibrational energy: ************ kcal/mol

   Vibrational Enthalpy:       Infinity kcal/mol
   Vibrational Entropy:             NaN  cal/mol.K

   Total Enthalpy:             Infinity kcal/mol
   Total Entropy:                   NaN  cal/mol.K

 ======================================================================

Archival summary:
1\1\garfield\FREQ\ProcedureUnspecified\BasisUnspecified\2r2l26\taweetha\SatNov3015:56:412019SatNov3015:56:412019\0\\#,FREQ,ProcedureUnspecified,BasisUnspecified,\\0,1\I\C,1,2.12808\C,2,1.40448,1,120.351\C,2,1.40448,1,120.351,3,180,0\C,3,1.40452,2,120.281,1,-180,0\C,5,1.40271,3,120.437,2,-0,0\C,6,1.40271,5,119.267,3,0,0\Cl,5,1.73924,3,119.594,2,180,0\Cl,7,1.73924,6,119.969,5,180,0\Br,3,1.90274,2,120.952,1,-0,0\Br,4,1.90274,2,120.952,1,0,0\I,6,2.12599,5,120.367,3,-180,0\\\@

 Total job time:  1297.70s(wall), 5016.80s(cpu) 
 Sat Nov 30 15:56:41 2019

        *************************************************************
        *                                                           *
        *  Thank you very much for using Q-Chem.  Have a nice day.  *
        *                                                           *
        *************************************************************
