# Supplementary material for: Geometric and energetic data from quantum chemical calculations of halobenzenes and xylenes
Source: Data Brief. 2020 Mar 5;30:105386. doi: 10.1016/j.dib.2020.105386 (PMC7114895; doi:10.1016/j.dib.2020.105386)
Supplement: Supplementary file 1 [file mmc1.zip › halobenzene/B3LYP/ClBrIBrIBr.out]

                  Welcome to Q-Chem
     A Quantum Leap Into The Future Of Chemistry


 Q-Chem 5.2 (devel), Q-Chem, Inc., Pleasanton, CA (2019)

 Yihan Shao,  Zhengting Gan,  E. Epifanovsky,  A. T. B. Gilbert,  M. Wormit,  
 J. Kussmann,  A. W. Lange,  A. Behn,  Jia Deng,  Xintian Feng,  D. Ghosh,  
 M. Goldey,  P. R. Horn,  L. D. Jacobson,  I. Kaliman,  T. Kus,  A. Landau,  
 Jie Liu,  E. I. Proynov,  R. M. Richard,  R. P. Steele,  E. J. Sundstrom,  
 H. L. Woodcock III,  P. M. Zimmerman,  D. Zuev,  B. Albrecht,  E. Alguire,  
 S. A. Baeppler,  D. Barton,  Z. Benda,  Y. A. Bernard,  E. J. Berquist,  
 K. B. Bravaya,  H. Burton,  D. Casanova,  Chun-Min Chang,  Yunqing Chen,  
 A. Chien,  K. D. Closser,  M. P. Coons,  S. Coriani,  S. Dasgupta,  
 A. L. Dempwolff,  M. Diedenhofen,  Hainam Do,  R. G. Edgar,  Po-Tung Fang,  
 S. Faraji,  S. Fatehi,  Qingguo Feng,  K. D. Fenk,  J. Fosso-Tande,  
 J. Gayvert,  Qinghui Ge,  A. Ghysels,  G. Gidofalvi,  J. Gomes,  
 J. Gonthier,  A. Gunina,  D. Hait,  M. W. D. Hanson-Heine,  
 P. H. P. Harbach,  A. W. Hauser,  M. F. Herbst,  J. E. Herr,  
 E. G. Hohenstein,  Z. C. Holden,  Kerwin Hui,  B. C. Huynh,  T.-C. Jagau,  
 Hyunjun Ji,  B. Kaduk,  K. Khistyaev,  Jaehoon Kim,  P. Klunzinger,  K. Koh,  
 D. Kosenkov,  L. Koulias,  T. Kowalczyk,  C. M. Krauter,  A. Kunitsa,  
 Ka Un Lao,  A. Laurent,  K. V. Lawler,  Joonho Lee,  D. Lefrancois,  
 S. Lehtola,  D. S. Levine,  Yi-Pei Li,  You-Sheng Lin,  Fenglai Liu,  
 E. Livshits,  A. Luenser,  P. Manohar,  E. Mansoor,  S. F. Manzer,  
 Shan-Ping Mao,  Yuezhi Mao,  N. Mardirossian,  A. V. Marenich,  
 T. Markovich,  L. A. Martinez-Martinez,  S. A. Maurer,  N. J. Mayhall,  
 S. C. McKenzie,  J.-M. Mewes,  P. Morgante,  A. F. Morrison,  
 J. W. Mullinax,  K. Nanda,  T. S. Nguyen-Beck,  R. Olivares-Amaya,  
 J. A. Parkhill,  Zheng Pei,  T. M. Perrine,  F. Plasser,  P. Pokhilko,  
 S. Prager,  A. Prociuk,  E. Ramos,  D. R. Rehn,  F. Rob,  M. Scheurer,  
 M. Schneider,  N. Sergueev,  S. M. Sharada,  S. Sharma,  D. W. Small,  
 T. Stauch,  T. Stein,  Yu-Chuan Su,  A. J. W. Thom,  A. Tkatchenko,  
 T. Tsuchimochi,  N. M. Tubman,  L. Vogt,  M. L. Vidal,  O. Vydrov,  
 M. A. Watson,  J. Wenzel,  M. de Wergifosse,  T. A. Wesolowski,  A. White,  
 J. Witte,  A. Yamada,  Jun Yang,  K. Yao,  S. Yeganeh,  S. R. Yost,  
 Zhi-Qiang You,  A. Zech,  Igor Ying Zhang,  Xing Zhang,  Yan Zhao,  
 Ying Zhu,  B. R. Brooks,  G. K. L. Chan,  C. J. Cramer,  M. S. Gordon,  
 W. J. Hehre,  A. Klamt,  M. W. Schmidt,  C. D. Sherrill,  D. G. Truhlar,  
 A. Aspuru-Guzik,  R. Baer,  A. T. Bell,  N. A. Besley,  Jeng-Da Chai,  
 A. E. DePrince, III,  R. A. DiStasio Jr.,  A. Dreuw,  B. D. Dunietz,  
 T. R. Furlani,  Chao-Ping Hsu,  Yousung Jung,  Jing Kong,  D. S. Lambrecht,  
 WanZhen Liang,  C. Ochsenfeld,  V. A. Rassolov,  L. V. Slipchenko,  
 J. E. Subotnik,  T. Van Voorhis,  J. M. Herbert,  A. I. Krylov,  
 P. M. W. Gill,  M. Head-Gordon

 Contributors to earlier versions of Q-Chem not listed above: 
 R. D. Adamson,  B. Austin,  J. Baker,  G. J. O. Beran,  K. Brandhorst,  
 S. T. Brown,  E. F. C. Byrd,  A. K. Chakraborty,  C.-L. Cheng,  
 Siu Hung Chien,  D. M. Chipman,  D. L. Crittenden,  H. Dachsel,  
 R. J. Doerksen,  A. D. Dutoi,  L. Fusti-Molnar,  W. A. Goddard III,  
 A. Golubeva-Zadorozhnaya,  S. R. Gwaltney,  G. Hawkins,  A. Heyden,  
 S. Hirata,  G. Kedziora,  F. J. Keil,  C. Kelley,  Jihan Kim,  R. A. King,  
 R. Z. Khaliullin,  P. P. Korambath,  W. Kurlancheek,  A. M. Lee,  M. S. Lee,  
 S. V. Levchenko,  Ching Yeh Lin,  D. Liotard,  R. C. Lochan,  I. Lotan,  
 P. E. Maslen,  N. Nair,  D. P. O'Neill,  D. Neuhauser,  E. Neuscamman,  
 C. M. Oana,  R. Olson,  B. Peters,  R. Peverati,  P. A. Pieniazek,  
 Y. M. Rhee,  J. Ritchie,  M. A. Rohrdanz,  E. Rosta,  N. J. Russ,  
 H. F. Schaefer III,  N. E. Schultz,  N. Shenvi,  A. C. Simmonett,  A. Sodt,  
 D. Stuck,  K. S. Thanthiriwatte,  V. Vanovschi,  Tao Wang,  A. Warshel,  
 C. F. Williams,  Q. Wu,  X. Xu,  W. Zhang

 Please cite Q-Chem as follows:
 Y. Shao et al., Mol. Phys. 113, 184-215 (2015)
 DOI: 10.1080/00268976.2014.952696

 Q-Chem 5.2.1 for Intel X86 EM64T Linux

 Parts of Q-Chem use Armadillo 8.300.2 (Tropical Shenanigans).
 http://arma.sourceforge.net/

 Q-Chem begins on Sat Nov 30 15:56:41 2019  

Host: 
0

     Scratch files written to /scratch/taweetham/qchem30176//
NAlpha2: 264
NElect   264
Mult     1

Checking the input file for inconsistencies... 	...done.

--------------------------------------------------------------
User input:
--------------------------------------------------------------
$MOLECULE
0 1
C   
C	1	CC
C	2	CC	1	120.0		
C	3	CC	2	120.0	1	0.0
C	4	CC	3	120.0	2	0.0	
C	5 	CC	4	120.0	3	0.0
Cl	1	CCl	2	120.0	3	180.0
Br	2	CBr	3	120.0	4	180.0
I	3	CI	4	120.0	5	180.0
Br	4	CBr	5	120.0	6	180.0
I	5	CI	6	120.0	1	180.0
Br	6	CBr	1	120.0	2	180.0

CC=1.39483
CH=1.08673
CF=1.33960
CCl=1.72090
CBr=1.89068
CI=2.07886
$END

$REM
   JOB_TYPE	OPTIMIZATION
   BASIS	6-311++G**
   METHOD	B3LYP
   MEM_TOTAL	64000
   SYM_IGNORE	TRUE
$END

--------------------------------------------------------------
 ----------------------------------------------------------------
             Standard Nuclear Orientation (Angstroms)
    I     Atom           X                Y                Z
 ----------------------------------------------------------------
    1      C       0.0000000000     0.0000000000     0.0000000000
    2      C       0.0000000000     0.0000000000     1.3948300000
    3      C       1.2079582140     0.0000000000     2.0922450000
    4      C       2.4159164279     0.0000000000     1.3948300000
    5      C       2.4159164279     0.0000000000    -0.0000000000
    6      C       1.2079582140     0.0000000000    -0.6974150000
    7      Cl     -1.4903431174    -0.0000000000    -0.8604500000
    8      Br     -1.6373769104    -0.0000000000     2.3401700000
    9      I       1.2079582140    -0.0000000000     4.1711050000
   10      Br      4.0532933383    -0.0000000000     2.3401700000
   11      I       4.2162619988    -0.0000000000    -1.0394300000
   12      Br      1.2079582140    -0.0000000000    -2.5880950000
 ----------------------------------------------------------------
 Nuclear Repulsion Energy =        3962.03723412 hartrees
 There are      132 alpha and      132 beta electrons
 Requested basis set is 6-311++G(d,p)
 There are 154 shells and 430 basis functions

 Total QAlloc Memory Limit  64000 MB
 Mega-Array Size       188 MB
 MEM_STATIC part       192 MB
 A cutoff of  1.0D-11 yielded   7161 shell pairs
 There are     62464 function pairs (     69487 Cartesian)
 Smallest overlap matrix eigenvalue = 4.49E-07

 Q-Chem warning in module stvman/mkSTV.C, line 318:

 Overlap eigenvalue is smaller than square root of threshold
 Use THRESH >= 12 to get rid of this warning

 Linear dependence detected in AO basis
 Tighter screening thresholds may be required for diffuse basis sets
 Use S2THRESH > 14 and THRESH = 14 in case of SCF convergence issues
 Number of orthogonalized atomic orbitals = 429
 Maximum deviation from orthogonality = 5.397E-10

 Scale SEOQF with 1.000000e-01/1.000000e-01/1.000000e-01

 Standard Electronic Orientation quadrupole field applied
 Nucleus-field energy     =    -0.0000001115 hartrees
 Guess from superposition of atomic densities
 Warning:  Energy on first SCF cycle will be non-variational
 SAD guess density has 264.000000 electrons

 -----------------------------------------------------------------------
  General SCF calculation program by
  Eric Jon Sundstrom, Paul Horn, Yuezhi Mao, Dmitri Zuev, Alec White,
  David Stuck, Shaama M.S., Shane Yost, Joonho Lee, David Small,
  Daniel Levine, Susi Lehtola, Hugh Burton, Evgeny Epifanovsky,
  Bang C. Huynh
 -----------------------------------------------------------------------
 Exchange:     0.2000 Hartree-Fock + 0.0800 Slater + 0.7200 B88
 Correlation:  0.1900 VWN1RPA + 0.8100 LYP
 Using SG-1 standard quadrature grid
 using 4 threads for integral computing
 -------------------------------------------------------
 OpenMP Integral computing Module                
 Release: version 2.0, May 2017, Q-Chem Inc. Pleasanton 
 -------------------------------------------------------
 A restricted SCF calculation will be
 performed using DIIS
 SCF converges when DIIS error is below 1.0e-08
 ---------------------------------------
  Cycle       Energy         DIIS error
 ---------------------------------------
    1  -22252.8195768648      2.83e-02  
    2  -22250.2819899579      1.95e-03  
    3  -22250.1883757806      2.72e-03  
    4  -22250.3130171602      8.70e-04  
    5  -22250.3328679065      1.35e-04  
    6  -22250.3330843717      7.73e-05  
    7  -22250.3332142251      2.45e-05  
    8  -22250.3332272474      5.65e-06  
    9  -22250.3332278832      1.84e-06  
   10  -22250.3332279480      4.84e-07  
   11  -22250.3332279517      1.14e-07  
   12  -22250.3332279518      4.16e-08  
   13  -22250.3332279549      1.77e-08  
   14  -22250.3332279604      2.87e-09  Convergence criterion met
 ---------------------------------------
 SCF time:   CPU 305.54s  wall 81.00s 
 SCF   energy in the final basis set =   -22250.3332279604
 Total energy in the final basis set =   -22250.3332279604

 --------------------------------------------------------------

                    Orbital Energies (a.u.)
 --------------------------------------------------------------

 Alpha MOs
 -- Occupied --
*****************-482.8565-482.8565-482.8558-176.3177-176.3177-165.7215
********-165.7194-165.7194-165.7191-165.7191-101.5814 -62.5095 -62.5095
-62.5089 -56.3302 -56.3302 -56.3295 -56.3261 -56.3261 -56.3257 -56.3257
-56.3255 -56.3251 -35.8143 -35.8143 -31.3077 -31.3077 -31.3017 -31.3017
-31.3011 -31.3010 -22.9581 -22.9581 -22.9568 -22.9568 -22.9564 -22.9564
-22.9522 -22.9522 -22.9522 -22.9522 -10.2846 -10.2780 -10.2780 -10.2778
-10.2668 -10.2667  -9.4967  -8.7185  -8.7185  -8.7180  -7.2616  -7.2516
 -7.2505  -6.5507  -6.5507  -6.5500  -6.5370  -6.5370  -6.5365  -6.5359
 -6.5359  -6.5355  -6.3641  -6.3641  -4.7770  -4.7770  -4.7621  -4.7620
 -4.7608  -4.7608  -2.6615  -2.6614  -2.6608  -2.6579  -2.6577  -2.6573
 -2.6570  -2.6570  -2.6565  -2.6461  -2.6460  -2.6460  -2.6459  -2.6457
 -2.6455  -2.0431  -2.0430  -2.0385  -2.0383  -2.0375  -2.0375  -2.0246
 -2.0246  -2.0244  -2.0244  -0.9579  -0.9018  -0.8706  -0.8471  -0.8061
 -0.7805  -0.7551  -0.6861  -0.6848  -0.6220  -0.6058  -0.5559  -0.5129
 -0.4736  -0.4668  -0.4393  -0.4378  -0.4023  -0.3985  -0.3870  -0.3815
 -0.3555  -0.3451  -0.3400  -0.3346  -0.3132  -0.3124  -0.3085  -0.2931
 -0.2752  -0.2632  -0.2591  -0.2496
 -- Virtual --
 -0.0997  -0.0690  -0.0663  -0.0516  -0.0361  -0.0129  -0.0027  -0.0018
  0.0169   0.0239   0.0270   0.0395   0.0445   0.0550   0.0569   0.0569
  0.0603   0.0670   0.0710   0.0715   0.0721   0.0939   0.0940   0.0972
  0.1015   0.1017   0.1166   0.1181   0.1257   0.1349   0.1426   0.1505
  0.1610   0.1613   0.1642   0.1700   0.1841   0.1874   0.1918   0.1977
  0.1995   0.2046   0.2079   0.2086   0.2228   0.2242   0.2393   0.2405
  0.2458   0.2521   0.2590   0.2681   0.2736   0.2888   0.2905   0.3051
  0.3271   0.3577   0.3733   0.3816   0.3840   0.3891   0.3984   0.4001
  0.4153   0.4185   0.4238   0.4283   0.4334   0.4390   0.4469   0.4522
  0.4583   0.4636   0.4745   0.4831   0.4876   0.4963   0.5103   0.5136
  0.5136   0.5259   0.5268   0.5283   0.5419   0.5457   0.5517   0.5545
  0.5578   0.5726   0.5902   0.6041   0.6059   0.6237   0.6256   0.6323
  0.6575   0.6852   0.6965   0.7045   0.7049   0.7223   0.7243   0.7353
  0.7610   0.7631   0.7682   0.7965   0.7967   0.8128   0.8286   0.8369
  0.8403   0.8433   0.8459   0.8639   0.8930   0.9183   0.9223   0.9429
  0.9555   0.9565   1.0075   1.0098   1.0277   1.0821   1.0854   1.1011
  1.1239   1.1735   1.1892   1.1900   1.2344   1.2413   1.2434   1.2727
  1.3502   1.3622   1.3712   1.3935   1.3987   1.4401   1.4756   1.4783
  1.4883   1.4940   1.5499   1.5785   1.6076   1.7229   1.7346   1.7572
  1.7627   1.8236   1.8255   1.8508   1.8519   1.9070   2.0053   2.0056
  2.0258   2.0371   2.0601   2.1217   2.1227   2.1867   2.1891   2.1980
  2.2222   2.2604   2.2648   2.2959   2.3038   2.3100   2.3136   2.3670
  2.4540   2.4895   2.5760   2.5786   2.7097   2.7231   2.8181   2.8229
  2.8331   2.9118   2.9649   3.0484   3.0504   3.0818   3.1503   3.2037
  3.3945   3.4337   3.6418   3.8100   3.8381   3.9440   3.9637   3.9689
  3.9906   3.9924   3.9925   4.0050   4.0163   4.0325   4.0560   4.0608
  4.0670   4.0719   4.0730   4.1098   4.1225   4.1675   4.2379   4.2526
  4.2691   4.2846   4.2968   4.3962   4.4041   4.4098   4.5103   4.5842
  4.8217   6.0179   6.0348   6.1255   6.1315   6.1417   6.1899   6.7229
  6.7731   6.7795   7.5473   7.5479   7.5685   7.6753   7.6778   7.7232
  7.7424   7.7574   7.7594   9.7778  23.1765  23.7796  23.7861  23.9470
 23.9570  24.0385  25.8239  26.2279  26.6563  27.9202  27.9467  28.3543
 28.3674  28.4165  28.4367  28.4424  28.4441  28.5265  28.5309  28.5498
 28.5559  28.5612  28.5619  28.6231  28.6289  28.7292  28.7350  47.9727
 48.0231  48.0284 127.8935 127.9035 127.9588 127.9615 127.9694 127.9888
151.7086 151.7306 215.7711 289.7441 289.7450 289.7657 289.8723 289.8768
289.9246 289.9691 289.9792 289.97971020.78111020.84581020.85241901.8739
********
 --------------------------------------------------------------

          Ground-State Mulliken Net Atomic Charges

     Atom                 Charge (a.u.)
  ----------------------------------------
      1 C                    -0.269392
      2 C                     0.262670
      3 C                    -0.246595
      4 C                     0.272676
      5 C                    -0.233634
      6 C                     0.264417
      7 Cl                    0.551678
      8 Br                   -0.253949
      9 I                     0.104851
     10 Br                   -0.303418
     11 I                     0.104300
     12 Br                   -0.253603
  ----------------------------------------
  Sum of atomic charges =     0.000000

 -----------------------------------------------------------------
                    Cartesian Multipole Moments
 -----------------------------------------------------------------
    Charge (ESU x 10^10)
                -0.0000
    Dipole Moment (Debye)
         X       0.3866      Y       0.0000      Z       0.2241
       Tot       0.4469
    Quadrupole Moments (Debye-Ang)
        XX    -152.3771     XY      -0.0000     YY    -159.4806
        XZ      -1.1335     YZ       0.0000     ZZ    -151.0653
    Octopole Moments (Debye-Ang^2)
       XXX    -692.8254    XXY      -0.0000    XYY    -245.1899
       YYY       0.0000    XXZ    -140.7298    XYZ       0.0000
       YYZ    -141.5621    XZZ    -230.9439    YZZ       0.0000
       ZZZ    -392.5717
    Hexadecapole Moments (Debye-Ang^3)
      XXXX   -6005.9828   XXXY      -0.0000   XXYY   -1116.6460
      XYYY      -0.0000   YYYY    -203.0200   XXXZ    -367.5606
      XXYZ       0.0000   XYYZ    -110.6210   YYYZ       0.0000
      XXZZ   -1896.8673   XYZZ       0.0000   YYZZ    -988.9646
      XZZZ    -304.5659   YZZZ      -0.0000   ZZZZ   -5229.7862
 -----------------------------------------------------------------
 Calculating analytic gradient of the SCF energy
 Gradient of SCF Energy
            1           2           3           4           5           6
    1   0.0020152   0.0012681  -0.0003826  -0.0003174  -0.0012775  -0.0005564
    2  -0.0000000   0.0000000  -0.0000000   0.0000000  -0.0000000   0.0000000
    3   0.0009879  -0.0013866  -0.0017879  -0.0000822  -0.0006193   0.0011154
            7           8           9          10          11          12
    1   0.0079880   0.0068617   0.0001889  -0.0055083  -0.0151391   0.0048594
    2   0.0000000  -0.0000000   0.0000000  -0.0000000   0.0000000   0.0000000
    3   0.0047195   0.0019265  -0.0168890  -0.0031227   0.0097289   0.0054095
 Max gradient component =       1.689E-02
 RMS gradient           =       4.872E-03
 Gradient time:  CPU 102.06 s  wall 25.63 s
 Geometry Optimization Parameters
   NAtoms,    NIC,     NZ,  NCons,   NDum,   NFix, NCnnct, MaxDiis
       12      78      12       0       0       0       0       0


** GEOMETRY OPTIMIZATION IN DELOCALIZED INTERNAL COORDINATES **
   Searching for a Minimum

   Optimization Cycle:   1

                       Coordinates (Angstroms)
     ATOM                X               Y               Z
      1  C         0.0000000000    0.0000000000    0.0000000000
      2  C         0.0000000000    0.0000000000    1.3948300000
      3  C         1.2079582140    0.0000000000    2.0922450000
      4  C         2.4159164279    0.0000000000    1.3948300000
      5  C         2.4159164279    0.0000000000    0.0000000000
      6  C         1.2079582140    0.0000000000   -0.6974150000
      7  Cl       -1.4903431174    0.0000000000   -0.8604500000
      8  Br       -1.6373769104    0.0000000000    2.3401700000
      9  I         1.2079582140    0.0000000000    4.1711050000
     10  Br        4.0532933383    0.0000000000    2.3401700000
     11  I         4.2162619988    0.0000000000   -1.0394300000
     12  Br        1.2079582140    0.0000000000   -2.5880950000
   Point Group: c1    Number of degrees of freedom:    30


   Energy is -22250.333227960


 Attempting to generate delocalized internal coordinates
 Initial Hessian constructed with Jon Baker's OPTIMIZE code

 21 Hessian modes will be used to form the next step
  Hessian Eigenvalues:
     0.124424    0.124424    0.201019    0.201019    0.201019    0.250000
     0.250000    0.250000    0.250000    0.250000    0.250000    0.250000
     0.250000    0.250000    0.334879    0.426727    0.426727    0.464882
     0.464882    0.464882    0.464882

 Minimum search - taking simple RFO step
 Searching for Lamda that Minimizes Along All modes
 Value Taken    Lamda =  -0.00879356
 Step Taken.  Stepsize is  0.217822

                             Maximum     Tolerance    Cnvgd?
         Gradient           0.036993      0.000300      NO
         Displacement       0.129589      0.001200      NO
         Energy change     *********      0.000001      NO


 New Cartesian Coordinates Obtained by Inverse Iteration

 Displacement from previous Coordinates is:  0.338918
 ----------------------------------------------------------------
             Standard Nuclear Orientation (Angstroms)
    I     Atom           X                Y                Z
 ----------------------------------------------------------------
    1      C       0.0005829654     0.0000000000     0.0013857326
    2      C      -0.0047165147     0.0000000000     1.4025992973
    3      C       1.2094126256     0.0000000000     2.1186310468
    4      C       2.4274119225     0.0000000000     1.4027689028
    5      C       2.4390790544     0.0000000000    -0.0094605081
    6      C       1.2122368271     0.0000000000    -0.7022966112
    7      Cl     -1.5009475207     0.0000000000    -0.8682546731
    8      Br     -1.6913868681     0.0000000000     2.2843339992
    9      I       1.2042652583     0.0000000000     4.2645719108
   10      Br      4.0785273645     0.0000000000     2.3562518115
   11      I       4.2937922997     0.0000000000    -1.0974274002
   12      Br      1.1372436071     0.0000000000    -2.6051435085
 ----------------------------------------------------------------
 Nuclear Repulsion Energy =        3893.48235914 hartrees
 There are      132 alpha and      132 beta electrons
 Applying Cartesian multipole field
    Component          Value
    ---------          -----
     (2,0,0)        1.00000E-11
     (0,2,0)        2.00000E-11
     (0,0,2)       -3.00000E-11
 Nucleus-field energy     =    -0.0000001149 hartrees
 Requested basis set is 6-311++G(d,p)
 There are 154 shells and 430 basis functions
 A cutoff of  1.0D-11 yielded   7108 shell pairs
 There are     61971 function pairs (     68897 Cartesian)
 Smallest overlap matrix eigenvalue = 5.18E-07

 Q-Chem warning in module stvman/mkSTV.C, line 318:

 Overlap eigenvalue is smaller than square root of threshold
 Use THRESH >= 12 to get rid of this warning

 Linear dependence detected in AO basis
 Tighter screening thresholds may be required for diffuse basis sets
 Use S2THRESH > 14 and THRESH = 14 in case of SCF convergence issues
 Number of orthogonalized atomic orbitals = 429
 Maximum deviation from orthogonality = 1.995E-10
 Guess MOs from SCF MO coefficient file

 -----------------------------------------------------------------------
  General SCF calculation program by
  Eric Jon Sundstrom, Paul Horn, Yuezhi Mao, Dmitri Zuev, Alec White,
  David Stuck, Shaama M.S., Shane Yost, Joonho Lee, David Small,
  Daniel Levine, Susi Lehtola, Hugh Burton, Evgeny Epifanovsky,
  Bang C. Huynh
 -----------------------------------------------------------------------
 Exchange:     0.2000 Hartree-Fock + 0.0800 Slater + 0.7200 B88
 Correlation:  0.1900 VWN1RPA + 0.8100 LYP
 Using SG-1 standard quadrature grid
 using 4 threads for integral computing
 -------------------------------------------------------
 OpenMP Integral computing Module                
 Release: version 2.0, May 2017, Q-Chem Inc. Pleasanton 
 -------------------------------------------------------
 A restricted SCF calculation will be
 performed using DIIS
 SCF converges when DIIS error is below 1.0e-08
 ---------------------------------------
  Cycle       Energy         DIIS error
 ---------------------------------------
    1  -22250.3316771545      5.75e-04  
    2  -22250.3338280746      2.93e-04  
    3  -22250.3306406937      4.57e-04  
    4  -22250.3359654837      4.01e-05  
    5  -22250.3359970864      1.21e-05  
    6  -22250.3360000068      4.47e-06  
    7  -22250.3360003358      2.30e-06  
    8  -22250.3360004586      4.77e-07  
    9  -22250.3360004642      1.04e-07  
   10  -22250.3360004642      5.52e-08  
   11  -22250.3360004654      1.88e-08  
   12  -22250.3360004671      8.53e-09  Convergence criterion met
 ---------------------------------------
 SCF time:   CPU 264.92s  wall 70.00s 
 SCF   energy in the final basis set =   -22250.3360004671
 Total energy in the final basis set =   -22250.3360004671

 --------------------------------------------------------------

                    Orbital Energies (a.u.)
 --------------------------------------------------------------

 Alpha MOs
 -- Occupied --
*****************-482.8569-482.8568-482.8563-176.3204-176.3203-165.7243
********-165.7220-165.7220-165.7218-165.7218-101.5817 -62.5098 -62.5096
-62.5092 -56.3305 -56.3304 -56.3299 -56.3264 -56.3262 -56.3260 -56.3258
-56.3258 -56.3254 -35.8168 -35.8167 -31.3104 -31.3103 -31.3040 -31.3039
-31.3035 -31.3034 -22.9608 -22.9607 -22.9594 -22.9593 -22.9590 -22.9589
-22.9545 -22.9545 -22.9544 -22.9544 -10.2873 -10.2848 -10.2829 -10.2828
-10.2750 -10.2750  -9.4968  -8.7187  -8.7185  -8.7181  -7.2618  -7.2517
 -7.2506  -6.5510  -6.5508  -6.5502  -6.5371  -6.5370  -6.5365  -6.5360
 -6.5359  -6.5356  -6.3661  -6.3660  -4.7792  -4.7792  -4.7637  -4.7637
 -4.7627  -4.7626  -2.6617  -2.6616  -2.6609  -2.6580  -2.6578  -2.6574
 -2.6572  -2.6570  -2.6566  -2.6461  -2.6461  -2.6460  -2.6459  -2.6457
 -2.6456  -2.0448  -2.0446  -2.0403  -2.0402  -2.0395  -2.0394  -2.0261
 -2.0260  -2.0260  -2.0258  -0.9525  -0.8961  -0.8651  -0.8431  -0.8036
 -0.7753  -0.7520  -0.6815  -0.6792  -0.6205  -0.6090  -0.5500  -0.5109
 -0.4719  -0.4620  -0.4370  -0.4354  -0.3994  -0.3952  -0.3851  -0.3769
 -0.3575  -0.3434  -0.3371  -0.3315  -0.3127  -0.3107  -0.3042  -0.2927
 -0.2791  -0.2651  -0.2615  -0.2554
 -- Virtual --
 -0.1098  -0.0726  -0.0690  -0.0643  -0.0434  -0.0204  -0.0096  -0.0028
  0.0151   0.0236   0.0262   0.0398   0.0442   0.0548   0.0565   0.0568
  0.0608   0.0645   0.0683   0.0706   0.0710   0.0937   0.0940   0.0977
  0.0998   0.1006   0.1155   0.1174   0.1260   0.1343   0.1421   0.1522
  0.1591   0.1610   0.1663   0.1691   0.1754   0.1813   0.1898   0.1957
  0.1975   0.2020   0.2053   0.2089   0.2171   0.2238   0.2380   0.2394
  0.2398   0.2475   0.2588   0.2709   0.2751   0.2836   0.2853   0.2981
  0.3296   0.3619   0.3691   0.3749   0.3860   0.3884   0.3989   0.4023
  0.4114   0.4123   0.4178   0.4255   0.4325   0.4352   0.4456   0.4518
  0.4608   0.4625   0.4737   0.4761   0.4791   0.4956   0.5090   0.5097
  0.5143   0.5225   0.5257   0.5259   0.5267   0.5436   0.5446   0.5550
  0.5580   0.5689   0.5853   0.5909   0.6020   0.6062   0.6134   0.6194
  0.6472   0.6825   0.6908   0.6948   0.7052   0.7092   0.7244   0.7292
  0.7445   0.7612   0.7618   0.7895   0.7909   0.8102   0.8247   0.8275
  0.8410   0.8423   0.8458   0.8587   0.8928   0.9121   0.9185   0.9397
  0.9437   0.9528   1.0003   1.0014   1.0093   1.0790   1.0813   1.0993
  1.1232   1.1716   1.1720   1.1818   1.2253   1.2362   1.2391   1.2651
  1.3335   1.3542   1.3638   1.3785   1.4081   1.4350   1.4529   1.4623
  1.4667   1.4732   1.5414   1.5678   1.5998   1.7174   1.7241   1.7432
  1.7535   1.8128   1.8138   1.8386   1.8433   1.8971   2.0035   2.0050
  2.0118   2.0319   2.0448   2.1116   2.1125   2.1717   2.1758   2.1952
  2.2098   2.2450   2.2591   2.2784   2.2832   2.2951   2.3113   2.3487
  2.4514   2.4809   2.5668   2.5724   2.7068   2.7175   2.7962   2.8196
  2.8264   2.9105   2.9529   3.0343   3.0370   3.0497   3.1308   3.1840
  3.3775   3.4111   3.6111   3.7924   3.8211   3.9465   3.9614   3.9768
  3.9864   3.9917   3.9926   4.0003   4.0068   4.0244   4.0411   4.0574
  4.0630   4.0689   4.0799   4.1020   4.1123   4.1490   4.2262   4.2496
  4.2641   4.2644   4.2787   4.3953   4.4041   4.4071   4.4766   4.5426
  4.7879   6.0119   6.0289   6.1157   6.1207   6.1272   6.1582   6.7090
  6.7678   6.7754   7.5466   7.5471   7.5650   7.6691   7.6771   7.7176
  7.7273   7.7449   7.7525   9.7708  23.1748  23.7446  23.7540  23.9014
 23.9048  23.9821  25.8237  26.2305  26.6395  27.8964  27.9189  28.3484
 28.3617  28.4037  28.4211  28.4319  28.4352  28.5241  28.5281  28.5459
 28.5489  28.5560  28.5564  28.6158  28.6166  28.7182  28.7246  47.9643
 48.0195  48.0260 127.8881 127.8982 127.9504 127.9539 127.9599 127.9721
151.6873 151.7059 215.7636 289.7431 289.7433 289.7617 289.8663 289.8726
289.9187 289.9545 289.9668 289.97321020.77081020.84121020.84941901.8516
********
 --------------------------------------------------------------

          Ground-State Mulliken Net Atomic Charges

     Atom                 Charge (a.u.)
  ----------------------------------------
      1 C                    -0.471100
      2 C                     0.238407
      3 C                    -0.129520
      4 C                     0.250137
      5 C                    -0.107178
      6 C                     0.238503
      7 Cl                    0.548795
      8 Br                   -0.252886
      9 I                     0.113105
     10 Br                   -0.287186
     11 I                     0.112678
     12 Br                   -0.253754
  ----------------------------------------
  Sum of atomic charges =     0.000000

 -----------------------------------------------------------------
                    Cartesian Multipole Moments
 -----------------------------------------------------------------
    Charge (ESU x 10^10)
                -0.0000
    Dipole Moment (Debye)
         X       0.3599      Y      -0.0000      Z       0.2132
       Tot       0.4183
    Quadrupole Moments (Debye-Ang)
        XX    -152.0678     XY      -0.0000     YY    -159.9894
        XZ      -1.0121     YZ       0.0000     ZZ    -150.8427
    Octopole Moments (Debye-Ang^2)
       XXX    -692.5468    XXY      -0.0000    XYY    -246.4689
       YYY      -0.0000    XXZ    -142.5236    XYZ       0.0000
       YYZ    -142.1037    XZZ    -230.4151    YZZ       0.0000
       ZZZ    -389.7037
    Hexadecapole Moments (Debye-Ang^3)
      XXXX   -6121.7002   XXXY      -0.0000   XXYY   -1143.5879
      XYYY      -0.0000   YYYY    -204.2682   XXXZ    -378.5073
      XXYZ       0.0000   XYYZ    -109.5814   YYYZ       0.0000
      XXZZ   -1944.8229   XYZZ       0.0000   YYZZ   -1016.6098
      XZZZ    -287.2721   YZZZ       0.0000   ZZZZ   -5348.3521
 -----------------------------------------------------------------
 Calculating analytic gradient of the SCF energy
 Gradient of SCF Energy
            1           2           3           4           5           6
    1  -0.0008038  -0.0026323   0.0000734   0.0018968   0.0027698  -0.0044640
    2  -0.0000000   0.0000000   0.0000000   0.0000000  -0.0000000   0.0000000
    3  -0.0004361  -0.0036938   0.0029512   0.0013430  -0.0018839  -0.0001169
            7           8           9          10          11          12
    1   0.0021055  -0.0021170   0.0013885   0.0007938   0.0043498  -0.0033605
    2   0.0000000  -0.0000000  -0.0000000  -0.0000000  -0.0000000   0.0000000
    3   0.0011672  -0.0029747   0.0046745   0.0008194  -0.0014245  -0.0004253
 Max gradient component =       4.675E-03
 RMS gradient           =       1.995E-03
 Gradient time:  CPU 99.12 s  wall 24.90 s
 Geometry Optimization Parameters
   NAtoms,    NIC,     NZ,  NCons,   NDum,   NFix, NCnnct, MaxDiis
       12      78      12       0       0       0       0       0

 Cartesian Hessian Update
 Hessian updated using BFGS update


** GEOMETRY OPTIMIZATION IN DELOCALIZED INTERNAL COORDINATES **
   Searching for a Minimum

   Optimization Cycle:   2

                       Coordinates (Angstroms)
     ATOM                X               Y               Z
      1  C         0.0005829654    0.0000000000    0.0013857326
      2  C        -0.0047165147    0.0000000000    1.4025992973
      3  C         1.2094126256    0.0000000000    2.1186310468
      4  C         2.4274119225    0.0000000000    1.4027689028
      5  C         2.4390790544    0.0000000000   -0.0094605081
      6  C         1.2122368271    0.0000000000   -0.7022966112
      7  Cl       -1.5009475207    0.0000000000   -0.8682546731
      8  Br       -1.6913868681    0.0000000000    2.2843339992
      9  I         1.2042652583    0.0000000000    4.2645719108
     10  Br        4.0785273645    0.0000000000    2.3562518115
     11  I         4.2937922997    0.0000000000   -1.0974274002
     12  Br        1.1372436071    0.0000000000   -2.6051435085
   Point Group: c1    Number of degrees of freedom:    30


   Energy is -22250.336000467

 Hessian updated using BFGS update

 11 Hessian modes will be used to form the next step
  Hessian Eigenvalues:
     0.124378    0.133424    0.199477    0.201054    0.246610    0.295469
     0.329102    0.426719    0.434685    0.459746    0.528609

 Minimum search - taking simple RFO step
 Searching for Lamda that Minimizes Along All modes
 Value Taken    Lamda =  -0.00106240
 Step Taken.  Stepsize is  0.053919

                             Maximum     Tolerance    Cnvgd?
         Gradient           0.017732      0.000300      NO
         Displacement       0.043723      0.001200      NO
         Energy change     -0.002773      0.000001      NO


 New Cartesian Coordinates Obtained by Inverse Iteration

 Displacement from previous Coordinates is:  0.128838
 ----------------------------------------------------------------
             Standard Nuclear Orientation (Angstroms)
    I     Atom           X                Y                Z
 ----------------------------------------------------------------
    1      C      -0.0037911056     0.0000000000    -0.0011896273
    2      C      -0.0036754947     0.0000000000     1.4030970745
    3      C       1.2087538705     0.0000000000     2.1119330509
    4      C       2.4247553859     0.0000000000     1.4010436848
    5      C       2.4328014738     0.0000000000    -0.0064936303
    6      C       1.2130253421     0.0000000000    -0.7020990431
    7      Cl     -1.5085694017     0.0000000000    -0.8721865266
    8      Br     -1.6705998898     0.0000000000     2.3208514383
    9      I       1.1866360538     0.0000000000     4.2466430963
   10      Br      4.0763020822     0.0000000000     2.3510073632
   11      I       4.2729306136     0.0000000000    -1.0989992321
   12      Br      1.1769320909     0.0000000000    -2.6056476484
 ----------------------------------------------------------------
 Nuclear Repulsion Energy =        3905.51317073 hartrees
 There are      132 alpha and      132 beta electrons
 Applying Cartesian multipole field
    Component          Value
    ---------          -----
     (2,0,0)        1.00000E-11
     (0,2,0)        2.00000E-11
     (0,0,2)       -3.00000E-11
 Nucleus-field energy     =    -0.0000001150 hartrees
 Requested basis set is 6-311++G(d,p)
 There are 154 shells and 430 basis functions
 A cutoff of  1.0D-11 yielded   7109 shell pairs
 There are     61970 function pairs (     68896 Cartesian)
 Smallest overlap matrix eigenvalue = 5.06E-07

 Q-Chem warning in module stvman/mkSTV.C, line 318:

 Overlap eigenvalue is smaller than square root of threshold
 Use THRESH >= 12 to get rid of this warning

 Linear dependence detected in AO basis
 Tighter screening thresholds may be required for diffuse basis sets
 Use S2THRESH > 14 and THRESH = 14 in case of SCF convergence issues
 Number of orthogonalized atomic orbitals = 429
 Maximum deviation from orthogonality = 1.655E-10
 Guess MOs from SCF MO coefficient file

 -----------------------------------------------------------------------
  General SCF calculation program by
  Eric Jon Sundstrom, Paul Horn, Yuezhi Mao, Dmitri Zuev, Alec White,
  David Stuck, Shaama M.S., Shane Yost, Joonho Lee, David Small,
  Daniel Levine, Susi Lehtola, Hugh Burton, Evgeny Epifanovsky,
  Bang C. Huynh
 -----------------------------------------------------------------------
 Exchange:     0.2000 Hartree-Fock + 0.0800 Slater + 0.7200 B88
 Correlation:  0.1900 VWN1RPA + 0.8100 LYP
 Using SG-1 standard quadrature grid
 using 4 threads for integral computing
 -------------------------------------------------------
 OpenMP Integral computing Module                
 Release: version 2.0, May 2017, Q-Chem Inc. Pleasanton 
 -------------------------------------------------------
 A restricted SCF calculation will be
 performed using DIIS
 SCF converges when DIIS error is below 1.0e-08
 ---------------------------------------
  Cycle       Energy         DIIS error
 ---------------------------------------
    1  -22250.3358432366      1.98e-04  
    2  -22250.3363273343      6.97e-05  
    3  -22250.3360622029      1.24e-04  
    4  -22250.3364401120      1.51e-05  
    5  -22250.3364454080      4.68e-06  
    6  -22250.3364458747      1.10e-06  
    7  -22250.3364458994      2.43e-07  
    8  -22250.3364458999      1.70e-07  
    9  -22250.3364459029      4.31e-08  
   10  -22250.3364459024      1.31e-08  
   11  -22250.3364458993      5.04e-09  Convergence criterion met
 ---------------------------------------
 SCF time:   CPU 240.99s  wall 64.00s 
 SCF   energy in the final basis set =   -22250.3364458993
 Total energy in the final basis set =   -22250.3364458993

 --------------------------------------------------------------

                    Orbital Energies (a.u.)
 --------------------------------------------------------------

 Alpha MOs
 -- Occupied --
*****************-482.8571-482.8569-482.8562-176.3199-176.3198-165.7238
********-165.7215-165.7214-165.7213-165.7212-101.5823 -62.5099 -62.5098
-62.5091 -56.3307 -56.3305 -56.3299 -56.3266 -56.3264 -56.3261 -56.3260
-56.3258 -56.3254 -35.8163 -35.8162 -31.3099 -31.3098 -31.3035 -31.3034
-31.3030 -31.3028 -22.9603 -22.9601 -22.9588 -22.9587 -22.9585 -22.9584
-22.9540 -22.9540 -22.9539 -22.9539 -10.2884 -10.2837 -10.2826 -10.2825
-10.2734 -10.2733  -9.4971  -8.7188  -8.7187  -8.7181  -7.2622  -7.2520
 -7.2509  -6.5511  -6.5510  -6.5502  -6.5373  -6.5371  -6.5365  -6.5362
 -6.5360  -6.5356  -6.3657  -6.3656  -4.7788  -4.7787  -4.7633  -4.7632
 -4.7623  -4.7622  -2.6618  -2.6617  -2.6609  -2.6582  -2.6579  -2.6574
 -2.6574  -2.6572  -2.6566  -2.6463  -2.6462  -2.6461  -2.6461  -2.6457
 -2.6455  -2.0444  -2.0442  -2.0399  -2.0398  -2.0391  -2.0390  -2.0257
 -2.0256  -2.0256  -2.0254  -0.9523  -0.8964  -0.8662  -0.8438  -0.8041
 -0.7760  -0.7526  -0.6821  -0.6804  -0.6212  -0.6081  -0.5510  -0.5110
 -0.4721  -0.4624  -0.4376  -0.4357  -0.3998  -0.3951  -0.3848  -0.3781
 -0.3563  -0.3440  -0.3372  -0.3333  -0.3129  -0.3106  -0.3072  -0.2929
 -0.2771  -0.2648  -0.2616  -0.2542
 -- Virtual --
 -0.1087  -0.0716  -0.0693  -0.0626  -0.0424  -0.0195  -0.0082  -0.0028
  0.0138   0.0237   0.0261   0.0397   0.0441   0.0551   0.0560   0.0569
  0.0605   0.0645   0.0688   0.0705   0.0712   0.0926   0.0938   0.0974
  0.1000   0.1010   0.1156   0.1174   0.1258   0.1342   0.1422   0.1514
  0.1597   0.1614   0.1651   0.1698   0.1781   0.1816   0.1904   0.1959
  0.1982   0.2036   0.2053   0.2087   0.2180   0.2225   0.2374   0.2388
  0.2436   0.2484   0.2593   0.2699   0.2749   0.2851   0.2861   0.2983
  0.3289   0.3604   0.3698   0.3753   0.3860   0.3868   0.3967   0.4016
  0.4133   0.4142   0.4172   0.4254   0.4296   0.4361   0.4457   0.4524
  0.4603   0.4645   0.4730   0.4802   0.4814   0.4947   0.5090   0.5101
  0.5145   0.5232   0.5246   0.5258   0.5281   0.5445   0.5449   0.5550
  0.5578   0.5695   0.5873   0.5927   0.6011   0.6115   0.6155   0.6206
  0.6509   0.6832   0.6909   0.6977   0.7035   0.7115   0.7220   0.7304
  0.7479   0.7623   0.7635   0.7902   0.7907   0.8117   0.8261   0.8277
  0.8407   0.8427   0.8454   0.8585   0.8908   0.9106   0.9174   0.9397
  0.9466   0.9516   1.0005   1.0023   1.0138   1.0779   1.0814   1.0990
  1.1223   1.1686   1.1757   1.1839   1.2260   1.2365   1.2392   1.2630
  1.3366   1.3559   1.3650   1.3874   1.4026   1.4362   1.4598   1.4648
  1.4697   1.4740   1.5433   1.5707   1.5968   1.7186   1.7252   1.7467
  1.7535   1.8136   1.8150   1.8423   1.8428   1.8982   2.0038   2.0047
  2.0129   2.0324   2.0465   2.1132   2.1147   2.1759   2.1770   2.1918
  2.2107   2.2481   2.2587   2.2827   2.2874   2.2970   2.3089   2.3506
  2.4505   2.4811   2.5664   2.5732   2.7070   2.7183   2.7996   2.8194
  2.8276   2.9094   2.9544   3.0363   3.0373   3.0543   3.1336   3.1843
  3.3774   3.4168   3.6149   3.7972   3.8215   3.9459   3.9617   3.9731
  3.9877   3.9916   3.9920   4.0011   4.0082   4.0265   4.0455   4.0584
  4.0635   4.0689   4.0740   4.1036   4.1138   4.1517   4.2294   4.2477
  4.2649   4.2678   4.2822   4.3959   4.4034   4.4070   4.4825   4.5498
  4.7942   6.0131   6.0301   6.1171   6.1217   6.1293   6.1632   6.7111
  6.7680   6.7753   7.5466   7.5471   7.5654   7.6720   7.6750   7.7191
  7.7293   7.7467   7.7524   9.7693  23.1739  23.7536  23.7551  23.9046
 23.9173  23.9899  25.8217  26.2204  26.6374  27.9003  27.9237  28.3496
 28.3629  28.4055  28.4242  28.4337  28.4363  28.5247  28.5287  28.5467
 28.5501  28.5571  28.5571  28.6176  28.6187  28.7211  28.7254  47.9652
 48.0197  48.0254 127.8891 127.8992 127.9519 127.9550 127.9614 127.9750
151.6907 151.7102 215.7618 289.7430 289.7435 289.7621 289.8695 289.8710
289.9202 289.9563 289.9686 289.97291020.77181020.84151020.84861901.8552
********
 --------------------------------------------------------------

          Ground-State Mulliken Net Atomic Charges

     Atom                 Charge (a.u.)
  ----------------------------------------
      1 C                    -0.371599
      2 C                     0.223119
      3 C                    -0.160977
      4 C                     0.258134
      5 C                    -0.142867
      6 C                     0.219716
      7 Cl                    0.548581
      8 Br                   -0.253261
      9 I                     0.111316
     10 Br                   -0.289054
     11 I                     0.110681
     12 Br                   -0.253789
  ----------------------------------------
  Sum of atomic charges =     0.000000

 -----------------------------------------------------------------
                    Cartesian Multipole Moments
 -----------------------------------------------------------------
    Charge (ESU x 10^10)
                -0.0000
    Dipole Moment (Debye)
         X       0.3570      Y      -0.0000      Z       0.2158
       Tot       0.4171
    Quadrupole Moments (Debye-Ang)
        XX    -152.3318     XY      -0.0000     YY    -159.9264
        XZ      -1.3696     YZ       0.0000     ZZ    -150.7322
    Octopole Moments (Debye-Ang^2)
       XXX    -692.9288    XXY      -0.0000    XYY    -246.1207
       YYY      -0.0000    XXZ    -142.8201    XYZ       0.0000
       YYZ    -141.9245    XZZ    -230.9091    YZZ      -0.0000
       ZZZ    -389.9982
    Hexadecapole Moments (Debye-Ang^3)
      XXXX   -6097.9074   XXXY      -0.0000   XXYY   -1137.0645
      XYYY      -0.0000   YYYY    -204.1101   XXXZ    -362.6993
      XXYZ       0.0000   XYYZ    -104.8044   YYYZ       0.0000
      XXZZ   -1936.3539   XYZZ      -0.0000   YYZZ   -1014.5242
      XZZZ    -284.8838   YZZZ      -0.0000   ZZZZ   -5342.2681
 -----------------------------------------------------------------
 Calculating analytic gradient of the SCF energy
 Gradient of SCF Energy
            1           2           3           4           5           6
    1  -0.0010964  -0.0000285  -0.0004445   0.0003916   0.0003999   0.0000743
    2   0.0000000  -0.0000000   0.0000000  -0.0000000  -0.0000000  -0.0000000
    3  -0.0006190   0.0001453   0.0005025   0.0002935  -0.0009347  -0.0000259
            7           8           9          10          11          12
    1  -0.0000893   0.0002385  -0.0013826   0.0005834   0.0002142   0.0011394
    2  -0.0000000  -0.0000000  -0.0000000   0.0000000   0.0000000   0.0000000
    3  -0.0000857   0.0012595   0.0009619   0.0001155  -0.0011708  -0.0004422
 Max gradient component =       1.383E-03
 RMS gradient           =       5.552E-04
 Gradient time:  CPU 99.61 s  wall 25.02 s
 Geometry Optimization Parameters
   NAtoms,    NIC,     NZ,  NCons,   NDum,   NFix, NCnnct, MaxDiis
       12      78      12       0       0       0       0       0

 Cartesian Hessian Update
 Hessian updated using BFGS update


** GEOMETRY OPTIMIZATION IN DELOCALIZED INTERNAL COORDINATES **
   Searching for a Minimum

   Optimization Cycle:   3

                       Coordinates (Angstroms)
     ATOM                X               Y               Z
      1  C        -0.0037911056    0.0000000000   -0.0011896273
      2  C        -0.0036754947    0.0000000000    1.4030970745
      3  C         1.2087538705    0.0000000000    2.1119330509
      4  C         2.4247553859    0.0000000000    1.4010436848
      5  C         2.4328014738    0.0000000000   -0.0064936303
      6  C         1.2130253421    0.0000000000   -0.7020990431
      7  Cl       -1.5085694017    0.0000000000   -0.8721865266
      8  Br       -1.6705998898    0.0000000000    2.3208514383
      9  I         1.1866360538    0.0000000000    4.2466430963
     10  Br        4.0763020822    0.0000000000    2.3510073632
     11  I         4.2729306136    0.0000000000   -1.0989992321
     12  Br        1.1769320909    0.0000000000   -2.6056476484
   Point Group: c1    Number of degrees of freedom:    30


   Energy is -22250.336445899

 Hessian updated using BFGS update

 14 Hessian modes will be used to form the next step
  Hessian Eigenvalues:
     0.121695    0.124388    0.199518    0.200978    0.201019    0.244975
     0.249896    0.327242    0.369860    0.426656    0.435102    0.449896
     0.464879    0.562204

 Minimum search - taking simple RFO step
 Searching for Lamda that Minimizes Along All modes
 Value Taken    Lamda =  -0.00016289
 Step Taken.  Stepsize is  0.025321

                             Maximum     Tolerance    Cnvgd?
         Gradient           0.004897      0.000300      NO
         Displacement       0.015303      0.001200      NO
         Energy change     -0.000445      0.000001      NO


 New Cartesian Coordinates Obtained by Inverse Iteration

 Displacement from previous Coordinates is:  0.057849
 ----------------------------------------------------------------
             Standard Nuclear Orientation (Angstroms)
    I     Atom           X                Y                Z
 ----------------------------------------------------------------
    1      C      -0.0026366102     0.0000000000    -0.0005513882
    2      C      -0.0039312869     0.0000000000     1.4025819453
    3      C       1.2087651968     0.0000000000     2.1097240373
    4      C       2.4220623406     0.0000000000     1.3998224590
    5      C       2.4308518117     0.0000000000    -0.0050056495
    6      C       1.2126206820     0.0000000000    -0.7017648469
    7      Cl     -1.5072912442     0.0000000000    -0.8716621928
    8      Br     -1.6742594431     0.0000000000     2.3116508420
    9      I       1.2059466169     0.0000000000     4.2384378491
   10      Br      4.0709105898     0.0000000000     2.3509885184
   11      I       4.2736465827     0.0000000000    -1.0823734376
   12      Br      1.1688157850     0.0000000000    -2.6038881361
 ----------------------------------------------------------------
 Nuclear Repulsion Energy =        3910.66885960 hartrees
 There are      132 alpha and      132 beta electrons
 Applying Cartesian multipole field
    Component          Value
    ---------          -----
     (2,0,0)        1.00000E-11
     (0,2,0)        2.00000E-11
     (0,0,2)       -3.00000E-11
 Nucleus-field energy     =    -0.0000001141 hartrees
 Requested basis set is 6-311++G(d,p)
 There are 154 shells and 430 basis functions
 A cutoff of  1.0D-11 yielded   7112 shell pairs
 There are     62003 function pairs (     68935 Cartesian)
 Smallest overlap matrix eigenvalue = 4.98E-07

 Q-Chem warning in module stvman/mkSTV.C, line 318:

 Overlap eigenvalue is smaller than square root of threshold
 Use THRESH >= 12 to get rid of this warning

 Linear dependence detected in AO basis
 Tighter screening thresholds may be required for diffuse basis sets
 Use S2THRESH > 14 and THRESH = 14 in case of SCF convergence issues
 Number of orthogonalized atomic orbitals = 429
 Maximum deviation from orthogonality = 2.668E-10
 Guess MOs from SCF MO coefficient file

 -----------------------------------------------------------------------
  General SCF calculation program by
  Eric Jon Sundstrom, Paul Horn, Yuezhi Mao, Dmitri Zuev, Alec White,
  David Stuck, Shaama M.S., Shane Yost, Joonho Lee, David Small,
  Daniel Levine, Susi Lehtola, Hugh Burton, Evgeny Epifanovsky,
  Bang C. Huynh
 -----------------------------------------------------------------------
 Exchange:     0.2000 Hartree-Fock + 0.0800 Slater + 0.7200 B88
 Correlation:  0.1900 VWN1RPA + 0.8100 LYP
 Using SG-1 standard quadrature grid
 using 4 threads for integral computing
 -------------------------------------------------------
 OpenMP Integral computing Module                
 Release: version 2.0, May 2017, Q-Chem Inc. Pleasanton 
 -------------------------------------------------------
 A restricted SCF calculation will be
 performed using DIIS
 SCF converges when DIIS error is below 1.0e-08
 ---------------------------------------
  Cycle       Energy         DIIS error
 ---------------------------------------
    1  -22250.3363982023      7.04e-05  
    2  -22250.3364609842      3.06e-05  
    3  -22250.3364212657      4.97e-05  
    4  -22250.3364839347      5.95e-06  
    5  -22250.3364847885      1.65e-06  
    6  -22250.3364848392      6.64e-07  
    7  -22250.3364848468      2.88e-07  
    8  -22250.3364848492      9.37e-08  
    9  -22250.3364848495      2.64e-08  
   10  -22250.3364848490      5.04e-09  Convergence criterion met
 ---------------------------------------
 SCF time:   CPU 221.50s  wall 59.00s 
 SCF   energy in the final basis set =   -22250.3364848490
 Total energy in the final basis set =   -22250.3364848490

 --------------------------------------------------------------

                    Orbital Energies (a.u.)
 --------------------------------------------------------------

 Alpha MOs
 -- Occupied --
*****************-482.8570-482.8569-482.8562-176.3197-176.3196-165.7236
********-165.7214-165.7212-165.7211-165.7210-101.5820 -62.5099 -62.5097
-62.5091 -56.3306 -56.3305 -56.3298 -56.3265 -56.3263 -56.3261 -56.3259
-56.3257 -56.3253 -35.8162 -35.8160 -31.3097 -31.3096 -31.3034 -31.3033
-31.3028 -31.3027 -22.9601 -22.9600 -22.9587 -22.9586 -22.9583 -22.9582
-22.9539 -22.9539 -22.9538 -22.9538 -10.2879 -10.2828 -10.2823 -10.2822
-10.2727 -10.2727  -9.4969  -8.7188  -8.7186  -8.7181  -7.2619  -7.2518
 -7.2507  -6.5511  -6.5509  -6.5502  -6.5373  -6.5371  -6.5365  -6.5362
 -6.5360  -6.5356  -6.3656  -6.3655  -4.7786  -4.7785  -4.7633  -4.7631
 -4.7622  -4.7621  -2.6617  -2.6617  -2.6609  -2.6582  -2.6579  -2.6574
 -2.6573  -2.6571  -2.6566  -2.6463  -2.6462  -2.6461  -2.6460  -2.6457
 -2.6456  -2.0443  -2.0441  -2.0398  -2.0397  -2.0390  -2.0389  -2.0257
 -2.0256  -2.0255  -2.0253  -0.9530  -0.8970  -0.8664  -0.8440  -0.8043
 -0.7768  -0.7528  -0.6826  -0.6807  -0.6214  -0.6081  -0.5516  -0.5112
 -0.4721  -0.4629  -0.4377  -0.4361  -0.4000  -0.3956  -0.3851  -0.3782
 -0.3564  -0.3439  -0.3381  -0.3327  -0.3129  -0.3110  -0.3062  -0.2928
 -0.2778  -0.2649  -0.2613  -0.2537
 -- Virtual --
 -0.1079  -0.0715  -0.0688  -0.0614  -0.0419  -0.0187  -0.0079  -0.0028
  0.0143   0.0237   0.0261   0.0397   0.0442   0.0550   0.0562   0.0569
  0.0606   0.0646   0.0692   0.0706   0.0712   0.0930   0.0938   0.0974
  0.1002   0.1009   0.1158   0.1175   0.1258   0.1345   0.1422   0.1516
  0.1595   0.1609   0.1653   0.1696   0.1780   0.1832   0.1904   0.1970
  0.1979   0.2030   0.2058   0.2089   0.2185   0.2232   0.2380   0.2393
  0.2422   0.2486   0.2591   0.2700   0.2748   0.2856   0.2861   0.2995
  0.3284   0.3604   0.3698   0.3780   0.3868   0.3873   0.3969   0.4015
  0.4134   0.4146   0.4177   0.4257   0.4308   0.4365   0.4459   0.4523
  0.4600   0.4635   0.4732   0.4785   0.4816   0.4953   0.5093   0.5109
  0.5143   0.5235   0.5258   0.5261   0.5298   0.5449   0.5450   0.5549
  0.5581   0.5696   0.5877   0.5944   0.6016   0.6132   0.6166   0.6207
  0.6509   0.6834   0.6923   0.6974   0.7044   0.7125   0.7234   0.7307
  0.7490   0.7618   0.7637   0.7912   0.7919   0.8118   0.8265   0.8277
  0.8408   0.8429   0.8454   0.8592   0.8918   0.9117   0.9183   0.9401
  0.9477   0.9521   1.0011   1.0031   1.0144   1.0791   1.0816   1.0995
  1.1222   1.1707   1.1773   1.1836   1.2265   1.2364   1.2402   1.2637
  1.3387   1.3564   1.3657   1.3875   1.4013   1.4366   1.4633   1.4663
  1.4724   1.4740   1.5432   1.5704   1.5990   1.7192   1.7263   1.7476
  1.7555   1.8149   1.8164   1.8433   1.8443   1.8994   2.0039   2.0049
  2.0148   2.0330   2.0480   2.1148   2.1150   2.1774   2.1777   2.1938
  2.2117   2.2505   2.2589   2.2835   2.2886   2.2989   2.3106   2.3519
  2.4519   2.4820   2.5671   2.5739   2.7074   2.7188   2.8017   2.8202
  2.8280   2.9102   2.9560   3.0379   3.0382   3.0579   3.1354   3.1867
  3.3805   3.4175   3.6186   3.7982   3.8241   3.9458   3.9620   3.9734
  3.9876   3.9918   3.9922   4.0013   4.0091   4.0269   4.0455   4.0585
  4.0638   4.0694   4.0759   4.1036   4.1147   4.1536   4.2294   4.2486
  4.2653   4.2696   4.2835   4.3956   4.4039   4.4075   4.4847   4.5531
  4.7979   6.0135   6.0305   6.1193   6.1218   6.1301   6.1656   6.7121
  6.7687   6.7757   7.5467   7.5472   7.5658   7.6720   7.6758   7.7194
  7.7307   7.7478   7.7532   9.7696  23.1739  23.7563  23.7601  23.9118
 23.9212  23.9964  25.8223  26.2227  26.6386  27.9020  27.9255  28.3500
 28.3632  28.4065  28.4252  28.4350  28.4365  28.5248  28.5289  28.5468
 28.5506  28.5575  28.5576  28.6178  28.6198  28.7225  28.7257  47.9659
 48.0201  48.0258 127.8895 127.8996 127.9531 127.9551 127.9620 127.9762
151.6923 151.7118 215.7621 289.7431 289.7436 289.7625 289.8697 289.8717
289.9205 289.9577 289.9697 289.97381020.77281020.84201020.84911901.8569
********
 --------------------------------------------------------------

          Ground-State Mulliken Net Atomic Charges

     Atom                 Charge (a.u.)
  ----------------------------------------
      1 C                    -0.377928
      2 C                     0.232005
      3 C                    -0.173683
      4 C                     0.266756
      5 C                    -0.149132
      6 C                     0.230359
      7 Cl                    0.548899
      8 Br                   -0.252713
      9 I                     0.110816
     10 Br                   -0.292085
     11 I                     0.110187
     12 Br                   -0.253479
  ----------------------------------------
  Sum of atomic charges =     0.000000

 -----------------------------------------------------------------
                    Cartesian Multipole Moments
 -----------------------------------------------------------------
    Charge (ESU x 10^10)
                -0.0000
    Dipole Moment (Debye)
         X       0.3783      Y       0.0000      Z       0.2262
       Tot       0.4407
    Quadrupole Moments (Debye-Ang)
        XX    -152.2026     XY       0.0000     YY    -159.8808
        XZ      -1.1143     YZ      -0.0000     ZZ    -150.8485
    Octopole Moments (Debye-Ang^2)
       XXX    -693.1737    XXY       0.0000    XYY    -246.2693
       YYY       0.0000    XXZ    -142.0966    XYZ      -0.0000
       YYZ    -141.9654    XZZ    -230.6784    YZZ       0.0000
       ZZZ    -390.5612
    Hexadecapole Moments (Debye-Ang^3)
      XXXX   -6095.9621   XXXY       0.0000   XXYY   -1137.1182
      XYYY       0.0000   YYYY    -204.0010   XXXZ    -372.8760
      XXYZ      -0.0000   XYYZ    -108.9536   YYYZ      -0.0000
      XXZZ   -1932.8441   XYZZ      -0.0000   YYZZ   -1010.2848
      XZZZ    -291.0242   YZZZ       0.0000   ZZZZ   -5322.1713
 -----------------------------------------------------------------
 Calculating analytic gradient of the SCF energy
 Gradient of SCF Energy
            1           2           3           4           5           6
    1  -0.0002370   0.0001678   0.0003060  -0.0004420   0.0000114   0.0002318
    2   0.0000000  -0.0000000  -0.0000000  -0.0000000   0.0000000  -0.0000000
    3  -0.0001483   0.0001437  -0.0004147  -0.0000789   0.0002502   0.0001580
            7           8           9          10          11          12
    1   0.0001641  -0.0001116   0.0009000  -0.0005909  -0.0003569  -0.0000427
    2  -0.0000000   0.0000000  -0.0000000  -0.0000000  -0.0000000   0.0000000
    3   0.0000827  -0.0001804  -0.0006350  -0.0001022   0.0009070   0.0000179
 Max gradient component =       9.070E-04
 RMS gradient           =       3.046E-04
 Gradient time:  CPU 99.67 s  wall 25.04 s
 Geometry Optimization Parameters
   NAtoms,    NIC,     NZ,  NCons,   NDum,   NFix, NCnnct, MaxDiis
       12      78      12       0       0       0       0       0

 Cartesian Hessian Update
 Hessian updated using BFGS update


** GEOMETRY OPTIMIZATION IN DELOCALIZED INTERNAL COORDINATES **
   Searching for a Minimum

   Optimization Cycle:   4

                       Coordinates (Angstroms)
     ATOM                X               Y               Z
      1  C        -0.0026366102    0.0000000000   -0.0005513882
      2  C        -0.0039312869    0.0000000000    1.4025819453
      3  C         1.2087651968    0.0000000000    2.1097240373
      4  C         2.4220623406    0.0000000000    1.3998224590
      5  C         2.4308518117    0.0000000000   -0.0050056495
      6  C         1.2126206820    0.0000000000   -0.7017648469
      7  Cl       -1.5072912442    0.0000000000   -0.8716621928
      8  Br       -1.6742594431    0.0000000000    2.3116508420
      9  I         1.2059466169    0.0000000000    4.2384378491
     10  Br        4.0709105898    0.0000000000    2.3509885184
     11  I         4.2736465827    0.0000000000   -1.0823734376
     12  Br        1.1688157850    0.0000000000   -2.6038881361
   Point Group: c1    Number of degrees of freedom:    30


   Energy is -22250.336484849

 Hessian updated using BFGS update

 16 Hessian modes will be used to form the next step
  Hessian Eigenvalues:
     0.124112    0.132666    0.199182    0.201018    0.202081    0.246901
     0.249896    0.268245    0.327744    0.412474    0.426759    0.433517
     0.464345    0.464881    0.490217    0.600322

 Minimum search - taking simple RFO step
 Searching for Lamda that Minimizes Along All modes
 Value Taken    Lamda =  -0.00003835
 Step Taken.  Stepsize is  0.010155

                             Maximum     Tolerance    Cnvgd?
         Gradient           0.003717      0.000300      NO
         Displacement       0.007718      0.001200      NO
         Energy change     -0.000039      0.000001      NO


 New Cartesian Coordinates Obtained by Inverse Iteration

 Displacement from previous Coordinates is:  0.025384
 ----------------------------------------------------------------
             Standard Nuclear Orientation (Angstroms)
    I     Atom           X                Y                Z
 ----------------------------------------------------------------
    1      C      -0.0016621256     0.0000000000     0.0000157665
    2      C      -0.0030086931     0.0000000000     1.4028474297
    3      C       1.2092581221     0.0000000000     2.1111000936
    4      C       2.4239746584     0.0000000000     1.4008020237
    5      C       2.4321105023     0.0000000000    -0.0052182629
    6      C       1.2131633268     0.0000000000    -0.7013303842
    7      Cl     -1.5065093916     0.0000000000    -0.8710534311
    8      Br     -1.6737504406     0.0000000000     2.3111020813
    9      I       1.1965250312     0.0000000000     4.2417650512
   10      Br      4.0745149676     0.0000000000     2.3509905281
   11      I       4.2735313863     0.0000000000    -1.0896288810
   12      Br      1.1673536774     0.0000000000    -2.6034320150
 ----------------------------------------------------------------
 Nuclear Repulsion Energy =        3908.41643157 hartrees
 There are      132 alpha and      132 beta electrons
 Applying Cartesian multipole field
    Component          Value
    ---------          -----
     (2,0,0)        1.00000E-11
     (0,2,0)        2.00000E-11
     (0,0,2)       -3.00000E-11
 Nucleus-field energy     =    -0.0000001144 hartrees
 Requested basis set is 6-311++G(d,p)
 There are 154 shells and 430 basis functions
 A cutoff of  1.0D-11 yielded   7112 shell pairs
 There are     61983 function pairs (     68911 Cartesian)
 Smallest overlap matrix eigenvalue = 5.00E-07

 Q-Chem warning in module stvman/mkSTV.C, line 318:

 Overlap eigenvalue is smaller than square root of threshold
 Use THRESH >= 12 to get rid of this warning

 Linear dependence detected in AO basis
 Tighter screening thresholds may be required for diffuse basis sets
 Use S2THRESH > 14 and THRESH = 14 in case of SCF convergence issues
 Number of orthogonalized atomic orbitals = 429
 Maximum deviation from orthogonality = 3.854E-10
 Guess MOs from SCF MO coefficient file

 -----------------------------------------------------------------------
  General SCF calculation program by
  Eric Jon Sundstrom, Paul Horn, Yuezhi Mao, Dmitri Zuev, Alec White,
  David Stuck, Shaama M.S., Shane Yost, Joonho Lee, David Small,
  Daniel Levine, Susi Lehtola, Hugh Burton, Evgeny Epifanovsky,
  Bang C. Huynh
 -----------------------------------------------------------------------
 Exchange:     0.2000 Hartree-Fock + 0.0800 Slater + 0.7200 B88
 Correlation:  0.1900 VWN1RPA + 0.8100 LYP
 Using SG-1 standard quadrature grid
 using 4 threads for integral computing
 -------------------------------------------------------
 OpenMP Integral computing Module                
 Release: version 2.0, May 2017, Q-Chem Inc. Pleasanton 
 -------------------------------------------------------
 A restricted SCF calculation will be
 performed using DIIS
 SCF converges when DIIS error is below 1.0e-08
 ---------------------------------------
  Cycle       Energy         DIIS error
 ---------------------------------------
    1  -22250.3364858514      3.43e-05  
    2  -22250.3364974334      1.41e-05  
    3  -22250.3364870982      2.46e-05  
    4  -22250.3365023528      2.11e-06  
    5  -22250.3365024604      6.42e-07  
    6  -22250.3365024686      2.83e-07  
    7  -22250.3365024694      1.19e-07  
    8  -22250.3365024706      2.97e-08  
    9  -22250.3365024696      1.05e-08  
   10  -22250.3365024688      2.05e-09  Convergence criterion met
 ---------------------------------------
 SCF time:   CPU 214.98s  wall 57.00s 
 SCF   energy in the final basis set =   -22250.3365024688
 Total energy in the final basis set =   -22250.3365024688

 --------------------------------------------------------------

                    Orbital Energies (a.u.)
 --------------------------------------------------------------

 Alpha MOs
 -- Occupied --
*****************-482.8570-482.8569-482.8562-176.3198-176.3197-165.7237
********-165.7214-165.7213-165.7212-165.7211-101.5820 -62.5099 -62.5097
-62.5092 -56.3306 -56.3305 -56.3299 -56.3265 -56.3263 -56.3261 -56.3259
-56.3258 -56.3254 -35.8162 -35.8161 -31.3098 -31.3097 -31.3035 -31.3033
-31.3029 -31.3028 -22.9602 -22.9600 -22.9588 -22.9586 -22.9584 -22.9583
-22.9540 -22.9540 -22.9538 -22.9538 -10.2879 -10.2832 -10.2823 -10.2822
-10.2730 -10.2730  -9.4969  -8.7188  -8.7186  -8.7181  -7.2619  -7.2518
 -7.2507  -6.5511  -6.5509  -6.5502  -6.5373  -6.5371  -6.5366  -6.5362
 -6.5360  -6.5356  -6.3656  -6.3655  -4.7787  -4.7786  -4.7633  -4.7632
 -4.7623  -4.7621  -2.6617  -2.6617  -2.6609  -2.6582  -2.6579  -2.6574
 -2.6573  -2.6571  -2.6566  -2.6463  -2.6462  -2.6461  -2.6460  -2.6457
 -2.6456  -2.0444  -2.0441  -2.0398  -2.0398  -2.0391  -2.0389  -2.0257
 -2.0256  -2.0256  -2.0254  -0.9529  -0.8967  -0.8664  -0.8439  -0.8043
 -0.7766  -0.7528  -0.6824  -0.6806  -0.6213  -0.6081  -0.5514  -0.5112
 -0.4720  -0.4628  -0.4377  -0.4359  -0.3999  -0.3954  -0.3850  -0.3782
 -0.3565  -0.3439  -0.3377  -0.3329  -0.3129  -0.3109  -0.3063  -0.2929
 -0.2776  -0.2649  -0.2614  -0.2540
 -- Virtual --
 -0.1082  -0.0715  -0.0689  -0.0618  -0.0421  -0.0191  -0.0080  -0.0028
  0.0143   0.0237   0.0261   0.0397   0.0442   0.0550   0.0562   0.0569
  0.0606   0.0645   0.0692   0.0705   0.0712   0.0931   0.0938   0.0974
  0.1001   0.1009   0.1157   0.1174   0.1259   0.1344   0.1422   0.1516
  0.1596   0.1611   0.1654   0.1697   0.1778   0.1824   0.1904   0.1963
  0.1979   0.2032   0.2056   0.2088   0.2183   0.2232   0.2378   0.2391
  0.2424   0.2485   0.2591   0.2700   0.2749   0.2853   0.2862   0.2991
  0.3288   0.3606   0.3699   0.3770   0.3867   0.3870   0.3972   0.4016
  0.4137   0.4140   0.4176   0.4257   0.4307   0.4363   0.4458   0.4523
  0.4601   0.4640   0.4733   0.4791   0.4813   0.4954   0.5092   0.5106
  0.5143   0.5234   0.5254   0.5260   0.5294   0.5448   0.5448   0.5549
  0.5580   0.5696   0.5876   0.5935   0.6015   0.6124   0.6161   0.6206
  0.6507   0.6832   0.6917   0.6977   0.7043   0.7120   0.7230   0.7305
  0.7484   0.7619   0.7638   0.7909   0.7917   0.8116   0.8264   0.8277
  0.8407   0.8429   0.8455   0.8592   0.8917   0.9114   0.9181   0.9400
  0.9473   0.9521   1.0011   1.0029   1.0140   1.0788   1.0815   1.0993
  1.1222   1.1702   1.1766   1.1840   1.2264   1.2366   1.2397   1.2637
  1.3381   1.3562   1.3654   1.3867   1.4016   1.4365   1.4619   1.4658
  1.4713   1.4740   1.5432   1.5704   1.5985   1.7191   1.7259   1.7473
  1.7550   1.8146   1.8161   1.8431   1.8438   1.8991   2.0038   2.0049
  2.0143   2.0328   2.0475   2.1143   2.1148   2.1769   2.1772   2.1937
  2.2118   2.2499   2.2589   2.2831   2.2883   2.2981   2.3105   2.3515
  2.4517   2.4819   2.5669   2.5737   2.7073   2.7186   2.8012   2.8200
  2.8279   2.9101   2.9556   3.0375   3.0380   3.0570   3.1350   3.1861
  3.3797   3.4172   3.6176   3.7979   3.8233   3.9459   3.9619   3.9739
  3.9876   3.9917   3.9922   4.0012   4.0087   4.0267   4.0453   4.0582
  4.0636   4.0693   4.0758   4.1037   4.1144   4.1528   4.2291   4.2488
  4.2651   4.2687   4.2829   4.3958   4.4038   4.4073   4.4837   4.5519
  4.7968   6.0133   6.0303   6.1183   6.1218   6.1298   6.1646   6.7117
  6.7684   6.7757   7.5467   7.5471   7.5657   7.6716   7.6759   7.7192
  7.7304   7.7473   7.7532   9.7695  23.1739  23.7555  23.7588  23.9100
 23.9201  23.9945  25.8223  26.2229  26.6383  27.9013  27.9248  28.3498
 28.3630  28.4061  28.4248  28.4344  28.4364  28.5247  28.5288  28.5468
 28.5504  28.5573  28.5574  28.6176  28.6193  28.7219  28.7255  47.9656
 48.0199  48.0258 127.8893 127.8994 127.9526 127.9550 127.9617 127.9757
151.6916 151.7112 215.7621 289.7431 289.7435 289.7624 289.8693 289.8718
289.9203 289.9574 289.9691 289.97381020.77241020.84181020.84921901.8561
********
 --------------------------------------------------------------

          Ground-State Mulliken Net Atomic Charges

     Atom                 Charge (a.u.)
  ----------------------------------------
      1 C                    -0.385229
      2 C                     0.229933
      3 C                    -0.165778
      4 C                     0.264229
      5 C                    -0.143737
      6 C                     0.228466
      7 Cl                    0.548246
      8 Br                   -0.253254
      9 I                     0.111074
     10 Br                   -0.290423
     11 I                     0.110350
     12 Br                   -0.253876
  ----------------------------------------
  Sum of atomic charges =     0.000000

 -----------------------------------------------------------------
                    Cartesian Multipole Moments
 -----------------------------------------------------------------
    Charge (ESU x 10^10)
                -0.0000
    Dipole Moment (Debye)
         X       0.3660      Y      -0.0000      Z       0.2218
       Tot       0.4280
    Quadrupole Moments (Debye-Ang)
        XX    -152.2521     XY      -0.0000     YY    -159.8956
        XZ      -1.2047     YZ      -0.0000     ZZ    -150.8127
    Octopole Moments (Debye-Ang^2)
       XXX    -692.8645    XXY      -0.0000    XYY    -246.1356
       YYY      -0.0000    XXZ    -142.3267    XYZ      -0.0000
       YYZ    -141.9005    XZZ    -230.7727    YZZ      -0.0000
       ZZZ    -390.2459
    Hexadecapole Moments (Debye-Ang^3)
      XXXX   -6096.3137   XXXY      -0.0000   XXYY   -1137.1094
      XYYY      -0.0000   YYYY    -204.0371   XXXZ    -369.1890
      XXYZ      -0.0000   XYYZ    -107.4223   YYYZ      -0.0000
      XXZZ   -1934.2252   XYZZ      -0.0000   YYZZ   -1011.5426
      XZZZ    -288.7835   YZZZ      -0.0000   ZZZZ   -5327.9518
 -----------------------------------------------------------------
 Calculating analytic gradient of the SCF energy
 Gradient of SCF Energy
            1           2           3           4           5           6
    1  -0.0000567   0.0000694  -0.0000621   0.0000181   0.0000482  -0.0000695
    2  -0.0000000   0.0000000  -0.0000000  -0.0000000   0.0000000  -0.0000000
    3  -0.0000431  -0.0000915  -0.0000015   0.0000747  -0.0001308   0.0001544
            7           8           9          10          11          12
    1   0.0001662   0.0000430  -0.0001431   0.0000806  -0.0000074  -0.0000867
    2   0.0000000   0.0000000   0.0000000  -0.0000000   0.0000000   0.0000000
    3   0.0000582  -0.0001051  -0.0000219  -0.0000277   0.0000761   0.0000582
 Max gradient component =       1.662E-04
 RMS gradient           =       6.770E-05
 Gradient time:  CPU 99.47 s  wall 24.98 s
 Geometry Optimization Parameters
   NAtoms,    NIC,     NZ,  NCons,   NDum,   NFix, NCnnct, MaxDiis
       12      78      12       0       0       0       0       0

 Cartesian Hessian Update
 Hessian updated using BFGS update


** GEOMETRY OPTIMIZATION IN DELOCALIZED INTERNAL COORDINATES **
   Searching for a Minimum

   Optimization Cycle:   5

                       Coordinates (Angstroms)
     ATOM                X               Y               Z
      1  C        -0.0016621256    0.0000000000    0.0000157665
      2  C        -0.0030086931    0.0000000000    1.4028474297
      3  C         1.2092581221    0.0000000000    2.1111000936
      4  C         2.4239746584    0.0000000000    1.4008020237
      5  C         2.4321105023    0.0000000000   -0.0052182629
      6  C         1.2131633268    0.0000000000   -0.7013303842
      7  Cl       -1.5065093916    0.0000000000   -0.8710534311
      8  Br       -1.6737504406    0.0000000000    2.3111020813
      9  I         1.1965250312    0.0000000000    4.2417650512
     10  Br        4.0745149676    0.0000000000    2.3509905281
     11  I         4.2735313863    0.0000000000   -1.0896288810
     12  Br        1.1673536774    0.0000000000   -2.6034320150
   Point Group: c1    Number of degrees of freedom:    30


   Energy is -22250.336502469

 Hessian updated using BFGS update

 17 Hessian modes will be used to form the next step
  Hessian Eigenvalues:
     0.124112    0.127306    0.199077    0.201005    0.202226    0.246452
     0.247525    0.249906    0.285047    0.329190    0.409017    0.426772
     0.442505    0.463950    0.464874    0.512373    0.604396

 Minimum search - taking simple RFO step
 Searching for Lamda that Minimizes Along All modes
 Value Taken    Lamda =  -0.00000150
 Step Taken.  Stepsize is  0.002298

                             Maximum     Tolerance    Cnvgd?
         Gradient           0.000398      0.000300      NO
         Displacement       0.001159      0.001200     YES
         Energy change     -0.000018      0.000001      NO


 New Cartesian Coordinates Obtained by Inverse Iteration

 Displacement from previous Coordinates is:  0.005552
 ----------------------------------------------------------------
             Standard Nuclear Orientation (Angstroms)
    I     Atom           X                Y                Z
 ----------------------------------------------------------------
    1      C      -0.0019379702     0.0000000000    -0.0001565821
    2      C      -0.0033913354     0.0000000000     1.4029642674
    3      C       1.2090773269     0.0000000000     2.1111079595
    4      C       2.4236673344     0.0000000000     1.4007311243
    5      C       2.4319811005     0.0000000000    -0.0052622906
    6      C       1.2131560787     0.0000000000    -0.7016104639
    7      Cl     -1.5070269301     0.0000000000    -0.8713544067
    8      Br     -1.6740204422     0.0000000000     2.3119171483
    9      I       1.1980128114     0.0000000000     4.2420449219
   10      Br      4.0736038609     0.0000000000     2.3518201546
   11      I       4.2734446360     0.0000000000    -1.0903324226
   12      Br      1.1689345504     0.0000000000    -2.6039094102
 ----------------------------------------------------------------
 Nuclear Repulsion Energy =        3908.19382572 hartrees
 There are      132 alpha and      132 beta electrons
 Applying Cartesian multipole field
    Component          Value
    ---------          -----
     (2,0,0)        1.00000E-11
     (0,2,0)        2.00000E-11
     (0,0,2)       -3.00000E-11
 Nucleus-field energy     =    -0.0000001145 hartrees
 Requested basis set is 6-311++G(d,p)
 There are 154 shells and 430 basis functions
 A cutoff of  1.0D-11 yielded   7110 shell pairs
 There are     61973 function pairs (     68899 Cartesian)
 Smallest overlap matrix eigenvalue = 5.01E-07

 Q-Chem warning in module stvman/mkSTV.C, line 318:

 Overlap eigenvalue is smaller than square root of threshold
 Use THRESH >= 12 to get rid of this warning

 Linear dependence detected in AO basis
 Tighter screening thresholds may be required for diffuse basis sets
 Use S2THRESH > 14 and THRESH = 14 in case of SCF convergence issues
 Number of orthogonalized atomic orbitals = 429
 Maximum deviation from orthogonality = 2.392E-10
 Guess MOs from SCF MO coefficient file

 -----------------------------------------------------------------------
  General SCF calculation program by
  Eric Jon Sundstrom, Paul Horn, Yuezhi Mao, Dmitri Zuev, Alec White,
  David Stuck, Shaama M.S., Shane Yost, Joonho Lee, David Small,
  Daniel Levine, Susi Lehtola, Hugh Burton, Evgeny Epifanovsky,
  Bang C. Huynh
 -----------------------------------------------------------------------
 Exchange:     0.2000 Hartree-Fock + 0.0800 Slater + 0.7200 B88
 Correlation:  0.1900 VWN1RPA + 0.8100 LYP
 Using SG-1 standard quadrature grid
 using 4 threads for integral computing
 -------------------------------------------------------
 OpenMP Integral computing Module                
 Release: version 2.0, May 2017, Q-Chem Inc. Pleasanton 
 -------------------------------------------------------
 A restricted SCF calculation will be
 performed using DIIS
 SCF converges when DIIS error is below 1.0e-08
 ---------------------------------------
  Cycle       Energy         DIIS error
 ---------------------------------------
    1  -22250.3365016876      9.62e-06  
    2  -22250.3365026441      2.50e-06  
    3  -22250.3365022930      4.50e-06  
    4  -22250.3365027941      5.47e-07  
    5  -22250.3365028001      1.33e-07  
    6  -22250.3365028008      6.69e-08  
    7  -22250.3365028007      2.13e-08  
    8  -22250.3365027995      9.67e-09  Convergence criterion met
 ---------------------------------------
 SCF time:   CPU 176.20s  wall 47.00s 
 SCF   energy in the final basis set =   -22250.3365027995
 Total energy in the final basis set =   -22250.3365027995

 --------------------------------------------------------------

                    Orbital Energies (a.u.)
 --------------------------------------------------------------

 Alpha MOs
 -- Occupied --
*****************-482.8570-482.8569-482.8562-176.3198-176.3197-165.7237
********-165.7214-165.7213-165.7212-165.7211-101.5820 -62.5099 -62.5098
-62.5092 -56.3307 -56.3305 -56.3299 -56.3265 -56.3264 -56.3261 -56.3259
-56.3258 -56.3254 -35.8163 -35.8161 -31.3098 -31.3097 -31.3035 -31.3033
-31.3029 -31.3028 -22.9602 -22.9600 -22.9588 -22.9586 -22.9584 -22.9583
-22.9540 -22.9540 -22.9538 -22.9538 -10.2880 -10.2832 -10.2823 -10.2823
-10.2730 -10.2730  -9.4969  -8.7188  -8.7186  -8.7181  -7.2619  -7.2518
 -7.2507  -6.5511  -6.5510  -6.5502  -6.5373  -6.5371  -6.5366  -6.5362
 -6.5360  -6.5356  -6.3656  -6.3655  -4.7787  -4.7786  -4.7633  -4.7632
 -4.7623  -4.7621  -2.6618  -2.6617  -2.6609  -2.6582  -2.6579  -2.6574
 -2.6573  -2.6572  -2.6566  -2.6463  -2.6462  -2.6461  -2.6461  -2.6457
 -2.6456  -2.0444  -2.0441  -2.0398  -2.0398  -2.0391  -2.0389  -2.0257
 -2.0256  -2.0256  -2.0254  -0.9528  -0.8967  -0.8663  -0.8439  -0.8042
 -0.7765  -0.7527  -0.6824  -0.6806  -0.6213  -0.6081  -0.5514  -0.5111
 -0.4720  -0.4628  -0.4377  -0.4359  -0.3999  -0.3954  -0.3850  -0.3781
 -0.3565  -0.3439  -0.3377  -0.3329  -0.3129  -0.3109  -0.3064  -0.2929
 -0.2776  -0.2649  -0.2614  -0.2540
 -- Virtual --
 -0.1083  -0.0715  -0.0689  -0.0619  -0.0421  -0.0191  -0.0081  -0.0028
  0.0142   0.0237   0.0261   0.0397   0.0442   0.0550   0.0562   0.0569
  0.0606   0.0645   0.0691   0.0705   0.0712   0.0930   0.0938   0.0974
  0.1001   0.1009   0.1157   0.1174   0.1259   0.1344   0.1422   0.1516
  0.1596   0.1611   0.1654   0.1697   0.1779   0.1825   0.1904   0.1964
  0.1979   0.2032   0.2056   0.2088   0.2183   0.2231   0.2378   0.2391
  0.2425   0.2485   0.2591   0.2700   0.2749   0.2853   0.2862   0.2991
  0.3288   0.3605   0.3698   0.3770   0.3867   0.3870   0.3971   0.4016
  0.4137   0.4140   0.4176   0.4256   0.4306   0.4363   0.4458   0.4523
  0.4601   0.4640   0.4733   0.4791   0.4814   0.4952   0.5092   0.5106
  0.5143   0.5234   0.5254   0.5260   0.5293   0.5447   0.5449   0.5549
  0.5580   0.5696   0.5876   0.5935   0.6015   0.6123   0.6161   0.6206
  0.6507   0.6833   0.6917   0.6976   0.7042   0.7120   0.7230   0.7305
  0.7484   0.7619   0.7638   0.7908   0.7916   0.8117   0.8263   0.8277
  0.8407   0.8429   0.8455   0.8591   0.8916   0.9113   0.9181   0.9400
  0.9472   0.9520   1.0010   1.0028   1.0140   1.0787   1.0815   1.0993
  1.1222   1.1701   1.1766   1.1839   1.2262   1.2364   1.2397   1.2636
  1.3381   1.3562   1.3654   1.3869   1.4016   1.4365   1.4618   1.4657
  1.4713   1.4740   1.5432   1.5703   1.5983   1.7191   1.7258   1.7472
  1.7549   1.8145   1.8159   1.8430   1.8438   1.8990   2.0038   2.0048
  2.0142   2.0328   2.0474   2.1142   2.1147   2.1770   2.1772   2.1935
  2.2116   2.2497   2.2589   2.2831   2.2882   2.2981   2.3102   2.3513
  2.4515   2.4818   2.5668   2.5736   2.7073   2.7186   2.8010   2.8200
  2.8278   2.9100   2.9555   3.0374   3.0379   3.0567   3.1348   3.1859
  3.3796   3.4170   3.6174   3.7978   3.8231   3.9459   3.9619   3.9737
  3.9876   3.9917   3.9922   4.0012   4.0087   4.0267   4.0453   4.0583
  4.0636   4.0693   4.0756   4.1037   4.1144   4.1528   4.2291   4.2486
  4.2651   4.2687   4.2829   4.3958   4.4037   4.4073   4.4836   4.5517
  4.7967   6.0133   6.0303   6.1183   6.1218   6.1298   6.1645   6.7117
  6.7684   6.7756   7.5467   7.5471   7.5656   7.6717   7.6758   7.7192
  7.7304   7.7473   7.7531   9.7694  23.1738  23.7553  23.7585  23.9095
 23.9197  23.9941  25.8222  26.2225  26.6378  27.9012  27.9247  28.3498
 28.3630  28.4060  28.4247  28.4344  28.4364  28.5247  28.5288  28.5468
 28.5504  28.5573  28.5574  28.6176  28.6193  28.7218  28.7255  47.9656
 48.0199  48.0257 127.8893 127.8994 127.9525 127.9550 127.9617 127.9756
151.6916 151.7111 215.7619 289.7431 289.7435 289.7624 289.8694 289.8717
289.9204 289.9574 289.9691 289.97361020.77241020.84181020.84901901.8561
********
 --------------------------------------------------------------

          Ground-State Mulliken Net Atomic Charges

     Atom                 Charge (a.u.)
  ----------------------------------------
      1 C                    -0.382702
      2 C                     0.229380
      3 C                    -0.167760
      4 C                     0.264434
      5 C                    -0.143481
      6 C                     0.227810
      7 Cl                    0.548277
      8 Br                   -0.253086
      9 I                     0.111098
     10 Br                   -0.290531
     11 I                     0.110359
     12 Br                   -0.253799
  ----------------------------------------
  Sum of atomic charges =     0.000000

 -----------------------------------------------------------------
                    Cartesian Multipole Moments
 -----------------------------------------------------------------
    Charge (ESU x 10^10)
                -0.0000
    Dipole Moment (Debye)
         X       0.3679      Y       0.0000      Z       0.2218
       Tot       0.4296
    Quadrupole Moments (Debye-Ang)
        XX    -152.2598     XY       0.0000     YY    -159.8988
        XZ      -1.2044     YZ       0.0000     ZZ    -150.7988
    Octopole Moments (Debye-Ang^2)
       XXX    -693.0489    XXY       0.0000    XYY    -246.1700
       YYY       0.0000    XXZ    -142.3284    XYZ       0.0000
       YYZ    -141.9047    XZZ    -230.6846    YZZ      -0.0000
       ZZZ    -390.2331
    Hexadecapole Moments (Debye-Ang^3)
      XXXX   -6097.2088   XXXY       0.0000   XXYY   -1137.1560
      XYYY       0.0000   YYYY    -204.0446   XXXZ    -369.3065
      XXYZ       0.0000   XYYZ    -107.4264   YYYZ       0.0000
      XXZZ   -1934.1472   XYZZ       0.0000   YYZZ   -1011.8524
      XZZZ    -288.5187   YZZZ       0.0000   ZZZZ   -5329.4423
 -----------------------------------------------------------------
 Calculating analytic gradient of the SCF energy
 Gradient of SCF Energy
            1           2           3           4           5           6
    1  -0.0001006   0.0000093   0.0000105  -0.0000256   0.0000144   0.0000450
    2  -0.0000000   0.0000000  -0.0000000   0.0000000  -0.0000000  -0.0000000
    3  -0.0000710   0.0000078   0.0000131   0.0000642  -0.0000776   0.0000476
            7           8           9          10          11          12
    1   0.0000215  -0.0000572   0.0000344  -0.0000500   0.0000033   0.0000951
    2   0.0000000   0.0000000   0.0000000   0.0000000   0.0000000   0.0000000
    3   0.0000074  -0.0000073   0.0000305   0.0001039  -0.0000811  -0.0000374
 Max gradient component =       1.039E-04
 RMS gradient           =       4.320E-05
 Gradient time:  CPU 99.38 s  wall 24.96 s
 Geometry Optimization Parameters
   NAtoms,    NIC,     NZ,  NCons,   NDum,   NFix, NCnnct, MaxDiis
       12      78      12       0       0       0       0       0

 Cartesian Hessian Update
 Hessian updated using BFGS update


** GEOMETRY OPTIMIZATION IN DELOCALIZED INTERNAL COORDINATES **
   Searching for a Minimum

   Optimization Cycle:   6

                       Coordinates (Angstroms)
     ATOM                X               Y               Z
      1  C        -0.0019379702    0.0000000000   -0.0001565821
      2  C        -0.0033913354    0.0000000000    1.4029642674
      3  C         1.2090773269    0.0000000000    2.1111079595
      4  C         2.4236673344    0.0000000000    1.4007311243
      5  C         2.4319811005    0.0000000000   -0.0052622906
      6  C         1.2131560787    0.0000000000   -0.7016104639
      7  Cl       -1.5070269301    0.0000000000   -0.8713544067
      8  Br       -1.6740204422    0.0000000000    2.3119171483
      9  I         1.1980128114    0.0000000000    4.2420449219
     10  Br        4.0736038609    0.0000000000    2.3518201546
     11  I         4.2734446360    0.0000000000   -1.0903324226
     12  Br        1.1689345504    0.0000000000   -2.6039094102
   Point Group: c1    Number of degrees of freedom:    30


   Energy is -22250.336502800

 Hessian updated using BFGS update

 18 Hessian modes will be used to form the next step
  Hessian Eigenvalues:
     0.124108    0.130426    0.199235    0.200978    0.201967    0.237845
     0.247399    0.249944    0.260608    0.315572    0.372508    0.408230
     0.426862    0.444704    0.464855    0.483098    0.582949    0.613214

 Minimum search - taking simple RFO step
 Searching for Lamda that Minimizes Along All modes
 Value Taken    Lamda =   0.00000000
 Step Taken.  Stepsize is  0.001049

                             Maximum     Tolerance    Cnvgd?
         Gradient           0.000359      0.000300      NO
         Displacement       0.000731      0.001200     YES
         Energy change     -0.000000      0.000001     YES


 New Cartesian Coordinates Obtained by Inverse Iteration

 Displacement from previous Coordinates is:  0.002754
 ----------------------------------------------------------------
             Standard Nuclear Orientation (Angstroms)
    I     Atom           X                Y                Z
 ----------------------------------------------------------------
    1      C      -0.0018876185     0.0000000000    -0.0001487023
    2      C      -0.0033551760     0.0000000000     1.4029526790
    3      C       1.2090807817     0.0000000000     2.1110700959
    4      C       2.4236398679     0.0000000000     1.4006518422
    5      C       2.4319166335     0.0000000000    -0.0052201070
    6      C       1.2131260833     0.0000000000    -0.7016818688
    7      Cl     -1.5070023587     0.0000000000    -0.8714153853
    8      Br     -1.6738379665     0.0000000000     2.3120600166
    9      I       1.1976574863     0.0000000000     4.2419123170
   10      Br      4.0739157999     0.0000000000     2.3510800917
   11      I       4.2737847337     0.0000000000    -1.0893762650
   12      Br      1.1684627545     0.0000000000    -2.6039247140
 ----------------------------------------------------------------
 Nuclear Repulsion Energy =        3908.29967315 hartrees
 There are      132 alpha and      132 beta electrons
 Applying Cartesian multipole field
    Component          Value
    ---------          -----
     (2,0,0)        1.00000E-11
     (0,2,0)        2.00000E-11
     (0,0,2)       -3.00000E-11
 Nucleus-field energy     =    -0.0000001144 hartrees
 Requested basis set is 6-311++G(d,p)
 There are 154 shells and 430 basis functions
 A cutoff of  1.0D-11 yielded   7110 shell pairs
 There are     61973 function pairs (     68899 Cartesian)
 Smallest overlap matrix eigenvalue = 5.00E-07

 Q-Chem warning in module stvman/mkSTV.C, line 318:

 Overlap eigenvalue is smaller than square root of threshold
 Use THRESH >= 12 to get rid of this warning

 Linear dependence detected in AO basis
 Tighter screening thresholds may be required for diffuse basis sets
 Use S2THRESH > 14 and THRESH = 14 in case of SCF convergence issues
 Number of orthogonalized atomic orbitals = 429
 Maximum deviation from orthogonality = 2.020E-10
 Guess MOs from SCF MO coefficient file

 -----------------------------------------------------------------------
  General SCF calculation program by
  Eric Jon Sundstrom, Paul Horn, Yuezhi Mao, Dmitri Zuev, Alec White,
  David Stuck, Shaama M.S., Shane Yost, Joonho Lee, David Small,
  Daniel Levine, Susi Lehtola, Hugh Burton, Evgeny Epifanovsky,
  Bang C. Huynh
 -----------------------------------------------------------------------
 Exchange:     0.2000 Hartree-Fock + 0.0800 Slater + 0.7200 B88
 Correlation:  0.1900 VWN1RPA + 0.8100 LYP
 Using SG-1 standard quadrature grid
 using 4 threads for integral computing
 -------------------------------------------------------
 OpenMP Integral computing Module                
 Release: version 2.0, May 2017, Q-Chem Inc. Pleasanton 
 -------------------------------------------------------
 A restricted SCF calculation will be
 performed using DIIS
 SCF converges when DIIS error is below 1.0e-08
 ---------------------------------------
  Cycle       Energy         DIIS error
 ---------------------------------------
    1  -22250.3365027722      3.46e-06  
    2  -22250.3365029751      9.69e-07  
    3  -22250.3365029496      1.39e-06  
    4  -22250.3365029953      4.30e-07  
    5  -22250.3365030005      6.93e-08  
    6  -22250.3365029993      3.49e-08  
    7  -22250.3365030002      7.31e-09  Convergence criterion met
 ---------------------------------------
 SCF time:   CPU 157.64s  wall 42.00s 
 SCF   energy in the final basis set =   -22250.3365030002
 Total energy in the final basis set =   -22250.3365030002

 --------------------------------------------------------------

                    Orbital Energies (a.u.)
 --------------------------------------------------------------

 Alpha MOs
 -- Occupied --
*****************-482.8570-482.8569-482.8562-176.3198-176.3197-165.7237
********-165.7214-165.7213-165.7212-165.7211-101.5820 -62.5099 -62.5098
-62.5092 -56.3307 -56.3305 -56.3299 -56.3265 -56.3264 -56.3261 -56.3259
-56.3258 -56.3254 -35.8163 -35.8161 -31.3098 -31.3097 -31.3035 -31.3033
-31.3029 -31.3028 -22.9602 -22.9600 -22.9588 -22.9586 -22.9584 -22.9583
-22.9540 -22.9540 -22.9538 -22.9538 -10.2880 -10.2832 -10.2823 -10.2823
-10.2730 -10.2730  -9.4969  -8.7188  -8.7186  -8.7181  -7.2619  -7.2518
 -7.2507  -6.5511  -6.5510  -6.5502  -6.5373  -6.5371  -6.5366  -6.5362
 -6.5360  -6.5356  -6.3656  -6.3655  -4.7787  -4.7786  -4.7633  -4.7632
 -4.7623  -4.7621  -2.6618  -2.6617  -2.6609  -2.6582  -2.6579  -2.6574
 -2.6573  -2.6572  -2.6566  -2.6463  -2.6462  -2.6461  -2.6461  -2.6457
 -2.6456  -2.0444  -2.0441  -2.0398  -2.0398  -2.0391  -2.0389  -2.0257
 -2.0256  -2.0256  -2.0254  -0.9528  -0.8967  -0.8663  -0.8439  -0.8043
 -0.7765  -0.7527  -0.6824  -0.6806  -0.6213  -0.6081  -0.5514  -0.5111
 -0.4720  -0.4628  -0.4377  -0.4359  -0.3999  -0.3954  -0.3850  -0.3781
 -0.3565  -0.3439  -0.3377  -0.3329  -0.3129  -0.3109  -0.3064  -0.2929
 -0.2776  -0.2649  -0.2614  -0.2540
 -- Virtual --
 -0.1082  -0.0715  -0.0689  -0.0619  -0.0421  -0.0191  -0.0081  -0.0028
  0.0142   0.0237   0.0261   0.0397   0.0442   0.0550   0.0562   0.0569
  0.0606   0.0645   0.0691   0.0705   0.0712   0.0930   0.0938   0.0974
  0.1001   0.1009   0.1157   0.1174   0.1259   0.1344   0.1422   0.1516
  0.1596   0.1611   0.1654   0.1697   0.1779   0.1825   0.1904   0.1964
  0.1980   0.2032   0.2056   0.2088   0.2183   0.2231   0.2378   0.2391
  0.2425   0.2485   0.2591   0.2700   0.2749   0.2853   0.2862   0.2991
  0.3288   0.3605   0.3698   0.3770   0.3867   0.3870   0.3971   0.4016
  0.4137   0.4140   0.4176   0.4256   0.4306   0.4363   0.4458   0.4523
  0.4601   0.4640   0.4733   0.4791   0.4814   0.4953   0.5092   0.5106
  0.5143   0.5234   0.5254   0.5260   0.5293   0.5447   0.5449   0.5549
  0.5580   0.5696   0.5876   0.5936   0.6015   0.6124   0.6161   0.6206
  0.6507   0.6833   0.6917   0.6976   0.7043   0.7120   0.7230   0.7305
  0.7484   0.7619   0.7638   0.7909   0.7916   0.8117   0.8264   0.8277
  0.8407   0.8429   0.8455   0.8591   0.8916   0.9114   0.9181   0.9400
  0.9473   0.9520   1.0010   1.0028   1.0140   1.0788   1.0815   1.0993
  1.1222   1.1702   1.1766   1.1839   1.2262   1.2364   1.2397   1.2636
  1.3381   1.3562   1.3654   1.3869   1.4015   1.4365   1.4619   1.4658
  1.4713   1.4740   1.5432   1.5703   1.5983   1.7191   1.7258   1.7472
  1.7550   1.8145   1.8160   1.8430   1.8438   1.8990   2.0038   2.0048
  2.0143   2.0328   2.0474   2.1142   2.1147   2.1770   2.1773   2.1936
  2.2117   2.2497   2.2589   2.2831   2.2882   2.2981   2.3102   2.3513
  2.4516   2.4818   2.5668   2.5736   2.7073   2.7186   2.8010   2.8200
  2.8278   2.9101   2.9555   3.0374   3.0379   3.0568   3.1348   3.1859
  3.3796   3.4170   3.6175   3.7978   3.8232   3.9459   3.9619   3.9737
  3.9876   3.9917   3.9922   4.0012   4.0087   4.0267   4.0453   4.0583
  4.0636   4.0693   4.0756   4.1037   4.1144   4.1528   4.2292   4.2486
  4.2651   4.2688   4.2829   4.3958   4.4037   4.4073   4.4837   4.5518
  4.7967   6.0133   6.0303   6.1183   6.1217   6.1298   6.1646   6.7117
  6.7684   6.7756   7.5467   7.5471   7.5656   7.6717   7.6758   7.7193
  7.7304   7.7473   7.7531   9.7694  23.1738  23.7554  23.7586  23.9097
 23.9198  23.9943  25.8222  26.2225  26.6378  27.9012  27.9247  28.3498
 28.3630  28.4061  28.4248  28.4344  28.4364  28.5247  28.5288  28.5468
 28.5504  28.5573  28.5574  28.6176  28.6193  28.7219  28.7255  47.9656
 48.0199  48.0257 127.8893 127.8994 127.9526 127.9550 127.9617 127.9756
151.6916 151.7111 215.7619 289.7431 289.7435 289.7624 289.8694 289.8717
289.9204 289.9574 289.9692 289.97361020.77241020.84181020.84911901.8561
********
 --------------------------------------------------------------

          Ground-State Mulliken Net Atomic Charges

     Atom                 Charge (a.u.)
  ----------------------------------------
      1 C                    -0.382646
      2 C                     0.229359
      3 C                    -0.167405
      4 C                     0.264692
      5 C                    -0.144436
      6 C                     0.228208
      7 Cl                    0.548254
      8 Br                   -0.253109
      9 I                     0.111096
     10 Br                   -0.290592
     11 I                     0.110334
     12 Br                   -0.253755
  ----------------------------------------
  Sum of atomic charges =     0.000000

 -----------------------------------------------------------------
                    Cartesian Multipole Moments
 -----------------------------------------------------------------
    Charge (ESU x 10^10)
                -0.0000
    Dipole Moment (Debye)
         X       0.3680      Y      -0.0000      Z       0.2227
       Tot       0.4301
    Quadrupole Moments (Debye-Ang)
        XX    -152.2541     XY      -0.0000     YY    -159.8979
        XZ      -1.2026     YZ      -0.0000     ZZ    -150.8043
    Octopole Moments (Debye-Ang^2)
       XXX    -692.9709    XXY       0.0000    XYY    -246.1683
       YYY      -0.0000    XXZ    -142.3208    XYZ      -0.0000
       YYZ    -141.9137    XZZ    -230.7508    YZZ      -0.0000
       ZZZ    -390.2670
    Hexadecapole Moments (Debye-Ang^3)
      XXXX   -6097.0494   XXXY       0.0000   XXYY   -1137.2184
      XYYY      -0.0000   YYYY    -204.0425   XXXZ    -369.3189
      XXYZ      -0.0000   XYYZ    -107.4668   YYYZ      -0.0000
      XXZZ   -1934.3171   XYZZ      -0.0000   YYZZ   -1011.7079
      XZZZ    -288.7474   YZZZ      -0.0000   ZZZZ   -5328.7059
 -----------------------------------------------------------------
 Calculating analytic gradient of the SCF energy
 Gradient of SCF Energy
            1           2           3           4           5           6
    1  -0.0000553   0.0000121  -0.0000034  -0.0000174   0.0000207   0.0000340
    2   0.0000000  -0.0000000   0.0000000  -0.0000000   0.0000000   0.0000000
    3  -0.0000458   0.0000142  -0.0000026   0.0000103  -0.0000007   0.0000185
            7           8           9          10          11          12
    1   0.0000210  -0.0000211  -0.0000285  -0.0000108   0.0000268   0.0000218
    2   0.0000000  -0.0000000  -0.0000000  -0.0000000  -0.0000000  -0.0000000
    3  -0.0000229   0.0000106   0.0000111  -0.0000119   0.0000497  -0.0000304
 Max gradient component =       5.531E-05
 RMS gradient           =       2.052E-05
 Gradient time:  CPU 99.56 s  wall 25.00 s
 Geometry Optimization Parameters
   NAtoms,    NIC,     NZ,  NCons,   NDum,   NFix, NCnnct, MaxDiis
       12      78      12       0       0       0       0       0

 Cartesian Hessian Update
 Hessian updated using BFGS update


** GEOMETRY OPTIMIZATION IN DELOCALIZED INTERNAL COORDINATES **
   Searching for a Minimum

   Optimization Cycle:   7

                       Coordinates (Angstroms)
     ATOM                X               Y               Z
      1  C        -0.0018876185    0.0000000000   -0.0001487023
      2  C        -0.0033551760    0.0000000000    1.4029526790
      3  C         1.2090807817    0.0000000000    2.1110700959
      4  C         2.4236398679    0.0000000000    1.4006518422
      5  C         2.4319166335    0.0000000000   -0.0052201070
      6  C         1.2131260833    0.0000000000   -0.7016818688
      7  Cl       -1.5070023587    0.0000000000   -0.8714153853
      8  Br       -1.6738379665    0.0000000000    2.3120600166
      9  I         1.1976574863    0.0000000000    4.2419123170
     10  Br        4.0739157999    0.0000000000    2.3510800917
     11  I         4.2737847337    0.0000000000   -1.0893762650
     12  Br        1.1684627545    0.0000000000   -2.6039247140
   Point Group: c1    Number of degrees of freedom:    30


   Energy is -22250.336503000

 Hessian updated using BFGS update

 19 Hessian modes will be used to form the next step
  Hessian Eigenvalues:
     0.123876    0.127384    0.196770    0.200957    0.202339    0.238072
     0.247056    0.249894    0.249976    0.271919    0.316638    0.406452
     0.425597    0.430062    0.434327    0.464664    0.495327    0.587923
     0.633739

 Minimum search - taking simple RFO step
 Searching for Lamda that Minimizes Along All modes
 Value Taken    Lamda =   0.00000000
 Step Taken.  Stepsize is  0.000485

                             Maximum     Tolerance    Cnvgd?
         Gradient           0.000086      0.000300     YES
         Displacement       0.000226      0.001200     YES
         Energy change     -0.000000      0.000001     YES


                       Distance Matrix (Angstroms)
             C (  1)   C (  2)   C (  3)   C (  4)   C (  5)   C (  6)
   C (  2)  1.403102
   C (  3)  2.433863  1.404077
   C (  4)  2.800969  2.426996  1.407071
   C (  5)  2.433810  2.813094  2.444179  1.405896
   C (  6)  1.402999  2.430908  2.812755  2.425933  1.403748
   Cl(  7)  1.739102  2.726482  4.033897  4.540070  4.033036  2.725419
   Br(  8)  2.853371  1.901838  2.889917  4.197617  4.714553  4.173392
   I (  9)  4.408400  3.082551  2.130873  3.094478  4.422842  4.943618
   Br( 10)  4.705364  4.186058  2.874871  1.904396  2.871987  4.183715
   I ( 11)  4.412232  4.950316  4.431170  3.102141  2.137258  3.085116
   Br( 12)  2.854710  4.174712  4.715170  4.196678  2.889564  1.902767
             Cl(  7)   Br(  8)   I (  9)   Br( 10)   I ( 11)
   Br(  8)  3.187844
   I (  9)  5.784575  3.459742
   Br( 10)  6.444465  5.747886  3.442108
   I ( 11)  5.784895  6.851568  6.155095  3.446257
   Br( 12)  3.187429  5.678519  6.845899  5.744017  3.454979

 Final energy is   -22250.336503000210     


 ******************************
 **  OPTIMIZATION CONVERGED  **
 ******************************

                       Coordinates (Angstroms)
     ATOM                X               Y               Z
      1  C        -0.0018876185    0.0000000000   -0.0001487023
      2  C        -0.0033551760    0.0000000000    1.4029526790
      3  C         1.2090807817    0.0000000000    2.1110700959
      4  C         2.4236398679    0.0000000000    1.4006518422
      5  C         2.4319166335    0.0000000000   -0.0052201070
      6  C         1.2131260833    0.0000000000   -0.7016818688
      7  Cl       -1.5070023587    0.0000000000   -0.8714153853
      8  Br       -1.6738379665    0.0000000000    2.3120600166
      9  I         1.1976574863    0.0000000000    4.2419123170
     10  Br        4.0739157999    0.0000000000    2.3510800917
     11  I         4.2737847337    0.0000000000   -1.0893762650
     12  Br        1.1684627545    0.0000000000   -2.6039247140

Z-matrix Print:
$molecule
0 1
I 
C  1 2.130873
C  2 1.404077 1 119.979704
C  3 1.403102 2 120.226932 1 -180.000000 0
C  4 1.402999 3 120.061508 2 -0.000000 0
C  5 1.403748 4 120.253184 3 -0.000000 0
C  6 1.405896 5 119.407924 4 -0.000000 0
Cl 4 1.739102 3 120.005361 2 -180.000000 0
Br 3 1.901838 2 121.157298 1 -0.000000 0
Br 5 1.902767 4 118.656563 3 -180.000000 0
Br 7 1.904396 6 119.601223 5 -180.000000 0
I  6 2.137258 5 119.772944 4 -180.000000 0
$end


 --------------------------------------------------------------

                    Orbital Energies (a.u.)
 --------------------------------------------------------------

 Alpha MOs
 -- Occupied --
*****************-482.8570-482.8569-482.8562-176.3198-176.3197-165.7237
********-165.7214-165.7213-165.7212-165.7211-101.5820 -62.5099 -62.5098
-62.5092 -56.3307 -56.3305 -56.3299 -56.3265 -56.3264 -56.3261 -56.3259
-56.3258 -56.3254 -35.8163 -35.8161 -31.3098 -31.3097 -31.3035 -31.3033
-31.3029 -31.3028 -22.9602 -22.9600 -22.9588 -22.9586 -22.9584 -22.9583
-22.9540 -22.9540 -22.9538 -22.9538 -10.2880 -10.2832 -10.2823 -10.2823
-10.2730 -10.2730  -9.4969  -8.7188  -8.7186  -8.7181  -7.2619  -7.2518
 -7.2507  -6.5511  -6.5510  -6.5502  -6.5373  -6.5371  -6.5366  -6.5362
 -6.5360  -6.5356  -6.3656  -6.3655  -4.7787  -4.7786  -4.7633  -4.7632
 -4.7623  -4.7621  -2.6618  -2.6617  -2.6609  -2.6582  -2.6579  -2.6574
 -2.6573  -2.6572  -2.6566  -2.6463  -2.6462  -2.6461  -2.6461  -2.6457
 -2.6456  -2.0444  -2.0441  -2.0398  -2.0398  -2.0391  -2.0389  -2.0257
 -2.0256  -2.0256  -2.0254  -0.9528  -0.8967  -0.8663  -0.8439  -0.8043
 -0.7765  -0.7527  -0.6824  -0.6806  -0.6213  -0.6081  -0.5514  -0.5111
 -0.4720  -0.4628  -0.4377  -0.4359  -0.3999  -0.3954  -0.3850  -0.3781
 -0.3565  -0.3439  -0.3377  -0.3329  -0.3129  -0.3109  -0.3064  -0.2929
 -0.2776  -0.2649  -0.2614  -0.2540
 -- Virtual --
 -0.1082  -0.0715  -0.0689  -0.0619  -0.0421  -0.0191  -0.0081  -0.0028
  0.0142   0.0237   0.0261   0.0397   0.0442   0.0550   0.0562   0.0569
  0.0606   0.0645   0.0691   0.0705   0.0712   0.0930   0.0938   0.0974
  0.1001   0.1009   0.1157   0.1174   0.1259   0.1344   0.1422   0.1516
  0.1596   0.1611   0.1654   0.1697   0.1779   0.1825   0.1904   0.1964
  0.1980   0.2032   0.2056   0.2088   0.2183   0.2231   0.2378   0.2391
  0.2425   0.2485   0.2591   0.2700   0.2749   0.2853   0.2862   0.2991
  0.3288   0.3605   0.3698   0.3770   0.3867   0.3870   0.3971   0.4016
  0.4137   0.4140   0.4176   0.4256   0.4306   0.4363   0.4458   0.4523
  0.4601   0.4640   0.4733   0.4791   0.4814   0.4953   0.5092   0.5106
  0.5143   0.5234   0.5254   0.5260   0.5293   0.5447   0.5449   0.5549
  0.5580   0.5696   0.5876   0.5936   0.6015   0.6124   0.6161   0.6206
  0.6507   0.6833   0.6917   0.6976   0.7043   0.7120   0.7230   0.7305
  0.7484   0.7619   0.7638   0.7909   0.7916   0.8117   0.8264   0.8277
  0.8407   0.8429   0.8455   0.8591   0.8916   0.9114   0.9181   0.9400
  0.9473   0.9520   1.0010   1.0028   1.0140   1.0788   1.0815   1.0993
  1.1222   1.1702   1.1766   1.1839   1.2262   1.2364   1.2397   1.2636
  1.3381   1.3562   1.3654   1.3869   1.4015   1.4365   1.4619   1.4658
  1.4713   1.4740   1.5432   1.5703   1.5983   1.7191   1.7258   1.7472
  1.7550   1.8145   1.8160   1.8430   1.8438   1.8990   2.0038   2.0048
  2.0143   2.0328   2.0474   2.1142   2.1147   2.1770   2.1773   2.1936
  2.2117   2.2497   2.2589   2.2831   2.2882   2.2981   2.3102   2.3513
  2.4516   2.4818   2.5668   2.5736   2.7073   2.7186   2.8010   2.8200
  2.8278   2.9101   2.9555   3.0374   3.0379   3.0568   3.1348   3.1859
  3.3796   3.4170   3.6175   3.7978   3.8232   3.9459   3.9619   3.9737
  3.9876   3.9917   3.9922   4.0012   4.0087   4.0267   4.0453   4.0583
  4.0636   4.0693   4.0756   4.1037   4.1144   4.1528   4.2292   4.2486
  4.2651   4.2688   4.2829   4.3958   4.4037   4.4073   4.4837   4.5518
  4.7967   6.0133   6.0303   6.1183   6.1217   6.1298   6.1646   6.7117
  6.7684   6.7756   7.5467   7.5471   7.5656   7.6717   7.6758   7.7193
  7.7304   7.7473   7.7531   9.7694  23.1738  23.7554  23.7586  23.9097
 23.9198  23.9943  25.8222  26.2225  26.6378  27.9012  27.9247  28.3498
 28.3630  28.4061  28.4248  28.4344  28.4364  28.5247  28.5288  28.5468
 28.5504  28.5573  28.5574  28.6176  28.6193  28.7219  28.7255  47.9656
 48.0199  48.0257 127.8893 127.8994 127.9526 127.9550 127.9617 127.9756
151.6916 151.7111 215.7619 289.7431 289.7435 289.7624 289.8694 289.8717
289.9204 289.9574 289.9692 289.97361020.77241020.84181020.84911901.8561
********
 --------------------------------------------------------------

          Ground-State Mulliken Net Atomic Charges

     Atom                 Charge (a.u.)
  ----------------------------------------
      1 C                    -0.382646
      2 C                     0.229359
      3 C                    -0.167405
      4 C                     0.264692
      5 C                    -0.144436
      6 C                     0.228208
      7 Cl                    0.548254
      8 Br                   -0.253109
      9 I                     0.111096
     10 Br                   -0.290592
     11 I                     0.110334
     12 Br                   -0.253755
  ----------------------------------------
  Sum of atomic charges =     0.000000

 -----------------------------------------------------------------
                    Cartesian Multipole Moments
 -----------------------------------------------------------------
    Charge (ESU x 10^10)
                -0.0000
    Dipole Moment (Debye)
         X       0.3680      Y      -0.0000      Z       0.2227
       Tot       0.4301
    Quadrupole Moments (Debye-Ang)
        XX    -152.2541     XY      -0.0000     YY    -159.8979
        XZ      -1.2026     YZ      -0.0000     ZZ    -150.8043
    Octopole Moments (Debye-Ang^2)
       XXX    -692.9709    XXY       0.0000    XYY    -246.1683
       YYY      -0.0000    XXZ    -142.3208    XYZ      -0.0000
       YYZ    -141.9137    XZZ    -230.7508    YZZ      -0.0000
       ZZZ    -390.2670
    Hexadecapole Moments (Debye-Ang^3)
      XXXX   -6097.0494   XXXY       0.0000   XXYY   -1137.2184
      XYYY      -0.0000   YYYY    -204.0425   XXXZ    -369.3189
      XXYZ      -0.0000   XYYZ    -107.4668   YYYZ      -0.0000
      XXZZ   -1934.3171   XYZZ      -0.0000   YYZZ   -1011.7079
      XZZZ    -288.7474   YZZZ      -0.0000   ZZZZ   -5328.7059
 -----------------------------------------------------------------
Archival summary:
1\1\garfield\OPT\ProcedureUnspecified\BasisUnspecified\2r3l16\taweetha\SatNov3016:06:412019SatNov3016:06:412019\0\\#,OPT,ProcedureUnspecified,BasisUnspecified,\\0,1\I\C,1,2.13087\C,2,1.40408,1,119.98\C,3,1.4031,2,120.227,1,-180,0\C,4,1.403,3,120.062,2,-0,0\C,5,1.40375,4,120.253,3,-0,0\C,6,1.4059,5,119.408,4,-0,0\Cl,4,1.7391,3,120.005,2,-180,0\Br,3,1.90184,2,121.157,1,-0,0\Br,5,1.90277,4,118.657,3,-180,0\Br,7,1.9044,6,119.601,5,-180,0\I,6,2.13726,5,119.773,4,-180,0\\\@

 Total job time:  599.91s(wall), 2286.43s(cpu) 
 Sat Nov 30 16:06:41 2019

        *************************************************************
        *                                                           *
        *  Thank you very much for using Q-Chem.  Have a nice day.  *
        *                                                           *
        *************************************************************


 
User input: 2 of 2 
 
                  Welcome to Q-Chem
     A Quantum Leap Into The Future Of Chemistry


 Q-Chem 5.2 (devel), Q-Chem, Inc., Pleasanton, CA (2019)

 Yihan Shao,  Zhengting Gan,  E. Epifanovsky,  A. T. B. Gilbert,  M. Wormit,  
 J. Kussmann,  A. W. Lange,  A. Behn,  Jia Deng,  Xintian Feng,  D. Ghosh,  
 M. Goldey,  P. R. Horn,  L. D. Jacobson,  I. Kaliman,  T. Kus,  A. Landau,  
 Jie Liu,  E. I. Proynov,  R. M. Richard,  R. P. Steele,  E. J. Sundstrom,  
 H. L. Woodcock III,  P. M. Zimmerman,  D. Zuev,  B. Albrecht,  E. Alguire,  
 S. A. Baeppler,  D. Barton,  Z. Benda,  Y. A. Bernard,  E. J. Berquist,  
 K. B. Bravaya,  H. Burton,  D. Casanova,  Chun-Min Chang,  Yunqing Chen,  
 A. Chien,  K. D. Closser,  M. P. Coons,  S. Coriani,  S. Dasgupta,  
 A. L. Dempwolff,  M. Diedenhofen,  Hainam Do,  R. G. Edgar,  Po-Tung Fang,  
 S. Faraji,  S. Fatehi,  Qingguo Feng,  K. D. Fenk,  J. Fosso-Tande,  
 J. Gayvert,  Qinghui Ge,  A. Ghysels,  G. Gidofalvi,  J. Gomes,  
 J. Gonthier,  A. Gunina,  D. Hait,  M. W. D. Hanson-Heine,  
 P. H. P. Harbach,  A. W. Hauser,  M. F. Herbst,  J. E. Herr,  
 E. G. Hohenstein,  Z. C. Holden,  Kerwin Hui,  B. C. Huynh,  T.-C. Jagau,  
 Hyunjun Ji,  B. Kaduk,  K. Khistyaev,  Jaehoon Kim,  P. Klunzinger,  K. Koh,  
 D. Kosenkov,  L. Koulias,  T. Kowalczyk,  C. M. Krauter,  A. Kunitsa,  
 Ka Un Lao,  A. Laurent,  K. V. Lawler,  Joonho Lee,  D. Lefrancois,  
 S. Lehtola,  D. S. Levine,  Yi-Pei Li,  You-Sheng Lin,  Fenglai Liu,  
 E. Livshits,  A. Luenser,  P. Manohar,  E. Mansoor,  S. F. Manzer,  
 Shan-Ping Mao,  Yuezhi Mao,  N. Mardirossian,  A. V. Marenich,  
 T. Markovich,  L. A. Martinez-Martinez,  S. A. Maurer,  N. J. Mayhall,  
 S. C. McKenzie,  J.-M. Mewes,  P. Morgante,  A. F. Morrison,  
 J. W. Mullinax,  K. Nanda,  T. S. Nguyen-Beck,  R. Olivares-Amaya,  
 J. A. Parkhill,  Zheng Pei,  T. M. Perrine,  F. Plasser,  P. Pokhilko,  
 S. Prager,  A. Prociuk,  E. Ramos,  D. R. Rehn,  F. Rob,  M. Scheurer,  
 M. Schneider,  N. Sergueev,  S. M. Sharada,  S. Sharma,  D. W. Small,  
 T. Stauch,  T. Stein,  Yu-Chuan Su,  A. J. W. Thom,  A. Tkatchenko,  
 T. Tsuchimochi,  N. M. Tubman,  L. Vogt,  M. L. Vidal,  O. Vydrov,  
 M. A. Watson,  J. Wenzel,  M. de Wergifosse,  T. A. Wesolowski,  A. White,  
 J. Witte,  A. Yamada,  Jun Yang,  K. Yao,  S. Yeganeh,  S. R. Yost,  
 Zhi-Qiang You,  A. Zech,  Igor Ying Zhang,  Xing Zhang,  Yan Zhao,  
 Ying Zhu,  B. R. Brooks,  G. K. L. Chan,  C. J. Cramer,  M. S. Gordon,  
 W. J. Hehre,  A. Klamt,  M. W. Schmidt,  C. D. Sherrill,  D. G. Truhlar,  
 A. Aspuru-Guzik,  R. Baer,  A. T. Bell,  N. A. Besley,  Jeng-Da Chai,  
 A. E. DePrince, III,  R. A. DiStasio Jr.,  A. Dreuw,  B. D. Dunietz,  
 T. R. Furlani,  Chao-Ping Hsu,  Yousung Jung,  Jing Kong,  D. S. Lambrecht,  
 WanZhen Liang,  C. Ochsenfeld,  V. A. Rassolov,  L. V. Slipchenko,  
 J. E. Subotnik,  T. Van Voorhis,  J. M. Herbert,  A. I. Krylov,  
 P. M. W. Gill,  M. Head-Gordon

 Contributors to earlier versions of Q-Chem not listed above: 
 R. D. Adamson,  B. Austin,  J. Baker,  G. J. O. Beran,  K. Brandhorst,  
 S. T. Brown,  E. F. C. Byrd,  A. K. Chakraborty,  C.-L. Cheng,  
 Siu Hung Chien,  D. M. Chipman,  D. L. Crittenden,  H. Dachsel,  
 R. J. Doerksen,  A. D. Dutoi,  L. Fusti-Molnar,  W. A. Goddard III,  
 A. Golubeva-Zadorozhnaya,  S. R. Gwaltney,  G. Hawkins,  A. Heyden,  
 S. Hirata,  G. Kedziora,  F. J. Keil,  C. Kelley,  Jihan Kim,  R. A. King,  
 R. Z. Khaliullin,  P. P. Korambath,  W. Kurlancheek,  A. M. Lee,  M. S. Lee,  
 S. V. Levchenko,  Ching Yeh Lin,  D. Liotard,  R. C. Lochan,  I. Lotan,  
 P. E. Maslen,  N. Nair,  D. P. O'Neill,  D. Neuhauser,  E. Neuscamman,  
 C. M. Oana,  R. Olson,  B. Peters,  R. Peverati,  P. A. Pieniazek,  
 Y. M. Rhee,  J. Ritchie,  M. A. Rohrdanz,  E. Rosta,  N. J. Russ,  
 H. F. Schaefer III,  N. E. Schultz,  N. Shenvi,  A. C. Simmonett,  A. Sodt,  
 D. Stuck,  K. S. Thanthiriwatte,  V. Vanovschi,  Tao Wang,  A. Warshel,  
 C. F. Williams,  Q. Wu,  X. Xu,  W. Zhang

 Please cite Q-Chem as follows:
 Y. Shao et al., Mol. Phys. 113, 184-215 (2015)
 DOI: 10.1080/00268976.2014.952696

 Q-Chem 5.2.1 for Intel X86 EM64T Linux

 Parts of Q-Chem use Armadillo 8.300.2 (Tropical Shenanigans).
 http://arma.sourceforge.net/

 Q-Chem begins on Sat Nov 30 16:06:41 2019  

Host: 
0

     Scratch files written to /scratch/taweetham/qchem30176//
NAlpha2: 264
NElect   264
Mult     1
The previous job contains 0 fragments, simply inherited here

Checking the input file for inconsistencies... 	...done.

--------------------------------------------------------------
User input:
--------------------------------------------------------------

$MOLECULE
READ
$END

$REM
   JOB_TYPE 	FREQUENCY
   BASIS 	6-311++G**
   METHOD	B3LYP	
$END


--------------------------------------------------------------
 ----------------------------------------------------------------
             Standard Nuclear Orientation (Angstroms)
    I     Atom           X                Y                Z
 ----------------------------------------------------------------
    1      C      -0.0036305302    -1.8945019144    -0.0000000000
    2      C      -1.2188654763    -1.1931463228     0.0000000000
    3      C      -1.2246524755     0.2109183973     0.0000000000
    4      C      -0.0015165898     0.9064660047     0.0000000000
    5      C       1.2195263333     0.2096169377    -0.0000000000
    6      C       1.2120422354    -1.1941114475    -0.0000000000
    7      Cl     -0.0031880468    -3.6336039293    -0.0000000000
    8      Br     -2.8422943872    -2.1838367264     0.0000000000
    9      I      -3.0747926765     1.2680845621     0.0000000000
   10      Br      0.0022118903     2.8108584558     0.0000000000
   11      I       3.0802984319     1.2609969215    -0.0000000000
   12      Br      2.8362245192    -2.1853503512    -0.0000000000
 ----------------------------------------------------------------
 Molecular Point Group                 Cs    NOp =  2
 Largest Abelian Subgroup              Cs    NOp =  2
 Nuclear Repulsion Energy =        3908.29967315 hartrees
 There are      132 alpha and      132 beta electrons
 Requested basis set is 6-311++G(d,p)
 There are 154 shells and 430 basis functions

 Total QAlloc Memory Limit   2000 MB
 Mega-Array Size       188 MB
 MEM_STATIC part       192 MB

                       Distance Matrix (Angstroms)
             C (  1)   C (  2)   C (  3)   C (  4)   C (  5)   C (  6)
   C (  2)  1.403102
   C (  3)  2.433863  1.404077
   C (  4)  2.800969  2.426996  1.407071
   C (  5)  2.433810  2.813094  2.444179  1.405896
   C (  6)  1.402999  2.430908  2.812755  2.425933  1.403748
   Cl(  7)  1.739102  2.726482  4.033897  4.540070  4.033036  2.725419
   Br(  8)  2.853371  1.901838  2.889917  4.197617  4.714553  4.173392
   I (  9)  4.408400  3.082551  2.130873  3.094478  4.422842  4.943618
   Br( 10)  4.705364  4.186058  2.874871  1.904396  2.871987  4.183715
   I ( 11)  4.412232  4.950316  4.431170  3.102141  2.137258  3.085116
   Br( 12)  2.854710  4.174712  4.715170  4.196678  2.889564  1.902767
             Cl(  7)   Br(  8)   I (  9)   Br( 10)   I ( 11)
   Br(  8)  3.187844
   I (  9)  5.784575  3.459742
   Br( 10)  6.444465  5.747886  3.442108
   I ( 11)  5.784895  6.851568  6.155095  3.446257
   Br( 12)  3.187429  5.678519  6.845899  5.744017  3.454979

 A cutoff of  1.0D-11 yielded   7110 shell pairs
 There are     61973 function pairs (     68899 Cartesian)
 Smallest overlap matrix eigenvalue = 5.00E-07

 Q-Chem warning in module stvman/mkSTV.C, line 318:

 Overlap eigenvalue is smaller than square root of threshold
 Use THRESH >= 12 to get rid of this warning

 Linear dependence detected in AO basis
 Tighter screening thresholds may be required for diffuse basis sets
 Use S2THRESH > 14 and THRESH = 14 in case of SCF convergence issues
 Number of orthogonalized atomic orbitals = 429
 Maximum deviation from orthogonality = 2.235E-10
 Guess from superposition of atomic densities
 Warning:  Energy on first SCF cycle will be non-variational
 SAD guess density has 264.000000 electrons

 -----------------------------------------------------------------------
  General SCF calculation program by
  Eric Jon Sundstrom, Paul Horn, Yuezhi Mao, Dmitri Zuev, Alec White,
  David Stuck, Shaama M.S., Shane Yost, Joonho Lee, David Small,
  Daniel Levine, Susi Lehtola, Hugh Burton, Evgeny Epifanovsky,
  Bang C. Huynh
 -----------------------------------------------------------------------
 Exchange:     0.2000 Hartree-Fock + 0.0800 Slater + 0.7200 B88
 Correlation:  0.1900 VWN1RPA + 0.8100 LYP
 Using SG-1 standard quadrature grid
 using 4 threads for integral computing
 -------------------------------------------------------
 OpenMP Integral computing Module                
 Release: version 2.0, May 2017, Q-Chem Inc. Pleasanton 
 -------------------------------------------------------
 A restricted SCF calculation will be
 performed using DIIS
 SCF converges when DIIS error is below 1.0e-08
 ---------------------------------------
  Cycle       Energy         DIIS error
 ---------------------------------------
    1  -22252.5816162691      2.73e-02  
    2  -22250.2925443094      1.85e-03  
    3  -22250.2210444294      2.48e-03  
    4  -22250.3156333973      8.79e-04  
    5  -22250.3360926209      1.32e-04  
    6  -22250.3362925669      7.81e-05  
    7  -22250.3364294648      2.31e-05  
    8  -22250.3364411232      4.92e-06  
    9  -22250.3364415798      1.82e-06  
   10  -22250.3364416430      5.13e-07  
   11  -22250.3364416465      1.30e-07  
   12  -22250.3364416471      7.13e-08  
   13  -22250.3364416483      3.57e-08  
   14  -22250.3364416506      5.94e-09  Convergence criterion met
 ---------------------------------------
 SCF time:   CPU 314.97s  wall 83.00s 
 SCF   energy in the final basis set =   -22250.3364416506
 Total energy in the final basis set =   -22250.3364416506

 --------------------------------------------------------------
             Orbital Energies (a.u.) and Symmetries
 --------------------------------------------------------------

 Alpha MOs, Restricted
 -- Occupied --                  
*******-1165.89 -482.86 -482.86 -482.86 -176.32 -176.32 -165.72
  1 A'    2 A'    3 A'    4 A'    5 A'    6 A'    7 A'    8 A'                 
-165.72 -165.72 -165.72 -165.72 -165.72 -101.58  -62.51  -62.51
  9 A'    1 A"    2 A"   10 A'   11 A'   12 A'   13 A'   14 A'                 
-62.509 -56.331 -56.331 -56.330 -56.327 -56.326 -56.326 -56.326
 15 A'   16 A'   17 A'   18 A'    3 A"    4 A"   19 A'   20 A'                 
-56.326 -56.325 -35.816 -35.816 -31.310 -31.310 -31.303 -31.303
  5 A"   21 A'   22 A'   23 A'   24 A'   25 A'    6 A"    7 A"                 
-31.303 -31.303 -22.960 -22.960 -22.959 -22.959 -22.958 -22.958
 26 A'   27 A'   28 A'   29 A'    8 A"    9 A"   30 A'   31 A'                 
-22.954 -22.954 -22.954 -22.954 -10.288 -10.283 -10.282 -10.282
 32 A'   10 A"   33 A'   11 A"   34 A'   35 A'   36 A'   37 A'                 
-10.273 -10.273  -9.497  -8.719  -8.719  -8.718  -7.262  -7.252
 38 A'   39 A'   40 A'   41 A'   42 A'   43 A'   44 A'   12 A"                 
 -7.251  -6.551  -6.551  -6.550  -6.537  -6.537  -6.537  -6.536
 45 A'   46 A'   47 A'   48 A'   13 A"   14 A"   15 A"   49 A'                 
 -6.536  -6.536  -6.366  -6.366  -4.779  -4.779  -4.763  -4.763
 50 A'   51 A'   52 A'   53 A'   54 A'   55 A'   16 A"   17 A"                 
 -4.762  -4.762  -2.662  -2.662  -2.661  -2.658  -2.658  -2.657
 56 A'   57 A'   58 A'   59 A'   60 A'   18 A"   19 A"   61 A'                 
 -2.657  -2.657  -2.657  -2.646  -2.646  -2.646  -2.646  -2.646
 20 A"   62 A'   63 A'   64 A'   65 A'   21 A"   22 A"   23 A"                 
 -2.646  -2.044  -2.044  -2.040  -2.040  -2.039  -2.039  -2.026
 66 A'   67 A'   68 A'   24 A"   25 A"   69 A'   70 A'   71 A'                 
 -2.026  -2.026  -2.025  -0.953  -0.897  -0.866  -0.844  -0.804
 26 A"   72 A'   27 A"   73 A'   74 A'   75 A'   76 A'   77 A'                 
 -0.777  -0.753  -0.682  -0.681  -0.621  -0.608  -0.551  -0.511
 78 A'   79 A'   80 A'   81 A'   82 A'   83 A'   84 A'   85 A'                 
 -0.472  -0.463  -0.438  -0.436  -0.400  -0.395  -0.385  -0.378
 86 A'   28 A"   87 A'   88 A'   89 A'   29 A"   90 A'   30 A"                 
 -0.356  -0.344  -0.338  -0.333  -0.313  -0.311  -0.306  -0.293
 91 A'   31 A"   92 A'   93 A'   32 A"   33 A"   94 A'   34 A"                 
 -0.278  -0.265  -0.261  -0.254
 95 A'   35 A"   36 A"   96 A'                                                 
 -- Virtual --                   
 -0.108  -0.072  -0.069  -0.062  -0.042  -0.019  -0.008  -0.003
 97 A'   37 A"   38 A"   98 A'   99 A'  100 A'  101 A'  102 A'                 
  0.014   0.024   0.026   0.040   0.044   0.055   0.056   0.057
103 A'  104 A'  105 A'   39 A"  106 A'  107 A'  108 A'   40 A"                 
  0.061   0.065   0.069   0.071   0.071   0.093   0.094   0.097
 41 A"  109 A'   42 A"  110 A'  111 A'  112 A'   43 A"   44 A"                 
  0.100   0.101   0.116   0.117   0.126   0.134   0.142   0.152
113 A'  114 A'   45 A"  115 A'  116 A'  117 A'   46 A"   47 A"                 
  0.160   0.161   0.165   0.170   0.178   0.182   0.190   0.196
118 A'   48 A"  119 A'  120 A'  121 A'  122 A'  123 A'  124 A'                 
  0.198   0.203   0.206   0.209   0.218   0.223   0.238   0.239
125 A'  126 A'  127 A'   49 A"  128 A'  129 A'  130 A'  131 A'                 
  0.243   0.248   0.259   0.270   0.275   0.285   0.286   0.299
132 A'   50 A"  133 A'  134 A'  135 A'   51 A"  136 A'  137 A'                 
  0.329   0.361   0.370   0.377   0.387   0.387   0.397   0.402
138 A'  139 A'   52 A"  140 A'   53 A"  141 A'  142 A'   54 A"                 
  0.414   0.414   0.417   0.426   0.431   0.436   0.446   0.452
 55 A"  143 A'  144 A'  145 A'  146 A'   56 A"   57 A"   58 A"                 
  0.460   0.464   0.473   0.479   0.481   0.495   0.509   0.511
 59 A"  147 A'  148 A'  149 A'  150 A'  151 A'  152 A'  153 A'                 
  0.514   0.523   0.525   0.526   0.529   0.545   0.545   0.555
 60 A"   61 A"  154 A'   62 A"  155 A'  156 A'   63 A"   64 A"                 
  0.558   0.570   0.588   0.594   0.601   0.612   0.616   0.621
 65 A"   66 A"  157 A'  158 A'   67 A"  159 A'  160 A'   68 A"                 
  0.651   0.683   0.692   0.698   0.704   0.712   0.723   0.731
161 A'   69 A"  162 A'  163 A'   70 A"  164 A'  165 A'  166 A'                 
  0.748   0.762   0.764   0.791   0.792   0.812   0.826   0.828
167 A'  168 A'   71 A"  169 A'  170 A'  171 A'  172 A'  173 A'                 
  0.841   0.843   0.846   0.859   0.892   0.911   0.918   0.940
174 A'   72 A"  175 A'  176 A'  177 A'  178 A'  179 A'   73 A"                 
  0.947   0.952   1.001   1.003   1.014   1.079   1.081   1.099
 74 A"  180 A'  181 A'  182 A'  183 A'  184 A'  185 A'  186 A'                 
  1.122   1.170   1.177   1.184   1.226   1.236   1.240   1.264
 75 A"  187 A'   76 A"  188 A'  189 A'   77 A"   78 A"   79 A"                 
  1.338   1.356   1.365   1.387   1.401   1.436   1.462   1.466
190 A'   80 A"   81 A"  191 A'  192 A'  193 A'  194 A'  195 A'                 
  1.471   1.474   1.543   1.570   1.598   1.719   1.726   1.747
196 A'  197 A'  198 A'  199 A'  200 A'   82 A"   83 A"  201 A'                 
  1.755   1.815   1.816   1.843   1.844   1.899   2.004   2.005
202 A'  203 A'  204 A'   84 A"   85 A"   86 A"   87 A"   88 A"                 
  2.014   2.033   2.047   2.114   2.115   2.177   2.177   2.194
205 A'   89 A"  206 A'  207 A'  208 A'  209 A'  210 A'  211 A'                 
  2.212   2.250   2.259   2.283   2.288   2.298   2.310   2.351
212 A'   90 A"   91 A"  213 A'  214 A'  215 A'  216 A'  217 A'                 
  2.452   2.482   2.567   2.574   2.707   2.719   2.801   2.820
218 A'  219 A'  220 A'   92 A"   93 A"   94 A"  221 A'   95 A"                 
  2.828   2.910   2.956   3.037   3.038   3.057   3.135   3.186
 96 A"  222 A'  223 A'   97 A"  224 A'  225 A'  226 A'  227 A'                 
  3.380   3.417   3.617   3.798   3.823   3.946   3.962   3.974
228 A'  229 A'  230 A'  231 A'  232 A'   98 A"   99 A"  233 A'                 
  3.987   3.992   3.992   4.001   4.009   4.027   4.045   4.058
100 A"  101 A"  102 A"  103 A"  104 A"  234 A'  235 A'  236 A'                 
  4.064   4.069   4.076   4.104   4.114   4.153   4.229   4.249
105 A"  106 A"  237 A'  238 A'  107 A"  239 A'  240 A'  241 A'                 
  4.265   4.269   4.283   4.396   4.404   4.407   4.484   4.552
242 A'  243 A'  244 A'  245 A'  246 A'  247 A'  248 A'  249 A'                 
  4.797   6.013   6.030   6.119   6.122   6.129   6.165   6.712
250 A'  108 A"  109 A"  251 A'  252 A'  253 A'  254 A'  255 A'                 
  6.768   6.775   7.547   7.547   7.566   7.672   7.675   7.719
256 A'  257 A'  110 A"  111 A"  112 A"  258 A'  259 A'  260 A'                 
  7.730   7.748   7.753   9.769  23.174  23.755  23.759  23.910
261 A'  262 A'  263 A'  264 A'  265 A'  266 A'  267 A'  268 A'                 
 23.920  23.994  25.823  26.223  26.638  27.901  27.925  28.350
269 A'  270 A'  113 A"  271 A'  272 A'  273 A'  274 A'  114 A"                 
 28.363  28.406  28.425  28.434  28.436  28.525  28.529  28.547
115 A"  275 A'  276 A'  277 A'  278 A'  116 A"  117 A"  279 A'                 
 28.550  28.557  28.557  28.618  28.619  28.722  28.726  47.966
118 A"  119 A"  280 A'  281 A'  282 A'  283 A'  284 A'  285 A'                 
 48.020  48.026 127.889 127.899 127.953 127.955 127.962 127.976
286 A'  287 A'  120 A"  121 A"  288 A'  289 A'  290 A'  291 A'                 
151.692 151.711 215.762 289.743 289.743 289.762 289.869 289.872
292 A'  293 A'  294 A'  122 A"  123 A"  124 A"  295 A'  296 A'                 
289.920 289.957 289.969 289.9741020.7721020.8421020.8491901.856
297 A'  298 A'  299 A'  300 A'  301 A'  302 A'  303 A'  304 A'                 
*******
305 A'                                                                         

 Beta MOs, Restricted
 -- Occupied --                  
*******-1165.89 -482.86 -482.86 -482.86 -176.32 -176.32 -165.72
  1 A'    2 A'    3 A'    4 A'    5 A'    6 A'    7 A'    8 A'                 
-165.72 -165.72 -165.72 -165.72 -165.72 -101.58  -62.51  -62.51
  9 A'    1 A"    2 A"   10 A'   11 A'   12 A'   13 A'   14 A'                 
-62.509 -56.331 -56.331 -56.330 -56.327 -56.326 -56.326 -56.326
 15 A'   16 A'   17 A'   18 A'    3 A"    4 A"   19 A'   20 A'                 
-56.326 -56.325 -35.816 -35.816 -31.310 -31.310 -31.303 -31.303
  5 A"   21 A'   22 A'   23 A'   24 A'   25 A'    6 A"    7 A"                 
-31.303 -31.303 -22.960 -22.960 -22.959 -22.959 -22.958 -22.958
 26 A'   27 A'   28 A'   29 A'    8 A"    9 A"   30 A'   31 A'                 
-22.954 -22.954 -22.954 -22.954 -10.288 -10.283 -10.282 -10.282
 32 A'   10 A"   33 A'   11 A"   34 A'   35 A'   36 A'   37 A'                 
-10.273 -10.273  -9.497  -8.719  -8.719  -8.718  -7.262  -7.252
 38 A'   39 A'   40 A'   41 A'   42 A'   43 A'   44 A'   12 A"                 
 -7.251  -6.551  -6.551  -6.550  -6.537  -6.537  -6.537  -6.536
 45 A'   46 A'   47 A'   48 A'   13 A"   14 A"   15 A"   49 A'                 
 -6.536  -6.536  -6.366  -6.366  -4.779  -4.779  -4.763  -4.763
 50 A'   51 A'   52 A'   53 A'   54 A'   55 A'   16 A"   17 A"                 
 -4.762  -4.762  -2.662  -2.662  -2.661  -2.658  -2.658  -2.657
 56 A'   57 A'   58 A'   59 A'   60 A'   18 A"   19 A"   61 A'                 
 -2.657  -2.657  -2.657  -2.646  -2.646  -2.646  -2.646  -2.646
 20 A"   62 A'   63 A'   64 A'   65 A'   21 A"   22 A"   23 A"                 
 -2.646  -2.044  -2.044  -2.040  -2.040  -2.039  -2.039  -2.026
 66 A'   67 A'   68 A'   24 A"   25 A"   69 A'   70 A'   71 A'                 
 -2.026  -2.026  -2.025  -0.953  -0.897  -0.866  -0.844  -0.804
 26 A"   72 A'   27 A"   73 A'   74 A'   75 A'   76 A'   77 A'                 
 -0.777  -0.753  -0.682  -0.681  -0.621  -0.608  -0.551  -0.511
 78 A'   79 A'   80 A'   81 A'   82 A'   83 A'   84 A'   85 A'                 
 -0.472  -0.463  -0.438  -0.436  -0.400  -0.395  -0.385  -0.378
 86 A'   28 A"   87 A'   88 A'   89 A'   29 A"   90 A'   30 A"                 
 -0.356  -0.344  -0.338  -0.333  -0.313  -0.311  -0.306  -0.293
 91 A'   31 A"   92 A'   93 A'   32 A"   33 A"   94 A'   34 A"                 
 -0.278  -0.265  -0.261  -0.254
 95 A'   35 A"   36 A"   96 A'                                                 
 -- Virtual --                   
 -0.108  -0.072  -0.069  -0.062  -0.042  -0.019  -0.008  -0.003
 97 A'   37 A"   38 A"   98 A'   99 A'  100 A'  101 A'  102 A'                 
  0.014   0.024   0.026   0.040   0.044   0.055   0.056   0.057
103 A'  104 A'  105 A'   39 A"  106 A'  107 A'  108 A'   40 A"                 
  0.061   0.065   0.069   0.071   0.071   0.093   0.094   0.097
 41 A"  109 A'   42 A"  110 A'  111 A'  112 A'   43 A"   44 A"                 
  0.100   0.101   0.116   0.117   0.126   0.134   0.142   0.152
113 A'  114 A'   45 A"  115 A'  116 A'  117 A'   46 A"   47 A"                 
  0.160   0.161   0.165   0.170   0.178   0.182   0.190   0.196
118 A'   48 A"  119 A'  120 A'  121 A'  122 A'  123 A'  124 A'                 
  0.198   0.203   0.206   0.209   0.218   0.223   0.238   0.239
125 A'  126 A'  127 A'   49 A"  128 A'  129 A'  130 A'  131 A'                 
  0.243   0.248   0.259   0.270   0.275   0.285   0.286   0.299
132 A'   50 A"  133 A'  134 A'  135 A'   51 A"  136 A'  137 A'                 
  0.329   0.361   0.370   0.377   0.387   0.387   0.397   0.402
138 A'  139 A'   52 A"  140 A'   53 A"  141 A'  142 A'   54 A"                 
  0.414   0.414   0.417   0.426   0.431   0.436   0.446   0.452
 55 A"  143 A'  144 A'  145 A'  146 A'   56 A"   57 A"   58 A"                 
  0.460   0.464   0.473   0.479   0.481   0.495   0.509   0.511
 59 A"  147 A'  148 A'  149 A'  150 A'  151 A'  152 A'  153 A'                 
  0.514   0.523   0.525   0.526   0.529   0.545   0.545   0.555
 60 A"   61 A"  154 A'   62 A"  155 A'  156 A'   63 A"   64 A"                 
  0.558   0.570   0.588   0.594   0.601   0.612   0.616   0.621
 65 A"   66 A"  157 A'  158 A'   67 A"  159 A'  160 A'   68 A"                 
  0.651   0.683   0.692   0.698   0.704   0.712   0.723   0.731
161 A'   69 A"  162 A'  163 A'   70 A"  164 A'  165 A'  166 A'                 
  0.748   0.762   0.764   0.791   0.792   0.812   0.826   0.828
167 A'  168 A'   71 A"  169 A'  170 A'  171 A'  172 A'  173 A'                 
  0.841   0.843   0.846   0.859   0.892   0.911   0.918   0.940
174 A'   72 A"  175 A'  176 A'  177 A'  178 A'  179 A'   73 A"                 
  0.947   0.952   1.001   1.003   1.014   1.079   1.081   1.099
 74 A"  180 A'  181 A'  182 A'  183 A'  184 A'  185 A'  186 A'                 
  1.122   1.170   1.177   1.184   1.226   1.236   1.240   1.264
 75 A"  187 A'   76 A"  188 A'  189 A'   77 A"   78 A"   79 A"                 
  1.338   1.356   1.365   1.387   1.401   1.436   1.462   1.466
190 A'   80 A"   81 A"  191 A'  192 A'  193 A'  194 A'  195 A'                 
  1.471   1.474   1.543   1.570   1.598   1.719   1.726   1.747
196 A'  197 A'  198 A'  199 A'  200 A'   82 A"   83 A"  201 A'                 
  1.755   1.815   1.816   1.843   1.844   1.899   2.004   2.005
202 A'  203 A'  204 A'   84 A"   85 A"   86 A"   87 A"   88 A"                 
  2.014   2.033   2.047   2.114   2.115   2.177   2.177   2.194
205 A'   89 A"  206 A'  207 A'  208 A'  209 A'  210 A'  211 A'                 
  2.212   2.250   2.259   2.283   2.288   2.298   2.310   2.351
212 A'   90 A"   91 A"  213 A'  214 A'  215 A'  216 A'  217 A'                 
  2.452   2.482   2.567   2.574   2.707   2.719   2.801   2.820
218 A'  219 A'  220 A'   92 A"   93 A"   94 A"  221 A'   95 A"                 
  2.828   2.910   2.956   3.037   3.038   3.057   3.135   3.186
 96 A"  222 A'  223 A'   97 A"  224 A'  225 A'  226 A'  227 A'                 
  3.380   3.417   3.617   3.798   3.823   3.946   3.962   3.974
228 A'  229 A'  230 A'  231 A'  232 A'   98 A"   99 A"  233 A'                 
  3.987   3.992   3.992   4.001   4.009   4.027   4.045   4.058
100 A"  101 A"  102 A"  103 A"  104 A"  234 A'  235 A'  236 A'                 
  4.064   4.069   4.076   4.104   4.114   4.153   4.229   4.249
105 A"  106 A"  237 A'  238 A'  107 A"  239 A'  240 A'  241 A'                 
  4.265   4.269   4.283   4.396   4.404   4.407   4.484   4.552
242 A'  243 A'  244 A'  245 A'  246 A'  247 A'  248 A'  249 A'                 
  4.797   6.013   6.030   6.119   6.122   6.129   6.165   6.712
250 A'  108 A"  109 A"  251 A'  252 A'  253 A'  254 A'  255 A'                 
  6.768   6.775   7.547   7.547   7.566   7.672   7.675   7.719
256 A'  257 A'  110 A"  111 A"  112 A"  258 A'  259 A'  260 A'                 
  7.730   7.748   7.753   9.769  23.174  23.755  23.759  23.910
261 A'  262 A'  263 A'  264 A'  265 A'  266 A'  267 A'  268 A'                 
 23.920  23.994  25.823  26.223  26.638  27.901  27.925  28.350
269 A'  270 A'  113 A"  271 A'  272 A'  273 A'  274 A'  114 A"                 
 28.363  28.406  28.425  28.434  28.436  28.525  28.529  28.547
115 A"  275 A'  276 A'  277 A'  278 A'  116 A"  117 A"  279 A'                 
 28.550  28.557  28.557  28.618  28.619  28.722  28.726  47.966
118 A"  119 A"  280 A'  281 A'  282 A'  283 A'  284 A'  285 A'                 
 48.020  48.026 127.889 127.899 127.953 127.955 127.962 127.976
286 A'  287 A'  120 A"  121 A"  288 A'  289 A'  290 A'  291 A'                 
151.692 151.711 215.762 289.743 289.743 289.762 289.869 289.872
292 A'  293 A'  294 A'  122 A"  123 A"  124 A"  295 A'  296 A'                 
289.920 289.957 289.969 289.9741020.7721020.8421020.8491901.856
297 A'  298 A'  299 A'  300 A'  301 A'  302 A'  303 A'  304 A'                 
*******
305 A'                                                                         
 --------------------------------------------------------------

          Ground-State Mulliken Net Atomic Charges

     Atom                 Charge (a.u.)
  ----------------------------------------
      1 C                    -0.411742
      2 C                     0.246171
      3 C                    -0.155432
      4 C                     0.254196
      5 C                    -0.144919
      6 C                     0.241819
      7 Cl                    0.548956
      8 Br                   -0.254277
      9 I                     0.110644
     10 Br                   -0.290590
     11 I                     0.110335
     12 Br                   -0.255161
  ----------------------------------------
  Sum of atomic charges =     0.000000

 -----------------------------------------------------------------
                    Cartesian Multipole Moments
 -----------------------------------------------------------------
    Charge (ESU x 10^10)
                -0.0000
    Dipole Moment (Debye)
         X      -0.0074      Y       0.4322      Z      -0.0000
       Tot       0.4323
    Quadrupole Moments (Debye-Ang)
        XX    -150.1318     XY      -0.0138     YY    -154.5732
        XZ       0.0000     YZ      -0.0000     ZZ    -159.8959
    Octopole Moments (Debye-Ang^2)
       XXX       0.3248    XXY      26.8012    XYY      -0.0772
       YYY      64.2151    XXZ      -0.0000    XYZ      -0.0000
       YYZ      -0.0000    XZZ       0.0141    YZZ      18.5080
       ZZZ      -0.0000
    Hexadecapole Moments (Debye-Ang^3)
      XXXX   -5019.6832   XXXY      -0.1186   XXYY   -1429.2433
      XYYY      -0.3601   YYYY   -3718.7878   XXXZ       0.0000
      XXYZ      -0.0000   XYYZ       0.0000   YYYZ      -0.0000
      XXZZ    -949.9847   XYZZ      -0.0840   YYZZ    -696.1233
      XZZZ       0.0000   YZZZ       0.0000   ZZZZ    -204.0206
 -----------------------------------------------------------------
 Calculating MO derivatives via CPSCF
    1     0    39    0.0280588  
    2     0    39    0.0073626  
    3     0    39    0.0014721  
    4     0    39    0.0001840  
    5    18    21    0.0000251  
    6    37     2    0.0000017  
    7    39     0    0.0000001  Converged
 Time for AOints: 371.4 s (CPU) 93.3 s (wall)
 ------------------------------------------------------------------------------
                     AOints        : Timing summary (seconds)
 ------------------------------------------------------------------------------
     job step          cpu (% of tot)      sys (% of tot)     wall (% of tot)
 ------------------------------------------------------------------------------
  AOints            0.3714E+03 ( 8.5)   0.1400E-04 ( 5.1)   0.9330E+02 ( 8.4)
 ------------------------------------------------------------------------------
   Grand Totals     0.4358E+04          0.2720E-03          0.1112E+04
 ------------------------------------------------------------------------------
 Polarizability Matrix (a.u.)
            1           2           3
    1-269.8766876  -0.0288617   0.0000000
    2  -0.0288617-242.1361912  -0.0000000
    3   0.0000000  -0.0000000-113.2742179
 Calculating analytic Hessian of the SCF energy

 Direct stationary perturbation theory relativistic correction:

 rels  =     245.113021841500
 relv  =    -827.009815278979
 rel2e =     121.767382600517
 E_rel =    -460.129410836962

 Hessian of the SCF Energy
            1           2           3           4           5           6
    1   0.5851903   0.0000383  -0.0000000  -0.2379787   0.0550319   0.0000000
    2   0.0000383   0.4957843  -0.0000000   0.1142086  -0.1384879   0.0000000
    3  -0.0000000  -0.0000000   0.1064169   0.0000000  -0.0000000  -0.0512222
    4  -0.2379787   0.1142086   0.0000000   0.4983069  -0.0448441  -0.0000000
    5   0.0550319  -0.1384879  -0.0000000  -0.0448441   0.5514264  -0.0000000
    6   0.0000000   0.0000000  -0.0512222  -0.0000000  -0.0000000   0.0982156
    7   0.0297898   0.0212080   0.0000000  -0.0906009   0.0252792  -0.0000000
    8   0.0752221  -0.0276751   0.0000000  -0.0198659  -0.2858109   0.0000000
    9   0.0000000   0.0000000   0.0019792  -0.0000000   0.0000000  -0.0446034
   10  -0.0670539   0.0000079  -0.0000000   0.0291005  -0.0755366  -0.0000000
   11   0.0000875  -0.0002582   0.0000000  -0.0216384  -0.0276257  -0.0000000
   12   0.0000000   0.0000000   0.0043068  -0.0000000   0.0000000  -0.0006767
   13   0.0297196  -0.0212026  -0.0000000  -0.0168729   0.0281990   0.0000000
   14  -0.0753169  -0.0275824   0.0000000   0.0285310  -0.0481512  -0.0000000
   15   0.0000000  -0.0000000   0.0020189  -0.0000000  -0.0000000   0.0034319
   16  -0.2382136  -0.1142318  -0.0000000  -0.0566073   0.0286465   0.0000000
   17  -0.0550282  -0.1383686  -0.0000000  -0.0285821   0.0572219   0.0000000
   18  -0.0000000  -0.0000000  -0.0512695   0.0000000   0.0000000   0.0035340
   19  -0.0375104   0.0000186   0.0000000  -0.0008835   0.0232104  -0.0000000
   20   0.0000175  -0.1594256  -0.0000000   0.0038914  -0.0375667   0.0000000
   21   0.0000000   0.0000000  -0.0229609  -0.0000000  -0.0000000   0.0034049
   22  -0.0348699  -0.0174207  -0.0000000  -0.1094477  -0.0464857  -0.0000000
   23  -0.0018408  -0.0000670   0.0000000  -0.0487262  -0.0582999  -0.0000000
   24  -0.0000000  -0.0000000   0.0031538  -0.0000000  -0.0000000  -0.0194019
   25   0.0028588  -0.0002817  -0.0000000  -0.0128319   0.0110327  -0.0000000
   26  -0.0024599  -0.0017809  -0.0000000   0.0212099  -0.0148034  -0.0000000
   27  -0.0000000  -0.0000000   0.0026702   0.0000000  -0.0000000   0.0013597
   28  -0.0000497   0.0000021   0.0000000  -0.0022135  -0.0000123  -0.0000000
   29  -0.0000255  -0.0002760   0.0000000  -0.0024108   0.0023613  -0.0000000
   30  -0.0000000  -0.0000000  -0.0008912   0.0000000   0.0000000   0.0035273
   31   0.0028659   0.0002597   0.0000000  -0.0005975   0.0001015  -0.0000000
   32   0.0024313  -0.0017828  -0.0000000  -0.0001262  -0.0004052  -0.0000000
   33   0.0000000  -0.0000000   0.0026584   0.0000000   0.0000000  -0.0006103
   34  -0.0347501   0.0173881  -0.0000000   0.0006282  -0.0046252   0.0000000
   35   0.0018399  -0.0000832  -0.0000000  -0.0016445   0.0001497  -0.0000000
   36   0.0000000   0.0000000   0.0031396  -0.0000000   0.0000000   0.0030412
            7           8           9          10          11          12
    1   0.0297898   0.0752221   0.0000000  -0.0670539   0.0000875   0.0000000
    2   0.0212080  -0.0276751   0.0000000   0.0000079  -0.0002582   0.0000000
    3   0.0000000   0.0000000   0.0019792  -0.0000000   0.0000000   0.0043068
    4  -0.0906009  -0.0198659  -0.0000000   0.0291005  -0.0216384  -0.0000000
    5   0.0252792  -0.2858109   0.0000000  -0.0755366  -0.0276257   0.0000000
    6  -0.0000000   0.0000000  -0.0446034  -0.0000000  -0.0000000  -0.0006767
    7   0.4450814   0.0609320  -0.0000000  -0.2318236  -0.1039316  -0.0000000
    8   0.0609320   0.5294830  -0.0000000  -0.0563789  -0.1324888  -0.0000000
    9  -0.0000000  -0.0000000   0.0978075   0.0000000  -0.0000000  -0.0444255
   10  -0.2318236  -0.0563789   0.0000000   0.5542695  -0.0012676   0.0000000
   11  -0.1039316  -0.1324888  -0.0000000  -0.0012676   0.4634054  -0.0000000
   12  -0.0000000  -0.0000000  -0.0444255   0.0000000  -0.0000000   0.0963478
   13  -0.0546587  -0.0272203   0.0000000  -0.2333513   0.1051792   0.0000000
   14   0.0274257   0.0539213  -0.0000000   0.0577349  -0.1331606  -0.0000000
   15   0.0000000   0.0000000   0.0022827  -0.0000000   0.0000000  -0.0442700
   16  -0.0169183  -0.0285558   0.0000000   0.0292165   0.0215387   0.0000000
   17  -0.0282539  -0.0481135   0.0000000   0.0755425  -0.0278592   0.0000000
   18   0.0000000   0.0000000   0.0034410  -0.0000000   0.0000000  -0.0005835
   19  -0.0029567  -0.0001799  -0.0000000   0.0001717  -0.0000001   0.0000000
   20   0.0025754   0.0025910   0.0000000   0.0000078  -0.0004801   0.0000000
   21   0.0000000   0.0000000   0.0035729  -0.0000000  -0.0000000  -0.0007904
   22  -0.0129828  -0.0120964   0.0000000   0.0023879   0.0003173   0.0000000
   23  -0.0258890  -0.0188113   0.0000000   0.0025835  -0.0020178   0.0000000
   24   0.0000000   0.0000000   0.0014460  -0.0000000   0.0000000   0.0034944
   25  -0.0632646   0.0234483  -0.0000000  -0.0277070   0.0119587   0.0000000
   26   0.0235569  -0.0406584   0.0000000   0.0017881   0.0007257   0.0000000
   27   0.0000000  -0.0000000  -0.0251566  -0.0000000   0.0000000   0.0013042
   28  -0.0010353  -0.0193201  -0.0000000  -0.0303074  -0.0001954   0.0000000
   29  -0.0047265  -0.0326033  -0.0000000  -0.0002219  -0.1389627   0.0000000
   30   0.0000000  -0.0000000   0.0017727  -0.0000000   0.0000000  -0.0194148
   31  -0.0000417   0.0035775  -0.0000000  -0.0273041  -0.0117459   0.0000000
   32   0.0014792   0.0005304   0.0000000  -0.0016806   0.0007348   0.0000000
   33  -0.0000000  -0.0000000   0.0026342  -0.0000000   0.0000000   0.0012275
   34  -0.0005908   0.0004417   0.0000000   0.0023971  -0.0003051   0.0000000
   35   0.0003428  -0.0003653  -0.0000000  -0.0025764  -0.0020129  -0.0000000
   36  -0.0000000  -0.0000000  -0.0007505  -0.0000000  -0.0000000   0.0034804
           13          14          15          16          17          18
    1   0.0297196  -0.0753169   0.0000000  -0.2382136  -0.0550282  -0.0000000
    2  -0.0212026  -0.0275824  -0.0000000  -0.1142318  -0.1383686  -0.0000000
    3  -0.0000000   0.0000000   0.0020189  -0.0000000  -0.0000000  -0.0512695
    4  -0.0168729   0.0285310  -0.0000000  -0.0566073  -0.0285821   0.0000000
    5   0.0281990  -0.0481512  -0.0000000   0.0286465   0.0572219   0.0000000
    6   0.0000000  -0.0000000   0.0034319   0.0000000   0.0000000   0.0035340
    7  -0.0546587   0.0274257   0.0000000  -0.0169183  -0.0282539   0.0000000
    8  -0.0272203   0.0539213   0.0000000  -0.0285558  -0.0481135   0.0000000
    9   0.0000000  -0.0000000   0.0022827   0.0000000   0.0000000   0.0034410
   10  -0.2333513   0.0577349  -0.0000000   0.0292165   0.0755425  -0.0000000
   11   0.1051792  -0.1331606   0.0000000   0.0215387  -0.0278592   0.0000000
   12   0.0000000  -0.0000000  -0.0442700   0.0000000   0.0000000  -0.0005835
   13   0.4464493  -0.0626713  -0.0000000  -0.0904279  -0.0254936  -0.0000000
   14  -0.0626713   0.5311476   0.0000000   0.0196582  -0.2864388   0.0000000
   15  -0.0000000   0.0000000   0.0975019  -0.0000000  -0.0000000  -0.0446465
   16  -0.0904279   0.0196582  -0.0000000   0.4976812   0.0454531  -0.0000000
   17  -0.0254936  -0.2864388  -0.0000000   0.0454531   0.5517894  -0.0000000
   18  -0.0000000   0.0000000  -0.0446465  -0.0000000  -0.0000000   0.0982426
   19  -0.0029534   0.0001797   0.0000000  -0.0008962  -0.0232628   0.0000000
   20  -0.0025753   0.0026023  -0.0000000  -0.0039433  -0.0376833  -0.0000000
   21   0.0000000  -0.0000000   0.0035807   0.0000000   0.0000000   0.0034297
   22  -0.0005909  -0.0004582   0.0000000   0.0006299   0.0046358   0.0000000
   23  -0.0003435  -0.0003728  -0.0000000   0.0016496   0.0001503   0.0000000
   24   0.0000000   0.0000000  -0.0007470  -0.0000000  -0.0000000   0.0030432
   25  -0.0000791  -0.0035910   0.0000000  -0.0006105  -0.0000871   0.0000000
   26  -0.0014906   0.0005373  -0.0000000   0.0001402  -0.0004087   0.0000000
   27  -0.0000000   0.0000000   0.0026422   0.0000000  -0.0000000  -0.0006179
   28  -0.0009574   0.0193652  -0.0000000  -0.0021922   0.0000409  -0.0000000
   29   0.0047100  -0.0329513  -0.0000000   0.0024483   0.0023810  -0.0000000
   30  -0.0000000  -0.0000000   0.0018114  -0.0000000  -0.0000000   0.0035319
   31  -0.0632807  -0.0229748  -0.0000000  -0.0129337  -0.0110179   0.0000000
   32  -0.0229791  -0.0406574   0.0000000  -0.0210709  -0.0146421   0.0000000
   33   0.0000000  -0.0000000  -0.0250566  -0.0000000   0.0000000   0.0013427
   34  -0.0129954   0.0121237   0.0000000  -0.1087221   0.0460525  -0.0000000
   35   0.0258915  -0.0188940   0.0000000   0.0482625  -0.0580316   0.0000000
   36  -0.0000000  -0.0000000   0.0014504   0.0000000   0.0000000  -0.0194476
           19          20          21          22          23          24
    1  -0.0375104   0.0000175   0.0000000  -0.0348699  -0.0018408  -0.0000000
    2   0.0000186  -0.1594256   0.0000000  -0.0174207  -0.0000670  -0.0000000
    3   0.0000000  -0.0000000  -0.0229609  -0.0000000   0.0000000   0.0031538
    4  -0.0008835   0.0038914  -0.0000000  -0.1094477  -0.0487262  -0.0000000
    5   0.0232104  -0.0375667  -0.0000000  -0.0464857  -0.0582999  -0.0000000
    6  -0.0000000   0.0000000   0.0034049  -0.0000000  -0.0000000  -0.0194019
    7  -0.0029567   0.0025754   0.0000000  -0.0129828  -0.0258890   0.0000000
    8  -0.0001799   0.0025910   0.0000000  -0.0120964  -0.0188113   0.0000000
    9  -0.0000000   0.0000000   0.0035729   0.0000000   0.0000000   0.0014460
   10   0.0001717   0.0000078  -0.0000000   0.0023879   0.0025835  -0.0000000
   11  -0.0000001  -0.0004801  -0.0000000   0.0003173  -0.0020178   0.0000000
   12   0.0000000   0.0000000  -0.0007904   0.0000000   0.0000000   0.0034944
   13  -0.0029534  -0.0025753   0.0000000  -0.0005909  -0.0003435   0.0000000
   14   0.0001797   0.0026023  -0.0000000  -0.0004582  -0.0003728   0.0000000
   15   0.0000000  -0.0000000   0.0035807   0.0000000  -0.0000000  -0.0007470
   16  -0.0008962  -0.0039433   0.0000000   0.0006299   0.0016496  -0.0000000
   17  -0.0232628  -0.0376833   0.0000000   0.0046358   0.0001503  -0.0000000
   18   0.0000000  -0.0000000   0.0034297   0.0000000   0.0000000   0.0030432
   19   0.0637806   0.0000406  -0.0000000  -0.0093574   0.0099868  -0.0000000
   20   0.0000406   0.2326348  -0.0000000   0.0014008   0.0001256  -0.0000000
   21  -0.0000000  -0.0000000   0.0098904  -0.0000000  -0.0000000  -0.0001507
   22  -0.0093574   0.0014008  -0.0000000   0.1647444   0.0657887   0.0000000
   23   0.0099868   0.0001256  -0.0000000   0.0657887   0.0931541  -0.0000000
   24  -0.0000000  -0.0000000  -0.0001507   0.0000000  -0.0000000   0.0085577
   25  -0.0000698   0.0000765   0.0000000   0.0012614  -0.0023351  -0.0000000
   26   0.0008790  -0.0007480  -0.0000000   0.0050648  -0.0132973  -0.0000000
   27  -0.0000000  -0.0000000   0.0001610  -0.0000000   0.0000000   0.0004360
   28   0.0001443  -0.0000009  -0.0000000  -0.0000296  -0.0009129  -0.0000000
   29  -0.0000002  -0.0014258   0.0000000  -0.0001247  -0.0006612   0.0000000
   30   0.0000000   0.0000000  -0.0001482   0.0000000   0.0000000   0.0001511
   31  -0.0000731  -0.0000831  -0.0000000  -0.0004825  -0.0003095   0.0000000
   32  -0.0008793  -0.0007463   0.0000000  -0.0002740  -0.0001504  -0.0000000
   33  -0.0000000   0.0000000   0.0001587   0.0000000   0.0000000  -0.0000962
   34  -0.0093960  -0.0014071  -0.0000000  -0.0012630   0.0003487  -0.0000000
   35  -0.0099929   0.0001224   0.0000000  -0.0003475   0.0002476  -0.0000000
   36  -0.0000000  -0.0000000  -0.0001479   0.0000000   0.0000000   0.0001137
           25          26          27          28          29          30
    1   0.0028588  -0.0024599  -0.0000000  -0.0000497  -0.0000255  -0.0000000
    2  -0.0002817  -0.0017809  -0.0000000   0.0000021  -0.0002760  -0.0000000
    3  -0.0000000  -0.0000000   0.0026702   0.0000000   0.0000000  -0.0008912
    4  -0.0128319   0.0212099   0.0000000  -0.0022135  -0.0024108   0.0000000
    5   0.0110327  -0.0148034  -0.0000000  -0.0000123   0.0023613   0.0000000
    6  -0.0000000  -0.0000000   0.0013597  -0.0000000  -0.0000000   0.0035273
    7  -0.0632646   0.0235569   0.0000000  -0.0010353  -0.0047265   0.0000000
    8   0.0234483  -0.0406584  -0.0000000  -0.0193201  -0.0326033  -0.0000000
    9  -0.0000000   0.0000000  -0.0251566  -0.0000000  -0.0000000   0.0017727
   10  -0.0277070   0.0017881  -0.0000000  -0.0303074  -0.0002219  -0.0000000
   11   0.0119587   0.0007257   0.0000000  -0.0001954  -0.1389627   0.0000000
   12   0.0000000   0.0000000   0.0013042   0.0000000   0.0000000  -0.0194148
   13  -0.0000791  -0.0014906  -0.0000000  -0.0009574   0.0047100  -0.0000000
   14  -0.0035910   0.0005373   0.0000000   0.0193652  -0.0329513  -0.0000000
   15   0.0000000  -0.0000000   0.0026422  -0.0000000  -0.0000000   0.0018114
   16  -0.0006105   0.0001402   0.0000000  -0.0021922   0.0024483  -0.0000000
   17  -0.0000871  -0.0004087  -0.0000000   0.0000409   0.0023810  -0.0000000
   18   0.0000000   0.0000000  -0.0006179  -0.0000000  -0.0000000   0.0035319
   19  -0.0000698   0.0008790  -0.0000000   0.0001443  -0.0000002   0.0000000
   20   0.0000765  -0.0007480  -0.0000000  -0.0000009  -0.0014258   0.0000000
   21   0.0000000  -0.0000000   0.0001610  -0.0000000   0.0000000  -0.0001482
   22   0.0012614   0.0050648  -0.0000000  -0.0000296  -0.0001247   0.0000000
   23  -0.0023351  -0.0132973   0.0000000  -0.0009129  -0.0006612   0.0000000
   24  -0.0000000  -0.0000000   0.0004360  -0.0000000   0.0000000   0.0001511
   25   0.1128800  -0.0386928   0.0000000  -0.0114082  -0.0022605  -0.0000000
   26  -0.0386928   0.0719427  -0.0000000  -0.0098547  -0.0014663  -0.0000000
   27   0.0000000  -0.0000000   0.0166777  -0.0000000   0.0000000   0.0004909
   28  -0.0114082  -0.0098547  -0.0000000   0.0593619   0.0002230   0.0000000
   29  -0.0022605  -0.0014663   0.0000000   0.0002230   0.2057429   0.0000000
   30  -0.0000000  -0.0000000   0.0004909   0.0000000   0.0000000   0.0085379
   31  -0.0005444  -0.0004189  -0.0000000  -0.0112837   0.0022638   0.0000000
   32   0.0004210   0.0001103   0.0000000   0.0097622  -0.0014813   0.0000000
   33  -0.0000000   0.0000000   0.0001262  -0.0000000  -0.0000000   0.0004783
   34  -0.0004848   0.0002777  -0.0000000  -0.0000297   0.0001251  -0.0000000
   35   0.0003110  -0.0001524  -0.0000000   0.0009030  -0.0006576  -0.0000000
   36   0.0000000   0.0000000  -0.0000935  -0.0000000  -0.0000000   0.0001527
           31          32          33          34          35          36
    1   0.0028659   0.0024313   0.0000000  -0.0347501   0.0018399   0.0000000
    2   0.0002597  -0.0017828  -0.0000000   0.0173881  -0.0000832   0.0000000
    3   0.0000000  -0.0000000   0.0026584  -0.0000000  -0.0000000   0.0031396
    4  -0.0005975  -0.0001262   0.0000000   0.0006282  -0.0016445  -0.0000000
    5   0.0001015  -0.0004052   0.0000000  -0.0046252   0.0001497   0.0000000
    6  -0.0000000  -0.0000000  -0.0006103   0.0000000  -0.0000000   0.0030412
    7  -0.0000417   0.0014792  -0.0000000  -0.0005908   0.0003428  -0.0000000
    8   0.0035775   0.0005304  -0.0000000   0.0004417  -0.0003653  -0.0000000
    9  -0.0000000   0.0000000   0.0026342   0.0000000  -0.0000000  -0.0007505
   10  -0.0273041  -0.0016806  -0.0000000   0.0023971  -0.0025764  -0.0000000
   11  -0.0117459   0.0007348   0.0000000  -0.0003051  -0.0020129  -0.0000000
   12   0.0000000   0.0000000   0.0012275   0.0000000  -0.0000000   0.0034804
   13  -0.0632807  -0.0229791   0.0000000  -0.0129954   0.0258915  -0.0000000
   14  -0.0229748  -0.0406574  -0.0000000   0.0121237  -0.0188940  -0.0000000
   15  -0.0000000   0.0000000  -0.0250566   0.0000000   0.0000000   0.0014504
   16  -0.0129337  -0.0210709  -0.0000000  -0.1087221   0.0482625   0.0000000
   17  -0.0110179  -0.0146421   0.0000000   0.0460525  -0.0580316   0.0000000
   18   0.0000000   0.0000000   0.0013427  -0.0000000   0.0000000  -0.0194476
   19  -0.0000731  -0.0008793  -0.0000000  -0.0093960  -0.0099929  -0.0000000
   20  -0.0000831  -0.0007463   0.0000000  -0.0014071   0.0001224  -0.0000000
   21  -0.0000000   0.0000000   0.0001587  -0.0000000   0.0000000  -0.0001479
   22  -0.0004825  -0.0002740   0.0000000  -0.0012630  -0.0003475   0.0000000
   23  -0.0003095  -0.0001504   0.0000000   0.0003487   0.0002476   0.0000000
   24   0.0000000  -0.0000000  -0.0000962  -0.0000000  -0.0000000   0.0001137
   25  -0.0005444   0.0004210  -0.0000000  -0.0004848   0.0003110   0.0000000
   26  -0.0004189   0.0001103   0.0000000   0.0002777  -0.0001524   0.0000000
   27  -0.0000000   0.0000000   0.0001262  -0.0000000  -0.0000000  -0.0000935
   28  -0.0112837   0.0097622  -0.0000000  -0.0000297   0.0009030  -0.0000000
   29   0.0022638  -0.0014813  -0.0000000   0.0001251  -0.0006576  -0.0000000
   30   0.0000000   0.0000000   0.0004783  -0.0000000  -0.0000000   0.0001527
   31   0.1124127   0.0380834  -0.0000000   0.0012634   0.0022643   0.0000000
   32   0.0380834   0.0720762  -0.0000000  -0.0051668  -0.0135864   0.0000000
   33  -0.0000000  -0.0000000   0.0166583   0.0000000  -0.0000000   0.0004789
   34   0.0012634  -0.0051668   0.0000000   0.1639425  -0.0652537  -0.0000000
   35   0.0022643  -0.0135864  -0.0000000  -0.0652537   0.0932631   0.0000000
   36   0.0000000   0.0000000   0.0004789  -0.0000000   0.0000000   0.0085827
 **********************************************************************
 **                                                                  **
 **                       VIBRATIONAL ANALYSIS                       **
 **                       --------------------                       **
 **                                                                  **
 **        VIBRATIONAL FREQUENCIES (CM**-1) AND NORMAL MODES         **
 **     FORCE CONSTANTS (mDYN/ANGSTROM) AND REDUCED MASSES (AMU)     **
 **                  INFRARED INTENSITIES (KM/MOL)                   **
 **                                                                  **
 **********************************************************************


 Mode:                 1                      2                      3
 Frequency:        38.70                  42.03                  55.16
 Force Cnst:      0.0777                 0.0701                 0.0852
 Red. Mass:      88.0922                67.2930                47.5473
 IR Active:          YES                    YES                    YES
 IR Intens:        0.000                  0.000                  0.005
 Raman Active:       YES                    YES                    YES
               X      Y      Z        X      Y      Z        X      Y      Z
 C          0.000  0.000  0.001    0.000  0.000  0.168    0.000  0.000  0.249
 C         -0.000 -0.000 -0.122   -0.000 -0.000  0.019   -0.000 -0.000  0.066
 C         -0.000 -0.000  0.054   -0.000 -0.000 -0.044   -0.000 -0.000  0.032
 C         -0.000 -0.000 -0.000   -0.000 -0.000  0.104   -0.000 -0.000  0.005
 C          0.000  0.000 -0.054    0.000  0.000 -0.044    0.000  0.000  0.032
 C          0.000  0.000  0.123    0.000  0.000  0.018    0.000  0.000  0.066
 Cl         0.000  0.000 -0.000    0.000  0.000  0.598    0.000  0.000  0.801
 Br        -0.000 -0.000 -0.601   -0.000 -0.000 -0.050   -0.000 -0.000 -0.324
 I         -0.000  0.000  0.347   -0.000  0.000 -0.270   -0.000  0.000  0.133
 Br        -0.000 -0.000  0.000   -0.000 -0.000  0.670    0.000 -0.000 -0.203
 I          0.000 -0.000 -0.348    0.000 -0.000 -0.269    0.000  0.000  0.132
 Br         0.000 -0.000  0.602    0.000  0.000 -0.050    0.000  0.000 -0.323
 TransDip  -0.000 -0.000  0.000   -0.000  0.000 -0.000   -0.000 -0.000 -0.002

 Mode:                 4                      5                      6
 Frequency:       117.15                 133.07                 145.38
 Force Cnst:      0.6667                 0.8843                 0.9653
 Red. Mass:      82.4535                84.7639                77.5235
 IR Active:          YES                    YES                    YES
 IR Intens:        0.597                  0.235                  0.052
 Raman Active:       YES                    YES                    YES
               X      Y      Z        X      Y      Z        X      Y      Z
 C          0.001  0.216 -0.000   -0.019  0.007  0.000    0.000 -0.159 -0.000
 C          0.018  0.214  0.000   -0.084 -0.053 -0.000    0.004 -0.105  0.000
 C         -0.017  0.210  0.000   -0.178 -0.016 -0.000    0.047 -0.120  0.000
 C          0.003  0.247  0.000   -0.175  0.006 -0.000   -0.003 -0.108  0.000
 C          0.024  0.209  0.000   -0.174  0.027  0.000   -0.054 -0.120 -0.000
 C         -0.013  0.212 -0.000   -0.084  0.064  0.000   -0.006 -0.103 -0.000
 Cl        -0.004  0.230  0.000    0.284  0.007 -0.000    0.007 -0.159  0.000
 Br         0.061  0.171 -0.000    0.143 -0.458  0.000   -0.365  0.473 -0.000
 I         -0.427 -0.286 -0.000   -0.071  0.417 -0.000    0.147 -0.189  0.000
 Br        -0.001  0.272  0.000   -0.090  0.007 -0.000    0.001 -0.151  0.000
 I          0.429 -0.274 -0.000   -0.051 -0.417  0.000   -0.154 -0.205 -0.000
 Br        -0.064  0.156 -0.000    0.126  0.442 -0.000    0.373  0.489  0.000
 TransDip  -0.000 -0.025 -0.000    0.016 -0.001  0.000    0.000  0.007 -0.000

 Mode:                 7                      8                      9
 Frequency:       148.97                 171.41                 174.90
 Force Cnst:      1.1003                 1.2874                 0.2435
 Red. Mass:      84.1533                74.3660                13.5111
 IR Active:          YES                    YES                    YES
 IR Intens:        0.001                  0.238                  0.488
 Raman Active:       YES                    YES                    YES
               X      Y      Z        X      Y      Z        X      Y      Z
 C         -0.055  0.002 -0.000    0.008  0.135 -0.000   -0.000  0.000  0.395
 C         -0.045  0.041 -0.000    0.106  0.173  0.000   -0.000  0.000  0.414
 C         -0.080  0.072 -0.000    0.114  0.168  0.000    0.000  0.000  0.390
 C         -0.022  0.002 -0.000    0.003  0.309  0.000   -0.000  0.000  0.402
 C         -0.081 -0.068  0.000   -0.107  0.163 -0.000   -0.000  0.000  0.392
 C         -0.046 -0.038  0.000   -0.089  0.167 -0.000   -0.000  0.000  0.415
 Cl        -0.042  0.002  0.000    0.006  0.164  0.000   -0.000  0.000 -0.143
 Br         0.035 -0.122  0.000    0.302  0.027 -0.000   -0.000 -0.000 -0.057
 I         -0.273 -0.069  0.000    0.309 -0.229 -0.000    0.000 -0.000 -0.048
 Br         0.881  0.002  0.000   -0.006  0.472 -0.000    0.000  0.000 -0.035
 I         -0.271  0.068 -0.000   -0.322 -0.237  0.000   -0.000 -0.000 -0.048
 Br         0.029  0.119  0.000   -0.283  0.007  0.000   -0.000  0.000 -0.057
 TransDip   0.001 -0.000  0.000   -0.000 -0.016 -0.000    0.000 -0.000 -0.022

 Mode:                10                     11                     12
 Frequency:       177.38                 218.06                 237.18
 Force Cnst:      1.2259                 1.0817                 2.4502
 Red. Mass:      66.1251                38.6102                73.9224
 IR Active:          YES                    YES                    YES
 IR Intens:        0.138                  0.011                  0.007
 Raman Active:       YES                    YES                    YES
               X      Y      Z        X      Y      Z        X      Y      Z
 C         -0.250  0.003  0.000    0.049 -0.000  0.000   -0.001 -0.059 -0.000
 C         -0.279 -0.109  0.000   -0.026 -0.102 -0.000   -0.111 -0.088 -0.000
 C         -0.068 -0.091  0.000   -0.016 -0.066 -0.000    0.001  0.000  0.000
 C         -0.073  0.007 -0.000   -0.046 -0.000 -0.000    0.000  0.166  0.000
 C         -0.073  0.097 -0.000   -0.016  0.066  0.000   -0.002  0.001 -0.000
 C         -0.284  0.117 -0.000   -0.026  0.101  0.000    0.109 -0.087 -0.000
 Cl        -0.186  0.003 -0.000    0.929 -0.001 -0.000    0.001 -0.081  0.000
 Br        -0.342 -0.363  0.000   -0.203  0.087  0.000   -0.461 -0.271  0.000
 I          0.258 -0.131 -0.000   -0.014  0.010 -0.000    0.005 -0.002 -0.000
 Br         0.134  0.011  0.000    0.050 -0.000 -0.000    0.001  0.593 -0.000
 I          0.242  0.117  0.000   -0.013 -0.010 -0.000   -0.004 -0.001  0.000
 Br        -0.356  0.368  0.000   -0.204 -0.087 -0.000    0.460 -0.271 -0.000
 TransDip   0.012 -0.001  0.000    0.003  0.000 -0.000   -0.000  0.003 -0.000

 Mode:                13                     14                     15
 Frequency:       290.65                 326.04                 329.95
 Force Cnst:      1.5091                 0.7647                 0.7910
 Red. Mass:      30.3190                12.2104                12.3325
 IR Active:          YES                    YES                    YES
 IR Intens:        0.104                  0.000                  0.143
 Raman Active:       YES                    YES                    YES
               X      Y      Z        X      Y      Z        X      Y      Z
 C         -0.000  0.458  0.000    0.000 -0.000  0.012   -0.000  0.000 -0.542
 C         -0.118  0.209 -0.000    0.000 -0.000 -0.494    0.000  0.000 -0.296
 C         -0.069  0.140 -0.000   -0.000 -0.000 -0.504    0.000  0.000  0.288
 C         -0.000  0.005 -0.000   -0.000 -0.000 -0.015   -0.000  0.000  0.595
 C          0.070  0.141  0.000   -0.000 -0.000  0.491   -0.000  0.000  0.313
 C          0.118  0.209  0.000   -0.000 -0.000  0.507    0.000  0.000 -0.273
 Cl         0.001  0.738 -0.000   -0.000 -0.000 -0.002    0.000  0.000  0.087
 Br        -0.107 -0.084  0.000    0.000  0.000  0.028   -0.000 -0.000  0.015
 I          0.045 -0.046  0.000   -0.000  0.000  0.021    0.000 -0.000 -0.014
 Br        -0.000 -0.189  0.000   -0.000  0.000  0.001    0.000 -0.000 -0.035
 I         -0.044 -0.045 -0.000    0.000  0.000 -0.021   -0.000 -0.000 -0.015
 Br         0.106 -0.084 -0.000   -0.000  0.000 -0.029    0.000 -0.000  0.014
 TransDip   0.000 -0.010  0.000   -0.000  0.000  0.000    0.000 -0.000 -0.012

 Mode:                16                     17                     18
 Frequency:       499.49                 562.53                 565.55
 Force Cnst:      2.0282                 2.2456                 2.3355
 Red. Mass:      13.7977                12.0444                12.3932
 IR Active:          YES                    YES                    YES
 IR Intens:       16.674                  0.000                  2.026
 Raman Active:       YES                    YES                    YES
               X      Y      Z        X      Y      Z        X      Y      Z
 C          0.261  0.000 -0.000   -0.000 -0.000 -0.005    0.462 -0.001  0.000
 C          0.270  0.010 -0.000   -0.000  0.000  0.500    0.275 -0.351  0.000
 C          0.491  0.023 -0.000    0.000  0.000 -0.498   -0.114 -0.358 -0.000
 C          0.526  0.000  0.000    0.000  0.000 -0.008   -0.319 -0.002  0.000
 C          0.492 -0.023  0.000    0.000 -0.000  0.506   -0.113  0.353  0.000
 C          0.271 -0.010  0.000   -0.000 -0.000 -0.496    0.276  0.346 -0.000
 Cl        -0.045 -0.000  0.000    0.000  0.000  0.000   -0.090  0.002 -0.000
 Br        -0.082 -0.048  0.000    0.000 -0.000 -0.014   -0.027  0.014 -0.000
 I         -0.044  0.016  0.000    0.000 -0.000  0.008   -0.001  0.014  0.000
 Br        -0.026 -0.000 -0.000   -0.000 -0.000  0.000    0.024  0.001 -0.000
 I         -0.044 -0.016 -0.000    0.000  0.000 -0.009   -0.001 -0.014 -0.000
 Br        -0.081  0.048 -0.000    0.000  0.000  0.014   -0.027 -0.014  0.000
 TransDip   0.131  0.000  0.000   -0.000  0.000 -0.000    0.046 -0.001  0.000

 Mode:                19                     20                     21
 Frequency:       579.49                 587.92                 653.46
 Force Cnst:      2.3865                 3.0637                 3.0243
 Red. Mass:      12.0617                15.0440                12.0206
 IR Active:          YES                    YES                    YES
 IR Intens:        0.777                 33.831                  5.322
 Raman Active:       YES                    YES                    YES
               X      Y      Z        X      Y      Z        X      Y      Z
 C         -0.000 -0.000  0.481   -0.003 -0.245 -0.000   -0.000  0.000  0.534
 C         -0.000  0.000 -0.190   -0.004 -0.386  0.000   -0.000  0.000 -0.449
 C          0.000  0.000 -0.381    0.003 -0.432  0.000    0.000  0.000  0.341
 C          0.000 -0.000  0.640    0.003 -0.399 -0.000    0.000 -0.000 -0.280
 C          0.000 -0.000 -0.368   -0.001 -0.437  0.000    0.000 -0.000  0.340
 C         -0.000 -0.000 -0.200    0.002 -0.391  0.000   -0.000 -0.000 -0.450
 Cl         0.000  0.000 -0.035    0.001  0.294  0.000    0.000 -0.000 -0.024
 Br         0.000 -0.000  0.007    0.033  0.036 -0.000    0.000  0.000  0.006
 I         -0.000 -0.000  0.006   -0.012  0.015 -0.000   -0.000 -0.000 -0.003
 Br        -0.000  0.000 -0.016   -0.000  0.099  0.000   -0.000  0.000  0.003
 I          0.000  0.000  0.006    0.012  0.015 -0.000   -0.000  0.000 -0.003
 Br         0.000  0.000  0.007   -0.033  0.036 -0.000    0.000  0.000  0.006
 TransDip  -0.000 -0.000  0.028   -0.000 -0.186 -0.000   -0.000  0.000 -0.074

 Mode:                22                     23                     24
 Frequency:       773.84                 803.08                1020.68
 Force Cnst:      4.3605                 4.7728                 7.4444
 Red. Mass:      12.3592                12.5607                12.1284
 IR Active:          YES                    YES                    YES
 IR Intens:        0.728                  0.423                  0.620
 Raman Active:       YES                    YES                    YES
               X      Y      Z        X      Y      Z        X      Y      Z
 C          0.306  0.001  0.000    0.000 -0.417  0.000   -0.001  0.499 -0.000
 C          0.375  0.319 -0.000    0.313 -0.054 -0.000   -0.374 -0.138  0.000
 C         -0.277  0.345  0.000    0.409 -0.003 -0.000    0.364 -0.204  0.000
 C         -0.151  0.001  0.000   -0.000  0.523 -0.000    0.000  0.289 -0.000
 C         -0.280 -0.344 -0.000   -0.408 -0.002  0.000   -0.363 -0.202  0.000
 C          0.377 -0.319  0.000   -0.312 -0.052  0.000    0.373 -0.137 -0.000
 Cl         0.006 -0.000 -0.000   -0.000  0.120 -0.000    0.000 -0.062  0.000
 Br        -0.043 -0.023 -0.000   -0.017 -0.014  0.000    0.013  0.007 -0.000
 I          0.011 -0.006 -0.000   -0.008  0.006  0.000   -0.004  0.002 -0.000
 Br        -0.006 -0.000  0.000   -0.000 -0.045  0.000   -0.000 -0.010 -0.000
 I          0.011  0.006  0.000    0.008  0.006 -0.000    0.004  0.002  0.000
 Br        -0.043  0.023  0.000    0.017 -0.014 -0.000   -0.012  0.007  0.000
 TransDip   0.027 -0.000  0.000   -0.001 -0.021  0.000   -0.002 -0.025  0.000

 Mode:                25                     26                     27
 Frequency:      1130.31                1223.69                1290.72
 Force Cnst:      9.1385                10.5871                11.7964
 Red. Mass:      12.1403                12.0001                12.0180
 IR Active:          YES                    YES                    YES
 IR Intens:        1.524                  0.824                118.208
 Raman Active:       YES                    YES                    YES
               X      Y      Z        X      Y      Z        X      Y      Z
 C          0.002 -0.347  0.000    0.415  0.008 -0.000   -0.331 -0.032  0.000
 C         -0.326 -0.268  0.000   -0.202  0.318 -0.000    0.157  0.411 -0.000
 C         -0.323  0.140 -0.000   -0.233 -0.340  0.000    0.220 -0.340 -0.000
 C          0.005  0.525 -0.000    0.460  0.003  0.000   -0.401 -0.024 -0.000
 C          0.317  0.144  0.000   -0.229  0.328  0.000    0.183  0.372  0.000
 C          0.323 -0.271 -0.000   -0.216 -0.313 -0.000    0.205 -0.394  0.000
 Cl         0.000  0.049 -0.000    0.001 -0.001  0.000    0.014  0.002 -0.000
 Br         0.015  0.010 -0.000   -0.000  0.001  0.000   -0.005 -0.007  0.000
 I          0.005 -0.003  0.000    0.000 -0.000 -0.000   -0.001  0.002  0.000
 Br        -0.000 -0.022  0.000    0.000 -0.000 -0.000    0.005  0.000  0.000
 I         -0.005 -0.003  0.000    0.000  0.000 -0.000   -0.001 -0.002 -0.000
 Br        -0.015  0.010 -0.000    0.000 -0.001  0.000   -0.006  0.006 -0.000
 TransDip  -0.002 -0.040  0.000   -0.028  0.007 -0.000    0.347 -0.029  0.000

 Mode:                28                     29                     30
 Frequency:      1297.26                1490.39                1495.05
 Force Cnst:     11.9360                15.7065                15.8040
 Red. Mass:      12.0380                12.0014                12.0007
 IR Active:          YES                    YES                    YES
 IR Intens:      183.470                  0.054                  0.089
 Raman Active:       YES                    YES                    YES
               X      Y      Z        X      Y      Z        X      Y      Z
 C         -0.030  0.478  0.000    0.561  0.038 -0.000    0.073 -0.271 -0.000
 C          0.384 -0.118 -0.000   -0.308  0.049  0.000   -0.184  0.474  0.000
 C         -0.288 -0.259  0.000    0.296  0.186  0.000   -0.074 -0.414  0.000
 C         -0.030  0.399 -0.000   -0.484 -0.025 -0.000   -0.066  0.216  0.000
 C          0.317 -0.222 -0.000    0.270 -0.073  0.000    0.151 -0.451 -0.000
 C         -0.351 -0.160  0.000   -0.348 -0.173 -0.000    0.099  0.446 -0.000
 Cl         0.001 -0.033 -0.000   -0.006 -0.000  0.000   -0.001  0.002  0.000
 Br        -0.008 -0.000 -0.000    0.000 -0.000 -0.000    0.001 -0.001 -0.000
 I          0.002  0.002  0.000    0.001 -0.001 -0.000    0.001  0.000 -0.000
 Br         0.000 -0.008  0.000    0.002 -0.000 -0.000    0.000  0.000 -0.000
 I         -0.002  0.001  0.000    0.001  0.001  0.000   -0.001  0.001  0.000
 Br         0.007  0.001 -0.000    0.001  0.001  0.000   -0.001 -0.001  0.000
 TransDip   0.023  0.433 -0.000   -0.007  0.000 -0.000   -0.000  0.010 -0.000

 STANDARD THERMODYNAMIC QUANTITIES AT   298.15 K  AND     1.00 ATM

   This Molecule has  0 Imaginary Frequencies
   Zero point vibrational energy:       23.702 kcal/mol

   Atom    1 Element C  Has Mass   12.00000
   Atom    2 Element C  Has Mass   12.00000
   Atom    3 Element C  Has Mass   12.00000
   Atom    4 Element C  Has Mass   12.00000
   Atom    5 Element C  Has Mass   12.00000
   Atom    6 Element C  Has Mass   12.00000
   Atom    7 Element Cl Has Mass   34.96885
   Atom    8 Element Br Has Mass   78.91830
   Atom    9 Element I  Has Mass  126.90440
   Atom   10 Element Br Has Mass   78.91830
   Atom   11 Element I  Has Mass  126.90440
   Atom   12 Element Br Has Mass   78.91830
   Molecular Mass:   597.532550 amu
   Principal axes and moments of inertia in amu*Bohr^2:
                             1           2           3
    Eigenvalues --     8322.12520 13382.86413 21704.98932
          X               1.00000     0.00012     0.00000
          Y              -0.00012     1.00000    -0.00000
          Z              -0.00000     0.00000     1.00000
   Rotational Symmetry Number is   1
   The Molecule is an Asymmetric Top
   Translational Enthalpy:        0.889 kcal/mol
   Rotational Enthalpy:           0.889 kcal/mol
   Vibrational Enthalpy:         30.340 kcal/mol
   gas constant (RT):             0.592 kcal/mol
   Translational Entropy:        45.046  cal/mol.K
   Rotational Entropy:           36.134  cal/mol.K
   Vibrational Entropy:          45.248  cal/mol.K

   Total Enthalpy:               32.710 kcal/mol
   Total Entropy:               126.429  cal/mol.K

 ======================================================================

 STANDARD THERMODYNAMIC QUANTITIES FOR ANHARMONIC VIBRATION -- TOSH

   Zero point vibrational energy: ************ kcal/mol

   Vibrational Enthalpy:       Infinity kcal/mol
   Vibrational Entropy:             NaN  cal/mol.K

   Total Enthalpy:             Infinity kcal/mol
   Total Entropy:                   NaN  cal/mol.K

 ======================================================================

 STANDARD THERMODYNAMIC QUANTITIES FOR ANHARMONIC VIBRATION -- VPT2

   Zero point vibrational energy: ************ kcal/mol

   Vibrational Enthalpy:       Infinity kcal/mol
   Vibrational Entropy:             NaN  cal/mol.K

   Total Enthalpy:             Infinity kcal/mol
   Total Entropy:                   NaN  cal/mol.K

 ======================================================================

Archival summary:
1\1\garfield\FREQ\ProcedureUnspecified\BasisUnspecified\2r3l16\taweetha\SatNov3016:31:172019SatNov3016:31:172019\0\\#,FREQ,ProcedureUnspecified,BasisUnspecified,\\0,1\I\C,1,2.13087\C,2,1.40408,1,119.98\C,3,1.4031,2,120.227,1,-180,0\C,4,1.403,3,120.062,2,-0,0\C,5,1.40375,4,120.253,3,-0,0\C,6,1.4059,5,119.408,4,0,0\Cl,4,1.7391,3,120.005,2,180,0\Br,3,1.90184,2,121.157,1,-0,0\Br,5,1.90277,4,118.657,3,-180,0\Br,7,1.9044,6,119.601,5,180,0\I,6,2.13726,5,119.773,4,180,0\\\@

 Total job time:  1476.82s(wall), 5730.17s(cpu) 
 Sat Nov 30 16:31:17 2019

        *************************************************************
        *                                                           *
        *  Thank you very much for using Q-Chem.  Have a nice day.  *
        *                                                           *
        *************************************************************
