# Supplementary material for: Geometric and energetic data from quantum chemical calculations of halobenzenes and xylenes
Source: Data Brief. 2020 Mar 5;30:105386. doi: 10.1016/j.dib.2020.105386 (PMC7114895; doi:10.1016/j.dib.2020.105386)
Supplement: Supplementary file 1 [file mmc1.zip › halobenzene/B3LYP/ClBrIBrII.out]

                  Welcome to Q-Chem
     A Quantum Leap Into The Future Of Chemistry


 Q-Chem 5.2 (devel), Q-Chem, Inc., Pleasanton, CA (2019)

 Yihan Shao,  Zhengting Gan,  E. Epifanovsky,  A. T. B. Gilbert,  M. Wormit,  
 J. Kussmann,  A. W. Lange,  A. Behn,  Jia Deng,  Xintian Feng,  D. Ghosh,  
 M. Goldey,  P. R. Horn,  L. D. Jacobson,  I. Kaliman,  T. Kus,  A. Landau,  
 Jie Liu,  E. I. Proynov,  R. M. Richard,  R. P. Steele,  E. J. Sundstrom,  
 H. L. Woodcock III,  P. M. Zimmerman,  D. Zuev,  B. Albrecht,  E. Alguire,  
 S. A. Baeppler,  D. Barton,  Z. Benda,  Y. A. Bernard,  E. J. Berquist,  
 K. B. Bravaya,  H. Burton,  D. Casanova,  Chun-Min Chang,  Yunqing Chen,  
 A. Chien,  K. D. Closser,  M. P. Coons,  S. Coriani,  S. Dasgupta,  
 A. L. Dempwolff,  M. Diedenhofen,  Hainam Do,  R. G. Edgar,  Po-Tung Fang,  
 S. Faraji,  S. Fatehi,  Qingguo Feng,  K. D. Fenk,  J. Fosso-Tande,  
 J. Gayvert,  Qinghui Ge,  A. Ghysels,  G. Gidofalvi,  J. Gomes,  
 J. Gonthier,  A. Gunina,  D. Hait,  M. W. D. Hanson-Heine,  
 P. H. P. Harbach,  A. W. Hauser,  M. F. Herbst,  J. E. Herr,  
 E. G. Hohenstein,  Z. C. Holden,  Kerwin Hui,  B. C. Huynh,  T.-C. Jagau,  
 Hyunjun Ji,  B. Kaduk,  K. Khistyaev,  Jaehoon Kim,  P. Klunzinger,  K. Koh,  
 D. Kosenkov,  L. Koulias,  T. Kowalczyk,  C. M. Krauter,  A. Kunitsa,  
 Ka Un Lao,  A. Laurent,  K. V. Lawler,  Joonho Lee,  D. Lefrancois,  
 S. Lehtola,  D. S. Levine,  Yi-Pei Li,  You-Sheng Lin,  Fenglai Liu,  
 E. Livshits,  A. Luenser,  P. Manohar,  E. Mansoor,  S. F. Manzer,  
 Shan-Ping Mao,  Yuezhi Mao,  N. Mardirossian,  A. V. Marenich,  
 T. Markovich,  L. A. Martinez-Martinez,  S. A. Maurer,  N. J. Mayhall,  
 S. C. McKenzie,  J.-M. Mewes,  P. Morgante,  A. F. Morrison,  
 J. W. Mullinax,  K. Nanda,  T. S. Nguyen-Beck,  R. Olivares-Amaya,  
 J. A. Parkhill,  Zheng Pei,  T. M. Perrine,  F. Plasser,  P. Pokhilko,  
 S. Prager,  A. Prociuk,  E. Ramos,  D. R. Rehn,  F. Rob,  M. Scheurer,  
 M. Schneider,  N. Sergueev,  S. M. Sharada,  S. Sharma,  D. W. Small,  
 T. Stauch,  T. Stein,  Yu-Chuan Su,  A. J. W. Thom,  A. Tkatchenko,  
 T. Tsuchimochi,  N. M. Tubman,  L. Vogt,  M. L. Vidal,  O. Vydrov,  
 M. A. Watson,  J. Wenzel,  M. de Wergifosse,  T. A. Wesolowski,  A. White,  
 J. Witte,  A. Yamada,  Jun Yang,  K. Yao,  S. Yeganeh,  S. R. Yost,  
 Zhi-Qiang You,  A. Zech,  Igor Ying Zhang,  Xing Zhang,  Yan Zhao,  
 Ying Zhu,  B. R. Brooks,  G. K. L. Chan,  C. J. Cramer,  M. S. Gordon,  
 W. J. Hehre,  A. Klamt,  M. W. Schmidt,  C. D. Sherrill,  D. G. Truhlar,  
 A. Aspuru-Guzik,  R. Baer,  A. T. Bell,  N. A. Besley,  Jeng-Da Chai,  
 A. E. DePrince, III,  R. A. DiStasio Jr.,  A. Dreuw,  B. D. Dunietz,  
 T. R. Furlani,  Chao-Ping Hsu,  Yousung Jung,  Jing Kong,  D. S. Lambrecht,  
 WanZhen Liang,  C. Ochsenfeld,  V. A. Rassolov,  L. V. Slipchenko,  
 J. E. Subotnik,  T. Van Voorhis,  J. M. Herbert,  A. I. Krylov,  
 P. M. W. Gill,  M. Head-Gordon

 Contributors to earlier versions of Q-Chem not listed above: 
 R. D. Adamson,  B. Austin,  J. Baker,  G. J. O. Beran,  K. Brandhorst,  
 S. T. Brown,  E. F. C. Byrd,  A. K. Chakraborty,  C.-L. Cheng,  
 Siu Hung Chien,  D. M. Chipman,  D. L. Crittenden,  H. Dachsel,  
 R. J. Doerksen,  A. D. Dutoi,  L. Fusti-Molnar,  W. A. Goddard III,  
 A. Golubeva-Zadorozhnaya,  S. R. Gwaltney,  G. Hawkins,  A. Heyden,  
 S. Hirata,  G. Kedziora,  F. J. Keil,  C. Kelley,  Jihan Kim,  R. A. King,  
 R. Z. Khaliullin,  P. P. Korambath,  W. Kurlancheek,  A. M. Lee,  M. S. Lee,  
 S. V. Levchenko,  Ching Yeh Lin,  D. Liotard,  R. C. Lochan,  I. Lotan,  
 P. E. Maslen,  N. Nair,  D. P. O'Neill,  D. Neuhauser,  E. Neuscamman,  
 C. M. Oana,  R. Olson,  B. Peters,  R. Peverati,  P. A. Pieniazek,  
 Y. M. Rhee,  J. Ritchie,  M. A. Rohrdanz,  E. Rosta,  N. J. Russ,  
 H. F. Schaefer III,  N. E. Schultz,  N. Shenvi,  A. C. Simmonett,  A. Sodt,  
 D. Stuck,  K. S. Thanthiriwatte,  V. Vanovschi,  Tao Wang,  A. Warshel,  
 C. F. Williams,  Q. Wu,  X. Xu,  W. Zhang

 Please cite Q-Chem as follows:
 Y. Shao et al., Mol. Phys. 113, 184-215 (2015)
 DOI: 10.1080/00268976.2014.952696

 Q-Chem 5.2.1 for Intel X86 EM64T Linux

 Parts of Q-Chem use Armadillo 8.300.2 (Tropical Shenanigans).
 http://arma.sourceforge.net/

 Q-Chem begins on Fri Dec 13 10:10:46 2019  

Host: 
0

     Scratch files written to /scratch/taweetham/qchem21944//
NAlpha2: 282
NElect   282
Mult     1

Checking the input file for inconsistencies... 	...done.

--------------------------------------------------------------
User input:
--------------------------------------------------------------
ClBrIBrII.inp
$molecule
0 1
I 
C  1 2.141301
C  2 1.406304 1 120.350986
C  3 1.404244 2 119.617937 1 -180.000000 0
C  4 1.404036 3 120.462189 2 -0.000000 0
C  5 1.403298 4 120.201618 3 -0.000000 0
C  6 1.406716 5 119.310939 4 -0.000000 0
Cl 4 1.740630 3 120.304856 2 -180.000000 0
Br 5 1.902809 4 118.812288 3 -180.000000 0
Br 7 1.905365 6 119.473585 5 -180.000000 0
I  6 2.131219 5 120.012514 4 -180.000000 0
I  3 2.133241 2 121.506937 1 -0.000000 0
$end
$MOLECULE
0 1
C   
C	1	CC
C	2	CC	1	120.0		
C	3	CC	2	120.0	1	0.0
C	4	CC	3	120.0	2	0.0	
C	5 	CC	4	120.0	3	0.0
a	1	Ca	2	120.0	3	180.0
b	2	Cb	3	120.0	4	180.0
c	3	Cc	4	120.0	5	180.0
d	4	Cd	5	120.0	6	180.0
e	5	Ce	6	120.0	1	180.0
f	6	Cf	1	120.0	2	180.0

CC=1.39483
CH=1.08673
CF=1.33960
CCl=1.72090
CBr=1.89068
CI=2.07886
$END

$REM
   JOB_TYPE	OPTIMIZATION
   BASIS	6-311++G**
   METHOD	B3LYP
   SYM_IGNORE	TRUE
   THRESH	14
$END

--------------------------------------------------------------
 ----------------------------------------------------------------
             Standard Nuclear Orientation (Angstroms)
    I     Atom           X                Y                Z
 ----------------------------------------------------------------
    1      I       0.0000000000     0.0000000000     0.0000000000
    2      C       0.0000000000     0.0000000000     2.1413010000
    3      C       1.2135647533     0.0000000000     2.8519004159
    4      C       1.1955991792    -0.0000000000     4.2560294875
    5      C      -0.0236367844    -0.0000000000     4.9522914744
    6      C      -1.2380796708    -0.0000000000     4.2491743060
    7      C      -1.2194624911    -0.0000000000     2.8425815060
    8      Cl      2.6870168826     0.0000000000     5.1535070810
    9      Br      0.0068108297    -0.0000000000     6.8548568566
   10      Br     -2.8656877757     0.0000000000     1.8832285492
   11      I      -3.0852881167    -0.0000000000     5.3121490863
   12      I       3.0946155499     0.0000000000     1.8457368780
 ----------------------------------------------------------------
 Nuclear Repulsion Energy =        4339.79865836 hartrees
 There are      141 alpha and      141 beta electrons
 Requested basis set is 6-311++G(d,p)
 There are 159 shells and 444 basis functions

 Total QAlloc Memory Limit   2000 MB
 Mega-Array Size       188 MB
 MEM_STATIC part       192 MB
 A cutoff of  1.0D-14 yielded   7901 shell pairs
 There are     68512 function pairs (     76615 Cartesian)
 Smallest overlap matrix eigenvalue = 5.25E-07
 Linear dependence detected in AO basis
 Tighter screening thresholds may be required for diffuse basis sets
 Use S2THRESH > 14 and THRESH = 14 in case of SCF convergence issues
 Number of orthogonalized atomic orbitals = 443
 Maximum deviation from orthogonality = 4.267E-10

 Scale SEOQF with 1.000000e-01/1.000000e-01/1.000000e-02

 Standard Electronic Orientation quadrupole field applied
 Nucleus-field energy     =     0.0000000051 hartrees
 Guess from superposition of atomic densities
 Warning:  Energy on first SCF cycle will be non-variational
 SAD guess density has 282.000000 electrons

 -----------------------------------------------------------------------
  General SCF calculation program by
  Eric Jon Sundstrom, Paul Horn, Yuezhi Mao, Dmitri Zuev, Alec White,
  David Stuck, Shaama M.S., Shane Yost, Joonho Lee, David Small,
  Daniel Levine, Susi Lehtola, Hugh Burton, Evgeny Epifanovsky,
  Bang C. Huynh
 -----------------------------------------------------------------------
 Exchange:     0.2000 Hartree-Fock + 0.0800 Slater + 0.7200 B88
 Correlation:  0.1900 VWN1RPA + 0.8100 LYP
 Using SG-1 standard quadrature grid
 using 6 threads for integral computing
 -------------------------------------------------------
 OpenMP Integral computing Module                
 Release: version 2.0, May 2017, Q-Chem Inc. Pleasanton 
 -------------------------------------------------------
 A restricted SCF calculation will be
 performed using DIIS
 SCF converges when DIIS error is below 1.0e-08
 ---------------------------------------
  Cycle       Energy         DIIS error
 ---------------------------------------
    1  -26597.8971311997      2.65e-02  
    2  -26595.6620513694      1.74e-03  
    3  -26595.5727436596      2.49e-03  
    4  -26595.6875655139      8.41e-04  
    5  -26595.7078570279      1.27e-04  
    6  -26595.7080488323      7.71e-05  
    7  -26595.7081916656      2.27e-05  
    8  -26595.7082037598      5.35e-06  
    9  -26595.7082043132      2.25e-06  
   10  -26595.7082044134      8.61e-07  
   11  -26595.7082044290      3.54e-07  
   12  -26595.7082044324      8.04e-08  
   13  -26595.7082044327      2.65e-08  
   14  -26595.7082044323      4.25e-09  Convergence criterion met
 ---------------------------------------
 SCF time:   CPU 410.06s  wall 74.00s 
 SCF   energy in the final basis set =   -26595.7082044323
 Total energy in the final basis set =   -26595.7082044323

 --------------------------------------------------------------

                    Orbital Energies (a.u.)
 --------------------------------------------------------------

 Alpha MOs
 -- Occupied --
**************************-482.8562-482.8554-176.3196-176.3193-176.3189
********-165.7232-165.7228-165.7212-165.7210-165.7210-165.7207-165.7206
********-101.5814 -62.5091 -62.5084 -56.3298 -56.3291 -56.3257 -56.3252
-56.3250 -56.3246 -35.8160 -35.8158 -35.8154 -31.3095 -31.3093 -31.3089
-31.3032 -31.3030 -31.3027 -31.3026 -31.3024 -31.3020 -22.9599 -22.9597
-22.9593 -22.9585 -22.9583 -22.9582 -22.9579 -22.9579 -22.9575 -22.9538
-22.9538 -22.9535 -22.9535 -22.9531 -22.9531 -10.2878 -10.2823 -10.2814
-10.2732 -10.2725 -10.2724  -9.4964  -8.7179  -8.7173  -7.2613  -7.2513
 -7.2502  -6.5502  -6.5494  -6.5364  -6.5358  -6.5353  -6.5348  -6.3654
 -6.3652  -6.3647  -4.7785  -4.7783  -4.7778  -4.7632  -4.7629  -4.7624
 -4.7621  -4.7618  -4.7615  -2.6610  -2.6601  -2.6572  -2.6566  -2.6565
 -2.6558  -2.6454  -2.6454  -2.6449  -2.6448  -2.0441  -2.0438  -2.0434
 -2.0396  -2.0395  -2.0389  -2.0388  -2.0386  -2.0382  -2.0256  -2.0255
 -2.0253  -2.0251  -2.0249  -2.0248  -0.9485  -0.8958  -0.8543  -0.8318
 -0.7872  -0.7536  -0.7097  -0.6798  -0.6567  -0.6178  -0.6001  -0.5482
 -0.5044  -0.4688  -0.4596  -0.4354  -0.4147  -0.3967  -0.3944  -0.3778
 -0.3700  -0.3549  -0.3386  -0.3377  -0.3247  -0.3113  -0.2955  -0.2947
 -0.2905  -0.2712  -0.2636  -0.2589  -0.2473
 -- Virtual --
 -0.1122  -0.0721  -0.0683  -0.0682  -0.0490  -0.0188  -0.0149  -0.0013
  0.0140   0.0262   0.0320   0.0436   0.0491   0.0574   0.0576   0.0610
  0.0662   0.0693   0.0798   0.0821   0.0857   0.0926   0.0968   0.1028
  0.1117   0.1178   0.1227   0.1320   0.1345   0.1432   0.1551   0.1570
  0.1647   0.1721   0.1779   0.1862   0.1913   0.1947   0.1969   0.2016
  0.2022   0.2067   0.2145   0.2186   0.2283   0.2376   0.2395   0.2529
  0.2559   0.2672   0.2785   0.2870   0.2883   0.3011   0.3294   0.3589
  0.3607   0.3661   0.3762   0.3795   0.3841   0.3969   0.3995   0.4109
  0.4134   0.4219   0.4219   0.4276   0.4352   0.4356   0.4482   0.4539
  0.4569   0.4745   0.4816   0.4829   0.4954   0.5052   0.5073   0.5128
  0.5132   0.5216   0.5241   0.5346   0.5501   0.5555   0.5596   0.5700
  0.5862   0.5938   0.6029   0.6086   0.6103   0.6118   0.6609   0.6613
  0.6920   0.6924   0.7037   0.7152   0.7224   0.7404   0.7549   0.7631
  0.7643   0.7755   0.7932   0.8126   0.8275   0.8319   0.8425   0.8435
  0.8704   0.9031   0.9179   0.9303   0.9343   0.9408   0.9571   0.9946
  1.0044   1.0574   1.0772   1.0880   1.1044   1.1479   1.1694   1.1769
  1.2024   1.2059   1.2394   1.2635   1.3356   1.3403   1.3584   1.3614
  1.3684   1.3782   1.4177   1.4365   1.4592   1.4704   1.4713   1.5018
  1.5357   1.5426   1.5635   1.6049   1.7202   1.7250   1.7598   1.7601
  1.8142   1.8158   1.8428   1.8461   1.9026   1.9943   2.0049   2.0255
  2.0563   2.1143   2.1460   2.1741   2.2050   2.2155   2.2499   2.2542
  2.2810   2.2878   2.2980   2.3324   2.4427   2.4908   2.5524   2.5706
  2.6985   2.7187   2.7733   2.8171   2.8250   2.8756   2.9480   3.0220
  3.0376   3.0566   3.1246   3.1861   3.3712   3.4103   3.6113   3.7920
  3.8236   3.9405   3.9611   3.9632   3.9657   3.9887   3.9904   3.9951
  4.0070   4.0257   4.0292   4.0360   4.0505   4.0639   4.0663   4.0884
  4.1092   4.1407   4.1766   4.2354   4.2480   4.2659   4.2777   4.3105
  4.3967   4.4013   4.4312   4.4848   4.5812   4.7918   5.9985   6.0174
  6.0432   6.0764   6.1004   6.1243   6.1502   6.1664   6.2001   6.7226
  6.7702   7.5479   7.5606   7.6747   7.7055   7.7395   7.7447   9.7659
 23.1717  23.7525  23.7571  23.9069  23.9176  23.9921  25.8179  26.2019
 26.6142  27.8558  27.8974  27.9602  28.3389  28.3530  28.3729  28.3973
 28.4045  28.4147  28.4345  28.4372  28.4695  28.5221  28.5290  28.5303
 28.5391  28.5423  28.5526  28.5569  28.5614  28.5672  28.5961  28.6192
 28.6369  28.6903  28.7235  28.7592  47.9742  48.0213 127.8813 127.8919
127.9071 127.9333 127.9446 127.9559 127.9682 127.9787 127.9937 151.6519
151.6883 151.7425 215.7585 289.7443 289.7572 289.8718 289.9054 289.9631
289.96701020.78331020.84331901.81451901.85261901.9092
 --------------------------------------------------------------

          Ground-State Mulliken Net Atomic Charges

     Atom                 Charge (a.u.)
  ----------------------------------------
      1 I                     0.106314
      2 C                    -0.167997
      3 C                     0.112583
      4 C                     0.111643
      5 C                    -0.231376
      6 C                    -0.333534
      7 C                     0.161065
      8 Cl                    0.529036
      9 Br                   -0.230232
     10 Br                   -0.284899
     11 I                     0.112764
     12 I                     0.114633
  ----------------------------------------
  Sum of atomic charges =     0.000000

 -----------------------------------------------------------------
                    Cartesian Multipole Moments
 -----------------------------------------------------------------
    Charge (ESU x 10^10)
                -0.0000
    Dipole Moment (Debye)
         X      -0.1472      Y      -0.0000      Z      -0.3492
       Tot       0.3790
    Quadrupole Moments (Debye-Ang)
        XX    -161.6935     XY       0.0000     YY    -170.2722
        XZ      -3.2750     YZ      -0.0000     ZZ    -163.4481
    Octopole Moments (Debye-Ang^2)
       XXX      49.9262    XXY      -0.0000    XYY      19.1760
       YYY      -0.0000    XXZ    -528.7382    XYZ       0.0000
       YYZ    -554.2797    XZZ      -4.7056    YZZ      -0.0000
       ZZZ   -1596.7328
    Hexadecapole Moments (Debye-Ang^3)
      XXXX   -4769.1505   XXXY       0.0000   XXYY    -905.2411
      XYYY       0.0000   YYYY    -222.3161   XXXZ     567.0412
      XXYZ      -0.0000   XYYZ     232.8872   YYYZ      -0.0000
      XXZZ   -3337.7175   XYZZ       0.0000   YYZZ   -2723.6687
      XZZZ     529.2302   YZZZ      -0.0000   ZZZZ  -15288.2241
 -----------------------------------------------------------------
 Calculating analytic gradient of the SCF energy
 Gradient of SCF Energy
            1           2           3           4           5           6
    1   0.0006392  -0.0006710   0.0009628  -0.0000022  -0.0000177  -0.0008977
    2  -0.0000000  -0.0000000   0.0000000   0.0000000  -0.0000000   0.0000000
    3  -0.0014944   0.0012850  -0.0009388   0.0003261   0.0005216   0.0014968
            7           8           9          10          11          12
    1   0.0001046  -0.0003735   0.0002598   0.0000738   0.0009661  -0.0010440
    2  -0.0000000   0.0000000   0.0000000   0.0000000  -0.0000000   0.0000000
    3  -0.0000719  -0.0003455  -0.0002274  -0.0000958  -0.0014679   0.0010122
 Max gradient component =       1.497E-03
 RMS gradient           =       6.580E-04
 Gradient time:  CPU 147.14 s  wall 24.73 s
 Geometry Optimization Parameters
   NAtoms,    NIC,     NZ,  NCons,   NDum,   NFix, NCnnct, MaxDiis
       12      78      12       0       0       0       0       0


** GEOMETRY OPTIMIZATION IN DELOCALIZED INTERNAL COORDINATES **
   Searching for a Minimum

   Optimization Cycle:   1

                       Coordinates (Angstroms)
     ATOM                X               Y               Z
      1  I         0.0000000000    0.0000000000    0.0000000000
      2  C         0.0000000000    0.0000000000    2.1413010000
      3  C         1.2135647533    0.0000000000    2.8519004159
      4  C         1.1955991792    0.0000000000    4.2560294875
      5  C        -0.0236367844    0.0000000000    4.9522914744
      6  C        -1.2380796708    0.0000000000    4.2491743060
      7  C        -1.2194624911    0.0000000000    2.8425815060
      8  Cl        2.6870168826    0.0000000000    5.1535070810
      9  Br        0.0068108297    0.0000000000    6.8548568566
     10  Br       -2.8656877757    0.0000000000    1.8832285492
     11  I        -3.0852881167    0.0000000000    5.3121490863
     12  I         3.0946155499    0.0000000000    1.8457368780
   Point Group: c1    Number of degrees of freedom:    30


   Energy is -26595.708204432


 Attempting to generate delocalized internal coordinates
 Initial Hessian constructed with Jon Baker's OPTIMIZE code

 21 Hessian modes will be used to form the next step
  Hessian Eigenvalues:
     0.107780    0.109754    0.110257    0.193075    0.194427    0.250000
     0.250000    0.250000    0.250000    0.250000    0.250000    0.250000
     0.250000    0.250000    0.314129    0.412265    0.413492    0.445450
     0.447421    0.448040    0.449998

 Minimum search - taking simple RFO step
 Searching for Lamda that Minimizes Along All modes
 Value Taken    Lamda =  -0.00009611
 Step Taken.  Stepsize is  0.026351

                             Maximum     Tolerance    Cnvgd?
         Gradient           0.002565      0.000300      NO
         Displacement       0.013356      0.001200      NO
         Energy change     *********      0.000001      NO


 New Cartesian Coordinates Obtained by Inverse Iteration

 Displacement from previous Coordinates is:  0.038401
 ----------------------------------------------------------------
             Standard Nuclear Orientation (Angstroms)
    I     Atom           X                Y                Z
 ----------------------------------------------------------------
    1      I      -0.0054816238     0.0000000000     0.0069448689
    2      C       0.0018177351     0.0000000000     2.1408983142
    3      C       1.2159967496     0.0000000000     2.8513019060
    4      C       1.1971372435     0.0000000000     4.2556791400
    5      C      -0.0238075877     0.0000000000     4.9494602338
    6      C      -1.2379218068     0.0000000000     4.2465924946
    7      C      -1.2187098941     0.0000000000     2.8406430550
    8      Cl      2.6865897074     0.0000000000     5.1580352593
    9      Br     -0.0009606392     0.0000000000     6.8527360090
   10      Br     -2.8639581127     0.0000000000     1.8795282276
   11      I      -3.0863987471     0.0000000000     5.3224079270
   12      I       3.1011493316     0.0000000000     1.8385292053
 ----------------------------------------------------------------
 Nuclear Repulsion Energy =        4338.16677520 hartrees
 There are      141 alpha and      141 beta electrons
 Applying Cartesian multipole field
    Component          Value
    ---------          -----
     (2,0,0)        1.00000E-11
     (0,2,0)        2.00000E-11
     (0,0,2)       -3.00000E-12
 Nucleus-field energy     =     0.0000000051 hartrees
 Requested basis set is 6-311++G(d,p)
 There are 159 shells and 444 basis functions
 A cutoff of  1.0D-14 yielded   7899 shell pairs
 There are     68497 function pairs (     76597 Cartesian)
 Smallest overlap matrix eigenvalue = 5.25E-07
 Linear dependence detected in AO basis
 Tighter screening thresholds may be required for diffuse basis sets
 Use S2THRESH > 14 and THRESH = 14 in case of SCF convergence issues
 Number of orthogonalized atomic orbitals = 443
 Maximum deviation from orthogonality = 2.268E-10
 Guess MOs from SCF MO coefficient file

 -----------------------------------------------------------------------
  General SCF calculation program by
  Eric Jon Sundstrom, Paul Horn, Yuezhi Mao, Dmitri Zuev, Alec White,
  David Stuck, Shaama M.S., Shane Yost, Joonho Lee, David Small,
  Daniel Levine, Susi Lehtola, Hugh Burton, Evgeny Epifanovsky,
  Bang C. Huynh
 -----------------------------------------------------------------------
 Exchange:     0.2000 Hartree-Fock + 0.0800 Slater + 0.7200 B88
 Correlation:  0.1900 VWN1RPA + 0.8100 LYP
 Using SG-1 standard quadrature grid
 using 6 threads for integral computing
 -------------------------------------------------------
 OpenMP Integral computing Module                
 Release: version 2.0, May 2017, Q-Chem Inc. Pleasanton 
 -------------------------------------------------------
 A restricted SCF calculation will be
 performed using DIIS
 SCF converges when DIIS error is below 1.0e-08
 ---------------------------------------
  Cycle       Energy         DIIS error
 ---------------------------------------
    1  -26595.7081526142      9.65e-05  
    2  -26595.7082184810      2.18e-05  
    3  -26595.7081962824      3.71e-05  
    4  -26595.7082297312      5.09e-06  
    5  -26595.7082303515      1.70e-06  
    6  -26595.7082304198      4.69e-07  
    7  -26595.7082304239      1.95e-07  
    8  -26595.7082304245      9.00e-08  
    9  -26595.7082304254      1.94e-08  
   10  -26595.7082304248      3.83e-09  Convergence criterion met
 ---------------------------------------
 SCF time:   CPU 299.86s  wall 55.00s 
 SCF   energy in the final basis set =   -26595.7082304248
 Total energy in the final basis set =   -26595.7082304248

 --------------------------------------------------------------

                    Orbital Energies (a.u.)
 --------------------------------------------------------------

 Alpha MOs
 -- Occupied --
**************************-482.8560-482.8555-176.3197-176.3193-176.3189
********-165.7232-165.7228-165.7214-165.7212-165.7210-165.7207-165.7206
********-101.5815 -62.5089 -62.5084 -56.3297 -56.3291 -56.3255 -56.3251
-56.3250 -56.3247 -35.8162 -35.8158 -35.8154 -31.3097 -31.3093 -31.3089
-31.3034 -31.3030 -31.3029 -31.3026 -31.3024 -31.3021 -22.9601 -22.9597
-22.9593 -22.9587 -22.9583 -22.9583 -22.9579 -22.9579 -22.9575 -22.9539
-22.9539 -22.9535 -22.9535 -22.9531 -22.9531 -10.2881 -10.2823 -10.2814
-10.2732 -10.2727 -10.2727  -9.4964  -8.7178  -8.7174  -7.2614  -7.2513
 -7.2503  -6.5501  -6.5495  -6.5363  -6.5359  -6.5352  -6.5349  -6.3656
 -6.3651  -6.3648  -4.7786  -4.7782  -4.7778  -4.7632  -4.7628  -4.7625
 -4.7622  -4.7617  -4.7615  -2.6609  -2.6602  -2.6571  -2.6567  -2.6563
 -2.6559  -2.6453  -2.6452  -2.6450  -2.6449  -2.0442  -2.0438  -2.0435
 -2.0397  -2.0395  -2.0390  -2.0389  -2.0385  -2.0383  -2.0256  -2.0255
 -2.0252  -2.0250  -2.0250  -2.0249  -0.9483  -0.8957  -0.8543  -0.8317
 -0.7870  -0.7539  -0.7088  -0.6802  -0.6566  -0.6178  -0.6002  -0.5481
 -0.5044  -0.4689  -0.4595  -0.4353  -0.4142  -0.3968  -0.3943  -0.3776
 -0.3699  -0.3547  -0.3386  -0.3377  -0.3250  -0.3112  -0.2954  -0.2949
 -0.2905  -0.2711  -0.2636  -0.2592  -0.2474
 -- Virtual --
 -0.1125  -0.0721  -0.0695  -0.0683  -0.0487  -0.0188  -0.0152  -0.0014
  0.0138   0.0261   0.0320   0.0436   0.0491   0.0574   0.0575   0.0610
  0.0661   0.0692   0.0798   0.0822   0.0858   0.0927   0.0967   0.1029
  0.1116   0.1178   0.1225   0.1320   0.1345   0.1432   0.1551   0.1571
  0.1646   0.1720   0.1778   0.1859   0.1910   0.1947   0.1972   0.2017
  0.2023   0.2070   0.2145   0.2186   0.2280   0.2378   0.2395   0.2525
  0.2560   0.2674   0.2782   0.2870   0.2880   0.3006   0.3294   0.3588
  0.3603   0.3661   0.3764   0.3796   0.3842   0.3968   0.3988   0.4108
  0.4134   0.4218   0.4220   0.4274   0.4349   0.4356   0.4483   0.4535
  0.4568   0.4748   0.4814   0.4827   0.4950   0.5055   0.5072   0.5129
  0.5132   0.5213   0.5243   0.5347   0.5496   0.5557   0.5598   0.5702
  0.5864   0.5936   0.6026   0.6087   0.6100   0.6110   0.6609   0.6612
  0.6917   0.6922   0.7044   0.7146   0.7219   0.7395   0.7545   0.7632
  0.7650   0.7745   0.7927   0.8126   0.8278   0.8319   0.8426   0.8432
  0.8702   0.9028   0.9180   0.9299   0.9344   0.9407   0.9569   0.9940
  1.0046   1.0573   1.0770   1.0875   1.1040   1.1472   1.1690   1.1770
  1.2030   1.2055   1.2395   1.2630   1.3348   1.3403   1.3580   1.3622
  1.3679   1.3780   1.4181   1.4360   1.4590   1.4694   1.4713   1.5007
  1.5361   1.5413   1.5638   1.6043   1.7200   1.7252   1.7596   1.7606
  1.8143   1.8153   1.8429   1.8461   1.9026   1.9936   2.0050   2.0254
  2.0564   2.1141   2.1458   2.1734   2.2055   2.2149   2.2499   2.2542
  2.2811   2.2877   2.2978   2.3325   2.4425   2.4909   2.5520   2.5706
  2.6984   2.7186   2.7731   2.8172   2.8248   2.8754   2.9480   3.0218
  3.0375   3.0563   3.1246   3.1857   3.3708   3.4104   3.6111   3.7918
  3.8235   3.9405   3.9610   3.9631   3.9654   3.9885   3.9906   3.9953
  4.0066   4.0257   4.0287   4.0356   4.0504   4.0638   4.0663   4.0887
  4.1090   4.1399   4.1758   4.2356   4.2480   4.2657   4.2772   4.3106
  4.3967   4.4010   4.4311   4.4826   4.5808   4.7915   5.9984   6.0171
  6.0430   6.0769   6.1001   6.1237   6.1482   6.1663   6.1994   6.7227
  6.7703   7.5479   7.5605   7.6748   7.7053   7.7390   7.7448   9.7656
 23.1715  23.7526  23.7566  23.9067  23.9173  23.9920  25.8176  26.2004
 26.6134  27.8556  27.8959  27.9601  28.3388  28.3528  28.3728  28.3976
 28.4044  28.4137  28.4340  28.4369  28.4690  28.5221  28.5289  28.5302
 28.5391  28.5422  28.5523  28.5568  28.5612  28.5671  28.5960  28.6188
 28.6366  28.6900  28.7229  28.7590  47.9742  48.0213 127.8812 127.8916
127.9069 127.9334 127.9445 127.9555 127.9673 127.9786 127.9933 151.6517
151.6869 151.7424 215.7581 289.7443 289.7571 289.8720 289.9052 289.9627
289.96701020.78331020.84331901.81431901.85111901.9091
 --------------------------------------------------------------

          Ground-State Mulliken Net Atomic Charges

     Atom                 Charge (a.u.)
  ----------------------------------------
      1 I                     0.106532
      2 C                    -0.192009
      3 C                     0.127685
      4 C                     0.120472
      5 C                    -0.239665
      6 C                    -0.324346
      7 C                     0.160717
      8 Cl                    0.529041
      9 Br                   -0.231101
     10 Br                   -0.284676
     11 I                     0.112760
     12 I                     0.114591
  ----------------------------------------
  Sum of atomic charges =     0.000000

 -----------------------------------------------------------------
                    Cartesian Multipole Moments
 -----------------------------------------------------------------
    Charge (ESU x 10^10)
                -0.0000
    Dipole Moment (Debye)
         X      -0.1518      Y      -0.0000      Z      -0.3599
       Tot       0.3906
    Quadrupole Moments (Debye-Ang)
        XX    -161.7631     XY      -0.0000     YY    -170.2860
        XZ      -3.3145     YZ      -0.0000     ZZ    -163.4439
    Octopole Moments (Debye-Ang^2)
       XXX      50.5152    XXY       0.0000    XYY      19.2528
       YYY      -0.0000    XXZ    -529.2423    XYZ      -0.0000
       YYZ    -554.5657    XZZ      -5.3345    YZZ      -0.0000
       ZZZ   -1596.7109
    Hexadecapole Moments (Debye-Ang^3)
      XXXX   -4778.1536   XXXY      -0.0000   XXYY    -906.6359
      XYYY      -0.0000   YYYY    -222.3531   XXXZ     572.6798
      XXYZ       0.0000   XYYZ     234.7929   YYYZ      -0.0000
      XXZZ   -3340.1619   XYZZ      -0.0000   YYZZ   -2725.8820
      XZZZ     527.7981   YZZZ      -0.0000   ZZZZ  -15292.8624
 -----------------------------------------------------------------
 Calculating analytic gradient of the SCF energy
 Gradient of SCF Energy
            1           2           3           4           5           6
    1  -0.0002001  -0.0006526   0.0004470  -0.0001845   0.0000743   0.0000262
    2   0.0000000  -0.0000000   0.0000000   0.0000000   0.0000000   0.0000000
    3   0.0003624   0.0004983  -0.0007528   0.0004415  -0.0001223   0.0004719
            7           8           9          10          11          12
    1   0.0004678  -0.0001475  -0.0005550   0.0003800  -0.0000635   0.0004077
    2  -0.0000000  -0.0000000   0.0000000   0.0000000   0.0000000  -0.0000000
    3  -0.0006694   0.0003190  -0.0001655  -0.0007450   0.0005445  -0.0001828
 Max gradient component =       7.528E-04
 RMS gradient           =       3.500E-04
 Gradient time:  CPU 146.13 s  wall 24.56 s
 Geometry Optimization Parameters
   NAtoms,    NIC,     NZ,  NCons,   NDum,   NFix, NCnnct, MaxDiis
       12      78      12       0       0       0       0       0

 Cartesian Hessian Update
 Hessian updated using BFGS update


** GEOMETRY OPTIMIZATION IN DELOCALIZED INTERNAL COORDINATES **
   Searching for a Minimum

   Optimization Cycle:   2

                       Coordinates (Angstroms)
     ATOM                X               Y               Z
      1  I        -0.0054816238    0.0000000000    0.0069448689
      2  C         0.0018177351    0.0000000000    2.1408983142
      3  C         1.2159967496    0.0000000000    2.8513019060
      4  C         1.1971372435    0.0000000000    4.2556791400
      5  C        -0.0238075877    0.0000000000    4.9494602338
      6  C        -1.2379218068    0.0000000000    4.2465924946
      7  C        -1.2187098941    0.0000000000    2.8406430550
      8  Cl        2.6865897074    0.0000000000    5.1580352593
      9  Br       -0.0009606392    0.0000000000    6.8527360090
     10  Br       -2.8639581127    0.0000000000    1.8795282276
     11  I        -3.0863987471    0.0000000000    5.3224079270
     12  I         3.1011493316    0.0000000000    1.8385292053
   Point Group: c1    Number of degrees of freedom:    30


   Energy is -26595.708230425

 Hessian updated using BFGS update

 14 Hessian modes will be used to form the next step
  Hessian Eigenvalues:
     0.097229    0.108695    0.110176    0.193081    0.193875    0.236742
     0.313140    0.374735    0.411984    0.419489    0.446801    0.447679
     0.449785    0.510643

 Minimum search - taking simple RFO step
 Searching for Lamda that Minimizes Along All modes
 Value Taken    Lamda =  -0.00002816
 Step Taken.  Stepsize is  0.008022

                             Maximum     Tolerance    Cnvgd?
         Gradient           0.003203      0.000300      NO
         Displacement       0.006813      0.001200      NO
         Energy change     -0.000026      0.000001      NO


 New Cartesian Coordinates Obtained by Inverse Iteration

 Displacement from previous Coordinates is:  0.021212
 ----------------------------------------------------------------
             Standard Nuclear Orientation (Angstroms)
    I     Atom           X                Y                Z
 ----------------------------------------------------------------
    1      I      -0.0017218677     0.0000000000     0.0059215873
    2      C       0.0019397411     0.0000000000     2.1400051488
    3      C       1.2151073666     0.0000000000     2.8518764097
    4      C       1.1969348041     0.0000000000     4.2556234903
    5      C      -0.0236960184     0.0000000000     4.9497271937
    6      C      -1.2376013553     0.0000000000     4.2459154658
    7      C      -1.2188992126     0.0000000000     2.8405989069
    8      Cl      2.6875251550     0.0000000000     5.1562534950
    9      Br      0.0019795329     0.0000000000     6.8533763638
   10      Br     -2.8677684084     0.0000000000     1.8858734501
   11      I      -3.0888814750     0.0000000000     5.3169832906
   12      I       3.1005340938     0.0000000000     1.8406018387
 ----------------------------------------------------------------
 Nuclear Repulsion Energy =        4338.19938076 hartrees
 There are      141 alpha and      141 beta electrons
 Applying Cartesian multipole field
    Component          Value
    ---------          -----
     (2,0,0)        1.00000E-11
     (0,2,0)        2.00000E-11
     (0,0,2)       -3.00000E-12
 Nucleus-field energy     =     0.0000000052 hartrees
 Requested basis set is 6-311++G(d,p)
 There are 159 shells and 444 basis functions
 A cutoff of  1.0D-14 yielded   7901 shell pairs
 There are     68515 function pairs (     76618 Cartesian)
 Smallest overlap matrix eigenvalue = 5.25E-07
 Linear dependence detected in AO basis
 Tighter screening thresholds may be required for diffuse basis sets
 Use S2THRESH > 14 and THRESH = 14 in case of SCF convergence issues
 Number of orthogonalized atomic orbitals = 443
 Maximum deviation from orthogonality = 4.236E-10
 Guess MOs from SCF MO coefficient file

 -----------------------------------------------------------------------
  General SCF calculation program by
  Eric Jon Sundstrom, Paul Horn, Yuezhi Mao, Dmitri Zuev, Alec White,
  David Stuck, Shaama M.S., Shane Yost, Joonho Lee, David Small,
  Daniel Levine, Susi Lehtola, Hugh Burton, Evgeny Epifanovsky,
  Bang C. Huynh
 -----------------------------------------------------------------------
 Exchange:     0.2000 Hartree-Fock + 0.0800 Slater + 0.7200 B88
 Correlation:  0.1900 VWN1RPA + 0.8100 LYP
 Using SG-1 standard quadrature grid
 using 6 threads for integral computing
 -------------------------------------------------------
 OpenMP Integral computing Module                
 Release: version 2.0, May 2017, Q-Chem Inc. Pleasanton 
 -------------------------------------------------------
 A restricted SCF calculation will be
 performed using DIIS
 SCF converges when DIIS error is below 1.0e-08
 ---------------------------------------
  Cycle       Energy         DIIS error
 ---------------------------------------
    1  -26595.7082251141      3.13e-05  
    2  -26595.7082394789      6.78e-06  
    3  -26595.7082386357      8.98e-06  
    4  -26595.7082405413      2.34e-06  
    5  -26595.7082406705      7.90e-07  
    6  -26595.7082406848      2.63e-07  
    7  -26595.7082406866      7.12e-08  
    8  -26595.7082406866      3.66e-08  
    9  -26595.7082406863      9.60e-09  Convergence criterion met
 ---------------------------------------
 SCF time:   CPU 271.01s  wall 49.00s 
 SCF   energy in the final basis set =   -26595.7082406863
 Total energy in the final basis set =   -26595.7082406863

 --------------------------------------------------------------

                    Orbital Energies (a.u.)
 --------------------------------------------------------------

 Alpha MOs
 -- Occupied --
**************************-482.8561-482.8555-176.3197-176.3193-176.3190
********-165.7232-165.7229-165.7213-165.7211-165.7209-165.7207-165.7207
********-101.5815 -62.5090 -62.5085 -56.3297 -56.3292 -56.3256 -56.3251
-56.3251 -56.3247 -35.8161 -35.8157 -35.8155 -31.3096 -31.3093 -31.3090
-31.3033 -31.3029 -31.3028 -31.3027 -31.3024 -31.3022 -22.9600 -22.9596
-22.9594 -22.9586 -22.9583 -22.9582 -22.9580 -22.9579 -22.9576 -22.9538
-22.9538 -22.9534 -22.9534 -22.9532 -22.9532 -10.2880 -10.2824 -10.2815
-10.2733 -10.2727 -10.2726  -9.4964  -8.7178  -8.7174  -7.2614  -7.2513
 -7.2503  -6.5501  -6.5495  -6.5363  -6.5359  -6.5352  -6.5349  -6.3655
 -6.3651  -6.3649  -4.7785  -4.7782  -4.7779  -4.7632  -4.7628  -4.7626
 -4.7621  -4.7617  -4.7616  -2.6609  -2.6602  -2.6571  -2.6567  -2.6564
 -2.6559  -2.6453  -2.6453  -2.6450  -2.6449  -2.0441  -2.0437  -2.0436
 -2.0397  -2.0394  -2.0390  -2.0389  -2.0385  -2.0384  -2.0256  -2.0255
 -2.0252  -2.0251  -2.0250  -2.0250  -0.9484  -0.8958  -0.8541  -0.8318
 -0.7870  -0.7540  -0.7088  -0.6803  -0.6565  -0.6179  -0.6002  -0.5482
 -0.5044  -0.4689  -0.4596  -0.4353  -0.4141  -0.3969  -0.3944  -0.3776
 -0.3699  -0.3548  -0.3387  -0.3377  -0.3248  -0.3111  -0.2956  -0.2949
 -0.2904  -0.2710  -0.2636  -0.2592  -0.2474
 -- Virtual --
 -0.1125  -0.0721  -0.0694  -0.0683  -0.0488  -0.0189  -0.0152  -0.0014
  0.0138   0.0261   0.0319   0.0436   0.0491   0.0574   0.0576   0.0611
  0.0661   0.0692   0.0797   0.0823   0.0858   0.0926   0.0967   0.1029
  0.1116   0.1178   0.1225   0.1319   0.1345   0.1432   0.1552   0.1570
  0.1646   0.1721   0.1779   0.1861   0.1912   0.1946   0.1971   0.2013
  0.2023   0.2072   0.2145   0.2185   0.2280   0.2377   0.2394   0.2526
  0.2559   0.2673   0.2783   0.2871   0.2880   0.3007   0.3293   0.3589
  0.3604   0.3661   0.3763   0.3796   0.3843   0.3969   0.3989   0.4108
  0.4133   0.4219   0.4219   0.4274   0.4345   0.4356   0.4483   0.4536
  0.4568   0.4748   0.4818   0.4828   0.4951   0.5055   0.5073   0.5129
  0.5132   0.5212   0.5242   0.5346   0.5497   0.5556   0.5597   0.5704
  0.5862   0.5935   0.6027   0.6088   0.6101   0.6111   0.6606   0.6610
  0.6919   0.6925   0.7042   0.7144   0.7220   0.7399   0.7545   0.7631
  0.7647   0.7747   0.7928   0.8126   0.8278   0.8318   0.8425   0.8430
  0.8701   0.9029   0.9178   0.9300   0.9347   0.9407   0.9569   0.9941
  1.0044   1.0571   1.0770   1.0878   1.1040   1.1478   1.1687   1.1769
  1.2029   1.2057   1.2394   1.2629   1.3351   1.3402   1.3580   1.3618
  1.3678   1.3781   1.4178   1.4360   1.4590   1.4697   1.4710   1.5011
  1.5359   1.5417   1.5636   1.6043   1.7199   1.7253   1.7599   1.7603
  1.8145   1.8153   1.8433   1.8458   1.9027   1.9937   2.0050   2.0254
  2.0565   2.1144   2.1453   2.1737   2.2057   2.2150   2.2500   2.2542
  2.2807   2.2879   2.2978   2.3326   2.4427   2.4910   2.5521   2.5706
  2.6984   2.7186   2.7733   2.8172   2.8249   2.8755   2.9479   3.0219
  3.0376   3.0565   3.1246   3.1858   3.3708   3.4105   3.6112   3.7917
  3.8238   3.9405   3.9610   3.9631   3.9655   3.9886   3.9905   3.9951
  4.0066   4.0256   4.0289   4.0356   4.0504   4.0639   4.0663   4.0885
  4.1090   4.1399   4.1762   4.2354   4.2480   4.2655   4.2772   4.3105
  4.3967   4.4012   4.4310   4.4828   4.5807   4.7917   5.9984   6.0171
  6.0431   6.0765   6.1001   6.1237   6.1483   6.1664   6.1998   6.7225
  6.7701   7.5479   7.5605   7.6749   7.7052   7.7390   7.7447   9.7656
 23.1714  23.7530  23.7566  23.9073  23.9173  23.9923  25.8177  26.2008
 26.6139  27.8557  27.8960  27.9600  28.3388  28.3528  28.3728  28.3973
 28.4043  28.4138  28.4340  28.4369  28.4693  28.5221  28.5290  28.5302
 28.5391  28.5422  28.5523  28.5569  28.5613  28.5671  28.5959  28.6189
 28.6366  28.6900  28.7228  28.7590  47.9741  48.0212 127.8811 127.8917
127.9070 127.9332 127.9444 127.9556 127.9674 127.9787 127.9935 151.6518
151.6871 151.7424 215.7581 289.7443 289.7571 289.8721 289.9051 289.9627
289.96691020.78321020.84321901.81431901.85131901.9091
 --------------------------------------------------------------

          Ground-State Mulliken Net Atomic Charges

     Atom                 Charge (a.u.)
  ----------------------------------------
      1 I                     0.106908
      2 C                    -0.185681
      3 C                     0.119658
      4 C                     0.118039
      5 C                    -0.231462
      6 C                    -0.325488
      7 C                     0.157835
      8 Cl                    0.528934
      9 Br                   -0.230934
     10 Br                   -0.284622
     11 I                     0.112549
     12 I                     0.114262
  ----------------------------------------
  Sum of atomic charges =     0.000000

 -----------------------------------------------------------------
                    Cartesian Multipole Moments
 -----------------------------------------------------------------
    Charge (ESU x 10^10)
                 0.0000
    Dipole Moment (Debye)
         X      -0.1517      Y      -0.0000      Z      -0.3657
       Tot       0.3959
    Quadrupole Moments (Debye-Ang)
        XX    -161.7225     XY       0.0000     YY    -170.2855
        XZ      -3.3007     YZ      -0.0000     ZZ    -163.5320
    Octopole Moments (Debye-Ang^2)
       XXX      50.1116    XXY      -0.0000    XYY      19.2442
       YYY      -0.0000    XXZ    -529.0485    XYZ       0.0000
       YYZ    -554.5484    XZZ      -4.8853    YZZ      -0.0000
       ZZZ   -1597.5072
    Hexadecapole Moments (Debye-Ang^3)
      XXXX   -4780.5881   XXXY       0.0000   XXYY    -907.4016
      XYYY       0.0000   YYYY    -222.3535   XXXZ     571.3372
      XXYZ      -0.0000   XYYZ     234.6533   YYYZ      -0.0000
      XXZZ   -3340.2726   XYZZ       0.0000   YYZZ   -2724.8657
      XZZZ     531.6465   YZZZ      -0.0000   ZZZZ  -15293.2910
 -----------------------------------------------------------------
 Calculating analytic gradient of the SCF energy
 Gradient of SCF Energy
            1           2           3           4           5           6
    1   0.0003545  -0.0001685   0.0002251  -0.0001236   0.0001003  -0.0000752
    2   0.0000000  -0.0000000  -0.0000000   0.0000000  -0.0000000   0.0000000
    3   0.0001260   0.0001641  -0.0001701   0.0000830  -0.0001678  -0.0001278
            7           8           9          10          11          12
    1   0.0001414  -0.0000303  -0.0001273  -0.0001295  -0.0003656   0.0001987
    2   0.0000000  -0.0000000  -0.0000000  -0.0000000  -0.0000000   0.0000000
    3  -0.0001947   0.0001472   0.0000845   0.0002278  -0.0002097   0.0000374
 Max gradient component =       3.656E-04
 RMS gradient           =       1.443E-04
 Gradient time:  CPU 146.23 s  wall 24.58 s
 Geometry Optimization Parameters
   NAtoms,    NIC,     NZ,  NCons,   NDum,   NFix, NCnnct, MaxDiis
       12      78      12       0       0       0       0       0

 Cartesian Hessian Update
 Hessian updated using BFGS update


** GEOMETRY OPTIMIZATION IN DELOCALIZED INTERNAL COORDINATES **
   Searching for a Minimum

   Optimization Cycle:   3

                       Coordinates (Angstroms)
     ATOM                X               Y               Z
      1  I        -0.0017218677    0.0000000000    0.0059215873
      2  C         0.0019397411    0.0000000000    2.1400051488
      3  C         1.2151073666    0.0000000000    2.8518764097
      4  C         1.1969348041    0.0000000000    4.2556234903
      5  C        -0.0236960184    0.0000000000    4.9497271937
      6  C        -1.2376013553    0.0000000000    4.2459154658
      7  C        -1.2188992126    0.0000000000    2.8405989069
      8  Cl        2.6875251550    0.0000000000    5.1562534950
      9  Br        0.0019795329    0.0000000000    6.8533763638
     10  Br       -2.8677684084    0.0000000000    1.8858734501
     11  I        -3.0888814750    0.0000000000    5.3169832906
     12  I         3.1005340938    0.0000000000    1.8406018387
   Point Group: c1    Number of degrees of freedom:    30


   Energy is -26595.708240686

 Hessian updated using BFGS update

 15 Hessian modes will be used to form the next step
  Hessian Eigenvalues:
     0.099218    0.108631    0.110036    0.193061    0.193982    0.228615
     0.245110    0.313612    0.403693    0.412842    0.417625    0.446760
     0.447153    0.448760    0.629193

 Minimum search - taking simple RFO step
 Searching for Lamda that Minimizes Along All modes
 Value Taken    Lamda =  -0.00000555
 Step Taken.  Stepsize is  0.005009

                             Maximum     Tolerance    Cnvgd?
         Gradient           0.000940      0.000300      NO
         Displacement       0.002679      0.001200      NO
         Energy change     -0.000010      0.000001      NO


 New Cartesian Coordinates Obtained by Inverse Iteration

 Displacement from previous Coordinates is:  0.009287
 ----------------------------------------------------------------
             Standard Nuclear Orientation (Angstroms)
    I     Atom           X                Y                Z
 ----------------------------------------------------------------
    1      I      -0.0033460834     0.0000000000     0.0048370292
    2      C       0.0017997077     0.0000000000     2.1398809548
    3      C       1.2144692688     0.0000000000     2.8523625060
    4      C       1.1966006700     0.0000000000     4.2559150964
    5      C      -0.0238325378     0.0000000000     4.9501892933
    6      C      -1.2375306268     0.0000000000     4.2461309693
    7      C      -1.2189157060     0.0000000000     2.8406057155
    8      Cl      2.6875234902     0.0000000000     5.1557861193
    9      Br      0.0025075570     0.0000000000     6.8536692299
   10      Br     -2.8661985872     0.0000000000     1.8831641998
   11      I      -3.0870159382     0.0000000000     5.3177769587
   12      I       3.0993911417     0.0000000000     1.8424385684
 ----------------------------------------------------------------
 Nuclear Repulsion Energy =        4338.55861842 hartrees
 There are      141 alpha and      141 beta electrons
 Applying Cartesian multipole field
    Component          Value
    ---------          -----
     (2,0,0)        1.00000E-11
     (0,2,0)        2.00000E-11
     (0,0,2)       -3.00000E-12
 Nucleus-field energy     =     0.0000000051 hartrees
 Requested basis set is 6-311++G(d,p)
 There are 159 shells and 444 basis functions
 A cutoff of  1.0D-14 yielded   7902 shell pairs
 There are     68524 function pairs (     76627 Cartesian)
 Smallest overlap matrix eigenvalue = 5.25E-07
 Linear dependence detected in AO basis
 Tighter screening thresholds may be required for diffuse basis sets
 Use S2THRESH > 14 and THRESH = 14 in case of SCF convergence issues
 Number of orthogonalized atomic orbitals = 443
 Maximum deviation from orthogonality = 5.667E-10
 Guess MOs from SCF MO coefficient file

 -----------------------------------------------------------------------
  General SCF calculation program by
  Eric Jon Sundstrom, Paul Horn, Yuezhi Mao, Dmitri Zuev, Alec White,
  David Stuck, Shaama M.S., Shane Yost, Joonho Lee, David Small,
  Daniel Levine, Susi Lehtola, Hugh Burton, Evgeny Epifanovsky,
  Bang C. Huynh
 -----------------------------------------------------------------------
 Exchange:     0.2000 Hartree-Fock + 0.0800 Slater + 0.7200 B88
 Correlation:  0.1900 VWN1RPA + 0.8100 LYP
 Using SG-1 standard quadrature grid
 using 6 threads for integral computing
 -------------------------------------------------------
 OpenMP Integral computing Module                
 Release: version 2.0, May 2017, Q-Chem Inc. Pleasanton 
 -------------------------------------------------------
 A restricted SCF calculation will be
 performed using DIIS
 SCF converges when DIIS error is below 1.0e-08
 ---------------------------------------
  Cycle       Energy         DIIS error
 ---------------------------------------
    1  -26595.7082394824      1.72e-05  
    2  -26595.7082422462      3.89e-06  
    3  -26595.7082415858      6.40e-06  
    4  -26595.7082426055      1.21e-06  
    5  -26595.7082426437      3.18e-07  
    6  -26595.7082426450      1.15e-07  
    7  -26595.7082426458      2.95e-08  
    8  -26595.7082426461      1.14e-08  
    9  -26595.7082426457      7.02e-09  Convergence criterion met
 ---------------------------------------
 SCF time:   CPU 266.76s  wall 48.00s 
 SCF   energy in the final basis set =   -26595.7082426457
 Total energy in the final basis set =   -26595.7082426457

 --------------------------------------------------------------

                    Orbital Energies (a.u.)
 --------------------------------------------------------------

 Alpha MOs
 -- Occupied --
**************************-482.8561-482.8555-176.3196-176.3193-176.3190
********-165.7232-165.7229-165.7212-165.7210-165.7209-165.7207-165.7207
********-101.5815 -62.5090 -62.5085 -56.3297 -56.3292 -56.3256 -56.3252
-56.3251 -56.3247 -35.8160 -35.8157 -35.8155 -31.3096 -31.3093 -31.3090
-31.3032 -31.3029 -31.3027 -31.3027 -31.3024 -31.3022 -22.9599 -22.9596
-22.9594 -22.9586 -22.9582 -22.9582 -22.9580 -22.9579 -22.9576 -22.9538
-22.9538 -22.9534 -22.9534 -22.9532 -22.9532 -10.2880 -10.2824 -10.2815
-10.2732 -10.2727 -10.2726  -9.4964  -8.7179  -8.7174  -7.2614  -7.2513
 -7.2503  -6.5502  -6.5495  -6.5363  -6.5359  -6.5353  -6.5349  -6.3654
 -6.3651  -6.3649  -4.7785  -4.7782  -4.7779  -4.7631  -4.7628  -4.7626
 -4.7621  -4.7617  -4.7616  -2.6609  -2.6602  -2.6572  -2.6567  -2.6564
 -2.6559  -2.6454  -2.6453  -2.6450  -2.6449  -2.0440  -2.0437  -2.0436
 -2.0396  -2.0394  -2.0390  -2.0388  -2.0385  -2.0384  -2.0255  -2.0254
 -2.0252  -2.0251  -2.0250  -2.0250  -0.9484  -0.8958  -0.8542  -0.8318
 -0.7870  -0.7540  -0.7090  -0.6802  -0.6565  -0.6179  -0.6002  -0.5482
 -0.5044  -0.4689  -0.4596  -0.4354  -0.4142  -0.3969  -0.3944  -0.3776
 -0.3699  -0.3548  -0.3387  -0.3377  -0.3248  -0.3112  -0.2955  -0.2949
 -0.2904  -0.2711  -0.2636  -0.2591  -0.2474
 -- Virtual --
 -0.1124  -0.0720  -0.0692  -0.0683  -0.0488  -0.0188  -0.0152  -0.0014
  0.0138   0.0261   0.0320   0.0436   0.0491   0.0574   0.0575   0.0610
  0.0661   0.0692   0.0797   0.0822   0.0857   0.0926   0.0967   0.1029
  0.1116   0.1177   0.1225   0.1320   0.1345   0.1432   0.1551   0.1570
  0.1647   0.1720   0.1779   0.1860   0.1912   0.1947   0.1971   0.2015
  0.2023   0.2071   0.2144   0.2186   0.2281   0.2377   0.2395   0.2527
  0.2559   0.2673   0.2783   0.2871   0.2881   0.3008   0.3293   0.3589
  0.3603   0.3661   0.3764   0.3798   0.3843   0.3968   0.3990   0.4108
  0.4134   0.4218   0.4220   0.4275   0.4348   0.4356   0.4483   0.4537
  0.4568   0.4747   0.4817   0.4828   0.4951   0.5054   0.5073   0.5128
  0.5132   0.5214   0.5242   0.5346   0.5497   0.5556   0.5597   0.5704
  0.5863   0.5936   0.6026   0.6087   0.6102   0.6112   0.6608   0.6612
  0.6919   0.6924   0.7042   0.7146   0.7221   0.7399   0.7547   0.7631
  0.7647   0.7750   0.7929   0.8126   0.8277   0.8318   0.8425   0.8430
  0.8701   0.9029   0.9178   0.9301   0.9347   0.9408   0.9568   0.9942
  1.0044   1.0573   1.0771   1.0878   1.1041   1.1477   1.1689   1.1769
  1.2028   1.2058   1.2394   1.2629   1.3351   1.3403   1.3581   1.3618
  1.3679   1.3781   1.4180   1.4361   1.4592   1.4698   1.4711   1.5010
  1.5358   1.5418   1.5636   1.6045   1.7200   1.7253   1.7599   1.7604
  1.8145   1.8154   1.8434   1.8457   1.9027   1.9938   2.0049   2.0254
  2.0565   2.1144   2.1456   2.1738   2.2055   2.2150   2.2501   2.2542
  2.2808   2.2878   2.2981   2.3328   2.4427   2.4910   2.5521   2.5706
  2.6984   2.7186   2.7734   2.8172   2.8249   2.8756   2.9479   3.0219
  3.0376   3.0567   3.1247   3.1859   3.3709   3.4106   3.6114   3.7918
  3.8238   3.9406   3.9611   3.9632   3.9655   3.9886   3.9904   3.9952
  4.0067   4.0257   4.0289   4.0357   4.0504   4.0638   4.0663   4.0886
  4.1090   4.1401   4.1761   4.2354   4.2479   4.2656   4.2773   4.3106
  4.3967   4.4011   4.4311   4.4831   4.5808   4.7918   5.9984   6.0172
  6.0431   6.0768   6.1002   6.1238   6.1486   6.1663   6.1996   6.7226
  6.7701   7.5479   7.5605   7.6748   7.7053   7.7391   7.7446   9.7657
 23.1714  23.7532  23.7566  23.9075  23.9176  23.9925  25.8177  26.2011
 26.6142  27.8557  27.8963  27.9601  28.3388  28.3529  28.3728  28.3975
 28.4045  28.4140  28.4341  28.4370  28.4692  28.5222  28.5290  28.5302
 28.5391  28.5422  28.5524  28.5569  28.5613  28.5672  28.5960  28.6190
 28.6366  28.6901  28.7229  28.7591  47.9742  48.0212 127.8812 127.8917
127.9070 127.9334 127.9445 127.9556 127.9675 127.9786 127.9934 151.6518
151.6873 151.7425 215.7582 289.7443 289.7571 289.8719 289.9052 289.9628
289.96691020.78331020.84321901.81441901.85151901.9092
 --------------------------------------------------------------

          Ground-State Mulliken Net Atomic Charges

     Atom                 Charge (a.u.)
  ----------------------------------------
      1 I                     0.106925
      2 C                    -0.186638
      3 C                     0.116059
      4 C                     0.116553
      5 C                    -0.227703
      6 C                    -0.323538
      7 C                     0.158422
      8 Cl                    0.528840
      9 Br                   -0.230899
     10 Br                   -0.284634
     11 I                     0.112496
     12 I                     0.114116
  ----------------------------------------
  Sum of atomic charges =     0.000000

 -----------------------------------------------------------------
                    Cartesian Multipole Moments
 -----------------------------------------------------------------
    Charge (ESU x 10^10)
                 0.0000
    Dipole Moment (Debye)
         X      -0.1527      Y      -0.0000      Z      -0.3617
       Tot       0.3926
    Quadrupole Moments (Debye-Ang)
        XX    -161.7478     XY       0.0000     YY    -170.2824
        XZ      -3.2791     YZ      -0.0000     ZZ    -163.4838
    Octopole Moments (Debye-Ang^2)
       XXX      50.2348    XXY      -0.0000    XYY      19.2373
       YYY      -0.0000    XXZ    -529.1030    XYZ       0.0000
       YYZ    -554.5300    XZZ      -4.8845    YZZ      -0.0000
       ZZZ   -1597.1366
    Hexadecapole Moments (Debye-Ang^3)
      XXXX   -4777.3762   XXXY       0.0000   XXYY    -906.6789
      XYYY       0.0000   YYYY    -222.3458   XXXZ     570.5207
      XXYZ      -0.0000   XYYZ     234.1058   YYYZ      -0.0000
      XXZZ   -3339.9240   XYZZ       0.0000   YYZZ   -2725.0771
      XZZZ     529.7668   YZZZ      -0.0000   ZZZZ  -15292.3093
 -----------------------------------------------------------------
 Calculating analytic gradient of the SCF energy
 Gradient of SCF Energy
            1           2           3           4           5           6
    1   0.0000817  -0.0000399   0.0001416  -0.0000756  -0.0000197  -0.0000793
    2   0.0000000  -0.0000000   0.0000000  -0.0000000   0.0000000  -0.0000000
    3  -0.0001051   0.0001253   0.0000319   0.0000058  -0.0000525   0.0000549
            7           8           9          10          11          12
    1   0.0000703  -0.0000351  -0.0001152   0.0000883  -0.0000041  -0.0000129
    2  -0.0000000   0.0000000   0.0000000   0.0000000   0.0000000  -0.0000000
    3  -0.0001195   0.0000358   0.0000357  -0.0001557  -0.0001735   0.0003169
 Max gradient component =       3.169E-04
 RMS gradient           =       8.713E-05
 Gradient time:  CPU 146.58 s  wall 24.63 s
 Geometry Optimization Parameters
   NAtoms,    NIC,     NZ,  NCons,   NDum,   NFix, NCnnct, MaxDiis
       12      78      12       0       0       0       0       0

 Cartesian Hessian Update
 Hessian updated using BFGS update


** GEOMETRY OPTIMIZATION IN DELOCALIZED INTERNAL COORDINATES **
   Searching for a Minimum

   Optimization Cycle:   4

                       Coordinates (Angstroms)
     ATOM                X               Y               Z
      1  I        -0.0033460834    0.0000000000    0.0048370292
      2  C         0.0017997077    0.0000000000    2.1398809548
      3  C         1.2144692688    0.0000000000    2.8523625060
      4  C         1.1966006700    0.0000000000    4.2559150964
      5  C        -0.0238325378    0.0000000000    4.9501892933
      6  C        -1.2375306268    0.0000000000    4.2461309693
      7  C        -1.2189157060    0.0000000000    2.8406057155
      8  Cl        2.6875234902    0.0000000000    5.1557861193
      9  Br        0.0025075570    0.0000000000    6.8536692299
     10  Br       -2.8661985872    0.0000000000    1.8831641998
     11  I        -3.0870159382    0.0000000000    5.3177769587
     12  I         3.0993911417    0.0000000000    1.8424385684
   Point Group: c1    Number of degrees of freedom:    30


   Energy is -26595.708242646

 Hessian updated using BFGS update

 16 Hessian modes will be used to form the next step
  Hessian Eigenvalues:
     0.106116    0.108725    0.115725    0.193040    0.193622    0.216366
     0.239526    0.303433    0.314931    0.403373    0.413501    0.419604
     0.446808    0.448745    0.455294    0.625768

 Minimum search - taking simple RFO step
 Searching for Lamda that Minimizes Along All modes
 Value Taken    Lamda =   0.00000000
 Step Taken.  Stepsize is  0.001912

                             Maximum     Tolerance    Cnvgd?
         Gradient           0.000401      0.000300      NO
         Displacement       0.001087      0.001200     YES
         Energy change     -0.000002      0.000001      NO


 New Cartesian Coordinates Obtained by Inverse Iteration

 Displacement from previous Coordinates is:  0.004180
 ----------------------------------------------------------------
             Standard Nuclear Orientation (Angstroms)
    I     Atom           X                Y                Z
 ----------------------------------------------------------------
    1      I      -0.0025971571     0.0000000000     0.0052331872
    2      C       0.0019345626     0.0000000000     2.1399236537
    3      C       1.2145309189     0.0000000000     2.8523910619
    4      C       1.1966928168     0.0000000000     4.2560690398
    5      C      -0.0238828458     0.0000000000     4.9501991344
    6      C      -1.2375166442     0.0000000000     4.2460800250
    7      C      -1.2188967509     0.0000000000     2.8406152746
    8      Cl      2.6872318556     0.0000000000     5.1565962974
    9      Br      0.0021222173     0.0000000000     6.8535987875
   10      Br     -2.8662223624     0.0000000000     1.8832560722
   11      I      -3.0870565215     0.0000000000     5.3180956783
   12      I       3.0991122667     0.0000000000     1.8406984286
 ----------------------------------------------------------------
 Nuclear Repulsion Energy =        4338.57956891 hartrees
 There are      141 alpha and      141 beta electrons
 Applying Cartesian multipole field
    Component          Value
    ---------          -----
     (2,0,0)        1.00000E-11
     (0,2,0)        2.00000E-11
     (0,0,2)       -3.00000E-12
 Nucleus-field energy     =     0.0000000051 hartrees
 Requested basis set is 6-311++G(d,p)
 There are 159 shells and 444 basis functions
 A cutoff of  1.0D-14 yielded   7901 shell pairs
 There are     68515 function pairs (     76618 Cartesian)
 Smallest overlap matrix eigenvalue = 5.25E-07
 Linear dependence detected in AO basis
 Tighter screening thresholds may be required for diffuse basis sets
 Use S2THRESH > 14 and THRESH = 14 in case of SCF convergence issues
 Number of orthogonalized atomic orbitals = 443
 Maximum deviation from orthogonality = 1.681E-10
 Guess MOs from SCF MO coefficient file

 -----------------------------------------------------------------------
  General SCF calculation program by
  Eric Jon Sundstrom, Paul Horn, Yuezhi Mao, Dmitri Zuev, Alec White,
  David Stuck, Shaama M.S., Shane Yost, Joonho Lee, David Small,
  Daniel Levine, Susi Lehtola, Hugh Burton, Evgeny Epifanovsky,
  Bang C. Huynh
 -----------------------------------------------------------------------
 Exchange:     0.2000 Hartree-Fock + 0.0800 Slater + 0.7200 B88
 Correlation:  0.1900 VWN1RPA + 0.8100 LYP
 Using SG-1 standard quadrature grid
 using 6 threads for integral computing
 -------------------------------------------------------
 OpenMP Integral computing Module                
 Release: version 2.0, May 2017, Q-Chem Inc. Pleasanton 
 -------------------------------------------------------
 A restricted SCF calculation will be
 performed using DIIS
 SCF converges when DIIS error is below 1.0e-08
 ---------------------------------------
  Cycle       Energy         DIIS error
 ---------------------------------------
    1  -26595.7082423863      6.27e-06  
    2  -26595.7082428816      1.69e-06  
    3  -26595.7082427939      2.52e-06  
    4  -26595.7082429492      5.17e-07  
    5  -26595.7082429554      1.72e-07  
    6  -26595.7082429563      4.51e-08  
    7  -26595.7082429563      1.78e-08  
    8  -26595.7082429564      7.91e-09  Convergence criterion met
 ---------------------------------------
 SCF time:   CPU 239.49s  wall 43.00s 
 SCF   energy in the final basis set =   -26595.7082429564
 Total energy in the final basis set =   -26595.7082429564

 --------------------------------------------------------------

                    Orbital Energies (a.u.)
 --------------------------------------------------------------

 Alpha MOs
 -- Occupied --
**************************-482.8561-482.8555-176.3196-176.3193-176.3190
********-165.7231-165.7229-165.7212-165.7210-165.7209-165.7207-165.7207
********-101.5815 -62.5090 -62.5085 -56.3297 -56.3292 -56.3256 -56.3252
-56.3251 -56.3247 -35.8160 -35.8157 -35.8155 -31.3096 -31.3093 -31.3090
-31.3032 -31.3029 -31.3027 -31.3027 -31.3023 -31.3022 -22.9600 -22.9596
-22.9594 -22.9586 -22.9582 -22.9582 -22.9580 -22.9579 -22.9576 -22.9538
-22.9538 -22.9534 -22.9534 -22.9532 -22.9532 -10.2880 -10.2824 -10.2815
-10.2732 -10.2727 -10.2726  -9.4964  -8.7179  -8.7174  -7.2614  -7.2513
 -7.2503  -6.5502  -6.5495  -6.5363  -6.5359  -6.5353  -6.5349  -6.3654
 -6.3651  -6.3649  -4.7785  -4.7782  -4.7779  -4.7631  -4.7628  -4.7626
 -4.7621  -4.7617  -4.7616  -2.6609  -2.6602  -2.6572  -2.6567  -2.6564
 -2.6559  -2.6454  -2.6453  -2.6450  -2.6449  -2.0440  -2.0437  -2.0436
 -2.0396  -2.0394  -2.0390  -2.0389  -2.0385  -2.0384  -2.0255  -2.0254
 -2.0252  -2.0251  -2.0250  -2.0250  -0.9484  -0.8958  -0.8542  -0.8318
 -0.7871  -0.7540  -0.7089  -0.6803  -0.6565  -0.6179  -0.6002  -0.5482
 -0.5044  -0.4689  -0.4596  -0.4354  -0.4141  -0.3969  -0.3944  -0.3776
 -0.3699  -0.3548  -0.3387  -0.3377  -0.3248  -0.3112  -0.2956  -0.2949
 -0.2904  -0.2711  -0.2636  -0.2591  -0.2474
 -- Virtual --
 -0.1125  -0.0720  -0.0693  -0.0683  -0.0488  -0.0188  -0.0152  -0.0014
  0.0138   0.0261   0.0320   0.0436   0.0491   0.0574   0.0575   0.0611
  0.0661   0.0692   0.0797   0.0822   0.0857   0.0926   0.0967   0.1029
  0.1116   0.1177   0.1225   0.1320   0.1345   0.1432   0.1551   0.1570
  0.1646   0.1721   0.1779   0.1860   0.1912   0.1948   0.1971   0.2015
  0.2023   0.2071   0.2144   0.2185   0.2281   0.2377   0.2394   0.2526
  0.2559   0.2673   0.2783   0.2871   0.2880   0.3007   0.3293   0.3588
  0.3603   0.3661   0.3764   0.3797   0.3842   0.3968   0.3990   0.4108
  0.4133   0.4218   0.4220   0.4274   0.4347   0.4356   0.4483   0.4538
  0.4568   0.4748   0.4817   0.4828   0.4951   0.5055   0.5073   0.5128
  0.5132   0.5214   0.5242   0.5346   0.5497   0.5556   0.5597   0.5704
  0.5863   0.5936   0.6027   0.6087   0.6102   0.6112   0.6607   0.6611
  0.6918   0.6924   0.7042   0.7146   0.7221   0.7399   0.7546   0.7631
  0.7647   0.7748   0.7929   0.8126   0.8277   0.8318   0.8425   0.8430
  0.8702   0.9029   0.9178   0.9301   0.9347   0.9408   0.9568   0.9942
  1.0044   1.0572   1.0771   1.0878   1.1041   1.1476   1.1690   1.1769
  1.2029   1.2058   1.2394   1.2629   1.3352   1.3402   1.3581   1.3619
  1.3678   1.3781   1.4178   1.4361   1.4591   1.4698   1.4711   1.5012
  1.5358   1.5417   1.5636   1.6044   1.7200   1.7253   1.7599   1.7604
  1.8145   1.8153   1.8435   1.8457   1.9027   1.9938   2.0049   2.0254
  2.0566   2.1144   2.1456   2.1738   2.2056   2.2150   2.2501   2.2542
  2.2808   2.2878   2.2980   2.3327   2.4427   2.4909   2.5521   2.5706
  2.6984   2.7186   2.7733   2.8172   2.8249   2.8756   2.9479   3.0219
  3.0376   3.0566   3.1246   3.1858   3.3708   3.4107   3.6113   3.7919
  3.8237   3.9405   3.9611   3.9631   3.9655   3.9885   3.9905   3.9952
  4.0067   4.0257   4.0290   4.0357   4.0504   4.0638   4.0663   4.0885
  4.1090   4.1401   4.1762   4.2354   4.2480   4.2656   4.2773   4.3105
  4.3967   4.4011   4.4311   4.4830   4.5807   4.7918   5.9984   6.0172
  6.0431   6.0765   6.1001   6.1238   6.1485   6.1665   6.1998   6.7226
  6.7701   7.5479   7.5605   7.6748   7.7053   7.7391   7.7446   9.7657
 23.1714  23.7533  23.7565  23.9073  23.9177  23.9924  25.8177  26.2009
 26.6142  27.8557  27.8962  27.9601  28.3388  28.3529  28.3728  28.3974
 28.4044  28.4139  28.4341  28.4370  28.4693  28.5221  28.5290  28.5302
 28.5391  28.5422  28.5524  28.5569  28.5613  28.5671  28.5960  28.6190
 28.6367  28.6901  28.7229  28.7590  47.9742  48.0212 127.8812 127.8917
127.9070 127.9333 127.9445 127.9556 127.9675 127.9787 127.9935 151.6518
151.6872 151.7424 215.7582 289.7443 289.7571 289.8720 289.9052 289.9628
289.96691020.78331020.84321901.81441901.85151901.9091
 --------------------------------------------------------------

          Ground-State Mulliken Net Atomic Charges

     Atom                 Charge (a.u.)
  ----------------------------------------
      1 I                     0.106952
      2 C                    -0.187239
      3 C                     0.115835
      4 C                     0.118042
      5 C                    -0.227678
      6 C                    -0.323603
      7 C                     0.157867
      8 Cl                    0.528735
      9 Br                   -0.230912
     10 Br                   -0.284601
     11 I                     0.112477
     12 I                     0.114126
  ----------------------------------------
  Sum of atomic charges =     0.000000

 -----------------------------------------------------------------
                    Cartesian Multipole Moments
 -----------------------------------------------------------------
    Charge (ESU x 10^10)
                 0.0000
    Dipole Moment (Debye)
         X      -0.1527      Y       0.0000      Z      -0.3632
       Tot       0.3940
    Quadrupole Moments (Debye-Ang)
        XX    -161.7597     XY      -0.0000     YY    -170.2830
        XZ      -3.2904     YZ       0.0000     ZZ    -163.4811
    Octopole Moments (Debye-Ang^2)
       XXX      50.1741    XXY       0.0000    XYY      19.2335
       YYY       0.0000    XXZ    -529.1465    XYZ      -0.0000
       YYZ    -554.5165    XZZ      -4.9087    YZZ       0.0000
       ZZZ   -1597.0174
    Hexadecapole Moments (Debye-Ang^3)
      XXXX   -4777.4504   XXXY      -0.0000   XXYY    -906.6356
      XYYY      -0.0000   YYYY    -222.3473   XXXZ     570.9783
      XXYZ       0.0000   XYYZ     234.3442   YYYZ       0.0000
      XXZZ   -3339.9739   XYZZ      -0.0000   YYZZ   -2725.1026
      XZZZ     530.3825   YZZZ       0.0000   ZZZZ  -15291.7895
 -----------------------------------------------------------------
 Calculating analytic gradient of the SCF energy
 Gradient of SCF Energy
            1           2           3           4           5           6
    1   0.0001934   0.0000204   0.0000483  -0.0000585  -0.0000548  -0.0000349
    2   0.0000000  -0.0000000   0.0000000  -0.0000000   0.0000000   0.0000000
    3  -0.0000088   0.0000661  -0.0000063   0.0000707  -0.0000167   0.0000154
            7           8           9          10          11          12
    1   0.0000496  -0.0000803  -0.0001323   0.0000714  -0.0000291   0.0000069
    2   0.0000000  -0.0000000  -0.0000000  -0.0000000  -0.0000000  -0.0000000
    3  -0.0000942   0.0001646  -0.0000046  -0.0001382  -0.0001169   0.0000688
 Max gradient component =       1.934E-04
 RMS gradient           =       6.743E-05
 Gradient time:  CPU 146.78 s  wall 24.67 s
 Geometry Optimization Parameters
   NAtoms,    NIC,     NZ,  NCons,   NDum,   NFix, NCnnct, MaxDiis
       12      78      12       0       0       0       0       0

 Cartesian Hessian Update
 Hessian updated using BFGS update


** GEOMETRY OPTIMIZATION IN DELOCALIZED INTERNAL COORDINATES **
   Searching for a Minimum

   Optimization Cycle:   5

                       Coordinates (Angstroms)
     ATOM                X               Y               Z
      1  I        -0.0025971571    0.0000000000    0.0052331872
      2  C         0.0019345626    0.0000000000    2.1399236537
      3  C         1.2145309189    0.0000000000    2.8523910619
      4  C         1.1966928168    0.0000000000    4.2560690398
      5  C        -0.0238828458    0.0000000000    4.9501991344
      6  C        -1.2375166442    0.0000000000    4.2460800250
      7  C        -1.2188967509    0.0000000000    2.8406152746
      8  Cl        2.6872318556    0.0000000000    5.1565962974
      9  Br        0.0021222173    0.0000000000    6.8535987875
     10  Br       -2.8662223624    0.0000000000    1.8832560722
     11  I        -3.0870565215    0.0000000000    5.3180956783
     12  I         3.0991122667    0.0000000000    1.8406984286
   Point Group: c1    Number of degrees of freedom:    30


   Energy is -26595.708242956

 Hessian updated using BFGS update

 17 Hessian modes will be used to form the next step
  Hessian Eigenvalues:
     0.092283    0.107946    0.109354    0.192922    0.193440    0.219566
     0.243327    0.248006    0.313013    0.385809    0.408264    0.413478
     0.422784    0.445728    0.448036    0.577436    0.632767

 Minimum search - taking simple RFO step
 Searching for Lamda that Minimizes Along All modes
 Value Taken    Lamda =   0.00000000
 Step Taken.  Stepsize is  0.001063

                             Maximum     Tolerance    Cnvgd?
         Gradient           0.000251      0.000300     YES
         Displacement       0.000468      0.001200     YES
         Energy change     -0.000000      0.000001     YES


                       Distance Matrix (Angstroms)
             I (  1)   C (  2)   C (  3)   C (  4)   C (  5)   C (  6)
   C (  2)  2.134695
   C (  3)  3.096403  1.406414
   C (  4)  4.416775  2.430127  1.403791
   C (  5)  4.945012  2.810394  2.436076  1.404144
   C (  6)  4.416991  2.443795  2.820444  2.434230  1.403100
   C (  7)  3.085251  1.407621  2.433456  2.799747  2.424542  1.405588
   Cl(  8)  5.811344  4.038705  2.734632  1.741452  2.718960  4.028981
   Br(  9)  6.848367  4.713675  4.180861  2.859049  1.903577  2.887189
   Br( 10)  3.424517  2.879618  4.194254  4.705053  4.181511  2.869777
   I ( 11)  6.143321  4.432002  4.958160  4.413435  3.085187  2.137759
   I ( 12)  3.604100  3.111599  2.138964  3.074608  4.407050  4.959053
             C (  7)   Cl(  8)   Br(  9)   Br( 10)   I ( 11)
   Cl(  8)  4.541102
   Br(  9)  4.194630  3.176418
   Br( 10)  1.905313  6.446364  5.738615
   I ( 11)  3.102891  5.776546  3.449753  3.441931
   I ( 12)  4.432272  3.341381  5.892412  5.965486  7.096547

 Final energy is   -26595.708242956356     


 ******************************
 **  OPTIMIZATION CONVERGED  **
 ******************************

                       Coordinates (Angstroms)
     ATOM                X               Y               Z
      1  I        -0.0025971571    0.0000000000    0.0052331872
      2  C         0.0019345626    0.0000000000    2.1399236537
      3  C         1.2145309189    0.0000000000    2.8523910619
      4  C         1.1966928168    0.0000000000    4.2560690398
      5  C        -0.0238828458    0.0000000000    4.9501991344
      6  C        -1.2375166442    0.0000000000    4.2460800250
      7  C        -1.2188967509    0.0000000000    2.8406152746
      8  Cl        2.6872318556    0.0000000000    5.1565962974
      9  Br        0.0021222173    0.0000000000    6.8535987875
     10  Br       -2.8662223624    0.0000000000    1.8832560722
     11  I        -3.0870565215    0.0000000000    5.3180956783
     12  I         3.0991122667    0.0000000000    1.8406984286

Z-matrix Print:
$molecule
0 1
I 
C  1 2.134695
C  2 1.406414 1 120.558224
C  3 1.403791 2 119.708509 1 -180.000000 0
C  4 1.404144 3 120.354572 2 -0.000000 0
C  5 1.403100 4 120.252306 3 -0.000000 0
C  6 1.405588 5 119.362182 4 -0.000000 0
Cl 4 1.741452 3 120.410700 2 -180.000000 0
Br 5 1.903577 4 118.843739 3 -180.000000 0
Br 7 1.905313 6 119.404405 5 -180.000000 0
I  6 2.137759 5 119.781697 4 -180.000000 0
I  3 2.138964 2 121.335341 1 -0.000000 0
$end


 --------------------------------------------------------------

                    Orbital Energies (a.u.)
 --------------------------------------------------------------

 Alpha MOs
 -- Occupied --
**************************-482.8561-482.8555-176.3196-176.3193-176.3190
********-165.7231-165.7229-165.7212-165.7210-165.7209-165.7207-165.7207
********-101.5815 -62.5090 -62.5085 -56.3297 -56.3292 -56.3256 -56.3252
-56.3251 -56.3247 -35.8160 -35.8157 -35.8155 -31.3096 -31.3093 -31.3090
-31.3032 -31.3029 -31.3027 -31.3027 -31.3023 -31.3022 -22.9600 -22.9596
-22.9594 -22.9586 -22.9582 -22.9582 -22.9580 -22.9579 -22.9576 -22.9538
-22.9538 -22.9534 -22.9534 -22.9532 -22.9532 -10.2880 -10.2824 -10.2815
-10.2732 -10.2727 -10.2726  -9.4964  -8.7179  -8.7174  -7.2614  -7.2513
 -7.2503  -6.5502  -6.5495  -6.5363  -6.5359  -6.5353  -6.5349  -6.3654
 -6.3651  -6.3649  -4.7785  -4.7782  -4.7779  -4.7631  -4.7628  -4.7626
 -4.7621  -4.7617  -4.7616  -2.6609  -2.6602  -2.6572  -2.6567  -2.6564
 -2.6559  -2.6454  -2.6453  -2.6450  -2.6449  -2.0440  -2.0437  -2.0436
 -2.0396  -2.0394  -2.0390  -2.0389  -2.0385  -2.0384  -2.0255  -2.0254
 -2.0252  -2.0251  -2.0250  -2.0250  -0.9484  -0.8958  -0.8542  -0.8318
 -0.7871  -0.7540  -0.7089  -0.6803  -0.6565  -0.6179  -0.6002  -0.5482
 -0.5044  -0.4689  -0.4596  -0.4354  -0.4141  -0.3969  -0.3944  -0.3776
 -0.3699  -0.3548  -0.3387  -0.3377  -0.3248  -0.3112  -0.2956  -0.2949
 -0.2904  -0.2711  -0.2636  -0.2591  -0.2474
 -- Virtual --
 -0.1125  -0.0720  -0.0693  -0.0683  -0.0488  -0.0188  -0.0152  -0.0014
  0.0138   0.0261   0.0320   0.0436   0.0491   0.0574   0.0575   0.0611
  0.0661   0.0692   0.0797   0.0822   0.0857   0.0926   0.0967   0.1029
  0.1116   0.1177   0.1225   0.1320   0.1345   0.1432   0.1551   0.1570
  0.1646   0.1721   0.1779   0.1860   0.1912   0.1948   0.1971   0.2015
  0.2023   0.2071   0.2144   0.2185   0.2281   0.2377   0.2394   0.2526
  0.2559   0.2673   0.2783   0.2871   0.2880   0.3007   0.3293   0.3588
  0.3603   0.3661   0.3764   0.3797   0.3842   0.3968   0.3990   0.4108
  0.4133   0.4218   0.4220   0.4274   0.4347   0.4356   0.4483   0.4538
  0.4568   0.4748   0.4817   0.4828   0.4951   0.5055   0.5073   0.5128
  0.5132   0.5214   0.5242   0.5346   0.5497   0.5556   0.5597   0.5704
  0.5863   0.5936   0.6027   0.6087   0.6102   0.6112   0.6607   0.6611
  0.6918   0.6924   0.7042   0.7146   0.7221   0.7399   0.7546   0.7631
  0.7647   0.7748   0.7929   0.8126   0.8277   0.8318   0.8425   0.8430
  0.8702   0.9029   0.9178   0.9301   0.9347   0.9408   0.9568   0.9942
  1.0044   1.0572   1.0771   1.0878   1.1041   1.1476   1.1690   1.1769
  1.2029   1.2058   1.2394   1.2629   1.3352   1.3402   1.3581   1.3619
  1.3678   1.3781   1.4178   1.4361   1.4591   1.4698   1.4711   1.5012
  1.5358   1.5417   1.5636   1.6044   1.7200   1.7253   1.7599   1.7604
  1.8145   1.8153   1.8435   1.8457   1.9027   1.9938   2.0049   2.0254
  2.0566   2.1144   2.1456   2.1738   2.2056   2.2150   2.2501   2.2542
  2.2808   2.2878   2.2980   2.3327   2.4427   2.4909   2.5521   2.5706
  2.6984   2.7186   2.7733   2.8172   2.8249   2.8756   2.9479   3.0219
  3.0376   3.0566   3.1246   3.1858   3.3708   3.4107   3.6113   3.7919
  3.8237   3.9405   3.9611   3.9631   3.9655   3.9885   3.9905   3.9952
  4.0067   4.0257   4.0290   4.0357   4.0504   4.0638   4.0663   4.0885
  4.1090   4.1401   4.1762   4.2354   4.2480   4.2656   4.2773   4.3105
  4.3967   4.4011   4.4311   4.4830   4.5807   4.7918   5.9984   6.0172
  6.0431   6.0765   6.1001   6.1238   6.1485   6.1665   6.1998   6.7226
  6.7701   7.5479   7.5605   7.6748   7.7053   7.7391   7.7446   9.7657
 23.1714  23.7533  23.7565  23.9073  23.9177  23.9924  25.8177  26.2009
 26.6142  27.8557  27.8962  27.9601  28.3388  28.3529  28.3728  28.3974
 28.4044  28.4139  28.4341  28.4370  28.4693  28.5221  28.5290  28.5302
 28.5391  28.5422  28.5524  28.5569  28.5613  28.5671  28.5960  28.6190
 28.6367  28.6901  28.7229  28.7590  47.9742  48.0212 127.8812 127.8917
127.9070 127.9333 127.9445 127.9556 127.9675 127.9787 127.9935 151.6518
151.6872 151.7424 215.7582 289.7443 289.7571 289.8720 289.9052 289.9628
289.96691020.78331020.84321901.81441901.85151901.9091
 --------------------------------------------------------------

          Ground-State Mulliken Net Atomic Charges

     Atom                 Charge (a.u.)
  ----------------------------------------
      1 I                     0.106952
      2 C                    -0.187239
      3 C                     0.115835
      4 C                     0.118042
      5 C                    -0.227678
      6 C                    -0.323603
      7 C                     0.157867
      8 Cl                    0.528735
      9 Br                   -0.230912
     10 Br                   -0.284601
     11 I                     0.112477
     12 I                     0.114126
  ----------------------------------------
  Sum of atomic charges =     0.000000

 -----------------------------------------------------------------
                    Cartesian Multipole Moments
 -----------------------------------------------------------------
    Charge (ESU x 10^10)
                 0.0000
    Dipole Moment (Debye)
         X      -0.1527      Y       0.0000      Z      -0.3632
       Tot       0.3940
    Quadrupole Moments (Debye-Ang)
        XX    -161.7597     XY      -0.0000     YY    -170.2830
        XZ      -3.2904     YZ       0.0000     ZZ    -163.4811
    Octopole Moments (Debye-Ang^2)
       XXX      50.1741    XXY       0.0000    XYY      19.2335
       YYY       0.0000    XXZ    -529.1465    XYZ      -0.0000
       YYZ    -554.5165    XZZ      -4.9087    YZZ       0.0000
       ZZZ   -1597.0174
    Hexadecapole Moments (Debye-Ang^3)
      XXXX   -4777.4504   XXXY      -0.0000   XXYY    -906.6356
      XYYY      -0.0000   YYYY    -222.3473   XXXZ     570.9783
      XXYZ       0.0000   XYYZ     234.3442   YYYZ       0.0000
      XXZZ   -3339.9739   XYZZ      -0.0000   YYZZ   -2725.1026
      XZZZ     530.3825   YZZZ       0.0000   ZZZZ  -15291.7895
 -----------------------------------------------------------------
Archival summary:
1\1\february\OPT\ProcedureUnspecified\BasisUnspecified\3r2l16\taweetha\FriDec1310:17:232019FriDec1310:17:232019\0\\#,OPT,ProcedureUnspecified,BasisUnspecified,\\0,1\I\C,1,2.1347\C,2,1.40641,1,120.558\C,3,1.40379,2,119.709,1,-180,0\C,4,1.40414,3,120.355,2,-0,0\C,5,1.4031,4,120.252,3,-0,0\C,6,1.40559,5,119.362,4,-0,0\Cl,4,1.74145,3,120.411,2,-180,0\Br,5,1.90358,4,118.844,3,-180,0\Br,7,1.90531,6,119.404,5,-180,0\I,6,2.13776,5,119.782,4,-180,0\I,3,2.13896,2,121.335,1,-0,0\\\@

 Total job time:  397.02s(wall), 2225.28s(cpu) 
 Fri Dec 13 10:17:23 2019

        *************************************************************
        *                                                           *
        *  Thank you very much for using Q-Chem.  Have a nice day.  *
        *                                                           *
        *************************************************************


 
User input: 2 of 2 
 
                  Welcome to Q-Chem
     A Quantum Leap Into The Future Of Chemistry


 Q-Chem 5.2 (devel), Q-Chem, Inc., Pleasanton, CA (2019)

 Yihan Shao,  Zhengting Gan,  E. Epifanovsky,  A. T. B. Gilbert,  M. Wormit,  
 J. Kussmann,  A. W. Lange,  A. Behn,  Jia Deng,  Xintian Feng,  D. Ghosh,  
 M. Goldey,  P. R. Horn,  L. D. Jacobson,  I. Kaliman,  T. Kus,  A. Landau,  
 Jie Liu,  E. I. Proynov,  R. M. Richard,  R. P. Steele,  E. J. Sundstrom,  
 H. L. Woodcock III,  P. M. Zimmerman,  D. Zuev,  B. Albrecht,  E. Alguire,  
 S. A. Baeppler,  D. Barton,  Z. Benda,  Y. A. Bernard,  E. J. Berquist,  
 K. B. Bravaya,  H. Burton,  D. Casanova,  Chun-Min Chang,  Yunqing Chen,  
 A. Chien,  K. D. Closser,  M. P. Coons,  S. Coriani,  S. Dasgupta,  
 A. L. Dempwolff,  M. Diedenhofen,  Hainam Do,  R. G. Edgar,  Po-Tung Fang,  
 S. Faraji,  S. Fatehi,  Qingguo Feng,  K. D. Fenk,  J. Fosso-Tande,  
 J. Gayvert,  Qinghui Ge,  A. Ghysels,  G. Gidofalvi,  J. Gomes,  
 J. Gonthier,  A. Gunina,  D. Hait,  M. W. D. Hanson-Heine,  
 P. H. P. Harbach,  A. W. Hauser,  M. F. Herbst,  J. E. Herr,  
 E. G. Hohenstein,  Z. C. Holden,  Kerwin Hui,  B. C. Huynh,  T.-C. Jagau,  
 Hyunjun Ji,  B. Kaduk,  K. Khistyaev,  Jaehoon Kim,  P. Klunzinger,  K. Koh,  
 D. Kosenkov,  L. Koulias,  T. Kowalczyk,  C. M. Krauter,  A. Kunitsa,  
 Ka Un Lao,  A. Laurent,  K. V. Lawler,  Joonho Lee,  D. Lefrancois,  
 S. Lehtola,  D. S. Levine,  Yi-Pei Li,  You-Sheng Lin,  Fenglai Liu,  
 E. Livshits,  A. Luenser,  P. Manohar,  E. Mansoor,  S. F. Manzer,  
 Shan-Ping Mao,  Yuezhi Mao,  N. Mardirossian,  A. V. Marenich,  
 T. Markovich,  L. A. Martinez-Martinez,  S. A. Maurer,  N. J. Mayhall,  
 S. C. McKenzie,  J.-M. Mewes,  P. Morgante,  A. F. Morrison,  
 J. W. Mullinax,  K. Nanda,  T. S. Nguyen-Beck,  R. Olivares-Amaya,  
 J. A. Parkhill,  Zheng Pei,  T. M. Perrine,  F. Plasser,  P. Pokhilko,  
 S. Prager,  A. Prociuk,  E. Ramos,  D. R. Rehn,  F. Rob,  M. Scheurer,  
 M. Schneider,  N. Sergueev,  S. M. Sharada,  S. Sharma,  D. W. Small,  
 T. Stauch,  T. Stein,  Yu-Chuan Su,  A. J. W. Thom,  A. Tkatchenko,  
 T. Tsuchimochi,  N. M. Tubman,  L. Vogt,  M. L. Vidal,  O. Vydrov,  
 M. A. Watson,  J. Wenzel,  M. de Wergifosse,  T. A. Wesolowski,  A. White,  
 J. Witte,  A. Yamada,  Jun Yang,  K. Yao,  S. Yeganeh,  S. R. Yost,  
 Zhi-Qiang You,  A. Zech,  Igor Ying Zhang,  Xing Zhang,  Yan Zhao,  
 Ying Zhu,  B. R. Brooks,  G. K. L. Chan,  C. J. Cramer,  M. S. Gordon,  
 W. J. Hehre,  A. Klamt,  M. W. Schmidt,  C. D. Sherrill,  D. G. Truhlar,  
 A. Aspuru-Guzik,  R. Baer,  A. T. Bell,  N. A. Besley,  Jeng-Da Chai,  
 A. E. DePrince, III,  R. A. DiStasio Jr.,  A. Dreuw,  B. D. Dunietz,  
 T. R. Furlani,  Chao-Ping Hsu,  Yousung Jung,  Jing Kong,  D. S. Lambrecht,  
 WanZhen Liang,  C. Ochsenfeld,  V. A. Rassolov,  L. V. Slipchenko,  
 J. E. Subotnik,  T. Van Voorhis,  J. M. Herbert,  A. I. Krylov,  
 P. M. W. Gill,  M. Head-Gordon

 Contributors to earlier versions of Q-Chem not listed above: 
 R. D. Adamson,  B. Austin,  J. Baker,  G. J. O. Beran,  K. Brandhorst,  
 S. T. Brown,  E. F. C. Byrd,  A. K. Chakraborty,  C.-L. Cheng,  
 Siu Hung Chien,  D. M. Chipman,  D. L. Crittenden,  H. Dachsel,  
 R. J. Doerksen,  A. D. Dutoi,  L. Fusti-Molnar,  W. A. Goddard III,  
 A. Golubeva-Zadorozhnaya,  S. R. Gwaltney,  G. Hawkins,  A. Heyden,  
 S. Hirata,  G. Kedziora,  F. J. Keil,  C. Kelley,  Jihan Kim,  R. A. King,  
 R. Z. Khaliullin,  P. P. Korambath,  W. Kurlancheek,  A. M. Lee,  M. S. Lee,  
 S. V. Levchenko,  Ching Yeh Lin,  D. Liotard,  R. C. Lochan,  I. Lotan,  
 P. E. Maslen,  N. Nair,  D. P. O'Neill,  D. Neuhauser,  E. Neuscamman,  
 C. M. Oana,  R. Olson,  B. Peters,  R. Peverati,  P. A. Pieniazek,  
 Y. M. Rhee,  J. Ritchie,  M. A. Rohrdanz,  E. Rosta,  N. J. Russ,  
 H. F. Schaefer III,  N. E. Schultz,  N. Shenvi,  A. C. Simmonett,  A. Sodt,  
 D. Stuck,  K. S. Thanthiriwatte,  V. Vanovschi,  Tao Wang,  A. Warshel,  
 C. F. Williams,  Q. Wu,  X. Xu,  W. Zhang

 Please cite Q-Chem as follows:
 Y. Shao et al., Mol. Phys. 113, 184-215 (2015)
 DOI: 10.1080/00268976.2014.952696

 Q-Chem 5.2.1 for Intel X86 EM64T Linux

 Parts of Q-Chem use Armadillo 8.300.2 (Tropical Shenanigans).
 http://arma.sourceforge.net/

 Q-Chem begins on Fri Dec 13 10:17:23 2019  

Host: 
0

     Scratch files written to /scratch/taweetham/qchem21944//
NAlpha2: 282
NElect   282
Mult     1
The previous job contains 0 fragments, simply inherited here

Checking the input file for inconsistencies... 	...done.

--------------------------------------------------------------
User input:
--------------------------------------------------------------

$MOLECULE
READ
$END

$REM
   JOB_TYPE 	FREQUENCY
   BASIS 	6-311++G**
   METHOD	B3LYP
   SYM_IGNORE	TRUE
   THRESH	14
   MEM_TOTAL	31000
$END


--------------------------------------------------------------
 ----------------------------------------------------------------
             Standard Nuclear Orientation (Angstroms)
    I     Atom           X                Y                Z
 ----------------------------------------------------------------
    1      I      -0.0025971571     0.0000000000     0.0052331872
    2      C       0.0019345626     0.0000000000     2.1399236537
    3      C       1.2145309189     0.0000000000     2.8523910619
    4      C       1.1966928168     0.0000000000     4.2560690398
    5      C      -0.0238828458     0.0000000000     4.9501991344
    6      C      -1.2375166442     0.0000000000     4.2460800250
    7      C      -1.2188967509     0.0000000000     2.8406152746
    8      Cl      2.6872318556     0.0000000000     5.1565962974
    9      Br      0.0021222173     0.0000000000     6.8535987875
   10      Br     -2.8662223624     0.0000000000     1.8832560722
   11      I      -3.0870565215     0.0000000000     5.3180956783
   12      I       3.0991122667     0.0000000000     1.8406984286
 ----------------------------------------------------------------
 Nuclear Repulsion Energy =        4338.57956891 hartrees
 There are      141 alpha and      141 beta electrons
 Requested basis set is 6-311++G(d,p)
 There are 159 shells and 444 basis functions

 Total QAlloc Memory Limit  31000 MB
 Mega-Array Size       188 MB
 MEM_STATIC part       192 MB

                       Distance Matrix (Angstroms)
             I (  1)   C (  2)   C (  3)   C (  4)   C (  5)   C (  6)
   C (  2)  2.134695
   C (  3)  3.096403  1.406414
   C (  4)  4.416775  2.430127  1.403791
   C (  5)  4.945012  2.810394  2.436076  1.404144
   C (  6)  4.416991  2.443795  2.820444  2.434230  1.403100
   C (  7)  3.085251  1.407621  2.433456  2.799747  2.424542  1.405588
   Cl(  8)  5.811344  4.038705  2.734632  1.741452  2.718960  4.028981
   Br(  9)  6.848367  4.713675  4.180861  2.859049  1.903577  2.887189
   Br( 10)  3.424517  2.879618  4.194254  4.705053  4.181511  2.869777
   I ( 11)  6.143321  4.432002  4.958160  4.413435  3.085187  2.137759
   I ( 12)  3.604100  3.111599  2.138964  3.074608  4.407050  4.959053
             C (  7)   Cl(  8)   Br(  9)   Br( 10)   I ( 11)
   Cl(  8)  4.541102
   Br(  9)  4.194630  3.176418
   Br( 10)  1.905313  6.446364  5.738615
   I ( 11)  3.102891  5.776546  3.449753  3.441931
   I ( 12)  4.432272  3.341381  5.892412  5.965486  7.096547

 A cutoff of  1.0D-14 yielded   7901 shell pairs
 There are     68515 function pairs (     76618 Cartesian)
 Smallest overlap matrix eigenvalue = 5.25E-07
 Linear dependence detected in AO basis
 Tighter screening thresholds may be required for diffuse basis sets
 Use S2THRESH > 14 and THRESH = 14 in case of SCF convergence issues
 Number of orthogonalized atomic orbitals = 443
 Maximum deviation from orthogonality = 3.941E-10
 Guess from superposition of atomic densities
 Warning:  Energy on first SCF cycle will be non-variational
 SAD guess density has 282.000000 electrons

 -----------------------------------------------------------------------
  General SCF calculation program by
  Eric Jon Sundstrom, Paul Horn, Yuezhi Mao, Dmitri Zuev, Alec White,
  David Stuck, Shaama M.S., Shane Yost, Joonho Lee, David Small,
  Daniel Levine, Susi Lehtola, Hugh Burton, Evgeny Epifanovsky,
  Bang C. Huynh
 -----------------------------------------------------------------------
 Exchange:     0.2000 Hartree-Fock + 0.0800 Slater + 0.7200 B88
 Correlation:  0.1900 VWN1RPA + 0.8100 LYP
 Using SG-1 standard quadrature grid
 using 6 threads for integral computing
 -------------------------------------------------------
 OpenMP Integral computing Module                
 Release: version 2.0, May 2017, Q-Chem Inc. Pleasanton 
 -------------------------------------------------------
 A restricted SCF calculation will be
 performed using DIIS
 SCF converges when DIIS error is below 1.0e-08
 ---------------------------------------
  Cycle       Energy         DIIS error
 ---------------------------------------
    1  -26597.8915669891      2.65e-02  
    2  -26595.6622044363      1.74e-03  
    3  -26595.5732260829      2.48e-03  
    4  -26595.6875715257      8.42e-04  
    5  -26595.7079017131      1.26e-04  
    6  -26595.7080975465      7.46e-05  
    7  -26595.7082297970      2.30e-05  
    8  -26595.7082422987      5.28e-06  
    9  -26595.7082428390      2.20e-06  
   10  -26595.7082429343      8.51e-07  
   11  -26595.7082429505      3.51e-07  
   12  -26595.7082429529      8.10e-08  
   13  -26595.7082429525      2.65e-08  
   14  -26595.7082429534      4.13e-09  Convergence criterion met
 ---------------------------------------
 SCF time:   CPU 410.20s  wall 74.00s 
 SCF   energy in the final basis set =   -26595.7082429534
 Total energy in the final basis set =   -26595.7082429534

 --------------------------------------------------------------

                    Orbital Energies (a.u.)
 --------------------------------------------------------------

 Alpha MOs
 -- Occupied --
**************************-482.8561-482.8555-176.3196-176.3193-176.3190
********-165.7231-165.7229-165.7212-165.7210-165.7209-165.7207-165.7207
********-101.5815 -62.5090 -62.5085 -56.3297 -56.3292 -56.3256 -56.3252
-56.3251 -56.3247 -35.8160 -35.8157 -35.8155 -31.3096 -31.3093 -31.3090
-31.3032 -31.3029 -31.3027 -31.3027 -31.3023 -31.3022 -22.9599 -22.9596
-22.9594 -22.9586 -22.9582 -22.9582 -22.9580 -22.9579 -22.9576 -22.9538
-22.9538 -22.9534 -22.9534 -22.9532 -22.9532 -10.2880 -10.2824 -10.2815
-10.2732 -10.2727 -10.2726  -9.4964  -8.7179  -8.7174  -7.2614  -7.2513
 -7.2503  -6.5502  -6.5495  -6.5363  -6.5359  -6.5353  -6.5349  -6.3654
 -6.3651  -6.3649  -4.7785  -4.7782  -4.7779  -4.7631  -4.7628  -4.7626
 -4.7621  -4.7617  -4.7616  -2.6609  -2.6602  -2.6572  -2.6567  -2.6564
 -2.6559  -2.6454  -2.6453  -2.6450  -2.6449  -2.0440  -2.0437  -2.0436
 -2.0396  -2.0394  -2.0390  -2.0389  -2.0385  -2.0384  -2.0255  -2.0254
 -2.0252  -2.0251  -2.0250  -2.0250  -0.9484  -0.8958  -0.8542  -0.8318
 -0.7871  -0.7540  -0.7089  -0.6803  -0.6565  -0.6179  -0.6002  -0.5482
 -0.5044  -0.4689  -0.4596  -0.4354  -0.4141  -0.3969  -0.3944  -0.3776
 -0.3699  -0.3548  -0.3387  -0.3377  -0.3248  -0.3112  -0.2956  -0.2949
 -0.2904  -0.2711  -0.2636  -0.2591  -0.2474
 -- Virtual --
 -0.1125  -0.0720  -0.0693  -0.0683  -0.0488  -0.0188  -0.0152  -0.0014
  0.0138   0.0261   0.0320   0.0436   0.0491   0.0574   0.0575   0.0611
  0.0661   0.0692   0.0797   0.0822   0.0857   0.0926   0.0967   0.1029
  0.1116   0.1177   0.1225   0.1320   0.1345   0.1432   0.1551   0.1570
  0.1646   0.1721   0.1779   0.1860   0.1912   0.1948   0.1971   0.2015
  0.2023   0.2071   0.2144   0.2185   0.2281   0.2377   0.2394   0.2526
  0.2559   0.2673   0.2783   0.2871   0.2880   0.3007   0.3293   0.3588
  0.3603   0.3661   0.3764   0.3797   0.3842   0.3968   0.3990   0.4108
  0.4133   0.4218   0.4220   0.4274   0.4347   0.4356   0.4483   0.4538
  0.4568   0.4748   0.4817   0.4828   0.4951   0.5055   0.5073   0.5128
  0.5132   0.5214   0.5242   0.5346   0.5497   0.5556   0.5597   0.5704
  0.5863   0.5936   0.6027   0.6087   0.6102   0.6112   0.6607   0.6611
  0.6918   0.6924   0.7042   0.7146   0.7221   0.7399   0.7546   0.7631
  0.7647   0.7748   0.7929   0.8126   0.8277   0.8318   0.8425   0.8430
  0.8702   0.9029   0.9178   0.9301   0.9347   0.9408   0.9568   0.9942
  1.0044   1.0572   1.0771   1.0878   1.1041   1.1476   1.1690   1.1769
  1.2029   1.2058   1.2394   1.2629   1.3352   1.3402   1.3581   1.3619
  1.3678   1.3781   1.4178   1.4361   1.4591   1.4698   1.4711   1.5012
  1.5358   1.5417   1.5636   1.6044   1.7200   1.7253   1.7599   1.7604
  1.8145   1.8153   1.8435   1.8457   1.9027   1.9938   2.0049   2.0254
  2.0566   2.1144   2.1456   2.1738   2.2056   2.2150   2.2501   2.2542
  2.2808   2.2878   2.2980   2.3327   2.4427   2.4909   2.5521   2.5706
  2.6984   2.7186   2.7733   2.8172   2.8249   2.8756   2.9479   3.0219
  3.0376   3.0566   3.1246   3.1858   3.3708   3.4107   3.6113   3.7919
  3.8237   3.9405   3.9611   3.9631   3.9655   3.9885   3.9905   3.9952
  4.0067   4.0257   4.0290   4.0357   4.0504   4.0638   4.0663   4.0885
  4.1090   4.1401   4.1762   4.2354   4.2480   4.2656   4.2773   4.3105
  4.3967   4.4011   4.4311   4.4830   4.5807   4.7918   5.9984   6.0172
  6.0431   6.0765   6.1001   6.1238   6.1485   6.1665   6.1998   6.7226
  6.7701   7.5479   7.5605   7.6748   7.7053   7.7391   7.7446   9.7657
 23.1714  23.7533  23.7565  23.9073  23.9177  23.9924  25.8177  26.2009
 26.6142  27.8557  27.8962  27.9601  28.3388  28.3529  28.3728  28.3974
 28.4044  28.4139  28.4341  28.4370  28.4693  28.5221  28.5290  28.5302
 28.5391  28.5422  28.5524  28.5569  28.5613  28.5671  28.5960  28.6190
 28.6367  28.6901  28.7229  28.7590  47.9742  48.0212 127.8812 127.8917
127.9070 127.9333 127.9445 127.9556 127.9675 127.9787 127.9935 151.6518
151.6872 151.7424 215.7582 289.7443 289.7571 289.8720 289.9052 289.9628
289.96691020.78331020.84321901.81441901.85151901.9091
 --------------------------------------------------------------

          Ground-State Mulliken Net Atomic Charges

     Atom                 Charge (a.u.)
  ----------------------------------------
      1 I                     0.106951
      2 C                    -0.187239
      3 C                     0.115835
      4 C                     0.118043
      5 C                    -0.227678
      6 C                    -0.323604
      7 C                     0.157866
      8 Cl                    0.528735
      9 Br                   -0.230912
     10 Br                   -0.284601
     11 I                     0.112477
     12 I                     0.114126
  ----------------------------------------
  Sum of atomic charges =     0.000000

 -----------------------------------------------------------------
                    Cartesian Multipole Moments
 -----------------------------------------------------------------
    Charge (ESU x 10^10)
                -0.0000
    Dipole Moment (Debye)
         X      -0.1527      Y       0.0000      Z      -0.3632
       Tot       0.3940
    Quadrupole Moments (Debye-Ang)
        XX    -161.7597     XY      -0.0000     YY    -170.2830
        XZ      -3.2904     YZ       0.0000     ZZ    -163.4811
    Octopole Moments (Debye-Ang^2)
       XXX      50.1741    XXY       0.0000    XYY      19.2335
       YYY       0.0000    XXZ    -529.1465    XYZ      -0.0000
       YYZ    -554.5165    XZZ      -4.9087    YZZ       0.0000
       ZZZ   -1597.0173
    Hexadecapole Moments (Debye-Ang^3)
      XXXX   -4777.4502   XXXY      -0.0000   XXYY    -906.6356
      XYYY      -0.0000   YYYY    -222.3473   XXXZ     570.9782
      XXYZ       0.0000   XYYZ     234.3442   YYYZ       0.0000
      XXZZ   -3339.9739   XYZZ      -0.0000   YYZZ   -2725.1025
      XZZZ     530.3821   YZZZ       0.0000   ZZZZ  -15291.7886
 -----------------------------------------------------------------
 Calculating MO derivatives via CPSCF
    1     0    39    0.0234081  
    2     0    39    0.0063477  
    3     0    39    0.0012921  
    4     0    39    0.0001873  
    5    22    17    0.0000262  
    6    37     2    0.0000017  
    7    39     0    0.0000001  Converged
 Time for AOints: 499.1 s (CPU) 83.8 s (wall)
 ------------------------------------------------------------------------------
                     AOints        : Timing summary (seconds)
 ------------------------------------------------------------------------------
     job step          cpu (% of tot)      sys (% of tot)     wall (% of tot)
 ------------------------------------------------------------------------------
  AOints            0.4991E+03 ( 8.7)   0.1800E-04 ( 5.1)   0.8381E+02 ( 8.5)
 ------------------------------------------------------------------------------
   Grand Totals     0.5761E+04          0.3550E-03          0.9884E+03
 ------------------------------------------------------------------------------
 Polarizability Matrix (a.u.)
            1           2           3
    1-269.1400633  -0.0000000  17.6155419
    2  -0.0000000-120.4982094  -0.0000000
    3  17.6155419  -0.0000000-271.1769882
 Calculating analytic Hessian of the SCF energy

 Direct stationary perturbation theory relativistic correction:

 rels  =     325.270820021058
 relv  =   -1094.467760292545
 rel2e =     157.450996390476
 E_rel =    -611.745943881011

 Hessian of the SCF Energy
            1           2           3           4           5           6
    1   0.0560787  -0.0000000  -0.0011166  -0.0302670  -0.0000000   0.0003975
    2  -0.0000000   0.0128741  -0.0000000  -0.0000000  -0.0213722   0.0000000
    3  -0.0011166  -0.0000000   0.1280386   0.0012355  -0.0000000  -0.0697279
    4  -0.0302670  -0.0000000   0.0012355   0.5546435  -0.0000000   0.0032259
    5  -0.0000000  -0.0213722  -0.0000000  -0.0000000   0.0906981   0.0000000
    6   0.0003975   0.0000000  -0.0697279   0.0032259   0.0000000   0.3985364
    7  -0.0008550   0.0000000  -0.0046170  -0.2301162  -0.0000000  -0.1036314
    8   0.0000000   0.0004870   0.0000000   0.0000000  -0.0384781  -0.0000000
    9  -0.0143908  -0.0000000  -0.0269830  -0.0638318  -0.0000000  -0.1373300
   10  -0.0015880  -0.0000000  -0.0022732   0.0291146   0.0000000  -0.0217324
   11  -0.0000000   0.0030408  -0.0000000  -0.0000000  -0.0028717  -0.0000000
   12  -0.0003966   0.0000000   0.0025605  -0.0747652  -0.0000000  -0.0272308
   13  -0.0004615  -0.0000000   0.0001964  -0.0649984   0.0000000   0.0003819
   14   0.0000000  -0.0007620  -0.0000000  -0.0000000   0.0059554   0.0000000
   15  -0.0000544   0.0000000  -0.0005597   0.0004824  -0.0000000  -0.0000680
   16  -0.0018378   0.0000000   0.0026941   0.0260431  -0.0000000   0.0196184
   17   0.0000000   0.0027755   0.0000000   0.0000000   0.0002670  -0.0000000
   18   0.0004532  -0.0000000   0.0022076   0.0750342   0.0000000  -0.0272435
   19  -0.0005990   0.0000000   0.0036780  -0.2262600  -0.0000000   0.1059413
   20  -0.0000000   0.0012862   0.0000000   0.0000000  -0.0420856   0.0000000
   21   0.0142455  -0.0000000  -0.0272484   0.0572519   0.0000000  -0.1340712
   22  -0.0000938  -0.0000000  -0.0000249   0.0019697  -0.0000000   0.0002492
   23   0.0000000   0.0001592   0.0000000  -0.0000000   0.0041648   0.0000000
   24  -0.0008823  -0.0000000  -0.0005441   0.0029542   0.0000000  -0.0024337
   25   0.0000340   0.0000000  -0.0000014  -0.0001533  -0.0000000  -0.0000773
   26   0.0000000  -0.0001087  -0.0000000  -0.0000000  -0.0008947   0.0000000
   27   0.0000145   0.0000000  -0.0006394  -0.0000344  -0.0000000  -0.0008611
   28  -0.0096530  -0.0000000   0.0039901  -0.0347126  -0.0000000  -0.0149277
   29  -0.0000000   0.0006136   0.0000000   0.0000000   0.0016445  -0.0000000
   30   0.0116298   0.0000000  -0.0038200  -0.0005580  -0.0000000   0.0012726
   31  -0.0000533  -0.0000000  -0.0001221   0.0027013   0.0000000   0.0001095
   32  -0.0000000   0.0001129   0.0000000  -0.0000000   0.0026904   0.0000000
   33   0.0007159  -0.0000000  -0.0003926  -0.0020570  -0.0000000  -0.0021260
   34  -0.0107050  -0.0000000  -0.0036387  -0.0279651   0.0000000   0.0104438
   35  -0.0000000   0.0008935   0.0000000   0.0000000   0.0002820  -0.0000000
   36  -0.0106157   0.0000000  -0.0028919   0.0010613  -0.0000000   0.0012843
            7           8           9          10          11          12
    1  -0.0008550   0.0000000  -0.0143908  -0.0015880  -0.0000000  -0.0003966
    2   0.0000000   0.0004870  -0.0000000  -0.0000000   0.0030408   0.0000000
    3  -0.0046170   0.0000000  -0.0269830  -0.0022732  -0.0000000   0.0025605
    4  -0.2301162   0.0000000  -0.0638318   0.0291146  -0.0000000  -0.0747652
    5  -0.0000000  -0.0384781  -0.0000000   0.0000000  -0.0028717  -0.0000000
    6  -0.1036314  -0.0000000  -0.1373300  -0.0217324  -0.0000000  -0.0272308
    7   0.4441569  -0.0000000   0.0672590  -0.0896742   0.0000000   0.0309426
    8  -0.0000000   0.0910414   0.0000000  -0.0000000  -0.0431138  -0.0000000
    9   0.0672590   0.0000000   0.5282038  -0.0216431  -0.0000000  -0.2840978
   10  -0.0896742  -0.0000000  -0.0216431   0.5117903  -0.0000000  -0.0367478
   11   0.0000000  -0.0431138  -0.0000000  -0.0000000   0.1023825   0.0000000
   12   0.0309426  -0.0000000  -0.2840978  -0.0367478   0.0000000   0.5548133
   13   0.0273716   0.0000000   0.0770107  -0.2347170  -0.0000000   0.0536435
   14   0.0000000   0.0007041  -0.0000000   0.0000000  -0.0477190   0.0000000
   15   0.0199795  -0.0000000  -0.0278971   0.1138147  -0.0000000  -0.1363769
   16  -0.0151484  -0.0000000  -0.0272009  -0.0553358   0.0000000   0.0257456
   17   0.0000000   0.0054263   0.0000000   0.0000000  -0.0001432   0.0000000
   18  -0.0268733   0.0000000  -0.0485944  -0.0291641   0.0000000   0.0568861
   19  -0.0551497   0.0000000  -0.0283327  -0.0178816   0.0000000   0.0291136
   20  -0.0000000  -0.0022432   0.0000000   0.0000000   0.0060314  -0.0000000
   21   0.0254732   0.0000000   0.0552784   0.0293697   0.0000000  -0.0496014
   22  -0.0148258  -0.0000000  -0.0133691  -0.1269143   0.0000000  -0.0525360
   23   0.0000000   0.0019627  -0.0000000   0.0000000  -0.0235036  -0.0000000
   24  -0.0319742   0.0000000  -0.0231840  -0.0542374  -0.0000000  -0.0697926
   25  -0.0024411   0.0000000   0.0000573  -0.0006996   0.0000000   0.0179928
   26   0.0000000   0.0032463   0.0000000   0.0000000   0.0026530  -0.0000000
   27   0.0029364   0.0000000   0.0028398   0.0028717   0.0000000  -0.0338459
   28  -0.0001477   0.0000000   0.0036698  -0.0003320  -0.0000000   0.0000786
   29   0.0000000   0.0035583  -0.0000000  -0.0000000  -0.0008444   0.0000000
   30   0.0012701  -0.0000000   0.0000781  -0.0001454   0.0000000  -0.0001175
   31  -0.0006203   0.0000000   0.0002775   0.0006231  -0.0000000  -0.0038427
   32  -0.0000000  -0.0006682  -0.0000000   0.0000000   0.0027461  -0.0000000
   33   0.0000516  -0.0000000  -0.0005799  -0.0016175  -0.0000000   0.0005726
   34  -0.0625505   0.0000000   0.0204959  -0.0143877  -0.0000000   0.0107742
   35  -0.0000000  -0.0219229   0.0000000  -0.0000000   0.0013419  -0.0000000
   36   0.0191868  -0.0000000  -0.0377315   0.0215062   0.0000000  -0.0137728
           13          14          15          16          17          18
    1  -0.0004615   0.0000000  -0.0000544  -0.0018378   0.0000000   0.0004532
    2  -0.0000000  -0.0007620   0.0000000   0.0000000   0.0027755  -0.0000000
    3   0.0001964  -0.0000000  -0.0005597   0.0026941   0.0000000   0.0022076
    4  -0.0649984  -0.0000000   0.0004824   0.0260431   0.0000000   0.0750342
    5   0.0000000   0.0059554  -0.0000000  -0.0000000   0.0002670   0.0000000
    6   0.0003819   0.0000000  -0.0000680   0.0196184  -0.0000000  -0.0272435
    7   0.0273716   0.0000000   0.0199795  -0.0151484   0.0000000  -0.0268733
    8   0.0000000   0.0007041  -0.0000000  -0.0000000   0.0054263   0.0000000
    9   0.0770107  -0.0000000  -0.0278971  -0.0272009   0.0000000  -0.0485944
   10  -0.2347170   0.0000000   0.1138147  -0.0553358   0.0000000  -0.0291641
   11  -0.0000000  -0.0477190  -0.0000000   0.0000000  -0.0001432   0.0000000
   12   0.0536435   0.0000000  -0.1363769   0.0257456   0.0000000   0.0568861
   13   0.5773415  -0.0000000   0.0037572  -0.2394382   0.0000000  -0.0620577
   14  -0.0000000   0.0947098   0.0000000   0.0000000  -0.0426076  -0.0000000
   15   0.0037572   0.0000000   0.4735510  -0.1078097   0.0000000  -0.1377773
   16  -0.2394382   0.0000000  -0.1078097   0.4524572  -0.0000000   0.0656974
   17   0.0000000  -0.0426076   0.0000000  -0.0000000   0.0972357  -0.0000000
   18  -0.0620577  -0.0000000  -0.1377773   0.0656974  -0.0000000   0.5276827
   19   0.0294145   0.0000000  -0.0217589  -0.0880000   0.0000000  -0.0198943
   20   0.0000000  -0.0021275   0.0000000  -0.0000000  -0.0426737  -0.0000000
   21  -0.0754025  -0.0000000  -0.0279579   0.0273568  -0.0000000  -0.2800127
   22  -0.0407379   0.0000000  -0.0195579   0.0000560   0.0000000   0.0045186
   23  -0.0000000   0.0033151  -0.0000000  -0.0000000   0.0037518   0.0000000
   24  -0.0000445  -0.0000000   0.0010843   0.0015054  -0.0000000  -0.0004089
   25  -0.0308494  -0.0000000  -0.0013906  -0.0006193  -0.0000000  -0.0188391
   26  -0.0000000  -0.0192114   0.0000000   0.0000000   0.0012868   0.0000000
   27   0.0004389  -0.0000000  -0.1406809  -0.0047143  -0.0000000  -0.0315117
   28   0.0023676   0.0000000   0.0001842  -0.0143356   0.0000000  -0.0125339
   29   0.0000000   0.0035650   0.0000000   0.0000000   0.0017265  -0.0000000
   30   0.0026153  -0.0000000  -0.0020934  -0.0270366  -0.0000000  -0.0197527
   31  -0.0283364  -0.0000000   0.0122829  -0.0631076  -0.0000000   0.0235964
   32   0.0000000   0.0013426  -0.0000000  -0.0000000  -0.0262662   0.0000000
   33   0.0020068  -0.0000000   0.0007090   0.0239945   0.0000000  -0.0409713
   34   0.0030443  -0.0000000   0.0000710  -0.0007334  -0.0000000   0.0000621
   35   0.0000000   0.0028354  -0.0000000  -0.0000000  -0.0007787  -0.0000000
   36  -0.0025474   0.0000000  -0.0019332   0.0001464  -0.0000000  -0.0005041
           19          20          21          22          23          24
    1  -0.0005990  -0.0000000   0.0142455  -0.0000938   0.0000000  -0.0008823
    2   0.0000000   0.0012862  -0.0000000  -0.0000000   0.0001592  -0.0000000
    3   0.0036780   0.0000000  -0.0272484  -0.0000249   0.0000000  -0.0005441
    4  -0.2262600   0.0000000   0.0572519   0.0019697  -0.0000000   0.0029542
    5  -0.0000000  -0.0420856   0.0000000  -0.0000000   0.0041648   0.0000000
    6   0.1059413   0.0000000  -0.1340712   0.0002492   0.0000000  -0.0024337
    7  -0.0551497  -0.0000000   0.0254732  -0.0148258   0.0000000  -0.0319742
    8   0.0000000  -0.0022432   0.0000000  -0.0000000   0.0019627   0.0000000
    9  -0.0283327   0.0000000   0.0552784  -0.0133691  -0.0000000  -0.0231840
   10  -0.0178816   0.0000000   0.0293697  -0.1269143   0.0000000  -0.0542374
   11   0.0000000   0.0060314   0.0000000   0.0000000  -0.0235036  -0.0000000
   12   0.0291136  -0.0000000  -0.0496014  -0.0525360  -0.0000000  -0.0697926
   13   0.0294145   0.0000000  -0.0754025  -0.0407379  -0.0000000  -0.0000445
   14   0.0000000  -0.0021275  -0.0000000   0.0000000   0.0033151  -0.0000000
   15  -0.0217589   0.0000000  -0.0279579  -0.0195579  -0.0000000   0.0010843
   16  -0.0880000  -0.0000000   0.0273568   0.0000560  -0.0000000   0.0015054
   17   0.0000000  -0.0426737  -0.0000000   0.0000000   0.0037518  -0.0000000
   18  -0.0198943  -0.0000000  -0.2800127   0.0045186   0.0000000  -0.0004089
   19   0.4797159  -0.0000000  -0.0395475  -0.0002607   0.0000000  -0.0003084
   20  -0.0000000   0.0939795   0.0000000  -0.0000000  -0.0009110   0.0000000
   21  -0.0395475   0.0000000   0.5311584  -0.0003233  -0.0000000  -0.0000458
   22  -0.0002607  -0.0000000  -0.0003233   0.1898402  -0.0000000   0.0731171
   23   0.0000000  -0.0009110  -0.0000000  -0.0000000   0.0107589   0.0000000
   24  -0.0003084   0.0000000  -0.0000458   0.0731171   0.0000000   0.1105121
   25  -0.0021197   0.0000000  -0.0001073  -0.0083768  -0.0000000   0.0116933
   26   0.0000000   0.0036452  -0.0000000   0.0000000  -0.0000328   0.0000000
   27  -0.0023673   0.0000000   0.0026052   0.0027571  -0.0000000  -0.0021324
   28  -0.1067037  -0.0000000  -0.0455373  -0.0009952   0.0000000  -0.0007023
   29  -0.0000000  -0.0191090   0.0000000  -0.0000000  -0.0001826   0.0000000
   30  -0.0454566   0.0000000  -0.0563999  -0.0006778  -0.0000000  -0.0002300
   31  -0.0124265   0.0000000   0.0105714  -0.0010023  -0.0000000   0.0003365
   32   0.0000000   0.0011448   0.0000000  -0.0000000   0.0001385  -0.0000000
   33   0.0203638   0.0000000  -0.0142424  -0.0004547  -0.0000000   0.0001730
   34   0.0002724   0.0000000  -0.0033536   0.0013417  -0.0000000  -0.0014574
   35  -0.0000000   0.0030630   0.0000000   0.0000000   0.0003790  -0.0000000
   36  -0.0014314   0.0000000   0.0005379   0.0063017  -0.0000000  -0.0129979
           25          26          27          28          29          30
    1   0.0000340   0.0000000   0.0000145  -0.0096530  -0.0000000   0.0116298
    2   0.0000000  -0.0001087   0.0000000  -0.0000000   0.0006136   0.0000000
    3  -0.0000014  -0.0000000  -0.0006394   0.0039901   0.0000000  -0.0038200
    4  -0.0001533  -0.0000000  -0.0000344  -0.0347126   0.0000000  -0.0005580
    5  -0.0000000  -0.0008947  -0.0000000  -0.0000000   0.0016445  -0.0000000
    6  -0.0000773   0.0000000  -0.0008611  -0.0149277  -0.0000000   0.0012726
    7  -0.0024411   0.0000000   0.0029364  -0.0001477   0.0000000   0.0012701
    8   0.0000000   0.0032463   0.0000000   0.0000000   0.0035583  -0.0000000
    9   0.0000573   0.0000000   0.0028398   0.0036698  -0.0000000   0.0000781
   10  -0.0006996   0.0000000   0.0028717  -0.0003320  -0.0000000  -0.0001454
   11   0.0000000   0.0026530   0.0000000  -0.0000000  -0.0008444   0.0000000
   12   0.0179928  -0.0000000  -0.0338459   0.0000786   0.0000000  -0.0001175
   13  -0.0308494  -0.0000000   0.0004389   0.0023676   0.0000000   0.0026153
   14  -0.0000000  -0.0192114  -0.0000000   0.0000000   0.0035650  -0.0000000
   15  -0.0013906   0.0000000  -0.1406809   0.0001842   0.0000000  -0.0020934
   16  -0.0006193   0.0000000  -0.0047143  -0.0143356   0.0000000  -0.0270366
   17  -0.0000000   0.0012868  -0.0000000   0.0000000   0.0017265  -0.0000000
   18  -0.0188391   0.0000000  -0.0315117  -0.0125339  -0.0000000  -0.0197527
   19  -0.0021197   0.0000000  -0.0023673  -0.1067037  -0.0000000  -0.0454566
   20   0.0000000   0.0036452   0.0000000  -0.0000000  -0.0191090   0.0000000
   21  -0.0001073  -0.0000000   0.0026052  -0.0455373   0.0000000  -0.0563999
   22  -0.0083768   0.0000000   0.0027571  -0.0009952  -0.0000000  -0.0006778
   23  -0.0000000  -0.0000328  -0.0000000   0.0000000  -0.0001826  -0.0000000
   24   0.0116933   0.0000000  -0.0021324  -0.0007023   0.0000000  -0.0002300
   25   0.0567178  -0.0000000   0.0003554  -0.0000428   0.0000000  -0.0009122
   26  -0.0000000   0.0086966  -0.0000000   0.0000000   0.0001535  -0.0000000
   27   0.0003554  -0.0000000   0.2068626  -0.0001483   0.0000000  -0.0006369
   28  -0.0000428   0.0000000  -0.0001483   0.1638961  -0.0000000   0.0613360
   29   0.0000000   0.0001535   0.0000000  -0.0000000   0.0081551   0.0000000
   30  -0.0009122  -0.0000000  -0.0006369   0.0613360   0.0000000   0.0957965
   31  -0.0113595  -0.0000000  -0.0021894   0.0013232   0.0000000  -0.0024933
   32  -0.0000000   0.0004663  -0.0000000  -0.0000000   0.0005824   0.0000000
   33  -0.0096006  -0.0000000  -0.0013394   0.0050805  -0.0000000  -0.0142367
   34  -0.0000907   0.0000000   0.0000800  -0.0006638  -0.0000000   0.0004285
   35   0.0000000   0.0000998  -0.0000000  -0.0000000   0.0001370  -0.0000000
   36   0.0008294   0.0000000  -0.0006598  -0.0004894   0.0000000   0.0001398
           31          32          33          34          35          36
    1  -0.0000533  -0.0000000   0.0007159  -0.0107050  -0.0000000  -0.0106157
    2  -0.0000000   0.0001129  -0.0000000  -0.0000000   0.0008935   0.0000000
    3  -0.0001221   0.0000000  -0.0003926  -0.0036387   0.0000000  -0.0028919
    4   0.0027013  -0.0000000  -0.0020570  -0.0279651   0.0000000   0.0010613
    5   0.0000000   0.0026904  -0.0000000   0.0000000   0.0002820  -0.0000000
    6   0.0001095   0.0000000  -0.0021260   0.0104438  -0.0000000   0.0012843
    7  -0.0006203  -0.0000000   0.0000516  -0.0625505  -0.0000000   0.0191868
    8   0.0000000  -0.0006682  -0.0000000   0.0000000  -0.0219229  -0.0000000
    9   0.0002775  -0.0000000  -0.0005799   0.0204959   0.0000000  -0.0377315
   10   0.0006231   0.0000000  -0.0016175  -0.0143877  -0.0000000   0.0215062
   11  -0.0000000   0.0027461  -0.0000000  -0.0000000   0.0013419   0.0000000
   12  -0.0038427  -0.0000000   0.0005726   0.0107742  -0.0000000  -0.0137728
   13  -0.0283364   0.0000000   0.0020068   0.0030443   0.0000000  -0.0025474
   14  -0.0000000   0.0013426  -0.0000000  -0.0000000   0.0028354   0.0000000
   15   0.0122829  -0.0000000   0.0007090   0.0000710  -0.0000000  -0.0019332
   16  -0.0631076  -0.0000000   0.0239945  -0.0007334  -0.0000000   0.0001464
   17  -0.0000000  -0.0262662   0.0000000  -0.0000000  -0.0007787  -0.0000000
   18   0.0235964   0.0000000  -0.0409713   0.0000621  -0.0000000  -0.0005041
   19  -0.0124265   0.0000000   0.0203638   0.0002724  -0.0000000  -0.0014314
   20   0.0000000   0.0011448   0.0000000   0.0000000   0.0030630   0.0000000
   21   0.0105714   0.0000000  -0.0142424  -0.0033536   0.0000000   0.0005379
   22  -0.0010023  -0.0000000  -0.0004547   0.0013417   0.0000000   0.0063017
   23  -0.0000000   0.0001385  -0.0000000  -0.0000000   0.0003790  -0.0000000
   24   0.0003365  -0.0000000   0.0001730  -0.0014574  -0.0000000  -0.0129979
   25  -0.0113595  -0.0000000  -0.0096006  -0.0000907   0.0000000   0.0008294
   26  -0.0000000   0.0004663  -0.0000000   0.0000000   0.0000998   0.0000000
   27  -0.0021894  -0.0000000  -0.0013394   0.0000800  -0.0000000  -0.0006598
   28   0.0013232  -0.0000000   0.0050805  -0.0006638  -0.0000000  -0.0004894
   29   0.0000000   0.0005824  -0.0000000  -0.0000000   0.0001370   0.0000000
   30  -0.0024933   0.0000000  -0.0142367   0.0004285  -0.0000000   0.0001398
   31   0.1125628   0.0000000  -0.0386699  -0.0003049   0.0000000   0.0001438
   32   0.0000000   0.0177959  -0.0000000  -0.0000000  -0.0000855  -0.0000000
   33  -0.0386699  -0.0000000   0.0725314   0.0001867   0.0000000  -0.0000976
   34  -0.0003049  -0.0000000   0.0001867   0.1127428   0.0000000  -0.0340919
   35   0.0000000  -0.0000855   0.0000000   0.0000000   0.0137555  -0.0000000
   36   0.0001438  -0.0000000  -0.0000976  -0.0340919  -0.0000000   0.0686268
 **********************************************************************
 **                                                                  **
 **                       VIBRATIONAL ANALYSIS                       **
 **                       --------------------                       **
 **                                                                  **
 **        VIBRATIONAL FREQUENCIES (CM**-1) AND NORMAL MODES         **
 **     FORCE CONSTANTS (mDYN/ANGSTROM) AND REDUCED MASSES (AMU)     **
 **                  INFRARED INTENSITIES (KM/MOL)                   **
 **                                                                  **
 **********************************************************************


 Mode:                 1                      2                      3
 Frequency:        37.23                  42.70                  56.08
 Force Cnst:      0.0740                 0.0881                 0.0809
 Red. Mass:      90.6911                81.9818                43.6371
 IR Active:          YES                    YES                    YES
 IR Intens:        0.000                  0.000                  0.007
 Raman Active:       YES                    YES                    YES
               X      Y      Z        X      Y      Z        X      Y      Z
 I          0.000  0.515 -0.000   -0.000  0.010 -0.000    0.000  0.115  0.000
 C         -0.000  0.057 -0.000   -0.000 -0.001 -0.000   -0.000  0.029  0.000
 C         -0.000 -0.086 -0.000    0.000  0.042 -0.000   -0.000  0.087  0.000
 C         -0.000 -0.082 -0.000   -0.000 -0.126  0.000    0.000  0.271  0.000
 C          0.000  0.081 -0.000   -0.000 -0.078  0.000    0.000  0.060 -0.000
 C         -0.000 -0.033  0.000    0.000  0.095 -0.000   -0.000  0.014 -0.000
 C         -0.000 -0.110  0.000   -0.000 -0.072 -0.000   -0.000  0.004 -0.000
 Cl        -0.000 -0.282 -0.000   -0.000 -0.433  0.000    0.000  0.862 -0.000
 Br         0.000  0.484 -0.000   -0.000 -0.383  0.000    0.000 -0.303 -0.000
 Br        -0.000 -0.528  0.000   -0.000 -0.583  0.000   -0.000 -0.126 -0.000
 I         -0.000 -0.079  0.000    0.000  0.477 -0.000   -0.000  0.081  0.000
 I          0.000 -0.314  0.000   -0.000  0.247  0.000   -0.000 -0.210 -0.000
 TransDip  -0.000  0.001 -0.000    0.000 -0.000 -0.000   -0.000 -0.003  0.000

 Mode:                 4                      5                      6
 Frequency:       120.19                 120.42                 139.23
 Force Cnst:      0.7172                 0.8667                 0.9211
 Red. Mass:      84.2684               101.4343                80.6428
 IR Active:          YES                    YES                    YES
 IR Intens:        0.642                  0.321                  0.145
 Raman Active:       YES                    YES                    YES
               X      Y      Z        X      Y      Z        X      Y      Z
 I         -0.167 -0.000 -0.399    0.580 -0.000 -0.124    0.145 -0.000 -0.031
 C         -0.098  0.000 -0.238   -0.123  0.000 -0.052   -0.144 -0.000 -0.017
 C         -0.098 -0.000 -0.174   -0.166 -0.000 -0.019   -0.161 -0.000 -0.028
 C         -0.120 -0.000 -0.180   -0.156  0.000 -0.033   -0.092  0.000 -0.067
 C         -0.090 -0.000 -0.199   -0.158  0.000 -0.058   -0.027  0.000  0.012
 C         -0.080  0.000 -0.179   -0.170 -0.000 -0.046   -0.094  0.000  0.059
 C         -0.113  0.000 -0.200   -0.170 -0.000 -0.082   -0.126 -0.000  0.024
 Cl        -0.186  0.000 -0.082   -0.158 -0.000 -0.056    0.034 -0.000 -0.273
 Br        -0.007 -0.000 -0.231   -0.149 -0.000 -0.060    0.766 -0.000 -0.003
 Br        -0.230  0.000 -0.071   -0.115 -0.000 -0.203   -0.114  0.000 -0.057
 I          0.201 -0.000  0.257    0.045  0.000  0.490   -0.300  0.000 -0.113
 I          0.221 -0.000  0.462   -0.328  0.000 -0.159   -0.199  0.000  0.257
 TransDip   0.009 -0.000  0.024    0.018  0.000  0.004    0.012  0.000 -0.003

 Mode:                 7                      8                      9
 Frequency:       147.71                 151.77                 168.38
 Force Cnst:      1.2135                 1.3088                 1.2340
 Red. Mass:      94.4012                96.4436                73.8764
 IR Active:          YES                    YES                    YES
 IR Intens:        0.013                  0.005                  0.164
 Raman Active:       YES                    YES                    YES
               X      Y      Z        X      Y      Z        X      Y      Z
 I          0.214 -0.000 -0.061    0.202 -0.000 -0.157    0.048  0.000  0.519
 C         -0.018 -0.000 -0.056   -0.031  0.000 -0.072   -0.139 -0.000  0.005
 C          0.065 -0.000 -0.142   -0.086  0.000  0.037   -0.072 -0.000 -0.105
 C         -0.002  0.000 -0.139    0.036 -0.000  0.046   -0.041  0.000 -0.173
 C         -0.026  0.000 -0.094    0.088 -0.000  0.052   -0.063  0.000 -0.283
 C         -0.081  0.000  0.020    0.181 -0.000 -0.050   -0.105  0.000 -0.197
 C         -0.051 -0.000  0.020    0.030  0.000 -0.030   -0.229 -0.000 -0.156
 Cl        -0.004 -0.000 -0.146    0.047  0.000  0.029   -0.058 -0.000 -0.198
 Br        -0.050 -0.000 -0.131   -0.133  0.000  0.064    0.014 -0.000 -0.422
 Br        -0.383  0.000  0.557   -0.323  0.000  0.588   -0.388  0.000 -0.173
 I         -0.381 -0.000  0.062    0.362 -0.000 -0.384    0.199  0.000 -0.057
 I          0.448  0.000 -0.189   -0.315 -0.000  0.129    0.063  0.000  0.049
 TransDip   0.003  0.000  0.002    0.001 -0.000 -0.002    0.009  0.000  0.010

 Mode:                10                     11                     12
 Frequency:       181.17                 213.20                 223.21
 Force Cnst:      0.2587                 1.4058                 1.3431
 Red. Mass:      13.3786                52.4904                45.7560
 IR Active:          YES                    YES                    YES
 IR Intens:        0.723                  0.060                  0.012
 Raman Active:       YES                    YES                    YES
               X      Y      Z        X      Y      Z        X      Y      Z
 I          0.000 -0.039  0.000    0.009 -0.000 -0.047   -0.017  0.000 -0.005
 C         -0.000  0.414 -0.000   -0.077  0.000  0.029    0.116  0.000  0.011
 C         -0.000  0.398 -0.000   -0.051  0.000  0.088    0.119 -0.000  0.025
 C         -0.000  0.376 -0.000   -0.135 -0.000  0.129    0.015 -0.000  0.004
 C         -0.000  0.410 -0.000   -0.140 -0.000  0.132   -0.040 -0.000 -0.177
 C         -0.000  0.395 -0.000   -0.093 -0.000 -0.004   -0.026 -0.000 -0.067
 C         -0.000  0.421 -0.000   -0.161  0.000 -0.056    0.115  0.000 -0.022
 Cl        -0.000 -0.127 -0.000   -0.406  0.000  0.559   -0.394  0.000  0.698
 Br         0.000 -0.050 -0.000    0.211  0.000  0.346    0.145  0.000 -0.422
 Br        -0.000 -0.041 -0.000   -0.352 -0.000 -0.211    0.188 -0.000  0.182
 I          0.000 -0.053 -0.000    0.114  0.000 -0.066   -0.028  0.000  0.018
 I         -0.000 -0.044  0.000    0.139 -0.000 -0.155   -0.082  0.000 -0.035
 TransDip   0.000 -0.027  0.000    0.006 -0.000 -0.005   -0.003  0.000  0.001

 Mode:                13                     14                     15
 Frequency:       286.35                 323.53                 333.82
 Force Cnst:      1.4356                 0.7533                 0.8081
 Red. Mass:      29.7152                12.2149                12.3080
 IR Active:          YES                    YES                    YES
 IR Intens:        0.111                  0.133                  0.012
 Raman Active:       YES                    YES                    YES
               X      Y      Z        X      Y      Z        X      Y      Z
 I         -0.020  0.000 -0.051   -0.000  0.022 -0.000   -0.000 -0.005 -0.000
 C          0.122 -0.000  0.121   -0.000 -0.569  0.000    0.000  0.100 -0.000
 C          0.184  0.000  0.170   -0.000 -0.370 -0.000    0.000 -0.466  0.000
 C          0.412  0.000  0.205    0.000  0.189 -0.000    0.000 -0.510  0.000
 C          0.255  0.000 -0.005    0.000  0.575 -0.000    0.000 -0.114 -0.000
 C          0.169 -0.000 -0.001   -0.000  0.365  0.000    0.000  0.434  0.000
 C          0.021 -0.000 -0.015   -0.000 -0.190  0.000    0.000  0.550  0.000
 Cl         0.621 -0.000  0.373   -0.000 -0.032  0.000    0.000  0.086  0.000
 Br        -0.029 -0.000 -0.098   -0.000 -0.033  0.000   -0.000  0.006 -0.000
 Br        -0.207  0.000 -0.115    0.000  0.013 -0.000   -0.000 -0.031 -0.000
 I         -0.070  0.000  0.023    0.000 -0.015 -0.000   -0.000 -0.018  0.000
 I         -0.045 -0.000  0.013    0.000  0.014 -0.000   -0.000  0.016  0.000
 TransDip  -0.009  0.000 -0.005   -0.000  0.012  0.000    0.000 -0.003 -0.000

 Mode:                16                     17                     18
 Frequency:       476.28                 552.85                 558.40
 Force Cnst:      1.8394                 2.1684                 2.2688
 Red. Mass:      13.7627                12.0412                12.3495
 IR Active:          YES                    YES                    YES
 IR Intens:       13.195                  0.202                  0.848
 Raman Active:       YES                    YES                    YES
               X      Y      Z        X      Y      Z        X      Y      Z
 I          0.010 -0.000 -0.045    0.000  0.008  0.000    0.014 -0.000  0.003
 C         -0.293  0.000  0.374   -0.000 -0.527 -0.000   -0.385  0.000 -0.036
 C         -0.257  0.000  0.292   -0.000  0.573 -0.000   -0.162 -0.000 -0.400
 C         -0.167 -0.000  0.277    0.000 -0.107 -0.000    0.225 -0.000 -0.380
 C         -0.182 -0.000  0.223    0.000 -0.404 -0.000    0.419  0.000 -0.043
 C         -0.249 -0.000  0.351    0.000  0.467  0.000    0.221 -0.000  0.315
 C         -0.288  0.000  0.376   -0.000  0.027  0.000   -0.187 -0.000  0.314
 Cl         0.076  0.000 -0.025   -0.000  0.005  0.000   -0.046  0.000  0.079
 Br         0.007  0.000 -0.105   -0.000  0.012  0.000   -0.026 -0.000  0.011
 Br         0.033 -0.000 -0.010    0.000 -0.000 -0.000    0.013  0.000 -0.022
 I          0.040  0.000 -0.032   -0.000 -0.010 -0.000   -0.008  0.000 -0.009
 I          0.040 -0.000 -0.023    0.000 -0.010  0.000    0.003  0.000  0.013
 TransDip  -0.073 -0.000  0.091    0.000 -0.014 -0.000    0.019 -0.000 -0.022

 Mode:                19                     20                     21
 Frequency:       575.78                 576.02                 620.41
 Force Cnst:      2.3563                 2.9355                 2.7264
 Red. Mass:      12.0629                15.0159                12.0224
 IR Active:          YES                    YES                    YES
 IR Intens:        1.152                 30.822                  0.991
 Raman Active:       YES                    YES                    YES
               X      Y      Z        X      Y      Z        X      Y      Z
 I          0.000  0.006  0.000    0.006 -0.000  0.023    0.000 -0.002 -0.000
 C         -0.000 -0.392 -0.000   -0.346  0.000 -0.307   -0.000  0.256  0.000
 C         -0.000 -0.164 -0.000   -0.374  0.000 -0.191   -0.000 -0.359  0.000
 C         -0.000  0.491 -0.000   -0.173 -0.000 -0.130    0.000  0.526  0.000
 C         -0.000 -0.222 -0.000   -0.282  0.000 -0.211    0.000 -0.516  0.000
 C         -0.000 -0.355 -0.000   -0.294  0.000 -0.287    0.000  0.420  0.000
 C         -0.000  0.633 -0.000   -0.299 -0.000 -0.281   -0.000 -0.292  0.000
 Cl         0.000 -0.037  0.000    0.250  0.000  0.159   -0.000 -0.025 -0.000
 Br         0.000  0.008  0.000    0.015 -0.000  0.054   -0.000  0.008 -0.000
 Br         0.000 -0.016  0.000    0.085  0.000  0.053    0.000  0.004 -0.000
 I          0.000  0.006  0.000    0.012 -0.000  0.002   -0.000 -0.004  0.000
 I          0.000  0.004 -0.000    0.018 -0.000 -0.002    0.000  0.002  0.000
 TransDip  -0.000  0.034 -0.000   -0.142 -0.000 -0.107    0.000 -0.032  0.000

 Mode:                22                     23                     24
 Frequency:       742.24                 797.34                1006.09
 Force Cnst:      3.9797                 4.7026                 7.2258
 Red. Mass:      12.2607                12.5546                12.1161
 IR Active:          YES                    YES                    YES
 IR Intens:        0.316                  0.639                  2.229
 Raman Active:       YES                    YES                    YES
               X      Y      Z        X      Y      Z        X      Y      Z
 I         -0.001  0.000  0.011    0.001  0.000  0.011    0.001  0.000 -0.003
 C         -0.132 -0.000 -0.362    0.150 -0.000 -0.423   -0.045  0.000  0.360
 C         -0.490 -0.000  0.239    0.030  0.000 -0.260    0.305 -0.000 -0.250
 C         -0.037  0.000  0.272   -0.391  0.000 -0.151   -0.415  0.000 -0.193
 C          0.176  0.000  0.381   -0.198 -0.000  0.337   -0.072  0.000  0.446
 C          0.501 -0.000 -0.119   -0.136  0.000  0.338    0.367 -0.000 -0.208
 C          0.076  0.000 -0.166    0.436 -0.000  0.247   -0.294  0.000 -0.175
 Cl        -0.041 -0.000 -0.013    0.105 -0.000  0.063    0.050 -0.000  0.029
 Br         0.001 -0.000 -0.043   -0.002 -0.000 -0.032    0.001 -0.000 -0.019
 Br         0.003  0.000 -0.004   -0.036  0.000 -0.023    0.011  0.000  0.006
 I         -0.015 -0.000  0.009    0.008 -0.000 -0.004   -0.004 -0.000  0.003
 I          0.016  0.000 -0.010   -0.004 -0.000  0.001   -0.003  0.000  0.002
 TransDip   0.006  0.000  0.017   -0.026 -0.000  0.001    0.047  0.000  0.007

 Mode:                25                     26                     27
 Frequency:      1114.11                1219.75                1278.08
 Force Cnst:      8.8768                10.5191                11.5636
 Red. Mass:      12.1382                12.0002                12.0151
 IR Active:          YES                    YES                    YES
 IR Intens:        0.666                  1.096                105.611
 Raman Active:       YES                    YES                    YES
               X      Y      Z        X      Y      Z        X      Y      Z
 I          0.000 -0.000 -0.006   -0.000 -0.000  0.000    0.002  0.000  0.001
 C          0.015  0.000  0.409    0.428 -0.000 -0.033   -0.286 -0.000 -0.300
 C         -0.382  0.000  0.110   -0.179 -0.000 -0.334    0.395 -0.000  0.009
 C         -0.324  0.000 -0.254   -0.227  0.000  0.348   -0.137  0.000  0.331
 C         -0.050 -0.000 -0.377    0.390 -0.000 -0.032   -0.278  0.000 -0.359
 C          0.270 -0.000 -0.200   -0.164  0.000 -0.342    0.402 -0.000 -0.084
 C          0.442 -0.000  0.217   -0.246  0.000  0.376   -0.101 -0.000  0.397
 Cl         0.048 -0.000  0.031    0.001  0.000  0.002    0.005 -0.000 -0.014
 Br         0.000  0.000  0.018    0.000  0.000  0.001    0.003 -0.000  0.009
 Br        -0.018  0.000 -0.010    0.000 -0.000  0.000    0.000  0.000 -0.006
 I         -0.005  0.000  0.003   -0.000 -0.000  0.000   -0.003 -0.000  0.001
 I          0.005 -0.000 -0.002   -0.000  0.000 -0.000   -0.002 -0.000  0.000
 TransDip  -0.019 -0.000 -0.018   -0.006  0.000 -0.033    0.205  0.000 -0.258

 Mode:                28                     29                     30
 Frequency:      1289.17                1482.32                1487.94
 Force Cnst:     11.7849                15.5371                15.6541
 Red. Mass:      12.0352                12.0015                12.0007
 IR Active:          YES                    YES                    YES
 IR Intens:      180.215                  0.016                  0.039
 Raman Active:       YES                    YES                    YES
               X      Y      Z        X      Y      Z        X      Y      Z
 I          0.002  0.000 -0.001    0.001  0.000  0.001    0.001 -0.000 -0.001
 C         -0.308  0.000  0.203   -0.354 -0.000  0.143   -0.345 -0.000 -0.147
 C         -0.041 -0.000 -0.408    0.131 -0.000 -0.217    0.279  0.000  0.421
 C          0.415 -0.000  0.231   -0.343  0.000  0.419   -0.143 -0.000 -0.262
 C         -0.247  0.000  0.285    0.394  0.000 -0.191    0.395 -0.000  0.179
 C         -0.117  0.000 -0.386   -0.124 -0.000  0.230   -0.311  0.000 -0.408
 C          0.377 -0.000  0.150    0.289 -0.000 -0.391    0.123  0.000  0.222
 Cl        -0.029 -0.000 -0.015    0.004 -0.000 -0.004   -0.000  0.000  0.002
 Br         0.004 -0.000 -0.008   -0.001 -0.000  0.000   -0.002  0.000  0.000
 Br        -0.007  0.000 -0.003   -0.001  0.000  0.002    0.000 -0.000 -0.000
 I          0.001 -0.000  0.002   -0.001 -0.000  0.000    0.000  0.000  0.001
 I          0.000  0.000  0.002    0.001 -0.000 -0.000   -0.000  0.000 -0.001
 TransDip   0.327  0.000  0.279   -0.003  0.000 -0.003    0.006 -0.000  0.000

 STANDARD THERMODYNAMIC QUANTITIES AT   298.15 K  AND     1.00 ATM

   This Molecule has  0 Imaginary Frequencies
   Zero point vibrational energy:       23.333 kcal/mol

   Atom    1 Element I  Has Mass  126.90440
   Atom    2 Element C  Has Mass   12.00000
   Atom    3 Element C  Has Mass   12.00000
   Atom    4 Element C  Has Mass   12.00000
   Atom    5 Element C  Has Mass   12.00000
   Atom    6 Element C  Has Mass   12.00000
   Atom    7 Element C  Has Mass   12.00000
   Atom    8 Element Cl Has Mass   34.96885
   Atom    9 Element Br Has Mass   78.91830
   Atom   10 Element Br Has Mass   78.91830
   Atom   11 Element I  Has Mass  126.90440
   Atom   12 Element I  Has Mass  126.90440
   Molecular Mass:   645.518650 amu
   Principal axes and moments of inertia in amu*Bohr^2:
                             1           2           3
    Eigenvalues --     9095.48543 15454.91427 24550.39970
          X              -0.68119     0.73211    -0.00000
          Y              -0.00000     0.00000     1.00000
          Z               0.73211     0.68119    -0.00000
   Rotational Symmetry Number is   1
   The Molecule is an Asymmetric Top
   Translational Enthalpy:        0.889 kcal/mol
   Rotational Enthalpy:           0.889 kcal/mol
   Vibrational Enthalpy:         30.079 kcal/mol
   gas constant (RT):             0.592 kcal/mol
   Translational Entropy:        45.277  cal/mol.K
   Rotational Entropy:           36.488  cal/mol.K
   Vibrational Entropy:          46.155  cal/mol.K

   Total Enthalpy:               32.449 kcal/mol
   Total Entropy:               127.919  cal/mol.K

 ======================================================================

 STANDARD THERMODYNAMIC QUANTITIES FOR ANHARMONIC VIBRATION -- TOSH

   Zero point vibrational energy: ************ kcal/mol

   Vibrational Enthalpy:       Infinity kcal/mol
   Vibrational Entropy:             NaN  cal/mol.K

   Total Enthalpy:             Infinity kcal/mol
   Total Entropy:                   NaN  cal/mol.K

 ======================================================================

 STANDARD THERMODYNAMIC QUANTITIES FOR ANHARMONIC VIBRATION -- VPT2

   Zero point vibrational energy: ************ kcal/mol

   Vibrational Enthalpy:       Infinity kcal/mol
   Vibrational Entropy:             NaN  cal/mol.K

   Total Enthalpy:             Infinity kcal/mol
   Total Entropy:                   NaN  cal/mol.K

 ======================================================================

Archival summary:
1\1\february\FREQ\ProcedureUnspecified\BasisUnspecified\3r2l16\taweetha\FriDec1310:39:242019FriDec1310:39:242019\0\\#,FREQ,ProcedureUnspecified,BasisUnspecified,\\0,1\I\C,1,2.1347\C,2,1.40641,1,120.558\C,3,1.40379,2,119.709,1,-180,0\C,4,1.40414,3,120.355,2,-0,0\C,5,1.4031,4,120.252,3,-0,0\C,6,1.40559,5,119.362,4,-0,0\Cl,4,1.74145,3,120.411,2,-180,0\Br,5,1.90358,4,118.844,3,-180,0\Br,7,1.90531,6,119.404,5,-180,0\I,6,2.13776,5,119.782,4,-180,0\I,3,2.13896,2,121.335,1,-0,0\\\@

 Total job time:  1321.05s(wall), 7597.09s(cpu) 
 Fri Dec 13 10:39:24 2019

        *************************************************************
        *                                                           *
        *  Thank you very much for using Q-Chem.  Have a nice day.  *
        *                                                           *
        *************************************************************
