# Supplementary material for: Geometric and energetic data from quantum chemical calculations of halobenzenes and xylenes
Source: Data Brief. 2020 Mar 5;30:105386. doi: 10.1016/j.dib.2020.105386 (PMC7114895; doi:10.1016/j.dib.2020.105386)
Supplement: Supplementary file 1 [file mmc1.zip › halobenzene/B3LYP/ClBrIClBrI.out]

                  Welcome to Q-Chem
     A Quantum Leap Into The Future Of Chemistry


 Q-Chem 5.2 (devel), Q-Chem, Inc., Pleasanton, CA (2019)

 Yihan Shao,  Zhengting Gan,  E. Epifanovsky,  A. T. B. Gilbert,  M. Wormit,  
 J. Kussmann,  A. W. Lange,  A. Behn,  Jia Deng,  Xintian Feng,  D. Ghosh,  
 M. Goldey,  P. R. Horn,  L. D. Jacobson,  I. Kaliman,  T. Kus,  A. Landau,  
 Jie Liu,  E. I. Proynov,  R. M. Richard,  R. P. Steele,  E. J. Sundstrom,  
 H. L. Woodcock III,  P. M. Zimmerman,  D. Zuev,  B. Albrecht,  E. Alguire,  
 S. A. Baeppler,  D. Barton,  Z. Benda,  Y. A. Bernard,  E. J. Berquist,  
 K. B. Bravaya,  H. Burton,  D. Casanova,  Chun-Min Chang,  Yunqing Chen,  
 A. Chien,  K. D. Closser,  M. P. Coons,  S. Coriani,  S. Dasgupta,  
 A. L. Dempwolff,  M. Diedenhofen,  Hainam Do,  R. G. Edgar,  Po-Tung Fang,  
 S. Faraji,  S. Fatehi,  Qingguo Feng,  K. D. Fenk,  J. Fosso-Tande,  
 J. Gayvert,  Qinghui Ge,  A. Ghysels,  G. Gidofalvi,  J. Gomes,  
 J. Gonthier,  A. Gunina,  D. Hait,  M. W. D. Hanson-Heine,  
 P. H. P. Harbach,  A. W. Hauser,  M. F. Herbst,  J. E. Herr,  
 E. G. Hohenstein,  Z. C. Holden,  Kerwin Hui,  B. C. Huynh,  T.-C. Jagau,  
 Hyunjun Ji,  B. Kaduk,  K. Khistyaev,  Jaehoon Kim,  P. Klunzinger,  K. Koh,  
 D. Kosenkov,  L. Koulias,  T. Kowalczyk,  C. M. Krauter,  A. Kunitsa,  
 Ka Un Lao,  A. Laurent,  K. V. Lawler,  Joonho Lee,  D. Lefrancois,  
 S. Lehtola,  D. S. Levine,  Yi-Pei Li,  You-Sheng Lin,  Fenglai Liu,  
 E. Livshits,  A. Luenser,  P. Manohar,  E. Mansoor,  S. F. Manzer,  
 Shan-Ping Mao,  Yuezhi Mao,  N. Mardirossian,  A. V. Marenich,  
 T. Markovich,  L. A. Martinez-Martinez,  S. A. Maurer,  N. J. Mayhall,  
 S. C. McKenzie,  J.-M. Mewes,  P. Morgante,  A. F. Morrison,  
 J. W. Mullinax,  K. Nanda,  T. S. Nguyen-Beck,  R. Olivares-Amaya,  
 J. A. Parkhill,  Zheng Pei,  T. M. Perrine,  F. Plasser,  P. Pokhilko,  
 S. Prager,  A. Prociuk,  E. Ramos,  D. R. Rehn,  F. Rob,  M. Scheurer,  
 M. Schneider,  N. Sergueev,  S. M. Sharada,  S. Sharma,  D. W. Small,  
 T. Stauch,  T. Stein,  Yu-Chuan Su,  A. J. W. Thom,  A. Tkatchenko,  
 T. Tsuchimochi,  N. M. Tubman,  L. Vogt,  M. L. Vidal,  O. Vydrov,  
 M. A. Watson,  J. Wenzel,  M. de Wergifosse,  T. A. Wesolowski,  A. White,  
 J. Witte,  A. Yamada,  Jun Yang,  K. Yao,  S. Yeganeh,  S. R. Yost,  
 Zhi-Qiang You,  A. Zech,  Igor Ying Zhang,  Xing Zhang,  Yan Zhao,  
 Ying Zhu,  B. R. Brooks,  G. K. L. Chan,  C. J. Cramer,  M. S. Gordon,  
 W. J. Hehre,  A. Klamt,  M. W. Schmidt,  C. D. Sherrill,  D. G. Truhlar,  
 A. Aspuru-Guzik,  R. Baer,  A. T. Bell,  N. A. Besley,  Jeng-Da Chai,  
 A. E. DePrince, III,  R. A. DiStasio Jr.,  A. Dreuw,  B. D. Dunietz,  
 T. R. Furlani,  Chao-Ping Hsu,  Yousung Jung,  Jing Kong,  D. S. Lambrecht,  
 WanZhen Liang,  C. Ochsenfeld,  V. A. Rassolov,  L. V. Slipchenko,  
 J. E. Subotnik,  T. Van Voorhis,  J. M. Herbert,  A. I. Krylov,  
 P. M. W. Gill,  M. Head-Gordon

 Contributors to earlier versions of Q-Chem not listed above: 
 R. D. Adamson,  B. Austin,  J. Baker,  G. J. O. Beran,  K. Brandhorst,  
 S. T. Brown,  E. F. C. Byrd,  A. K. Chakraborty,  C.-L. Cheng,  
 Siu Hung Chien,  D. M. Chipman,  D. L. Crittenden,  H. Dachsel,  
 R. J. Doerksen,  A. D. Dutoi,  L. Fusti-Molnar,  W. A. Goddard III,  
 A. Golubeva-Zadorozhnaya,  S. R. Gwaltney,  G. Hawkins,  A. Heyden,  
 S. Hirata,  G. Kedziora,  F. J. Keil,  C. Kelley,  Jihan Kim,  R. A. King,  
 R. Z. Khaliullin,  P. P. Korambath,  W. Kurlancheek,  A. M. Lee,  M. S. Lee,  
 S. V. Levchenko,  Ching Yeh Lin,  D. Liotard,  R. C. Lochan,  I. Lotan,  
 P. E. Maslen,  N. Nair,  D. P. O'Neill,  D. Neuhauser,  E. Neuscamman,  
 C. M. Oana,  R. Olson,  B. Peters,  R. Peverati,  P. A. Pieniazek,  
 Y. M. Rhee,  J. Ritchie,  M. A. Rohrdanz,  E. Rosta,  N. J. Russ,  
 H. F. Schaefer III,  N. E. Schultz,  N. Shenvi,  A. C. Simmonett,  A. Sodt,  
 D. Stuck,  K. S. Thanthiriwatte,  V. Vanovschi,  Tao Wang,  A. Warshel,  
 C. F. Williams,  Q. Wu,  X. Xu,  W. Zhang

 Please cite Q-Chem as follows:
 Y. Shao et al., Mol. Phys. 113, 184-215 (2015)
 DOI: 10.1080/00268976.2014.952696

 Q-Chem 5.2.1 for Intel X86 EM64T Linux

 Parts of Q-Chem use Armadillo 8.300.2 (Tropical Shenanigans).
 http://arma.sourceforge.net/

 Q-Chem begins on Sat Nov 30 17:07:24 2019  

Host: 
0

     Scratch files written to /scratch/taweetham/qchem30598//
NAlpha2: 246
NElect   246
Mult     1

Checking the input file for inconsistencies... 	...done.

--------------------------------------------------------------
User input:
--------------------------------------------------------------
$MOLECULE
0 1
C   
C	1	CC
C	2	CC	1	120.0		
C	3	CC	2	120.0	1	0.0
C	4	CC	3	120.0	2	0.0	
C	5 	CC	4	120.0	3	0.0
Cl	1	CCl	2	120.0	3	180.0
Br	2	CBr	3	120.0	4	180.0
I	3	CI	4	120.0	5	180.0
Cl	4	CCl	5	120.0	6	180.0
Br	5	CBr	6	120.0	1	180.0
I	6	CI	1	120.0	2	180.0

CC=1.39483
CH=1.08673
CF=1.33960
CCl=1.72090
CBr=1.89068
CI=2.07886
$END

$REM
   JOB_TYPE	OPTIMIZATION
   BASIS	6-311++G**
   METHOD	B3LYP
   MEM_TOTAL	64000
   SYM_IGNORE	TRUE
$END

--------------------------------------------------------------
 ----------------------------------------------------------------
             Standard Nuclear Orientation (Angstroms)
    I     Atom           X                Y                Z
 ----------------------------------------------------------------
    1      C       0.0000000000     0.0000000000     0.0000000000
    2      C       0.0000000000     0.0000000000     1.3948300000
    3      C       1.2079582140     0.0000000000     2.0922450000
    4      C       2.4159164279     0.0000000000     1.3948300000
    5      C       2.4159164279     0.0000000000    -0.0000000000
    6      C       1.2079582140     0.0000000000    -0.6974150000
    7      Cl     -1.4903431174    -0.0000000000    -0.8604500000
    8      Br     -1.6373769104    -0.0000000000     2.3401700000
    9      I       1.2079582140    -0.0000000000     4.1711050000
   10      Cl      3.9062595453    -0.0000000000     2.2552800000
   11      Br      4.0532933383    -0.0000000000    -0.9453400000
   12      I       1.2079582140    -0.0000000000    -2.7762750000
 ----------------------------------------------------------------
 Nuclear Repulsion Energy =        3424.11019608 hartrees
 There are      123 alpha and      123 beta electrons
 Requested basis set is 6-311++G(d,p)
 There are 148 shells and 412 basis functions

 Total QAlloc Memory Limit  64000 MB
 Mega-Array Size       188 MB
 MEM_STATIC part       192 MB
 A cutoff of  1.0D-11 yielded   6798 shell pairs
 There are     58984 function pairs (     65435 Cartesian)
 Smallest overlap matrix eigenvalue = 3.95E-07

 Q-Chem warning in module stvman/mkSTV.C, line 318:

 Overlap eigenvalue is smaller than square root of threshold
 Use THRESH >= 12 to get rid of this warning

 Linear dependence detected in AO basis
 Tighter screening thresholds may be required for diffuse basis sets
 Use S2THRESH > 14 and THRESH = 14 in case of SCF convergence issues
 Number of orthogonalized atomic orbitals = 410
 Maximum deviation from orthogonality = 2.207E-10

 Scale SEOQF with 1.000000e-01/1.000000e-01/1.000000e-01

 Standard Electronic Orientation quadrupole field applied
 Nucleus-field energy     =    -0.0000001395 hartrees
 Guess from superposition of atomic densities
 Warning:  Energy on first SCF cycle will be non-variational
 SAD guess density has 246.000000 electrons

 -----------------------------------------------------------------------
  General SCF calculation program by
  Eric Jon Sundstrom, Paul Horn, Yuezhi Mao, Dmitri Zuev, Alec White,
  David Stuck, Shaama M.S., Shane Yost, Joonho Lee, David Small,
  Daniel Levine, Susi Lehtola, Hugh Burton, Evgeny Epifanovsky,
  Bang C. Huynh
 -----------------------------------------------------------------------
 Exchange:     0.2000 Hartree-Fock + 0.0800 Slater + 0.7200 B88
 Correlation:  0.1900 VWN1RPA + 0.8100 LYP
 Using SG-1 standard quadrature grid
 using 4 threads for integral computing
 -------------------------------------------------------
 OpenMP Integral computing Module                
 Release: version 2.0, May 2017, Q-Chem Inc. Pleasanton 
 -------------------------------------------------------
 A restricted SCF calculation will be
 performed using DIIS
 SCF converges when DIIS error is below 1.0e-08
 ---------------------------------------
  Cycle       Energy         DIIS error
 ---------------------------------------
    1  -20138.9685385209      2.89e-02  
    2  -20136.3707526669      1.87e-03  
    3  -20136.2978636328      2.56e-03  
    4  -20136.4023732859      8.02e-04  
    5  -20136.4176510307      1.25e-04  
    6  -20136.4178903215      3.63e-05  
    7  -20136.4179088590      1.32e-05  
    8  -20136.4179121768      3.95e-06  
    9  -20136.4179124286      7.99e-07  
   10  -20136.4179124399      2.38e-07  
   11  -20136.4179124411      5.12e-08  
   12  -20136.4179124410      2.97e-08  
   13  -20136.4179124460      3.63e-09  Convergence criterion met
 ---------------------------------------
 SCF time:   CPU 250.28s  wall 66.00s 
 SCF   energy in the final basis set =   -20136.4179124460
 Total energy in the final basis set =   -20136.4179124460

 Q-Chem warning in module /home/taweetham/qchem52/libsym/oriorb.F, line  198:

 OriOrb: Failure to resolve orbital degeneracies.


 Q-Chem warning in module /home/taweetham/qchem52/libsym/oriorb.F, line  198:

 OriOrb: Failure to resolve orbital degeneracies.


 --------------------------------------------------------------

                    Orbital Energies (a.u.)
 --------------------------------------------------------------

 Alpha MOs
 -- Occupied --
*****************-482.8565-482.8565-176.3190-176.3190-165.7228-165.7228
********-165.7207-165.7204-165.7204-101.5820-101.5820 -62.5095 -62.5095
-56.3302 -56.3302 -56.3261 -56.3261 -56.3257 -56.3257 -35.8156 -35.8156
-31.3090 -31.3090 -31.3029 -31.3029 -31.3023 -31.3023 -22.9594 -22.9594
-22.9581 -22.9581 -22.9576 -22.9576 -22.9534 -22.9534 -22.9534 -22.9534
-10.2844 -10.2844 -10.2779 -10.2779 -10.2670 -10.2670  -9.4974  -9.4974
 -8.7185  -8.7185  -7.2623  -7.2623  -7.2523  -7.2523  -7.2513  -7.2513
 -6.5507  -6.5507  -6.5371  -6.5371  -6.5360  -6.5360  -6.3653  -6.3653
 -4.7782  -4.7782  -4.7632  -4.7632  -4.7620  -4.7620  -2.6614  -2.6614
 -2.6579  -2.6579  -2.6570  -2.6570  -2.6461  -2.6461  -2.6460  -2.6460
 -2.0443  -2.0443  -2.0395  -2.0395  -2.0387  -2.0387  -2.0257  -2.0257
 -2.0256  -2.0256  -0.9622  -0.9233  -0.8700  -0.8687  -0.8187  -0.7860
 -0.7424  -0.7192  -0.6588  -0.6317  -0.6075  -0.5592  -0.5156  -0.4873
 -0.4698  -0.4541  -0.4221  -0.4185  -0.4106  -0.3909  -0.3808  -0.3565
 -0.3565  -0.3562  -0.3329  -0.3223  -0.3157  -0.3135  -0.2920  -0.2738
 -0.2675  -0.2580  -0.2575
 -- Virtual --
 -0.0951  -0.0698  -0.0649  -0.0548  -0.0300  -0.0117   0.0042   0.0074
  0.0208   0.0246   0.0325   0.0428   0.0471   0.0543   0.0592   0.0649
  0.0666   0.0691   0.0809   0.0826   0.0848   0.0862   0.0947   0.0999
  0.1047   0.1106   0.1134   0.1304   0.1373   0.1388   0.1411   0.1504
  0.1548   0.1603   0.1693   0.1713   0.1841   0.1922   0.1957   0.2005
  0.2021   0.2060   0.2114   0.2226   0.2258   0.2297   0.2418   0.2502
  0.2502   0.2580   0.2622   0.2780   0.2909   0.2930   0.3046   0.3204
  0.3474   0.3776   0.3791   0.3822   0.3853   0.3959   0.4114   0.4183
  0.4210   0.4296   0.4346   0.4353   0.4365   0.4421   0.4564   0.4685
  0.4687   0.4757   0.4853   0.5074   0.5080   0.5098   0.5128   0.5163
  0.5343   0.5382   0.5386   0.5397   0.5532   0.5541   0.5566   0.5767
  0.5833   0.5983   0.6043   0.6204   0.6304   0.6402   0.6847   0.6867
  0.7114   0.7207   0.7208   0.7266   0.7509   0.7738   0.7759   0.7822
  0.8145   0.8170   0.8242   0.8261   0.8316   0.8435   0.8439   0.8515
  0.8718   0.8744   0.9174   0.9232   0.9282   0.9437   0.9437   0.9513
  0.9683   1.0338   1.0387   1.0497   1.0868   1.1122   1.1332   1.1684
  1.2123   1.2152   1.2236   1.2267   1.2398   1.2720   1.2811   1.3538
  1.3620   1.3771   1.4112   1.4200   1.4472   1.4568   1.4752   1.4898
  1.5010   1.5723   1.5869   1.6309   1.7221   1.7434   1.7553   1.7756
  1.8221   1.8301   1.8488   1.8513   1.9140   2.0035   2.0115   2.0270
  2.0820   2.1226   2.1525   2.1604   2.2321   2.2349   2.2467   2.2499
  2.2600   2.2637   2.2821   2.3196   2.3653   2.3970   2.4537   2.4991
  2.5553   2.5768   2.5861   2.7108   2.7285   2.7989   2.8190   2.8368
  2.9400   3.0049   3.0472   3.0807   3.1029   3.1508   3.2207   3.3892
  3.4609   3.6482   3.8083   3.8698   3.9475   3.9635   3.9825   3.9892
  3.9932   4.0142   4.0178   4.0370   4.0542   4.0730   4.0744   4.1007
  4.1269   4.1626   4.2431   4.2594   4.2762   4.2976   4.4005   4.4018
  4.4969   4.5684   4.8141   6.0186   6.0367   6.1133   6.1247   6.1601
  6.1805   6.7192   6.7882   7.5452   7.5630   7.6650   7.6669   7.7405
  7.7512   9.7579   9.7929  23.1834  23.7814  23.7883  23.9392  23.9566
 24.0306  25.8069  25.8331  26.1534  26.1958  26.6187  26.6694  27.9073
 27.9581  28.3546  28.3687  28.4254  28.4267  28.4354  28.4384  28.5251
 28.5300  28.5491  28.5543  28.5609  28.5637  28.6175  28.6291  28.7223
 28.7413  47.9743  48.0343 127.8933 127.9042 127.9493 127.9565 127.9787
127.9817 151.6963 151.7370 215.7490 215.7893 289.7425 289.7600 289.8639
289.8662 289.9647 289.97561020.78401020.85941901.86111901.9037
 --------------------------------------------------------------

          Ground-State Mulliken Net Atomic Charges

     Atom                 Charge (a.u.)
  ----------------------------------------
      1 C                     0.174729
      2 C                    -0.573951
      3 C                    -0.035743
      4 C                     0.174729
      5 C                    -0.573951
      6 C                    -0.035743
      7 Cl                    0.572125
      8 Br                   -0.242180
      9 I                     0.105019
     10 Cl                    0.572125
     11 Br                   -0.242180
     12 I                     0.105019
  ----------------------------------------
  Sum of atomic charges =     0.000000

 -----------------------------------------------------------------
                    Cartesian Multipole Moments
 -----------------------------------------------------------------
    Charge (ESU x 10^10)
                -0.0000
    Dipole Moment (Debye)
         X      -0.0000      Y       0.0000      Z       0.0000
       Tot       0.0000
    Quadrupole Moments (Debye-Ang)
        XX    -150.3017     XY      -0.0000     YY    -153.5970
        XZ      -1.7464     YZ       0.0000     ZZ    -144.1469
    Octopole Moments (Debye-Ang^2)
       XXX    -544.6747    XXY      -0.0000    XYY    -185.5388
       YYY       0.0000    XXZ    -109.0418    XYZ      -0.0000
       YYZ    -107.1209    XZZ    -176.5594    YZZ       0.0000
       ZZZ    -301.5907
    Hexadecapole Moments (Debye-Ang^3)
      XXXX   -4400.0901   XXXY      -0.0000   XXYY    -810.4914
      XYYY      -0.0000   YYYY    -194.7945   XXXZ    -235.4329
      XXYZ      -0.0000   XYYZ     -62.9460   YYYZ       0.0000
      XXZZ   -1683.4312   XYZZ      -0.0000   YYZZ   -1031.8202
      XZZZ    -189.8939   YZZZ       0.0000   ZZZZ   -5433.5938
 -----------------------------------------------------------------
 Calculating analytic gradient of the SCF energy
 Gradient of SCF Energy
            1           2           3           4           5           6
    1   0.0002886   0.0019096   0.0017286  -0.0002886  -0.0019096  -0.0017286
    2   0.0000000  -0.0000000  -0.0000000   0.0000000   0.0000000  -0.0000000
    3  -0.0020006  -0.0011495  -0.0004781   0.0020006   0.0011495   0.0004781
            7           8           9          10          11          12
    1   0.0093775   0.0069228  -0.0024209  -0.0093775  -0.0069228   0.0024209
    2   0.0000000   0.0000000  -0.0000000   0.0000000   0.0000000   0.0000000
    3   0.0027238   0.0016210  -0.0158039  -0.0027238  -0.0016210   0.0158039
 Max gradient component =       1.580E-02
 RMS gradient           =       4.795E-03
 Gradient time:  CPU 89.08 s  wall 22.38 s
 Geometry Optimization Parameters
   NAtoms,    NIC,     NZ,  NCons,   NDum,   NFix, NCnnct, MaxDiis
       12      78      12       0       0       0       0       0


** GEOMETRY OPTIMIZATION IN DELOCALIZED INTERNAL COORDINATES **
   Searching for a Minimum

   Optimization Cycle:   1

                       Coordinates (Angstroms)
     ATOM                X               Y               Z
      1  C         0.0000000000    0.0000000000    0.0000000000
      2  C         0.0000000000    0.0000000000    1.3948300000
      3  C         1.2079582140    0.0000000000    2.0922450000
      4  C         2.4159164279    0.0000000000    1.3948300000
      5  C         2.4159164279    0.0000000000    0.0000000000
      6  C         1.2079582140    0.0000000000   -0.6974150000
      7  Cl       -1.4903431174    0.0000000000   -0.8604500000
      8  Br       -1.6373769104    0.0000000000    2.3401700000
      9  I         1.2079582140    0.0000000000    4.1711050000
     10  Cl        3.9062595453    0.0000000000    2.2552800000
     11  Br        4.0532933383    0.0000000000   -0.9453400000
     12  I         1.2079582140    0.0000000000   -2.7762750000
   Point Group: c1    Number of degrees of freedom:    30


   Energy is -20136.417912446


 Attempting to generate delocalized internal coordinates
 Initial Hessian constructed with Jon Baker's OPTIMIZE code

 17 Hessian modes will be used to form the next step
  Hessian Eigenvalues:
     0.124424    0.201019    0.201019    0.250000    0.250000    0.250000
     0.250000    0.250000    0.250000    0.250000    0.250000    0.250000
     0.334879    0.464882    0.464882    0.464882    0.464882

 Minimum search - taking simple RFO step
 Searching for Lamda that Minimizes Along All modes
 Value Taken    Lamda =  -0.00838007
 Step Taken.  Stepsize is  0.207957

                             Maximum     Tolerance    Cnvgd?
         Gradient           0.035603      0.000300      NO
         Displacement       0.121161      0.001200      NO
         Energy change     *********      0.000001      NO


 New Cartesian Coordinates Obtained by Inverse Iteration

 Displacement from previous Coordinates is:  0.349801
 ----------------------------------------------------------------
             Standard Nuclear Orientation (Angstroms)
    I     Atom           X                Y                Z
 ----------------------------------------------------------------
    1      C      -0.0021748284     0.0000000000    -0.0035966044
    2      C      -0.0057748740     0.0000000000     1.4004724840
    3      C       1.2075415507     0.0000000000     2.1168275578
    4      C       2.4180912697     0.0000000000     1.3984266020
    5      C       2.4216913165     0.0000000000    -0.0056424839
    6      C       1.2083748890     0.0000000000    -0.7219975579
    7      Cl     -1.5217311740     0.0000000000    -0.8420329988
    8      Br     -1.6910323597     0.0000000000     2.2860771270
    9      I       1.2494452315     0.0000000000     4.2582506404
   10      Cl      3.9376476168     0.0000000000     2.2368629936
   11      Br      4.1069488003     0.0000000000    -0.8912471207
   12      I       1.1664711292     0.0000000000    -2.8634206390
 ----------------------------------------------------------------
 Nuclear Repulsion Energy =        3365.20287239 hartrees
 There are      123 alpha and      123 beta electrons
 Applying Cartesian multipole field
    Component          Value
    ---------          -----
     (2,0,0)        1.00000E-11
     (0,2,0)        2.00000E-11
     (0,0,2)       -3.00000E-11
 Nucleus-field energy     =    -0.0000001441 hartrees
 Requested basis set is 6-311++G(d,p)
 There are 148 shells and 412 basis functions
 A cutoff of  1.0D-11 yielded   6750 shell pairs
 There are     58594 function pairs (     64971 Cartesian)
 Smallest overlap matrix eigenvalue = 4.53E-07

 Q-Chem warning in module stvman/mkSTV.C, line 318:

 Overlap eigenvalue is smaller than square root of threshold
 Use THRESH >= 12 to get rid of this warning

 Linear dependence detected in AO basis
 Tighter screening thresholds may be required for diffuse basis sets
 Use S2THRESH > 14 and THRESH = 14 in case of SCF convergence issues
 Number of orthogonalized atomic orbitals = 410
 Maximum deviation from orthogonality = 1.296E-10
 Guess MOs from SCF MO coefficient file

 -----------------------------------------------------------------------
  General SCF calculation program by
  Eric Jon Sundstrom, Paul Horn, Yuezhi Mao, Dmitri Zuev, Alec White,
  David Stuck, Shaama M.S., Shane Yost, Joonho Lee, David Small,
  Daniel Levine, Susi Lehtola, Hugh Burton, Evgeny Epifanovsky,
  Bang C. Huynh
 -----------------------------------------------------------------------
 Exchange:     0.2000 Hartree-Fock + 0.0800 Slater + 0.7200 B88
 Correlation:  0.1900 VWN1RPA + 0.8100 LYP
 Using SG-1 standard quadrature grid
 using 4 threads for integral computing
 -------------------------------------------------------
 OpenMP Integral computing Module                
 Release: version 2.0, May 2017, Q-Chem Inc. Pleasanton 
 -------------------------------------------------------
 A restricted SCF calculation will be
 performed using DIIS
 SCF converges when DIIS error is below 1.0e-08
 ---------------------------------------
  Cycle       Energy         DIIS error
 ---------------------------------------
    1  -20136.4153069880      5.67e-04  
    2  -20136.4183185958      2.67e-04  
    3  -20136.4161503422      4.04e-04  
    4  -20136.4199180903      3.87e-05  
    5  -20136.4199469101      1.37e-05  
    6  -20136.4199504834      2.76e-06  
    7  -20136.4199506365      7.96e-07  
    8  -20136.4199506469      2.81e-07  
    9  -20136.4199506488      7.41e-08  
   10  -20136.4199506494      3.09e-08  
   11  -20136.4199506497      3.26e-09  Convergence criterion met
 ---------------------------------------
 SCF time:   CPU 216.87s  wall 57.00s 
 SCF   energy in the final basis set =   -20136.4199506497
 Total energy in the final basis set =   -20136.4199506497

 --------------------------------------------------------------

                    Orbital Energies (a.u.)
 --------------------------------------------------------------

 Alpha MOs
 -- Occupied --
*****************-482.8568-482.8568-176.3216-176.3216-165.7255-165.7255
********-165.7233-165.7231-165.7231-101.5822-101.5822 -62.5096 -62.5096
-56.3304 -56.3304 -56.3263 -56.3263 -56.3258 -56.3258 -35.8180 -35.8180
-31.3116 -31.3116 -31.3052 -31.3052 -31.3047 -31.3047 -22.9620 -22.9620
-22.9606 -22.9606 -22.9602 -22.9602 -22.9557 -22.9557 -22.9557 -22.9557
-10.2888 -10.2888 -10.2828 -10.2827 -10.2747 -10.2747  -9.4973  -9.4973
 -8.7185  -8.7185  -7.2622  -7.2622  -7.2521  -7.2521  -7.2511  -7.2511
 -6.5508  -6.5508  -6.5370  -6.5370  -6.5359  -6.5359  -6.3673  -6.3673
 -4.7804  -4.7804  -4.7649  -4.7649  -4.7638  -4.7638  -2.6615  -2.6615
 -2.6579  -2.6579  -2.6571  -2.6571  -2.6460  -2.6460  -2.6459  -2.6459
 -2.0460  -2.0460  -2.0414  -2.0414  -2.0407  -2.0407  -2.0272  -2.0272
 -2.0271  -2.0271  -0.9564  -0.9196  -0.8653  -0.8617  -0.8165  -0.7824
 -0.7409  -0.7097  -0.6582  -0.6281  -0.6104  -0.5538  -0.5133  -0.4850
 -0.4649  -0.4522  -0.4196  -0.4161  -0.4084  -0.3894  -0.3755  -0.3582
 -0.3571  -0.3544  -0.3266  -0.3222  -0.3123  -0.3097  -0.2917  -0.2791
 -0.2683  -0.2631  -0.2606
 -- Virtual --
 -0.1043  -0.0738  -0.0695  -0.0670  -0.0348  -0.0162  -0.0008   0.0032
  0.0193   0.0246   0.0311   0.0434   0.0465   0.0540   0.0577   0.0643
  0.0652   0.0694   0.0796   0.0814   0.0839   0.0848   0.0952   0.0994
  0.1053   0.1109   0.1129   0.1296   0.1381   0.1390   0.1407   0.1499
  0.1556   0.1557   0.1690   0.1707   0.1817   0.1881   0.1887   0.1928
  0.2043   0.2059   0.2105   0.2199   0.2212   0.2278   0.2422   0.2501
  0.2526   0.2527   0.2623   0.2767   0.2860   0.2861   0.2968   0.3144
  0.3494   0.3781   0.3828   0.3836   0.3864   0.4018   0.4077   0.4105
  0.4218   0.4297   0.4321   0.4325   0.4340   0.4402   0.4582   0.4614
  0.4687   0.4738   0.4784   0.4973   0.5022   0.5091   0.5096   0.5172
  0.5290   0.5341   0.5346   0.5383   0.5419   0.5515   0.5582   0.5672
  0.5790   0.5957   0.6002   0.6031   0.6240   0.6280   0.6725   0.6865
  0.6962   0.7120   0.7176   0.7270   0.7485   0.7607   0.7640   0.7785
  0.8141   0.8147   0.8204   0.8265   0.8327   0.8400   0.8452   0.8505
  0.8733   0.8750   0.9104   0.9221   0.9249   0.9402   0.9403   0.9497
  0.9563   1.0204   1.0291   1.0394   1.0785   1.1142   1.1255   1.1654
  1.2056   1.2109   1.2130   1.2161   1.2306   1.2674   1.2760   1.3382
  1.3546   1.3686   1.4005   1.4203   1.4400   1.4448   1.4594   1.4696
  1.4774   1.5634   1.5779   1.6241   1.7173   1.7321   1.7407   1.7699
  1.8115   1.8182   1.8351   1.8458   1.9034   1.9994   2.0026   2.0242
  2.0700   2.1158   2.1361   2.1592   2.2229   2.2239   2.2243   2.2446
  2.2491   2.2582   2.2626   2.3079   2.3444   2.3940   2.4511   2.4886
  2.5446   2.5706   2.5772   2.7086   2.7221   2.7795   2.8171   2.8297
  2.9337   2.9961   3.0338   3.0502   3.0842   3.1317   3.2011   3.3749
  3.4359   3.6202   3.7905   3.8547   3.9482   3.9617   3.9866   3.9891
  3.9904   4.0091   4.0112   4.0281   4.0442   4.0684   4.0741   4.0937
  4.1213   4.1490   4.2319   4.2487   4.2712   4.2845   4.4004   4.4017
  4.4590   4.5390   4.7842   6.0133   6.0299   6.1025   6.1145   6.1432
  6.1523   6.7103   6.7817   7.5446   7.5612   7.6631   7.6643   7.7329
  7.7425   9.7493   9.7856  23.1825  23.7472  23.7605  23.8967  23.9075
 23.9774  25.8062  25.8313  26.1535  26.1853  26.5935  26.6407  27.8830
 27.9361  28.3493  28.3622  28.4109  28.4168  28.4225  28.4294  28.5224
 28.5274  28.5448  28.5483  28.5548  28.5593  28.6086  28.6195  28.7137
 28.7301  47.9697  48.0298 127.8884 127.8982 127.9412 127.9488 127.9669
127.9681 151.6748 151.7173 215.7393 215.7812 289.7413 289.7578 289.8603
289.8605 289.9580 289.96661020.77841020.85391901.83841901.8829
 --------------------------------------------------------------

          Ground-State Mulliken Net Atomic Charges

     Atom                 Charge (a.u.)
  ----------------------------------------
      1 C                     0.043533
      2 C                    -0.597574
      3 C                     0.103555
      4 C                     0.043533
      5 C                    -0.597574
      6 C                     0.103555
      7 Cl                    0.576840
      8 Br                   -0.239089
      9 I                     0.112736
     10 Cl                    0.576840
     11 Br                   -0.239089
     12 I                     0.112736
  ----------------------------------------
  Sum of atomic charges =     0.000000

 -----------------------------------------------------------------
                    Cartesian Multipole Moments
 -----------------------------------------------------------------
    Charge (ESU x 10^10)
                -0.0000
    Dipole Moment (Debye)
         X      -0.0000      Y       0.0000      Z       0.0000
       Tot       0.0000
    Quadrupole Moments (Debye-Ang)
        XX    -150.0164     XY       0.0000     YY    -154.0638
        XZ      -1.0578     YZ       0.0000     ZZ    -143.8465
    Octopole Moments (Debye-Ang^2)
       XXX    -543.6407    XXY       0.0000    XYY    -186.1026
       YYY       0.0000    XXZ    -107.1794    XYZ       0.0000
       YYZ    -107.4464    XZZ    -175.2360    YZZ      -0.0000
       ZZZ    -300.9621
    Hexadecapole Moments (Debye-Ang^3)
      XXXX   -4465.5100   XXXY       0.0000   XXYY    -827.9410
      XYYY       0.0000   YYYY    -195.9164   XXXZ    -263.7182
      XXYZ       0.0000   XYYZ     -73.8616   YYYZ       0.0000
      XXZZ   -1734.3533   XYZZ       0.0000   YYZZ   -1062.0156
      XZZZ    -201.0721   YZZZ      -0.0000   ZZZZ   -5555.8074
 -----------------------------------------------------------------
 Calculating analytic gradient of the SCF energy
 Gradient of SCF Energy
            1           2           3           4           5           6
    1  -0.0037140  -0.0031228   0.0011020   0.0037140   0.0031228  -0.0011020
    2  -0.0000000  -0.0000000  -0.0000000  -0.0000000  -0.0000000   0.0000000
    3   0.0010887  -0.0032466   0.0023159  -0.0010887   0.0032466  -0.0023159
            7           8           9          10          11          12
    1   0.0007239  -0.0028200   0.0026160  -0.0007239   0.0028200  -0.0026160
    2   0.0000000   0.0000000   0.0000000  -0.0000000  -0.0000000  -0.0000000
    3   0.0038395  -0.0043006   0.0046967  -0.0038395   0.0043006  -0.0046967
 Max gradient component =       4.697E-03
 RMS gradient           =       2.500E-03
 Gradient time:  CPU 86.54 s  wall 21.75 s
 Geometry Optimization Parameters
   NAtoms,    NIC,     NZ,  NCons,   NDum,   NFix, NCnnct, MaxDiis
       12      78      12       0       0       0       0       0

 Cartesian Hessian Update
 Hessian updated using BFGS update


** GEOMETRY OPTIMIZATION IN DELOCALIZED INTERNAL COORDINATES **
   Searching for a Minimum

   Optimization Cycle:   2

                       Coordinates (Angstroms)
     ATOM                X               Y               Z
      1  C        -0.0021748284    0.0000000000   -0.0035966044
      2  C        -0.0057748740    0.0000000000    1.4004724840
      3  C         1.2075415507    0.0000000000    2.1168275578
      4  C         2.4180912697    0.0000000000    1.3984266020
      5  C         2.4216913165    0.0000000000   -0.0056424839
      6  C         1.2083748890    0.0000000000   -0.7219975579
      7  Cl       -1.5217311740    0.0000000000   -0.8420329988
      8  Br       -1.6910323597    0.0000000000    2.2860771270
      9  I         1.2494452315    0.0000000000    4.2582506404
     10  Cl        3.9376476168    0.0000000000    2.2368629936
     11  Br        4.1069488003    0.0000000000   -0.8912471207
     12  I         1.1664711292    0.0000000000   -2.8634206390
   Point Group: c1    Number of degrees of freedom:    30


   Energy is -20136.419950650

 Hessian updated using BFGS update

  7 Hessian modes will be used to form the next step
  Hessian Eigenvalues:
     0.125279    0.199124    0.249082    0.320442    0.351229    0.451846
     0.545417

 Minimum search - taking simple RFO step
 Searching for Lamda that Minimizes Along All modes
 Value Taken    Lamda =  -0.00186380
 Step Taken.  Stepsize is  0.066014

                             Maximum     Tolerance    Cnvgd?
         Gradient           0.019439      0.000300      NO
         Displacement       0.044575      0.001200      NO
         Energy change     -0.002038      0.000001      NO


 New Cartesian Coordinates Obtained by Inverse Iteration

 Displacement from previous Coordinates is:  0.171416
 ----------------------------------------------------------------
             Standard Nuclear Orientation (Angstroms)
    I     Atom           X                Y                Z
 ----------------------------------------------------------------
    1      C      -0.0043079336     0.0000000000    -0.0050536008
    2      C      -0.0045082988     0.0000000000     1.4019232317
    3      C       1.2072510576     0.0000000000     2.1111239243
    4      C       2.4202243765     0.0000000000     1.3998835959
    5      C       2.4204247443     0.0000000000    -0.0070932332
    6      C       1.2086653835     0.0000000000    -0.7162939255
    7      Cl     -1.5160129271     0.0000000000    -0.8655593954
    8      Br     -1.6667437690     0.0000000000     2.3306218587
    9      I       1.2221416326     0.0000000000     4.2453946780
   10      Cl      3.9319293621     0.0000000000     2.2603894057
   11      Br      4.0826602031     0.0000000000    -0.9357918757
   12      I       1.1937747364     0.0000000000    -2.8505646636
 ----------------------------------------------------------------
 Nuclear Repulsion Energy =        3374.89449004 hartrees
 There are      123 alpha and      123 beta electrons
 Applying Cartesian multipole field
    Component          Value
    ---------          -----
     (2,0,0)        1.00000E-11
     (0,2,0)        2.00000E-11
     (0,0,2)       -3.00000E-11
 Nucleus-field energy     =    -0.0000001448 hartrees
 Requested basis set is 6-311++G(d,p)
 There are 148 shells and 412 basis functions
 A cutoff of  1.0D-11 yielded   6744 shell pairs
 There are     58614 function pairs (     64999 Cartesian)
 Smallest overlap matrix eigenvalue = 4.41E-07

 Q-Chem warning in module stvman/mkSTV.C, line 318:

 Overlap eigenvalue is smaller than square root of threshold
 Use THRESH >= 12 to get rid of this warning

 Linear dependence detected in AO basis
 Tighter screening thresholds may be required for diffuse basis sets
 Use S2THRESH > 14 and THRESH = 14 in case of SCF convergence issues
 Number of orthogonalized atomic orbitals = 411
 Maximum deviation from orthogonality = 2.310E-10
 Guess MOs from SCF MO coefficient file

 -----------------------------------------------------------------------
  General SCF calculation program by
  Eric Jon Sundstrom, Paul Horn, Yuezhi Mao, Dmitri Zuev, Alec White,
  David Stuck, Shaama M.S., Shane Yost, Joonho Lee, David Small,
  Daniel Levine, Susi Lehtola, Hugh Burton, Evgeny Epifanovsky,
  Bang C. Huynh
 -----------------------------------------------------------------------
 Exchange:     0.2000 Hartree-Fock + 0.0800 Slater + 0.7200 B88
 Correlation:  0.1900 VWN1RPA + 0.8100 LYP
 Using SG-1 standard quadrature grid
 Size of previous SCF MO coefficient file: 339486 (expected); 338660 (actual). 

 Q-Chem warning in module libgscf/gen_scfman/rhf.C, line 618:

 Inconsistent size for SCF MO coefficient file.  Please check basis and PURECART setting.

 using 4 threads for integral computing
 -------------------------------------------------------
 OpenMP Integral computing Module                
 Release: version 2.0, May 2017, Q-Chem Inc. Pleasanton 
 -------------------------------------------------------
 A restricted SCF calculation will be
 performed using DIIS
 SCF converges when DIIS error is below 1.0e-08
 ---------------------------------------
  Cycle       Energy         DIIS error
 ---------------------------------------
    1  -20136.4197467651      2.32e-04  
    2  -20136.4207004764      6.19e-05  
    3  -20136.4206118972      8.96e-05  
    4  -20136.4207782934      1.67e-05  
    5  -20136.4207839581      7.30e-06  
    6  -20136.4207851155      1.60e-06  
    7  -20136.4207851682      3.53e-07  
    8  -20136.4207851715      1.22e-07  
    9  -20136.4207851700      4.12e-08  
   10  -20136.4207851709      1.01e-08  
   11  -20136.4207851690      2.43e-09  Convergence criterion met
 ---------------------------------------
 SCF time:   CPU 212.00s  wall 56.00s 
 SCF   energy in the final basis set =   -20136.4207851690
 Total energy in the final basis set =   -20136.4207851690

 --------------------------------------------------------------

                    Orbital Energies (a.u.)
 --------------------------------------------------------------

 Alpha MOs
 -- Occupied --
*****************-482.8571-482.8571-176.3211-176.3211-165.7250-165.7250
********-165.7227-165.7225-165.7225-101.5826-101.5826 -62.5100 -62.5100
-56.3308 -56.3308 -56.3266 -56.3266 -56.3262 -56.3262 -35.8175 -35.8175
-31.3111 -31.3111 -31.3047 -31.3047 -31.3042 -31.3042 -22.9615 -22.9615
-22.9601 -22.9601 -22.9597 -22.9597 -22.9552 -22.9552 -22.9552 -22.9552
-10.2895 -10.2895 -10.2828 -10.2828 -10.2736 -10.2735  -9.4975  -9.4975
 -8.7189  -8.7189  -7.2625  -7.2625  -7.2524  -7.2524  -7.2514  -7.2514
 -6.5511  -6.5511  -6.5373  -6.5373  -6.5363  -6.5363  -6.3669  -6.3669
 -4.7800  -4.7800  -4.7645  -4.7645  -4.7634  -4.7634  -2.6618  -2.6618
 -2.6582  -2.6582  -2.6574  -2.6574  -2.6464  -2.6463  -2.6463  -2.6463
 -2.0456  -2.0456  -2.0410  -2.0410  -2.0403  -2.0403  -2.0269  -2.0269
 -2.0267  -2.0267  -0.9560  -0.9178  -0.8660  -0.8636  -0.8164  -0.7830
 -0.7413  -0.7108  -0.6584  -0.6298  -0.6092  -0.5543  -0.5136  -0.4850
 -0.4651  -0.4525  -0.4201  -0.4163  -0.4073  -0.3882  -0.3770  -0.3569
 -0.3558  -0.3550  -0.3302  -0.3219  -0.3137  -0.3124  -0.2919  -0.2768
 -0.2683  -0.2618  -0.2607
 -- Virtual --
 -0.1040  -0.0726  -0.0680  -0.0679  -0.0348  -0.0149  -0.0002   0.0021
  0.0163   0.0244   0.0307   0.0433   0.0464   0.0540   0.0569   0.0644
  0.0652   0.0689   0.0763   0.0811   0.0838   0.0847   0.0914   0.0984
  0.0998   0.1081   0.1097   0.1295   0.1381   0.1381   0.1399   0.1500
  0.1553   0.1578   0.1673   0.1712   0.1825   0.1885   0.1925   0.1935
  0.2006   0.2037   0.2061   0.2101   0.2198   0.2263   0.2340   0.2497
  0.2513   0.2535   0.2623   0.2686   0.2783   0.2868   0.2872   0.2980
  0.3492   0.3622   0.3781   0.3805   0.3829   0.3845   0.3999   0.4080
  0.4108   0.4209   0.4282   0.4329   0.4342   0.4378   0.4412   0.4563
  0.4627   0.4693   0.4740   0.4806   0.5037   0.5041   0.5092   0.5097
  0.5162   0.5287   0.5337   0.5386   0.5390   0.5517   0.5575   0.5680
  0.5744   0.5948   0.6031   0.6058   0.6162   0.6282   0.6291   0.6746
  0.6842   0.7027   0.7150   0.7171   0.7260   0.7462   0.7634   0.7694
  0.7827   0.8147   0.8232   0.8256   0.8257   0.8328   0.8406   0.8510
  0.8544   0.8699   0.8813   0.9159   0.9217   0.9224   0.9396   0.9402
  0.9485   0.9592   1.0233   1.0288   1.0400   1.0797   1.1105   1.1260
  1.1617   1.2057   1.2119   1.2146   1.2214   1.2299   1.2641   1.2739
  1.3407   1.3558   1.3702   1.4111   1.4193   1.4412   1.4617   1.4724
  1.4783   1.4955   1.5662   1.5797   1.6185   1.7181   1.7318   1.7445
  1.7670   1.8116   1.8191   1.8393   1.8432   1.9037   2.0022   2.0037
  2.0238   2.0848   2.1174   2.1525   2.1560   2.2240   2.2282   2.2464
  2.2474   2.2487   2.2579   2.2676   2.3088   2.3470   2.3915   2.4508
  2.4993   2.5431   2.5711   2.5774   2.7080   2.7228   2.7821   2.8165
  2.8303   2.9320   2.9956   3.0348   3.0524   3.0833   3.1344   3.1998
  3.3745   3.4421   3.6212   3.7953   3.8518   3.9477   3.9618   3.9846
  3.9870   3.9910   4.0090   4.0120   4.0311   4.0484   4.0683   4.0712
  4.0944   4.1210   4.1506   4.2315   4.2575   4.2729   4.2869   4.3995
  4.4010   4.4666   4.5419   4.7883   6.0141   6.0311   6.1160   6.1410
  6.1482   6.1564   6.7112   6.7811   7.5442   7.5611   7.6619   7.7110
  7.7370   7.7426   9.7484   9.7837  23.1808  23.7527  23.7590  23.8958
 23.9178  23.9833  25.8045  25.8295  26.1428  26.2579  26.5959  26.6404
 27.8891  27.9389  28.3501  28.3634  28.4138  28.4221  28.4304  28.4524
 28.5230  28.5278  28.5455  28.5491  28.5558  28.5597  28.6102  28.6210
 28.7143  28.7315  47.9691  48.0290 127.8892 127.8993 127.9499 127.9660
127.9694 127.9706 151.6801 151.7199 215.7385 215.7791 289.7410 289.7576
289.8597 289.9108 289.9603 289.96671020.77761020.85291901.84401901.8856
 --------------------------------------------------------------

          Ground-State Mulliken Net Atomic Charges

     Atom                 Charge (a.u.)
  ----------------------------------------
      1 C                     0.467046
      2 C                    -0.659145
      3 C                    -0.239230
      4 C                     0.467046
      5 C                    -0.659145
      6 C                    -0.239230
      7 Cl                    0.553899
      8 Br                   -0.240794
      9 I                     0.118225
     10 Cl                    0.553899
     11 Br                   -0.240794
     12 I                     0.118225
  ----------------------------------------
  Sum of atomic charges =     0.000000

 -----------------------------------------------------------------
                    Cartesian Multipole Moments
 -----------------------------------------------------------------
    Charge (ESU x 10^10)
                -0.0000
    Dipole Moment (Debye)
         X      -0.0000      Y      -0.0000      Z       0.0000
       Tot       0.0000
    Quadrupole Moments (Debye-Ang)
        XX    -150.3981     XY      -0.0000     YY    -154.0321
        XZ      -1.5924     YZ       0.0000     ZZ    -143.6435
    Octopole Moments (Debye-Ang^2)
       XXX    -545.0238    XXY      -0.0000    XYY    -186.0643
       YYY      -0.0000    XXZ    -108.7370    XYZ       0.0000
       YYZ    -107.4243    XZZ    -175.7365    YZZ      -0.0000
       ZZZ    -300.5374
    Hexadecapole Moments (Debye-Ang^3)
      XXXX   -4450.2154   XXXY      -0.0000   XXYY    -821.9855
      XYYY      -0.0000   YYYY    -195.8334   XXXZ    -246.6911
      XXYZ       0.0000   XYYZ     -66.6723   YYYZ       0.0000
      XXZZ   -1725.0469   XYZZ       0.0000   YYZZ   -1063.5473
      XZZZ    -192.1460   YZZZ       0.0000   ZZZZ   -5570.7706
 -----------------------------------------------------------------
 Calculating analytic gradient of the SCF energy
 Gradient of SCF Energy
            1           2           3           4           5           6
    1  -0.0017553  -0.0000615  -0.0004578   0.0017553   0.0000615   0.0004578
    2  -0.0000000   0.0000000  -0.0000000   0.0000000  -0.0000000   0.0000000
    3  -0.0007789   0.0004171   0.0006170   0.0007789  -0.0004171  -0.0006170
            7           8           9          10          11          12
    1   0.0003195  -0.0001716  -0.0004098  -0.0003195   0.0001716   0.0004098
    2   0.0000000  -0.0000000   0.0000000   0.0000000  -0.0000000  -0.0000000
    3  -0.0006872   0.0015721   0.0017938   0.0006872  -0.0015721  -0.0017938
 Max gradient component =       1.794E-03
 RMS gradient           =       7.788E-04
 Gradient time:  CPU 86.82 s  wall 21.81 s
 Geometry Optimization Parameters
   NAtoms,    NIC,     NZ,  NCons,   NDum,   NFix, NCnnct, MaxDiis
       12      78      12       0       0       0       0       0

 Cartesian Hessian Update
 Hessian updated using BFGS update


** GEOMETRY OPTIMIZATION IN DELOCALIZED INTERNAL COORDINATES **
   Searching for a Minimum

   Optimization Cycle:   3

                       Coordinates (Angstroms)
     ATOM                X               Y               Z
      1  C        -0.0043079336    0.0000000000   -0.0050536008
      2  C        -0.0045082988    0.0000000000    1.4019232317
      3  C         1.2072510576    0.0000000000    2.1111239243
      4  C         2.4202243765    0.0000000000    1.3998835959
      5  C         2.4204247443    0.0000000000   -0.0070932332
      6  C         1.2086653835    0.0000000000   -0.7162939255
      7  Cl       -1.5160129271    0.0000000000   -0.8655593954
      8  Br       -1.6667437690    0.0000000000    2.3306218587
      9  I         1.2221416326    0.0000000000    4.2453946780
     10  Cl        3.9319293621    0.0000000000    2.2603894057
     11  Br        4.0826602031    0.0000000000   -0.9357918757
     12  I         1.1937747364    0.0000000000   -2.8505646636
   Point Group: c1    Number of degrees of freedom:    30


   Energy is -20136.420785169

 Hessian updated using BFGS update

  9 Hessian modes will be used to form the next step
  Hessian Eigenvalues:
     0.120612    0.199833    0.248935    0.249966    0.320671    0.399909
     0.449381    0.464880    0.574914

 Minimum search - taking simple RFO step
 Searching for Lamda that Minimizes Along All modes
 Value Taken    Lamda =  -0.00019999
 Step Taken.  Stepsize is  0.030771

                             Maximum     Tolerance    Cnvgd?
         Gradient           0.005073      0.000300      NO
         Displacement       0.018867      0.001200      NO
         Energy change     -0.000835      0.000001      NO


 New Cartesian Coordinates Obtained by Inverse Iteration

 Displacement from previous Coordinates is:  0.050766
 ----------------------------------------------------------------
             Standard Nuclear Orientation (Angstroms)
    I     Atom           X                Y                Z
 ----------------------------------------------------------------
    1      C      -0.0024710911     0.0000000000    -0.0032841499
    2      C      -0.0037052201     0.0000000000     1.4006587293
    3      C       1.2073150558     0.0000000000     2.1079539514
    4      C       2.4183875255     0.0000000000     1.3981141489
    5      C       2.4196216486     0.0000000000    -0.0058287310
    6      C       1.2086013712     0.0000000000    -0.7131239530
    7      Cl     -1.5163460594     0.0000000000    -0.8593066312
    8      Br     -1.6685451028     0.0000000000     2.3194930674
    9      I       1.2269980731     0.0000000000     4.2330594455
   10      Cl      3.9322624869     0.0000000000     2.2541366439
   11      Br      4.0844615194     0.0000000000    -0.9246630824
   12      I       1.1889183604     0.0000000000    -2.8382294388
 ----------------------------------------------------------------
 Nuclear Repulsion Energy =        3381.30376163 hartrees
 There are      123 alpha and      123 beta electrons
 Applying Cartesian multipole field
    Component          Value
    ---------          -----
     (2,0,0)        1.00000E-11
     (0,2,0)        2.00000E-11
     (0,0,2)       -3.00000E-11
 Nucleus-field energy     =    -0.0000001434 hartrees
 Requested basis set is 6-311++G(d,p)
 There are 148 shells and 412 basis functions
 A cutoff of  1.0D-11 yielded   6752 shell pairs
 There are     58638 function pairs (     65025 Cartesian)
 Smallest overlap matrix eigenvalue = 4.33E-07

 Q-Chem warning in module stvman/mkSTV.C, line 318:

 Overlap eigenvalue is smaller than square root of threshold
 Use THRESH >= 12 to get rid of this warning

 Linear dependence detected in AO basis
 Tighter screening thresholds may be required for diffuse basis sets
 Use S2THRESH > 14 and THRESH = 14 in case of SCF convergence issues
 Number of orthogonalized atomic orbitals = 411
 Maximum deviation from orthogonality = 1.671E-10
 Guess MOs from SCF MO coefficient file

 -----------------------------------------------------------------------
  General SCF calculation program by
  Eric Jon Sundstrom, Paul Horn, Yuezhi Mao, Dmitri Zuev, Alec White,
  David Stuck, Shaama M.S., Shane Yost, Joonho Lee, David Small,
  Daniel Levine, Susi Lehtola, Hugh Burton, Evgeny Epifanovsky,
  Bang C. Huynh
 -----------------------------------------------------------------------
 Exchange:     0.2000 Hartree-Fock + 0.0800 Slater + 0.7200 B88
 Correlation:  0.1900 VWN1RPA + 0.8100 LYP
 Using SG-1 standard quadrature grid
 using 4 threads for integral computing
 -------------------------------------------------------
 OpenMP Integral computing Module                
 Release: version 2.0, May 2017, Q-Chem Inc. Pleasanton 
 -------------------------------------------------------
 A restricted SCF calculation will be
 performed using DIIS
 SCF converges when DIIS error is below 1.0e-08
 ---------------------------------------
  Cycle       Energy         DIIS error
 ---------------------------------------
    1  -20136.4207658738      9.27e-05  
    2  -20136.4208284871      3.95e-05  
    3  -20136.4207665568      6.44e-05  
    4  -20136.4208646654      4.35e-06  
    5  -20136.4208650164      1.62e-06  
    6  -20136.4208650604      4.60e-07  
    7  -20136.4208650646      1.46e-07  
    8  -20136.4208650654      3.33e-08  
    9  -20136.4208650651      4.58e-09  Convergence criterion met
 ---------------------------------------
 SCF time:   CPU 178.98s  wall 48.00s 
 SCF   energy in the final basis set =   -20136.4208650651
 Total energy in the final basis set =   -20136.4208650651

 --------------------------------------------------------------

                    Orbital Energies (a.u.)
 --------------------------------------------------------------

 Alpha MOs
 -- Occupied --
*****************-482.8570-482.8570-176.3209-176.3209-165.7248-165.7248
********-165.7225-165.7223-165.7223-101.5824-101.5824 -62.5099 -62.5099
-56.3307 -56.3307 -56.3265 -56.3265 -56.3261 -56.3261 -35.8173 -35.8173
-31.3109 -31.3109 -31.3045 -31.3045 -31.3040 -31.3040 -22.9613 -22.9613
-22.9598 -22.9598 -22.9595 -22.9595 -22.9550 -22.9550 -22.9550 -22.9550
-10.2886 -10.2886 -10.2820 -10.2820 -10.2727 -10.2727  -9.4973  -9.4973
 -8.7188  -8.7188  -7.2623  -7.2623  -7.2522  -7.2522  -7.2512  -7.2512
 -6.5511  -6.5511  -6.5373  -6.5373  -6.5362  -6.5362  -6.3667  -6.3667
 -4.7798  -4.7798  -4.7644  -4.7644  -4.7633  -4.7633  -2.6618  -2.6618
 -2.6582  -2.6582  -2.6574  -2.6573  -2.6463  -2.6463  -2.6462  -2.6462
 -2.0455  -2.0455  -2.0409  -2.0409  -2.0401  -2.0401  -2.0268  -2.0268
 -2.0266  -2.0266  -0.9571  -0.9184  -0.8662  -0.8642  -0.8170  -0.7837
 -0.7417  -0.7121  -0.6585  -0.6301  -0.6092  -0.5552  -0.5138  -0.4848
 -0.4660  -0.4529  -0.4203  -0.4168  -0.4077  -0.3889  -0.3775  -0.3572
 -0.3563  -0.3550  -0.3298  -0.3222  -0.3129  -0.3128  -0.2919  -0.2770
 -0.2684  -0.2615  -0.2603
 -- Virtual --
 -0.1027  -0.0723  -0.0674  -0.0658  -0.0342  -0.0144   0.0002   0.0026
  0.0168   0.0245   0.0308   0.0432   0.0465   0.0541   0.0571   0.0650
  0.0651   0.0691   0.0765   0.0811   0.0840   0.0846   0.0918   0.0984
  0.0997   0.1082   0.1102   0.1296   0.1382   0.1383   0.1401   0.1499
  0.1553   0.1579   0.1681   0.1709   0.1828   0.1891   0.1916   0.1939
  0.2009   0.2036   0.2061   0.2103   0.2207   0.2275   0.2334   0.2496
  0.2516   0.2542   0.2625   0.2687   0.2785   0.2873   0.2881   0.2990
  0.3490   0.3633   0.3781   0.3807   0.3834   0.3852   0.4015   0.4085
  0.4121   0.4213   0.4293   0.4330   0.4339   0.4381   0.4410   0.4574
  0.4638   0.4689   0.4744   0.4808   0.5042   0.5052   0.5096   0.5102
  0.5161   0.5301   0.5339   0.5386   0.5387   0.5520   0.5574   0.5695
  0.5746   0.5955   0.6030   0.6072   0.6182   0.6285   0.6307   0.6763
  0.6857   0.7041   0.7161   0.7176   0.7265   0.7479   0.7653   0.7702
  0.7838   0.8149   0.8234   0.8246   0.8259   0.8330   0.8406   0.8511
  0.8561   0.8718   0.8812   0.9155   0.9231   0.9241   0.9399   0.9407
  0.9483   0.9611   1.0251   1.0298   1.0406   1.0813   1.1120   1.1269
  1.1644   1.2066   1.2123   1.2155   1.2215   1.2309   1.2655   1.2743
  1.3431   1.3567   1.3711   1.4104   1.4190   1.4423   1.4646   1.4735
  1.4817   1.4980   1.5662   1.5803   1.6210   1.7192   1.7334   1.7463
  1.7693   1.8139   1.8209   1.8413   1.8449   1.9056   2.0025   2.0065
  2.0244   2.0867   2.1183   2.1553   2.1583   2.2264   2.2299   2.2487
  2.2489   2.2501   2.2583   2.2696   2.3105   2.3512   2.3926   2.4528
  2.5007   2.5443   2.5720   2.5783   2.7085   2.7235   2.7851   2.8171
  2.8312   2.9342   2.9975   3.0373   3.0580   3.0851   3.1372   3.2034
  3.3782   3.4440   3.6266   3.7974   3.8552   3.9479   3.9622   3.9858
  3.9871   3.9912   4.0100   4.0129   4.0320   4.0486   4.0691   4.0724
  4.0953   4.1221   4.1529   4.2335   4.2587   4.2733   4.2881   4.3999
  4.4014   4.4706   4.5462   4.7933   6.0147   6.0318   6.1173   6.1428
  6.1506   6.1596   6.7124   6.7824   7.5444   7.5614   7.6626   7.7117
  7.7383   7.7442   9.7492   9.7844  23.1807  23.7587  23.7647  23.9056
 23.9249  23.9928  25.8051  25.8302  26.1463  26.2599  26.5989  26.6437
 27.8916  27.9418  28.3508  28.3640  28.4155  28.4239  28.4316  28.4534
 28.5232  28.5281  28.5459  28.5499  28.5565  28.5604  28.6111  28.6222
 28.7157  28.7329  47.9702  48.0301 127.8898 127.8999 127.9509 127.9669
127.9709 127.9721 151.6824 151.7224 215.7393 215.7799 289.7412 289.7580
289.8604 289.9114 289.9618 289.96831020.77901020.85431901.84641901.8883
 --------------------------------------------------------------

          Ground-State Mulliken Net Atomic Charges

     Atom                 Charge (a.u.)
  ----------------------------------------
      1 C                     0.463364
      2 C                    -0.654940
      3 C                    -0.238615
      4 C                     0.463364
      5 C                    -0.654940
      6 C                    -0.238615
      7 Cl                    0.553638
      8 Br                   -0.241110
      9 I                     0.117662
     10 Cl                    0.553638
     11 Br                   -0.241110
     12 I                     0.117662
  ----------------------------------------
  Sum of atomic charges =     0.000000

 -----------------------------------------------------------------
                    Cartesian Multipole Moments
 -----------------------------------------------------------------
    Charge (ESU x 10^10)
                -0.0000
    Dipole Moment (Debye)
         X      -0.0000      Y       0.0000      Z       0.0000
       Tot       0.0000
    Quadrupole Moments (Debye-Ang)
        XX    -150.2910     XY      -0.0000     YY    -153.9636
        XZ      -1.5157     YZ      -0.0000     ZZ    -143.8298
    Octopole Moments (Debye-Ang^2)
       XXX    -544.6357    XXY      -0.0000    XYY    -185.9816
       YYY       0.0000    XXZ    -108.4770    XYZ      -0.0000
       YYZ    -107.3765    XZZ    -175.8545    YZZ       0.0000
       ZZZ    -300.9271
    Hexadecapole Moments (Debye-Ang^3)
      XXXX   -4448.0890   XXXY      -0.0000   XXYY    -822.1135
      XYYY      -0.0000   YYYY    -195.6682   XXXZ    -250.6048
      XXYZ       0.0000   XYYZ     -68.2233   YYYZ      -0.0000
      XXZZ   -1719.8096   XYZZ       0.0000   YYZZ   -1056.3163
      XZZZ    -194.9819   YZZZ      -0.0000   ZZZZ   -5537.1742
 -----------------------------------------------------------------
 Calculating analytic gradient of the SCF energy
 Gradient of SCF Energy
            1           2           3           4           5           6
    1  -0.0003231   0.0003769  -0.0002510   0.0003231  -0.0003769   0.0002510
    2   0.0000000  -0.0000000  -0.0000000  -0.0000000   0.0000000  -0.0000000
    3  -0.0001671  -0.0000050  -0.0003693   0.0001671   0.0000050   0.0003693
            7           8           9          10          11          12
    1   0.0003622   0.0001898   0.0001622  -0.0003622  -0.0001898  -0.0001622
    2  -0.0000000  -0.0000000  -0.0000000  -0.0000000  -0.0000000   0.0000000
    3   0.0002444  -0.0001068  -0.0005872  -0.0002444   0.0001068   0.0005872
 Max gradient component =       5.872E-04
 RMS gradient           =       2.453E-04
 Gradient time:  CPU 87.22 s  wall 21.91 s
 Geometry Optimization Parameters
   NAtoms,    NIC,     NZ,  NCons,   NDum,   NFix, NCnnct, MaxDiis
       12      78      12       0       0       0       0       0

 Cartesian Hessian Update
 Hessian updated using BFGS update


** GEOMETRY OPTIMIZATION IN DELOCALIZED INTERNAL COORDINATES **
   Searching for a Minimum

   Optimization Cycle:   4

                       Coordinates (Angstroms)
     ATOM                X               Y               Z
      1  C        -0.0024710911    0.0000000000   -0.0032841499
      2  C        -0.0037052201    0.0000000000    1.4006587293
      3  C         1.2073150558    0.0000000000    2.1079539514
      4  C         2.4183875255    0.0000000000    1.3981141489
      5  C         2.4196216486    0.0000000000   -0.0058287310
      6  C         1.2086013712    0.0000000000   -0.7131239530
      7  Cl       -1.5163460594    0.0000000000   -0.8593066312
      8  Br       -1.6685451028    0.0000000000    2.3194930674
      9  I         1.2269980731    0.0000000000    4.2330594455
     10  Cl        3.9322624869    0.0000000000    2.2541366439
     11  Br        4.0844615194    0.0000000000   -0.9246630824
     12  I         1.1889183604    0.0000000000   -2.8382294388
   Point Group: c1    Number of degrees of freedom:    30


   Energy is -20136.420865065

 Hessian updated using BFGS update

 10 Hessian modes will be used to form the next step
  Hessian Eigenvalues:
     0.135015    0.201716    0.247337    0.249968    0.256888    0.320634
     0.395591    0.464511    0.489015    0.559176

 Minimum search - taking simple RFO step
 Searching for Lamda that Minimizes Along All modes
 Value Taken    Lamda =  -0.00001121
 Step Taken.  Stepsize is  0.006884

                             Maximum     Tolerance    Cnvgd?
         Gradient           0.001628      0.000300      NO
         Displacement       0.004560      0.001200      NO
         Energy change     -0.000080      0.000001      NO


 New Cartesian Coordinates Obtained by Inverse Iteration

 Displacement from previous Coordinates is:  0.010126
 ----------------------------------------------------------------
             Standard Nuclear Orientation (Angstroms)
    I     Atom           X                Y                Z
 ----------------------------------------------------------------
    1      C      -0.0024563000     0.0000000000    -0.0033517419
    2      C      -0.0038569714     0.0000000000     1.4011401695
    3      C       1.2073856991     0.0000000000     2.1090583462
    4      C       2.4183727291     0.0000000000     1.3981817437
    5      C       2.4197733938     0.0000000000    -0.0063101705
    6      C       1.2085307214     0.0000000000    -0.7142283491
    7      Cl     -1.5172293313     0.0000000000    -0.8591016006
    8      Br     -1.6690829809     0.0000000000     2.3202727736
    9      I       1.2259435670     0.0000000000     4.2362281008
   10      Cl      3.9331457636     0.0000000000     2.2539315983
   11      Br      4.0849994154     0.0000000000    -0.9254427520
   12      I       1.1899728618     0.0000000000    -2.8413981179
 ----------------------------------------------------------------
 Nuclear Repulsion Energy =        3379.51941121 hartrees
 There are      123 alpha and      123 beta electrons
 Applying Cartesian multipole field
    Component          Value
    ---------          -----
     (2,0,0)        1.00000E-11
     (0,2,0)        2.00000E-11
     (0,0,2)       -3.00000E-11
 Nucleus-field energy     =    -0.0000001437 hartrees
 Requested basis set is 6-311++G(d,p)
 There are 148 shells and 412 basis functions
 A cutoff of  1.0D-11 yielded   6752 shell pairs
 There are     58638 function pairs (     65025 Cartesian)
 Smallest overlap matrix eigenvalue = 4.35E-07

 Q-Chem warning in module stvman/mkSTV.C, line 318:

 Overlap eigenvalue is smaller than square root of threshold
 Use THRESH >= 12 to get rid of this warning

 Linear dependence detected in AO basis
 Tighter screening thresholds may be required for diffuse basis sets
 Use S2THRESH > 14 and THRESH = 14 in case of SCF convergence issues
 Number of orthogonalized atomic orbitals = 411
 Maximum deviation from orthogonality = 2.905E-10
 Guess MOs from SCF MO coefficient file

 -----------------------------------------------------------------------
  General SCF calculation program by
  Eric Jon Sundstrom, Paul Horn, Yuezhi Mao, Dmitri Zuev, Alec White,
  David Stuck, Shaama M.S., Shane Yost, Joonho Lee, David Small,
  Daniel Levine, Susi Lehtola, Hugh Burton, Evgeny Epifanovsky,
  Bang C. Huynh
 -----------------------------------------------------------------------
 Exchange:     0.2000 Hartree-Fock + 0.0800 Slater + 0.7200 B88
 Correlation:  0.1900 VWN1RPA + 0.8100 LYP
 Using SG-1 standard quadrature grid
 using 4 threads for integral computing
 -------------------------------------------------------
 OpenMP Integral computing Module                
 Release: version 2.0, May 2017, Q-Chem Inc. Pleasanton 
 -------------------------------------------------------
 A restricted SCF calculation will be
 performed using DIIS
 SCF converges when DIIS error is below 1.0e-08
 ---------------------------------------
  Cycle       Energy         DIIS error
 ---------------------------------------
    1  -20136.4208652434      2.89e-05  
    2  -20136.4208687146      9.25e-06  
    3  -20136.4208636551      1.73e-05  
    4  -20136.4208706632      9.73e-07  
    5  -20136.4208706805      3.60e-07  
    6  -20136.4208706826      8.05e-08  
    7  -20136.4208706829      2.23e-08  
    8  -20136.4208706821      5.75e-09  Convergence criterion met
 ---------------------------------------
 SCF time:   CPU 156.85s  wall 42.00s 
 SCF   energy in the final basis set =   -20136.4208706821
 Total energy in the final basis set =   -20136.4208706821

 --------------------------------------------------------------

                    Orbital Energies (a.u.)
 --------------------------------------------------------------

 Alpha MOs
 -- Occupied --
*****************-482.8571-482.8571-176.3210-176.3210-165.7249-165.7249
********-165.7226-165.7224-165.7224-101.5824-101.5824 -62.5099 -62.5099
-56.3307 -56.3307 -56.3266 -56.3266 -56.3261 -56.3261 -35.8174 -35.8174
-31.3110 -31.3110 -31.3046 -31.3046 -31.3041 -31.3041 -22.9614 -22.9614
-22.9599 -22.9599 -22.9596 -22.9596 -22.9551 -22.9551 -22.9551 -22.9551
-10.2888 -10.2888 -10.2822 -10.2822 -10.2730 -10.2729  -9.4973  -9.4973
 -8.7188  -8.7188  -7.2623  -7.2623  -7.2522  -7.2522  -7.2512  -7.2512
 -6.5511  -6.5511  -6.5373  -6.5373  -6.5362  -6.5362  -6.3668  -6.3668
 -4.7799  -4.7799  -4.7645  -4.7645  -4.7634  -4.7634  -2.6618  -2.6618
 -2.6582  -2.6582  -2.6574  -2.6574  -2.6463  -2.6463  -2.6462  -2.6462
 -2.0456  -2.0456  -2.0409  -2.0409  -2.0402  -2.0402  -2.0268  -2.0268
 -2.0267  -2.0267  -0.9569  -0.9181  -0.8660  -0.8640  -0.8169  -0.7836
 -0.7416  -0.7119  -0.6585  -0.6300  -0.6093  -0.5550  -0.5137  -0.4847
 -0.4658  -0.4528  -0.4202  -0.4168  -0.4076  -0.3888  -0.3774  -0.3572
 -0.3562  -0.3549  -0.3298  -0.3222  -0.3129  -0.3127  -0.2919  -0.2770
 -0.2684  -0.2617  -0.2604
 -- Virtual --
 -0.1031  -0.0724  -0.0675  -0.0663  -0.0344  -0.0146   0.0001   0.0024
  0.0167   0.0245   0.0308   0.0432   0.0465   0.0541   0.0570   0.0649
  0.0651   0.0691   0.0764   0.0811   0.0839   0.0846   0.0918   0.0984
  0.0997   0.1082   0.1102   0.1296   0.1382   0.1382   0.1401   0.1499
  0.1553   0.1578   0.1680   0.1710   0.1827   0.1889   0.1916   0.1938
  0.2009   0.2036   0.2061   0.2102   0.2205   0.2273   0.2334   0.2496
  0.2516   0.2540   0.2624   0.2687   0.2784   0.2872   0.2878   0.2988
  0.3491   0.3631   0.3781   0.3808   0.3834   0.3851   0.4013   0.4084
  0.4118   0.4213   0.4292   0.4329   0.4338   0.4380   0.4410   0.4574
  0.4634   0.4690   0.4743   0.4806   0.5040   0.5049   0.5096   0.5100
  0.5161   0.5297   0.5339   0.5387   0.5388   0.5519   0.5574   0.5691
  0.5744   0.5953   0.6030   0.6067   0.6177   0.6284   0.6302   0.6759
  0.6855   0.7038   0.7158   0.7175   0.7265   0.7476   0.7647   0.7699
  0.7835   0.8148   0.8234   0.8247   0.8259   0.8330   0.8405   0.8511
  0.8559   0.8717   0.8812   0.9155   0.9229   0.9239   0.9398   0.9406
  0.9483   0.9607   1.0245   1.0295   1.0404   1.0807   1.1119   1.1266
  1.1639   1.2063   1.2121   1.2152   1.2215   1.2305   1.2653   1.2741
  1.3425   1.3565   1.3708   1.4106   1.4191   1.4420   1.4640   1.4730
  1.4809   1.4974   1.5660   1.5800   1.6206   1.7190   1.7329   1.7457
  1.7690   1.8134   1.8205   1.8407   1.8447   1.9051   2.0024   2.0059
  2.0243   2.0861   2.1180   2.1550   2.1578   2.2258   2.2292   2.2481
  2.2488   2.2493   2.2582   2.2691   2.3101   2.3502   2.3924   2.4523
  2.5004   2.5437   2.5717   2.5780   2.7085   2.7232   2.7844   2.8170
  2.8309   2.9339   2.9970   3.0367   3.0568   3.0843   3.1365   3.2026
  3.3777   3.4430   3.6255   3.7968   3.8544   3.9478   3.9621   3.9857
  3.9870   3.9911   4.0098   4.0127   4.0317   4.0485   4.0689   4.0722
  4.0951   4.1219   4.1523   4.2331   4.2584   4.2733   4.2877   4.3998
  4.4013   4.4695   4.5454   4.7921   6.0146   6.0316   6.1170   6.1425
  6.1501   6.1587   6.7122   6.7821   7.5444   7.5613   7.6624   7.7116
  7.7379   7.7439   9.7488   9.7841  23.1807  23.7575  23.7634  23.9039
 23.9230  23.9906  25.8050  25.8301  26.1458  26.2594  26.5978  26.6422
 27.8909  27.9411  28.3506  28.3638  28.4150  28.4235  28.4313  28.4531
 28.5231  28.5280  28.5458  28.5497  28.5563  28.5602  28.6108  28.6218
 28.7154  28.7325  47.9700  48.0299 127.8896 127.8997 127.9506 127.9666
127.9704 127.9717 151.6817 151.7218 215.7389 215.7796 289.7412 289.7579
289.8602 289.9112 289.9614 289.96801020.77881020.85401901.84571901.8877
 --------------------------------------------------------------

          Ground-State Mulliken Net Atomic Charges

     Atom                 Charge (a.u.)
  ----------------------------------------
      1 C                     0.463628
      2 C                    -0.658073
      3 C                    -0.236087
      4 C                     0.463628
      5 C                    -0.658073
      6 C                    -0.236087
      7 Cl                    0.553619
      8 Br                   -0.241072
      9 I                     0.117985
     10 Cl                    0.553619
     11 Br                   -0.241072
     12 I                     0.117985
  ----------------------------------------
  Sum of atomic charges =     0.000000

 -----------------------------------------------------------------
                    Cartesian Multipole Moments
 -----------------------------------------------------------------
    Charge (ESU x 10^10)
                -0.0000
    Dipole Moment (Debye)
         X      -0.0000      Y      -0.0000      Z       0.0000
       Tot       0.0000
    Quadrupole Moments (Debye-Ang)
        XX    -150.3079     XY       0.0000     YY    -153.9800
        XZ      -1.5429     YZ      -0.0000     ZZ    -143.7889
    Octopole Moments (Debye-Ang^2)
       XXX    -544.6971    XXY       0.0000    XYY    -186.0014
       YYY      -0.0000    XXZ    -108.5545    XYZ      -0.0000
       YYZ    -107.3880    XZZ    -175.8431    YZZ      -0.0000
       ZZZ    -300.8416
    Hexadecapole Moments (Debye-Ang^3)
      XXXX   -4449.6441   XXXY       0.0000   XXYY    -822.4148
      XYYY      -0.0000   YYYY    -195.7052   XXXZ    -250.0323
      XXYZ      -0.0000   XYYZ     -67.9414   YYYZ      -0.0000
      XXZZ   -1721.5204   XYZZ      -0.0000   YYZZ   -1057.7686
      XZZZ    -194.4770   YZZZ      -0.0000   ZZZZ   -5543.3726
 -----------------------------------------------------------------
 Calculating analytic gradient of the SCF energy
 Gradient of SCF Energy
            1           2           3           4           5           6
    1  -0.0003062   0.0001433  -0.0001529   0.0003062  -0.0001433   0.0001529
    2   0.0000000  -0.0000000   0.0000000  -0.0000000   0.0000000  -0.0000000
    3  -0.0001029   0.0000420  -0.0000730   0.0001029  -0.0000420   0.0000730
            7           8           9          10          11          12
    1   0.0000719   0.0000100   0.0000193  -0.0000719  -0.0000100  -0.0000193
    2   0.0000000  -0.0000000  -0.0000000  -0.0000000   0.0000000   0.0000000
    3   0.0001769   0.0000348   0.0000341  -0.0001769  -0.0000348  -0.0000341
 Max gradient component =       3.062E-04
 RMS gradient           =       1.040E-04
 Gradient time:  CPU 87.18 s  wall 21.90 s
 Geometry Optimization Parameters
   NAtoms,    NIC,     NZ,  NCons,   NDum,   NFix, NCnnct, MaxDiis
       12      78      12       0       0       0       0       0

 Cartesian Hessian Update
 Hessian updated using BFGS update


** GEOMETRY OPTIMIZATION IN DELOCALIZED INTERNAL COORDINATES **
   Searching for a Minimum

   Optimization Cycle:   5

                       Coordinates (Angstroms)
     ATOM                X               Y               Z
      1  C        -0.0024563000    0.0000000000   -0.0033517419
      2  C        -0.0038569714    0.0000000000    1.4011401695
      3  C         1.2073856991    0.0000000000    2.1090583462
      4  C         2.4183727291    0.0000000000    1.3981817437
      5  C         2.4197733938    0.0000000000   -0.0063101705
      6  C         1.2085307214    0.0000000000   -0.7142283491
      7  Cl       -1.5172293313    0.0000000000   -0.8591016006
      8  Br       -1.6690829809    0.0000000000    2.3202727736
      9  I         1.2259435670    0.0000000000    4.2362281008
     10  Cl        3.9331457636    0.0000000000    2.2539315983
     11  Br        4.0849994154    0.0000000000   -0.9254427520
     12  I         1.1899728618    0.0000000000   -2.8413981179
   Point Group: c1    Number of degrees of freedom:    30


   Energy is -20136.420870682

 Hessian updated using BFGS update

 12 Hessian modes will be used to form the next step
  Hessian Eigenvalues:
     0.135622    0.200754    0.201019    0.231313    0.248403    0.249970
     0.279894    0.305661    0.394980    0.456382    0.515050    0.559363

 Minimum search - taking simple RFO step
 Searching for Lamda that Minimizes Along All modes
 Value Taken    Lamda =   0.00000000
 Step Taken.  Stepsize is  0.001632

                             Maximum     Tolerance    Cnvgd?
         Gradient           0.000265      0.000300     YES
         Displacement       0.000877      0.001200     YES
         Energy change     -0.000006      0.000001      NO


                       Distance Matrix (Angstroms)
             C (  1)   C (  2)   C (  3)   C (  4)   C (  5)   C (  6)
   C (  2)  1.404493
   C (  3)  2.434336  1.402946
   C (  4)  2.797268  2.422232  1.404220
   C (  5)  2.422232  2.802660  2.438169  1.404493
   C (  6)  1.404220  2.438169  2.823287  2.434336  1.402946
   Cl(  7)  1.739783  2.720108  4.029082  4.536991  4.028305  2.729607
   Br(  8)  2.859524  1.902047  2.884213  4.190173  4.704438  4.181968
   I (  9)  4.413956  3.090329  2.127251  3.078375  4.407308  4.950487
   Cl( 10)  4.536991  4.028305  2.729607  1.739783  2.720108  4.029082
   Br( 11)  4.190173  4.704438  4.181968  2.859524  1.902047  2.884213
   I ( 12)  3.078375  4.407308  4.950487  4.413956  3.090329  2.127251
             Cl(  7)   Br(  8)   I (  9)   Cl( 10)   Br( 11)
   Br(  8)  3.182999
   I (  9)  5.786828  3.471608
   Cl( 10)  6.276748  5.602622  3.355360
   Br( 11)  5.602622  6.606371  5.900597  3.182999
   I ( 12)  3.355360  5.900597  7.077718  5.786828  3.471608

 Final energy is   -20136.420870682097     


 ******************************
 **  OPTIMIZATION CONVERGED  **
 ******************************

                       Coordinates (Angstroms)
     ATOM                X               Y               Z
      1  C        -0.0024563000    0.0000000000   -0.0033517419
      2  C        -0.0038569714    0.0000000000    1.4011401695
      3  C         1.2073856991    0.0000000000    2.1090583462
      4  C         2.4183727291    0.0000000000    1.3981817437
      5  C         2.4197733938    0.0000000000   -0.0063101705
      6  C         1.2085307214    0.0000000000   -0.7142283491
      7  Cl       -1.5172293313    0.0000000000   -0.8591016006
      8  Br       -1.6690829809    0.0000000000    2.3202727736
      9  I         1.2259435670    0.0000000000    4.2362281008
     10  Cl        3.9331457636    0.0000000000    2.2539315983
     11  Br        4.0849994154    0.0000000000   -0.9254427520
     12  I         1.1899728618    0.0000000000   -2.8413981179

Z-matrix Print:
$molecule
0 1
I 
C  1 2.127251
C  2 1.402946 1 120.804259
C  2 1.404220 1 119.914044 3 -180.000000 0
C  3 1.404493 2 120.247271 1 -180.000000 0
C  5 1.404220 3 120.471032 2 -0.000000 0
C  6 1.402946 5 119.281697 3 -0.000000 0
Cl 5 1.739783 3 119.406530 2 -180.000000 0
Cl 4 1.739783 2 120.122439 1 -0.000000 0
Br 7 1.902047 6 120.798795 5 -180.000000 0
Br 3 1.902047 2 120.798794 1 -0.000000 0
I  6 2.127251 5 119.914045 3 -180.000000 0
$end


 --------------------------------------------------------------

                    Orbital Energies (a.u.)
 --------------------------------------------------------------

 Alpha MOs
 -- Occupied --
*****************-482.8571-482.8571-176.3210-176.3210-165.7249-165.7249
********-165.7226-165.7224-165.7224-101.5824-101.5824 -62.5099 -62.5099
-56.3307 -56.3307 -56.3266 -56.3266 -56.3261 -56.3261 -35.8174 -35.8174
-31.3110 -31.3110 -31.3046 -31.3046 -31.3041 -31.3041 -22.9614 -22.9614
-22.9599 -22.9599 -22.9596 -22.9596 -22.9551 -22.9551 -22.9551 -22.9551
-10.2888 -10.2888 -10.2822 -10.2822 -10.2730 -10.2729  -9.4973  -9.4973
 -8.7188  -8.7188  -7.2623  -7.2623  -7.2522  -7.2522  -7.2512  -7.2512
 -6.5511  -6.5511  -6.5373  -6.5373  -6.5362  -6.5362  -6.3668  -6.3668
 -4.7799  -4.7799  -4.7645  -4.7645  -4.7634  -4.7634  -2.6618  -2.6618
 -2.6582  -2.6582  -2.6574  -2.6574  -2.6463  -2.6463  -2.6462  -2.6462
 -2.0456  -2.0456  -2.0409  -2.0409  -2.0402  -2.0402  -2.0268  -2.0268
 -2.0267  -2.0267  -0.9569  -0.9181  -0.8660  -0.8640  -0.8169  -0.7836
 -0.7416  -0.7119  -0.6585  -0.6300  -0.6093  -0.5550  -0.5137  -0.4847
 -0.4658  -0.4528  -0.4202  -0.4168  -0.4076  -0.3888  -0.3774  -0.3572
 -0.3562  -0.3549  -0.3298  -0.3222  -0.3129  -0.3127  -0.2919  -0.2770
 -0.2684  -0.2617  -0.2604
 -- Virtual --
 -0.1031  -0.0724  -0.0675  -0.0663  -0.0344  -0.0146   0.0001   0.0024
  0.0167   0.0245   0.0308   0.0432   0.0465   0.0541   0.0570   0.0649
  0.0651   0.0691   0.0764   0.0811   0.0839   0.0846   0.0918   0.0984
  0.0997   0.1082   0.1102   0.1296   0.1382   0.1382   0.1401   0.1499
  0.1553   0.1578   0.1680   0.1710   0.1827   0.1889   0.1916   0.1938
  0.2009   0.2036   0.2061   0.2102   0.2205   0.2273   0.2334   0.2496
  0.2516   0.2540   0.2624   0.2687   0.2784   0.2872   0.2878   0.2988
  0.3491   0.3631   0.3781   0.3808   0.3834   0.3851   0.4013   0.4084
  0.4118   0.4213   0.4292   0.4329   0.4338   0.4380   0.4410   0.4574
  0.4634   0.4690   0.4743   0.4806   0.5040   0.5049   0.5096   0.5100
  0.5161   0.5297   0.5339   0.5387   0.5388   0.5519   0.5574   0.5691
  0.5744   0.5953   0.6030   0.6067   0.6177   0.6284   0.6302   0.6759
  0.6855   0.7038   0.7158   0.7175   0.7265   0.7476   0.7647   0.7699
  0.7835   0.8148   0.8234   0.8247   0.8259   0.8330   0.8405   0.8511
  0.8559   0.8717   0.8812   0.9155   0.9229   0.9239   0.9398   0.9406
  0.9483   0.9607   1.0245   1.0295   1.0404   1.0807   1.1119   1.1266
  1.1639   1.2063   1.2121   1.2152   1.2215   1.2305   1.2653   1.2741
  1.3425   1.3565   1.3708   1.4106   1.4191   1.4420   1.4640   1.4730
  1.4809   1.4974   1.5660   1.5800   1.6206   1.7190   1.7329   1.7457
  1.7690   1.8134   1.8205   1.8407   1.8447   1.9051   2.0024   2.0059
  2.0243   2.0861   2.1180   2.1550   2.1578   2.2258   2.2292   2.2481
  2.2488   2.2493   2.2582   2.2691   2.3101   2.3502   2.3924   2.4523
  2.5004   2.5437   2.5717   2.5780   2.7085   2.7232   2.7844   2.8170
  2.8309   2.9339   2.9970   3.0367   3.0568   3.0843   3.1365   3.2026
  3.3777   3.4430   3.6255   3.7968   3.8544   3.9478   3.9621   3.9857
  3.9870   3.9911   4.0098   4.0127   4.0317   4.0485   4.0689   4.0722
  4.0951   4.1219   4.1523   4.2331   4.2584   4.2733   4.2877   4.3998
  4.4013   4.4695   4.5454   4.7921   6.0146   6.0316   6.1170   6.1425
  6.1501   6.1587   6.7122   6.7821   7.5444   7.5613   7.6624   7.7116
  7.7379   7.7439   9.7488   9.7841  23.1807  23.7575  23.7634  23.9039
 23.9230  23.9906  25.8050  25.8301  26.1458  26.2594  26.5978  26.6422
 27.8909  27.9411  28.3506  28.3638  28.4150  28.4235  28.4313  28.4531
 28.5231  28.5280  28.5458  28.5497  28.5563  28.5602  28.6108  28.6218
 28.7154  28.7325  47.9700  48.0299 127.8896 127.8997 127.9506 127.9666
127.9704 127.9717 151.6817 151.7218 215.7389 215.7796 289.7412 289.7579
289.8602 289.9112 289.9614 289.96801020.77881020.85401901.84571901.8877
 --------------------------------------------------------------

          Ground-State Mulliken Net Atomic Charges

     Atom                 Charge (a.u.)
  ----------------------------------------
      1 C                     0.463628
      2 C                    -0.658073
      3 C                    -0.236087
      4 C                     0.463628
      5 C                    -0.658073
      6 C                    -0.236087
      7 Cl                    0.553619
      8 Br                   -0.241072
      9 I                     0.117985
     10 Cl                    0.553619
     11 Br                   -0.241072
     12 I                     0.117985
  ----------------------------------------
  Sum of atomic charges =     0.000000

 -----------------------------------------------------------------
                    Cartesian Multipole Moments
 -----------------------------------------------------------------
    Charge (ESU x 10^10)
                -0.0000
    Dipole Moment (Debye)
         X      -0.0000      Y      -0.0000      Z       0.0000
       Tot       0.0000
    Quadrupole Moments (Debye-Ang)
        XX    -150.3079     XY       0.0000     YY    -153.9800
        XZ      -1.5429     YZ      -0.0000     ZZ    -143.7889
    Octopole Moments (Debye-Ang^2)
       XXX    -544.6971    XXY       0.0000    XYY    -186.0014
       YYY      -0.0000    XXZ    -108.5545    XYZ      -0.0000
       YYZ    -107.3880    XZZ    -175.8431    YZZ      -0.0000
       ZZZ    -300.8416
    Hexadecapole Moments (Debye-Ang^3)
      XXXX   -4449.6441   XXXY       0.0000   XXYY    -822.4148
      XYYY      -0.0000   YYYY    -195.7052   XXXZ    -250.0323
      XXYZ      -0.0000   XYYZ     -67.9414   YYYZ      -0.0000
      XXZZ   -1721.5204   XYZZ      -0.0000   YYZZ   -1057.7686
      XZZZ    -194.4770   YZZZ      -0.0000   ZZZZ   -5543.3726
 -----------------------------------------------------------------
Archival summary:
1\1\garfield\OPT\ProcedureUnspecified\BasisUnspecified\2r2l26\taweetha\SatNov3017:13:532019SatNov3017:13:532019\0\\#,OPT,ProcedureUnspecified,BasisUnspecified,\\0,1\I\C,1,2.12725\C,2,1.40295,1,120.804\C,2,1.40422,1,119.914,3,-180,0\C,3,1.40449,2,120.247,1,-180,0\C,5,1.40422,3,120.471,2,-0,0\C,6,1.40295,5,119.282,3,-0,0\Cl,5,1.73978,3,119.407,2,-180,0\Cl,4,1.73978,2,120.122,1,-0,0\Br,7,1.90205,6,120.799,5,-180,0\Br,3,1.90205,2,120.799,1,-0,0\I,6,2.12725,5,119.914,3,-180,0\\\@

 Total job time:  389.56s(wall), 1470.61s(cpu) 
 Sat Nov 30 17:13:53 2019

        *************************************************************
        *                                                           *
        *  Thank you very much for using Q-Chem.  Have a nice day.  *
        *                                                           *
        *************************************************************


 
User input: 2 of 2 
 
                  Welcome to Q-Chem
     A Quantum Leap Into The Future Of Chemistry


 Q-Chem 5.2 (devel), Q-Chem, Inc., Pleasanton, CA (2019)

 Yihan Shao,  Zhengting Gan,  E. Epifanovsky,  A. T. B. Gilbert,  M. Wormit,  
 J. Kussmann,  A. W. Lange,  A. Behn,  Jia Deng,  Xintian Feng,  D. Ghosh,  
 M. Goldey,  P. R. Horn,  L. D. Jacobson,  I. Kaliman,  T. Kus,  A. Landau,  
 Jie Liu,  E. I. Proynov,  R. M. Richard,  R. P. Steele,  E. J. Sundstrom,  
 H. L. Woodcock III,  P. M. Zimmerman,  D. Zuev,  B. Albrecht,  E. Alguire,  
 S. A. Baeppler,  D. Barton,  Z. Benda,  Y. A. Bernard,  E. J. Berquist,  
 K. B. Bravaya,  H. Burton,  D. Casanova,  Chun-Min Chang,  Yunqing Chen,  
 A. Chien,  K. D. Closser,  M. P. Coons,  S. Coriani,  S. Dasgupta,  
 A. L. Dempwolff,  M. Diedenhofen,  Hainam Do,  R. G. Edgar,  Po-Tung Fang,  
 S. Faraji,  S. Fatehi,  Qingguo Feng,  K. D. Fenk,  J. Fosso-Tande,  
 J. Gayvert,  Qinghui Ge,  A. Ghysels,  G. Gidofalvi,  J. Gomes,  
 J. Gonthier,  A. Gunina,  D. Hait,  M. W. D. Hanson-Heine,  
 P. H. P. Harbach,  A. W. Hauser,  M. F. Herbst,  J. E. Herr,  
 E. G. Hohenstein,  Z. C. Holden,  Kerwin Hui,  B. C. Huynh,  T.-C. Jagau,  
 Hyunjun Ji,  B. Kaduk,  K. Khistyaev,  Jaehoon Kim,  P. Klunzinger,  K. Koh,  
 D. Kosenkov,  L. Koulias,  T. Kowalczyk,  C. M. Krauter,  A. Kunitsa,  
 Ka Un Lao,  A. Laurent,  K. V. Lawler,  Joonho Lee,  D. Lefrancois,  
 S. Lehtola,  D. S. Levine,  Yi-Pei Li,  You-Sheng Lin,  Fenglai Liu,  
 E. Livshits,  A. Luenser,  P. Manohar,  E. Mansoor,  S. F. Manzer,  
 Shan-Ping Mao,  Yuezhi Mao,  N. Mardirossian,  A. V. Marenich,  
 T. Markovich,  L. A. Martinez-Martinez,  S. A. Maurer,  N. J. Mayhall,  
 S. C. McKenzie,  J.-M. Mewes,  P. Morgante,  A. F. Morrison,  
 J. W. Mullinax,  K. Nanda,  T. S. Nguyen-Beck,  R. Olivares-Amaya,  
 J. A. Parkhill,  Zheng Pei,  T. M. Perrine,  F. Plasser,  P. Pokhilko,  
 S. Prager,  A. Prociuk,  E. Ramos,  D. R. Rehn,  F. Rob,  M. Scheurer,  
 M. Schneider,  N. Sergueev,  S. M. Sharada,  S. Sharma,  D. W. Small,  
 T. Stauch,  T. Stein,  Yu-Chuan Su,  A. J. W. Thom,  A. Tkatchenko,  
 T. Tsuchimochi,  N. M. Tubman,  L. Vogt,  M. L. Vidal,  O. Vydrov,  
 M. A. Watson,  J. Wenzel,  M. de Wergifosse,  T. A. Wesolowski,  A. White,  
 J. Witte,  A. Yamada,  Jun Yang,  K. Yao,  S. Yeganeh,  S. R. Yost,  
 Zhi-Qiang You,  A. Zech,  Igor Ying Zhang,  Xing Zhang,  Yan Zhao,  
 Ying Zhu,  B. R. Brooks,  G. K. L. Chan,  C. J. Cramer,  M. S. Gordon,  
 W. J. Hehre,  A. Klamt,  M. W. Schmidt,  C. D. Sherrill,  D. G. Truhlar,  
 A. Aspuru-Guzik,  R. Baer,  A. T. Bell,  N. A. Besley,  Jeng-Da Chai,  
 A. E. DePrince, III,  R. A. DiStasio Jr.,  A. Dreuw,  B. D. Dunietz,  
 T. R. Furlani,  Chao-Ping Hsu,  Yousung Jung,  Jing Kong,  D. S. Lambrecht,  
 WanZhen Liang,  C. Ochsenfeld,  V. A. Rassolov,  L. V. Slipchenko,  
 J. E. Subotnik,  T. Van Voorhis,  J. M. Herbert,  A. I. Krylov,  
 P. M. W. Gill,  M. Head-Gordon

 Contributors to earlier versions of Q-Chem not listed above: 
 R. D. Adamson,  B. Austin,  J. Baker,  G. J. O. Beran,  K. Brandhorst,  
 S. T. Brown,  E. F. C. Byrd,  A. K. Chakraborty,  C.-L. Cheng,  
 Siu Hung Chien,  D. M. Chipman,  D. L. Crittenden,  H. Dachsel,  
 R. J. Doerksen,  A. D. Dutoi,  L. Fusti-Molnar,  W. A. Goddard III,  
 A. Golubeva-Zadorozhnaya,  S. R. Gwaltney,  G. Hawkins,  A. Heyden,  
 S. Hirata,  G. Kedziora,  F. J. Keil,  C. Kelley,  Jihan Kim,  R. A. King,  
 R. Z. Khaliullin,  P. P. Korambath,  W. Kurlancheek,  A. M. Lee,  M. S. Lee,  
 S. V. Levchenko,  Ching Yeh Lin,  D. Liotard,  R. C. Lochan,  I. Lotan,  
 P. E. Maslen,  N. Nair,  D. P. O'Neill,  D. Neuhauser,  E. Neuscamman,  
 C. M. Oana,  R. Olson,  B. Peters,  R. Peverati,  P. A. Pieniazek,  
 Y. M. Rhee,  J. Ritchie,  M. A. Rohrdanz,  E. Rosta,  N. J. Russ,  
 H. F. Schaefer III,  N. E. Schultz,  N. Shenvi,  A. C. Simmonett,  A. Sodt,  
 D. Stuck,  K. S. Thanthiriwatte,  V. Vanovschi,  Tao Wang,  A. Warshel,  
 C. F. Williams,  Q. Wu,  X. Xu,  W. Zhang

 Please cite Q-Chem as follows:
 Y. Shao et al., Mol. Phys. 113, 184-215 (2015)
 DOI: 10.1080/00268976.2014.952696

 Q-Chem 5.2.1 for Intel X86 EM64T Linux

 Parts of Q-Chem use Armadillo 8.300.2 (Tropical Shenanigans).
 http://arma.sourceforge.net/

 Q-Chem begins on Sat Nov 30 17:13:53 2019  

Host: 
0

     Scratch files written to /scratch/taweetham/qchem30598//
NAlpha2: 246
NElect   246
Mult     1
The previous job contains 0 fragments, simply inherited here

Checking the input file for inconsistencies... 	...done.

--------------------------------------------------------------
User input:
--------------------------------------------------------------

$MOLECULE
READ
$END

$REM
   JOB_TYPE 	FREQUENCY
   BASIS 	6-311++G**
   METHOD	B3LYP	
$END


--------------------------------------------------------------
 Atom   5: (  0.9471960925,  1.0327365125,  0.0000000000)
         ->(  0.9471960947,  1.0327365199, -0.0000000000)
 Atom   6: (  1.3789331629, -0.3021267993,  0.0000000000)
         ->(  1.3789331637, -0.3021267895, -0.0000000000)
 Atom  11: (  2.2020103174,  2.4621502616,  0.0000000000)
         ->(  2.2020103392,  2.4621502524, -0.0000000000)
 Atom  12: (  3.4526486031, -0.7763629140,  0.0000000000)
         ->(  3.4526485883, -0.7763629093, -0.0000000000)
 ----------------------------------------------------------------
             Standard Nuclear Orientation (Angstroms)
    I     Atom           X                Y                Z
 ----------------------------------------------------------------
    1      C       0.4249295402    -1.3325209979    -0.0000000000
    2      C      -0.9471960947    -1.0327365199    -0.0000000000
    3      C      -1.3789331637     0.3021267895    -0.0000000000
    4      C      -0.4249295438     1.3325209975     0.0000000000
    5      C       0.9471960947     1.0327365199    -0.0000000000
    6      C       1.3789331637    -0.3021267895    -0.0000000000
    7      Cl      0.9359766373    -2.9955531748    -0.0000000000
    8      Br     -2.2020103392    -2.4621502524    -0.0000000000
    9      I      -3.4526485883     0.7763629093    -0.0000000000
   10      Cl     -0.9359766362     2.9955531767     0.0000000000
   11      Br      2.2020103392     2.4621502524    -0.0000000000
   12      I       3.4526485883    -0.7763629093    -0.0000000000
 ----------------------------------------------------------------
 Molecular Point Group                 C2h   NOp =  4
 Largest Abelian Subgroup              C2h   NOp =  4
 Nuclear Repulsion Energy =        3379.51941121 hartrees
 There are      123 alpha and      123 beta electrons
 Requested basis set is 6-311++G(d,p)
 There are 148 shells and 412 basis functions

 Total QAlloc Memory Limit   2000 MB
 Mega-Array Size       188 MB
 MEM_STATIC part       192 MB

                       Distance Matrix (Angstroms)
             C (  1)   C (  2)   C (  3)   C (  4)   C (  5)   C (  6)
   C (  2)  1.404493
   C (  3)  2.434336  1.402946
   C (  4)  2.797268  2.422232  1.404220
   C (  5)  2.422232  2.802660  2.438169  1.404493
   C (  6)  1.404220  2.438169  2.823287  2.434336  1.402946
   Cl(  7)  1.739783  2.720108  4.029082  4.536991  4.028305  2.729607
   Br(  8)  2.859524  1.902047  2.884213  4.190173  4.704438  4.181968
   I (  9)  4.413956  3.090329  2.127251  3.078375  4.407308  4.950487
   Cl( 10)  4.536991  4.028305  2.729607  1.739783  2.720108  4.029082
   Br( 11)  4.190173  4.704438  4.181968  2.859524  1.902047  2.884213
   I ( 12)  3.078375  4.407308  4.950487  4.413956  3.090329  2.127251
             Cl(  7)   Br(  8)   I (  9)   Cl( 10)   Br( 11)
   Br(  8)  3.182999
   I (  9)  5.786828  3.471608
   Cl( 10)  6.276748  5.602622  3.355360
   Br( 11)  5.602622  6.606371  5.900597  3.182999
   I ( 12)  3.355360  5.900597  7.077718  5.786828  3.471608

 A cutoff of  1.0D-11 yielded   6752 shell pairs
 There are     58638 function pairs (     65025 Cartesian)
 Smallest overlap matrix eigenvalue = 4.35E-07

 Q-Chem warning in module stvman/mkSTV.C, line 318:

 Overlap eigenvalue is smaller than square root of threshold
 Use THRESH >= 12 to get rid of this warning

 Linear dependence detected in AO basis
 Tighter screening thresholds may be required for diffuse basis sets
 Use S2THRESH > 14 and THRESH = 14 in case of SCF convergence issues
 Number of orthogonalized atomic orbitals = 411
 Maximum deviation from orthogonality = 3.496E-10
 Guess from superposition of atomic densities
 Warning:  Energy on first SCF cycle will be non-variational
 SAD guess density has 246.000000 electrons

 -----------------------------------------------------------------------
  General SCF calculation program by
  Eric Jon Sundstrom, Paul Horn, Yuezhi Mao, Dmitri Zuev, Alec White,
  David Stuck, Shaama M.S., Shane Yost, Joonho Lee, David Small,
  Daniel Levine, Susi Lehtola, Hugh Burton, Evgeny Epifanovsky,
  Bang C. Huynh
 -----------------------------------------------------------------------
 Exchange:     0.2000 Hartree-Fock + 0.0800 Slater + 0.7200 B88
 Correlation:  0.1900 VWN1RPA + 0.8100 LYP
 Using SG-1 standard quadrature grid
 using 4 threads for integral computing
 -------------------------------------------------------
 OpenMP Integral computing Module                
 Release: version 2.0, May 2017, Q-Chem Inc. Pleasanton 
 -------------------------------------------------------
 A restricted SCF calculation will be
 performed using DIIS
 SCF converges when DIIS error is below 1.0e-08
 ---------------------------------------
  Cycle       Energy         DIIS error
 ---------------------------------------
    1  -20138.7391313003      2.78e-02  
    2  -20136.3758805131      1.78e-03  
    3  -20136.3126347168      2.32e-03  
    4  -20136.3925195102      8.04e-04  
    5  -20136.4080636299      1.24e-04  
    6  -20136.4084511187      3.37e-05  
    7  -20136.4084726827      1.24e-05  
    8  -20136.4084734098      4.02e-06  
    9  -20136.4084728084      8.37e-07  
   10  -20136.4084730359      2.49e-07  
   11  -20136.4084728910      6.14e-08  
   12  -20136.4084728401      3.66e-08  
   13  -20136.4084729927      3.13e-09  Convergence criterion met
 ---------------------------------------
 SCF time:   CPU 158.33s  wall 43.00s 
 SCF   energy in the final basis set =   -20136.4084729927
 Total energy in the final basis set =   -20136.4084729927

 Q-Chem warning in module /home/taweetham/qchem52/libsym/oriorb.F, line  198:

 OriOrb: Failure to resolve orbital degeneracies.


 Q-Chem warning in module /home/taweetham/qchem52/libsym/oriorb.F, line  198:

 OriOrb: Failure to resolve orbital degeneracies.


 --------------------------------------------------------------
             Orbital Energies (a.u.) and Symmetries
 --------------------------------------------------------------

 Alpha MOs, Restricted
 -- Occupied --                  
*******-1165.89 -482.86 -482.86 -176.32 -176.32 -165.72 -165.72
  1 Bu    1 Ag    2 Bu    2 Ag    3 Bu    3 Ag    4 Ag    4 Bu                 
-165.72 -165.72 -165.72 -165.72 -101.58 -101.58  -62.51  -62.51
  1 Bg    1 Au    5 Ag    5 Bu    6 Bu    6 Ag    7 Bu    7 Ag                 
-56.331 -56.331 -56.326 -56.326 -56.326 -56.326 -35.817 -35.817
  8 Bu    8 Ag    2 Bg    2 Au    9 Ag    9 Bu   10 Bu   10 Ag                 
-31.311 -31.311 -31.304 -31.304 -31.304 -31.304 -22.961 -22.961
 11 Ag   11 Bu    3 Bg    3 Au   12 Ag   12 Bu   13 Bu   13 Ag                 
-22.960 -22.960 -22.959 -22.959 -22.955 -22.955 -22.955 -22.955
  4 Bg    4 Au   14 Ag   14 Bu   15 Bu    5 Au   15 Ag    5 Bg                 
-10.289 -10.289 -10.282 -10.282 -10.273 -10.273  -9.497  -9.497
 16 Bu   16 Ag   17 Bu   17 Ag   18 Bu   18 Ag   19 Bu   19 Ag                 
 -8.719  -8.719  -7.262  -7.262  -7.252  -7.252  -7.251  -7.251
 20 Bu   20 Ag   21 Bu   21 Ag    6 Bg    6 Au   22 Ag   22 Bu                 
 -6.551  -6.551  -6.537  -6.537  -6.536  -6.536  -6.367  -6.367
 23 Bu   23 Ag    7 Bg    7 Au   24 Ag   24 Bu   25 Bu   25 Ag                 
 -4.780  -4.780  -4.764  -4.764  -4.763  -4.763  -2.662  -2.662
 26 Bu   26 Ag    8 Bg    8 Au   27 Ag   27 Bu   28 Bu   28 Ag                 
 -2.658  -2.658  -2.657  -2.657  -2.646  -2.646  -2.646  -2.646
  9 Bg    9 Au   29 Ag   29 Bu   10 Au   10 Bg   30 Bu   30 Ag                 
 -2.045  -2.045  -2.041  -2.041  -2.040  -2.040  -2.027  -2.027
 31 Bu   31 Ag   11 Bg   11 Au   32 Ag   32 Bu   33 Bu   33 Ag                 
 -2.027  -2.027  -0.957  -0.918  -0.866  -0.864  -0.817  -0.784
 12 Au   12 Bg   34 Ag   34 Bu   35 Ag   35 Bu   36 Ag   36 Bu                 
 -0.742  -0.712  -0.658  -0.630  -0.609  -0.555  -0.514  -0.485
 37 Bu   37 Ag   38 Bu   38 Ag   39 Ag   39 Bu   40 Ag   40 Bu                 
 -0.466  -0.453  -0.420  -0.417  -0.407  -0.389  -0.377  -0.357
 13 Au   41 Bu   41 Ag   42 Bu   13 Bg   42 Ag   14 Bg   43 Ag                 
 -0.356  -0.355  -0.330  -0.322  -0.313  -0.313  -0.292  -0.277
 43 Bu   14 Au   44 Ag   15 Au   44 Bu   15 Bg   16 Au   45 Bu                 
 -0.268  -0.262  -0.260
 16 Bg   45 Ag   17 Bg                                                         
 -- Virtual --                   
 -0.103  -0.072  -0.067  -0.066  -0.034  -0.015   0.000   0.003
 46 Ag   17 Au   18 Au   46 Bu   47 Bu   47 Ag   48 Ag   48 Bu                 
  0.017   0.025   0.031   0.043   0.046   0.054   0.057   0.065
 49 Ag   49 Bu   50 Bu   19 Au   50 Ag   18 Bg   51 Ag   19 Bg                 
  0.065   0.069   0.077   0.081   0.084   0.085   0.092   0.099
 51 Bu   52 Bu   52 Ag   20 Au   20 Bg   53 Bu   53 Ag   54 Ag                 
  0.100   0.108   0.110   0.130   0.138   0.138   0.140   0.150
 21 Au   55 Ag   54 Bu   21 Bg   22 Au   55 Bu   56 Ag   22 Bg                 
  0.155   0.158   0.168   0.171   0.183   0.189   0.192   0.194
 57 Ag   56 Bu   57 Bu   23 Au   58 Bu   58 Ag   59 Bu   59 Ag                 
  0.201   0.203   0.206   0.211   0.220   0.227   0.233   0.249
 60 Ag   23 Bg   60 Bu   61 Bu   61 Ag   62 Bu   62 Ag   63 Ag                 
  0.253   0.254   0.262   0.270   0.279   0.288   0.289   0.298
 63 Bu   24 Au   64 Bu   64 Ag   65 Ag   24 Bg   65 Bu   66 Ag                 
  0.349   0.363   0.378   0.381   0.383   0.385   0.401   0.408
 66 Bu   67 Ag   25 Au   25 Bg   68 Ag   67 Bu   69 Ag   26 Bg                 
  0.410   0.421   0.429   0.432   0.434   0.438   0.441   0.457
 68 Bu   26 Au   70 Ag   69 Bu   27 Bg   71 Ag   27 Au   70 Bu                 
  0.463   0.469   0.474   0.481   0.504   0.505   0.510   0.510
 72 Ag   28 Bg   28 Au   71 Bu   73 Ag   72 Bu   29 Au   74 Ag                 
  0.518   0.530   0.534   0.539   0.539   0.552   0.557   0.569
 73 Bu   74 Bu   30 Au   29 Bg   75 Ag   30 Bg   31 Au   75 Bu                 
  0.575   0.595   0.603   0.607   0.618   0.629   0.630   0.676
 76 Ag   31 Bg   32 Au   76 Bu   77 Ag   32 Bg   78 Ag   77 Bu                 
  0.686   0.704   0.716   0.718   0.727   0.748   0.764   0.770
 33 Au   79 Ag   80 Ag   78 Bu   33 Bg   79 Bu   80 Bu   81 Ag                 
  0.783   0.815   0.823   0.825   0.826   0.833   0.841   0.851
 82 Ag   81 Bu   34 Au   83 Ag   82 Bu   34 Bg   83 Bu   35 Au                 
  0.856   0.872   0.881   0.916   0.923   0.924   0.940   0.941
 84 Ag   84 Bu   85 Ag   86 Ag   85 Bu   87 Ag   86 Bu   35 Bg                 
  0.949   0.961   1.025   1.030   1.041   1.081   1.112   1.127
 87 Bu   36 Bg   88 Ag   88 Bu   89 Ag   90 Ag   91 Ag   36 Au                 
  1.164   1.206   1.213   1.215   1.222   1.231   1.265   1.274
 89 Bu   37 Bg   92 Ag   37 Au   90 Bu   91 Bu   38 Au   38 Bg                 
  1.344   1.356   1.370   1.411   1.419   1.441   1.465   1.472
 92 Bu   39 Au   39 Bg   93 Ag   94 Ag   93 Bu   94 Bu   95 Bu                 
  1.481   1.496   1.567   1.581   1.621   1.719   1.733   1.746
 95 Ag   96 Ag   97 Ag   96 Bu   97 Bu   40 Au   41 Au   98 Ag                 
  1.769   1.814   1.820   1.841   1.845   1.905   2.003   2.006
 99 Ag   98 Bu   99 Bu   40 Bg   41 Bg   42 Bg   42 Au  100 Ag                 
  2.025   2.086   2.119   2.155   2.158   2.226   2.229   2.248
 43 Bg  101 Ag  100 Bu  101 Bu  102 Ag  102 Bu  103 Bu  103 Ag                 
  2.249   2.250   2.258   2.269   2.310   2.350   2.392   2.452
 43 Au   44 Au   44 Bg  104 Ag  104 Bu  105 Ag  105 Bu  106 Ag                 
  2.501   2.544   2.572   2.579   2.709   2.723   2.785   2.817
107 Ag  106 Bu   45 Au  108 Ag   45 Bg   46 Bg  107 Bu   46 Au                 
  2.831   2.934   2.997   3.037   3.057   3.085   3.137   3.203
 47 Au  108 Bu  109 Ag   47 Bg  109 Bu  110 Bu  110 Ag  111 Ag                 
  3.378   3.443   3.626   3.797   3.854   3.948   3.962   3.986
112 Ag  113 Ag  111 Bu  112 Bu  113 Bu   48 Bg   48 Au  114 Ag                 
  3.987   3.991   4.010   4.013   4.032   4.048   4.069   4.072
 49 Bg   49 Au   50 Au   50 Bg  114 Bu  115 Ag   51 Au  115 Bu                 
  4.095   4.122   4.152   4.233   4.258   4.273   4.288   4.400
 51 Bg  116 Bu  116 Ag  117 Bu  117 Ag  118 Ag  118 Bu  119 Bu                 
  4.402   4.470   4.546   4.792   6.014   6.031   6.117   6.143
119 Ag  120 Ag  120 Bu  121 Ag   52 Au   52 Bg  121 Bu  122 Ag                 
  6.150   6.159   6.712   6.782   7.545   7.562   7.663   7.712
123 Ag  122 Bu  124 Ag  123 Bu   53 Au   53 Bg  124 Bu  125 Ag                 
  7.738   7.745   9.749   9.784  23.181  23.758  23.763  23.904
126 Ag  125 Bu  127 Ag  126 Bu  128 Ag  127 Bu  128 Bu  129 Ag                 
 23.923  23.991  25.806  25.831  26.146  26.259  26.598  26.643
130 Ag  129 Bu   54 Au   54 Bg  130 Bu  131 Ag  132 Ag  131 Bu                 
 27.891  27.941  28.351  28.364  28.415  28.424  28.431  28.453
133 Ag  132 Bu   55 Au   55 Bg  133 Bu  134 Ag  134 Bu  135 Ag                 
 28.523  28.528  28.546  28.550  28.556  28.560  28.611  28.622
 56 Bg   56 Au  136 Ag   57 Au   57 Bg  135 Bu  136 Bu  137 Ag                 
 28.716  28.733  47.970  48.030 127.890 127.900 127.951 127.967
138 Ag  137 Bu  139 Ag  138 Bu   58 Au   58 Bg  139 Bu  140 Ag                 
127.971 127.972 151.682 151.722 215.739 215.780 289.741 289.758
140 Bu  141 Ag  142 Ag  141 Bu  143 Ag  142 Bu   59 Au   59 Bg                 
289.860 289.911 289.962 289.9681020.7791020.8541901.8461901.888
143 Bu  144 Ag  145 Ag  144 Bu  146 Ag  145 Bu  147 Ag  146 Bu                 

 Beta MOs, Restricted
 -- Occupied --                  
*******-1165.89 -482.86 -482.86 -176.32 -176.32 -165.72 -165.72
  1 Bu    1 Ag    2 Bu    2 Ag    3 Bu    3 Ag    4 Ag    4 Bu                 
-165.72 -165.72 -165.72 -165.72 -101.58 -101.58  -62.51  -62.51
  1 Bg    1 Au    5 Ag    5 Bu    6 Bu    6 Ag    7 Bu    7 Ag                 
-56.331 -56.331 -56.326 -56.326 -56.326 -56.326 -35.817 -35.817
  8 Bu    8 Ag    2 Bg    2 Au    9 Ag    9 Bu   10 Bu   10 Ag                 
-31.311 -31.311 -31.304 -31.304 -31.304 -31.304 -22.961 -22.961
 11 Ag   11 Bu    3 Bg    3 Au   12 Ag   12 Bu   13 Bu   13 Ag                 
-22.960 -22.960 -22.959 -22.959 -22.955 -22.955 -22.955 -22.955
  4 Bg    4 Au   14 Ag   14 Bu   15 Bu    5 Au   15 Ag    5 Bg                 
-10.289 -10.289 -10.282 -10.282 -10.273 -10.273  -9.497  -9.497
 16 Bu   16 Ag   17 Bu   17 Ag   18 Bu   18 Ag   19 Bu   19 Ag                 
 -8.719  -8.719  -7.262  -7.262  -7.252  -7.252  -7.251  -7.251
 20 Bu   20 Ag   21 Bu   21 Ag    6 Bg    6 Au   22 Ag   22 Bu                 
 -6.551  -6.551  -6.537  -6.537  -6.536  -6.536  -6.367  -6.367
 23 Bu   23 Ag    7 Bg    7 Au   24 Ag   24 Bu   25 Bu   25 Ag                 
 -4.780  -4.780  -4.764  -4.764  -4.763  -4.763  -2.662  -2.662
 26 Bu   26 Ag    8 Bg    8 Au   27 Ag   27 Bu   28 Bu   28 Ag                 
 -2.658  -2.658  -2.657  -2.657  -2.646  -2.646  -2.646  -2.646
  9 Bg    9 Au   29 Ag   29 Bu   10 Au   10 Bg   30 Bu   30 Ag                 
 -2.045  -2.045  -2.041  -2.041  -2.040  -2.040  -2.027  -2.027
 31 Bu   31 Ag   11 Bg   11 Au   32 Ag   32 Bu   33 Bu   33 Ag                 
 -2.027  -2.027  -0.957  -0.918  -0.866  -0.864  -0.817  -0.784
 12 Au   12 Bg   34 Ag   34 Bu   35 Ag   35 Bu   36 Ag   36 Bu                 
 -0.742  -0.712  -0.658  -0.630  -0.609  -0.555  -0.514  -0.485
 37 Bu   37 Ag   38 Bu   38 Ag   39 Ag   39 Bu   40 Ag   40 Bu                 
 -0.466  -0.453  -0.420  -0.417  -0.407  -0.389  -0.377  -0.357
 13 Au   41 Bu   41 Ag   42 Bu   13 Bg   42 Ag   14 Bg   43 Ag                 
 -0.356  -0.355  -0.330  -0.322  -0.313  -0.313  -0.292  -0.277
 43 Bu   14 Au   44 Ag   15 Au   44 Bu   15 Bg   16 Au   45 Bu                 
 -0.268  -0.262  -0.260
 16 Bg   45 Ag   17 Bg                                                         
 -- Virtual --                   
 -0.103  -0.072  -0.067  -0.066  -0.034  -0.015   0.000   0.003
 46 Ag   17 Au   18 Au   46 Bu   47 Bu   47 Ag   48 Ag   48 Bu                 
  0.017   0.025   0.031   0.043   0.046   0.054   0.057   0.065
 49 Ag   49 Bu   50 Bu   19 Au   50 Ag   18 Bg   51 Ag   19 Bg                 
  0.065   0.069   0.077   0.081   0.084   0.085   0.092   0.099
 51 Bu   52 Bu   52 Ag   20 Au   20 Bg   53 Bu   53 Ag   54 Ag                 
  0.100   0.108   0.110   0.130   0.138   0.138   0.140   0.150
 21 Au   55 Ag   54 Bu   21 Bg   22 Au   55 Bu   56 Ag   22 Bg                 
  0.155   0.158   0.168   0.171   0.183   0.189   0.192   0.194
 57 Ag   56 Bu   57 Bu   23 Au   58 Bu   58 Ag   59 Bu   59 Ag                 
  0.201   0.203   0.206   0.211   0.220   0.227   0.233   0.249
 60 Ag   23 Bg   60 Bu   61 Bu   61 Ag   62 Bu   62 Ag   63 Ag                 
  0.253   0.254   0.262   0.270   0.279   0.288   0.289   0.298
 63 Bu   24 Au   64 Bu   64 Ag   65 Ag   24 Bg   65 Bu   66 Ag                 
  0.349   0.363   0.378   0.381   0.383   0.385   0.401   0.408
 66 Bu   67 Ag   25 Au   25 Bg   68 Ag   67 Bu   69 Ag   26 Bg                 
  0.410   0.421   0.429   0.432   0.434   0.438   0.441   0.457
 68 Bu   26 Au   70 Ag   69 Bu   27 Bg   71 Ag   27 Au   70 Bu                 
  0.463   0.469   0.474   0.481   0.504   0.505   0.510   0.510
 72 Ag   28 Bg   28 Au   71 Bu   73 Ag   72 Bu   29 Au   74 Ag                 
  0.518   0.530   0.534   0.539   0.539   0.552   0.557   0.569
 73 Bu   74 Bu   30 Au   29 Bg   75 Ag   30 Bg   31 Au   75 Bu                 
  0.575   0.595   0.603   0.607   0.618   0.629   0.630   0.676
 76 Ag   31 Bg   32 Au   76 Bu   77 Ag   32 Bg   78 Ag   77 Bu                 
  0.686   0.704   0.716   0.718   0.727   0.748   0.764   0.770
 33 Au   79 Ag   80 Ag   78 Bu   33 Bg   79 Bu   80 Bu   81 Ag                 
  0.783   0.815   0.823   0.825   0.826   0.833   0.841   0.851
 82 Ag   81 Bu   34 Au   83 Ag   82 Bu   34 Bg   83 Bu   35 Au                 
  0.856   0.872   0.881   0.916   0.923   0.924   0.940   0.941
 84 Ag   84 Bu   85 Ag   86 Ag   85 Bu   87 Ag   86 Bu   35 Bg                 
  0.949   0.961   1.025   1.030   1.041   1.081   1.112   1.127
 87 Bu   36 Bg   88 Ag   88 Bu   89 Ag   90 Ag   91 Ag   36 Au                 
  1.164   1.206   1.213   1.215   1.222   1.231   1.265   1.274
 89 Bu   37 Bg   92 Ag   37 Au   90 Bu   91 Bu   38 Au   38 Bg                 
  1.344   1.356   1.370   1.411   1.419   1.441   1.465   1.472
 92 Bu   39 Au   39 Bg   93 Ag   94 Ag   93 Bu   94 Bu   95 Bu                 
  1.481   1.496   1.567   1.581   1.621   1.719   1.733   1.746
 95 Ag   96 Ag   97 Ag   96 Bu   97 Bu   40 Au   41 Au   98 Ag                 
  1.769   1.814   1.820   1.841   1.845   1.905   2.003   2.006
 99 Ag   98 Bu   99 Bu   40 Bg   41 Bg   42 Bg   42 Au  100 Ag                 
  2.025   2.086   2.119   2.155   2.158   2.226   2.229   2.248
 43 Bg  101 Ag  100 Bu  101 Bu  102 Ag  102 Bu  103 Bu  103 Ag                 
  2.249   2.250   2.258   2.269   2.310   2.350   2.392   2.452
 43 Au   44 Au   44 Bg  104 Ag  104 Bu  105 Ag  105 Bu  106 Ag                 
  2.501   2.544   2.572   2.579   2.709   2.723   2.785   2.817
107 Ag  106 Bu   45 Au  108 Ag   45 Bg   46 Bg  107 Bu   46 Au                 
  2.831   2.934   2.997   3.037   3.057   3.085   3.137   3.203
 47 Au  108 Bu  109 Ag   47 Bg  109 Bu  110 Bu  110 Ag  111 Ag                 
  3.378   3.443   3.626   3.797   3.854   3.948   3.962   3.986
112 Ag  113 Ag  111 Bu  112 Bu  113 Bu   48 Bg   48 Au  114 Ag                 
  3.987   3.991   4.010   4.013   4.032   4.048   4.069   4.072
 49 Bg   49 Au   50 Au   50 Bg  114 Bu  115 Ag   51 Au  115 Bu                 
  4.095   4.122   4.152   4.233   4.258   4.273   4.288   4.400
 51 Bg  116 Bu  116 Ag  117 Bu  117 Ag  118 Ag  118 Bu  119 Bu                 
  4.402   4.470   4.546   4.792   6.014   6.031   6.117   6.143
119 Ag  120 Ag  120 Bu  121 Ag   52 Au   52 Bg  121 Bu  122 Ag                 
  6.150   6.159   6.712   6.782   7.545   7.562   7.663   7.712
123 Ag  122 Bu  124 Ag  123 Bu   53 Au   53 Bg  124 Bu  125 Ag                 
  7.738   7.745   9.749   9.784  23.181  23.758  23.763  23.904
126 Ag  125 Bu  127 Ag  126 Bu  128 Ag  127 Bu  128 Bu  129 Ag                 
 23.923  23.991  25.806  25.831  26.146  26.259  26.598  26.643
130 Ag  129 Bu   54 Au   54 Bg  130 Bu  131 Ag  132 Ag  131 Bu                 
 27.891  27.941  28.351  28.364  28.415  28.424  28.431  28.453
133 Ag  132 Bu   55 Au   55 Bg  133 Bu  134 Ag  134 Bu  135 Ag                 
 28.523  28.528  28.546  28.550  28.556  28.560  28.611  28.622
 56 Bg   56 Au  136 Ag   57 Au   57 Bg  135 Bu  136 Bu  137 Ag                 
 28.716  28.733  47.970  48.030 127.890 127.900 127.951 127.967
138 Ag  137 Bu  139 Ag  138 Bu   58 Au   58 Bg  139 Bu  140 Ag                 
127.971 127.972 151.682 151.722 215.739 215.780 289.741 289.758
140 Bu  141 Ag  142 Ag  141 Bu  143 Ag  142 Bu   59 Au   59 Bg                 
289.860 289.911 289.962 289.9681020.7791020.8541901.8461901.888
143 Bu  144 Ag  145 Ag  144 Bu  146 Ag  145 Bu  147 Ag  146 Bu                 
 --------------------------------------------------------------

          Ground-State Mulliken Net Atomic Charges

     Atom                 Charge (a.u.)
  ----------------------------------------
      1 C                     0.459507
      2 C                    -1.038255
      3 C                     0.133467
      4 C                     0.459485
      5 C                    -1.038434
      6 C                     0.133353
      7 Cl                    0.559814
      8 Br                   -0.236412
      9 I                     0.122034
     10 Cl                    0.559816
     11 Br                   -0.236409
     12 I                     0.122034
  ----------------------------------------
  Sum of atomic charges =     0.000000

 -----------------------------------------------------------------
                    Cartesian Multipole Moments
 -----------------------------------------------------------------
    Charge (ESU x 10^10)
                -0.0000
    Dipole Moment (Debye)
         X       0.0000      Y      -0.0000      Z      -0.0000
       Tot       0.0000
    Quadrupole Moments (Debye-Ang)
        XX    -143.4342     XY       0.0299     YY    -150.6526
        XZ      -0.0000     YZ      -0.0000     ZZ    -153.9805
    Octopole Moments (Debye-Ang^2)
       XXX      -0.0000    XXY      -0.0000    XYY       0.0000
       YYY       0.0000    XXZ      -0.0000    XYZ      -0.0000
       YYZ      -0.0000    XZZ       0.0000    YZZ       0.0000
       ZZZ      -0.0000
    Hexadecapole Moments (Debye-Ang^3)
      XXXX   -5189.0853   XXXY      24.4602   XXYY   -1405.2792
      XYYY     112.3618   YYYY   -3124.5773   XXXZ      -0.0000
      XXYZ      -0.0000   XYYZ      -0.0000   YYYZ      -0.0000
      XXZZ    -991.0465   XYZZ      24.5382   YYZZ    -589.5702
      XZZZ      -0.0000   YZZZ      -0.0000   ZZZZ    -195.7164
 -----------------------------------------------------------------
 Calculating MO derivatives via CPSCF
    1     0    39    0.0257659  
    2     0    39    0.0069121  
    3     0    39    0.0013619  
    4     0    39    0.0002050  
    5    23    16    0.0000318  
    6    38     1    0.0000019  
    7    39     0    0.0000001  Converged
 Time for AOints: 329.3 s (CPU) 82.7 s (wall)
 ------------------------------------------------------------------------------
                     AOints        : Timing summary (seconds)
 ------------------------------------------------------------------------------
     job step          cpu (% of tot)      sys (% of tot)     wall (% of tot)
 ------------------------------------------------------------------------------
  AOints            0.3293E+03 ( 8.5)   0.1500E-04 ( 6.1)   0.8274E+02 ( 8.3)
 ------------------------------------------------------------------------------
   Grand Totals     0.3887E+04          0.2450E-03          0.9916E+03
 ------------------------------------------------------------------------------
 Polarizability Matrix (a.u.)
            1           2           3
    1-269.6425970   1.5465746  -0.0000000
    2   1.5465746-224.9252222  -0.0000000
    3  -0.0000000  -0.0000000-109.0492737
 Calculating analytic Hessian of the SCF energy

 Direct stationary perturbation theory relativistic correction:

 rels  =     229.096028897710
 relv  =    -770.494269379003
 rel2e =     110.956517122802
 E_rel =    -430.441723358491

 Hessian of the SCF Energy
            1           2           3           4           5           6
    1   0.5676815   0.0253460  -0.0000000  -0.2731092   0.0097650  -0.0000000
    2   0.0253460   0.4964599   0.0000000   0.0697832  -0.0978578   0.0000000
    3  -0.0000000   0.0000000   0.1058522   0.0000000  -0.0000000  -0.0513583
    4  -0.2731092   0.0697832   0.0000000   0.5254923  -0.0478388  -0.0000000
    5   0.0097650  -0.0978578  -0.0000000  -0.0478388   0.5336562  -0.0000000
    6  -0.0000000   0.0000000  -0.0513583  -0.0000000  -0.0000000   0.0972068
    7  -0.0031505   0.0287067   0.0000000  -0.1108860   0.0818928   0.0000000
    8   0.0832010   0.0052172   0.0000000   0.0371764  -0.2692393  -0.0000000
    9   0.0000000  -0.0000000   0.0029612  -0.0000000   0.0000000  -0.0457540
   10  -0.0623765  -0.0187870   0.0000000   0.0539862  -0.0500120  -0.0000000
   11  -0.0187903  -0.0062950   0.0000000   0.0026348  -0.0501803   0.0000000
   12   0.0000000  -0.0000000   0.0027632   0.0000000   0.0000000  -0.0001953
   13   0.0539922   0.0026295   0.0000000  -0.0374482   0.0325854   0.0000000
   14  -0.0500219  -0.0501723  -0.0000000   0.0325789  -0.0294659  -0.0000000
   15  -0.0000000   0.0000000  -0.0001953  -0.0000000   0.0000000   0.0041286
   16  -0.1833396  -0.1224467  -0.0000000  -0.0451365  -0.0042810   0.0000000
   17  -0.0705346  -0.1924393   0.0000000  -0.0607450   0.0452922  -0.0000000
   18   0.0000000  -0.0000000  -0.0477609   0.0000000  -0.0000000   0.0036040
   19  -0.0484141   0.0334624  -0.0000000  -0.0123263   0.0317071   0.0000000
   20   0.0349436  -0.1458948  -0.0000000   0.0120821  -0.0269215   0.0000000
   21   0.0000000   0.0000000  -0.0221189   0.0000000   0.0000000   0.0033352
   22  -0.0261483  -0.0250367  -0.0000000  -0.0789351  -0.0577942   0.0000000
   23  -0.0098574  -0.0085083   0.0000000  -0.0595152  -0.1002423  -0.0000000
   24   0.0000000  -0.0000000   0.0027331   0.0000000   0.0000000  -0.0180283
   25   0.0032305   0.0012658  -0.0000000  -0.0216935   0.0086339   0.0000000
   26  -0.0009204  -0.0021387   0.0000000   0.0188441  -0.0051084  -0.0000000
   27  -0.0000000   0.0000000   0.0026938  -0.0000000   0.0000000   0.0012517
   28   0.0002350   0.0000236  -0.0000000  -0.0017648  -0.0009531   0.0000000
   29   0.0002032  -0.0000728  -0.0000000  -0.0036610   0.0014250   0.0000000
   30   0.0000000  -0.0000000  -0.0007930   0.0000000  -0.0000000   0.0041170
   31   0.0010710   0.0015244   0.0000000  -0.0003017  -0.0001479  -0.0000000
   32   0.0037398  -0.0005495  -0.0000000  -0.0003422  -0.0003638  -0.0000000
   33   0.0000000  -0.0000000   0.0037097   0.0000000   0.0000000  -0.0009850
   34  -0.0296754   0.0035398  -0.0000000   0.0021155  -0.0035487   0.0000000
   35  -0.0070822   0.0022534  -0.0000000  -0.0009982  -0.0009867  -0.0000000
   36   0.0000000  -0.0000000   0.0015130   0.0000000  -0.0000000   0.0026775
            7           8           9          10          11          12
    1  -0.0031505   0.0832010   0.0000000  -0.0623765  -0.0187903   0.0000000
    2   0.0287067   0.0052172  -0.0000000  -0.0187870  -0.0062950  -0.0000000
    3   0.0000000   0.0000000   0.0029612   0.0000000   0.0000000   0.0027632
    4  -0.1108860   0.0371764  -0.0000000   0.0539862   0.0026348   0.0000000
    5   0.0818928  -0.2692393   0.0000000  -0.0500120  -0.0501803   0.0000000
    6   0.0000000  -0.0000000  -0.0457540  -0.0000000   0.0000000  -0.0001953
    7   0.4134892   0.0284268   0.0000000  -0.1833522  -0.1224410   0.0000000
    8   0.0284268   0.5716121   0.0000000  -0.0705192  -0.1924520   0.0000000
    9   0.0000000   0.0000000   0.0892865  -0.0000000   0.0000000  -0.0477611
   10  -0.1833522  -0.0705192  -0.0000000   0.5676966   0.0253313  -0.0000000
   11  -0.1224410  -0.1924520   0.0000000   0.0253313   0.4964668   0.0000000
   12   0.0000000   0.0000000  -0.0477611  -0.0000000   0.0000000   0.1058525
   13  -0.0451432  -0.0607324  -0.0000000  -0.2730901   0.0697756  -0.0000000
   14  -0.0042793   0.0452865  -0.0000000   0.0097560  -0.0978500  -0.0000000
   15  -0.0000000  -0.0000000   0.0036042   0.0000000  -0.0000000  -0.0513585
   16  -0.0028493  -0.0137767   0.0000000  -0.0031545   0.0287081   0.0000000
   17  -0.0137781  -0.0606372  -0.0000000   0.0832008   0.0052198  -0.0000000
   18  -0.0000000  -0.0000000   0.0025331   0.0000000  -0.0000000   0.0029613
   19  -0.0031362  -0.0020285  -0.0000000   0.0002352   0.0000239   0.0000000
   20   0.0008827   0.0026782   0.0000000   0.0002032  -0.0000728   0.0000000
   21   0.0000000   0.0000000   0.0035973  -0.0000000  -0.0000000  -0.0007930
   22  -0.0026944  -0.0068949   0.0000000   0.0010711   0.0015242   0.0000000
   23  -0.0212336  -0.0297034  -0.0000000   0.0037399  -0.0005497   0.0000000
   24   0.0000000   0.0000000   0.0012804  -0.0000000  -0.0000000   0.0037097
   25  -0.0638220   0.0126309  -0.0000000  -0.0296753   0.0035397   0.0000000
   26   0.0129710  -0.0316077  -0.0000000  -0.0070827   0.0022535   0.0000000
   27  -0.0000000  -0.0000000  -0.0144076   0.0000000  -0.0000000   0.0015131
   28   0.0039071  -0.0114113   0.0000000  -0.0484138   0.0334625   0.0000000
   29   0.0077193  -0.0425979   0.0000000   0.0349439  -0.1458954   0.0000000
   30   0.0000000   0.0000000   0.0020994  -0.0000000   0.0000000  -0.0221189
   31  -0.0015429   0.0038580   0.0000000  -0.0261484  -0.0250367   0.0000000
   32   0.0010273   0.0018278  -0.0000000  -0.0098569  -0.0085084  -0.0000000
   33   0.0000000   0.0000000   0.0032323  -0.0000000  -0.0000000   0.0027331
   34  -0.0008259   0.0000747   0.0000000   0.0032305   0.0012660  -0.0000000
   35   0.0001016  -0.0003784  -0.0000000  -0.0009207  -0.0021386   0.0000000
   36  -0.0000000  -0.0000000  -0.0006717   0.0000000   0.0000000   0.0026938
           13          14          15          16          17          18
    1   0.0539922  -0.0500219  -0.0000000  -0.1833396  -0.0705346   0.0000000
    2   0.0026295  -0.0501723   0.0000000  -0.1224467  -0.1924393  -0.0000000
    3   0.0000000  -0.0000000  -0.0001953  -0.0000000   0.0000000  -0.0477609
    4  -0.0374482   0.0325789  -0.0000000  -0.0451365  -0.0607450   0.0000000
    5   0.0325854  -0.0294659   0.0000000  -0.0042810   0.0452922  -0.0000000
    6   0.0000000  -0.0000000   0.0041286   0.0000000  -0.0000000   0.0036040
    7  -0.0451432  -0.0042793  -0.0000000  -0.0028493  -0.0137781  -0.0000000
    8  -0.0607324   0.0452865  -0.0000000  -0.0137767  -0.0606372  -0.0000000
    9  -0.0000000  -0.0000000   0.0036042   0.0000000  -0.0000000   0.0025331
   10  -0.2730901   0.0097560   0.0000000  -0.0031545   0.0832008   0.0000000
   11   0.0697756  -0.0978500  -0.0000000   0.0287081   0.0052198  -0.0000000
   12  -0.0000000  -0.0000000  -0.0513585   0.0000000  -0.0000000   0.0029613
   13   0.5254914  -0.0478422   0.0000000  -0.1108904   0.0371859   0.0000000
   14  -0.0478422   0.5336457   0.0000000   0.0819036  -0.2692483   0.0000000
   15   0.0000000   0.0000000   0.0972070   0.0000000   0.0000000  -0.0457541
   16  -0.1108904   0.0819036   0.0000000   0.4134890   0.0284264  -0.0000000
   17   0.0371859  -0.2692483   0.0000000   0.0284264   0.5715849   0.0000000
   18   0.0000000   0.0000000  -0.0457541  -0.0000000   0.0000000   0.0892865
   19  -0.0017648  -0.0009530  -0.0000000   0.0039071  -0.0114113   0.0000000
   20  -0.0036604   0.0014249  -0.0000000   0.0077194  -0.0425988  -0.0000000
   21  -0.0000000   0.0000000   0.0041170   0.0000000  -0.0000000   0.0020994
   22  -0.0003017  -0.0001479   0.0000000  -0.0015430   0.0038582   0.0000000
   23  -0.0003424  -0.0003640  -0.0000000   0.0010269   0.0018281   0.0000000
   24  -0.0000000   0.0000000  -0.0009850  -0.0000000  -0.0000000   0.0032323
   25   0.0021155  -0.0035486  -0.0000000  -0.0008260   0.0000747  -0.0000000
   26  -0.0009986  -0.0009867   0.0000000   0.0001017  -0.0003783   0.0000000
   27   0.0000000   0.0000000   0.0026775   0.0000000   0.0000000  -0.0006717
   28  -0.0123265   0.0317071  -0.0000000  -0.0031361  -0.0020287  -0.0000000
   29   0.0120826  -0.0269220  -0.0000000   0.0008831   0.0026781  -0.0000000
   30  -0.0000000  -0.0000000   0.0033352  -0.0000000  -0.0000000   0.0035972
   31  -0.0789347  -0.0577945  -0.0000000  -0.0026948  -0.0068946  -0.0000000
   32  -0.0595151  -0.1002422   0.0000000  -0.0212339  -0.0297037   0.0000000
   33  -0.0000000   0.0000000  -0.0180283   0.0000000  -0.0000000   0.0012804
   34  -0.0216938   0.0086341  -0.0000000  -0.0638216   0.0126317  -0.0000000
   35   0.0188440  -0.0051085   0.0000000   0.0129714  -0.0316071   0.0000000
   36  -0.0000000  -0.0000000   0.0012516   0.0000000   0.0000000  -0.0144076
           19          20          21          22          23          24
    1  -0.0484141   0.0349436   0.0000000  -0.0261483  -0.0098574   0.0000000
    2   0.0334624  -0.1458948   0.0000000  -0.0250367  -0.0085083  -0.0000000
    3  -0.0000000  -0.0000000  -0.0221189  -0.0000000   0.0000000   0.0027331
    4  -0.0123263   0.0120821   0.0000000  -0.0789351  -0.0595152   0.0000000
    5   0.0317071  -0.0269215   0.0000000  -0.0577942  -0.1002423   0.0000000
    6   0.0000000   0.0000000   0.0033352   0.0000000  -0.0000000  -0.0180283
    7  -0.0031362   0.0008827   0.0000000  -0.0026944  -0.0212336   0.0000000
    8  -0.0020285   0.0026782   0.0000000  -0.0068949  -0.0297034   0.0000000
    9  -0.0000000   0.0000000   0.0035973   0.0000000  -0.0000000   0.0012804
   10   0.0002352   0.0002032  -0.0000000   0.0010711   0.0037399  -0.0000000
   11   0.0000239  -0.0000728  -0.0000000   0.0015242  -0.0005497  -0.0000000
   12   0.0000000   0.0000000  -0.0007930   0.0000000   0.0000000   0.0037097
   13  -0.0017648  -0.0036604  -0.0000000  -0.0003017  -0.0003424  -0.0000000
   14  -0.0009530   0.0014249   0.0000000  -0.0001479  -0.0003640   0.0000000
   15  -0.0000000  -0.0000000   0.0041170   0.0000000  -0.0000000  -0.0009850
   16   0.0039071   0.0077194   0.0000000  -0.0015430   0.0010269  -0.0000000
   17  -0.0114113  -0.0425988  -0.0000000   0.0038582   0.0018281  -0.0000000
   18   0.0000000  -0.0000000   0.0020994   0.0000000   0.0000000   0.0032323
   19   0.0804564  -0.0477319  -0.0000000  -0.0118941   0.0065891  -0.0000000
   20  -0.0477319   0.2166994  -0.0000000  -0.0022643   0.0025340  -0.0000000
   21  -0.0000000  -0.0000000   0.0096124  -0.0000000  -0.0000000  -0.0001164
   22  -0.0118941  -0.0022643  -0.0000000   0.1221359   0.0793203  -0.0000000
   23   0.0065891   0.0025340  -0.0000000   0.0793203   0.1474298  -0.0000000
   24  -0.0000000  -0.0000000  -0.0001164  -0.0000000  -0.0000000   0.0076419
   25  -0.0004042   0.0001360  -0.0000000  -0.0007554   0.0014234   0.0000000
   26   0.0009821  -0.0004112   0.0000000   0.0086408  -0.0107642  -0.0000000
   27  -0.0000000  -0.0000000   0.0001509  -0.0000000  -0.0000000   0.0003530
   28  -0.0000128   0.0006150  -0.0000000   0.0002573  -0.0006564  -0.0000000
   29   0.0006150  -0.0017484  -0.0000000   0.0000756  -0.0011181  -0.0000000
   30   0.0000000   0.0000000  -0.0001951  -0.0000000   0.0000000   0.0001689
   31   0.0002573   0.0000756   0.0000000  -0.0004429  -0.0005765   0.0000000
   32  -0.0006564  -0.0011181  -0.0000000  -0.0005765  -0.0005613  -0.0000000
   33   0.0000000   0.0000000   0.0001689  -0.0000000   0.0000000  -0.0000971
   34  -0.0069034  -0.0030012  -0.0000000  -0.0007496   0.0000816  -0.0000000
   35  -0.0105979  -0.0045711   0.0000000  -0.0007042   0.0000194   0.0000000
   36   0.0000000   0.0000000   0.0001425   0.0000000  -0.0000000   0.0001075
           25          26          27          28          29          30
    1   0.0032305  -0.0009204  -0.0000000   0.0002350   0.0002032   0.0000000
    2   0.0012658  -0.0021387   0.0000000   0.0000236  -0.0000728  -0.0000000
    3  -0.0000000   0.0000000   0.0026938  -0.0000000  -0.0000000  -0.0007930
    4  -0.0216935   0.0188441  -0.0000000  -0.0017648  -0.0036610   0.0000000
    5   0.0086339  -0.0051084   0.0000000  -0.0009531   0.0014250  -0.0000000
    6   0.0000000  -0.0000000   0.0012517   0.0000000   0.0000000   0.0041170
    7  -0.0638220   0.0129710  -0.0000000   0.0039071   0.0077193   0.0000000
    8   0.0126309  -0.0316077  -0.0000000  -0.0114113  -0.0425979   0.0000000
    9  -0.0000000  -0.0000000  -0.0144076   0.0000000   0.0000000   0.0020994
   10  -0.0296753  -0.0070827   0.0000000  -0.0484138   0.0349439  -0.0000000
   11   0.0035397   0.0022535  -0.0000000   0.0334625  -0.1458954   0.0000000
   12   0.0000000   0.0000000   0.0015131   0.0000000   0.0000000  -0.0221189
   13   0.0021155  -0.0009986   0.0000000  -0.0123265   0.0120826  -0.0000000
   14  -0.0035486  -0.0009867   0.0000000   0.0317071  -0.0269220  -0.0000000
   15  -0.0000000   0.0000000   0.0026775  -0.0000000  -0.0000000   0.0033352
   16  -0.0008260   0.0001017   0.0000000  -0.0031361   0.0008831  -0.0000000
   17   0.0000747  -0.0003783   0.0000000  -0.0020287   0.0026781  -0.0000000
   18  -0.0000000   0.0000000  -0.0006717  -0.0000000  -0.0000000   0.0035972
   19  -0.0004042   0.0009821  -0.0000000  -0.0000128   0.0006150   0.0000000
   20   0.0001360  -0.0004112  -0.0000000   0.0006150  -0.0017484   0.0000000
   21  -0.0000000   0.0000000   0.0001509  -0.0000000  -0.0000000  -0.0001951
   22  -0.0007554   0.0086408  -0.0000000   0.0002573   0.0000756  -0.0000000
   23   0.0014234  -0.0107642  -0.0000000  -0.0006564  -0.0011181   0.0000000
   24   0.0000000  -0.0000000   0.0003530  -0.0000000  -0.0000000   0.0001689
   25   0.1198541  -0.0213252   0.0000000  -0.0069034  -0.0030012  -0.0000000
   26  -0.0213252   0.0537280  -0.0000000  -0.0105979  -0.0045711   0.0000000
   27   0.0000000  -0.0000000   0.0062470  -0.0000000  -0.0000000   0.0001425
   28  -0.0069034  -0.0105979  -0.0000000   0.0804564  -0.0477319   0.0000000
   29  -0.0030012  -0.0045711  -0.0000000  -0.0477319   0.2166994   0.0000000
   30  -0.0000000   0.0000000   0.0001425   0.0000000   0.0000000   0.0096124
   31  -0.0007497  -0.0007042  -0.0000000  -0.0118941  -0.0022643  -0.0000000
   32   0.0000816   0.0000195   0.0000000   0.0065891   0.0025340   0.0000000
   33   0.0000000   0.0000000   0.0001075   0.0000000   0.0000000  -0.0001164
   34  -0.0003709   0.0000886  -0.0000000  -0.0004042   0.0001360  -0.0000000
   35   0.0000886  -0.0000347  -0.0000000   0.0009820  -0.0004112   0.0000000
   36   0.0000000  -0.0000000  -0.0000575  -0.0000000  -0.0000000   0.0001509
           31          32          33          34          35          36
    1   0.0010710   0.0037398   0.0000000  -0.0296754  -0.0070822   0.0000000
    2   0.0015244  -0.0005495  -0.0000000   0.0035398   0.0022534  -0.0000000
    3   0.0000000  -0.0000000   0.0037097  -0.0000000  -0.0000000   0.0015130
    4  -0.0003017  -0.0003422   0.0000000   0.0021155  -0.0009982   0.0000000
    5  -0.0001479  -0.0003638   0.0000000  -0.0035487  -0.0009867  -0.0000000
    6  -0.0000000  -0.0000000  -0.0009850   0.0000000  -0.0000000   0.0026775
    7  -0.0015429   0.0010273   0.0000000  -0.0008259   0.0001016  -0.0000000
    8   0.0038580   0.0018278   0.0000000   0.0000747  -0.0003784  -0.0000000
    9   0.0000000  -0.0000000   0.0032323   0.0000000  -0.0000000  -0.0006717
   10  -0.0261484  -0.0098569  -0.0000000   0.0032305  -0.0009207   0.0000000
   11  -0.0250367  -0.0085084  -0.0000000   0.0012660  -0.0021386   0.0000000
   12   0.0000000  -0.0000000   0.0027331  -0.0000000   0.0000000   0.0026938
   13  -0.0789347  -0.0595151  -0.0000000  -0.0216938   0.0188440  -0.0000000
   14  -0.0577945  -0.1002422   0.0000000   0.0086341  -0.0051085  -0.0000000
   15  -0.0000000   0.0000000  -0.0180283  -0.0000000   0.0000000   0.0012516
   16  -0.0026948  -0.0212339   0.0000000  -0.0638216   0.0129714   0.0000000
   17  -0.0068946  -0.0297037  -0.0000000   0.0126317  -0.0316071   0.0000000
   18  -0.0000000   0.0000000   0.0012804  -0.0000000   0.0000000  -0.0144076
   19   0.0002573  -0.0006564   0.0000000  -0.0069034  -0.0105979   0.0000000
   20   0.0000756  -0.0011181   0.0000000  -0.0030012  -0.0045711   0.0000000
   21   0.0000000  -0.0000000   0.0001689  -0.0000000   0.0000000   0.0001425
   22  -0.0004429  -0.0005765  -0.0000000  -0.0007496  -0.0007042   0.0000000
   23  -0.0005765  -0.0005613   0.0000000   0.0000816   0.0000194  -0.0000000
   24   0.0000000  -0.0000000  -0.0000971  -0.0000000   0.0000000   0.0001075
   25  -0.0007497   0.0000816   0.0000000  -0.0003709   0.0000886   0.0000000
   26  -0.0007042   0.0000195   0.0000000   0.0000886  -0.0000347  -0.0000000
   27  -0.0000000   0.0000000   0.0001075  -0.0000000  -0.0000000  -0.0000575
   28  -0.0118941   0.0065891   0.0000000  -0.0004042   0.0009820  -0.0000000
   29  -0.0022643   0.0025340   0.0000000   0.0001360  -0.0004112  -0.0000000
   30  -0.0000000   0.0000000  -0.0001164  -0.0000000   0.0000000   0.0001509
   31   0.1221359   0.0793203  -0.0000000  -0.0007554   0.0086408  -0.0000000
   32   0.0793203   0.1474298   0.0000000   0.0014234  -0.0107643   0.0000000
   33  -0.0000000   0.0000000   0.0076419   0.0000000   0.0000000   0.0003530
   34  -0.0007554   0.0014234   0.0000000   0.1198541  -0.0213252  -0.0000000
   35   0.0086408  -0.0107643   0.0000000  -0.0213252   0.0537280   0.0000000
   36  -0.0000000   0.0000000   0.0003530  -0.0000000   0.0000000   0.0062470
 **********************************************************************
 **                                                                  **
 **                       VIBRATIONAL ANALYSIS                       **
 **                       --------------------                       **
 **                                                                  **
 **        VIBRATIONAL FREQUENCIES (CM**-1) AND NORMAL MODES         **
 **     FORCE CONSTANTS (mDYN/ANGSTROM) AND REDUCED MASSES (AMU)     **
 **                  INFRARED INTENSITIES (KM/MOL)                   **
 **                                                                  **
 **********************************************************************


 Mode:                 1                      2                      3
 Frequency:        28.74                  44.82                  53.62
 Force Cnst:      0.0418                 0.0428                 0.0743
 Red. Mass:      85.8856                36.2027                43.8691
 IR Active:          YES                    YES                    NO 
 IR Intens:        0.009                  0.027                  0.000
 Raman Active:       NO                     NO                     YES
               X      Y      Z        X      Y      Z        X      Y      Z
 C          0.000 -0.000  0.117    0.000  0.000  0.238    0.000 -0.000  0.170
 C          0.000  0.000  0.180   -0.000 -0.000  0.092    0.000  0.000  0.005
 C          0.000  0.000  0.040   -0.000 -0.000  0.116   -0.000  0.000 -0.090
 C         -0.000  0.000  0.117    0.000 -0.000  0.238   -0.000  0.000 -0.170
 C         -0.000 -0.000  0.180    0.000  0.000  0.092   -0.000 -0.000 -0.005
 C         -0.000 -0.000  0.040    0.000  0.000  0.116    0.000 -0.000  0.090
 Cl         0.000 -0.000  0.144    0.000  0.000  0.612    0.000 -0.000  0.607
 Br         0.000  0.000  0.524   -0.000 -0.000 -0.197    0.000  0.000 -0.265
 I          0.000 -0.000 -0.397    0.000  0.000 -0.089   -0.000 -0.000  0.156
 Cl        -0.000  0.000  0.144   -0.000 -0.000  0.612    0.000  0.000 -0.607
 Br        -0.000 -0.000  0.524    0.000  0.000 -0.197   -0.000 -0.000  0.265
 I         -0.000  0.000 -0.397   -0.000 -0.000 -0.089    0.000  0.000 -0.156
 TransDip  -0.000 -0.000 -0.003   -0.000  0.000 -0.005    0.000 -0.000 -0.000

 Mode:                 4                      5                      6
 Frequency:       126.98                 129.44                 142.28
 Force Cnst:      0.5149                 0.8670                 0.9450
 Red. Mass:      54.1926                87.8289                79.2294
 IR Active:          YES                    NO                     YES
 IR Intens:        0.981                  0.000                  0.118
 Raman Active:       NO                     YES                    NO 
               X      Y      Z        X      Y      Z        X      Y      Z
 C         -0.053 -0.270  0.000    0.053  0.043 -0.000   -0.060  0.107 -0.000
 C         -0.087 -0.274 -0.000    0.044 -0.068  0.000   -0.057  0.074 -0.000
 C         -0.060 -0.242 -0.000   -0.008 -0.073  0.000   -0.109  0.091 -0.000
 C         -0.053 -0.270 -0.000   -0.053 -0.043 -0.000   -0.060  0.107 -0.000
 C         -0.087 -0.274  0.000   -0.044  0.067 -0.000   -0.057  0.074 -0.000
 C         -0.060 -0.242  0.000    0.008  0.073 -0.000   -0.109  0.091 -0.000
 Cl         0.031 -0.256 -0.000    0.175  0.070  0.000    0.113  0.167  0.000
 Br        -0.176 -0.267  0.000    0.406 -0.367  0.000    0.446 -0.338  0.000
 I          0.119  0.311 -0.000    0.180  0.341  0.000   -0.287  0.139  0.000
 Cl         0.031 -0.256  0.000   -0.175 -0.070 -0.000    0.113  0.167  0.000
 Br        -0.175 -0.267 -0.000   -0.407  0.366  0.000    0.446 -0.338 -0.000
 I          0.120  0.311  0.000   -0.180 -0.340  0.000   -0.287  0.139  0.000
 TransDip   0.006  0.031  0.000    0.000  0.000  0.000    0.009 -0.006  0.000

 Mode:                 7                      8                      9
 Frequency:       147.68                 148.22                 209.48
 Force Cnst:      1.4758                 0.1791                 0.9921
 Red. Mass:     114.8567                13.8333                38.3742
 IR Active:          NO                     YES                    NO 
 IR Intens:        0.000                  0.420                  0.000
 Raman Active:       YES                    NO                     YES
               X      Y      Z        X      Y      Z        X      Y      Z
 C         -0.067 -0.057 -0.000   -0.000 -0.000  0.368    0.073  0.030 -0.000
 C          0.004 -0.064 -0.000    0.000  0.000  0.402    0.021 -0.116  0.000
 C          0.171 -0.030 -0.000    0.000  0.000  0.417    0.012 -0.116  0.000
 C          0.067  0.057 -0.000    0.000  0.000  0.368   -0.073 -0.030  0.000
 C         -0.004  0.064 -0.000   -0.000  0.000  0.402   -0.021  0.116 -0.000
 C         -0.171  0.030 -0.000   -0.000 -0.000  0.417   -0.012  0.116 -0.000
 Cl        -0.058 -0.050  0.000   -0.000 -0.000 -0.157    0.612  0.201 -0.000
 Br        -0.117  0.020  0.000    0.000 -0.000 -0.059   -0.216  0.023 -0.000
 I          0.625 -0.219  0.000    0.000 -0.000 -0.033    0.016  0.064 -0.000
 Cl         0.058  0.050  0.000    0.000  0.000 -0.157   -0.612 -0.201 -0.000
 Br         0.117 -0.020  0.000    0.000 -0.000 -0.059    0.216 -0.023  0.000
 I         -0.625  0.219  0.000   -0.000  0.000 -0.033   -0.016 -0.064  0.000
 TransDip   0.000  0.000  0.000    0.000 -0.000 -0.021    0.000  0.000 -0.000

 Mode:                10                     11                     12
 Frequency:       220.11                 221.74                 257.45
 Force Cnst:      1.7853                 1.0863                 1.2747
 Red. Mass:      62.5418                37.4970                32.6412
 IR Active:          NO                     YES                    YES
 IR Intens:        0.000                  0.031                  0.276
 Raman Active:       YES                    NO                     NO 
               X      Y      Z        X      Y      Z        X      Y      Z
 C          0.129 -0.032  0.000    0.087 -0.092 -0.000   -0.192  0.250  0.000
 C          0.203  0.159 -0.000    0.059 -0.101  0.000   -0.217  0.127 -0.000
 C         -0.014  0.056 -0.000    0.046 -0.057  0.000   -0.155  0.176 -0.000
 C         -0.129  0.032 -0.000    0.087 -0.092  0.000   -0.192  0.250 -0.000
 C         -0.203 -0.159  0.000    0.059 -0.101 -0.000   -0.217  0.127  0.000
 C          0.014 -0.056  0.000    0.046 -0.057 -0.000   -0.155  0.176  0.000
 Cl         0.235 -0.002 -0.000    0.654  0.052  0.000    0.038  0.460 -0.000
 Br         0.347  0.485  0.000   -0.146  0.036  0.000   -0.116 -0.199  0.000
 I          0.044  0.011  0.000   -0.107 -0.013 -0.000    0.115 -0.055  0.000
 Cl        -0.234  0.002  0.000    0.654  0.052  0.000    0.038  0.460  0.000
 Br        -0.347 -0.485 -0.000   -0.146  0.037 -0.000   -0.116 -0.199 -0.000
 I         -0.044 -0.011 -0.000   -0.107 -0.013  0.000    0.115 -0.055 -0.000
 TransDip  -0.000  0.000  0.000   -0.003  0.004  0.000    0.003 -0.017  0.000

 Mode:                13                     14                     15
 Frequency:       300.74                 331.36                 333.07
 Force Cnst:      0.6522                 0.8052                 1.9451
 Red. Mass:      12.2384                12.4461                29.7592
 IR Active:          NO                     NO                     NO 
 IR Intens:        0.000                  0.000                  0.000
 Raman Active:       YES                    YES                    YES
               X      Y      Z        X      Y      Z        X      Y      Z
 C          0.000 -0.000  0.104   -0.000  0.000 -0.539    0.086 -0.293 -0.000
 C          0.000 -0.000 -0.418   -0.000  0.000 -0.404    0.097 -0.046 -0.000
 C          0.000  0.000 -0.559   -0.000 -0.000  0.196    0.087  0.071  0.000
 C          0.000  0.000 -0.104    0.000 -0.000  0.539   -0.086  0.293  0.000
 C         -0.000 -0.000  0.418    0.000 -0.000  0.404   -0.097  0.046  0.000
 C          0.000 -0.000  0.559    0.000  0.000 -0.196   -0.087 -0.071 -0.000
 Cl         0.000 -0.000 -0.025   -0.000  0.000  0.090    0.180 -0.590  0.000
 Br        -0.000 -0.000  0.031    0.000  0.000  0.022   -0.020 -0.035  0.000
 I         -0.000  0.000  0.019    0.000 -0.000 -0.005   -0.012  0.007 -0.000
 Cl        -0.000  0.000  0.025    0.000 -0.000 -0.090   -0.180  0.590 -0.000
 Br         0.000  0.000 -0.031   -0.000 -0.000 -0.022    0.020  0.035 -0.000
 I         -0.000  0.000 -0.019   -0.000  0.000  0.005    0.012 -0.007  0.000
 TransDip   0.000 -0.000  0.000   -0.000  0.000  0.000    0.000  0.000  0.000

 Mode:                16                     17                     18
 Frequency:       503.57                 548.88                 575.85
 Force Cnst:      2.1518                 2.1358                 2.4240
 Red. Mass:      14.4024                12.0322                12.4069
 IR Active:          YES                    YES                    NO 
 IR Intens:       21.852                  1.771                  0.000
 Raman Active:       NO                     NO                     YES
               X      Y      Z        X      Y      Z        X      Y      Z
 C          0.381  0.091 -0.000   -0.000  0.000 -0.196   -0.395 -0.122 -0.000
 C          0.358  0.010  0.000   -0.000  0.000 -0.385   -0.315  0.245  0.000
 C          0.437  0.043  0.000   -0.000  0.000  0.560    0.121  0.385  0.000
 C          0.381  0.091 -0.000    0.000 -0.000 -0.196    0.395  0.122 -0.000
 C          0.358  0.010 -0.000    0.000 -0.000 -0.385    0.315 -0.245  0.000
 C          0.437  0.043 -0.000    0.000 -0.000  0.560   -0.120 -0.385 -0.000
 Cl        -0.091  0.077  0.000    0.000 -0.000  0.012    0.077  0.022  0.000
 Br        -0.074 -0.069 -0.000    0.000  0.000  0.010    0.021 -0.014 -0.000
 I         -0.040  0.008 -0.000    0.000 -0.000 -0.007   -0.003 -0.011 -0.000
 Cl        -0.091  0.077  0.000   -0.000  0.000  0.012   -0.077 -0.022  0.000
 Br        -0.074 -0.069  0.000   -0.000 -0.000  0.010   -0.021  0.014 -0.000
 I         -0.040  0.008  0.000   -0.000  0.000 -0.007    0.003  0.011  0.000
 TransDip   0.150 -0.001 -0.000    0.000  0.000 -0.043    0.000 -0.000 -0.000

 Mode:                19                     20                     21
 Frequency:       591.08                 633.22                 656.68
 Force Cnst:      2.4859                 3.6257                 3.0524
 Red. Mass:      12.0765                15.3473                12.0140
 IR Active:          YES                    YES                    NO 
 IR Intens:        0.104                 46.577                  0.000
 Raman Active:       NO                     NO                     YES
               X      Y      Z        X      Y      Z        X      Y      Z
 C         -0.000 -0.000  0.551    0.021  0.318 -0.000   -0.000 -0.000 -0.436
 C         -0.000  0.000 -0.430   -0.031  0.397  0.000   -0.000 -0.000  0.402
 C          0.000  0.000 -0.101   -0.029  0.417  0.000    0.000 -0.000 -0.385
 C          0.000  0.000  0.551    0.021  0.318 -0.000    0.000 -0.000  0.436
 C          0.000 -0.000 -0.430   -0.031  0.397  0.000    0.000  0.000 -0.402
 C         -0.000 -0.000 -0.101   -0.029  0.417  0.000   -0.000 -0.000  0.385
 Cl         0.000 -0.000 -0.036    0.062 -0.240  0.000    0.000 -0.000  0.015
 Br         0.000 -0.000  0.011   -0.032 -0.052  0.000    0.000  0.000 -0.004
 I         -0.000 -0.000  0.001    0.006 -0.009  0.000   -0.000 -0.000  0.002
 Cl        -0.000  0.000 -0.036    0.062 -0.240  0.000   -0.000  0.000 -0.015
 Br        -0.000 -0.000  0.011   -0.032 -0.052 -0.000   -0.000 -0.000  0.004
 I          0.000  0.000  0.001    0.006 -0.009 -0.000    0.000  0.000 -0.002
 TransDip   0.000  0.000  0.010   -0.023  0.217 -0.000    0.000  0.000  0.000

 Mode:                22                     23                     24
 Frequency:       751.75                 834.55                1025.76
 Force Cnst:      4.1011                 5.2293                 7.5211
 Red. Mass:      12.3169                12.7437                12.1320
 IR Active:          NO                     NO                     YES
 IR Intens:        0.000                  0.000                  2.908
 Raman Active:       YES                    YES                    NO 
               X      Y      Z        X      Y      Z        X      Y      Z
 C          0.127  0.214 -0.000    0.224 -0.380  0.000   -0.169  0.358  0.000
 C         -0.004  0.314  0.000    0.397  0.263 -0.000   -0.324 -0.255  0.000
 C         -0.556  0.164 -0.000    0.102  0.235  0.000    0.405 -0.076  0.000
 C         -0.127 -0.213  0.000   -0.224  0.379  0.000   -0.169  0.358  0.000
 C          0.004 -0.314  0.000   -0.397 -0.263 -0.000   -0.324 -0.255 -0.000
 C          0.556 -0.164 -0.000   -0.102 -0.235  0.000    0.405 -0.076 -0.000
 Cl         0.028 -0.049  0.000   -0.027  0.104 -0.000    0.015 -0.041 -0.000
 Br        -0.019 -0.018 -0.000   -0.024 -0.032 -0.000    0.012  0.013 -0.000
 I          0.017 -0.005 -0.000   -0.000  0.001 -0.000   -0.003  0.001 -0.000
 Cl        -0.028  0.049 -0.000    0.027 -0.104 -0.000    0.015 -0.041 -0.000
 Br         0.019  0.018 -0.000    0.024  0.032  0.000    0.012  0.013  0.000
 I         -0.017  0.005  0.000    0.000 -0.001  0.000   -0.003  0.001  0.000
 TransDip   0.000  0.000  0.000   -0.000 -0.000 -0.000    0.041 -0.036  0.000

 Mode:                25                     26                     27
 Frequency:      1142.79                1228.47                1295.76
 Force Cnst:      9.3876                10.6701                11.9009
 Red. Mass:      12.2002                12.0002                12.0303
 IR Active:          NO                     YES                    YES
 IR Intens:        0.000                  1.918                125.204
 Raman Active:       YES                    NO                     NO 
               X      Y      Z        X      Y      Z        X      Y      Z
 C          0.101 -0.442 -0.000    0.432  0.130 -0.000    0.119  0.414  0.000
 C         -0.249 -0.335  0.000   -0.316  0.225  0.000    0.240 -0.355 -0.000
 C         -0.332  0.077 -0.000   -0.114 -0.364 -0.000   -0.360 -0.026 -0.000
 C         -0.101  0.442  0.000    0.432  0.130  0.000    0.119  0.414 -0.000
 C          0.249  0.335  0.000   -0.316  0.225  0.000    0.240 -0.355 -0.000
 C          0.332 -0.077 -0.000   -0.114 -0.364 -0.000   -0.360 -0.026  0.000
 Cl        -0.017  0.053  0.000   -0.000  0.001  0.000   -0.002 -0.023 -0.000
 Br         0.013  0.015  0.000   -0.000  0.001  0.000   -0.002  0.005 -0.000
 I          0.005 -0.001 -0.000   -0.000 -0.000 -0.000    0.002  0.000  0.000
 Cl         0.017 -0.053 -0.000   -0.000  0.001 -0.000   -0.002 -0.023  0.000
 Br        -0.013 -0.015 -0.000   -0.000  0.001 -0.000   -0.002  0.005  0.000
 I         -0.005  0.001  0.000   -0.000 -0.000  0.000    0.002  0.000 -0.000
 TransDip  -0.000 -0.000  0.000   -0.038 -0.023  0.000   -0.268  0.238 -0.000

 Mode:                28                     29                     30
 Frequency:      1307.28                1494.38                1503.83
 Force Cnst:     12.1182                15.7914                15.9902
 Red. Mass:      12.0351                12.0019                12.0006
 IR Active:          YES                    NO                     NO 
 IR Intens:      174.783                  0.000                  0.000
 Raman Active:       NO                     YES                    YES
               X      Y      Z        X      Y      Z        X      Y      Z
 C          0.333 -0.185 -0.000    0.513  0.124 -0.000   -0.017  0.249 -0.000
 C         -0.298 -0.296 -0.000   -0.365  0.057  0.000    0.217 -0.393 -0.000
 C         -0.042  0.419  0.000    0.245  0.158  0.000    0.011  0.486  0.000
 C          0.333 -0.185 -0.000   -0.513 -0.124 -0.000    0.017 -0.249  0.000
 C         -0.298 -0.296 -0.000    0.365 -0.057 -0.000   -0.217  0.393 -0.000
 C         -0.042  0.419  0.000   -0.245 -0.158  0.000   -0.011 -0.486 -0.000
 Cl        -0.015  0.013 -0.000   -0.005 -0.001  0.000   -0.001 -0.000  0.000
 Br         0.007  0.007 -0.000    0.001 -0.000 -0.000   -0.001  0.001  0.000
 I          0.000 -0.002 -0.000    0.001 -0.001 -0.000   -0.001 -0.001 -0.000
 Cl        -0.015  0.013  0.000    0.005  0.001  0.000    0.001  0.000 -0.000
 Br         0.007  0.007  0.000   -0.001  0.000  0.000    0.001 -0.001 -0.000
 I          0.000 -0.002  0.000   -0.001  0.001  0.000    0.001  0.001  0.000
 TransDip  -0.171 -0.387 -0.000   -0.000 -0.000 -0.000    0.000 -0.000  0.000

 STANDARD THERMODYNAMIC QUANTITIES AT   298.15 K  AND     1.00 ATM

   This Molecule has  0 Imaginary Frequencies
   Zero point vibrational energy:       24.002 kcal/mol

   Atom    1 Element C  Has Mass   12.00000
   Atom    2 Element C  Has Mass   12.00000
   Atom    3 Element C  Has Mass   12.00000
   Atom    4 Element C  Has Mass   12.00000
   Atom    5 Element C  Has Mass   12.00000
   Atom    6 Element C  Has Mass   12.00000
   Atom    7 Element Cl Has Mass   34.96885
   Atom    8 Element Br Has Mass   78.91830
   Atom    9 Element I  Has Mass  126.90440
   Atom   10 Element Cl Has Mass   34.96885
   Atom   11 Element Br Has Mass   78.91830
   Atom   12 Element I  Has Mass  126.90440
   Molecular Mass:   553.583100 amu
   Principal axes and moments of inertia in amu*Bohr^2:
                             1           2           3
    Eigenvalues --     6455.01331 14012.50021 20467.51352
          X               0.99995     0.00983     0.00000
          Y              -0.00983     0.99995     0.00000
          Z               0.00000    -0.00000     1.00000
   Rotational Symmetry Number is   2
   The Molecule is an Asymmetric Top
   Translational Enthalpy:        0.889 kcal/mol
   Rotational Enthalpy:           0.889 kcal/mol
   Vibrational Enthalpy:         30.539 kcal/mol
   gas constant (RT):             0.592 kcal/mol
   Translational Entropy:        44.819  cal/mol.K
   Rotational Entropy:           34.491  cal/mol.K
   Vibrational Entropy:          44.878  cal/mol.K

   Total Enthalpy:               32.909 kcal/mol
   Total Entropy:               124.188  cal/mol.K

 ======================================================================

 STANDARD THERMODYNAMIC QUANTITIES FOR ANHARMONIC VIBRATION -- TOSH

   Zero point vibrational energy: ************ kcal/mol

   Vibrational Enthalpy:       Infinity kcal/mol
   Vibrational Entropy:             NaN  cal/mol.K

   Total Enthalpy:             Infinity kcal/mol
   Total Entropy:                   NaN  cal/mol.K

 ======================================================================

 STANDARD THERMODYNAMIC QUANTITIES FOR ANHARMONIC VIBRATION -- VPT2

   Zero point vibrational energy: ************ kcal/mol

   Vibrational Enthalpy:       Infinity kcal/mol
   Vibrational Entropy:             NaN  cal/mol.K

   Total Enthalpy:             Infinity kcal/mol
   Total Entropy:                   NaN  cal/mol.K

 ======================================================================

Archival summary:
1\1\garfield\FREQ\ProcedureUnspecified\BasisUnspecified\2r2l26\taweetha\SatNov3017:35:272019SatNov3017:35:272019\0\\#,FREQ,ProcedureUnspecified,BasisUnspecified,\\0,1\I\C,1,2.12725\C,2,1.40295,1,120.804\C,2,1.40422,1,119.914,3,-180,0\C,3,1.40449,2,120.247,1,-180,0\C,5,1.40422,3,120.471,2,-0,0\C,6,1.40295,5,119.282,3,0,0\Cl,5,1.73978,3,119.407,2,-180,0\Cl,4,1.73978,2,120.122,1,-0,0\Br,7,1.90205,6,120.799,5,-180,0\Br,3,1.90205,2,120.799,1,0,0\I,6,2.12725,5,119.914,3,-180,0\\\@

 Total job time:  1293.75s(wall), 5003.38s(cpu) 
 Sat Nov 30 17:35:27 2019

        *************************************************************
        *                                                           *
        *  Thank you very much for using Q-Chem.  Have a nice day.  *
        *                                                           *
        *************************************************************
