# Supplementary material for: Geometric and energetic data from quantum chemical calculations of halobenzenes and xylenes
Source: Data Brief. 2020 Mar 5;30:105386. doi: 10.1016/j.dib.2020.105386 (PMC7114895; doi:10.1016/j.dib.2020.105386)
Supplement: Supplementary file 1 [file mmc1.zip › halobenzene/B3LYP/ClBrIClIBr.out]

                  Welcome to Q-Chem
     A Quantum Leap Into The Future Of Chemistry


 Q-Chem 5.2 (devel), Q-Chem, Inc., Pleasanton, CA (2019)

 Yihan Shao,  Zhengting Gan,  E. Epifanovsky,  A. T. B. Gilbert,  M. Wormit,  
 J. Kussmann,  A. W. Lange,  A. Behn,  Jia Deng,  Xintian Feng,  D. Ghosh,  
 M. Goldey,  P. R. Horn,  L. D. Jacobson,  I. Kaliman,  T. Kus,  A. Landau,  
 Jie Liu,  E. I. Proynov,  R. M. Richard,  R. P. Steele,  E. J. Sundstrom,  
 H. L. Woodcock III,  P. M. Zimmerman,  D. Zuev,  B. Albrecht,  E. Alguire,  
 S. A. Baeppler,  D. Barton,  Z. Benda,  Y. A. Bernard,  E. J. Berquist,  
 K. B. Bravaya,  H. Burton,  D. Casanova,  Chun-Min Chang,  Yunqing Chen,  
 A. Chien,  K. D. Closser,  M. P. Coons,  S. Coriani,  S. Dasgupta,  
 A. L. Dempwolff,  M. Diedenhofen,  Hainam Do,  R. G. Edgar,  Po-Tung Fang,  
 S. Faraji,  S. Fatehi,  Qingguo Feng,  K. D. Fenk,  J. Fosso-Tande,  
 J. Gayvert,  Qinghui Ge,  A. Ghysels,  G. Gidofalvi,  J. Gomes,  
 J. Gonthier,  A. Gunina,  D. Hait,  M. W. D. Hanson-Heine,  
 P. H. P. Harbach,  A. W. Hauser,  M. F. Herbst,  J. E. Herr,  
 E. G. Hohenstein,  Z. C. Holden,  Kerwin Hui,  B. C. Huynh,  T.-C. Jagau,  
 Hyunjun Ji,  B. Kaduk,  K. Khistyaev,  Jaehoon Kim,  P. Klunzinger,  K. Koh,  
 D. Kosenkov,  L. Koulias,  T. Kowalczyk,  C. M. Krauter,  A. Kunitsa,  
 Ka Un Lao,  A. Laurent,  K. V. Lawler,  Joonho Lee,  D. Lefrancois,  
 S. Lehtola,  D. S. Levine,  Yi-Pei Li,  You-Sheng Lin,  Fenglai Liu,  
 E. Livshits,  A. Luenser,  P. Manohar,  E. Mansoor,  S. F. Manzer,  
 Shan-Ping Mao,  Yuezhi Mao,  N. Mardirossian,  A. V. Marenich,  
 T. Markovich,  L. A. Martinez-Martinez,  S. A. Maurer,  N. J. Mayhall,  
 S. C. McKenzie,  J.-M. Mewes,  P. Morgante,  A. F. Morrison,  
 J. W. Mullinax,  K. Nanda,  T. S. Nguyen-Beck,  R. Olivares-Amaya,  
 J. A. Parkhill,  Zheng Pei,  T. M. Perrine,  F. Plasser,  P. Pokhilko,  
 S. Prager,  A. Prociuk,  E. Ramos,  D. R. Rehn,  F. Rob,  M. Scheurer,  
 M. Schneider,  N. Sergueev,  S. M. Sharada,  S. Sharma,  D. W. Small,  
 T. Stauch,  T. Stein,  Yu-Chuan Su,  A. J. W. Thom,  A. Tkatchenko,  
 T. Tsuchimochi,  N. M. Tubman,  L. Vogt,  M. L. Vidal,  O. Vydrov,  
 M. A. Watson,  J. Wenzel,  M. de Wergifosse,  T. A. Wesolowski,  A. White,  
 J. Witte,  A. Yamada,  Jun Yang,  K. Yao,  S. Yeganeh,  S. R. Yost,  
 Zhi-Qiang You,  A. Zech,  Igor Ying Zhang,  Xing Zhang,  Yan Zhao,  
 Ying Zhu,  B. R. Brooks,  G. K. L. Chan,  C. J. Cramer,  M. S. Gordon,  
 W. J. Hehre,  A. Klamt,  M. W. Schmidt,  C. D. Sherrill,  D. G. Truhlar,  
 A. Aspuru-Guzik,  R. Baer,  A. T. Bell,  N. A. Besley,  Jeng-Da Chai,  
 A. E. DePrince, III,  R. A. DiStasio Jr.,  A. Dreuw,  B. D. Dunietz,  
 T. R. Furlani,  Chao-Ping Hsu,  Yousung Jung,  Jing Kong,  D. S. Lambrecht,  
 WanZhen Liang,  C. Ochsenfeld,  V. A. Rassolov,  L. V. Slipchenko,  
 J. E. Subotnik,  T. Van Voorhis,  J. M. Herbert,  A. I. Krylov,  
 P. M. W. Gill,  M. Head-Gordon

 Contributors to earlier versions of Q-Chem not listed above: 
 R. D. Adamson,  B. Austin,  J. Baker,  G. J. O. Beran,  K. Brandhorst,  
 S. T. Brown,  E. F. C. Byrd,  A. K. Chakraborty,  C.-L. Cheng,  
 Siu Hung Chien,  D. M. Chipman,  D. L. Crittenden,  H. Dachsel,  
 R. J. Doerksen,  A. D. Dutoi,  L. Fusti-Molnar,  W. A. Goddard III,  
 A. Golubeva-Zadorozhnaya,  S. R. Gwaltney,  G. Hawkins,  A. Heyden,  
 S. Hirata,  G. Kedziora,  F. J. Keil,  C. Kelley,  Jihan Kim,  R. A. King,  
 R. Z. Khaliullin,  P. P. Korambath,  W. Kurlancheek,  A. M. Lee,  M. S. Lee,  
 S. V. Levchenko,  Ching Yeh Lin,  D. Liotard,  R. C. Lochan,  I. Lotan,  
 P. E. Maslen,  N. Nair,  D. P. O'Neill,  D. Neuhauser,  E. Neuscamman,  
 C. M. Oana,  R. Olson,  B. Peters,  R. Peverati,  P. A. Pieniazek,  
 Y. M. Rhee,  J. Ritchie,  M. A. Rohrdanz,  E. Rosta,  N. J. Russ,  
 H. F. Schaefer III,  N. E. Schultz,  N. Shenvi,  A. C. Simmonett,  A. Sodt,  
 D. Stuck,  K. S. Thanthiriwatte,  V. Vanovschi,  Tao Wang,  A. Warshel,  
 C. F. Williams,  Q. Wu,  X. Xu,  W. Zhang

 Please cite Q-Chem as follows:
 Y. Shao et al., Mol. Phys. 113, 184-215 (2015)
 DOI: 10.1080/00268976.2014.952696

 Q-Chem 5.2.1 for Intel X86 EM64T Linux

 Parts of Q-Chem use Armadillo 8.300.2 (Tropical Shenanigans).
 http://arma.sourceforge.net/

 Q-Chem begins on Sat Nov 30 17:35:27 2019  

Host: 
0

     Scratch files written to /scratch/taweetham/qchem30825//
NAlpha2: 246
NElect   246
Mult     1

Checking the input file for inconsistencies... 	...done.

--------------------------------------------------------------
User input:
--------------------------------------------------------------
$MOLECULE
0 1
C   
C	1	CC
C	2	CC	1	120.0		
C	3	CC	2	120.0	1	0.0
C	4	CC	3	120.0	2	0.0	
C	5 	CC	4	120.0	3	0.0
Cl	1	CCl	2	120.0	3	180.0
Br	2	CBr	3	120.0	4	180.0
I	3	CI	4	120.0	5	180.0
Cl	4	CCl	5	120.0	6	180.0
I	5	CI	6	120.0	1	180.0
Br	6	CBr	1	120.0	2	180.0

CC=1.39483
CH=1.08673
CF=1.33960
CCl=1.72090
CBr=1.89068
CI=2.07886
$END

$REM
   JOB_TYPE	OPTIMIZATION
   BASIS	6-311++G**
   METHOD	B3LYP
   MEM_TOTAL	64000
   SYM_IGNORE	TRUE
$END

--------------------------------------------------------------
 ----------------------------------------------------------------
             Standard Nuclear Orientation (Angstroms)
    I     Atom           X                Y                Z
 ----------------------------------------------------------------
    1      C       0.0000000000     0.0000000000     0.0000000000
    2      C       0.0000000000     0.0000000000     1.3948300000
    3      C       1.2079582140     0.0000000000     2.0922450000
    4      C       2.4159164279     0.0000000000     1.3948300000
    5      C       2.4159164279     0.0000000000    -0.0000000000
    6      C       1.2079582140     0.0000000000    -0.6974150000
    7      Cl     -1.4903431174    -0.0000000000    -0.8604500000
    8      Br     -1.6373769104    -0.0000000000     2.3401700000
    9      I       1.2079582140    -0.0000000000     4.1711050000
   10      Cl      3.9062595453    -0.0000000000     2.2552800000
   11      I       4.2162619988    -0.0000000000    -1.0394300000
   12      Br      1.2079582140    -0.0000000000    -2.5880950000
 ----------------------------------------------------------------
 Nuclear Repulsion Energy =        3427.58101201 hartrees
 There are      123 alpha and      123 beta electrons
 Requested basis set is 6-311++G(d,p)
 There are 148 shells and 412 basis functions

 Total QAlloc Memory Limit  64000 MB
 Mega-Array Size       188 MB
 MEM_STATIC part       192 MB
 A cutoff of  1.0D-11 yielded   6792 shell pairs
 There are     58958 function pairs (     65402 Cartesian)
 Smallest overlap matrix eigenvalue = 4.24E-07

 Q-Chem warning in module stvman/mkSTV.C, line 318:

 Overlap eigenvalue is smaller than square root of threshold
 Use THRESH >= 12 to get rid of this warning

 Linear dependence detected in AO basis
 Tighter screening thresholds may be required for diffuse basis sets
 Use S2THRESH > 14 and THRESH = 14 in case of SCF convergence issues
 Number of orthogonalized atomic orbitals = 410
 Maximum deviation from orthogonality = 9.783E-11

 Scale SEOQF with 1.000000e-01/1.000000e-01/1.000000e-01

 Standard Electronic Orientation quadrupole field applied
 Nucleus-field energy     =    -0.0000001115 hartrees
 Guess from superposition of atomic densities
 Warning:  Energy on first SCF cycle will be non-variational
 SAD guess density has 246.000000 electrons

 -----------------------------------------------------------------------
  General SCF calculation program by
  Eric Jon Sundstrom, Paul Horn, Yuezhi Mao, Dmitri Zuev, Alec White,
  David Stuck, Shaama M.S., Shane Yost, Joonho Lee, David Small,
  Daniel Levine, Susi Lehtola, Hugh Burton, Evgeny Epifanovsky,
  Bang C. Huynh
 -----------------------------------------------------------------------
 Exchange:     0.2000 Hartree-Fock + 0.0800 Slater + 0.7200 B88
 Correlation:  0.1900 VWN1RPA + 0.8100 LYP
 Using SG-1 standard quadrature grid
 using 4 threads for integral computing
 -------------------------------------------------------
 OpenMP Integral computing Module                
 Release: version 2.0, May 2017, Q-Chem Inc. Pleasanton 
 -------------------------------------------------------
 A restricted SCF calculation will be
 performed using DIIS
 SCF converges when DIIS error is below 1.0e-08
 ---------------------------------------
  Cycle       Energy         DIIS error
 ---------------------------------------
    1  -20138.9684795687      2.89e-02  
    2  -20136.3704923300      1.88e-03  
    3  -20136.2962479536      2.58e-03  
    4  -20136.4020280892      8.08e-04  
    5  -20136.4175515368      1.30e-04  
    6  -20136.4177849114      5.06e-05  
    7  -20136.4178225075      2.35e-05  
    8  -20136.4178338256      6.29e-06  
    9  -20136.4178346038      1.90e-06  
   10  -20136.4178346667      4.76e-07  
   11  -20136.4178346704      1.14e-07  
   12  -20136.4178346712      3.51e-08  
   13  -20136.4178346745      1.24e-08  
   14  -20136.4178346765      3.43e-09  Convergence criterion met
 ---------------------------------------
 SCF time:   CPU 267.20s  wall 70.00s 
 SCF   energy in the final basis set =   -20136.4178346765
 Total energy in the final basis set =   -20136.4178346765

 --------------------------------------------------------------

                    Orbital Energies (a.u.)
 --------------------------------------------------------------

 Alpha MOs
 -- Occupied --
*****************-482.8570-482.8569-176.3186-176.3186-165.7224-165.7223
********-165.7202-165.7201-165.7200-101.5827-101.5814 -62.5099 -62.5099
-56.3306 -56.3306 -56.3265 -56.3265 -56.3261 -56.3261 -35.8152 -35.8152
-31.3086 -31.3085 -31.3026 -31.3025 -31.3020 -31.3019 -22.9590 -22.9589
-22.9577 -22.9576 -22.9573 -22.9572 -22.9531 -22.9531 -22.9530 -22.9530
-10.2845 -10.2844 -10.2784 -10.2783 -10.2666 -10.2666  -9.4982  -9.4966
 -8.7189  -8.7189  -7.2630  -7.2616  -7.2530  -7.2521  -7.2516  -7.2505
 -6.5511  -6.5511  -6.5375  -6.5374  -6.5364  -6.5363  -6.3650  -6.3649
 -4.7779  -4.7778  -4.7629  -4.7628  -4.7617  -4.7616  -2.6619  -2.6618
 -2.6583  -2.6582  -2.6574  -2.6574  -2.6465  -2.6465  -2.6464  -2.6464
 -2.0440  -2.0438  -2.0393  -2.0392  -2.0384  -2.0383  -2.0254  -2.0253
 -2.0252  -2.0251  -0.9624  -0.9229  -0.8711  -0.8695  -0.8157  -0.7815
 -0.7607  -0.6867  -0.6861  -0.6240  -0.6074  -0.5592  -0.5181  -0.4868
 -0.4698  -0.4427  -0.4402  -0.4115  -0.4103  -0.3897  -0.3819  -0.3573
 -0.3561  -0.3556  -0.3350  -0.3215  -0.3131  -0.3129  -0.2950  -0.2755
 -0.2639  -0.2596  -0.2571
 -- Virtual --
 -0.0954  -0.0695  -0.0653  -0.0521  -0.0342  -0.0053  -0.0024   0.0079
  0.0201   0.0251   0.0319   0.0407   0.0477   0.0582   0.0600   0.0649
  0.0679   0.0724   0.0728   0.0795   0.0837   0.0938   0.0943   0.1015
  0.1023   0.1079   0.1175   0.1289   0.1291   0.1481   0.1490   0.1513
  0.1573   0.1643   0.1687   0.1694   0.1700   0.1839   0.1943   0.2036
  0.2074   0.2083   0.2117   0.2211   0.2237   0.2300   0.2427   0.2512
  0.2518   0.2526   0.2621   0.2731   0.2925   0.2945   0.3040   0.3223
  0.3619   0.3634   0.3793   0.3820   0.3837   0.4031   0.4115   0.4172
  0.4191   0.4239   0.4339   0.4380   0.4456   0.4467   0.4529   0.4560
  0.4701   0.4840   0.4911   0.5011   0.5066   0.5155   0.5169   0.5189
  0.5240   0.5270   0.5405   0.5483   0.5519   0.5638   0.5644   0.5671
  0.5901   0.6021   0.6051   0.6153   0.6214   0.6303   0.6977   0.6984
  0.6997   0.7127   0.7166   0.7223   0.7584   0.7680   0.7897   0.7922
  0.8160   0.8166   0.8220   0.8298   0.8315   0.8357   0.8515   0.8533
  0.8563   0.8743   0.8946   0.9220   0.9330   0.9437   0.9496   0.9680
  0.9716   1.0074   1.0422   1.0574   1.0980   1.1079   1.1429   1.1651
  1.1893   1.2108   1.2269   1.2405   1.2436   1.2702   1.2806   1.3530
  1.3617   1.3753   1.4129   1.4131   1.4426   1.4636   1.4846   1.4966
  1.5008   1.5657   1.5833   1.6282   1.7221   1.7438   1.7572   1.7747
  1.8237   1.8262   1.8492   1.8513   1.9134   2.0050   2.0243   2.0255
  2.0772   2.1094   2.1426   2.1941   2.1993   2.2404   2.2482   2.2572
  2.2623   2.2636   2.3038   2.3044   2.3672   2.3966   2.4534   2.5014
  2.5539   2.5777   2.5838   2.7093   2.7272   2.8161   2.8227   2.8343
  2.9109   3.0189   3.0473   3.0807   3.1029   3.1500   3.2203   3.3917
  3.4588   3.6482   3.8086   3.8691   3.9477   3.9629   3.9831   3.9901
  3.9930   4.0149   4.0175   4.0348   4.0577   4.0720   4.0722   4.1006
  4.1251   4.1638   4.2519   4.2529   4.2736   4.2954   4.4006   4.4033
  4.5012   4.5652   4.8139   6.0170   6.0383   6.1115   6.1331   6.1467
  6.1897   6.7334   6.7755   7.5469   7.5610   7.6504   7.6753   7.7398
  7.7564   9.7577   9.7922  23.1833  23.7823  23.7853  23.9392  23.9567
 24.0306  25.8075  25.8338  26.1513  26.2274  26.6202  26.6704  27.9156
 27.9513  28.3534  28.3699  28.4193  28.4229  28.4422  28.4422  28.5256
 28.5301  28.5498  28.5550  28.5613  28.5623  28.6199  28.6270  28.7305
 28.7350  47.9860  48.0247 127.8926 127.9052 127.9483 127.9617 127.9694
127.9884 151.7045 151.7310 215.7489 215.7884 289.7436 289.7580 289.8517
289.8721 289.9670 289.97741020.79851020.84781901.86981901.8972
 --------------------------------------------------------------

          Ground-State Mulliken Net Atomic Charges

     Atom                 Charge (a.u.)
  ----------------------------------------
      1 C                     0.103277
      2 C                    -0.232379
      3 C                    -0.374330
      4 C                     0.295089
      5 C                    -0.384074
      6 C                    -0.239554
      7 Cl                    0.537337
      8 Br                   -0.254031
      9 I                     0.101089
     10 Cl                    0.598993
     11 I                     0.102287
     12 Br                   -0.253705
  ----------------------------------------
  Sum of atomic charges =     0.000000

 -----------------------------------------------------------------
                    Cartesian Multipole Moments
 -----------------------------------------------------------------
    Charge (ESU x 10^10)
                -0.0000
    Dipole Moment (Debye)
         X       0.2183      Y       0.0000      Z       0.1231
       Tot       0.2506
    Quadrupole Moments (Debye-Ang)
        XX    -148.2180     XY       0.0000     YY    -153.5972
        XZ      -2.3362     YZ      -0.0000     ZZ    -145.5519
    Octopole Moments (Debye-Ang^2)
       XXX    -629.4814    XXY       0.0000    XYY    -219.4908
       YYY       0.0000    XXZ    -134.2998    XYZ      -0.0000
       YYZ    -126.7320    XZZ    -209.8765    YZZ       0.0000
       ZZZ    -350.4385
    Hexadecapole Moments (Debye-Ang^3)
      XXXX   -5426.7543   XXXY       0.0000   XXYY   -1002.7383
      XYYY       0.0000   YYYY    -194.7953   XXXZ    -231.6740
      XXYZ      -0.0000   XYYZ     -46.6548   YYYZ      -0.0000
      XXZZ   -1776.0604   XYZZ       0.0000   YYZZ    -948.9769
      XZZZ    -134.6472   YZZZ       0.0000   ZZZZ   -5005.2517
 -----------------------------------------------------------------
 Calculating analytic gradient of the SCF energy
 Gradient of SCF Energy
            1           2           3           4           5           6
    1   0.0020378   0.0009482   0.0012454   0.0031998  -0.0000116  -0.0005813
    2  -0.0000000   0.0000000   0.0000000  -0.0000000   0.0000000   0.0000000
    3   0.0010031  -0.0012437  -0.0013302   0.0020192   0.0006301   0.0007466
            7           8           9          10          11          12
    1   0.0081312   0.0066908  -0.0022692  -0.0086159  -0.0155778   0.0048026
    2   0.0000000  -0.0000000   0.0000000   0.0000000   0.0000000  -0.0000000
    3   0.0048015   0.0019526  -0.0161131  -0.0049352   0.0072187   0.0052502
 Max gradient component =       1.611E-02
 RMS gradient           =       4.925E-03
 Gradient time:  CPU 88.86 s  wall 22.33 s
 Geometry Optimization Parameters
   NAtoms,    NIC,     NZ,  NCons,   NDum,   NFix, NCnnct, MaxDiis
       12      78      12       0       0       0       0       0


** GEOMETRY OPTIMIZATION IN DELOCALIZED INTERNAL COORDINATES **
   Searching for a Minimum

   Optimization Cycle:   1

                       Coordinates (Angstroms)
     ATOM                X               Y               Z
      1  C         0.0000000000    0.0000000000    0.0000000000
      2  C         0.0000000000    0.0000000000    1.3948300000
      3  C         1.2079582140    0.0000000000    2.0922450000
      4  C         2.4159164279    0.0000000000    1.3948300000
      5  C         2.4159164279    0.0000000000    0.0000000000
      6  C         1.2079582140    0.0000000000   -0.6974150000
      7  Cl       -1.4903431174    0.0000000000   -0.8604500000
      8  Br       -1.6373769104    0.0000000000    2.3401700000
      9  I         1.2079582140    0.0000000000    4.1711050000
     10  Cl        3.9062595453    0.0000000000    2.2552800000
     11  I         4.2162619988    0.0000000000   -1.0394300000
     12  Br        1.2079582140    0.0000000000   -2.5880950000
   Point Group: c1    Number of degrees of freedom:    30


   Energy is -20136.417834676


 Attempting to generate delocalized internal coordinates
 Initial Hessian constructed with Jon Baker's OPTIMIZE code

 21 Hessian modes will be used to form the next step
  Hessian Eigenvalues:
     0.124424    0.124424    0.201019    0.201019    0.250000    0.250000
     0.250000    0.250000    0.250000    0.250000    0.250000    0.250000
     0.250000    0.334879    0.334879    0.426727    0.426727    0.464882
     0.464882    0.464882    0.464882

 Minimum search - taking simple RFO step
 Searching for Lamda that Minimizes Along All modes
 Value Taken    Lamda =  -0.00837805
 Step Taken.  Stepsize is  0.211016

                             Maximum     Tolerance    Cnvgd?
         Gradient           0.036014      0.000300      NO
         Displacement       0.123795      0.001200      NO
         Energy change     *********      0.000001      NO


 New Cartesian Coordinates Obtained by Inverse Iteration

 Displacement from previous Coordinates is:  0.335300
 ----------------------------------------------------------------
             Standard Nuclear Orientation (Angstroms)
    I     Atom           X                Y                Z
 ----------------------------------------------------------------
    1      C      -0.0042854757     0.0000000000    -0.0014255166
    2      C      -0.0100855003     0.0000000000     1.4009497565
    3      C       1.2051899484     0.0000000000     2.1146425306
    4      C       2.4192283445     0.0000000000     1.3980358061
    5      C       2.4333397866     0.0000000000    -0.0111347358
    6      C       1.2080659916     0.0000000000    -0.7060994174
    7      Cl     -1.5059640728     0.0000000000    -0.8713522793
    8      Br     -1.6955362206     0.0000000000     2.2841908570
    9      I       1.2437685406     0.0000000000     4.2573603637
   10      Cl      3.9226157512     0.0000000000     2.2665066226
   11      I       4.3067345728     0.0000000000    -1.0599434465
   12      Br      1.1353955616     0.0000000000    -2.6086605408
 ----------------------------------------------------------------
 Nuclear Repulsion Energy =        3368.00387498 hartrees
 There are      123 alpha and      123 beta electrons
 Applying Cartesian multipole field
    Component          Value
    ---------          -----
     (2,0,0)        1.00000E-11
     (0,2,0)        2.00000E-11
     (0,0,2)       -3.00000E-11
 Nucleus-field energy     =    -0.0000001137 hartrees
 Requested basis set is 6-311++G(d,p)
 There are 148 shells and 412 basis functions
 A cutoff of  1.0D-11 yielded   6738 shell pairs
 There are     58522 function pairs (     64890 Cartesian)
 Smallest overlap matrix eigenvalue = 4.88E-07

 Q-Chem warning in module stvman/mkSTV.C, line 318:

 Overlap eigenvalue is smaller than square root of threshold
 Use THRESH >= 12 to get rid of this warning

 Linear dependence detected in AO basis
 Tighter screening thresholds may be required for diffuse basis sets
 Use S2THRESH > 14 and THRESH = 14 in case of SCF convergence issues
 Number of orthogonalized atomic orbitals = 410
 Maximum deviation from orthogonality = 1.114E-10
 Guess MOs from SCF MO coefficient file

 -----------------------------------------------------------------------
  General SCF calculation program by
  Eric Jon Sundstrom, Paul Horn, Yuezhi Mao, Dmitri Zuev, Alec White,
  David Stuck, Shaama M.S., Shane Yost, Joonho Lee, David Small,
  Daniel Levine, Susi Lehtola, Hugh Burton, Evgeny Epifanovsky,
  Bang C. Huynh
 -----------------------------------------------------------------------
 Exchange:     0.2000 Hartree-Fock + 0.0800 Slater + 0.7200 B88
 Correlation:  0.1900 VWN1RPA + 0.8100 LYP
 Using SG-1 standard quadrature grid
 using 4 threads for integral computing
 -------------------------------------------------------
 OpenMP Integral computing Module                
 Release: version 2.0, May 2017, Q-Chem Inc. Pleasanton 
 -------------------------------------------------------
 A restricted SCF calculation will be
 performed using DIIS
 SCF converges when DIIS error is below 1.0e-08
 ---------------------------------------
  Cycle       Energy         DIIS error
 ---------------------------------------
    1  -20136.4158806275      5.50e-04  
    2  -20136.4183743157      2.85e-04  
    3  -20136.4161899395      4.17e-04  
    4  -20136.4202281886      3.78e-05  
    5  -20136.4202566472      1.27e-05  
    6  -20136.4202596038      4.09e-06  
    7  -20136.4202598609      2.25e-06  
    8  -20136.4202599628      5.16e-07  
    9  -20136.4202599696      1.30e-07  
   10  -20136.4202599705      4.00e-08  
   11  -20136.4202599716      2.74e-08  
   12  -20136.4202599706      7.05e-09  Convergence criterion met
 ---------------------------------------
 SCF time:   CPU 232.93s  wall 62.00s 
 SCF   energy in the final basis set =   -20136.4202599706
 Total energy in the final basis set =   -20136.4202599706

 --------------------------------------------------------------

                    Orbital Energies (a.u.)
 --------------------------------------------------------------

 Alpha MOs
 -- Occupied --
*****************-482.8575-482.8573-176.3212-176.3211-165.7251-165.7250
********-165.7227-165.7226-165.7225-101.5828-101.5819 -62.5103 -62.5102
-56.3311 -56.3309 -56.3269 -56.3268 -56.3265 -56.3263 -35.8176 -35.8175
-31.3112 -31.3111 -31.3048 -31.3046 -31.3042 -31.3041 -22.9616 -22.9614
-22.9601 -22.9600 -22.9598 -22.9597 -22.9553 -22.9553 -22.9551 -22.9551
-10.2905 -10.2875 -10.2835 -10.2834 -10.2744 -10.2743  -9.4979  -9.4969
 -8.7192  -8.7190  -7.2628  -7.2619  -7.2528  -7.2518  -7.2518  -7.2507
 -6.5515  -6.5513  -6.5376  -6.5375  -6.5366  -6.5364  -6.3668  -6.3667
 -4.7800  -4.7799  -4.7645  -4.7643  -4.7634  -4.7633  -2.6622  -2.6621
 -2.6585  -2.6583  -2.6577  -2.6575  -2.6466  -2.6466  -2.6465  -2.6464
 -2.0456  -2.0454  -2.0410  -2.0410  -2.0403  -2.0401  -2.0268  -2.0267
 -2.0267  -2.0265  -0.9566  -0.9185  -0.8654  -0.8651  -0.8131  -0.7769
 -0.7573  -0.6828  -0.6801  -0.6229  -0.6103  -0.5537  -0.5156  -0.4847
 -0.4650  -0.4410  -0.4381  -0.4084  -0.4076  -0.3876  -0.3772  -0.3582
 -0.3562  -0.3542  -0.3309  -0.3207  -0.3115  -0.3070  -0.2943  -0.2804
 -0.2661  -0.2621  -0.2618
 -- Virtual --
 -0.1057  -0.0731  -0.0678  -0.0643  -0.0430  -0.0095  -0.0051   0.0032
  0.0184   0.0244   0.0304   0.0408   0.0471   0.0578   0.0605   0.0640
  0.0672   0.0698   0.0701   0.0800   0.0831   0.0932   0.0942   0.1000
  0.1026   0.1064   0.1167   0.1285   0.1289   0.1484   0.1487   0.1536
  0.1576   0.1634   0.1651   0.1679   0.1713   0.1770   0.1898   0.1994
  0.2036   0.2097   0.2106   0.2173   0.2198   0.2291   0.2427   0.2472
  0.2472   0.2537   0.2631   0.2726   0.2864   0.2879   0.2997   0.3180
  0.3653   0.3661   0.3761   0.3767   0.3890   0.4047   0.4068   0.4123
  0.4187   0.4246   0.4329   0.4381   0.4423   0.4455   0.4468   0.4530
  0.4726   0.4841   0.4847   0.4964   0.5047   0.5105   0.5122   0.5181
  0.5183   0.5231   0.5401   0.5468   0.5477   0.5546   0.5573   0.5647
  0.5872   0.5984   0.6042   0.6042   0.6085   0.6114   0.6768   0.6859
  0.7011   0.7084   0.7102   0.7211   0.7444   0.7621   0.7856   0.7899
  0.8164   0.8178   0.8204   0.8231   0.8321   0.8326   0.8470   0.8504
  0.8537   0.8744   0.9012   0.9198   0.9281   0.9403   0.9459   0.9551
  0.9620   1.0000   1.0263   1.0485   1.0973   1.1051   1.1421   1.1600
  1.1721   1.2035   1.2169   1.2349   1.2352   1.2632   1.2762   1.3363
  1.3537   1.3677   1.3986   1.4274   1.4296   1.4578   1.4609   1.4713
  1.4804   1.5583   1.5721   1.6206   1.7172   1.7325   1.7432   1.7689
  1.8123   1.8151   1.8377   1.8430   1.9030   2.0046   2.0125   2.0214
  2.0678   2.0993   2.1337   2.1822   2.1849   2.2242   2.2404   2.2448
  2.2467   2.2606   2.2873   2.2910   2.3464   2.3939   2.4534   2.4916
  2.5419   2.5717   2.5744   2.7066   2.7216   2.7955   2.8200   2.8272
  2.9100   3.0060   3.0339   3.0500   3.0848   3.1309   3.1999   3.3766
  3.4352   3.6192   3.7913   3.8539   3.9488   3.9609   3.9861   3.9900
  3.9921   4.0067   4.0129   4.0270   4.0414   4.0681   4.0761   4.0929
  4.1202   4.1486   4.2359   4.2476   4.2707   4.2785   4.4001   4.4036
  4.4684   4.5285   4.7829   6.0113   6.0320   6.1005   6.1209   6.1317
  6.1602   6.7224   6.7714   7.5464   7.5582   7.6446   7.6769   7.7274
  7.7493   9.7484   9.7847  23.1818  23.7492  23.7558  23.8974  23.9056
 23.9784  25.8055  25.8320  26.1412  26.2264  26.5887  26.6464  27.8934
 27.9256  28.3478  28.3639  28.4067  28.4131  28.4268  28.4323  28.5233
 28.5274  28.5454  28.5485  28.5557  28.5581  28.6131  28.6155  28.7194
 28.7257  47.9794  48.0220 127.8874 127.8997 127.9404 127.9526 127.9603
127.9727 151.6845 151.7088 215.7384 215.7802 289.7426 289.7546 289.8438
289.8720 289.9546 289.97071020.79041020.84461901.84871901.8739
 --------------------------------------------------------------

          Ground-State Mulliken Net Atomic Charges

     Atom                 Charge (a.u.)
  ----------------------------------------
      1 C                    -0.068917
      2 C                    -0.248959
      3 C                    -0.213010
      4 C                     0.173259
      5 C                    -0.221845
      6 C                    -0.269358
      7 Cl                    0.530215
      8 Br                   -0.253137
      9 I                     0.107703
     10 Cl                    0.609900
     11 I                     0.108560
     12 Br                   -0.254411
  ----------------------------------------
  Sum of atomic charges =     0.000000

 -----------------------------------------------------------------
                    Cartesian Multipole Moments
 -----------------------------------------------------------------
    Charge (ESU x 10^10)
                -0.0000
    Dipole Moment (Debye)
         X       0.2307      Y      -0.0000      Z       0.1327
       Tot       0.2661
    Quadrupole Moments (Debye-Ang)
        XX    -147.6489     XY      -0.0000     YY    -154.0784
        XZ      -1.8415     YZ      -0.0000     ZZ    -145.5176
    Octopole Moments (Debye-Ang^2)
       XXX    -630.0590    XXY      -0.0000    XYY    -221.5487
       YYY       0.0000    XXZ    -135.4067    XYZ      -0.0000
       YYZ    -127.7166    XZZ    -209.6456    YZZ       0.0000
       ZZZ    -348.9539
    Hexadecapole Moments (Debye-Ang^3)
      XXXX   -5550.3420   XXXY      -0.0000   XXYY   -1032.9038
      XYYY      -0.0000   YYYY    -195.9722   XXXZ    -260.7254
      XXYZ      -0.0000   XYYZ     -52.5291   YYYZ       0.0000
      XXZZ   -1824.4003   XYZZ      -0.0000   YYZZ    -971.9224
      XZZZ    -127.4184   YZZZ       0.0000   ZZZZ   -5099.8724
 -----------------------------------------------------------------
 Calculating analytic gradient of the SCF energy
 Gradient of SCF Energy
            1           2           3           4           5           6
    1  -0.0012100  -0.0030920   0.0011812   0.0033610   0.0032751  -0.0043144
    2  -0.0000000   0.0000000  -0.0000000   0.0000000  -0.0000000   0.0000000
    3  -0.0006896  -0.0032927   0.0025617   0.0022320  -0.0005536  -0.0007137
            7           8           9          10          11          12
    1   0.0020336  -0.0027551   0.0031564  -0.0023104   0.0047401  -0.0040655
    2  -0.0000000  -0.0000000  -0.0000000  -0.0000000  -0.0000000  -0.0000000
    3   0.0011090  -0.0034362   0.0043185  -0.0009752   0.0001909  -0.0007511
 Max gradient component =       4.740E-03
 RMS gradient           =       2.211E-03
 Gradient time:  CPU 86.50 s  wall 21.73 s
 Geometry Optimization Parameters
   NAtoms,    NIC,     NZ,  NCons,   NDum,   NFix, NCnnct, MaxDiis
       12      78      12       0       0       0       0       0

 Cartesian Hessian Update
 Hessian updated using BFGS update


** GEOMETRY OPTIMIZATION IN DELOCALIZED INTERNAL COORDINATES **
   Searching for a Minimum

   Optimization Cycle:   2

                       Coordinates (Angstroms)
     ATOM                X               Y               Z
      1  C        -0.0042854757    0.0000000000   -0.0014255166
      2  C        -0.0100855003    0.0000000000    1.4009497565
      3  C         1.2051899484    0.0000000000    2.1146425306
      4  C         2.4192283445    0.0000000000    1.3980358061
      5  C         2.4333397866    0.0000000000   -0.0111347358
      6  C         1.2080659916    0.0000000000   -0.7060994174
      7  Cl       -1.5059640728    0.0000000000   -0.8713522793
      8  Br       -1.6955362206    0.0000000000    2.2841908570
      9  I         1.2437685406    0.0000000000    4.2573603637
     10  Cl        3.9226157512    0.0000000000    2.2665066226
     11  I         4.3067345728    0.0000000000   -1.0599434465
     12  Br        1.1353955616    0.0000000000   -2.6086605408
   Point Group: c1    Number of degrees of freedom:    30


   Energy is -20136.420259971

 Hessian updated using BFGS update

 12 Hessian modes will be used to form the next step
  Hessian Eigenvalues:
     0.124216    0.126893    0.199966    0.201019    0.247673    0.319927
     0.327553    0.334881    0.426719    0.431027    0.455900    0.536155

 Minimum search - taking simple RFO step
 Searching for Lamda that Minimizes Along All modes
 Value Taken    Lamda =  -0.00141169
 Step Taken.  Stepsize is  0.059323

                             Maximum     Tolerance    Cnvgd?
         Gradient           0.019825      0.000300      NO
         Displacement       0.046994      0.001200      NO
         Energy change     -0.002425      0.000001      NO


 New Cartesian Coordinates Obtained by Inverse Iteration

 Displacement from previous Coordinates is:  0.156793
 ----------------------------------------------------------------
             Standard Nuclear Orientation (Angstroms)
    I     Atom           X                Y                Z
 ----------------------------------------------------------------
    1      C      -0.0076239665     0.0000000000    -0.0033529062
    2      C      -0.0071332313     0.0000000000     1.4014817866
    3      C       1.2049372696     0.0000000000     2.1096140802
    4      C       2.4201156079     0.0000000000     1.3981207448
    5      C       2.4286123489     0.0000000000    -0.0090543104
    6      C       1.2096393772     0.0000000000    -0.7045021328
    7      Cl     -1.5129051749     0.0000000000    -0.8745130491
    8      Br     -1.6710651789     0.0000000000     2.3232546637
    9      I       1.2058641049     0.0000000000     4.2446703567
   10      Cl      3.9283691705     0.0000000000     2.2661393105
   11      I       4.2810148698     0.0000000000    -1.0812845825
   12      Br      1.1786420308     0.0000000000    -2.6075039616
 ----------------------------------------------------------------
 Nuclear Repulsion Energy =        3377.96245941 hartrees
 There are      123 alpha and      123 beta electrons
 Applying Cartesian multipole field
    Component          Value
    ---------          -----
     (2,0,0)        1.00000E-11
     (0,2,0)        2.00000E-11
     (0,0,2)       -3.00000E-11
 Nucleus-field energy     =    -0.0000001146 hartrees
 Requested basis set is 6-311++G(d,p)
 There are 148 shells and 412 basis functions
 A cutoff of  1.0D-11 yielded   6732 shell pairs
 There are     58510 function pairs (     64876 Cartesian)
 Smallest overlap matrix eigenvalue = 4.78E-07

 Q-Chem warning in module stvman/mkSTV.C, line 318:

 Overlap eigenvalue is smaller than square root of threshold
 Use THRESH >= 12 to get rid of this warning

 Linear dependence detected in AO basis
 Tighter screening thresholds may be required for diffuse basis sets
 Use S2THRESH > 14 and THRESH = 14 in case of SCF convergence issues
 Number of orthogonalized atomic orbitals = 410
 Maximum deviation from orthogonality = 1.199E-10
 Guess MOs from SCF MO coefficient file

 -----------------------------------------------------------------------
  General SCF calculation program by
  Eric Jon Sundstrom, Paul Horn, Yuezhi Mao, Dmitri Zuev, Alec White,
  David Stuck, Shaama M.S., Shane Yost, Joonho Lee, David Small,
  Daniel Levine, Susi Lehtola, Hugh Burton, Evgeny Epifanovsky,
  Bang C. Huynh
 -----------------------------------------------------------------------
 Exchange:     0.2000 Hartree-Fock + 0.0800 Slater + 0.7200 B88
 Correlation:  0.1900 VWN1RPA + 0.8100 LYP
 Using SG-1 standard quadrature grid
 using 4 threads for integral computing
 -------------------------------------------------------
 OpenMP Integral computing Module                
 Release: version 2.0, May 2017, Q-Chem Inc. Pleasanton 
 -------------------------------------------------------
 A restricted SCF calculation will be
 performed using DIIS
 SCF converges when DIIS error is below 1.0e-08
 ---------------------------------------
  Cycle       Energy         DIIS error
 ---------------------------------------
    1  -20136.4200952207      1.91e-04  
    2  -20136.4207478581      6.50e-05  
    3  -20136.4206381751      9.57e-05  
    4  -20136.4208323088      1.90e-05  
    5  -20136.4208403311      6.40e-06  
    6  -20136.4208411660      1.38e-06  
    7  -20136.4208412057      4.02e-07  
    8  -20136.4208412093      2.25e-07  
    9  -20136.4208412092      6.06e-08  
   10  -20136.4208412092      1.12e-08  
   11  -20136.4208412104      5.66e-09  Convergence criterion met
 ---------------------------------------
 SCF time:   CPU 212.75s  wall 56.00s 
 SCF   energy in the final basis set =   -20136.4208412104
 Total energy in the final basis set =   -20136.4208412104

 --------------------------------------------------------------

                    Orbital Energies (a.u.)
 --------------------------------------------------------------

 Alpha MOs
 -- Occupied --
*****************-482.8576-482.8574-176.3208-176.3206-165.7247-165.7245
********-165.7222-165.7222-165.7220-101.5829-101.5825 -62.5105 -62.5103
-56.3312 -56.3311 -56.3271 -56.3269 -56.3267 -56.3265 -35.8172 -35.8170
-31.3108 -31.3106 -31.3044 -31.3042 -31.3038 -31.3036 -22.9611 -22.9610
-22.9597 -22.9596 -22.9594 -22.9592 -22.9549 -22.9549 -22.9547 -22.9547
-10.2904 -10.2886 -10.2832 -10.2831 -10.2732 -10.2732  -9.4978  -9.4973
 -8.7194  -8.7192  -7.2627  -7.2624  -7.2527  -7.2522  -7.2518  -7.2512
 -6.5516  -6.5515  -6.5378  -6.5376  -6.5367  -6.5366  -6.3665  -6.3663
 -4.7796  -4.7795  -4.7642  -4.7640  -4.7631  -4.7629  -2.6623  -2.6623
 -2.6587  -2.6585  -2.6579  -2.6577  -2.6468  -2.6468  -2.6467  -2.6466
 -2.0453  -2.0450  -2.0407  -2.0406  -2.0399  -2.0397  -2.0266  -2.0264
 -2.0264  -2.0261  -0.9564  -0.9170  -0.8667  -0.8657  -0.8137  -0.7771
 -0.7580  -0.6830  -0.6812  -0.6237  -0.6095  -0.5543  -0.5159  -0.4846
 -0.4653  -0.4410  -0.4387  -0.4087  -0.4067  -0.3869  -0.3786  -0.3570
 -0.3553  -0.3547  -0.3333  -0.3209  -0.3112  -0.3111  -0.2947  -0.2779
 -0.2659  -0.2621  -0.2610
 -- Virtual --
 -0.1053  -0.0720  -0.0685  -0.0633  -0.0420  -0.0081  -0.0052   0.0025
  0.0171   0.0245   0.0302   0.0408   0.0470   0.0575   0.0602   0.0640
  0.0676   0.0699   0.0704   0.0799   0.0825   0.0919   0.0942   0.1001
  0.1025   0.1071   0.1167   0.1284   0.1286   0.1474   0.1484   0.1525
  0.1574   0.1642   0.1666   0.1694   0.1694   0.1784   0.1910   0.1998
  0.2052   0.2090   0.2118   0.2185   0.2196   0.2287   0.2417   0.2481
  0.2496   0.2529   0.2626   0.2728   0.2875   0.2887   0.2986   0.3170
  0.3646   0.3661   0.3740   0.3774   0.3859   0.4045   0.4057   0.4146
  0.4170   0.4221   0.4294   0.4354   0.4427   0.4454   0.4512   0.4535
  0.4716   0.4842   0.4869   0.4971   0.5043   0.5121   0.5129   0.5176
  0.5212   0.5238   0.5404   0.5478   0.5479   0.5558   0.5565   0.5639
  0.5876   0.5981   0.6041   0.6088   0.6116   0.6122   0.6833   0.6887
  0.6991   0.7086   0.7103   0.7203   0.7457   0.7630   0.7834   0.7883
  0.8166   0.8203   0.8207   0.8219   0.8328   0.8334   0.8473   0.8508
  0.8537   0.8738   0.8972   0.9188   0.9263   0.9402   0.9444   0.9580
  0.9633   1.0009   1.0279   1.0482   1.0963   1.1007   1.1412   1.1579
  1.1749   1.2044   1.2237   1.2339   1.2358   1.2605   1.2742   1.3385
  1.3552   1.3685   1.4073   1.4230   1.4307   1.4589   1.4666   1.4714
  1.4816   1.5599   1.5741   1.6161   1.7181   1.7326   1.7466   1.7672
  1.8131   1.8157   1.8407   1.8424   1.9038   2.0041   2.0128   2.0215
  2.0664   2.1014   2.1330   2.1821   2.1843   2.2259   2.2429   2.2468
  2.2471   2.2602   2.2910   2.2920   2.3465   2.3916   2.4519   2.4914
  2.5409   2.5722   2.5746   2.7065   2.7221   2.7983   2.8193   2.8283
  2.9086   3.0063   3.0353   3.0533   3.0838   3.1335   3.1995   3.3746
  3.4407   3.6212   3.7963   3.8519   3.9480   3.9610   3.9851   3.9876
  3.9919   4.0074   4.0131   4.0285   4.0481   4.0680   4.0718   4.0940
  4.1189   4.1495   4.2402   4.2457   4.2719   4.2813   4.3991   4.4027
  4.4732   4.5336   4.7873   6.0122   6.0329   6.1024   6.1214   6.1321
  6.1634   6.7245   6.7715   7.5462   7.5585   7.6457   7.6745   7.7284
  7.7491   9.7480   9.7832  23.1802  23.7535  23.7573  23.8965  23.9185
 23.9848  25.8046  25.8302  26.1362  26.2167  26.5898  26.6452  27.8960
 27.9299  28.3487  28.3648  28.4078  28.4147  28.4287  28.4327  28.5238
 28.5278  28.5464  28.5493  28.5565  28.5582  28.6144  28.6168  28.7214
 28.7259  47.9801  48.0217 127.8882 127.9005 127.9415 127.9531 127.9612
127.9747 151.6868 151.7123 215.7382 215.7783 289.7424 289.7550 289.8457
289.8703 289.9556 289.97041020.79141020.84421901.85121901.8775
 --------------------------------------------------------------

          Ground-State Mulliken Net Atomic Charges

     Atom                 Charge (a.u.)
  ----------------------------------------
      1 C                     0.034623
      2 C                    -0.270198
      3 C                    -0.268507
      4 C                     0.223111
      5 C                    -0.273898
      6 C                    -0.289570
      7 Cl                    0.533296
      8 Br                   -0.254201
      9 I                     0.106640
     10 Cl                    0.606113
     11 I                     0.107471
     12 Br                   -0.254879
  ----------------------------------------
  Sum of atomic charges =     0.000000

 -----------------------------------------------------------------
                    Cartesian Multipole Moments
 -----------------------------------------------------------------
    Charge (ESU x 10^10)
                -0.0000
    Dipole Moment (Debye)
         X       0.1952      Y      -0.0000      Z       0.1195
       Tot       0.2289
    Quadrupole Moments (Debye-Ang)
        XX    -148.1094     XY      -0.0000     YY    -154.0397
        XZ      -2.4488     YZ       0.0000     ZZ    -145.2859
    Octopole Moments (Debye-Ang^2)
       XXX    -630.3111    XXY      -0.0000    XYY    -220.8798
       YYY      -0.0000    XXZ    -136.4517    XYZ       0.0000
       YYZ    -127.3744    XZZ    -210.0512    YZZ      -0.0000
       ZZZ    -348.3712
    Hexadecapole Moments (Debye-Ang^3)
      XXXX   -5524.1661   XXXY      -0.0000   XXYY   -1025.0066
      XYYY      -0.0000   YYYY    -195.8645   XXXZ    -236.6569
      XXYZ       0.0000   XYYZ     -43.9845   YYYZ      -0.0000
      XXZZ   -1816.9115   XYZZ      -0.0000   YYZZ    -972.9240
      XZZZ    -118.9164   YZZZ      -0.0000   ZZZZ   -5107.9127
 -----------------------------------------------------------------
 Calculating analytic gradient of the SCF energy
 Gradient of SCF Energy
            1           2           3           4           5           6
    1  -0.0012143  -0.0001692  -0.0008556   0.0017775   0.0002380   0.0000510
    2  -0.0000000  -0.0000000   0.0000000   0.0000000  -0.0000000   0.0000000
    3  -0.0006996   0.0002254   0.0004183   0.0011508  -0.0011436  -0.0001911
            7           8           9          10          11          12
    1  -0.0002948   0.0001754  -0.0014193  -0.0001420   0.0007953   0.0010580
    2   0.0000000   0.0000000   0.0000000   0.0000000   0.0000000  -0.0000000
    3  -0.0002001   0.0011828   0.0017162  -0.0003092  -0.0016760  -0.0004739
 Max gradient component =       1.777E-03
 RMS gradient           =       7.501E-04
 Gradient time:  CPU 86.87 s  wall 21.82 s
 Geometry Optimization Parameters
   NAtoms,    NIC,     NZ,  NCons,   NDum,   NFix, NCnnct, MaxDiis
       12      78      12       0       0       0       0       0

 Cartesian Hessian Update
 Hessian updated using BFGS update


** GEOMETRY OPTIMIZATION IN DELOCALIZED INTERNAL COORDINATES **
   Searching for a Minimum

   Optimization Cycle:   3

                       Coordinates (Angstroms)
     ATOM                X               Y               Z
      1  C        -0.0076239665    0.0000000000   -0.0033529062
      2  C        -0.0071332313    0.0000000000    1.4014817866
      3  C         1.2049372696    0.0000000000    2.1096140802
      4  C         2.4201156079    0.0000000000    1.3981207448
      5  C         2.4286123489    0.0000000000   -0.0090543104
      6  C         1.2096393772    0.0000000000   -0.7045021328
      7  Cl       -1.5129051749    0.0000000000   -0.8745130491
      8  Br       -1.6710651789    0.0000000000    2.3232546637
      9  I         1.2058641049    0.0000000000    4.2446703567
     10  Cl        3.9283691705    0.0000000000    2.2661393105
     11  I         4.2810148698    0.0000000000   -1.0812845825
     12  Br        1.1786420308    0.0000000000   -2.6075039616
   Point Group: c1    Number of degrees of freedom:    30


   Energy is -20136.420841210

 Hessian updated using BFGS update

 14 Hessian modes will be used to form the next step
  Hessian Eigenvalues:
     0.120471    0.124341    0.200266    0.201019    0.248125    0.249890
     0.320206    0.334670    0.398111    0.424428    0.426874    0.450449
     0.464881    0.569317

 Minimum search - taking simple RFO step
 Searching for Lamda that Minimizes Along All modes
 Value Taken    Lamda =  -0.00020502
 Step Taken.  Stepsize is  0.029684

                             Maximum     Tolerance    Cnvgd?
         Gradient           0.005601      0.000300      NO
         Displacement       0.015994      0.001200      NO
         Energy change     -0.000581      0.000001      NO


 New Cartesian Coordinates Obtained by Inverse Iteration

 Displacement from previous Coordinates is:  0.057785
 ----------------------------------------------------------------
             Standard Nuclear Orientation (Angstroms)
    I     Atom           X                Y                Z
 ----------------------------------------------------------------
    1      C      -0.0062412842     0.0000000000    -0.0025838245
    2      C      -0.0069985226     0.0000000000     1.4007406213
    3      C       1.2050948971     0.0000000000     2.1067257864
    4      C       2.4170693077     0.0000000000     1.3965638714
    5      C       2.4260774567     0.0000000000    -0.0073019090
    6      C       1.2091495743     0.0000000000    -0.7038930988
    7      Cl     -1.5110185477     0.0000000000    -0.8734920633
    8      Br     -1.6732086119     0.0000000000     2.3155855595
    9      I       1.2233440727     0.0000000000     4.2329611160
   10      Cl      3.9245963711     0.0000000000     2.2663956086
   11      I       4.2784991751     0.0000000000    -1.0633132526
   12      Br      1.1721033397     0.0000000000    -2.6053184151
 ----------------------------------------------------------------
 Nuclear Repulsion Energy =        3383.16876941 hartrees
 There are      123 alpha and      123 beta electrons
 Applying Cartesian multipole field
    Component          Value
    ---------          -----
     (2,0,0)        1.00000E-11
     (0,2,0)        2.00000E-11
     (0,0,2)       -3.00000E-11
 Nucleus-field energy     =    -0.0000001136 hartrees
 Requested basis set is 6-311++G(d,p)
 There are 148 shells and 412 basis functions
 A cutoff of  1.0D-11 yielded   6746 shell pairs
 There are     58616 function pairs (     64998 Cartesian)
 Smallest overlap matrix eigenvalue = 4.69E-07

 Q-Chem warning in module stvman/mkSTV.C, line 318:

 Overlap eigenvalue is smaller than square root of threshold
 Use THRESH >= 12 to get rid of this warning

 Linear dependence detected in AO basis
 Tighter screening thresholds may be required for diffuse basis sets
 Use S2THRESH > 14 and THRESH = 14 in case of SCF convergence issues
 Number of orthogonalized atomic orbitals = 410
 Maximum deviation from orthogonality = 1.224E-10
 Guess MOs from SCF MO coefficient file

 -----------------------------------------------------------------------
  General SCF calculation program by
  Eric Jon Sundstrom, Paul Horn, Yuezhi Mao, Dmitri Zuev, Alec White,
  David Stuck, Shaama M.S., Shane Yost, Joonho Lee, David Small,
  Daniel Levine, Susi Lehtola, Hugh Burton, Evgeny Epifanovsky,
  Bang C. Huynh
 -----------------------------------------------------------------------
 Exchange:     0.2000 Hartree-Fock + 0.0800 Slater + 0.7200 B88
 Correlation:  0.1900 VWN1RPA + 0.8100 LYP
 Using SG-1 standard quadrature grid
 using 4 threads for integral computing
 -------------------------------------------------------
 OpenMP Integral computing Module                
 Release: version 2.0, May 2017, Q-Chem Inc. Pleasanton 
 -------------------------------------------------------
 A restricted SCF calculation will be
 performed using DIIS
 SCF converges when DIIS error is below 1.0e-08
 ---------------------------------------
  Cycle       Energy         DIIS error
 ---------------------------------------
    1  -20136.4208169026      7.98e-05  
    2  -20136.4208766139      3.95e-05  
    3  -20136.4208322102      5.85e-05  
    4  -20136.4209122836      5.80e-06  
    5  -20136.4209129588      1.80e-06  
    6  -20136.4209130153      6.91e-07  
    7  -20136.4209130222      2.95e-07  
    8  -20136.4209130243      1.04e-07  
    9  -20136.4209130244      2.18e-08  
   10  -20136.4209130231      5.28e-09  Convergence criterion met
 ---------------------------------------
 SCF time:   CPU 194.13s  wall 51.00s 
 SCF   energy in the final basis set =   -20136.4209130231
 Total energy in the final basis set =   -20136.4209130231

 --------------------------------------------------------------

                    Orbital Energies (a.u.)
 --------------------------------------------------------------

 Alpha MOs
 -- Occupied --
*****************-482.8576-482.8574-176.3205-176.3204-165.7244-165.7243
********-165.7220-165.7220-165.7218-101.5827-101.5823 -62.5104 -62.5103
-56.3312 -56.3310 -56.3270 -56.3269 -56.3266 -56.3265 -35.8170 -35.8168
-31.3105 -31.3104 -31.3042 -31.3040 -31.3036 -31.3035 -22.9609 -22.9607
-22.9595 -22.9593 -22.9591 -22.9590 -22.9547 -22.9547 -22.9545 -22.9545
-10.2895 -10.2881 -10.2827 -10.2826 -10.2724 -10.2724  -9.4977  -9.4971
 -8.7193  -8.7192  -7.2626  -7.2622  -7.2526  -7.2520  -7.2516  -7.2510
 -6.5516  -6.5515  -6.5378  -6.5376  -6.5367  -6.5366  -6.3664  -6.3662
 -4.7795  -4.7793  -4.7641  -4.7639  -4.7630  -4.7628  -2.6623  -2.6622
 -2.6587  -2.6585  -2.6579  -2.6577  -2.6468  -2.6467  -2.6467  -2.6466
 -2.0452  -2.0449  -2.0405  -2.0405  -2.0398  -2.0396  -2.0265  -2.0263
 -2.0262  -2.0261  -0.9573  -0.9175  -0.8671  -0.8658  -0.8140  -0.7782
 -0.7585  -0.6837  -0.6818  -0.6239  -0.6094  -0.5551  -0.5161  -0.4844
 -0.4660  -0.4413  -0.4389  -0.4090  -0.4071  -0.3874  -0.3788  -0.3574
 -0.3559  -0.3547  -0.3328  -0.3211  -0.3117  -0.3102  -0.2947  -0.2784
 -0.2659  -0.2617  -0.2607
 -- Virtual --
 -0.1041  -0.0718  -0.0679  -0.0617  -0.0411  -0.0076  -0.0054   0.0028
  0.0176   0.0245   0.0302   0.0408   0.0471   0.0577   0.0603   0.0644
  0.0675   0.0700   0.0707   0.0798   0.0825   0.0923   0.0942   0.1003
  0.1024   0.1069   0.1169   0.1285   0.1287   0.1478   0.1484   0.1526
  0.1576   0.1638   0.1669   0.1693   0.1695   0.1791   0.1909   0.2004
  0.2052   0.2092   0.2115   0.2190   0.2197   0.2292   0.2423   0.2484
  0.2491   0.2532   0.2629   0.2727   0.2885   0.2890   0.3001   0.3175
  0.3647   0.3653   0.3769   0.3773   0.3867   0.4042   0.4077   0.4142
  0.4178   0.4237   0.4313   0.4355   0.4433   0.4456   0.4504   0.4533
  0.4716   0.4844   0.4871   0.4981   0.5044   0.5129   0.5141   0.5173
  0.5206   0.5240   0.5402   0.5479   0.5483   0.5571   0.5577   0.5639
  0.5879   0.5987   0.6039   0.6098   0.6127   0.6139   0.6839   0.6895
  0.6999   0.7101   0.7107   0.7210   0.7474   0.7637   0.7849   0.7900
  0.8166   0.8198   0.8209   0.8228   0.8329   0.8341   0.8481   0.8509
  0.8540   0.8733   0.8977   0.9189   0.9272   0.9407   0.9446   0.9597
  0.9641   1.0018   1.0290   1.0486   1.0974   1.1028   1.1409   1.1603
  1.1769   1.2048   1.2225   1.2351   1.2359   1.2617   1.2745   1.3407
  1.3560   1.3695   1.4071   1.4215   1.4319   1.4607   1.4692   1.4742
  1.4845   1.5597   1.5748   1.6183   1.7190   1.7339   1.7477   1.7691
  1.8151   1.8172   1.8430   1.8432   1.9054   2.0044   2.0151   2.0220
  2.0681   2.1024   2.1346   2.1848   2.1857   2.2281   2.2451   2.2470
  2.2502   2.2605   2.2918   2.2938   2.3496   2.3922   2.4534   2.4925
  2.5419   2.5730   2.5755   2.7070   2.7226   2.8010   2.8202   2.8288
  2.9094   3.0084   3.0373   3.0580   3.0851   3.1358   3.2025   3.3783
  3.4414   3.6259   3.7978   3.8548   3.9483   3.9614   3.9865   3.9874
  3.9920   4.0086   4.0138   4.0295   4.0473   4.0686   4.0730   4.0946
  4.1203   4.1520   4.2406   4.2470   4.2716   4.2831   4.3996   4.4031
  4.4766   4.5376   4.7920   6.0128   6.0336   6.1028   6.1238   6.1341
  6.1670   6.7250   6.7718   7.5463   7.5588   7.6461   7.6753   7.7298
  7.7502   9.7483   9.7836  23.1801  23.7597  23.7614  23.9055  23.9241
 23.9927  25.8050  25.8309  26.1389  26.2190  26.5926  26.6475  27.8987
 27.9322  28.3493  28.3654  28.4093  28.4154  28.4302  28.4346  28.5239
 28.5281  28.5466  28.5501  28.5571  28.5590  28.6148  28.6183  28.7233
 28.7266  47.9806  48.0221 127.8888 127.9011 127.9420 127.9548 127.9621
127.9765 151.6892 151.7144 215.7384 215.7789 289.7426 289.7553 289.8460
289.8710 289.9571 289.97151020.79191020.84461901.85371901.8797
 --------------------------------------------------------------

          Ground-State Mulliken Net Atomic Charges

     Atom                 Charge (a.u.)
  ----------------------------------------
      1 C                     0.027163
      2 C                    -0.261942
      3 C                    -0.273517
      4 C                     0.225445
      5 C                    -0.279258
      6 C                    -0.282210
      7 Cl                    0.533021
      8 Br                   -0.253496
      9 I                     0.106025
     10 Cl                    0.606398
     11 I                     0.106781
     12 Br                   -0.254409
  ----------------------------------------
  Sum of atomic charges =     0.000000

 -----------------------------------------------------------------
                    Cartesian Multipole Moments
 -----------------------------------------------------------------
    Charge (ESU x 10^10)
                -0.0000
    Dipole Moment (Debye)
         X       0.2098      Y       0.0000      Z       0.1258
       Tot       0.2447
    Quadrupole Moments (Debye-Ang)
        XX    -148.0140     XY      -0.0000     YY    -153.9827
        XZ      -2.2315     YZ       0.0000     ZZ    -145.4167
    Octopole Moments (Debye-Ang^2)
       XXX    -630.6013    XXY      -0.0000    XYY    -220.9958
       YYY       0.0000    XXZ    -135.7357    XYZ       0.0000
       YYZ    -127.3957    XZZ    -209.9566    YZZ       0.0000
       ZZZ    -349.0617
    Hexadecapole Moments (Debye-Ang^3)
      XXXX   -5520.1190   XXXY      -0.0000   XXYY   -1024.5388
      XYYY      -0.0000   YYYY    -195.7275   XXXZ    -246.3902
      XXYZ       0.0000   XYYZ     -48.1866   YYYZ       0.0000
      XXZZ   -1812.3365   XYZZ       0.0000   YYZZ    -967.8000
      XZZZ    -126.2886   YZZZ       0.0000   ZZZZ   -5084.1652
 -----------------------------------------------------------------
 Calculating analytic gradient of the SCF energy
 Gradient of SCF Energy
            1           2           3           4           5           6
    1  -0.0001800   0.0002339  -0.0000692   0.0002489  -0.0002826   0.0003086
    2   0.0000000  -0.0000000   0.0000000   0.0000000  -0.0000000  -0.0000000
    3  -0.0001301   0.0002326  -0.0005556   0.0003080   0.0000321   0.0001451
            7           8           9          10          11          12
    1   0.0001737   0.0000525   0.0004937  -0.0005737  -0.0005110   0.0001052
    2   0.0000000  -0.0000000  -0.0000000  -0.0000000   0.0000000   0.0000000
    3   0.0000925  -0.0000430  -0.0006744  -0.0001707   0.0006799   0.0000837
 Max gradient component =       6.799E-04
 RMS gradient           =       2.722E-04
 Gradient time:  CPU 86.91 s  wall 21.83 s
 Geometry Optimization Parameters
   NAtoms,    NIC,     NZ,  NCons,   NDum,   NFix, NCnnct, MaxDiis
       12      78      12       0       0       0       0       0

 Cartesian Hessian Update
 Hessian updated using BFGS update


** GEOMETRY OPTIMIZATION IN DELOCALIZED INTERNAL COORDINATES **
   Searching for a Minimum

   Optimization Cycle:   4

                       Coordinates (Angstroms)
     ATOM                X               Y               Z
      1  C        -0.0062412842    0.0000000000   -0.0025838245
      2  C        -0.0069985226    0.0000000000    1.4007406213
      3  C         1.2050948971    0.0000000000    2.1067257864
      4  C         2.4170693077    0.0000000000    1.3965638714
      5  C         2.4260774567    0.0000000000   -0.0073019090
      6  C         1.2091495743    0.0000000000   -0.7038930988
      7  Cl       -1.5110185477    0.0000000000   -0.8734920633
      8  Br       -1.6732086119    0.0000000000    2.3155855595
      9  I         1.2233440727    0.0000000000    4.2329611160
     10  Cl        3.9245963711    0.0000000000    2.2663956086
     11  I         4.2784991751    0.0000000000   -1.0633132526
     12  Br        1.1721033397    0.0000000000   -2.6053184151
   Point Group: c1    Number of degrees of freedom:    30


   Energy is -20136.420913023

 Hessian updated using BFGS update

 16 Hessian modes will be used to form the next step
  Hessian Eigenvalues:
     0.124186    0.134297    0.200166    0.201019    0.248735    0.249949
     0.263986    0.318682    0.334149    0.405774    0.426729    0.431697
     0.464322    0.464881    0.484820    0.569430

 Minimum search - taking simple RFO step
 Searching for Lamda that Minimizes Along All modes
 Value Taken    Lamda =  -0.00002162
 Step Taken.  Stepsize is  0.008761

                             Maximum     Tolerance    Cnvgd?
         Gradient           0.002049      0.000300      NO
         Displacement       0.004699      0.001200      NO
         Energy change     -0.000072      0.000001      NO


 New Cartesian Coordinates Obtained by Inverse Iteration

 Displacement from previous Coordinates is:  0.018136
 ----------------------------------------------------------------
             Standard Nuclear Orientation (Angstroms)
    I     Atom           X                Y                Z
 ----------------------------------------------------------------
    1      C      -0.0054596630     0.0000000000    -0.0021123261
    2      C      -0.0064818054     0.0000000000     1.4010746037
    3      C       1.2054341854     0.0000000000     2.1081605289
    4      C       2.4180665651     0.0000000000     1.3970169006
    5      C       2.4272801502     0.0000000000    -0.0076946615
    6      C       1.2095534666     0.0000000000    -0.7037849687
    7      Cl     -1.5104851439     0.0000000000    -0.8731050912
    8      Br     -1.6737360962     0.0000000000     2.3143143059
    9      I       1.2176161749     0.0000000000     4.2366037789
   10      Cl      3.9268342898     0.0000000000     2.2662178891
   11      I       4.2800329381     0.0000000000    -1.0682825290
   12      Br      1.1698121664     0.0000000000    -2.6053384305
 ----------------------------------------------------------------
 Nuclear Repulsion Energy =        3381.42248429 hartrees
 There are      123 alpha and      123 beta electrons
 Applying Cartesian multipole field
    Component          Value
    ---------          -----
     (2,0,0)        1.00000E-11
     (0,2,0)        2.00000E-11
     (0,0,2)       -3.00000E-11
 Nucleus-field energy     =    -0.0000001138 hartrees
 Requested basis set is 6-311++G(d,p)
 There are 148 shells and 412 basis functions
 A cutoff of  1.0D-11 yielded   6742 shell pairs
 There are     58588 function pairs (     64968 Cartesian)
 Smallest overlap matrix eigenvalue = 4.71E-07

 Q-Chem warning in module stvman/mkSTV.C, line 318:

 Overlap eigenvalue is smaller than square root of threshold
 Use THRESH >= 12 to get rid of this warning

 Linear dependence detected in AO basis
 Tighter screening thresholds may be required for diffuse basis sets
 Use S2THRESH > 14 and THRESH = 14 in case of SCF convergence issues
 Number of orthogonalized atomic orbitals = 410
 Maximum deviation from orthogonality = 1.595E-10
 Guess MOs from SCF MO coefficient file

 -----------------------------------------------------------------------
  General SCF calculation program by
  Eric Jon Sundstrom, Paul Horn, Yuezhi Mao, Dmitri Zuev, Alec White,
  David Stuck, Shaama M.S., Shane Yost, Joonho Lee, David Small,
  Daniel Levine, Susi Lehtola, Hugh Burton, Evgeny Epifanovsky,
  Bang C. Huynh
 -----------------------------------------------------------------------
 Exchange:     0.2000 Hartree-Fock + 0.0800 Slater + 0.7200 B88
 Correlation:  0.1900 VWN1RPA + 0.8100 LYP
 Using SG-1 standard quadrature grid
 using 4 threads for integral computing
 -------------------------------------------------------
 OpenMP Integral computing Module                
 Release: version 2.0, May 2017, Q-Chem Inc. Pleasanton 
 -------------------------------------------------------
 A restricted SCF calculation will be
 performed using DIIS
 SCF converges when DIIS error is below 1.0e-08
 ---------------------------------------
  Cycle       Energy         DIIS error
 ---------------------------------------
    1  -20136.4209134747      2.58e-05  
    2  -20136.4209196814      1.24e-05  
    3  -20136.4209144698      1.94e-05  
    4  -20136.4209231787      1.30e-06  
    5  -20136.4209232122      4.58e-07  
    6  -20136.4209232150      1.66e-07  
    7  -20136.4209232148      4.83e-08  
    8  -20136.4209232143      2.96e-08  
    9  -20136.4209232150      5.71e-09  Convergence criterion met
 ---------------------------------------
 SCF time:   CPU 172.63s  wall 46.00s 
 SCF   energy in the final basis set =   -20136.4209232150
 Total energy in the final basis set =   -20136.4209232150

 --------------------------------------------------------------

                    Orbital Energies (a.u.)
 --------------------------------------------------------------

 Alpha MOs
 -- Occupied --
*****************-482.8576-482.8574-176.3207-176.3205-165.7245-165.7244
********-165.7221-165.7221-165.7219-101.5827-101.5822 -62.5104 -62.5103
-56.3312 -56.3310 -56.3270 -56.3269 -56.3266 -56.3265 -35.8171 -35.8169
-31.3107 -31.3105 -31.3043 -31.3041 -31.3038 -31.3035 -22.9610 -22.9608
-22.9596 -22.9594 -22.9593 -22.9591 -22.9548 -22.9548 -22.9546 -22.9546
-10.2898 -10.2881 -10.2828 -10.2827 -10.2727 -10.2727  -9.4977  -9.4971
 -8.7193  -8.7192  -7.2626  -7.2621  -7.2526  -7.2520  -7.2516  -7.2509
 -6.5516  -6.5515  -6.5378  -6.5376  -6.5367  -6.5366  -6.3665  -6.3663
 -4.7796  -4.7794  -4.7641  -4.7639  -4.7631  -4.7628  -2.6623  -2.6622
 -2.6587  -2.6585  -2.6579  -2.6577  -2.6468  -2.6467  -2.6467  -2.6466
 -2.0452  -2.0449  -2.0406  -2.0406  -2.0399  -2.0397  -2.0265  -2.0264
 -2.0263  -2.0261  -0.9571  -0.9173  -0.8671  -0.8657  -0.8139  -0.7779
 -0.7584  -0.6835  -0.6817  -0.6238  -0.6096  -0.5549  -0.5160  -0.4843
 -0.4659  -0.4413  -0.4389  -0.4089  -0.4070  -0.3874  -0.3788  -0.3573
 -0.3558  -0.3546  -0.3328  -0.3211  -0.3116  -0.3102  -0.2947  -0.2784
 -0.2660  -0.2618  -0.2609
 -- Virtual --
 -0.1044  -0.0719  -0.0680  -0.0621  -0.0414  -0.0078  -0.0053   0.0027
  0.0175   0.0245   0.0302   0.0408   0.0471   0.0577   0.0603   0.0643
  0.0674   0.0699   0.0706   0.0799   0.0825   0.0923   0.0942   0.1002
  0.1025   0.1070   0.1168   0.1284   0.1287   0.1477   0.1484   0.1526
  0.1575   0.1639   0.1668   0.1693   0.1695   0.1788   0.1909   0.2002
  0.2051   0.2091   0.2115   0.2188   0.2198   0.2291   0.2422   0.2483
  0.2490   0.2531   0.2628   0.2728   0.2882   0.2890   0.2997   0.3178
  0.3647   0.3656   0.3761   0.3773   0.3866   0.4043   0.4070   0.4142
  0.4177   0.4235   0.4310   0.4355   0.4430   0.4455   0.4506   0.4533
  0.4718   0.4844   0.4870   0.4978   0.5045   0.5128   0.5136   0.5174
  0.5205   0.5239   0.5402   0.5478   0.5481   0.5570   0.5575   0.5640
  0.5879   0.5986   0.6040   0.6093   0.6124   0.6131   0.6835   0.6895
  0.6999   0.7095   0.7107   0.7209   0.7468   0.7634   0.7849   0.7896
  0.8166   0.8200   0.8209   0.8228   0.8330   0.8338   0.8480   0.8509
  0.8538   0.8733   0.8981   0.9189   0.9271   0.9406   0.9445   0.9593
  0.9638   1.0015   1.0287   1.0484   1.0972   1.1025   1.1409   1.1597
  1.1762   1.2048   1.2227   1.2348   1.2359   1.2616   1.2743   1.3401
  1.3557   1.3692   1.4069   1.4223   1.4316   1.4606   1.4678   1.4734
  1.4836   1.5596   1.5744   1.6180   1.7189   1.7335   1.7473   1.7689
  1.8148   1.8169   1.8426   1.8429   1.9050   2.0044   2.0146   2.0219
  2.0677   2.1020   2.1343   2.1845   2.1851   2.2276   2.2446   2.2470
  2.2495   2.2605   2.2913   2.2935   2.3490   2.3923   2.4533   2.4923
  2.5414   2.5728   2.5753   2.7069   2.7224   2.8004   2.8201   2.8287
  2.9094   3.0079   3.0369   3.0571   3.0846   3.1352   3.2019   3.3778
  3.4408   3.6249   3.7974   3.8541   3.9483   3.9613   3.9865   3.9873
  3.9920   4.0082   4.0136   4.0292   4.0471   4.0685   4.0731   4.0945
  4.1200   4.1513   4.2403   4.2469   4.2717   4.2825   4.3995   4.4031
  4.4754   4.5366   4.7909   6.0126   6.0334   6.1027   6.1230   6.1336
  6.1659   6.7248   6.7718   7.5463   7.5587   7.6459   7.6755   7.7295
  7.7501   9.7480   9.7835  23.1800  23.7587  23.7604  23.9041  23.9225
 23.9910  25.8049  25.8308  26.1382  26.2192  26.5914  26.6466  27.8978
 27.9315  28.3491  28.3652  28.4089  28.4152  28.4297  28.4340  28.5238
 28.5280  28.5465  28.5498  28.5569  28.5587  28.6146  28.6178  28.7227
 28.7264  47.9805  48.0221 127.8886 127.9009 127.9419 127.9542 127.9618
127.9759 151.6884 151.7138 215.7382 215.7787 289.7426 289.7552 289.8459
289.8711 289.9567 289.97141020.79181020.84461901.85281901.8791
 --------------------------------------------------------------

          Ground-State Mulliken Net Atomic Charges

     Atom                 Charge (a.u.)
  ----------------------------------------
      1 C                     0.018880
      2 C                    -0.264430
      3 C                    -0.270060
      4 C                     0.230021
      5 C                    -0.273811
      6 C                    -0.284338
      7 Cl                    0.532600
      8 Br                   -0.254001
      9 I                     0.106461
     10 Cl                    0.606262
     11 I                     0.107134
     12 Br                   -0.254719
  ----------------------------------------
  Sum of atomic charges =     0.000000

 -----------------------------------------------------------------
                    Cartesian Multipole Moments
 -----------------------------------------------------------------
    Charge (ESU x 10^10)
                -0.0000
    Dipole Moment (Debye)
         X       0.2017      Y      -0.0000      Z       0.1240
       Tot       0.2368
    Quadrupole Moments (Debye-Ang)
        XX    -148.0432     XY       0.0000     YY    -153.9974
        XZ      -2.2872     YZ       0.0000     ZZ    -145.3832
    Octopole Moments (Debye-Ang^2)
       XXX    -630.3882    XXY       0.0000    XYY    -220.9194
       YYY      -0.0000    XXZ    -135.9488    XYZ       0.0000
       YYZ    -127.3666    XZZ    -210.0002    YZZ       0.0000
       ZZZ    -348.7725
    Hexadecapole Moments (Debye-Ang^3)
      XXXX   -5521.5474   XXXY       0.0000   XXYY   -1024.8340
      XYYY       0.0000   YYYY    -195.7616   XXXZ    -244.5320
      XXYZ      -0.0000   XYYZ     -47.2025   YYYZ      -0.0000
      XXZZ   -1813.9323   XYZZ       0.0000   YYZZ    -968.9510
      XZZZ    -124.4134   YZZZ       0.0000   ZZZZ   -5088.9944
 -----------------------------------------------------------------
 Calculating analytic gradient of the SCF energy
 Gradient of SCF Energy
            1           2           3           4           5           6
    1  -0.0000599   0.0000742  -0.0001812   0.0003616  -0.0000828  -0.0000120
    2  -0.0000000  -0.0000000   0.0000000  -0.0000000  -0.0000000   0.0000000
    3  -0.0000567  -0.0000187  -0.0001264   0.0002735  -0.0001362   0.0001138
            7           8           9          10          11          12
    1   0.0001376   0.0000185  -0.0000927  -0.0001217   0.0000406  -0.0000821
    2  -0.0000000  -0.0000000   0.0000000  -0.0000000  -0.0000000  -0.0000000
    3   0.0000441  -0.0000842   0.0000385  -0.0001401   0.0000636   0.0000288
 Max gradient component =       3.616E-04
 RMS gradient           =       1.043E-04
 Gradient time:  CPU 87.01 s  wall 21.86 s
 Geometry Optimization Parameters
   NAtoms,    NIC,     NZ,  NCons,   NDum,   NFix, NCnnct, MaxDiis
       12      78      12       0       0       0       0       0

 Cartesian Hessian Update
 Hessian updated using BFGS update


** GEOMETRY OPTIMIZATION IN DELOCALIZED INTERNAL COORDINATES **
   Searching for a Minimum

   Optimization Cycle:   5

                       Coordinates (Angstroms)
     ATOM                X               Y               Z
      1  C        -0.0054596630    0.0000000000   -0.0021123261
      2  C        -0.0064818054    0.0000000000    1.4010746037
      3  C         1.2054341854    0.0000000000    2.1081605289
      4  C         2.4180665651    0.0000000000    1.3970169006
      5  C         2.4272801502    0.0000000000   -0.0076946615
      6  C         1.2095534666    0.0000000000   -0.7037849687
      7  Cl       -1.5104851439    0.0000000000   -0.8731050912
      8  Br       -1.6737360962    0.0000000000    2.3143143059
      9  I         1.2176161749    0.0000000000    4.2366037789
     10  Cl        3.9268342898    0.0000000000    2.2662178891
     11  I         4.2800329381    0.0000000000   -1.0682825290
     12  Br        1.1698121664    0.0000000000   -2.6053384305
   Point Group: c1    Number of degrees of freedom:    30


   Energy is -20136.420923215

 Hessian updated using BFGS update

 17 Hessian modes will be used to form the next step
  Hessian Eigenvalues:
     0.124052    0.129885    0.199780    0.201023    0.239189    0.249204
     0.249955    0.285839    0.313951    0.334352    0.400305    0.426628
     0.441650    0.463691    0.464842    0.512995    0.574896

 Minimum search - taking simple RFO step
 Searching for Lamda that Minimizes Along All modes
 Value Taken    Lamda =  -0.00000113
 Step Taken.  Stepsize is  0.001943

                             Maximum     Tolerance    Cnvgd?
         Gradient           0.000343      0.000300      NO
         Displacement       0.000901      0.001200     YES
         Energy change     -0.000010      0.000001      NO


 New Cartesian Coordinates Obtained by Inverse Iteration

 Displacement from previous Coordinates is:  0.004294
 ----------------------------------------------------------------
             Standard Nuclear Orientation (Angstroms)
    I     Atom           X                Y                Z
 ----------------------------------------------------------------
    1      C      -0.0056415391     0.0000000000    -0.0022085838
    2      C      -0.0067593120     0.0000000000     1.4011767725
    3      C       1.2053193707     0.0000000000     2.1082573134
    4      C       2.4176730390     0.0000000000     1.3968881201
    5      C       2.4272177085     0.0000000000    -0.0077359265
    6      C       1.2095547780     0.0000000000    -0.7039748302
    7      Cl     -1.5108874205     0.0000000000    -0.8732963222
    8      Br     -1.6739597125     0.0000000000     2.3148467310
    9      I       1.2187024664     0.0000000000     4.2367107829
   10      Cl      3.9262992769     0.0000000000     2.2669698942
   11      I       4.2798385371     0.0000000000    -1.0689204731
   12      Br      1.1711100356     0.0000000000    -2.6056434783
 ----------------------------------------------------------------
 Nuclear Repulsion Energy =        3381.26080651 hartrees
 There are      123 alpha and      123 beta electrons
 Applying Cartesian multipole field
    Component          Value
    ---------          -----
     (2,0,0)        1.00000E-11
     (0,2,0)        2.00000E-11
     (0,0,2)       -3.00000E-11
 Nucleus-field energy     =    -0.0000001138 hartrees
 Requested basis set is 6-311++G(d,p)
 There are 148 shells and 412 basis functions
 A cutoff of  1.0D-11 yielded   6741 shell pairs
 There are     58583 function pairs (     64962 Cartesian)
 Smallest overlap matrix eigenvalue = 4.72E-07

 Q-Chem warning in module stvman/mkSTV.C, line 318:

 Overlap eigenvalue is smaller than square root of threshold
 Use THRESH >= 12 to get rid of this warning

 Linear dependence detected in AO basis
 Tighter screening thresholds may be required for diffuse basis sets
 Use S2THRESH > 14 and THRESH = 14 in case of SCF convergence issues
 Number of orthogonalized atomic orbitals = 410
 Maximum deviation from orthogonality = 1.374E-10
 Guess MOs from SCF MO coefficient file

 -----------------------------------------------------------------------
  General SCF calculation program by
  Eric Jon Sundstrom, Paul Horn, Yuezhi Mao, Dmitri Zuev, Alec White,
  David Stuck, Shaama M.S., Shane Yost, Joonho Lee, David Small,
  Daniel Levine, Susi Lehtola, Hugh Burton, Evgeny Epifanovsky,
  Bang C. Huynh
 -----------------------------------------------------------------------
 Exchange:     0.2000 Hartree-Fock + 0.0800 Slater + 0.7200 B88
 Correlation:  0.1900 VWN1RPA + 0.8100 LYP
 Using SG-1 standard quadrature grid
 using 4 threads for integral computing
 -------------------------------------------------------
 OpenMP Integral computing Module                
 Release: version 2.0, May 2017, Q-Chem Inc. Pleasanton 
 -------------------------------------------------------
 A restricted SCF calculation will be
 performed using DIIS
 SCF converges when DIIS error is below 1.0e-08
 ---------------------------------------
  Cycle       Energy         DIIS error
 ---------------------------------------
    1  -20136.4209228403      6.97e-06  
    2  -20136.4209234929      1.97e-06  
    3  -20136.4209233231      3.37e-06  
    4  -20136.4209235739      4.83e-07  
    5  -20136.4209235778      1.26e-07  
    6  -20136.4209235781      5.85e-08  
    7  -20136.4209235788      2.23e-08  
    8  -20136.4209235780      6.66e-09  Convergence criterion met
 ---------------------------------------
 SCF time:   CPU 153.28s  wall 41.00s 
 SCF   energy in the final basis set =   -20136.4209235780
 Total energy in the final basis set =   -20136.4209235780

 --------------------------------------------------------------

                    Orbital Energies (a.u.)
 --------------------------------------------------------------

 Alpha MOs
 -- Occupied --
*****************-482.8576-482.8574-176.3207-176.3205-165.7246-165.7244
********-165.7221-165.7221-165.7219-101.5827-101.5822 -62.5105 -62.5103
-56.3312 -56.3311 -56.3271 -56.3269 -56.3266 -56.3265 -35.8171 -35.8169
-31.3107 -31.3105 -31.3043 -31.3041 -31.3038 -31.3036 -22.9611 -22.9608
-22.9596 -22.9594 -22.9593 -22.9591 -22.9548 -22.9548 -22.9546 -22.9546
-10.2898 -10.2881 -10.2828 -10.2827 -10.2727 -10.2727  -9.4976  -9.4971
 -8.7193  -8.7192  -7.2626  -7.2621  -7.2525  -7.2520  -7.2516  -7.2509
 -6.5516  -6.5515  -6.5378  -6.5377  -6.5367  -6.5366  -6.3665  -6.3663
 -4.7796  -4.7794  -4.7641  -4.7639  -4.7631  -4.7628  -2.6623  -2.6623
 -2.6587  -2.6585  -2.6579  -2.6577  -2.6468  -2.6467  -2.6467  -2.6466
 -2.0452  -2.0449  -2.0406  -2.0406  -2.0399  -2.0397  -2.0265  -2.0264
 -2.0263  -2.0261  -0.9570  -0.9172  -0.8670  -0.8656  -0.8139  -0.7779
 -0.7584  -0.6835  -0.6817  -0.6238  -0.6096  -0.5549  -0.5160  -0.4843
 -0.4658  -0.4412  -0.4389  -0.4088  -0.4069  -0.3874  -0.3788  -0.3573
 -0.3557  -0.3546  -0.3329  -0.3211  -0.3116  -0.3102  -0.2947  -0.2784
 -0.2660  -0.2619  -0.2609
 -- Virtual --
 -0.1045  -0.0720  -0.0680  -0.0622  -0.0414  -0.0078  -0.0054   0.0026
  0.0174   0.0245   0.0302   0.0408   0.0471   0.0576   0.0603   0.0643
  0.0674   0.0699   0.0706   0.0799   0.0825   0.0923   0.0942   0.1002
  0.1025   0.1070   0.1168   0.1284   0.1287   0.1477   0.1484   0.1526
  0.1575   0.1639   0.1668   0.1693   0.1695   0.1788   0.1909   0.2002
  0.2051   0.2091   0.2116   0.2188   0.2198   0.2291   0.2422   0.2483
  0.2491   0.2531   0.2628   0.2728   0.2882   0.2890   0.2997   0.3177
  0.3647   0.3656   0.3761   0.3773   0.3866   0.4043   0.4071   0.4142
  0.4177   0.4235   0.4310   0.4355   0.4430   0.4455   0.4506   0.4533
  0.4718   0.4844   0.4870   0.4978   0.5045   0.5127   0.5136   0.5174
  0.5205   0.5239   0.5403   0.5478   0.5481   0.5569   0.5574   0.5639
  0.5878   0.5985   0.6040   0.6093   0.6124   0.6131   0.6835   0.6894
  0.6998   0.7095   0.7106   0.7209   0.7468   0.7634   0.7848   0.7896
  0.8166   0.8200   0.8210   0.8227   0.8330   0.8338   0.8480   0.8510
  0.8538   0.8733   0.8980   0.9189   0.9270   0.9405   0.9444   0.9592
  0.9638   1.0015   1.0286   1.0484   1.0972   1.1024   1.1409   1.1596
  1.1762   1.2046   1.2227   1.2347   1.2358   1.2615   1.2742   1.3400
  1.3557   1.3692   1.4070   1.4224   1.4315   1.4606   1.4677   1.4733
  1.4836   1.5596   1.5744   1.6178   1.7189   1.7334   1.7472   1.7689
  1.8147   1.8168   1.8426   1.8429   1.9049   2.0043   2.0145   2.0218
  2.0676   2.1020   2.1341   2.1844   2.1850   2.2274   2.2445   2.2470
  2.2495   2.2604   2.2913   2.2933   2.3489   2.3922   2.4532   2.4923
  2.5413   2.5728   2.5752   2.7069   2.7224   2.8003   2.8200   2.8286
  2.9094   3.0078   3.0368   3.0569   3.0844   3.1351   3.2018   3.3778
  3.4405   3.6248   3.7973   3.8540   3.9483   3.9613   3.9864   3.9873
  3.9919   4.0082   4.0136   4.0291   4.0471   4.0685   4.0729   4.0944
  4.1200   4.1512   4.2403   4.2468   4.2717   4.2825   4.3995   4.4031
  4.4754   4.5365   4.7908   6.0126   6.0333   6.1027   6.1230   6.1336
  6.1658   6.7248   6.7718   7.5463   7.5587   7.6460   7.6753   7.7294
  7.7500   9.7479   9.7833  23.1800  23.7585  23.7602  23.9039  23.9222
 23.9907  25.8049  25.8308  26.1381  26.2189  26.5911  26.6462  27.8977
 27.9315  28.3491  28.3652  28.4089  28.4152  28.4297  28.4340  28.5238
 28.5280  28.5465  28.5498  28.5569  28.5587  28.6146  28.6178  28.7226
 28.7265  47.9805  48.0220 127.8885 127.9008 127.9419 127.9542 127.9619
127.9758 151.6884 151.7137 215.7380 215.7786 289.7425 289.7552 289.8459
289.8710 289.9567 289.97131020.79181020.84461901.85281901.8791
 --------------------------------------------------------------

          Ground-State Mulliken Net Atomic Charges

     Atom                 Charge (a.u.)
  ----------------------------------------
      1 C                     0.019851
      2 C                    -0.264849
      3 C                    -0.269533
      4 C                     0.230625
      5 C                    -0.274932
      6 C                    -0.285157
      7 Cl                    0.532659
      8 Br                   -0.253887
      9 I                     0.106517
     10 Cl                    0.606260
     11 I                     0.107175
     12 Br                   -0.254728
  ----------------------------------------
  Sum of atomic charges =     0.000000

 -----------------------------------------------------------------
                    Cartesian Multipole Moments
 -----------------------------------------------------------------
    Charge (ESU x 10^10)
                -0.0000
    Dipole Moment (Debye)
         X       0.2025      Y      -0.0000      Z       0.1231
       Tot       0.2370
    Quadrupole Moments (Debye-Ang)
        XX    -148.0521     XY      -0.0000     YY    -153.9995
        XZ      -2.2947     YZ       0.0000     ZZ    -145.3720
    Octopole Moments (Debye-Ang^2)
       XXX    -630.5438    XXY      -0.0000    XYY    -220.9482
       YYY      -0.0000    XXZ    -135.9765    XYZ       0.0000
       YYZ    -127.3627    XZZ    -209.9453    YZZ       0.0000
       ZZZ    -348.7392
    Hexadecapole Moments (Debye-Ang^3)
      XXXX   -5522.3414   XXXY      -0.0000   XXYY   -1024.8935
      XYYY      -0.0000   YYYY    -195.7657   XXXZ    -244.7060
      XXYZ       0.0000   XYYZ     -47.1980   YYYZ       0.0000
      XXZZ   -1813.9054   XYZZ       0.0000   YYZZ    -969.1383
      XZZZ    -124.2450   YZZZ       0.0000   ZZZZ   -5089.8355
 -----------------------------------------------------------------
 Calculating analytic gradient of the SCF energy
 Gradient of SCF Energy
            1           2           3           4           5           6
    1  -0.0000789   0.0000195  -0.0000495   0.0001383  -0.0000681   0.0000640
    2   0.0000000  -0.0000000   0.0000000   0.0000000  -0.0000000   0.0000000
    3  -0.0000641   0.0000354  -0.0000506   0.0001438  -0.0000779   0.0000375
            7           8           9          10          11          12
    1   0.0000153  -0.0000522   0.0000285  -0.0001151   0.0000279   0.0000703
    2  -0.0000000   0.0000000  -0.0000000   0.0000000   0.0000000   0.0000000
    3   0.0000066  -0.0000209   0.0000418   0.0000396  -0.0000623  -0.0000290
 Max gradient component =       1.438E-04
 RMS gradient           =       5.382E-05
 Gradient time:  CPU 87.04 s  wall 21.87 s
 Geometry Optimization Parameters
   NAtoms,    NIC,     NZ,  NCons,   NDum,   NFix, NCnnct, MaxDiis
       12      78      12       0       0       0       0       0

 Cartesian Hessian Update
 Hessian updated using BFGS update


** GEOMETRY OPTIMIZATION IN DELOCALIZED INTERNAL COORDINATES **
   Searching for a Minimum

   Optimization Cycle:   6

                       Coordinates (Angstroms)
     ATOM                X               Y               Z
      1  C        -0.0056415391    0.0000000000   -0.0022085838
      2  C        -0.0067593120    0.0000000000    1.4011767725
      3  C         1.2053193707    0.0000000000    2.1082573134
      4  C         2.4176730390    0.0000000000    1.3968881201
      5  C         2.4272177085    0.0000000000   -0.0077359265
      6  C         1.2095547780    0.0000000000   -0.7039748302
      7  Cl       -1.5108874205    0.0000000000   -0.8732963222
      8  Br       -1.6739597125    0.0000000000    2.3148467310
      9  I         1.2187024664    0.0000000000    4.2367107829
     10  Cl        3.9262992769    0.0000000000    2.2669698942
     11  I         4.2798385371    0.0000000000   -1.0689204731
     12  Br        1.1711100356    0.0000000000   -2.6056434783
   Point Group: c1    Number of degrees of freedom:    30


   Energy is -20136.420923578

 Hessian updated using BFGS update

 18 Hessian modes will be used to form the next step
  Hessian Eigenvalues:
     0.123825    0.135420    0.196745    0.200955    0.205573    0.248966
     0.249971    0.260094    0.291381    0.332613    0.372411    0.393695
     0.426845    0.448767    0.464785    0.481131    0.566384    0.609093

 Minimum search - taking simple RFO step
 Searching for Lamda that Minimizes Along All modes
 Value Taken    Lamda =   0.00000000
 Step Taken.  Stepsize is  0.001006

                             Maximum     Tolerance    Cnvgd?
         Gradient           0.000252      0.000300     YES
         Displacement       0.000521      0.001200     YES
         Energy change     -0.000000      0.000001     YES


                       Distance Matrix (Angstroms)
             C (  1)   C (  2)   C (  3)   C (  4)   C (  5)   C (  6)
   C (  2)  1.403386
   C (  3)  2.433206  1.403245
   C (  4)  2.798200  2.424436  1.405648
   C (  5)  2.432866  2.812344  2.443453  1.404656
   C (  6)  1.403274  2.431272  2.812235  2.423463  1.402659
   Cl(  7)  1.739126  2.726835  4.033292  4.537326  4.032105  2.725706
   Br(  8)  2.855176  1.901144  2.886681  4.193341  4.713178  4.174678
   I (  9)  4.412194  3.089014  2.128496  3.082551  4.413144  4.940694
   Cl( 10)  4.539750  4.027226  2.725605  1.741550  2.724249  4.025818
   I ( 11)  4.416244  4.947353  4.421213  3.089963  2.135021  3.091897
   Br( 12)  2.857029  4.176360  4.714025  4.192157  2.885642  1.902057
             Cl(  7)   Br(  8)   I (  9)   Cl( 10)   I ( 11)
   Br(  8)  3.192311
   I (  9)  5.793344  3.472903
   Cl( 10)  6.278875  5.600464  3.348277
   I ( 11)  5.794029  6.848182  6.125380  3.354572
   Br( 12)  3.192826  5.683806  6.842520  5.597627  3.467811

 Final energy is   -20136.420923578014     


 ******************************
 **  OPTIMIZATION CONVERGED  **
 ******************************

                       Coordinates (Angstroms)
     ATOM                X               Y               Z
      1  C        -0.0056415391    0.0000000000   -0.0022085838
      2  C        -0.0067593120    0.0000000000    1.4011767725
      3  C         1.2053193707    0.0000000000    2.1082573134
      4  C         2.4176730390    0.0000000000    1.3968881201
      5  C         2.4272177085    0.0000000000   -0.0077359265
      6  C         1.2095547780    0.0000000000   -0.7039748302
      7  Cl       -1.5108874205    0.0000000000   -0.8732963222
      8  Br       -1.6739597125    0.0000000000    2.3148467310
      9  I         1.2187024664    0.0000000000    4.2367107829
     10  Cl        3.9262992769    0.0000000000    2.2669698942
     11  I         4.2798385371    0.0000000000   -1.0689204731
     12  Br        1.1711100356    0.0000000000   -2.6056434783

Z-matrix Print:
$molecule
0 1
I 
C  1 2.128496
C  2 1.403245 1 120.617913
C  3 1.403386 2 120.212024 1 -180.000000 0
C  4 1.403274 3 120.051729 2 -0.000000 0
C  5 1.402659 4 120.233721 3 -0.000000 0
C  6 1.404656 5 119.370856 4 -0.000000 0
Cl 4 1.739126 3 120.012387 2 -180.000000 0
Cl 7 1.741550 6 119.584345 5 -180.000000 0
Br 3 1.901144 2 121.018433 1 -0.000000 0
Br 5 1.902057 4 118.847941 3 -180.000000 0
I  6 2.135021 5 120.435656 4 -180.000000 0
$end


 --------------------------------------------------------------

                    Orbital Energies (a.u.)
 --------------------------------------------------------------

 Alpha MOs
 -- Occupied --
*****************-482.8576-482.8574-176.3207-176.3205-165.7246-165.7244
********-165.7221-165.7221-165.7219-101.5827-101.5822 -62.5105 -62.5103
-56.3312 -56.3311 -56.3271 -56.3269 -56.3266 -56.3265 -35.8171 -35.8169
-31.3107 -31.3105 -31.3043 -31.3041 -31.3038 -31.3036 -22.9611 -22.9608
-22.9596 -22.9594 -22.9593 -22.9591 -22.9548 -22.9548 -22.9546 -22.9546
-10.2898 -10.2881 -10.2828 -10.2827 -10.2727 -10.2727  -9.4976  -9.4971
 -8.7193  -8.7192  -7.2626  -7.2621  -7.2525  -7.2520  -7.2516  -7.2509
 -6.5516  -6.5515  -6.5378  -6.5377  -6.5367  -6.5366  -6.3665  -6.3663
 -4.7796  -4.7794  -4.7641  -4.7639  -4.7631  -4.7628  -2.6623  -2.6623
 -2.6587  -2.6585  -2.6579  -2.6577  -2.6468  -2.6467  -2.6467  -2.6466
 -2.0452  -2.0449  -2.0406  -2.0406  -2.0399  -2.0397  -2.0265  -2.0264
 -2.0263  -2.0261  -0.9570  -0.9172  -0.8670  -0.8656  -0.8139  -0.7779
 -0.7584  -0.6835  -0.6817  -0.6238  -0.6096  -0.5549  -0.5160  -0.4843
 -0.4658  -0.4412  -0.4389  -0.4088  -0.4069  -0.3874  -0.3788  -0.3573
 -0.3557  -0.3546  -0.3329  -0.3211  -0.3116  -0.3102  -0.2947  -0.2784
 -0.2660  -0.2619  -0.2609
 -- Virtual --
 -0.1045  -0.0720  -0.0680  -0.0622  -0.0414  -0.0078  -0.0054   0.0026
  0.0174   0.0245   0.0302   0.0408   0.0471   0.0576   0.0603   0.0643
  0.0674   0.0699   0.0706   0.0799   0.0825   0.0923   0.0942   0.1002
  0.1025   0.1070   0.1168   0.1284   0.1287   0.1477   0.1484   0.1526
  0.1575   0.1639   0.1668   0.1693   0.1695   0.1788   0.1909   0.2002
  0.2051   0.2091   0.2116   0.2188   0.2198   0.2291   0.2422   0.2483
  0.2491   0.2531   0.2628   0.2728   0.2882   0.2890   0.2997   0.3177
  0.3647   0.3656   0.3761   0.3773   0.3866   0.4043   0.4071   0.4142
  0.4177   0.4235   0.4310   0.4355   0.4430   0.4455   0.4506   0.4533
  0.4718   0.4844   0.4870   0.4978   0.5045   0.5127   0.5136   0.5174
  0.5205   0.5239   0.5403   0.5478   0.5481   0.5569   0.5574   0.5639
  0.5878   0.5985   0.6040   0.6093   0.6124   0.6131   0.6835   0.6894
  0.6998   0.7095   0.7106   0.7209   0.7468   0.7634   0.7848   0.7896
  0.8166   0.8200   0.8210   0.8227   0.8330   0.8338   0.8480   0.8510
  0.8538   0.8733   0.8980   0.9189   0.9270   0.9405   0.9444   0.9592
  0.9638   1.0015   1.0286   1.0484   1.0972   1.1024   1.1409   1.1596
  1.1762   1.2046   1.2227   1.2347   1.2358   1.2615   1.2742   1.3400
  1.3557   1.3692   1.4070   1.4224   1.4315   1.4606   1.4677   1.4733
  1.4836   1.5596   1.5744   1.6178   1.7189   1.7334   1.7472   1.7689
  1.8147   1.8168   1.8426   1.8429   1.9049   2.0043   2.0145   2.0218
  2.0676   2.1020   2.1341   2.1844   2.1850   2.2274   2.2445   2.2470
  2.2495   2.2604   2.2913   2.2933   2.3489   2.3922   2.4532   2.4923
  2.5413   2.5728   2.5752   2.7069   2.7224   2.8003   2.8200   2.8286
  2.9094   3.0078   3.0368   3.0569   3.0844   3.1351   3.2018   3.3778
  3.4405   3.6248   3.7973   3.8540   3.9483   3.9613   3.9864   3.9873
  3.9919   4.0082   4.0136   4.0291   4.0471   4.0685   4.0729   4.0944
  4.1200   4.1512   4.2403   4.2468   4.2717   4.2825   4.3995   4.4031
  4.4754   4.5365   4.7908   6.0126   6.0333   6.1027   6.1230   6.1336
  6.1658   6.7248   6.7718   7.5463   7.5587   7.6460   7.6753   7.7294
  7.7500   9.7479   9.7833  23.1800  23.7585  23.7602  23.9039  23.9222
 23.9907  25.8049  25.8308  26.1381  26.2189  26.5911  26.6462  27.8977
 27.9315  28.3491  28.3652  28.4089  28.4152  28.4297  28.4340  28.5238
 28.5280  28.5465  28.5498  28.5569  28.5587  28.6146  28.6178  28.7226
 28.7265  47.9805  48.0220 127.8885 127.9008 127.9419 127.9542 127.9619
127.9758 151.6884 151.7137 215.7380 215.7786 289.7425 289.7552 289.8459
289.8710 289.9567 289.97131020.79181020.84461901.85281901.8791
 --------------------------------------------------------------

          Ground-State Mulliken Net Atomic Charges

     Atom                 Charge (a.u.)
  ----------------------------------------
      1 C                     0.019851
      2 C                    -0.264849
      3 C                    -0.269533
      4 C                     0.230625
      5 C                    -0.274932
      6 C                    -0.285157
      7 Cl                    0.532659
      8 Br                   -0.253887
      9 I                     0.106517
     10 Cl                    0.606260
     11 I                     0.107175
     12 Br                   -0.254728
  ----------------------------------------
  Sum of atomic charges =     0.000000

 -----------------------------------------------------------------
                    Cartesian Multipole Moments
 -----------------------------------------------------------------
    Charge (ESU x 10^10)
                -0.0000
    Dipole Moment (Debye)
         X       0.2025      Y      -0.0000      Z       0.1231
       Tot       0.2370
    Quadrupole Moments (Debye-Ang)
        XX    -148.0521     XY      -0.0000     YY    -153.9995
        XZ      -2.2947     YZ       0.0000     ZZ    -145.3720
    Octopole Moments (Debye-Ang^2)
       XXX    -630.5438    XXY      -0.0000    XYY    -220.9482
       YYY      -0.0000    XXZ    -135.9765    XYZ       0.0000
       YYZ    -127.3627    XZZ    -209.9453    YZZ       0.0000
       ZZZ    -348.7392
    Hexadecapole Moments (Debye-Ang^3)
      XXXX   -5522.3414   XXXY      -0.0000   XXYY   -1024.8935
      XYYY      -0.0000   YYYY    -195.7657   XXXZ    -244.7060
      XXYZ       0.0000   XYYZ     -47.1980   YYYZ       0.0000
      XXZZ   -1813.9054   XYZZ       0.0000   YYZZ    -969.1383
      XZZZ    -124.2450   YZZZ       0.0000   ZZZZ   -5089.8355
 -----------------------------------------------------------------
Archival summary:
1\1\garfield\OPT\ProcedureUnspecified\BasisUnspecified\2r2l26\taweetha\SatNov3017:43:092019SatNov3017:43:092019\0\\#,OPT,ProcedureUnspecified,BasisUnspecified,\\0,1\I\C,1,2.1285\C,2,1.40325,1,120.618\C,3,1.40339,2,120.212,1,-180,0\C,4,1.40327,3,120.052,2,-0,0\C,5,1.40266,4,120.234,3,-0,0\C,6,1.40466,5,119.371,4,-0,0\Cl,4,1.73913,3,120.012,2,-180,0\Cl,7,1.74155,6,119.584,5,-180,0\Br,3,1.90114,2,121.018,1,-0,0\Br,5,1.90206,4,118.848,3,-180,0\I,6,2.13502,5,120.436,4,-180,0\\\@

 Total job time:  462.02s(wall), 1760.62s(cpu) 
 Sat Nov 30 17:43:09 2019

        *************************************************************
        *                                                           *
        *  Thank you very much for using Q-Chem.  Have a nice day.  *
        *                                                           *
        *************************************************************


 
User input: 2 of 2 
 
                  Welcome to Q-Chem
     A Quantum Leap Into The Future Of Chemistry


 Q-Chem 5.2 (devel), Q-Chem, Inc., Pleasanton, CA (2019)

 Yihan Shao,  Zhengting Gan,  E. Epifanovsky,  A. T. B. Gilbert,  M. Wormit,  
 J. Kussmann,  A. W. Lange,  A. Behn,  Jia Deng,  Xintian Feng,  D. Ghosh,  
 M. Goldey,  P. R. Horn,  L. D. Jacobson,  I. Kaliman,  T. Kus,  A. Landau,  
 Jie Liu,  E. I. Proynov,  R. M. Richard,  R. P. Steele,  E. J. Sundstrom,  
 H. L. Woodcock III,  P. M. Zimmerman,  D. Zuev,  B. Albrecht,  E. Alguire,  
 S. A. Baeppler,  D. Barton,  Z. Benda,  Y. A. Bernard,  E. J. Berquist,  
 K. B. Bravaya,  H. Burton,  D. Casanova,  Chun-Min Chang,  Yunqing Chen,  
 A. Chien,  K. D. Closser,  M. P. Coons,  S. Coriani,  S. Dasgupta,  
 A. L. Dempwolff,  M. Diedenhofen,  Hainam Do,  R. G. Edgar,  Po-Tung Fang,  
 S. Faraji,  S. Fatehi,  Qingguo Feng,  K. D. Fenk,  J. Fosso-Tande,  
 J. Gayvert,  Qinghui Ge,  A. Ghysels,  G. Gidofalvi,  J. Gomes,  
 J. Gonthier,  A. Gunina,  D. Hait,  M. W. D. Hanson-Heine,  
 P. H. P. Harbach,  A. W. Hauser,  M. F. Herbst,  J. E. Herr,  
 E. G. Hohenstein,  Z. C. Holden,  Kerwin Hui,  B. C. Huynh,  T.-C. Jagau,  
 Hyunjun Ji,  B. Kaduk,  K. Khistyaev,  Jaehoon Kim,  P. Klunzinger,  K. Koh,  
 D. Kosenkov,  L. Koulias,  T. Kowalczyk,  C. M. Krauter,  A. Kunitsa,  
 Ka Un Lao,  A. Laurent,  K. V. Lawler,  Joonho Lee,  D. Lefrancois,  
 S. Lehtola,  D. S. Levine,  Yi-Pei Li,  You-Sheng Lin,  Fenglai Liu,  
 E. Livshits,  A. Luenser,  P. Manohar,  E. Mansoor,  S. F. Manzer,  
 Shan-Ping Mao,  Yuezhi Mao,  N. Mardirossian,  A. V. Marenich,  
 T. Markovich,  L. A. Martinez-Martinez,  S. A. Maurer,  N. J. Mayhall,  
 S. C. McKenzie,  J.-M. Mewes,  P. Morgante,  A. F. Morrison,  
 J. W. Mullinax,  K. Nanda,  T. S. Nguyen-Beck,  R. Olivares-Amaya,  
 J. A. Parkhill,  Zheng Pei,  T. M. Perrine,  F. Plasser,  P. Pokhilko,  
 S. Prager,  A. Prociuk,  E. Ramos,  D. R. Rehn,  F. Rob,  M. Scheurer,  
 M. Schneider,  N. Sergueev,  S. M. Sharada,  S. Sharma,  D. W. Small,  
 T. Stauch,  T. Stein,  Yu-Chuan Su,  A. J. W. Thom,  A. Tkatchenko,  
 T. Tsuchimochi,  N. M. Tubman,  L. Vogt,  M. L. Vidal,  O. Vydrov,  
 M. A. Watson,  J. Wenzel,  M. de Wergifosse,  T. A. Wesolowski,  A. White,  
 J. Witte,  A. Yamada,  Jun Yang,  K. Yao,  S. Yeganeh,  S. R. Yost,  
 Zhi-Qiang You,  A. Zech,  Igor Ying Zhang,  Xing Zhang,  Yan Zhao,  
 Ying Zhu,  B. R. Brooks,  G. K. L. Chan,  C. J. Cramer,  M. S. Gordon,  
 W. J. Hehre,  A. Klamt,  M. W. Schmidt,  C. D. Sherrill,  D. G. Truhlar,  
 A. Aspuru-Guzik,  R. Baer,  A. T. Bell,  N. A. Besley,  Jeng-Da Chai,  
 A. E. DePrince, III,  R. A. DiStasio Jr.,  A. Dreuw,  B. D. Dunietz,  
 T. R. Furlani,  Chao-Ping Hsu,  Yousung Jung,  Jing Kong,  D. S. Lambrecht,  
 WanZhen Liang,  C. Ochsenfeld,  V. A. Rassolov,  L. V. Slipchenko,  
 J. E. Subotnik,  T. Van Voorhis,  J. M. Herbert,  A. I. Krylov,  
 P. M. W. Gill,  M. Head-Gordon

 Contributors to earlier versions of Q-Chem not listed above: 
 R. D. Adamson,  B. Austin,  J. Baker,  G. J. O. Beran,  K. Brandhorst,  
 S. T. Brown,  E. F. C. Byrd,  A. K. Chakraborty,  C.-L. Cheng,  
 Siu Hung Chien,  D. M. Chipman,  D. L. Crittenden,  H. Dachsel,  
 R. J. Doerksen,  A. D. Dutoi,  L. Fusti-Molnar,  W. A. Goddard III,  
 A. Golubeva-Zadorozhnaya,  S. R. Gwaltney,  G. Hawkins,  A. Heyden,  
 S. Hirata,  G. Kedziora,  F. J. Keil,  C. Kelley,  Jihan Kim,  R. A. King,  
 R. Z. Khaliullin,  P. P. Korambath,  W. Kurlancheek,  A. M. Lee,  M. S. Lee,  
 S. V. Levchenko,  Ching Yeh Lin,  D. Liotard,  R. C. Lochan,  I. Lotan,  
 P. E. Maslen,  N. Nair,  D. P. O'Neill,  D. Neuhauser,  E. Neuscamman,  
 C. M. Oana,  R. Olson,  B. Peters,  R. Peverati,  P. A. Pieniazek,  
 Y. M. Rhee,  J. Ritchie,  M. A. Rohrdanz,  E. Rosta,  N. J. Russ,  
 H. F. Schaefer III,  N. E. Schultz,  N. Shenvi,  A. C. Simmonett,  A. Sodt,  
 D. Stuck,  K. S. Thanthiriwatte,  V. Vanovschi,  Tao Wang,  A. Warshel,  
 C. F. Williams,  Q. Wu,  X. Xu,  W. Zhang

 Please cite Q-Chem as follows:
 Y. Shao et al., Mol. Phys. 113, 184-215 (2015)
 DOI: 10.1080/00268976.2014.952696

 Q-Chem 5.2.1 for Intel X86 EM64T Linux

 Parts of Q-Chem use Armadillo 8.300.2 (Tropical Shenanigans).
 http://arma.sourceforge.net/

 Q-Chem begins on Sat Nov 30 17:43:09 2019  

Host: 
0

     Scratch files written to /scratch/taweetham/qchem30825//
NAlpha2: 246
NElect   246
Mult     1
The previous job contains 0 fragments, simply inherited here

Checking the input file for inconsistencies... 	...done.

--------------------------------------------------------------
User input:
--------------------------------------------------------------

$MOLECULE
READ
$END

$REM
   JOB_TYPE 	FREQUENCY
   BASIS 	6-311++G**
   METHOD	B3LYP	
$END


--------------------------------------------------------------
 ----------------------------------------------------------------
             Standard Nuclear Orientation (Angstroms)
    I     Atom           X                Y                Z
 ----------------------------------------------------------------
    1      C      -0.0032340428    -1.6874422832    -0.0000000000
    2      C      -1.2186950569    -0.9859109364     0.0000000000
    3      C      -1.2240742940     0.4173241430     0.0000000000
    4      C      -0.0013732617     1.1107574360     0.0000000000
    5      C       1.2193783686     0.4159011414    -0.0000000000
    6      C       1.2125767391    -0.9867411370    -0.0000000000
    7      Cl     -0.0026268911    -3.4265681105    -0.0000000000
    8      Br     -2.8442112321    -1.9718354432     0.0000000000
    9      I      -3.0599632458     1.4943594422     0.0000000000
   10      Cl      0.0005825638     2.8523060554     0.0000000000
   11      I       3.0654137014     1.4885008461    -0.0000000000
   12      Br      2.8395943380    -1.9719494289    -0.0000000000
 ----------------------------------------------------------------
 Molecular Point Group                 Cs    NOp =  2
 Largest Abelian Subgroup              Cs    NOp =  2
 Nuclear Repulsion Energy =        3381.26080651 hartrees
 There are      123 alpha and      123 beta electrons
 Requested basis set is 6-311++G(d,p)
 There are 148 shells and 412 basis functions

 Total QAlloc Memory Limit   2000 MB
 Mega-Array Size       188 MB
 MEM_STATIC part       192 MB

                       Distance Matrix (Angstroms)
             C (  1)   C (  2)   C (  3)   C (  4)   C (  5)   C (  6)
   C (  2)  1.403386
   C (  3)  2.433206  1.403245
   C (  4)  2.798200  2.424436  1.405648
   C (  5)  2.432866  2.812344  2.443453  1.404656
   C (  6)  1.403274  2.431272  2.812235  2.423463  1.402659
   Cl(  7)  1.739126  2.726835  4.033292  4.537326  4.032105  2.725706
   Br(  8)  2.855176  1.901144  2.886681  4.193341  4.713178  4.174678
   I (  9)  4.412194  3.089014  2.128496  3.082551  4.413144  4.940694
   Cl( 10)  4.539750  4.027226  2.725605  1.741550  2.724249  4.025818
   I ( 11)  4.416244  4.947353  4.421213  3.089963  2.135021  3.091897
   Br( 12)  2.857029  4.176360  4.714025  4.192157  2.885642  1.902057
             Cl(  7)   Br(  8)   I (  9)   Cl( 10)   I ( 11)
   Br(  8)  3.192311
   I (  9)  5.793344  3.472903
   Cl( 10)  6.278875  5.600464  3.348277
   I ( 11)  5.794029  6.848182  6.125380  3.354572
   Br( 12)  3.192826  5.683806  6.842520  5.597627  3.467811

 A cutoff of  1.0D-11 yielded   6741 shell pairs
 There are     58583 function pairs (     64962 Cartesian)
 Smallest overlap matrix eigenvalue = 4.72E-07

 Q-Chem warning in module stvman/mkSTV.C, line 318:

 Overlap eigenvalue is smaller than square root of threshold
 Use THRESH >= 12 to get rid of this warning

 Linear dependence detected in AO basis
 Tighter screening thresholds may be required for diffuse basis sets
 Use S2THRESH > 14 and THRESH = 14 in case of SCF convergence issues
 Number of orthogonalized atomic orbitals = 410
 Maximum deviation from orthogonality = 8.982E-11
 Guess from superposition of atomic densities
 Warning:  Energy on first SCF cycle will be non-variational
 SAD guess density has 246.000000 electrons

 -----------------------------------------------------------------------
  General SCF calculation program by
  Eric Jon Sundstrom, Paul Horn, Yuezhi Mao, Dmitri Zuev, Alec White,
  David Stuck, Shaama M.S., Shane Yost, Joonho Lee, David Small,
  Daniel Levine, Susi Lehtola, Hugh Burton, Evgeny Epifanovsky,
  Bang C. Huynh
 -----------------------------------------------------------------------
 Exchange:     0.2000 Hartree-Fock + 0.0800 Slater + 0.7200 B88
 Correlation:  0.1900 VWN1RPA + 0.8100 LYP
 Using SG-1 standard quadrature grid
 using 4 threads for integral computing
 -------------------------------------------------------
 OpenMP Integral computing Module                
 Release: version 2.0, May 2017, Q-Chem Inc. Pleasanton 
 -------------------------------------------------------
 A restricted SCF calculation will be
 performed using DIIS
 SCF converges when DIIS error is below 1.0e-08
 ---------------------------------------
  Cycle       Energy         DIIS error
 ---------------------------------------
    1  -20138.7324801306      2.79e-02  
    2  -20136.3802932291      1.78e-03  
    3  -20136.3251245415      2.33e-03  
    4  -20136.4048278331      8.15e-04  
    5  -20136.4207592972      1.30e-04  
    6  -20136.4209912980      5.38e-05  
    7  -20136.4210371602      2.40e-05  
    8  -20136.4210491756      5.88e-06  
    9  -20136.4210498382      1.92e-06  
   10  -20136.4210499023      5.05e-07  
   11  -20136.4210499060      1.42e-07  
   12  -20136.4210499066      7.74e-08  
   13  -20136.4210499075      3.62e-08  
   14  -20136.4210499080      4.26e-09  Convergence criterion met
 ---------------------------------------
 SCF time:   CPU 275.49s  wall 72.00s 
 SCF   energy in the final basis set =   -20136.4210499080
 Total energy in the final basis set =   -20136.4210499080

 --------------------------------------------------------------
             Orbital Energies (a.u.) and Symmetries
 --------------------------------------------------------------

 Alpha MOs, Restricted
 -- Occupied --                  
*******-1165.89 -482.86 -482.86 -176.32 -176.32 -165.72 -165.72
  1 A'    2 A'    3 A'    4 A'    5 A'    6 A'    7 A'    8 A'                 
-165.72 -165.72 -165.72 -165.72 -101.58 -101.58  -62.51  -62.51
  1 A"    2 A"    9 A'   10 A'   11 A'   12 A'   13 A'   14 A'                 
-56.331 -56.331 -56.327 -56.327 -56.327 -56.327 -35.817 -35.817
 15 A'   16 A'    3 A"    4 A"   17 A'   18 A'   19 A'   20 A'                 
-31.311 -31.311 -31.304 -31.304 -31.304 -31.304 -22.961 -22.961
 21 A'   22 A'    5 A"    6 A"   23 A'   24 A'   25 A'   26 A'                 
-22.960 -22.960 -22.959 -22.959 -22.955 -22.955 -22.955 -22.955
  7 A"    8 A"   27 A'   28 A'   29 A'    9 A"   30 A'   10 A"                 
-10.290 -10.288 -10.283 -10.283 -10.273 -10.273  -9.498  -9.497
 31 A'   32 A'   33 A'   34 A'   35 A'   36 A'   37 A'   38 A'                 
 -8.719  -8.719  -7.262  -7.262  -7.252  -7.252  -7.252  -7.251
 39 A'   40 A'   41 A'   42 A'   11 A"   12 A"   43 A'   44 A'                 
 -6.552  -6.552  -6.538  -6.538  -6.537  -6.537  -6.366  -6.366
 45 A'   46 A'   13 A"   14 A"   47 A'   48 A'   49 A'   50 A'                 
 -4.780  -4.779  -4.764  -4.764  -4.763  -4.763  -2.662  -2.662
 51 A'   52 A'   15 A"   16 A"   53 A'   54 A'   55 A'   56 A'                 
 -2.659  -2.659  -2.658  -2.658  -2.647  -2.647  -2.647  -2.647
 17 A"   18 A"   57 A'   58 A'   59 A'   60 A'   19 A"   20 A"                 
 -2.045  -2.045  -2.041  -2.041  -2.040  -2.040  -2.027  -2.026
 61 A'   62 A'   21 A"   22 A"   63 A'   64 A'   65 A'   66 A'                 
 -2.026  -2.026  -0.957  -0.917  -0.867  -0.866  -0.814  -0.778
 23 A"   24 A"   67 A'   68 A'   69 A'   70 A'   71 A'   72 A'                 
 -0.758  -0.684  -0.682  -0.624  -0.610  -0.555  -0.516  -0.484
 73 A'   74 A'   75 A'   76 A'   77 A'   78 A'   79 A'   80 A'                 
 -0.466  -0.441  -0.439  -0.409  -0.407  -0.387  -0.379  -0.357
 25 A"   81 A'   82 A'   83 A'   26 A"   84 A'   27 A"   85 A'                 
 -0.356  -0.355  -0.333  -0.321  -0.312  -0.310  -0.295  -0.278
 86 A'   28 A"   87 A'   29 A"   30 A"   88 A'   31 A"   89 A'                 
 -0.266  -0.262  -0.261
 32 A"   33 A"   90 A'                                                         
 -- Virtual --                   
 -0.104  -0.072  -0.068  -0.062  -0.041  -0.008  -0.005   0.003
 91 A'   34 A"   35 A"   92 A'   93 A'   94 A'   95 A'   96 A'                 
  0.017   0.025   0.030   0.041   0.047   0.058   0.060   0.064
 97 A'   98 A'   99 A'   36 A"  100 A'  101 A'   37 A"   38 A"                 
  0.068   0.070   0.071   0.080   0.082   0.092   0.094   0.100
102 A'  103 A'   39 A"  104 A'  105 A'  106 A'   40 A"  107 A'                 
  0.102   0.107   0.117   0.128   0.129   0.148   0.148   0.153
 41 A"  108 A'   42 A"  109 A'  110 A'  111 A'   43 A"   44 A"                 
  0.157   0.164   0.167   0.169   0.170   0.179   0.191   0.200
112 A'   45 A"  113 A'  114 A'  115 A'  116 A'  117 A'  118 A'                 
  0.205   0.209   0.211   0.219   0.220   0.229   0.242   0.248
119 A'   46 A"  120 A'  121 A'  122 A'  123 A'  124 A'   47 A"                 
  0.249   0.253   0.263   0.273   0.288   0.290   0.299   0.318
125 A'  126 A'  127 A'  128 A'   48 A"  129 A'  130 A'  131 A'                 
  0.365   0.366   0.377   0.377   0.387   0.404   0.407   0.414
132 A'  133 A'  134 A'   49 A"   50 A"   51 A"  135 A'   52 A"                 
  0.418   0.424   0.431   0.435   0.443   0.446   0.451   0.453
136 A'  137 A'  138 A'  139 A'   53 A"   54 A"  140 A'   55 A"                 
  0.472   0.484   0.487   0.498   0.504   0.513   0.514   0.517
141 A'   56 A"  142 A'  143 A'  144 A'  145 A'  146 A'   57 A"                 
  0.521   0.524   0.540   0.548   0.548   0.557   0.557   0.564
147 A'   58 A"   59 A"   60 A"  148 A'  149 A'  150 A'   61 A"                 
  0.588   0.599   0.604   0.609   0.613   0.613   0.684   0.689
151 A'   62 A"   63 A"  152 A'   64 A"  153 A'  154 A'  155 A'                 
  0.700   0.710   0.711   0.721   0.747   0.763   0.785   0.789
 65 A"  156 A'  157 A'   66 A"  158 A'  159 A'  160 A'  161 A'                 
  0.816   0.820   0.821   0.823   0.833   0.834   0.848   0.851
162 A'  163 A'   67 A"  164 A'   68 A"  165 A'  166 A'   69 A"                 
  0.854   0.873   0.898   0.919   0.927   0.941   0.944   0.959
167 A'  168 A'  169 A'  170 A'  171 A'   70 A"  172 A'   71 A"                 
  0.964   1.001   1.029   1.048   1.097   1.102   1.141   1.159
173 A'  174 A'  175 A'  176 A'  177 A'  178 A'   72 A"  179 A'                 
  1.176   1.205   1.223   1.235   1.236   1.261   1.274   1.340
 73 A"  180 A'  181 A'  182 A'   74 A"   75 A"   76 A"  183 A'                 
  1.355   1.369   1.407   1.422   1.430   1.460   1.467   1.472
 77 A"   78 A"  184 A'  185 A'  186 A'  187 A'  188 A'  189 A'                 
  1.484   1.560   1.574   1.618   1.719   1.733   1.747   1.769
190 A'  191 A'  192 A'  193 A'   79 A"   80 A"  194 A'  195 A'                 
  1.815   1.817   1.843   1.843   1.905   2.004   2.014   2.022
196 A'  197 A'   81 A"   82 A"   83 A"   84 A"  198 A'   85 A"                 
  2.068   2.102   2.134   2.184   2.185   2.227   2.244   2.247
199 A'  200 A'  201 A'  202 A'  203 A'  204 A'  205 A'   86 A"                 
  2.249   2.261   2.291   2.293   2.349   2.392   2.453   2.492
 87 A"   88 A"  206 A'  207 A'  208 A'  209 A'  210 A'  211 A'                 
  2.541   2.573   2.575   2.707   2.722   2.800   2.820   2.829
212 A'   89 A"  213 A'   90 A"   91 A"  214 A'   92 A"   93 A"                 
  2.909   3.008   3.037   3.057   3.084   3.135   3.202   3.378
215 A'  216 A'   94 A"  217 A'  218 A'  219 A'  220 A'  221 A'                 
  3.441   3.625   3.797   3.854   3.948   3.961   3.987   3.987
222 A'  223 A'  224 A'  225 A'   95 A"   96 A"  226 A'   97 A"                 
  3.992   4.008   4.014   4.029   4.047   4.069   4.073   4.095
 98 A"   99 A"  100 A"  227 A'  228 A'  101 A"  229 A'  102 A"                 
  4.120   4.151   4.240   4.247   4.272   4.282   4.400   4.403
230 A'  231 A'  232 A'  233 A'  234 A'  235 A'  236 A'  237 A'                 
  4.475   4.537   4.791   6.013   6.033   6.102   6.123   6.134
238 A'  239 A'  240 A'  103 A"  104 A"  241 A'  242 A'  243 A'                 
  6.166   6.725   6.772   7.546   7.558   7.645   7.675   7.729
244 A'  245 A'  246 A'  105 A"  106 A"  247 A'  248 A'  249 A'                 
  7.750   9.748   9.783  23.180  23.759  23.760  23.904  23.922
250 A'  251 A'  252 A'  253 A'  254 A'  255 A'  256 A'  257 A'                 
 23.991  25.805  25.831  26.138  26.219  26.591  26.647  27.898
258 A'  107 A"  108 A"  259 A'  260 A'  261 A'  262 A'  263 A'                 
 27.931  28.349  28.365  28.409  28.415  28.430  28.434  28.524
264 A'  109 A"  110 A"  265 A'  266 A'  267 A'  268 A'  111 A"                 
 28.528  28.546  28.550  28.557  28.559  28.615  28.618  28.723
112 A"  269 A'  113 A"  114 A"  270 A'  271 A'  272 A'  273 A'                 
 28.726  47.980  48.022 127.889 127.901 127.942 127.954 127.962
274 A'  275 A'  276 A'  115 A"  116 A"  277 A'  278 A'  279 A'                 
127.976 151.688 151.714 215.738 215.779 289.742 289.755 289.846
280 A'  281 A'  282 A'  283 A'  284 A'  117 A"  118 A"  285 A'                 
289.871 289.957 289.9711020.7921020.8441901.8531901.879
286 A'  287 A'  288 A'  289 A'  290 A'  291 A'  292 A'                         

 Beta MOs, Restricted
 -- Occupied --                  
*******-1165.89 -482.86 -482.86 -176.32 -176.32 -165.72 -165.72
  1 A'    2 A'    3 A'    4 A'    5 A'    6 A'    7 A'    8 A'                 
-165.72 -165.72 -165.72 -165.72 -101.58 -101.58  -62.51  -62.51
  1 A"    2 A"    9 A'   10 A'   11 A'   12 A'   13 A'   14 A'                 
-56.331 -56.331 -56.327 -56.327 -56.327 -56.327 -35.817 -35.817
 15 A'   16 A'    3 A"    4 A"   17 A'   18 A'   19 A'   20 A'                 
-31.311 -31.311 -31.304 -31.304 -31.304 -31.304 -22.961 -22.961
 21 A'   22 A'    5 A"    6 A"   23 A'   24 A'   25 A'   26 A'                 
-22.960 -22.960 -22.959 -22.959 -22.955 -22.955 -22.955 -22.955
  7 A"    8 A"   27 A'   28 A'   29 A'    9 A"   30 A'   10 A"                 
-10.290 -10.288 -10.283 -10.283 -10.273 -10.273  -9.498  -9.497
 31 A'   32 A'   33 A'   34 A'   35 A'   36 A'   37 A'   38 A'                 
 -8.719  -8.719  -7.262  -7.262  -7.252  -7.252  -7.252  -7.251
 39 A'   40 A'   41 A'   42 A'   11 A"   12 A"   43 A'   44 A'                 
 -6.552  -6.552  -6.538  -6.538  -6.537  -6.537  -6.366  -6.366
 45 A'   46 A'   13 A"   14 A"   47 A'   48 A'   49 A'   50 A'                 
 -4.780  -4.779  -4.764  -4.764  -4.763  -4.763  -2.662  -2.662
 51 A'   52 A'   15 A"   16 A"   53 A'   54 A'   55 A'   56 A'                 
 -2.659  -2.659  -2.658  -2.658  -2.647  -2.647  -2.647  -2.647
 17 A"   18 A"   57 A'   58 A'   59 A'   60 A'   19 A"   20 A"                 
 -2.045  -2.045  -2.041  -2.041  -2.040  -2.040  -2.027  -2.026
 61 A'   62 A'   21 A"   22 A"   63 A'   64 A'   65 A'   66 A'                 
 -2.026  -2.026  -0.957  -0.917  -0.867  -0.866  -0.814  -0.778
 23 A"   24 A"   67 A'   68 A'   69 A'   70 A'   71 A'   72 A'                 
 -0.758  -0.684  -0.682  -0.624  -0.610  -0.555  -0.516  -0.484
 73 A'   74 A'   75 A'   76 A'   77 A'   78 A'   79 A'   80 A'                 
 -0.466  -0.441  -0.439  -0.409  -0.407  -0.387  -0.379  -0.357
 25 A"   81 A'   82 A'   83 A'   26 A"   84 A'   27 A"   85 A'                 
 -0.356  -0.355  -0.333  -0.321  -0.312  -0.310  -0.295  -0.278
 86 A'   28 A"   87 A'   29 A"   30 A"   88 A'   31 A"   89 A'                 
 -0.266  -0.262  -0.261
 32 A"   33 A"   90 A'                                                         
 -- Virtual --                   
 -0.104  -0.072  -0.068  -0.062  -0.041  -0.008  -0.005   0.003
 91 A'   34 A"   35 A"   92 A'   93 A'   94 A'   95 A'   96 A'                 
  0.017   0.025   0.030   0.041   0.047   0.058   0.060   0.064
 97 A'   98 A'   99 A'   36 A"  100 A'  101 A'   37 A"   38 A"                 
  0.068   0.070   0.071   0.080   0.082   0.092   0.094   0.100
102 A'  103 A'   39 A"  104 A'  105 A'  106 A'   40 A"  107 A'                 
  0.102   0.107   0.117   0.128   0.129   0.148   0.148   0.153
 41 A"  108 A'   42 A"  109 A'  110 A'  111 A'   43 A"   44 A"                 
  0.157   0.164   0.167   0.169   0.170   0.179   0.191   0.200
112 A'   45 A"  113 A'  114 A'  115 A'  116 A'  117 A'  118 A'                 
  0.205   0.209   0.211   0.219   0.220   0.229   0.242   0.248
119 A'   46 A"  120 A'  121 A'  122 A'  123 A'  124 A'   47 A"                 
  0.249   0.253   0.263   0.273   0.288   0.290   0.299   0.318
125 A'  126 A'  127 A'  128 A'   48 A"  129 A'  130 A'  131 A'                 
  0.365   0.366   0.377   0.377   0.387   0.404   0.407   0.414
132 A'  133 A'  134 A'   49 A"   50 A"   51 A"  135 A'   52 A"                 
  0.418   0.424   0.431   0.435   0.443   0.446   0.451   0.453
136 A'  137 A'  138 A'  139 A'   53 A"   54 A"  140 A'   55 A"                 
  0.472   0.484   0.487   0.498   0.504   0.513   0.514   0.517
141 A'   56 A"  142 A'  143 A'  144 A'  145 A'  146 A'   57 A"                 
  0.521   0.524   0.540   0.548   0.548   0.557   0.557   0.564
147 A'   58 A"   59 A"   60 A"  148 A'  149 A'  150 A'   61 A"                 
  0.588   0.599   0.604   0.609   0.613   0.613   0.684   0.689
151 A'   62 A"   63 A"  152 A'   64 A"  153 A'  154 A'  155 A'                 
  0.700   0.710   0.711   0.721   0.747   0.763   0.785   0.789
 65 A"  156 A'  157 A'   66 A"  158 A'  159 A'  160 A'  161 A'                 
  0.816   0.820   0.821   0.823   0.833   0.834   0.848   0.851
162 A'  163 A'   67 A"  164 A'   68 A"  165 A'  166 A'   69 A"                 
  0.854   0.873   0.898   0.919   0.927   0.941   0.944   0.959
167 A'  168 A'  169 A'  170 A'  171 A'   70 A"  172 A'   71 A"                 
  0.964   1.001   1.029   1.048   1.097   1.102   1.141   1.159
173 A'  174 A'  175 A'  176 A'  177 A'  178 A'   72 A"  179 A'                 
  1.176   1.205   1.223   1.235   1.236   1.261   1.274   1.340
 73 A"  180 A'  181 A'  182 A'   74 A"   75 A"   76 A"  183 A'                 
  1.355   1.369   1.407   1.422   1.430   1.460   1.467   1.472
 77 A"   78 A"  184 A'  185 A'  186 A'  187 A'  188 A'  189 A'                 
  1.484   1.560   1.574   1.618   1.719   1.733   1.747   1.769
190 A'  191 A'  192 A'  193 A'   79 A"   80 A"  194 A'  195 A'                 
  1.815   1.817   1.843   1.843   1.905   2.004   2.014   2.022
196 A'  197 A'   81 A"   82 A"   83 A"   84 A"  198 A'   85 A"                 
  2.068   2.102   2.134   2.184   2.185   2.227   2.244   2.247
199 A'  200 A'  201 A'  202 A'  203 A'  204 A'  205 A'   86 A"                 
  2.249   2.261   2.291   2.293   2.349   2.392   2.453   2.492
 87 A"   88 A"  206 A'  207 A'  208 A'  209 A'  210 A'  211 A'                 
  2.541   2.573   2.575   2.707   2.722   2.800   2.820   2.829
212 A'   89 A"  213 A'   90 A"   91 A"  214 A'   92 A"   93 A"                 
  2.909   3.008   3.037   3.057   3.084   3.135   3.202   3.378
215 A'  216 A'   94 A"  217 A'  218 A'  219 A'  220 A'  221 A'                 
  3.441   3.625   3.797   3.854   3.948   3.961   3.987   3.987
222 A'  223 A'  224 A'  225 A'   95 A"   96 A"  226 A'   97 A"                 
  3.992   4.008   4.014   4.029   4.047   4.069   4.073   4.095
 98 A"   99 A"  100 A"  227 A'  228 A'  101 A"  229 A'  102 A"                 
  4.120   4.151   4.240   4.247   4.272   4.282   4.400   4.403
230 A'  231 A'  232 A'  233 A'  234 A'  235 A'  236 A'  237 A'                 
  4.475   4.537   4.791   6.013   6.033   6.102   6.123   6.134
238 A'  239 A'  240 A'  103 A"  104 A"  241 A'  242 A'  243 A'                 
  6.166   6.725   6.772   7.546   7.558   7.645   7.675   7.729
244 A'  245 A'  246 A'  105 A"  106 A"  247 A'  248 A'  249 A'                 
  7.750   9.748   9.783  23.180  23.759  23.760  23.904  23.922
250 A'  251 A'  252 A'  253 A'  254 A'  255 A'  256 A'  257 A'                 
 23.991  25.805  25.831  26.138  26.219  26.591  26.647  27.898
258 A'  107 A"  108 A"  259 A'  260 A'  261 A'  262 A'  263 A'                 
 27.931  28.349  28.365  28.409  28.415  28.430  28.434  28.524
264 A'  109 A"  110 A"  265 A'  266 A'  267 A'  268 A'  111 A"                 
 28.528  28.546  28.550  28.557  28.559  28.615  28.618  28.723
112 A"  269 A'  113 A"  114 A"  270 A'  271 A'  272 A'  273 A'                 
 28.726  47.980  48.022 127.889 127.901 127.942 127.954 127.962
274 A'  275 A'  276 A'  115 A"  116 A"  277 A'  278 A'  279 A'                 
127.976 151.688 151.714 215.738 215.779 289.742 289.755 289.846
280 A'  281 A'  282 A'  283 A'  284 A'  117 A"  118 A"  285 A'                 
289.871 289.957 289.9711020.7921020.8441901.8531901.879
286 A'  287 A'  288 A'  289 A'  290 A'  291 A'  292 A'                         
 --------------------------------------------------------------

          Ground-State Mulliken Net Atomic Charges

     Atom                 Charge (a.u.)
  ----------------------------------------
      1 C                     0.005525
      2 C                    -0.259498
      3 C                    -0.284897
      4 C                     0.250486
      5 C                    -0.283156
      6 C                    -0.272816
      7 Cl                    0.532583
      8 Br                   -0.254038
      9 I                     0.108617
     10 Cl                    0.604187
     11 I                     0.108136
     12 Br                   -0.255129
  ----------------------------------------
  Sum of atomic charges =     0.000000

 -----------------------------------------------------------------
                    Cartesian Multipole Moments
 -----------------------------------------------------------------
    Charge (ESU x 10^10)
                -0.0000
    Dipole Moment (Debye)
         X      -0.0078      Y       0.2368      Z       0.0000
       Tot       0.2369
    Quadrupole Moments (Debye-Ang)
        XX    -144.0555     XY      -0.0184     YY    -150.1800
        XZ      -0.0000     YZ       0.0000     ZZ    -153.9952
    Octopole Moments (Debye-Ang^2)
       XXX       0.3224    XXY      14.4862    XYY      -0.1245
       YYY      13.0471    XXZ       0.0000    XYZ       0.0000
       YYZ       0.0000    XZZ       0.0058    YZZ       3.9224
       ZZZ       0.0000
    Hexadecapole Moments (Debye-Ang^3)
      XXXX   -4981.2892   XXXY      -0.0189   XXYY   -1352.3112
      XYYY      -0.4533   YYYY   -3381.4379   XXXZ      -0.0000
      XXYZ       0.0000   XYYZ      -0.0000   YYYZ       0.0000
      XXZZ    -942.1536   XYZZ      -0.0834   YYZZ    -629.5747
      XZZZ      -0.0000   YZZZ       0.0000   ZZZZ    -195.7344
 -----------------------------------------------------------------
 Calculating MO derivatives via CPSCF
    1     0    39    0.0177518  
    2     0    39    0.0068669  
    3     0    39    0.0014006  
    4     0    39    0.0001859  
    5    23    16    0.0000263  
    6    37     2    0.0000018  
    7    39     0    0.0000001  Converged
 Time for AOints: 326.7 s (CPU) 82.1 s (wall)
 ------------------------------------------------------------------------------
                     AOints        : Timing summary (seconds)
 ------------------------------------------------------------------------------
     job step          cpu (% of tot)      sys (% of tot)     wall (% of tot)
 ------------------------------------------------------------------------------
  AOints            0.3267E+03 ( 8.5)   0.1200E-04 ( 5.2)   0.8206E+02 ( 8.3)
 ------------------------------------------------------------------------------
   Grand Totals     0.3860E+04          0.2330E-03          0.9851E+03
 ------------------------------------------------------------------------------
 Polarizability Matrix (a.u.)
            1           2           3
    1-264.6111548  -0.0258913  -0.0000000
    2  -0.0258913-229.1770951  -0.0000000
    3  -0.0000000  -0.0000000-108.9871971
 Calculating analytic Hessian of the SCF energy

 Direct stationary perturbation theory relativistic correction:

 rels  =     229.096026478663
 relv  =    -770.531750867094
 rel2e =     110.994111262150
 E_rel =    -430.441613126281

 Hessian of the SCF Energy
            1           2           3           4           5           6
    1   0.5838972   0.0000862   0.0000000  -0.2373294   0.0547451  -0.0000000
    2   0.0000862   0.4960318  -0.0000000   0.1138451  -0.1386120   0.0000000
    3   0.0000000  -0.0000000   0.1082112  -0.0000000   0.0000000  -0.0531939
    4  -0.2373294   0.1138451  -0.0000000   0.4985530  -0.0437106   0.0000000
    5   0.0547451  -0.1386120   0.0000000  -0.0437106   0.5544297  -0.0000000
    6  -0.0000000   0.0000000  -0.0531939   0.0000000  -0.0000000   0.1027094
    7   0.0300153   0.0214457  -0.0000000  -0.0916119   0.0247560  -0.0000000
    8   0.0749522  -0.0276418  -0.0000000  -0.0196242  -0.2887997  -0.0000000
    9  -0.0000000   0.0000000   0.0037957   0.0000000  -0.0000000  -0.0489907
   10  -0.0680813   0.0000020   0.0000000   0.0304225  -0.0760202  -0.0000000
   11   0.0000875  -0.0004167  -0.0000000  -0.0221132  -0.0274565  -0.0000000
   12   0.0000000  -0.0000000   0.0030218  -0.0000000   0.0000000   0.0011817
   13   0.0299501  -0.0214356  -0.0000000  -0.0171690   0.0284161   0.0000000
   14  -0.0750682  -0.0275850   0.0000000   0.0286369  -0.0481485  -0.0000000
   15  -0.0000000   0.0000000   0.0038130   0.0000000  -0.0000000   0.0022498
   16  -0.2375589  -0.1138944  -0.0000000  -0.0565468   0.0288193  -0.0000000
   17  -0.0547566  -0.1385125  -0.0000000  -0.0287632   0.0571861   0.0000000
   18  -0.0000000   0.0000000  -0.0532009  -0.0000000  -0.0000000   0.0042391
   19  -0.0375355   0.0000226   0.0000000  -0.0009210   0.0232663  -0.0000000
   20   0.0000270  -0.1597312   0.0000000   0.0038739  -0.0374182  -0.0000000
   21  -0.0000000  -0.0000000  -0.0229221  -0.0000000  -0.0000000   0.0033116
   22  -0.0347546  -0.0173009   0.0000000  -0.1103152  -0.0469189  -0.0000000
   23  -0.0017242   0.0000063  -0.0000000  -0.0489737  -0.0585721   0.0000000
   24  -0.0000000   0.0000000   0.0032208   0.0000000   0.0000000  -0.0197240
   25   0.0027923  -0.0003641   0.0000000  -0.0122756   0.0108752  -0.0000000
   26  -0.0024333  -0.0017247   0.0000000   0.0209410  -0.0147394   0.0000000
   27   0.0000000  -0.0000000   0.0025621   0.0000000  -0.0000000   0.0015604
   28   0.0004051   0.0000029  -0.0000000  -0.0028282   0.0003637   0.0000000
   29  -0.0000211  -0.0000938   0.0000000  -0.0023812   0.0024341   0.0000000
   30   0.0000000   0.0000000  -0.0010576  -0.0000000   0.0000000   0.0041080
   31   0.0027945   0.0003422  -0.0000000  -0.0005829   0.0000098  -0.0000000
   32   0.0024080  -0.0017248  -0.0000000  -0.0001197  -0.0004312   0.0000000
   33  -0.0000000   0.0000000   0.0025558  -0.0000000  -0.0000000  -0.0006125
   34  -0.0345945   0.0172486   0.0000000   0.0006035  -0.0046018  -0.0000000
   35   0.0016978   0.0000048   0.0000000  -0.0016107   0.0001263   0.0000000
   36  -0.0000000  -0.0000000   0.0031943  -0.0000000  -0.0000000   0.0031613
            7           8           9          10          11          12
    1   0.0300153   0.0749522  -0.0000000  -0.0680813   0.0000875   0.0000000
    2   0.0214457  -0.0276418   0.0000000   0.0000020  -0.0004167  -0.0000000
    3  -0.0000000  -0.0000000   0.0037957   0.0000000  -0.0000000   0.0030218
    4  -0.0916119  -0.0196242   0.0000000   0.0304225  -0.0221132  -0.0000000
    5   0.0247560  -0.2887997  -0.0000000  -0.0760202  -0.0274565   0.0000000
    6  -0.0000000  -0.0000000  -0.0489907  -0.0000000  -0.0000000   0.0011817
    7   0.4512080   0.0631367   0.0000000  -0.2358665  -0.1065835  -0.0000000
    8   0.0631367   0.5389132  -0.0000000  -0.0536823  -0.1337279   0.0000000
    9   0.0000000  -0.0000000   0.1038635  -0.0000000  -0.0000000  -0.0497817
   10  -0.2358665  -0.0536823  -0.0000000   0.5669809  -0.0012147   0.0000000
   11  -0.1065835  -0.1337279  -0.0000000  -0.0012147   0.4827909  -0.0000000
   12  -0.0000000   0.0000000  -0.0497817   0.0000000  -0.0000000   0.1070372
   13  -0.0549469  -0.0277217  -0.0000000  -0.2371452   0.1076911  -0.0000000
   14   0.0279115   0.0542347   0.0000000   0.0548885  -0.1343512   0.0000000
   15  -0.0000000   0.0000000   0.0053831  -0.0000000   0.0000000  -0.0495998
   16  -0.0172034  -0.0286470  -0.0000000   0.0305181   0.0220185  -0.0000000
   17  -0.0284866  -0.0481019  -0.0000000   0.0760355  -0.0276741   0.0000000
   18   0.0000000   0.0000000   0.0022487  -0.0000000   0.0000000   0.0012420
   19  -0.0029359  -0.0001421  -0.0000000   0.0001997   0.0000004  -0.0000000
   20   0.0024820   0.0025355  -0.0000000   0.0000094  -0.0001474  -0.0000000
   21   0.0000000  -0.0000000   0.0037685  -0.0000000   0.0000000  -0.0010326
   22  -0.0131030  -0.0122326   0.0000000   0.0024738   0.0005045  -0.0000000
   23  -0.0261651  -0.0188454   0.0000000   0.0027597  -0.0019491   0.0000000
   24  -0.0000000  -0.0000000   0.0017490  -0.0000000   0.0000000   0.0035266
   25  -0.0640127   0.0241987  -0.0000000  -0.0276738   0.0129178   0.0000000
   26   0.0247500  -0.0410132  -0.0000000   0.0022235   0.0003385  -0.0000000
   27  -0.0000000   0.0000000  -0.0261724   0.0000000   0.0000000   0.0017222
   28  -0.0010307  -0.0244601  -0.0000000  -0.0370401  -0.0000848  -0.0000000
   29  -0.0051634  -0.0379063  -0.0000000  -0.0001298  -0.1558110   0.0000000
   30  -0.0000000  -0.0000000   0.0024789   0.0000000   0.0000000  -0.0224723
   31   0.0001267   0.0038356   0.0000000  -0.0272716  -0.0127324   0.0000000
   32   0.0014853   0.0006028   0.0000000  -0.0021277   0.0003509   0.0000000
   33   0.0000000  -0.0000000   0.0025686  -0.0000000   0.0000000   0.0016400
   34  -0.0006398   0.0003867  -0.0000000   0.0024845  -0.0004911  -0.0000000
   35   0.0004310  -0.0002474   0.0000000  -0.0027450  -0.0019476   0.0000000
   36   0.0000000   0.0000000  -0.0009113  -0.0000000   0.0000000   0.0035149
           13          14          15          16          17          18
    1   0.0299501  -0.0750682  -0.0000000  -0.2375589  -0.0547566  -0.0000000
    2  -0.0214356  -0.0275850   0.0000000  -0.1138944  -0.1385125   0.0000000
    3  -0.0000000   0.0000000   0.0038130  -0.0000000  -0.0000000  -0.0532009
    4  -0.0171690   0.0286369   0.0000000  -0.0565468  -0.0287632  -0.0000000
    5   0.0284161  -0.0481485  -0.0000000   0.0288193   0.0571861  -0.0000000
    6   0.0000000  -0.0000000   0.0022498  -0.0000000   0.0000000   0.0042391
    7  -0.0549469   0.0279115  -0.0000000  -0.0172034  -0.0284866   0.0000000
    8  -0.0277217   0.0542347   0.0000000  -0.0286470  -0.0481019   0.0000000
    9  -0.0000000   0.0000000   0.0053831  -0.0000000  -0.0000000   0.0022487
   10  -0.2371452   0.0548885  -0.0000000   0.0305181   0.0760355  -0.0000000
   11   0.1076911  -0.1343512   0.0000000   0.0220185  -0.0276741   0.0000000
   12  -0.0000000   0.0000000  -0.0495998  -0.0000000   0.0000000   0.0012420
   13   0.4521614  -0.0645833   0.0000000  -0.0913800  -0.0249255  -0.0000000
   14  -0.0645833   0.5410663  -0.0000000   0.0194461  -0.2899799  -0.0000000
   15   0.0000000  -0.0000000   0.1037654   0.0000000   0.0000000  -0.0489431
   16  -0.0913800   0.0194461   0.0000000   0.4979299   0.0443222   0.0000000
   17  -0.0249255  -0.2899799   0.0000000   0.0443222   0.5553374  -0.0000000
   18  -0.0000000  -0.0000000  -0.0489431   0.0000000  -0.0000000   0.1026478
   19  -0.0029336   0.0001389   0.0000000  -0.0009211  -0.0233180  -0.0000000
   20  -0.0024857   0.0025439   0.0000000  -0.0039143  -0.0375438   0.0000000
   21  -0.0000000  -0.0000000   0.0037770   0.0000000   0.0000000   0.0033317
   22  -0.0006394  -0.0004034  -0.0000000   0.0006017   0.0046151   0.0000000
   23  -0.0004311  -0.0002562   0.0000000   0.0016174   0.0001315  -0.0000000
   24   0.0000000  -0.0000000  -0.0009082  -0.0000000   0.0000000   0.0031644
   25   0.0001015  -0.0038503  -0.0000000  -0.0006003   0.0000019   0.0000000
   26  -0.0014951   0.0006071   0.0000000   0.0001342  -0.0004346  -0.0000000
   27  -0.0000000  -0.0000000   0.0025744  -0.0000000   0.0000000  -0.0006151
   28  -0.0009308   0.0244852   0.0000000  -0.0028077  -0.0003440  -0.0000000
   29   0.0051126  -0.0381215  -0.0000000   0.0024079   0.0024477  -0.0000000
   30  -0.0000000   0.0000000   0.0024873   0.0000000  -0.0000000   0.0041156
   31  -0.0639132  -0.0238991  -0.0000000  -0.0123568  -0.0108525  -0.0000000
   32  -0.0243330  -0.0410620  -0.0000000  -0.0207886  -0.0145902  -0.0000000
   33   0.0000000   0.0000000  -0.0263617   0.0000000  -0.0000000   0.0015355
   34  -0.0131553   0.0122958  -0.0000000  -0.1096741   0.0464727   0.0000000
   35   0.0261927  -0.0189487  -0.0000000   0.0484779  -0.0582648  -0.0000000
   36  -0.0000000   0.0000000   0.0017628   0.0000000  -0.0000000  -0.0197655
           19          20          21          22          23          24
    1  -0.0375355   0.0000270  -0.0000000  -0.0347546  -0.0017242  -0.0000000
    2   0.0000226  -0.1597312  -0.0000000  -0.0173009   0.0000063   0.0000000
    3   0.0000000   0.0000000  -0.0229221   0.0000000  -0.0000000   0.0032208
    4  -0.0009210   0.0038739  -0.0000000  -0.1103152  -0.0489737   0.0000000
    5   0.0232663  -0.0374182  -0.0000000  -0.0469189  -0.0585721   0.0000000
    6  -0.0000000  -0.0000000   0.0033116  -0.0000000   0.0000000  -0.0197240
    7  -0.0029359   0.0024820   0.0000000  -0.0131030  -0.0261651  -0.0000000
    8  -0.0001421   0.0025355  -0.0000000  -0.0122326  -0.0188454  -0.0000000
    9  -0.0000000  -0.0000000   0.0037685   0.0000000   0.0000000   0.0017490
   10   0.0001997   0.0000094  -0.0000000   0.0024738   0.0027597  -0.0000000
   11   0.0000004  -0.0001474   0.0000000   0.0005045  -0.0019491   0.0000000
   12  -0.0000000  -0.0000000  -0.0010326  -0.0000000   0.0000000   0.0035266
   13  -0.0029336  -0.0024857  -0.0000000  -0.0006394  -0.0004311   0.0000000
   14   0.0001389   0.0025439  -0.0000000  -0.0004034  -0.0002562  -0.0000000
   15   0.0000000   0.0000000   0.0037770  -0.0000000   0.0000000  -0.0009082
   16  -0.0009211  -0.0039143   0.0000000   0.0006017   0.0016174  -0.0000000
   17  -0.0233180  -0.0375438   0.0000000   0.0046151   0.0001315   0.0000000
   18  -0.0000000   0.0000000   0.0033317   0.0000000  -0.0000000   0.0031644
   19   0.0632647   0.0000142   0.0000000  -0.0091165   0.0098614   0.0000000
   20   0.0000142   0.2328780   0.0000000   0.0013299   0.0001454   0.0000000
   21   0.0000000   0.0000000   0.0099451   0.0000000   0.0000000  -0.0001821
   22  -0.0091165   0.0013299   0.0000000   0.1653922   0.0664621   0.0000000
   23   0.0098614   0.0001454   0.0000000   0.0664621   0.0927344  -0.0000000
   24   0.0000000   0.0000000  -0.0001821   0.0000000  -0.0000000   0.0086782
   25  -0.0000744   0.0000336  -0.0000000   0.0012260  -0.0024700  -0.0000000
   26   0.0008469  -0.0007300   0.0000000   0.0048556  -0.0126228   0.0000000
   27  -0.0000000   0.0000000   0.0001643   0.0000000  -0.0000000   0.0003138
   28   0.0001644   0.0000000  -0.0000000  -0.0000434  -0.0010020  -0.0000000
   29  -0.0000000  -0.0019494  -0.0000000  -0.0002688  -0.0008387  -0.0000000
   30  -0.0000000  -0.0000000  -0.0001416  -0.0000000   0.0000000   0.0001457
   31  -0.0000773  -0.0000410   0.0000000  -0.0004753  -0.0002872  -0.0000000
   32  -0.0008472  -0.0007275  -0.0000000  -0.0002900  -0.0001621  -0.0000000
   33   0.0000000   0.0000000   0.0001623   0.0000000  -0.0000000  -0.0000691
   34  -0.0091135  -0.0013290   0.0000000  -0.0012463   0.0003526  -0.0000000
   35  -0.0098433   0.0001447  -0.0000000  -0.0003525   0.0002288  -0.0000000
   36   0.0000000   0.0000000  -0.0001820   0.0000000  -0.0000000   0.0000851
           25          26          27          28          29          30
    1   0.0027923  -0.0024333   0.0000000   0.0004051  -0.0000211   0.0000000
    2  -0.0003641  -0.0017247  -0.0000000   0.0000029  -0.0000938   0.0000000
    3   0.0000000   0.0000000   0.0025621  -0.0000000   0.0000000  -0.0010576
    4  -0.0122756   0.0209410   0.0000000  -0.0028282  -0.0023812  -0.0000000
    5   0.0108752  -0.0147394  -0.0000000   0.0003637   0.0024341   0.0000000
    6  -0.0000000   0.0000000   0.0015604   0.0000000   0.0000000   0.0041080
    7  -0.0640127   0.0247500  -0.0000000  -0.0010307  -0.0051634  -0.0000000
    8   0.0241987  -0.0410132   0.0000000  -0.0244601  -0.0379063  -0.0000000
    9  -0.0000000  -0.0000000  -0.0261724  -0.0000000  -0.0000000   0.0024789
   10  -0.0276738   0.0022235   0.0000000  -0.0370401  -0.0001298   0.0000000
   11   0.0129178   0.0003385   0.0000000  -0.0000848  -0.1558110   0.0000000
   12   0.0000000  -0.0000000   0.0017222  -0.0000000   0.0000000  -0.0224723
   13   0.0001015  -0.0014951  -0.0000000  -0.0009308   0.0051126  -0.0000000
   14  -0.0038503   0.0006071  -0.0000000   0.0244852  -0.0381215   0.0000000
   15  -0.0000000   0.0000000   0.0025744   0.0000000  -0.0000000   0.0024873
   16  -0.0006003   0.0001342  -0.0000000  -0.0028077   0.0024079   0.0000000
   17   0.0000019  -0.0004346   0.0000000  -0.0003440   0.0024477  -0.0000000
   18   0.0000000  -0.0000000  -0.0006151  -0.0000000  -0.0000000   0.0041156
   19  -0.0000744   0.0008469  -0.0000000   0.0001644  -0.0000000  -0.0000000
   20   0.0000336  -0.0007300   0.0000000   0.0000000  -0.0019494  -0.0000000
   21  -0.0000000   0.0000000   0.0001643  -0.0000000  -0.0000000  -0.0001416
   22   0.0012260   0.0048556   0.0000000  -0.0000434  -0.0002688  -0.0000000
   23  -0.0024700  -0.0126228  -0.0000000  -0.0010020  -0.0008387   0.0000000
   24  -0.0000000   0.0000000   0.0003138  -0.0000000  -0.0000000   0.0001457
   25   0.1122506  -0.0410790   0.0000000  -0.0106758  -0.0009553  -0.0000000
   26  -0.0410790   0.0710616  -0.0000000  -0.0086357  -0.0006659  -0.0000000
   27   0.0000000  -0.0000000   0.0176867  -0.0000000   0.0000000   0.0001630
   28  -0.0106758  -0.0086357  -0.0000000   0.0653139   0.0001968   0.0000000
   29  -0.0009553  -0.0006659   0.0000000   0.0001968   0.2319757   0.0000000
   30  -0.0000000  -0.0000000   0.0001630   0.0000000   0.0000000   0.0098772
   31  -0.0005797  -0.0004019   0.0000000  -0.0104820   0.0009331   0.0000000
   32   0.0004034   0.0000877   0.0000000   0.0084867  -0.0006399   0.0000000
   33  -0.0000000   0.0000000   0.0001074   0.0000000  -0.0000000   0.0001476
   34  -0.0004780   0.0002937   0.0000000  -0.0000448   0.0002693  -0.0000000
   35   0.0002881  -0.0001643  -0.0000000   0.0009913  -0.0008311  -0.0000000
   36   0.0000000  -0.0000000  -0.0000670   0.0000000   0.0000000   0.0001479
           31          32          33          34          35          36
    1   0.0027945   0.0024080  -0.0000000  -0.0345945   0.0016978  -0.0000000
    2   0.0003422  -0.0017248   0.0000000   0.0172486   0.0000048  -0.0000000
    3  -0.0000000  -0.0000000   0.0025558   0.0000000   0.0000000   0.0031943
    4  -0.0005829  -0.0001197  -0.0000000   0.0006035  -0.0016107  -0.0000000
    5   0.0000098  -0.0004312  -0.0000000  -0.0046018   0.0001263  -0.0000000
    6  -0.0000000   0.0000000  -0.0006125  -0.0000000   0.0000000   0.0031613
    7   0.0001267   0.0014853   0.0000000  -0.0006398   0.0004310   0.0000000
    8   0.0038356   0.0006028  -0.0000000   0.0003867  -0.0002474   0.0000000
    9   0.0000000   0.0000000   0.0025686  -0.0000000   0.0000000  -0.0009113
   10  -0.0272716  -0.0021277  -0.0000000   0.0024845  -0.0027450  -0.0000000
   11  -0.0127324   0.0003509   0.0000000  -0.0004911  -0.0019476   0.0000000
   12   0.0000000   0.0000000   0.0016400  -0.0000000   0.0000000   0.0035149
   13  -0.0639132  -0.0243330   0.0000000  -0.0131553   0.0261927  -0.0000000
   14  -0.0238991  -0.0410620   0.0000000   0.0122958  -0.0189487   0.0000000
   15  -0.0000000  -0.0000000  -0.0263617  -0.0000000  -0.0000000   0.0017628
   16  -0.0123568  -0.0207886   0.0000000  -0.1096741   0.0484779   0.0000000
   17  -0.0108525  -0.0145902  -0.0000000   0.0464727  -0.0582648  -0.0000000
   18  -0.0000000  -0.0000000   0.0015355   0.0000000  -0.0000000  -0.0197655
   19  -0.0000773  -0.0008472   0.0000000  -0.0091135  -0.0098433   0.0000000
   20  -0.0000410  -0.0007275   0.0000000  -0.0013290   0.0001447   0.0000000
   21   0.0000000  -0.0000000   0.0001623   0.0000000  -0.0000000  -0.0001820
   22  -0.0004753  -0.0002900   0.0000000  -0.0012463  -0.0003525   0.0000000
   23  -0.0002872  -0.0001621  -0.0000000   0.0003526   0.0002288  -0.0000000
   24  -0.0000000  -0.0000000  -0.0000691  -0.0000000  -0.0000000   0.0000851
   25  -0.0005797   0.0004034  -0.0000000  -0.0004780   0.0002881   0.0000000
   26  -0.0004019   0.0000877   0.0000000   0.0002937  -0.0001643  -0.0000000
   27   0.0000000   0.0000000   0.0001074   0.0000000  -0.0000000  -0.0000670
   28  -0.0104820   0.0084867   0.0000000  -0.0000448   0.0009913   0.0000000
   29   0.0009331  -0.0006399  -0.0000000   0.0002693  -0.0008311   0.0000000
   30   0.0000000   0.0000000   0.0001476  -0.0000000  -0.0000000   0.0001479
   31   0.1115878   0.0406747  -0.0000000   0.0012298   0.0024187   0.0000000
   32   0.0406747   0.0712175  -0.0000000  -0.0049516  -0.0129211   0.0000000
   33  -0.0000000  -0.0000000   0.0179703   0.0000000   0.0000000   0.0003559
   34   0.0012298  -0.0049516   0.0000000   0.1646284  -0.0659459   0.0000000
   35   0.0024187  -0.0129211   0.0000000  -0.0659459   0.0928207  -0.0000000
   36   0.0000000   0.0000000   0.0003559   0.0000000  -0.0000000   0.0087037
 **********************************************************************
 **                                                                  **
 **                       VIBRATIONAL ANALYSIS                       **
 **                       --------------------                       **
 **                                                                  **
 **        VIBRATIONAL FREQUENCIES (CM**-1) AND NORMAL MODES         **
 **     FORCE CONSTANTS (mDYN/ANGSTROM) AND REDUCED MASSES (AMU)     **
 **                  INFRARED INTENSITIES (KM/MOL)                   **
 **                                                                  **
 **********************************************************************


 Mode:                 1                      2                      3
 Frequency:        40.34                  51.03                  61.28
 Force Cnst:      0.0847                 0.0581                 0.0965
 Red. Mass:      88.2918                37.8876                43.6055
 IR Active:          YES                    YES                    YES
 IR Intens:        0.000                  0.008                  0.002
 Raman Active:       YES                    YES                    YES
               X      Y      Z        X      Y      Z        X      Y      Z
 C         -0.000 -0.000 -0.001   -0.000  0.000  0.225    0.000  0.000 -0.124
 C          0.000  0.000 -0.118    0.000  0.000  0.051    0.000 -0.000 -0.036
 C         -0.000  0.000  0.057    0.000  0.000  0.037   -0.000 -0.000  0.031
 C          0.000 -0.000 -0.004    0.000  0.000  0.159   -0.000  0.000  0.190
 C          0.000 -0.000 -0.060    0.000 -0.000  0.036   -0.000  0.000  0.029
 C         -0.000  0.000  0.117    0.000 -0.000  0.051    0.000  0.000 -0.036
 Cl         0.000 -0.000 -0.003   -0.000  0.000  0.745    0.000 -0.000 -0.400
 Br         0.000 -0.000 -0.600   -0.000  0.000 -0.216    0.000 -0.000  0.202
 I         -0.000 -0.000  0.351   -0.000 -0.000 -0.065   -0.000  0.000 -0.183
 Cl         0.000 -0.000 -0.010    0.000  0.000  0.511   -0.000  0.000  0.795
 I          0.000 -0.000 -0.347    0.000  0.000 -0.068   -0.000 -0.000 -0.185
 Br        -0.000  0.000  0.602    0.000 -0.000 -0.212    0.000  0.000  0.207
 TransDip  -0.000  0.000  0.000    0.000  0.000 -0.003    0.000 -0.000 -0.001

 Mode:                 4                      5                      6
 Frequency:       115.26                 131.59                 145.09
 Force Cnst:      0.6059                 0.8470                 0.9584
 Red. Mass:      77.4035                83.0193                77.2723
 IR Active:          YES                    YES                    YES
 IR Intens:        0.498                  0.227                  0.055
 Raman Active:       YES                    YES                    YES
               X      Y      Z        X      Y      Z        X      Y      Z
 C          0.001  0.223  0.000   -0.027  0.007 -0.000    0.001 -0.176 -0.000
 C          0.014  0.221  0.000   -0.092 -0.055 -0.000    0.009 -0.117 -0.000
 C         -0.020  0.216  0.000   -0.186 -0.017  0.000    0.057 -0.130 -0.000
 C          0.002  0.244 -0.000   -0.183  0.005  0.000   -0.003 -0.105 -0.000
 C          0.024  0.216 -0.000   -0.183  0.028  0.000   -0.063 -0.130  0.000
 C         -0.012  0.221 -0.000   -0.092  0.065  0.000   -0.010 -0.116  0.000
 Cl        -0.003  0.238 -0.000    0.273  0.007  0.000    0.006 -0.177  0.000
 Br         0.040  0.208  0.000    0.134 -0.464 -0.000   -0.355  0.452 -0.000
 I         -0.426 -0.260 -0.000   -0.077  0.407  0.000    0.192 -0.200  0.000
 Cl        -0.002  0.247 -0.000   -0.093  0.005 -0.000   -0.000 -0.121  0.000
 I          0.429 -0.251  0.000   -0.058 -0.405  0.000   -0.197 -0.216 -0.000
 Br        -0.044  0.196 -0.000    0.119  0.450 -0.000    0.364  0.467  0.000
 TransDip  -0.000 -0.023  0.000    0.015 -0.000 -0.000    0.000  0.008  0.000

 Mode:                 7                      8                      9
 Frequency:       175.30                 178.25                 183.22
 Force Cnst:      1.2322                 0.2543                 1.0913
 Red. Mass:      68.0567                13.5830                55.1736
 IR Active:          YES                    YES                    YES
 IR Intens:        0.181                  0.414                  0.401
 Raman Active:       YES                    YES                    YES
               X      Y      Z        X      Y      Z        X      Y      Z
 C         -0.216 -0.006  0.000    0.000  0.000  0.410    0.003 -0.214  0.000
 C         -0.259 -0.139  0.000    0.000  0.000  0.425   -0.096 -0.229  0.000
 C         -0.058 -0.134 -0.000    0.000  0.000  0.385   -0.088 -0.206  0.000
 C         -0.088 -0.007  0.000    0.000  0.000  0.370    0.000 -0.297  0.000
 C         -0.055  0.123  0.000    0.000 -0.000  0.383    0.088 -0.211 -0.000
 C         -0.256  0.128  0.000    0.000 -0.000  0.424    0.103 -0.234 -0.000
 Cl        -0.124 -0.006 -0.000    0.000  0.000 -0.146    0.000 -0.258 -0.000
 Br        -0.357 -0.304 -0.000    0.000  0.000 -0.058   -0.361 -0.057 -0.000
 I          0.312 -0.100 -0.000   -0.000  0.000 -0.045   -0.238  0.188 -0.000
 Cl        -0.270 -0.008  0.000    0.000  0.000 -0.088    0.004 -0.338 -0.000
 I          0.319  0.106 -0.000   -0.000 -0.000 -0.045    0.229  0.185  0.000
 Br        -0.341  0.306 -0.000    0.000 -0.000 -0.057    0.373 -0.067  0.000
 TransDip   0.014  0.000 -0.000   -0.000 -0.000 -0.021   -0.000  0.020 -0.000

 Mode:                10                     11                     12
 Frequency:       207.91                 223.71                 269.83
 Force Cnst:      0.9526                 1.1474                 1.6692
 Red. Mass:      37.4041                38.9137                38.9135
 IR Active:          YES                    YES                    YES
 IR Intens:        0.029                  0.002                  0.120
 Raman Active:       YES                    YES                    YES
               X      Y      Z        X      Y      Z        X      Y      Z
 C         -0.114  0.000  0.000   -0.022 -0.001  0.000   -0.001  0.352 -0.000
 C         -0.054  0.086  0.000   -0.065 -0.051 -0.000   -0.128  0.176  0.000
 C          0.012  0.094  0.000    0.002  0.003 -0.000   -0.025  0.187  0.000
 C          0.089  0.000 -0.000    0.034 -0.000 -0.000    0.000  0.230  0.000
 C          0.012 -0.094 -0.000    0.002 -0.004 -0.000    0.026  0.188 -0.000
 C         -0.054 -0.085  0.000   -0.065  0.050  0.000    0.126  0.177 -0.000
 Cl        -0.627  0.000 -0.000    0.690 -0.001  0.000    0.001  0.521  0.000
 Br         0.056 -0.174  0.000   -0.204 -0.016  0.000   -0.282 -0.205 -0.000
 I         -0.038 -0.057 -0.000   -0.053 -0.025  0.000    0.057 -0.057 -0.000
 Cl         0.687 -0.000  0.000    0.647 -0.001  0.000    0.002  0.361 -0.000
 I         -0.037  0.056  0.000   -0.051  0.025  0.000   -0.057 -0.056  0.000
 Br         0.055  0.175  0.000   -0.205  0.017 -0.000    0.281 -0.204  0.000
 TransDip  -0.005 -0.000  0.000   -0.001 -0.000  0.000   -0.000 -0.011 -0.000

 Mode:                13                     14                     15
 Frequency:       326.98                 333.73                 339.21
 Force Cnst:      0.7692                 1.9664                 0.8417
 Red. Mass:      12.2099                29.9655                12.4154
 IR Active:          YES                    YES                    YES
 IR Intens:        0.000                  0.005                  0.114
 Raman Active:       YES                    YES                    YES
               X      Y      Z        X      Y      Z        X      Y      Z
 C          0.000 -0.000  0.009   -0.000 -0.283 -0.000    0.000  0.000 -0.547
 C          0.000 -0.000 -0.494    0.078 -0.053  0.000   -0.000  0.000 -0.275
 C          0.000  0.000 -0.504    0.096  0.063  0.000   -0.000 -0.000  0.310
 C         -0.000  0.000 -0.010    0.001  0.325  0.000   -0.000 -0.000  0.583
 C         -0.000  0.000  0.495   -0.095  0.063  0.000   -0.000 -0.000  0.327
 C         -0.000  0.000  0.504   -0.078 -0.053 -0.000    0.000  0.000 -0.258
 Cl        -0.000 -0.000 -0.001   -0.000 -0.575  0.000   -0.000  0.000  0.085
 Br        -0.000 -0.000  0.027   -0.040 -0.035 -0.000    0.000  0.000  0.013
 I         -0.000  0.000  0.022   -0.007  0.008 -0.000    0.000 -0.000 -0.014
 Cl         0.000  0.000  0.002    0.001  0.659 -0.000    0.000 -0.000 -0.089
 I         -0.000  0.000 -0.021    0.007  0.008 -0.000    0.000  0.000 -0.014
 Br         0.000 -0.000 -0.028    0.040 -0.035  0.000   -0.000  0.000  0.012
 TransDip   0.000 -0.000  0.000   -0.000 -0.002 -0.000   -0.000 -0.000 -0.011

 Mode:                16                     17                     18
 Frequency:       505.98                 575.26                 575.50
 Force Cnst:      2.0888                 2.3483                 2.4244
 Red. Mass:      13.8475                12.0439                12.4240
 IR Active:          YES                    YES                    YES
 IR Intens:       19.964                  0.000                  0.461
 Raman Active:       YES                    YES                    YES
               X      Y      Z        X      Y      Z        X      Y      Z
 C          0.312  0.000 -0.000    0.000 -0.000 -0.002    0.437 -0.001 -0.000
 C          0.299 -0.032 -0.000    0.000 -0.000  0.500    0.251 -0.347 -0.000
 C          0.478 -0.025  0.000   -0.000 -0.000 -0.498   -0.169 -0.345  0.000
 C          0.483 -0.000  0.000   -0.000 -0.000 -0.003   -0.366 -0.001 -0.000
 C          0.479  0.024 -0.000   -0.000  0.000  0.502   -0.169  0.344 -0.000
 C          0.300  0.031  0.000    0.000  0.000 -0.498    0.251  0.345  0.000
 Cl        -0.057  0.000  0.000   -0.000  0.000  0.000   -0.083  0.001  0.000
 Br        -0.082 -0.045  0.000   -0.000  0.000 -0.014   -0.021  0.017  0.000
 I         -0.043  0.019 -0.000    0.000  0.000  0.008    0.003  0.011 -0.000
 Cl        -0.068 -0.000 -0.000    0.000  0.000  0.000    0.077  0.001  0.000
 I         -0.043 -0.018 -0.000    0.000 -0.000 -0.008    0.003 -0.011  0.000
 Br        -0.082  0.044  0.000   -0.000 -0.000  0.014   -0.021 -0.017 -0.000
 TransDip   0.143  0.000 -0.000    0.000 -0.000 -0.000    0.022 -0.001 -0.000

 Mode:                19                     20                     21
 Frequency:       595.22                 621.92                 680.96
 Force Cnst:      2.5221                 3.5375                 3.2829
 Red. Mass:      12.0824                15.5234                12.0161
 IR Active:          YES                    YES                    YES
 IR Intens:        0.292                 46.757                  0.416
 Raman Active:       YES                    YES                    YES
               X      Y      Z        X      Y      Z        X      Y      Z
 C          0.000 -0.000  0.547   -0.001 -0.309 -0.000    0.000 -0.000  0.452
 C          0.000 -0.000 -0.264    0.029 -0.403  0.000    0.000  0.000 -0.416
 C         -0.000 -0.000 -0.311    0.053 -0.419  0.000   -0.000  0.000  0.394
 C         -0.000  0.000  0.605    0.001 -0.269 -0.000   -0.000 -0.000 -0.375
 C         -0.000  0.000 -0.305   -0.053 -0.421  0.000   -0.000 -0.000  0.392
 C          0.000  0.000 -0.268   -0.029 -0.406  0.000    0.000 -0.000 -0.415
 Cl        -0.000  0.000 -0.037    0.000  0.278  0.000    0.000  0.000 -0.017
 Br        -0.000  0.000  0.008    0.026  0.029 -0.000   -0.000 -0.000  0.005
 I          0.000  0.000  0.005   -0.012  0.014 -0.000    0.000 -0.000 -0.004
 Cl         0.000  0.000 -0.040   -0.000  0.252  0.000   -0.000  0.000  0.012
 I          0.000 -0.000  0.005    0.012  0.014 -0.000    0.000  0.000 -0.004
 Br        -0.000 -0.000  0.008   -0.026  0.029 -0.000   -0.000  0.000  0.005
 TransDip   0.000 -0.000  0.017   -0.000 -0.219 -0.000    0.000 -0.000 -0.021

 Mode:                22                     23                     24
 Frequency:       777.01                 820.05                1025.45
 Force Cnst:      4.3989                 5.0559                 7.5186
 Red. Mass:      12.3663                12.7607                12.1355
 IR Active:          YES                    YES                    YES
 IR Intens:        0.732                  0.068                  1.510
 Raman Active:       YES                    YES                    YES
               X      Y      Z        X      Y      Z        X      Y      Z
 C          0.301  0.001  0.000    0.000 -0.397  0.000   -0.001  0.498 -0.000
 C          0.373  0.325 -0.000    0.331 -0.005  0.000   -0.359 -0.128 -0.000
 C         -0.270  0.349 -0.000    0.408  0.035  0.000    0.385 -0.203  0.000
 C         -0.146  0.000 -0.000   -0.000  0.509 -0.000    0.000  0.285 -0.000
 C         -0.272 -0.348 -0.000   -0.408  0.034 -0.000   -0.384 -0.201 -0.000
 C          0.376 -0.325  0.000   -0.330 -0.003 -0.000    0.358 -0.127  0.000
 Cl         0.006 -0.000 -0.000   -0.000  0.104 -0.000    0.000 -0.062 -0.000
 Br        -0.043 -0.023 -0.000   -0.019 -0.016 -0.000    0.012  0.007  0.000
 I          0.011 -0.006  0.000   -0.007  0.006 -0.000   -0.005  0.002  0.000
 Cl        -0.017  0.000  0.000   -0.000 -0.133  0.000   -0.000 -0.027  0.000
 I          0.011  0.006  0.000    0.007  0.005  0.000    0.005  0.002 -0.000
 Br        -0.043  0.023 -0.000    0.019 -0.015  0.000   -0.012  0.006 -0.000
 TransDip   0.027 -0.000  0.000   -0.001  0.008 -0.000   -0.002 -0.039 -0.000

 Mode:                25                     26                     27
 Frequency:      1142.41                1228.67                1299.20
 Force Cnst:      9.3761                10.6735                11.9547
 Red. Mass:      12.1935                12.0002                12.0208
 IR Active:          YES                    YES                    YES
 IR Intens:        0.584                  1.364                109.251
 Raman Active:       YES                    YES                    YES
               X      Y      Z        X      Y      Z        X      Y      Z
 C          0.002 -0.359 -0.000    0.434  0.006  0.000   -0.333 -0.034 -0.000
 C         -0.342 -0.261 -0.000   -0.213  0.311 -0.000    0.158  0.414  0.000
 C         -0.288  0.155 -0.000   -0.233 -0.329 -0.000    0.208 -0.355  0.000
 C          0.004  0.533 -0.000    0.457  0.004  0.000   -0.385 -0.026 -0.000
 C          0.283  0.157  0.000   -0.228  0.319 -0.000    0.169  0.384 -0.000
 C          0.340 -0.262  0.000   -0.224 -0.308 -0.000    0.208 -0.392  0.000
 Cl        -0.000  0.049 -0.000    0.000 -0.001 -0.000    0.014  0.002  0.000
 Br         0.015  0.010  0.000    0.000  0.001 -0.000   -0.005 -0.006 -0.000
 I          0.005 -0.003  0.000    0.000 -0.000  0.000   -0.001  0.002 -0.000
 Cl        -0.000 -0.061  0.000    0.000 -0.000  0.000    0.014  0.001  0.000
 I         -0.005 -0.003 -0.000    0.000  0.000  0.000   -0.001 -0.002  0.000
 Br        -0.015  0.010 -0.000    0.000 -0.001 -0.000   -0.006  0.006  0.000
 TransDip  -0.002 -0.024 -0.000   -0.037  0.006  0.000    0.333 -0.030 -0.000

 Mode:                28                     29                     30
 Frequency:      1303.65                1495.65                1502.71
 Force Cnst:     12.0592                15.8179                15.9664
 Red. Mass:      12.0433                12.0016                12.0007
 IR Active:          YES                    YES                    YES
 IR Intens:      191.553                  0.243                  0.108
 Raman Active:       YES                    YES                    YES
               X      Y      Z        X      Y      Z        X      Y      Z
 C         -0.030  0.471 -0.000    0.548  0.022  0.000    0.043 -0.261 -0.000
 C          0.374 -0.137  0.000   -0.311  0.074 -0.000   -0.159  0.464  0.000
 C         -0.293 -0.243 -0.000    0.301  0.162 -0.000   -0.096 -0.429 -0.000
 C         -0.029  0.422 -0.000   -0.505 -0.015  0.000   -0.042  0.230 -0.000
 C          0.321 -0.201  0.000    0.285 -0.093 -0.000    0.144 -0.454  0.000
 C         -0.341 -0.184 -0.000   -0.334 -0.150 -0.000    0.109  0.450  0.000
 Cl         0.001 -0.031  0.000   -0.006 -0.000 -0.000   -0.000  0.001  0.000
 Br        -0.007 -0.000  0.000    0.000 -0.000 -0.000    0.001 -0.001  0.000
 I          0.002  0.001  0.000    0.000 -0.001  0.000    0.001  0.000  0.000
 Cl         0.001 -0.024  0.000    0.005 -0.000  0.000    0.000  0.001 -0.000
 I         -0.002  0.001 -0.000    0.001  0.001  0.000   -0.001  0.001 -0.000
 Br         0.007  0.001 -0.000    0.001  0.001 -0.000   -0.001 -0.001 -0.000
 TransDip   0.023  0.443 -0.000   -0.016  0.000  0.000   -0.001  0.010 -0.000

 STANDARD THERMODYNAMIC QUANTITIES AT   298.15 K  AND     1.00 ATM

   This Molecule has  0 Imaginary Frequencies
   Zero point vibrational energy:       24.206 kcal/mol

   Atom    1 Element C  Has Mass   12.00000
   Atom    2 Element C  Has Mass   12.00000
   Atom    3 Element C  Has Mass   12.00000
   Atom    4 Element C  Has Mass   12.00000
   Atom    5 Element C  Has Mass   12.00000
   Atom    6 Element C  Has Mass   12.00000
   Atom    7 Element Cl Has Mass   34.96885
   Atom    8 Element Br Has Mass   78.91830
   Atom    9 Element I  Has Mass  126.90440
   Atom   10 Element Cl Has Mass   34.96885
   Atom   11 Element I  Has Mass  126.90440
   Atom   12 Element Br Has Mass   78.91830
   Molecular Mass:   553.583100 amu
   Principal axes and moments of inertia in amu*Bohr^2:
                             1           2           3
    Eigenvalues --     6958.48845 13308.60159 20267.09004
          X               1.00000     0.00007     0.00000
          Y              -0.00007     1.00000    -0.00000
          Z              -0.00000     0.00000     1.00000
   Rotational Symmetry Number is   1
   The Molecule is an Asymmetric Top
   Translational Enthalpy:        0.889 kcal/mol
   Rotational Enthalpy:           0.889 kcal/mol
   Vibrational Enthalpy:         30.637 kcal/mol
   gas constant (RT):             0.592 kcal/mol
   Translational Entropy:        44.819  cal/mol.K
   Rotational Entropy:           35.882  cal/mol.K
   Vibrational Entropy:          43.114  cal/mol.K

   Total Enthalpy:               33.007 kcal/mol
   Total Entropy:               123.815  cal/mol.K

 ======================================================================

 STANDARD THERMODYNAMIC QUANTITIES FOR ANHARMONIC VIBRATION -- TOSH

   Zero point vibrational energy: ************ kcal/mol

   Vibrational Enthalpy:       Infinity kcal/mol
   Vibrational Entropy:             NaN  cal/mol.K

   Total Enthalpy:             Infinity kcal/mol
   Total Entropy:                   NaN  cal/mol.K

 ======================================================================

 STANDARD THERMODYNAMIC QUANTITIES FOR ANHARMONIC VIBRATION -- VPT2

   Zero point vibrational energy: ************ kcal/mol

   Vibrational Enthalpy:       Infinity kcal/mol
   Vibrational Entropy:             NaN  cal/mol.K

   Total Enthalpy:             Infinity kcal/mol
   Total Entropy:                   NaN  cal/mol.K

 ======================================================================

Archival summary:
1\1\garfield\FREQ\ProcedureUnspecified\BasisUnspecified\2r2l26\taweetha\SatNov3018:04:582019SatNov3018:04:582019\0\\#,FREQ,ProcedureUnspecified,BasisUnspecified,\\0,1\I\C,1,2.1285\C,2,1.40325,1,120.618\C,3,1.40339,2,120.212,1,-180,0\C,4,1.40327,3,120.052,2,0,0\C,5,1.40266,4,120.234,3,-0,0\C,6,1.40466,5,119.371,4,-0,0\Cl,4,1.73913,3,120.012,2,-180,0\Cl,7,1.74155,6,119.584,5,-180,0\Br,3,1.90114,2,121.018,1,0,0\Br,5,1.90206,4,118.848,3,180,0\I,6,2.13502,5,120.436,4,180,0\\\@

 Total job time:  1308.98s(wall), 5078.93s(cpu) 
 Sat Nov 30 18:04:58 2019

        *************************************************************
        *                                                           *
        *  Thank you very much for using Q-Chem.  Have a nice day.  *
        *                                                           *
        *************************************************************
